# Supplementary material for: Longitudinal proteomic profiling of cerebrospinal fluid in untreated multiple sclerosis defines evolving disease biology
Source: Nat Commun. 2025 Dec 3;16:11012. doi: 10.1038/s41467-025-65154-8 (PMC12695886; doi:10.1038/s41467-025-65154-8)
Supplement: Supplementary file 3 — Supplementary Data 1 [file 41467_2025_65154_MOESM3_ESM.xlsx]

## Sheet: Supplementary data 1
Signal-to-noise ratio of Somascan assay
seqid	Gene	Target	Target_description	Technical residual standard deviation	Clinical residual standard deviation	Signal-to-Noise Ratio (SNR)
3007_7_2	SIGLEC9	Siglec-9	Sialic acid-binding Ig-like lectin 9	0.083534	2.42333	0.998813
5430_66_3	SIRPA	SHPS1	Tyrosine-protein phosphatase non-receptor type substrate 1	0.0604324	1.70856	0.99875
9253_52_3	ABO	BGAT	Histo-blood group ABO system transferase	0.0501117	1.14259	0.99808
10816_150_3	PILRA	PILRA	Paired immunoglobulin-like type 2 receptor alpha	0.126166	2.60831	0.997666
6402_8_3	PILRA	PILRA	Paired immunoglobulin-like type 2 receptor alpha	0.125541	2.44868	0.997378
11293_14_3	LRRN1	LRRN1	Leucine-rich repeat neuronal protein 1	0.0730019	1.26058	0.996657
10855_55_3	PLXNB2	PLXB2	Plexin-B2	0.0600079	0.935216	0.9959
5680_54_3	OBP2B	OBP2B	Odorant-binding protein 2b	0.0910014	1.38149	0.99568
8219_14_3	ZG16	ZG16	Zymogen granule membrane protein 16	0.0984143	1.4018	0.995095
7624_19_3	ANK2	ANK2	Ankyrin-2	0.0379064	0.538406	0.995068
10966_1_3	AHSG	a2-HS-Glycoprotein	Alpha-2-HS-glycoprotein	0.112295	1.59077	0.995042
3600_2_3	CHIT1	Chitotriosidase-1	Chitotriosidase-1	0.0830858	1.17683	0.99504
10512_13_3	CSF2RB	IL3RB	Cytokine receptor common subunit beta	0.0286448	0.380408	0.994362
8802_24_3	UBE2J2	UB2J2	Ubiquitin-conjugating enzyme E2 J2	0.0819436	1.03229	0.993738
13424_51_3	AIFM1	AIF	Apoptosis-inducing factor 1, mitochondrial	0.0636355	0.738425	0.992628
11139_4_3	TREML4	TRML4	Trem-like transcript 4 protein	0.0582663	0.665736	0.992398
4807_13_3	COL8A1	CO8A1	Collagen alpha-1(VIII) chain	0.0416258	0.474955	0.992378
5731_1_3	SPINK6	ISK6	Serine protease inhibitor Kazal-type 6	0.0764397	0.861862	0.992195
3309_2_2	FCGR2A	FCG2A	Low affinity immunoglobulin gamma Fc region receptor II-a	0.103355	1.16341	0.99217
4324_33_2	CST2	CYTT	Cystatin-SA	0.0991782	1.05949	0.991313
8248_222_3	SIGLEC14	SIG14	Sialic acid-binding Ig-like lectin 14	0.0775368	0.822745	0.991197
9979_13_3	AMIGO1	AMGO1	Amphoterin-induced protein 1	0.0399435	0.41997	0.991035
9275_2_3	CTSL	Cathepsin L	Cathepsin L1	0.0837479	0.872379	0.990868
2704_74_1	TNFRSF13B	TACI	Tumor necrosis factor receptor superfamily member 13B	0.0508615	0.511235	0.990199
10814_7_3	CD1A	CD1A	T-cell surface glycoprotein CD1a	0.049394	0.4854	0.989751
6629_3_3	DEFB1	HBD-1	Beta-defensin 1	0.0646108	0.632942	0.989687
8994_65_3	SLAMF8	SLAMF8	SLAM family member 8	0.0618032	0.605126	0.989677
9057_19_3	ADRM1	ADRM1	Proteasomal ubiquitin receptor ADRM1	0.0380757	0.372215	0.989644
11146_4_3	TBX22	TBX22	T-box transcription factor TBX22	0.0445509	0.428351	0.989299
5487_7_3	SLAMF7	SLAF7	SLAM family member 7	0.0952939	0.906333	0.989066
10548_35_3	KLRG1	KLRG1	Killer cell lectin-like receptor subfamily G member 1	0.0658077	0.625634	0.989057
13116_25_3	CD177	CD177	CD177 antigen	0.101326	0.950581	0.988765
7268_12_3	IFNA4	IFNA4	Interferon alpha-4	0.047793	0.445214	0.988608
8960_3_3	ERAP2	LRAP	Endoplasmic reticulum aminopeptidase 2	0.0621007	0.57762	0.988573
10365_132_3	IL12B IL23A	IL-23	Interleukin-23	0.0675709	0.627193	0.988526
6247_9_3	SIRPB1	SIRB1	Signal-regulatory protein beta-1	0.0678435	0.623331	0.988292
7057_18_3	SHISA3	SHSA3	Protein shisa-3 homolog	0.0663847	0.600243	0.987916
12543_76_3	ZNF560	ZN560	Zinc finger protein 560	0.0381119	0.34166	0.98771
14084_191_3	ICOS	ICOS	Inducible T-cell costimulator	0.0642228	0.571809	0.987542
2579_17_5	MMP9	MMP-9	Matrix metalloproteinase-9	0.0937869	0.834683	0.987532
10506_53_3	PGRMC2	PGRC2	Membrane-associated progesterone receptor component 2	0.0314192	0.277447	0.987338
10460_1_3	CHIT1	Chitotriosidase-1	Chitotriosidase-1	0.157834	1.3928	0.987321
4496_60_2	MMP12	MMP-12	Macrophage metalloelastase	0.0786773	0.692848	0.987269
12501_10_3	TBCA	TBCA	Tubulin-specific chaperone A	0.0842883	0.732281	0.986924
13089_6_3	HIF1A	HIF-1a	Hypoxia-inducible factor 1-alpha	0.0553532	0.47867	0.986804
12509_115_3	COMMD1	COMD1	COMM domain-containing protein 1	0.0811263	0.699361	0.986723
4468_21_2	SPHK2	SPHK2	Sphingosine kinase 2	0.0419571	0.359997	0.986598
13733_5_3	IL12B	IL-12 p40	Interleukin-12 subunit beta	0.0684707	0.582104	0.986353
10046_55_3	BIRC2	cIAP-1	Baculoviral IAP repeat-containing protein 2	0.0629931	0.531941	0.98617
7780_34_3	PACAP	PACAP	Marginal zone B- and B1-cell-specific protein	0.0513195	0.432171	0.986095
11107_25_3	TENM3	TEN3	Teneurin-3	0.0254634	0.213157	0.98593
6417_55_3	MUC15	MUC15	Mucin-15	0.0731453	0.611193	0.98588
6405_74_3	PSG2	PSG2	Pregnancy-specific beta-1-glycoprotein 2	0.0621074	0.516751	0.98576
7223_60_3	S100A13	S100A13	Protein S100-A13	0.0854307	0.70886	0.985683
11154_3_3	NFE2L1	NF2L1	Nuclear factor erythroid 2-related factor 1	0.0378142	0.307756	0.985127
10476_23_3	MCFD2	MCFD2	Multiple coagulation factor deficiency protein 2	0.0788533	0.6413	0.985106
9246_1_3	LPAL2	lipoprotein, Lp(a)-like 2	Putative apolipoprotein(a)-like protein 2	0.0625284	0.492316	0.984125
3053_49_2	FLT3LG	Flt3 ligand	Fms-related tyrosine kinase 3 ligand	0.0366805	0.28868	0.984112
4569_52_2	SORCS2	SORC2	VPS10 domain-containing receptor SorCS2	0.0433529	0.339997	0.984001
9267_2_3	CPA4	CBPA4	Carboxypeptidase A4	0.138272	1.0824	0.983943
9869_28_3	NFKB1	NF-kappa-B p105	Nuclear factor NF-kappa-B p105 subunit	0.0721209	0.561071	0.983746
11187_11_3	CLEC12A	CL12A	C-type lectin domain family 12 member A	0.0867786	0.669551	0.983479
8407_84_3	NOTCH2	NOTC2	Neurogenic locus notch homolog protein 2	0.0653116	0.500387	0.983249
7827_20_3	ADAM32	ADA32	Disintegrin and metalloproteinase domain-containing protein 32	0.070078	0.535598	0.983169
5014_49_1	NCK1	NCK1	Cytoplasmic protein NCK1	0.0393703	0.300312	0.983104
11561_32_3	RNF165	RN165	RING finger protein 165	0.0834909	0.634745	0.982993
5363_51_3	SEMA3E	Semaphorin 3E	Semaphorin-3E	0.109756	0.833566	0.982958
4964_67_1	ERAP1	ARTS1	Endoplasmic reticulum aminopeptidase 1	0.0642621	0.480313	0.982414
8945_7_3	FAM175B	F175B	BRISC complex subunit Abro1	0.0597943	0.44508	0.982271
7968_15_3	CRTAM	CRTAM	Cytotoxic and regulatory T-cell molecule	0.063784	0.474118	0.982223
9054_8_3	FAM174B	F174B	Membrane protein FAM174B	0.0419104	0.311143	0.98218
8808_90_3	PRRG4	TMG4	Transmembrane gamma-carboxyglutamic acid protein 4	0.0351984	0.260692	0.982096
4407_10_1	MST1	MSP	Hepatocyte growth factor-like protein	0.119287	0.875412	0.981771
12403_30_3	RAB39B	RB39B	Ras-related protein Rab-39B	0.0526812	0.380919	0.981232
13472_35_3	HDHD2	HDHD2	Haloacid dehalogenase-like hydrolase domain-containing protein 2	0.111515	0.803573	0.981106
7059_14_3	LILRA6	LIRA6	Leukocyte immunoglobulin-like receptor subfamily A member 6	0.0649367	0.466387	0.980983
9021_1_3	HAVCR1	TIM-1	Hepatitis A virus cellular receptor 1	0.045318	0.32306	0.980702
2730_58_2	MICA	MICA	MHC class I polypeptide-related sequence A	0.0854852	0.602817	0.980287
9177_6_3	FAM3B	FAM3B	Protein FAM3B	0.0506527	0.357144	0.980282
8619_12_3	CADM4	CADM4	Cell adhesion molecule 4	0.0375565	0.264318	0.98021
5090_49_2	LILRB1	ILT-2	Leukocyte immunoglobulin-like receptor subfamily B member 1	0.0707171	0.495248	0.980018
11180_17_3	SMARCC1	SMRC1	SWI/SNF complex subunit SMARCC1	0.0519827	0.361247	0.979713
6458_6_3	RPN1	RPN1	Dolichyl-diphosphooligosaccharide--protein glycosyltransferase subunit 1	0.066805	0.463695	0.979666
13125_45_3	VTN	Vitronectin	Vitronectin	0.104167	0.722639	0.979644
4491_4_2	IL5RA	IL-5 Ra	Interleukin-5 receptor subunit alpha	0.046249	0.320507	0.979602
8800_14_3	TTC17	TTC17	Tetratricopeptide repeat protein 17	0.055385	0.382723	0.979488
9795_9_3	CLN5	CLN5	Ceroid-lipofuscinosis neuronal protein 5	0.0543785	0.375256	0.979433
3700_15_4	IGHG1 IGHG2 IGHG3 IGHG4 IGK@ IGL@	IgG	Immunoglobulin G	0.0963049	0.663212	0.97935
12785_49_3	ZBTB33	KAISO	Transcriptional regulator Kaiso	0.0568794	0.390363	0.97921
3151_6_1	IL2RA	IL-2 sRa	Interleukin-2 receptor subunit alpha	0.0619367	0.423874	0.979095
11895_21_3	MMRN2	EMILIN-3	Multimerin-2	0.0964003	0.653416	0.978698
13102_1_3	FAM3D	FAM3D	Protein FAM3D	0.0506321	0.342334	0.978593
3459_49_2	PDGFRB	PDGF Rb	Platelet-derived growth factor receptor beta	0.0688019	0.463601	0.97845
2789_26_2	MMP7	MMP-7	Matrilysin	0.0930514	0.626635	0.978425
8465_52_3	CTSH	Cathepsin H	Cathepsin H	0.0811663	0.542058	0.97807
6048_4_3	SIGLEC10	SIG10	Sialic acid-binding Ig-like lectin 10	0.0633175	0.420152	0.977793
7240_2_3	MBTPS1	MBTP1	Membrane-bound transcription factor site-1 protease	0.0381446	0.252223	0.97764
8667_42_3	CD40	TNR5	Tumor necrosis factor receptor superfamily member 5	0.0819532	0.538687	0.977378
7755_37_3	ITGB5	ITB5	Integrin beta-5	0.033351	0.219219	0.977378
5073_30_2	IGHG1 IGHG2 IGHG3 IGHG4 IGK@ IGL@	IgG	Immunoglobulin G	0.112224	0.734194	0.977169
13541_1_3	MYCT1	MYCT1	Myc target protein 1	0.0542449	0.352361	0.976849
10082_251_3	NEFL	NFL	Neurofilament light polypeptide	0.0696667	0.452158	0.976811
7019_13_3	SEMA7A	Semaphorin-7A	Semaphorin-7A	0.0623048	0.403919	0.97676
2665_26_2	TNFRSF17	BCMA	Tumor necrosis factor receptor superfamily member 17	0.0980915	0.635608	0.976737
6115_40_3	CTBS	DIAC	Di-N-acetylchitobiase	0.0763329	0.491407	0.976439
4394_71_2	FGF8	FGF-8A	Fibroblast growth factor 8 isoform A	0.0470428	0.302483	0.976384
12394_53_3	C16orf54	CP054	Transmembrane protein C16orf54	0.0528335	0.339515	0.976357
8829_4_3	LRPAP1	RAP	alpha-2-macroglobulin receptor-associated protein	0.0354275	0.226892	0.9762
7802_53_3	NSG1	NSG1	Neuron-specific protein family member 1	0.0494306	0.31647	0.976185
8488_33_3	ITGA2B ITGB3	gpIIbIIIa	Integrin alpha-IIb: beta-3 complex	0.053431	0.341806	0.976147
4981_6_1	DSC3	DSC3	Desmocollin-3	0.041859	0.267755	0.976143
9451_20_3	UMOD	Uromodulin	Uromodulin	0.0844195	0.538182	0.975986
5618_50_3	FAM3B	FAM3B	Protein FAM3B	0.0604066	0.384023	0.975854
6441_62_3	ADAMTS6	ATS6	A disintegrin and metalloproteinase with thrombospondin motifs 6	0.0982723	0.624358	0.975825
3479_71_2	PRSS3	TRY3	Trypsin-3	0.0387657	0.24578	0.975727
5762_35_3	SPAG11B	Sperm-associated antigen 11	Sperm-associated antigen 11B	0.0434348	0.275084	0.975675
4959_2_1	AGR2	AGR2	Anterior gradient protein 2 homolog	0.0305579	0.193179	0.975589
3519_3_2	CCL17	TARC	C-C motif chemokine 17	0.0600545	0.379188	0.975531
9368_64_3	LRTM1	LRTM1	Leucine-rich repeat and transmembrane domain-containing protein 1	0.112185	0.707417	0.975468
6617_12_3	FCRL6	FCRL6	Fc receptor-like protein 6	0.0344436	0.216579	0.975332
9226_6_3	TMUB2	TMUB2	Transmembrane and ubiquitin-like domain-containing protein 2	0.0479556	0.301365	0.975304
6364_7_3	TAPBPL	TPSNR	Tapasin-related protein	0.0750331	0.471011	0.975251
4449_67_3	GREM1	GREM1	Gremlin-1	0.0536989	0.336715	0.975197
4397_26_2	IFNL2	IFN-lambda 2	Interferon lambda-2	0.0513905	0.321905	0.975147
11194_6_3	SIT1	SIT1	Signaling threshold-regulating transmembrane adapter 1	0.0490249	0.306758	0.975095
9251_28_3	MAN2B2	MA2B2	Epididymis-specific alpha-mannosidase	0.0655564	0.409061	0.97496
4144_13_1	CCL13	MCP-4	C-C motif chemokine 13	0.0473074	0.294334	0.974817
4494_63_2	IL12B IL23A	IL-23	Interleukin-23	0.0454282	0.282367	0.97477
13105_7_3	SNAP25	SNP25	Synaptosomal-associated protein 25	0.0711627	0.442043	0.974738
8813_160_3	TXN	Thioredoxin	Thioredoxin	0.0291945	0.179723	0.974291
7184_13_3	CEACAM7	CEAM7	Carcinoembryonic antigen-related cell adhesion molecule 7	0.0459205	0.282649	0.974284
12768_3_3	PPP1R3B	PPR3B	Protein phosphatase 1 regulatory subunit 3B	0.0544989	0.333726	0.974024
3415_61_2	IBSP	BSP	Bone sialoprotein 2	0.153659	0.939502	0.973947
12958_8_3	PTPRN2	PTPRN2	Receptor-type tyrosine-protein phosphatase N2	0.075001	0.456161	0.973678
10639_1_3	HLA-DMA	2DMA	HLA class II histocompatibility antigen, DM alpha chain	0.0568819	0.345746	0.973647
8578_45_3	AMELX	AMELX	Amelogenin, X isoform	0.0810772	0.490934	0.97345
9350_3_3	FSTL4	FSTL4	Follistatin-related protein 4	0.0776193	0.468999	0.97334
11934_9_3	INTS3	INT3	Integrator complex subunit 3	0.0519906	0.313	0.97315
3310_62_1	FCGR2B	FCG2B	Low affinity immunoglobulin gamma Fc region receptor II-b	0.0941708	0.566902	0.973147
2742_68_2	SIGLEC7	Siglec-7	Sialic acid-binding Ig-like lectin 7	0.058316	0.350691	0.973092
7136_7_3	HBE1	Hemoglobin epsilon chain	Hemoglobin subunit epsilon	0.0945283	0.567544	0.973008
12587_65_3	ARL2	ARL2	ADP-ribosylation factor-like protein 2	0.0873875	0.524417	0.972982
4430_44_3	COLEC11	Collectin Kidney 1	Collectin-11	0.0722749	0.432108	0.972785
4130_71_1	FGF6	FGF-6	Fibroblast growth factor 6	0.0574857	0.342878	0.97266
12605_1_3	EXOSC3	Exosome component 3	Exosome complex component RRP40	0.0653633	0.387699	0.972362
10767_52_3	GPR64	GPR64	G-protein coupled receptor 64	0.0724581	0.42941	0.972315
2953_31_2	CGA LHB	Luteinizing hormone	Luteinizing hormone	0.0910565	0.53956	0.972308
13487_24_3	UNC93B1	UN93B	Protein unc-93 homolog B1	0.0448407	0.265515	0.97227
8878_48_3	YTHDC1	YTDC1	YTH domain-containing protein 1	0.0560105	0.331261	0.972206
6440_31_3	MFAP5	MFAP5	Microfibrillar-associated protein 5	0.0636277	0.376044	0.972167
6003_28_3	NEU1	NEUR1	Sialidase-1	0.0482058	0.284114	0.972018
6237_11_3	FGFRL1	FGRL1	Fibroblast growth factor receptor-like 1	0.0542353	0.319318	0.971961
8033_1_3	DNAJC18	DJC18	DnaJ homolog subfamily C member 18	0.0491232	0.288561	0.971836
2988_57_2	ICOS	ICOS	Inducible T-cell costimulator	0.0521579	0.30586	0.971742
7756_37_3	KLRF1	KLRF1	Killer cell lectin-like receptor subfamily F member 1	0.0387804	0.227346	0.971726
9313_27_3	CBLN1	CBLN1	Cerebellin-1	0.0716024	0.419659	0.971712
11433_11_3	TCTN2	TECT2	Tectonic-2	0.0640177	0.375051	0.971689
9574_11_3	BIN1	BIN1	Myc box-dependent-interacting protein 1	0.0770166	0.450383	0.971589
7969_163_3	WFDC11	WFD11	Protein WFDC11	0.0403492	0.234228	0.97118
13435_31_3	IL20RB	IL-20 Rb	Interleukin-20 receptor subunit beta	0.06885	0.397642	0.970893
4337_49_2	CRP	CRP	C-reactive protein	0.177109	1.02259	0.970877
4479_14_2	SERPING1	C1-Esterase Inhibitor	Plasma protease C1 inhibitor	0.0849996	0.489309	0.970707
10351_51_3	IRF1	IRF1	Interferon regulatory factor 1	0.059765	0.344006	0.970701
9409_11_3	TPSAB1	TRYB1	Tryptase beta-1	0.100547	0.575684	0.970398
6650_20_3	POSTN	Periostin	Periostin	0.08155	0.466759	0.970379
11186_12_3	TMEM52	TMM52	Transmembrane protein 52	0.0399529	0.228335	0.970293
3506_49_1	LTA LTB	Lymphotoxin a2/b1	Lymphotoxin alpha2:beta1	0.0846484	0.47626	0.969377
11505_1_3	CD38	CD38	ADP-ribosyl cyclase/cyclic ADP-ribose hydrolase 1	0.0382409	0.215018	0.969339
12801_33_3	IRF2	IRF2	Interferon regulatory factor 2	0.0876255	0.49257	0.969324
8232_90_3	AMICA1	JAML1	Junctional adhesion molecule-like	0.100781	0.565872	0.969256
12826_5_3	SLC5A5	SC5A5	Sodium/iodide cotransporter	0.0496931	0.278648	0.969176
14711_27_3	CST6	Cystatin M	Cystatin-M	0.0508213	0.284838	0.969148
3324_51_1	LY9	LY9	T-lymphocyte surface antigen Ly-9	0.077416	0.433273	0.969062
14175_78_3	SCP2D1	SCP2D	SCP2 sterol-binding domain-containing protein 1	0.0787496	0.440566	0.969039
5689_1_3	DEFB112	DB112	Beta-defensin 112	0.117985	0.657503	0.968805
12422_143_3	ALOX15B	LX15B	Arachidonate 15-lipoxygenase B	0.0914163	0.508002	0.968633
10003_15_3	ZNF41	ZNF41	Zinc finger protein 41	0.048915	0.270955	0.968438
3289_19_2	CA10	Carbonic Anhydrase X	Carbonic anhydrase-related protein 10	0.0736148	0.407243	0.968358
3487_32_2	CXCL13	BLC	C-X-C motif chemokine 13	0.201168	1.11248	0.968336
11174_8_3	THSD7A	THS7A	Thrombospondin type-1 domain-containing protein 7A	0.0689022	0.380374	0.96823
8021_59_3	MRPL14	RM14	39S ribosomal protein L14, mitochondrial	0.0970301	0.534861	0.968138
11450_110_3	P4HB	Protein disulfide-isomerase	Protein disulfide-isomerase	0.0416207	0.229391	0.968129
10008_43_3	GUCA1A	GUC1A	Guanylyl cyclase-activating protein 1	0.0508265	0.278904	0.967857
2607_54_2	CRLF1 CLCF1	CLF-1/CLC Complex	Cytokine receptor-like factor 1:Cardiotrophin-like cytokine factor 1 Complex	0.0380565	0.208714	0.967823
13726_4_3	CD80	B7	T-lymphocyte activation antigen CD80	0.060252	0.329899	0.96772
8946_38_3	NR1H4	NR1H4	Bile acid receptor	0.0696091	0.3807	0.967649
11150_3_3	COL6A1	Collagen a1(VI)	Collagen alpha-1(VI) chain	0.0576362	0.314725	0.967551
6450_8_3	FABP6	FABP6	Gastrotropin	0.0545899	0.297336	0.967391
12696_166_3	PRMT3	ANM3	Protein arginine N-methyltransferase 3	0.0618545	0.336296	0.967277
11266_8_3	SELPLG	SELPL	P-selectin glycoprotein ligand 1	0.0584139	0.315622	0.966881
11872_9_3	PCDHGB1	PCDGD	Protocadherin gamma-B1	0.0360314	0.194483	0.966815
5810_25_3	TDGF1	Cripto	Teratocarcinoma-derived growth factor 1	0.100992	0.544893	0.966789
12462_20_3	SETMAR	SETMR	Histone-lysine N-methyltransferase SETMAR	0.0513322	0.276343	0.966646
9578_263_3	MANSC4	MANS4	MANSC domain-containing protein 4	0.0468142	0.25098	0.966378
10049_112_3	TERF1	TERF1	Telomeric repeat-binding factor 1	0.0440704	0.236206	0.96636
3891_56_1	MBD4	MBD4	Methyl-CpG-binding domain protein 4	0.0441107	0.236207	0.966301
5733_61_3	IFNA10	IFN10	Interferon alpha-10	0.0651911	0.348827	0.966252
12649_80_3	MDH2	Malate dehydrogenase 2	Malate dehydrogenase, mitochondrial	0.0852026	0.455835	0.966242
10427_2_3	KCNE2	KCNE2	Potassium voltage-gated channel subfamily E member 2	0.0749135	0.400258	0.966156
14204_55_3	FOXJ2	FOXJ2	Forkhead box protein J2	0.0517946	0.276689	0.966145
13701_2_3	CXCL13	BLC	C-X-C motif chemokine 13	0.183519	0.978532	0.966022
9568_289_3	FCAMR	FCAMR	High affinity immunoglobulin alpha and immunoglobulin mu Fc receptor	0.0726773	0.38707	0.965946
12737_12_3	PLS1	PLSI	Plastin-1	0.0727896	0.387158	0.965859
10630_5_3	HTATIP2	HTAI2	Oxidoreductase HTATIP2	0.0437401	0.232572	0.965838
5035_7_1	TYMS	TS	Thymidylate synthase	0.101315	0.538576	0.965822
8770_136_3	CD84	SLAF5	SLAM family member 5	0.0563427	0.298799	0.965665
13686_2_3	IL5RA	IL-5 Ra	Interleukin-5 receptor subunit alpha	0.0634519	0.335427	0.965452
3303_23_2	CST6	Cystatin M	Cystatin-M	0.061366	0.323345	0.965234
12442_4_3	RHOD	RHOD	Rho-related GTP-binding protein RhoD	0.0461246	0.242998	0.965223
13570_43_3	HDLBP	VIGLN	Vigilin	0.0530488	0.279131	0.96514
9290_8_3	RMDN3	RMD3	Regulator of microtubule dynamics protein 3	0.0530054	0.278702	0.965092
11193_27_3	HNF1A	HNF1A	Hepatocyte nuclear factor 1-alpha	0.0329139	0.173058	0.965091
5852_6_3	S100A12	S100A12	Protein S100-A12	0.0661913	0.347918	0.965069
13028_2_3	EVI2B	EVI2B	Protein EVI2B	0.0995531	0.521878	0.964889
13405_61_3	SPINK2	ISK2	Serine protease inhibitor Kazal-type 2	0.0798439	0.418356	0.964856
3389_7_2	SERPINA5	PCI	Plasma serine protease inhibitor	0.0765251	0.398707	0.964471
10025_1_3	DLD	DLDH	Dihydrolipoyl dehydrogenase, mitochondrial	0.0982179	0.510857	0.964353
14624_51_3	CTCF	CTCF	Transcriptional repressor CTCF	0.040172	0.208884	0.964333
9580_5_3	LAMC2	Laminin gamma-2	Laminin subunit gamma-2	0.10575	0.548992	0.964223
9940_35_3	DUSP28	DUS28	Dual specificity phosphatase 28	0.0787837	0.408816	0.964192
10847_1_3	SIGLEC15	SIG15	Sialic acid-binding Ig-like lectin 15	0.0518864	0.269089	0.964152
11162_37_3	EQTN	EQTN	Equatorin	0.0600792	0.311154	0.964058
4914_10_1	CGA CGB	HCG	Human Chorionic Gonadotropin	0.146978	0.760252	0.963971
3291_30_2	FCER2	CD23	Low affinity immunoglobulin epsilon Fc receptor	0.0932048	0.481782	0.963924
7930_3_3	EXOSC1	EXOS1	Exosome complex component CSL4	0.0376266	0.194342	0.963869
8998_15_3	HS3ST4	HS3S4	Heparan sulfate glucosamine 3-O-sulfotransferase 4	0.0306667	0.158386	0.963866
9590_10_3	COX7A2L	COX7R	Cytochrome c oxidase subunit 7A-related protein, mitochondrial	0.0658511	0.339383	0.963718
9088_20_3	SLC9B2	SL9B2	Mitochondrial sodium/hydrogen exchanger 9B2	0.0857192	0.441623	0.963693
9108_48_3	NPPC	Natriuretic Peptide C-Type	C-type natriuretic peptide	0.0430961	0.221896	0.96365
4988_49_2	FGFR4	FGFR4	Fibroblast growth factor receptor 4	0.0827765	0.425425	0.963522
5834_18_3	IL9	IL-9	Interleukin-9	0.0722978	0.371513	0.963511
11262_39_3	TRABD	TRABD	TraB domain-containing protein	0.0611049	0.313626	0.963428
13432_9_3	ZFYVE27	ZFY27	Protrudin	0.0635931	0.325529	0.96324
11837_7_3	TNFRSF18	GITR	Tumor necrosis factor receptor superfamily member 18	0.0466216	0.238119	0.963081
9028_5_3	MTPAP	PAPD1	Poly(A) RNA polymerase, mitochondrial	0.0412208	0.210329	0.963012
11551_16_3	HMG20B	HM20B	SWI/SNF-related matrix-associated actin-dependent regulator of chromatin subfamily E member 1-related	0.0505448	0.257729	0.962963
7846_44_3	PSG11	PSG11	Pregnancy-specific beta-1-glycoprotein 11	0.0595233	0.30254	0.962734
2780_35_2	LTF	Lactoferrin	Lactotransferrin	0.184708	0.937187	0.962609
5059_8_3	IGHG1 IGHG2 IGHG3 IGHG4 IGK@ IGL@	IgG	Immunoglobulin G	0.134554	0.682296	0.962565
8882_1_3	ADAM17	ADAM 17	Disintegrin and metalloproteinase domain-containing protein 17	0.0842158	0.427016	0.962561
8964_14_3	EMILIN3	EMIL3	EMILIN-3	0.0504622	0.25418	0.962081
3795_6_2	ADAM9	ADAM 9	Disintegrin and metalloproteinase domain-containing protein 9	0.0607252	0.305444	0.961978
10809_14_3	KLRB1	KLRB1	Killer cell lectin-like receptor subfamily B member 1	0.0602976	0.302815	0.961862
3166_92_1	CD33	Siglec-3	Myeloid cell surface antigen CD33	0.079511	0.399049	0.961815
3037_62_1	IL1B	IL-1b	Interleukin-1 beta	0.0593617	0.297421	0.961691
3172_28_2	ARSB	ARSB	Arylsulfatase B	0.049022	0.244859	0.961462
12636_113_3	SMYD2	SMYD2	N-lysine methyltransferase SMYD2	0.063315	0.315137	0.9612
12788_6_3	CCDC101	SGF29	SAGA-associated factor 29 homolog	0.0385561	0.191887	0.961194
14124_6_3	EFNA2	Ephrin-A2	Ephrin-A2	0.0617345	0.306956	0.961124
11350_30_3	STUB1	CHIP	E3 ubiquitin-protein ligase CHIP	0.052326	0.259976	0.961067
8008_28_3	HRK	HRK	Activator of apoptosis harakiri	0.0433872	0.21548	0.961037
3446_7_2	IL18R1	IL-18 Ra	Interleukin-18 receptor 1	0.0645467	0.320558	0.961035
3897_61_1	PDXP	PLPP	Pyridoxal phosphate phosphatase	0.116242	0.577238	0.961028
10627_87_3	APLP2	APLP2	Amyloid-like protein 2	0.0523324	0.259871	0.961027
12426_19_3	MOB1A	MOL1B	MOB kinase activator 1A	0.036644	0.181866	0.960986
5102_55_3	MICB	MICB	MHC class I polypeptide-related sequence B	0.0646025	0.319588	0.960742
5478_50_2	FOLH1	PSMA	Glutamate carboxypeptidase 2	0.0935744	0.461857	0.96057
5699_19_3	FAM189A2	CI061	Protein FAM189A2	0.0942306	0.464193	0.960422
5087_5_3	IL22RA2	IL-22BP	Interleukin-22 receptor subunit alpha-2	0.052309	0.257644	0.960411
8014_359_3	MANEA	MANEA	Glycoprotein endo-alpha-1,2-mannosidase	0.0573174	0.281625	0.960226
4374_45_2	GDF15	MIC-1	Growth/differentiation factor 15	0.0793953	0.389534	0.960114
9493_56_3	P2RX2	P2RX2	P2X purinoceptor 2	0.0484591	0.237547	0.960048
4154_57_2	SELP	P-Selectin	P-selectin	0.0534184	0.26106	0.959813
8520_8_3	ADAM30	ADA30	Disintegrin and metalloproteinase domain-containing protein 30	0.0371944	0.18159	0.959735
3723_1_2	NPPB	BNP-32	Brain natriuretic peptide 32	0.045094	0.22009	0.959712
2615_60_2	EFNA5	Ephrin-A5	Ephrin-A5	0.0709617	0.34509	0.959431
8644_46_3	CTSH	Cathepsin H	Cathepsin H	0.112039	0.544568	0.95939
13651_54_3	ZFP91	ZFP91	E3 ubiquitin-protein ligase ZFP91	0.0440271	0.21334	0.959151
2630_12_2	IL1RAP	IL-1 R AcP	Interleukin-1 Receptor accessory protein	0.0671769	0.325234	0.959083
13509_5_3	SCAMP5	SCAM5	Secretory carrier-associated membrane protein 5	0.0296441	0.143455	0.959047
3640_14_3	LRPAP1	RAP	alpha-2-macroglobulin receptor-associated protein	0.077693	0.375134	0.958871
4135_84_2	IGHE IGK@ IGL@	IgE	Immunoglobulin E	0.110745	0.534571	0.958848
10358_33_3	MCL1	Mcl-1	Induced myeloid leukemia cell differentiation protein Mcl-1	0.0391611	0.188516	0.958632
5098_79_3	KLRF1	KLRF1	Killer cell lectin-like receptor subfamily F member 1	0.0308979	0.148736	0.958631
11185_145_3	GCH1	GCH1	GTP cyclohydrolase 1	0.0526393	0.253335	0.958612
2697_7_2	PF4	PF-4	Platelet factor 4	0.0839179	0.403634	0.958566
6069_71_3	SUMF2	SUMF2	Sulfatase-modifying factor 2	0.0459077	0.220733	0.958538
8631_13_3	ERMAP	ERMAP	Erythroid membrane-associated protein	0.0420478	0.20202	0.958478
7099_33_3	FSTL5	FSTL5	Follistatin-related protein 5	0.079513	0.382	0.958473
5960_49_3	SCGB1C1	SG1C1	Secretoglobin family 1C member 1	0.173434	0.833057	0.958458
9175_48_3	DSCAM	DSCAM	Down syndrome cell adhesion molecule	0.0648441	0.31014	0.958117
14068_29_3	CCL25	TECK	C-C motif chemokine 25	0.0473428	0.22631	0.958072
3212_30_3	ASAH2	ASAH2	Neutral ceramidase	0.0681652	0.325565	0.958003
6340_10_3	GPHB5	GPHB5	Glycoprotein hormone beta-5	0.140043	0.668537	0.957964
5105_2_3	RTN4R	Nogo Receptor	Reticulon-4 receptor	0.0757333	0.361278	0.957907
3477_63_2	NTRK1	TrkA	High affinity nerve growth factor receptor	0.0555945	0.264895	0.957811
5133_17_3	TGFBR2	TGF-b R II	TGF-beta receptor type-2	0.0490595	0.233458	0.957708
9040_144_3	EPDR1	EPDR1	Mammalian ependymin-related protein 1	0.0916591	0.436127	0.957699
14696_45_3	TPSB2	TPSB2	Tryptase beta-2	0.0674257	0.320739	0.957678
10037_98_3	SIGLEC12	SIG12	Sialic acid-binding Ig-like lectin 12	0.0542484	0.257882	0.957623
4267_81_3	PES1	PESC	Pescadillo homolog	0.0663536	0.314982	0.957509
7737_76_3	ITGB6	ITB6	Integrin beta-6	0.0445389	0.211341	0.957476
10737_96_3	SERPINB1	Serpin B1	Leukocyte elastase inhibitor	0.052135	0.247382	0.957474
6077_63_3	CECR1	CECR1	Adenosine deaminase CECR1	0.105842	0.502104	0.957455
12595_11_3	TMOD1	TMOD1	Tropomodulin-1	0.0919474	0.435882	0.957398
7916_10_3	S100A7	S100A7	Protein S100-A7	0.177733	0.842318	0.957375
9885_41_3	RAP2A	RAP2A	Ras-related protein Rap-2a	0.0475382	0.225247	0.957358
13666_222_3	CA10	Carbonic Anhydrase X	Carbonic anhydrase-related protein 10	0.0900703	0.426663	0.957336
6984_6_3	IGSF8	IGSF8	Immunoglobulin superfamily member 8	0.0728627	0.345098	0.957324
12667_2_3	GDA	GUAD	Guanine deaminase	0.113909	0.539384	0.957305
7045_4_3	BNIP3	BNIP3	BCL2/adenovirus E1B 19 kDa protein-interacting protein 3	0.0511494	0.242173	0.957295
10507_166_3	ACRV1	sperm protein 10	Acrosomal protein SP-10	0.0603509	0.285519	0.957232
11318_20_3	APOA5	Apo A-V	Apolipoprotein A-V	0.0524937	0.248208	0.957187
3620_67_2	IL22RA1	IL22RA1	Interleukin-22 receptor subunit alpha-1	0.101921	0.481862	0.957177
2652_15_1	PLAUR	suPAR	Urokinase plasminogen activator surface receptor	0.0893184	0.422275	0.957176
5015_15_1	PLA2G7	PAFAH	Platelet-activating factor acetylhydrolase	0.0715894	0.33747	0.956936
9561_21_3	VCAN	CSPG2	Versican core protein	0.0439565	0.207048	0.956872
8897_3_3	LRRC37A2	L37A2	Leucine-rich repeat-containing protein 37A2	0.034363	0.161713	0.956797
6574_11_3	FAIM3	FAIM3	Fas apoptotic inhibitory molecule 3	0.0754206	0.354496	0.956696
9917_16_3	KIRREL2	KIRR2	Kin of IRRE-like protein 2	0.058265	0.273599	0.956616
11439_88_3	RHPN2	RHPN2	Rhophilin-2	0.0502737	0.235399	0.956378
5062_60_3	CD226	CD226	CD226 antigen	0.0439754	0.205829	0.956346
13470_43_3	PTH1R	PTH1R	Parathyroid hormone/parathyroid hormone-related peptide receptor	0.0613945	0.286306	0.956038
2795_23_3	LTF	Lactoferrin	Lactotransferrin	0.177203	0.825631	0.955964
13519_112_3	ARHGEF25	ARHGP	Rho guanine nucleotide exchange factor 25	0.0524986	0.244488	0.955924
11402_17_3	KMT2C	KMT2C	Histone-lysine N-methyltransferase 2C	0.0898095	0.41741	0.955755
7065_1_4	G6B	G6B	Protein G6b	0.0673689	0.312961	0.955714
11285_8_3	CD34	CD34	Hematopoietic progenitor cell antigen CD34	0.0472729	0.219521	0.955681
7655_11_3	NPPB	N-terminal pro-BNP	N-terminal pro-BNP	0.0701683	0.325724	0.955651
5728_60_3	FCRL1	FCRL1	Fc receptor-like protein 1	0.0759344	0.352447	0.955641
3033_57_1	LGALS2	Galectin-2	Galectin-2	0.0565477	0.262217	0.955561
10588_39_3	ST3GAL5	SIAT9	Lactosylceramide alpha-2,3-sialyltransferase	0.0628858	0.291444	0.955513
5737_61_3	SEMA4D	SEM4D	Semaphorin-4D	0.06076	0.281104	0.955366
7752_31_3	CLEC4D	CLC4D	C-type lectin domain family 4 member D	0.0449953	0.208109	0.955341
11380_84_3	RBM24	RBM24	RNA-binding protein 24	0.0489778	0.226195	0.955215
10505_12_3	RNF43	RNF43	E3 ubiquitin-protein ligase RNF43	0.0470919	0.217313	0.955147
5118_74_2	IGHG1 IGHG2 IGHG3 IGHG4 IGK@ IGL@	IgG	Immunoglobulin G	0.121118	0.556347	0.95475
7915_31_3	APLP2	APLP2	Amyloid-like protein 2	0.0521197	0.23932	0.954718
6252_62_3	SCGB3A1	Secretoglobin family 3A member 1	Secretoglobin family 3A member 1	0.109257	0.501336	0.954659
5692_79_3	TNF	TNF-a	Tumor necrosis factor	0.0477206	0.218571	0.954501
12473_48_3	KCTD5	KCTD5	BTB/POZ domain-containing protein KCTD5	0.0429508	0.196584	0.954439
10823_19_3	ATRAID	ARAID	All-trans retinoic acid-induced differentiation factor	0.0609789	0.278923	0.954384
9365_91_3	EYS	EYS	Protein eyes shut homolog	0.0399716	0.182767	0.954353
7849_3_3	QPCT	Glutaminyl cyclase	Glutaminyl-peptide cyclotransferase	0.138889	0.634576	0.954286
8671_378_3	TRAPPC5	TPPC5	Trafficking protein particle complex subunit 5	0.0462399	0.211238	0.954274
7147_35_3	WFDC8	WFDC8	WAP four-disulfide core domain protein 8	0.0657201	0.299485	0.954057
6386_4_3	IGFL1	IGFL1	Insulin growth factor-like family member 1	0.1447	0.65939	0.954056
10980_11_3	ACHE	ACES	Acetylcholinesterase	0.065349	0.297622	0.954006
5071_3_3	IGHG1 IGHG2 IGHG3 IGHG4 IGK@ IGL@	IgG	Immunoglobulin G	0.151585	0.690166	0.95398
3356_50_1	CA7	Carbonic anhydrase VII	Carbonic anhydrase 7	0.0601679	0.273931	0.953976
3820_68_2	MAPKAPK2	MAPK2	MAP kinase-activated protein kinase 2	0.0399268	0.181556	0.953869
3323_37_1	LRP8	LRP8	Low-density lipoprotein receptor-related protein 8	0.0739045	0.335936	0.953836
6556_5_3	ENPP5	ENPP5	Ectonucleotide pyrophosphatase/phosphodiesterase family member 5	0.0730407	0.331849	0.953794
2976_58_2	DSG1	Desmoglein-1	Desmoglein-1	0.0723772	0.328576	0.953724
5091_28_3	LILRB2	ILT-4	Leukocyte immunoglobulin-like receptor subfamily B member 2	0.0602736	0.273501	0.953683
12851_5_3	POLM	DPOLM	DNA-directed DNA/RNA polymerase mu	0.0501812	0.227687	0.953676
14704_10_3	DDR1	discoidin domain receptor 1	Epithelial discoidin domain-containing receptor 1	0.0736695	0.33394	0.953591
10442_1_3	TMEM190	TM190	Transmembrane protein 190	0.0679686	0.30802	0.953569
4916_2_1	IGHD IGK@ IGL@	IgD	Immunoglobulin D	0.183426	0.831086	0.953551
8783_216_3	MAVS	MAVS	Mitochondrial antiviral-signaling protein	0.0764362	0.346223	0.953525
5667_3_3	SEMA3B	SEM3B	Semaphorin-3B	0.0377301	0.170755	0.953449
5440_26_3	TNNI2	Troponin I, skeletal, fast twitch	Troponin I, fast skeletal muscle	0.139842	0.632856	0.953446
6606_61_3	KISS1	KISS1	Metastasis-suppressor KiSS-1	0.0882455	0.399253	0.953423
10356_21_3	JUN	c-Jun	Transcription factor AP-1	0.0809543	0.365947	0.953346
8756_41_3	KCNE5	KCE1L	Potassium voltage-gated channel subfamily E regulatory beta subunit 5	0.0931483	0.420944	0.953319
9582_93_3	SUSD1	SUSD1	Sushi domain-containing protein 1	0.0420364	0.189862	0.953271
9875_107_3	THOC1	THOC1	THO complex subunit 1	0.0493822	0.222978	0.953246
7835_2_3	BNIP3L	BNI3L	BCL2/adenovirus E1B 19 kDa protein-interacting protein 3-like	0.0521477	0.235264	0.953169
9569_14_3	SCARA3	SCAR3	Scavenger receptor class A member 3	0.0647981	0.292197	0.953127
10832_24_3	B4GALT6	B4GT6	Beta-1,4-galactosyltransferase 6	0.0813849	0.366992	0.953127
2635_61_2	LAYN	Layilin	Layilin	0.0883685	0.398245	0.953073
8834_58_3	CANX	Calnexin	Calnexin	0.0489556	0.219864	0.952763
8683_119_3	PILRA	PILRA	Paired immunoglobulin-like type 2 receptor alpha	0.0553977	0.248692	0.952725
8032_23_3	MCCD1	MCCD1	Mitochondrial coiled-coil domain protein 1	0.0593721	0.266472	0.952704
8003_57_3	LGI3	LGI3	Leucine-rich repeat LGI family member 3	0.0474622	0.212987	0.952691
6512_68_3	KREMEN1	KREM1	Kremen protein 1	0.0603065	0.270327	0.952591
13732_79_3	CTF1	Cardiotrophin-1	Cardiotrophin-1	0.105651	0.473454	0.952566
3209_69_1	MEPE	MEPE	Matrix extracellular phosphoglycoprotein	0.0575502	0.257791	0.952528
5656_53_3	ENDOU	PP11	Poly(U)-specific endoribonuclease	0.0472119	0.211371	0.952481
8601_167_3	LRP1	sLRP1	Low-density lipoprotein receptor-related protein 1, soluble	0.0548346	0.244895	0.952258
3034_1_2	GFAP	GFAP	Glial fibrillary acidic protein	0.107824	0.481535	0.952255
4774_62_3	FAM107B	FAM107B	Protein FAM107B	0.0348725	0.155527	0.952131
3069_52_3	IGHM IGJ IGK@ IGL@	IgM	Immunoglobulin M	0.151243	0.674324	0.952104
11260_47_3	SUN5	SPA4L	SUN domain-containing protein 5	0.0610009	0.271815	0.95205
8816_44_3	ARMC5	ARMC5	Armadillo repeat-containing protein 5	0.0421872	0.187745	0.951935
4561_65_2	BIRC7	Livin B	Baculoviral IAP repeat-containing protein 7 Isoform beta	0.0372962	0.16585	0.951864
5675_6_3	PRELP	PRELP	Prolargin	0.064405	0.286386	0.95186
11135_5_3	MRPL55	RM55	39S ribosomal protein L55, mitochondrial	0.0657805	0.292479	0.951852
13708_56_3	KLK8	kallikrein 8	Kallikrein-8	0.072614	0.322583	0.951773
11643_73_3	DTX3L	DTX3L	E3 ubiquitin-protein ligase DTX3L	0.0502718	0.223287	0.951756
12424_107_3	THYN1	THYN1	Thymocyte nuclear protein 1	0.0801856	0.356143	0.951753
6620_82_3	LINGO1	LIGO1	Leucine-rich repeat and immunoglobulin-like domain-containing nogo receptor-interacting protein 1	0.112615	0.500156	0.951749
9106_87_3	LYSMD4	LYSM4	LysM and putative peptidoglycan-binding domain-containing protein 4	0.0479331	0.212527	0.951594
11287_14_3	CYB5A	Cytochrome b5	Cytochrome b5	0.0399425	0.176978	0.951532
14101_2_3	CNTFR	CNTFR alpha	Ciliary neurotrophic factor receptor subunit alpha	0.0631666	0.279703	0.951474
8644_101_3	CTSH	Cathepsin H	Cathepsin H	0.0304774	0.134769	0.951347
3174_2_1	ADAMTS1	ATS1	A disintegrin and metalloproteinase with thrombospondin motifs 1	0.0540224	0.23834	0.951135
9518_95_3	PLA1A	PLA1A	Phospholipase A1 member A	0.0418443	0.184603	0.951131
14026_24_3	IL17F	IL-17F	Interleukin-17F	0.0465267	0.204974	0.951001
9188_119_3	CXCL9	MIG	C-X-C motif chemokine 9	0.0777816	0.342212	0.950877
10440_26_3	CLMP	ACAM	CXADR-like membrane protein	0.0650074	0.28553	0.95072
4475_60_3	ZAP70	ZAP70	Tyrosine-protein kinase ZAP-70	0.0572257	0.251258	0.950685
12634_79_3	BCAR3	BCAR3	Breast cancer anti-estrogen resistance protein 3	0.046991	0.206226	0.950642
8697_38_3	GPC1	Glypican 1	Glypican-1	0.0651472	0.285611	0.950544
7050_5_3	NEGR1	NEGR1	Neuronal growth regulator 1	0.0754512	0.33066	0.950509
12726_3_3	RFXAP	RFXAP	Regulatory factor X-associated protein	0.0361569	0.158294	0.950413
11227_31_3	TBL2	TBL2	Transducin beta-like protein 2	0.0405037	0.177272	0.950386
8039_41_3	FAM177A1	F177A	Protein FAM177A1	0.0482393	0.211043	0.950347
5648_28_3	CTRB2	CTRB2	Chymotrypsinogen B2	0.104373	0.456203	0.950261
8980_19_3	CD200R1L	MO2R2	Cell surface glycoprotein CD200 receptor 2	0.0603908	0.263876	0.95023
8768_4_3	BCL10	Bcl-10	B-cell lymphoma/leukemia 10	0.0853686	0.372935	0.950209
8035_6_3	C1orf198	CA198	Uncharacterized protein C1orf198	0.0448344	0.195794	0.950177
11645_9_3	P4HA1	P4HA1	Prolyl 4-hydroxylase subunit alpha-1	0.0487244	0.212643	0.950115
12777_11_3	SF1	SF01	Splicing factor 1	0.0457635	0.199569	0.950043
13687_5_3	CCL1	I-309	C-C motif chemokine 1	0.0660754	0.28786	0.949949
10565_19_3	SLITRK3	SLIK3	SLIT and NTRK-like protein 3	0.113285	0.492911	0.949829
11347_9_3	TALDO1	Transaldolase	Transaldolase	0.0649489	0.28259	0.949827
12400_25_3	UBE2T	UBE2T	Ubiquitin-conjugating enzyme E2 T	0.055495	0.24124	0.949741
3331_8_1	RGMB	RGMB	RGM domain family member B	0.0661523	0.287465	0.949707
12597_68_3	ATG5	Autophagy protein 5	Autophagy protein 5	0.0407023	0.176869	0.949705
7093_20_3	NRXN3	NRX3B	Neurexin-3-beta	0.0833051	0.36193	0.949688
9094_5_3	CLEC4C	CLC4C	C-type lectin domain family 4 member C	0.110892	0.481528	0.949637
13109_82_3	NEGR1	NEGR1	Neuronal growth regulator 1	0.0675479	0.292594	0.949401
10558_26_3	PCDH9	PCDH9	Protocadherin-9	0.0756929	0.327782	0.949373
9172_69_3	MMP8	MMP-8	Neutrophil collagenase	0.0927409	0.401516	0.949352
11560_76_3	NFATC4	NFAC4	Nuclear factor of activated T-cells, cytoplasmic 4	0.0542269	0.234716	0.949329
6600_70_3	RELL2	RELL2	RELT-like protein 2	0.0408847	0.176622	0.949141
4284_18_3	RBM39	RBM39	RNA-binding protein 39	0.0676944	0.2923	0.949095
9250_87_3	DEFA1	HNP-1	Neutrophil defensin 1	0.0762979	0.329385	0.949076
3067_67_1	GDF9	GDF-9	Growth/differentiation factor 9	0.0574159	0.247737	0.949025
6230_56_3	CER1	CER1	Cerberus	0.0452793	0.195302	0.948991
14331_262_3	DYNLT1	DYLT1	Dynein light chain Tctex-type 1	0.0683697	0.294837	0.948971
9227_15_3	PDCD1	PD-1	Programmed cell death protein 1	0.0885763	0.381374	0.948818
13629_25_3	ATG4B	ATG4B	Cysteine protease ATG4B	0.0729986	0.314246	0.948801
9495_10_3	CXCL17	VCC1	VEGF coregulated chemokine 1	0.0539987	0.232308	0.948739
9059_14_3	RAPGEF5	RPGF5	Rap guanine nucleotide exchange factor 5	0.0669363	0.287861	0.948704
7206_20_3	FBP1	F16P1	Fructose-1,6-bisphosphatase 1	0.0994441	0.427587	0.948686
9249_17_3	TMEM9	TMEM9	Transmembrane protein 9	0.075605	0.324724	0.948578
13671_40_3	ELANE	Elastase	Neutrophil elastase	0.10912	0.46839	0.94852
8346_9_3	DPP7	DPP2	Dipeptidyl peptidase 2	0.112566	0.483042	0.948492
8362_102_3	IGJ	IgJ	Immunoglobulin J chain	0.0431082	0.184741	0.948363
4925_54_2	MMP13	MMP-13	Collagenase 3	0.0694889	0.297646	0.948313
9191_8_3	TFF2	Trefoil factor 2	Trefoil factor 2	0.0991602	0.424699	0.948304
7775_15_3	KLK11	Kallikrein 11	Kallikrein-11	0.087465	0.374324	0.948229
10535_25_3	COX6A2	CX6A2	Cytochrome c oxidase subunit 6A2, mitochondrial	0.0932003	0.398768	0.948204
5121_3_2	SEMA6B	SEM6B	Semaphorin-6B	0.092644	0.396347	0.948194
11918_54_3	STOX1	STOX1	Storkhead-box protein 1	0.124906	0.534332	0.948187
14139_16_3	NRG4	NRG4	Neuregulin-4	0.0655136	0.280226	0.948175
10888_4_3	GALNT7	GALT7	N-acetylgalactosaminyltransferase 7	0.0430789	0.184237	0.948161
3083_71_1	EDA2R	XEDAR	Tumor necrosis factor receptor superfamily member 27	0.0767256	0.327718	0.948036
10977_55_3	UCMA	UCMA	Unique cartilage matrix-associated protein	0.106581	0.455071	0.947999
3508_78_3	CCL22	MDC	C-C motif chemokine 22	0.123549	0.52732	0.947962
14109_15_3	CCL15	MIP-5	C-C motif chemokine 15	0.079161	0.337795	0.947941
8971_9_3	NRXN1	NRX1A	Neurexin-1	0.074529	0.317909	0.947904
5637_81_3	NTNG1	NTNG1	Netrin-G1	0.0717571	0.306014	0.947881
13654_1_3	ROCK2	ROCK2	Rho-associated protein kinase 2	0.0337488	0.143903	0.947866
3867_49_1	SEZ6L2	SE6L2	Seizure 6-like protein 2	0.0864924	0.368754	0.947854
6468_37_3	TAC4	TKN4	Tachykinin-4	0.0300009	0.127885	0.947837
6353_60_3	IGFL4	IGFL4	Insulin growth factor-like family member 4	0.137459	0.585305	0.947728
5459_33_3	CST1	CYTN	Cystatin-SN	0.185991	0.791818	0.947711
9316_67_3	WFDC1	WFDC1	WAP four-disulfide core domain protein 1	0.106813	0.454293	0.947615
3298_52_2	CNTN4	Contactin-4	Contactin-4	0.0655706	0.278562	0.947501
11207_3_3	MSR1	Macrophage scavenger receptor	Macrophage scavenger receptor types I and II	0.0558272	0.23714	0.947488
14095_1_3	KLRK1	NKG2D	NKG2-D type II integral membrane protein	0.0601147	0.255217	0.947436
10551_7_3	LAT	LAT	Linker for activation of T-cells family member 1	0.0740144	0.313986	0.947359
11158_40_3	CCDC64	BICR1	Bicaudal D-related protein 1	0.0407277	0.17254	0.947222
9362_11_3	DEFB123	DB123	Beta-defensin 123	0.0940448	0.39841	0.947221
9715_15_3	IGSF3	IGSF3	Immunoglobulin superfamily member 3	0.0724226	0.306659	0.947172
6485_59_3	IGLL1	IGLL1	Immunoglobulin lambda-like polypeptide 1	0.0670906	0.283906	0.94711
9492_5_3	RRBP1	RRBP1	Ribosome-binding protein 1	0.0424908	0.179697	0.947048
13406_161_3	CD300C	CLM6	CMRF35-like molecule 6	0.0978489	0.413765	0.947037
5112_73_3	CD200	OX2G	OX-2 membrane glycoprotein	0.0749099	0.316629	0.946994
10455_196_3	IL31	IL-31	Interleukin-31	0.049633	0.20977	0.946985
9383_24_3	CHI3L2	CH3L2	Chitinase-3-like protein 2	0.0848254	0.358382	0.94695
9256_78_3	NPTX1	NPTX1	Neuronal pentraxin-1	0.0783932	0.331019	0.946893
13525_17_3	KCNG4	KCNG4	Potassium voltage-gated channel subfamily G member 4	0.0418865	0.176709	0.946803
3896_5_2	PGAM1	Phosphoglycerate mutase 1	Phosphoglycerate mutase 1	0.193732	0.816918	0.946755
14038_130_3	CST7	CYTF	Cystatin-F	0.0842055	0.35488	0.9467
7920_30_3	ST8SIA2	SIA8B	Alpha-2,8-sialyltransferase 8B	0.0411051	0.173132	0.946639
8274_64_3	STX7	Syntaxin-7	Syntaxin-7	0.0427684	0.180135	0.946638
5742_14_3	ACP6	PPA6	Lysophosphatidic acid phosphatase type 6	0.110619	0.465721	0.946597
5357_60_3	NLGN4X	NLGNX	Neuroligin-4, X-linked	0.107154	0.450795	0.94652
3603_60_4	CLEC7A	CLC7A	C-type lectin domain family 7 member A	0.0625621	0.263175	0.946512
12500_88_3	UBA2	SAE2	SUMO-activating enzyme subunit 2	0.111089	0.467276	0.946504
5659_11_3	TRH	TRH	Thyrotropin-releasing hormone	0.0916071	0.385267	0.946488
7975_97_3	UNC5A	UNC5A	Netrin receptor UNC5A	0.0908343	0.38082	0.946169
13076_4_3	FXR1	FXR1	Fragile X mental retardation syndrome-related protein 1	0.051585	0.216136	0.946107
13655_34_3	NCL	Nucleolin	Nucleolin	0.048055	0.201331	0.9461
3418_12_2	CAMK1D	CAMK1D	Calcium/calmodulin-dependent protein kinase type 1D	0.0491849	0.206032	0.946083
5735_54_3	C1GALT1C1	C1GLC	C1GALT1-specific chaperone 1	0.077441	0.324193	0.94602
12692_56_3	DOT1L	DOT1L	Histone-lysine N-methyltransferase, H3 lysine-79 specific	0.0753007	0.315037	0.945956
8253_2_3	POMGNT1	PMGT1	Protein O-linked-mannose beta-1,2-N-acetylglucosaminyltransferase 1	0.0637126	0.26649	0.945931
14314_6_3	PPIL2	PPIL2	Peptidyl-prolyl cis-trans isomerase-like 2	0.0518018	0.216646	0.945919
5023_23_1	ADSL	PUR8	Adenylosuccinate lyase	0.0402427	0.168036	0.945756
5634_39_3	POFUT1	OFUT1	GDP-fucose protein O-fucosyltransferase 1	0.075772	0.316296	0.945725
7034_4_3	SGCB	SGCB	Beta-sarcoglycan	0.0591592	0.24677	0.945651
4567_82_2	SH2D1A	SH21A	SH2 domain-containing protein 1A	0.0970804	0.404853	0.945626
3218_8_2	FOLH1	PSMA	Glutamate carboxypeptidase 2	0.0658343	0.274117	0.945465
3029_52_2	CD209	DC-SIGN	CD209 antigen	0.0562125	0.233951	0.945419
13388_57_3	PCSK1	NEC1	Neuroendocrine convertase 1	0.105912	0.440589	0.945371
9373_405_3	APOO	APOO	MICOS complex subunit MIC26	0.0470333	0.195532	0.945305
4123_60_2	FGF4	FGF-4	Fibroblast growth factor 4	0.0472872	0.196415	0.945214
13681_173_3	CSNK2A2	CSK22	Casein kinase II subunit alpha'	0.0486731	0.202161	0.945209
2944_66_2	NBL1	DAN	Neuroblastoma suppressor of tumorigenicity 1	0.115384	0.47914	0.945187
11377_19_3	ADH7	ADH7	Alcohol dehydrogenase class 4 mu/sigma chain	0.0453216	0.188196	0.945184
6326_20_3	BMP4	BMP-4	Bone morphogenetic protein 4	0.0521188	0.216407	0.945177
5988_49_3	TNFSF14	LIGHT	Tumor necrosis factor ligand superfamily member 14	0.0550633	0.228461	0.945099
8793_13_3	ALKBH5	ALKB5	RNA demethylase ALKBH5	0.0394194	0.163513	0.945073
10367_62_3	IL12A IL12B	IL-12	Interleukin-12	0.0489819	0.203167	0.945067
9765_4_3	NDE1	NDE1	Nuclear distribution protein nudE homolog 1	0.0683039	0.283278	0.945056
12781_2_3	TARBP2	TRBP2	RISC-loading complex subunit TARBP2	0.0350931	0.145428	0.944974
9369_174_3	LRRC4C	NGL1	Leucine-rich repeat-containing protein 4C	0.0911677	0.377706	0.944947
2994_71_2	IL1RL2	IL-1Rrp2	Interleukin-1 receptor-like 2	0.0719256	0.297855	0.944901
5596_75_3	CD5	CD5	T-cell surface glycoprotein CD5	0.0912808	0.377949	0.944885
4355_13_1	DAPK2	DAPK2	Death-associated protein kinase 2	0.0621801	0.257387	0.944856
3216_2_2	PIGR	PIGR	Polymeric immunoglobulin receptor	0.196944	0.81501	0.944829
4534_10_2	PRSS22	BSSP4	Brain-specific serine protease 4	0.125202	0.518073	0.944819
8316_36_3	TNFRSF11A	RANK	Tumor necrosis factor receptor superfamily member 11A	0.057357	0.237219	0.944767
7625_27_3	YWHAQ	14-3-3 protein theta	14-3-3 protein theta	0.0451216	0.186509	0.944708
6522_57_3	AMBN	AMBN	Ameloblastin	0.190327	0.785828	0.94459
5226_36_3	CSNK2A2 CSNK2B	CK2-A2:B	Casein kinase II 2-alpha':2-beta heterotetramer	0.0869841	0.358609	0.944434
10047_12_3	NCF2	NCF-2	Neutrophil cytosol factor 2	0.0995566	0.410311	0.944401
4126_22_1	BPI	BPI	Bactericidal permeability-increasing protein	0.0889704	0.36648	0.944343
2843_13_2	SPINT2	SPINT2	Kunitz-type protease inhibitor 2	0.0896541	0.369011	0.944262
11531_24_3	C10orf54	GI24	Platelet receptor Gi24	0.071158	0.292578	0.944152
3292_75_1	CD48	CD48	CD48 antigen	0.0762613	0.313253	0.944048
5480_49_3	CCL5	RANTES	C-C motif chemokine 5	0.112628	0.462549	0.944029
10043_31_3	BRD4	BRD4	Bromodomain-containing protein 4	0.0393569	0.161572	0.943989
3056_11_1	KLRK1	NKG2D	NKG2-D type II integral membrane protein	0.0484858	0.199048	0.943988
13688_2_3	CAPSL	CAPSL	Calcyphosin-like protein	0.0347686	0.142714	0.943973
9263_57_3	SIAE	SIAE	Sialate O-acetylesterase	0.0976464	0.400745	0.943956
8052_115_3	NLGN1	NLGN1	Neuroligin-1	0.103754	0.425535	0.943888
10970_3_3	ART3	NAR3	Ecto-ADP-ribosyltransferase 3	0.0677667	0.277853	0.943855
3035_80_2	IL19	IL-19	Interleukin-19	0.0553902	0.227073	0.943839
8866_53_3	QPCTL	QPCTL	Glutaminyl-peptide cyclotransferase-like protein	0.100762	0.412713	0.943746
11129_66_3	BMP15	BMP15	Bone morphogenetic protein 15	0.109516	0.448543	0.94374
11390_24_3	CA8	Carbonic Anhydrase VIII	Carbonic anhydrase-related protein	0.0674639	0.276054	0.943641
10546_2_3	TSPEAR	TSEAR	Thrombospondin-type laminin G domain and EAR repeat-containing protein	0.0758047	0.309714	0.94348
10801_11_3	EFNA2	Ephrin-A2	Ephrin-A2	0.0728028	0.296558	0.943159
5490_53_3	SPOCK1	Testican-1	Testican-1	0.0641871	0.261436	0.943148
8249_124_3	ALK	ALK	ALK tyrosine kinase receptor	0.045356	0.184713	0.943135
3235_50_2	WFIKKN2	WFKN2	WAP, Kazal, immunoglobulin, Kunitz and NTR domain-containing protein 2	0.0874147	0.355911	0.943108
4557_61_2	KIRREL3	KIRR3	Kin of IRRE-like protein 3	0.0798583	0.325117	0.943099
11371_1_3	GPR101	GP101	Probable G-protein coupled receptor 101	0.047357	0.192777	0.943087
9416_77_3	CPM	CBPM	Carboxypeptidase M	0.0715657	0.291188	0.943037
10438_19_3	CSF2RA	CSF2R	Granulocyte-macrophage colony-stimulating factor receptor subunit alpha	0.0815682	0.331859	0.943028
6631_17_3	COL9A1	CO9A1	Collagen alpha-1(IX) chain	0.0453541	0.184471	0.942998
9805_51_3	SEMA4B	SEM4B	Semaphorin-4B	0.0728721	0.296348	0.942981
13747_9_3	CA6	Carbonic anhydrase 6	Carbonic anhydrase 6	0.0691308	0.280812	0.942858
3177_49_2	CA4	Carbonic Anhydrase IV	Carbonic anhydrase 4	0.0853472	0.346611	0.942835
5115_31_3	RELT	RELT	Tumor necrosis factor receptor superfamily member 19L	0.0738215	0.299755	0.942818
12845_18_3	SNX17	SNX17	Sorting nexin-17	0.0531379	0.215748	0.942808
9475_22_3	GPX5	GPX5	Epididymal secretory glutathione peroxidase	0.0740613	0.300483	0.94273
13451_2_3	FNDC4	FNDC4	Fibronectin type III domain-containing protein 4	0.0820566	0.332916	0.942728
9038_12_3	JTB	JTB	Protein JTB	0.0687953	0.279093	0.94272
4153_11_2	SERPINA3	alpha-1-antichymotrypsin complex	Alpha-1-antichymotrypsin complex	0.0890315	0.3611	0.942694
13499_30_3	F8	Coagulation Factor VIII	Coagulation Factor VIII	0.0544827	0.220944	0.942679
9183_7_3	IFNAR1	IFN-a/b R1	Interferon alpha/beta receptor 1	0.0601316	0.243816	0.942663
6575_79_3	ADAMTSL1	ATL1	ADAMTS-like protein 1	0.0383976	0.155628	0.942619
3065_65_1	FGF5	FGF-5	Fibroblast growth factor 5	0.0748058	0.302999	0.94255
7923_41_3	SEMA4C	SEM4C	Semaphorin-4C	0.0843842	0.341795	0.942549
7992_3_3	TMIE	TMIE	Transmembrane inner ear expressed protein	0.0778167	0.314801	0.942414
13996_16_3	PPCDC	COAC	Phosphopantothenoylcysteine decarboxylase	0.0413566	0.167294	0.942407
2571_12_3	IGFBP3	IGFBP-3	Insulin-like growth factor-binding protein 3	0.0801261	0.324084	0.942394
4866_59_2	NTRK2	TrkB	BDNF/NT-3 growth factors receptor	0.0750625	0.303398	0.942321
12650_43_3	GNAI3	GNAI3	Guanine nucleotide-binding protein G(k) subunit alpha	0.111995	0.452658	0.942316
11121_56_3	VWC2	VWC2	Brorin	0.0727891	0.294039	0.942258
11254_13_3	PAPLN	PPN	Papilin	0.039095	0.157927	0.942257
12578_13_3	ARF3	ARF3	ADP-ribosylation factor 3	0.0602245	0.243136	0.942192
7785_1_3	EFNB3	Ephrin-B3	Ephrin-B3	0.0868134	0.350473	0.94219
7970_315_3	ART3	NAR3	Ecto-ADP-ribosyltransferase 3	0.0679995	0.274442	0.942159
11647_6_3	FZD10	Frizzled-10	Frizzled-10	0.0604408	0.243931	0.942157
8245_27_3	ICAM5	sICAM-5	Intercellular adhesion molecule 5	0.0841025	0.33941	0.942152
5106_52_3	NOTCH2	NOTC2	Neurogenic locus notch homolog protein 2	0.0473941	0.191115	0.942065
6907_17_3	TMCO5A	TMC5A	Transmembrane and coiled-coil domain-containing protein 5A	0.0302356	0.121814	0.941967
7786_83_3	CLEC2B	CLC2B	C-type lectin domain family 2 member B	0.0718486	0.289415	0.941947
14056_4_3	CGA	Glycoprotein hormones a-chain	Glycoprotein hormones alpha chain	0.0654735	0.263599	0.941891
2747_3_2	ULBP3	ULBP-3	NKG2D ligand 3	0.0670396	0.26986	0.941873
14147_50_3	IFNG	IFN-g	Interferon gamma	0.0690347	0.277443	0.941696
8296_117_3	KDELC2	KDEL2	KDEL motif-containing protein 2	0.0825594	0.331358	0.94155
11308_8_3	CREB3L4	CR3L4	Cyclic AMP-responsive element-binding protein 3-like protein 4	0.0730381	0.293066	0.941521
8613_97_3	RTBDN	RTBDN	Retbindin	0.0541254	0.21714	0.941502
8357_43_3	SULT4A1	ST4A1	Sulfotransferase 4A1	0.0569126	0.228218	0.941452
14002_18_3	DOCK9	DOCK9	Dedicator of cytokinesis protein 9	0.0386669	0.155036	0.94144
9359_9_3	DLK2	EGFL9	Protein delta homolog 2	0.0736652	0.295333	0.941428
3290_50_2	CD109	CD109	CD109 antigen	0.0675202	0.270678	0.94142
11330_15_3	CSNK2B	CSK2B	Casein kinase II subunit beta	0.0546558	0.218977	0.941356
11300_32_3	SORT1	SORT	Sortilin	0.0585967	0.23471	0.941329
6948_82_3	FIG4	FIG4	Polyphosphoinositide phosphatase	0.0618264	0.247321	0.941183
8323_163_3	TFF3	TFF3	Trefoil factor 3	0.0520125	0.207923	0.941109
6378_2_3	C5orf38	CEI	Protein CEI	0.122472	0.489221	0.941025
6897_38_3	B3GAT3	B3GA3	Galactosylgalactosylxylosylprotein 3-beta-glucuronosyltransferase 3	0.0804526	0.321094	0.940929
6940_18_3	JPH1	JPH1	Junctophilin-1	0.0419099	0.167187	0.940877
13748_4_3	CCL8	MCP-2	C-C motif chemokine 8	0.131972	0.526158	0.940812
4889_82_1	WNT7A	WNT7A	Protein Wnt-7a	0.0598891	0.238678	0.940769
6586_19_3	ADAM11	ADA11	Disintegrin and metalloproteinase domain-containing protein 11	0.0664088	0.264624	0.940753
5843_60_3	EHMT2	NG36	Histone-lysine N-methyltransferase EHMT2	0.0518324	0.206177	0.940556
8794_13_3	DPEP1	DPEP1	Dipeptidase 1	0.060616	0.240991	0.940498
6300_14_3	RLN1	REL1	Prorelaxin H1	0.0877843	0.348747	0.940416
5016_61_2	PARK7	PARK7	Protein deglycase DJ-1	0.06208	0.246584	0.940395
8766_29_3	LILRA5	LIRA5	Leukocyte immunoglobulin-like receptor subfamily A member 5	0.0588581	0.233681	0.940344
5424_55_3	TNFRSF11A	RANK	Tumor necrosis factor receptor superfamily member 11A	0.0511901	0.203045	0.940238
14045_12_3	NCOA2	NCOA2	Nuclear receptor coactivator 2	0.0508869	0.201789	0.940208
7009_8_3	CD72	CD72	B-cell differentiation antigen CD72	0.054368	0.215284	0.940047
5765_53_3	DEFB121	DB121	Beta-defensin 121	0.0583783	0.23109	0.940011
11391_69_3	MVK	MVK	Mevalonate kinase	0.0622982	0.246356	0.939896
14628_72_3	FBXO3	FBX3	F-box only protein 3	0.0472238	0.186471	0.93973
5837_49_3	LIFR	LIF sR	Leukemia inhibitory factor receptor	0.0704378	0.277781	0.939585
13423_94_3	FAM213A	CJ058	Redox-regulatory protein FAM213A	0.0570787	0.224977	0.939524
14064_21_3	PGLYRP1	PGRP-S	Peptidoglycan recognition protein 1	0.0423531	0.166873	0.939482
5612_16_3	HINT2	HINT2	Histidine triad nucleotide-binding protein 2, mitochondrial	0.0472417	0.186122	0.939474
7945_10_3	SEMA6A	Semaphorin-6A	Semaphorin-6A	0.0774499	0.30513	0.939472
3003_29_2	NCR3	NKp30	Natural cytotoxicity triggering receptor 3	0.0498732	0.196411	0.939429
8921_139_3	PABPN1	PABP2	Polyadenylate-binding protein 2	0.0716043	0.281883	0.939385
7815_49_3	IGFBPL1	IBPL1	Insulin-like growth factor-binding protein-like 1	0.092445	0.363883	0.939371
3647_49_4	TLR4 LY96	TLR4:MD-2 complex	Toll-like receptor 4:Lymphocyte antigen 96 complex	0.0715145	0.281416	0.939339
2711_6_2	CNTFR	CNTFR alpha	Ciliary neurotrophic factor receptor subunit alpha	0.0797665	0.313568	0.939222
11836_144_3	DDR1	discoidin domain receptor 1	Epithelial discoidin domain-containing receptor 1	0.0760993	0.299137	0.939216
9046_46_3	LRPPRC	LPPRC	Leucine-rich PPR motif-containing protein, mitochondrial	0.0891626	0.350117	0.939096
8933_84_3	MEF2C	MEF2C	Myocyte-specific enhancer factor 2C	0.0422897	0.165964	0.939029
2515_14_3	GFRA2	GFRa-2	GDNF family receptor alpha-2	0.0943004	0.370053	0.939022
13596_3_3	RAB27B	RB27B	Ras-related protein Rab-27B	0.057129	0.224176	0.939017
5093_47_3	JAG2	JAG2	Protein jagged-2	0.0664453	0.260581	0.93895
11481_25_3	HAVCR2	TIMD3	Hepatitis A virus cellular receptor 2	0.0513203	0.201126	0.938871
2999_6_2	LSAMP	LSAMP	Limbic system-associated membrane protein	0.05731	0.22457	0.938856
12453_161_3	NXF1	NXF1	Nuclear RNA export factor 1	0.0387425	0.151776	0.938828
7768_10_3	CPM	CBPM	Carboxypeptidase M	0.0629875	0.246729	0.938814
13468_5_3	NEURL4	NEUL4	Neuralized-like protein 4	0.0558919	0.2189	0.938796
3198_4_1	IDS	IDS	Iduronate 2-sulfatase	0.0819667	0.320932	0.938764
3719_2_2	CDKN1B	p27Kip1	Cyclin-dependent kinase inhibitor 1B	0.071025	0.278024	0.938737
10908_2_3	GALNT13	GLT13	Polypeptide N-acetylgalactosaminyltransferase 13	0.0843783	0.330129	0.938679
12590_67_3	PRB4	PRB4	Basic salivary proline-rich protein 4	0.100613	0.393547	0.93865
3052_8_2	FASLG	Fas ligand, soluble	Tumor necrosis factor ligand superfamily member 6, soluble form	0.0502952	0.19661	0.93858
12846_3_3	FBXL5	FBXL5	F-box/LRR-repeat protein 5	0.0406502	0.158905	0.938578
7817_36_3	CCNC	CCNC	Cyclin-C	0.0549386	0.214618	0.938503
9305_89_3	IFNGR2	INGR2	Interferon gamma receptor 2	0.0634193	0.247652	0.938457
11212_7_3	TXNDC5	TXND5	Thioredoxin domain-containing protein 5	0.0616212	0.240538	0.938413
5262_57_3	BCAR3	BCAR3	Breast cancer anti-estrogen resistance protein 3	0.0375608	0.146601	0.938399
4423_77_2	BCL2L1	BCL2-like 1 protein	Bcl-2-like protein 1	0.0538804	0.210207	0.93835
10022_207_3	POLH	POLH	DNA polymerase eta	0.0476099	0.185714	0.938332
2611_72_2	TYRO3	Dtk	Tyrosine-protein kinase receptor TYRO3	0.0818888	0.319266	0.938273
5647_51_3	IAPP	IAPP	Islet amyloid polypeptide	0.0739775	0.288364	0.93825
14061_48_3	TNFSF11	sRANKL	Tumor necrosis factor ligand superfamily member 11	0.0689331	0.268677	0.93824
12014_19_3	PTS	PTPS	6-pyruvoyl tetrahydrobiopterin synthase	0.0469372	0.182876	0.938196
5744_12_3	MENT	CA056	Protein MENT	0.0587075	0.228601	0.938128
9288_7_3	FKBP7	FKBP7	Peptidyl-prolyl cis-trans isomerase FKBP7	0.0674916	0.262787	0.93812
5464_52_3	GRB2	GRB2 adapter protein	Growth factor receptor-bound protein 2	0.0713101	0.27745	0.938034
6401_73_3	SLURP1	SLUR1	Secreted Ly-6/uPAR-related protein 1	0.0831893	0.323627	0.938019
5688_65_3	CBLN4	CBLN4	Cerebellin-4	0.106186	0.412805	0.937939
3587_53_2	BMP10	BMP10	Bone morphogenetic protein 10	0.0628379	0.244175	0.937886
9332_6_3	DEFB136	DB136	Beta-defensin 136	0.0567244	0.22031	0.937828
8092_29_3	IL6R	IL-6 sRa	Interleukin-6 receptor subunit alpha	0.065587	0.254714	0.93782
8002_27_3	TMPRSS5	Spinesin	Transmembrane protease serine 5	0.104898	0.406891	0.937679
9983_97_3	PRSS35	PRS35	Inactive serine protease 35	0.0565695	0.219368	0.937647
12779_30_3	PRDM4	PRDM4	PR domain zinc finger protein 4	0.0480538	0.186299	0.937618
6356_3_3	CPB1	Carboxypeptidase B1	Carboxypeptidase B	0.10878	0.421586	0.937578
11164_7_3	TENM2	TEN2	Teneurin-2	0.0319195	0.123635	0.93751
6565_68_3	CDCP1	CDCP1	CUB domain-containing protein 1	0.0669635	0.259366	0.937508
9876_20_3	ALDOC	aldolase C	Fructose-bisphosphate aldolase C	0.06905	0.267211	0.937404
8000_17_3	KIR2DL5A	KI2LA	Killer cell immunoglobulin-like receptor 2DL5A	0.0535564	0.207229	0.93739
8804_39_3	COL20A1	COKA1	Collagen alpha-1(XX) chain	0.096425	0.37286	0.937314
7843_152_3	CEND1	CEND	Cell cycle exit and neuronal differentiation protein 1	0.0513006	0.198196	0.93721
12378_71_3	TAPBP	TPSN	Tapasin	0.0799847	0.308906	0.937169
10693_43_3	KLRG2	KLRG2	Killer cell lectin-like receptor subfamily G member 2	0.0626774	0.242028	0.937151
8353_15_3	SCN2B	SCN2B	Sodium channel subunit beta-2	0.0786291	0.30355	0.937122
6956_37_3	FAF2	FAF2	FAS-associated factor 2	0.0480545	0.185482	0.9371
7233_73_3	P2RX6	P2RX6	P2X purinoceptor 6	0.0430146	0.165988	0.937071
6277_55_3	ISM2	ISM2	Isthmin-2	0.204583	0.789329	0.937052
6581_50_3	GC	Gc-Globulin, Mixed Type	Vitamin D-binding protein	0.0511994	0.197518	0.937039
3326_58_2	CADM1	Nectin-like protein 2	Cell adhesion molecule 1	0.0793985	0.306136	0.936973
5110_84_3	NRXN1	NRX1B	Neurexin-1-beta	0.103495	0.398897	0.936929
11919_84_3	LRIT3	LRIT3	Leucine-rich repeat, immunoglobulin-like domain and transmembrane domain-containing protein 3	0.100233	0.386057	0.936848
4480_59_2	C3	C3b	Complement C3b	0.279871	1.07708	0.936753
3423_59_2	CMA1	Chymase	Chymase	0.0507447	0.195228	0.936714
14149_9_3	IL36B	IL-1F8	Interleukin-36 beta	0.0550728	0.211871	0.93671
8852_10_3	SUN3	SUN3	SUN domain-containing protein 3	0.0343949	0.132309	0.936699
10615_18_3	MPZ	MYP0	Myelin protein P0	0.0756994	0.291181	0.936692
7789_182_3	PRDX4	PRDX4	Peroxiredoxin-4	0.035521	0.136563	0.936631
9767_22_3	RIPPLY1	RIPP1	Protein ripply1	0.0404046	0.155245	0.93656
11138_16_3	RUNX3	RUNX3	Runt-related transcription factor 3	0.0469648	0.180412	0.936534
10608_9_3	HTN1	HIS1	Histatin-1	0.0699936	0.268871	0.936532
7778_104_3	C9orf89	BINCA	Bcl10-interacting CARD protein	0.0424777	0.163124	0.936497
6350_43_3	APOC2	Apo C-II	Apolipoprotein C-II	0.0483872	0.185591	0.936352
4564_2_2	PLXNC1	PLXC1	Plexin-C1	0.0784422	0.300753	0.936306
2619_72_2	TACSTD2	GA733-1 protein	Tumor-associated calcium signal transducer 2	0.0431645	0.165438	0.936265
13578_98_3	ABLIM3	ABLM3	Actin-binding LIM protein 3	0.0435547	0.166883	0.936228
9929_16_3	HSD17B7	DHB7	3-keto-steroid reductase	0.0484621	0.185654	0.936208
8985_13_3	SERAC1	SRAC1	Protein SERAC1	0.0441942	0.169232	0.936157
4991_12_1	GPC5	GPC5	Glypican-5	0.102334	0.391865	0.936157
3761_4_2	PTGS2	COX-2	Prostaglandin G/H synthase 2	0.0519257	0.198835	0.936155
9557_5_3	MANSC1	MANS1	MANSC domain-containing protein 1	0.0675004	0.258466	0.936151
5494_52_3	SNRPF	RUXF	Small nuclear ribonucleoprotein F	0.0679202	0.26004	0.936136
2762_30_2	FGF19	FGF-19	Fibroblast growth factor 19	0.107536	0.411686	0.936128
6209_2_3	AOC1	ABP1	Amiloride-sensitive amine oxidase [copper-containing]	0.0704404	0.269551	0.936075
3534_14_2	CD40LG	CD40 ligand, soluble	CD40 ligand	0.0474069	0.181388	0.93606
2190_55_1	F11	Coagulation Factor XI	Coagulation Factor XI	0.0675223	0.258326	0.936048
5068_54_3	CRTAM	CRTAM	Cytotoxic and regulatory T-cell molecule	0.0460362	0.176111	0.936038
5813_58_3	EPO	Epo	Erythropoietin	0.0699125	0.26724	0.935944
7186_111_3	STX3	STX3	Syntaxin-3	0.0891558	0.340651	0.935893
13625_19_3	SSB	LA	Lupus La protein	0.0314388	0.120007	0.935777
6473_55_3	BPIFA1	PLUNC	BPI fold-containing family A member 1	0.0601694	0.229658	0.935767
7012_35_3	VNN2	VNN2	Vascular non-inflammatory molecule 2	0.043073	0.164402	0.935766
8383_20_3	C11orf94	CK094	Uncharacterized protein C11orf94	0.0578829	0.220922	0.935763
2620_4_2	IL6ST	gp130, soluble	Interleukin-6 receptor subunit beta	0.0654006	0.249545	0.935729
3874_8_1	UBE2L3	UB2L3	Ubiquitin-conjugating enzyme E2 L3	0.0647344	0.246953	0.935705
8013_9_3	LMAN2L	LMA2L	VIP36-like protein	0.0633524	0.241662	0.935695
3642_4_1	CD84	SLAF5	SLAM family member 5	0.062422	0.238058	0.935667
6583_67_3	SERPINA10	protein Z inhibitor	Protein Z-dependent protease inhibitor	0.0617562	0.235254	0.935532
9340_17_3	FKBP14	FKB14	Peptidyl-prolyl cis-trans isomerase FKBP14	0.0651054	0.247994	0.935523
11279_42_3	GABBR1	GABR1	Gamma-aminobutyric acid type B receptor subunit 1	0.0699145	0.266126	0.935438
2631_50_2	IL10RB	IL-10 Rb	Interleukin-10 receptor subunit beta	0.0543381	0.206802	0.935419
8053_16_3	DNAJB14	DJB14	DnaJ homolog subfamily B member 14	0.054732	0.20827	0.935401
9170_24_3	IL17A	IL-17	Interleukin-17A	0.0508637	0.193538	0.935393
3875_62_1	ARID3A	ARI3A	AT-rich interactive domain-containing protein 3A	0.0599461	0.228001	0.935343
13386_248_3	RNF34	RNF34	E3 ubiquitin-protein ligase RNF34	0.0491793	0.186984	0.9353
9128_34_3	FLRT3	FLRT3	Leucine-rich repeat transmembrane protein FLRT3	0.0504729	0.19187	0.935279
7997_118_3	DOC2B	DOC2B	Double C2-like domain-containing protein beta	0.0823142	0.312738	0.935212
7745_3_3	CISD1	ZCD1	CDGSH iron-sulfur domain-containing protein 1	0.0773428	0.293828	0.935203
7194_36_3	NPTN	NPTN	Neuroplastin	0.0821026	0.311591	0.935078
6551_94_3	SERPINA12	Vaspin	Serpin A12	0.0871787	0.330792	0.935055
9297_12_3	B3GNT8	B3GN8	UDP-GlcNAc:betaGal beta-1,3-N-acetylglucosaminyltransferase 8	0.0850193	0.322334	0.934955
10907_116_3	NTM	NTRI	Neurotrimin	0.0700557	0.265588	0.934948
8811_24_3	BAMBI	BAMBI	BMP and activin membrane-bound inhibitor homolog	0.0746471	0.28255	0.934757
5128_53_3	SLAMF6	SLAF6	SLAM family member 6	0.0920781	0.348418	0.934718
9220_7_3	EPHB3	EPHB3	Ephrin type-B receptor 3	0.0487594	0.18446	0.93469
9995_6_3	DUT	DUT	Deoxyuridine 5'-triphosphate nucleotidohydrolase, mitochondrial	0.0760907	0.287812	0.934672
5088_175_3	IL23R	IL-23 R	Interleukin-23 receptor	0.0402805	0.152323	0.934641
11184_51_3	CHGA	CgA	Chromogranin-A	0.127362	0.48136	0.934573
13566_2_3	SSU72	SSU72	RNA polymerase II subunit A C-terminal domain phosphatase SSU72	0.0661057	0.249822	0.934563
11145_72_3	KIAA1549L	K154L	UPF0606 protein KIAA1549L	0.147594	0.557401	0.93448
9216_100_3	PLXNB2	PLXB2	Plexin-B2	0.0614998	0.232137	0.934416
2834_54_1	KLK8	kallikrein 8	Kallikrein-8	0.0862784	0.325492	0.93435
5613_75_3	LAT2	NTAL	Linker for activation of T-cells family member 2	0.0531897	0.200638	0.934335
5080_131_3	GPNMB	GPNMB	Transmembrane glycoprotein NMB	0.117099	0.441301	0.934221
5703_26_3	OLFM1	NOE1	Noelin	0.138183	0.520525	0.934166
12748_6_3	BRDT	BRDT	Bromodomain testis-specific protein	0.0483269	0.181922	0.934084
2645_54_1	PRKCZ	PKC-Z	Protein kinase C zeta type	0.062335	0.23465	0.934081
10701_30_3	CDH12	Cadherin-12	Cadherin-12	0.054837	0.206397	0.934065
8776_10_3	ERLIN1	ERLN1	Erlin-1	0.06803	0.255758	0.933922
13668_44_3	TYRO3	Dtk	Tyrosine-protein kinase receptor TYRO3	0.0943457	0.354457	0.933841
12665_16_3	ILF2	ILF2	Interleukin enhancer-binding factor 2	0.0542052	0.20356	0.933787
11248_43_3	UROS	HEM4	Uroporphyrinogen-III synthase	0.0377707	0.141815	0.933763
9577_26_3	SYT2	SYT2	Synaptotagmin-2	0.0557686	0.209285	0.9337
8385_248_3	HGFAC	HGFA	Hepatocyte growth factor activator	0.120071	0.4504	0.933647
3881_49_2	DYNLL1	DLC8	Dynein light chain 1, cytoplasmic	0.0441458	0.16558	0.933635
6593_5_3	GALNT3	GALT3	Polypeptide N-acetylgalactosaminyltransferase 3	0.0319557	0.119795	0.933569
6491_59_3	KLK15	kallikrein 15	Kallikrein-15	0.0661542	0.247958	0.93355
3040_59_1	CCL3	MIP-1a	C-C motif chemokine 3	0.0503717	0.188745	0.933513
3046_31_1	RETN	resistin	Resistin	0.0832207	0.311803	0.933501
14066_49_3	MAGI2	MAGI2	Membrane-associated guanylate kinase, WW and PDZ domain-containing protein 2	0.0879953	0.329569	0.933454
2658_27_1	NTRK3	TrkC	NT-3 growth factor receptor	0.0750689	0.28101	0.93339
14318_1_3	VPS29	VPS29	Vacuolar protein sorting-associated protein 29	0.149006	0.557586	0.933346
13119_26_3	SERPINA10	protein Z inhibitor	Protein Z-dependent protease inhibitor	0.0579202	0.21659	0.93326
7838_27_3	SMR3A	SMR3A	Submaxillary gland androgen-regulated protein 3A	0.037645	0.140765	0.933254
9486_13_3	DEFB125	DB125	Beta-defensin 125	0.0495009	0.185081	0.933243
10956_82_3	GCSH	GCSH	Glycine cleavage system H protein, mitochondrial	0.071693	0.268044	0.933238
9294_45_3	MFAP2	MFAP2	Microfibrillar-associated protein 2	0.0613735	0.229406	0.933207
8885_6_3	CACNA2D3	CA2D3	Voltage-dependent calcium channel subunit alpha-2/delta-3	0.111093	0.415216	0.933197
6462_12_3	TIMP4	TIMP-4	Metalloproteinase inhibitor 4	0.0741031	0.276923	0.933178
12795_2_3	ZNF566	ZN566	Zinc finger protein 566	0.0364609	0.136144	0.933077
8752_6_3	STX16	STX16	Syntaxin-16	0.0443359	0.165497	0.933038
8941_4_3	NLGN3	NLGN3	Neuroligin-3	0.12835	0.478937	0.932994
7808_5_3	GLCE	GLCE	D-glucuronyl C5-epimerase	0.0635508	0.237117	0.932982
7108_7_3	SMIM24	CS077	Small integral membrane protein 24	0.184212	0.687244	0.932968
2967_8_1	VCAM1	VCAM-1	Vascular cell adhesion protein 1	0.0653865	0.243625	0.932807
3470_1_2	SELE	sE-Selectin	E-selectin	0.102682	0.382398	0.932746
2677_1_1	EGFR	ERBB1	Epidermal growth factor receptor	0.068237	0.254004	0.932687
2992_59_2	IL17RA	IL-17 sR	Interleukin-17 receptor A	0.0764577	0.284574	0.932674
8755_202_3	HLA-DPB1	HLA-DPB1	HLA class II histocompatibility antigen, DP beta 1 chain	0.0446666	0.166154	0.932603
13457_33_3	ELF5	ELF5	ETS-related transcription factor Elf-5	0.0507959	0.188935	0.93259
6221_1_3	ADPGK	ADPGK	ADP-dependent glucokinase	0.0559109	0.207908	0.932559
3378_49_2	KLK7	Kallikrein 7	Kallikrein-7	0.103945	0.386478	0.932543
6102_2_3	CKLF	CKLF	Chemokine-like factor	0.0391786	0.145616	0.932496
6494_60_3	SPACA5	sperm acrosome associated 5	Sperm acrosome-associated protein 5	0.0853807	0.317313	0.932487
6904_14_3	LRRTM2	LRRT2	Leucine-rich repeat transmembrane neuronal protein 2	0.0894387	0.332003	0.932339
11440_58_3	SOCS3	SOCS-3	Suppressor of cytokine signaling 3	0.117271	0.435291	0.93233
10761_5_3	TMED2	TMED2	Transmembrane emp24 domain-containing protein 2	0.0659142	0.244661	0.93233
3521_16_2	CGA TSHB	TSH	Thyroid Stimulating Hormone	0.0860838	0.319394	0.932277
10582_36_3	POMK	SG196	Protein O-mannose kinase	0.0479619	0.177828	0.93219
6578_29_3	TNMD	TNMD	Tenomodulin	0.0408544	0.151379	0.932109
7211_2_3	RNASE1	RNase 1	Ribonuclease pancreatic	0.153543	0.568871	0.932096
3197_70_2	IDE	IDE	Insulin-degrading enzyme	0.0577869	0.213877	0.931965
14099_20_3	PSMA4	PSA4	Proteasome subunit alpha type-4	0.0757116	0.279992	0.931863
8271_24_3	VSTM5	VSTM5	V-set and transmembrane domain-containing protein 5	0.0392924	0.145308	0.931862
4786_58_3	CMPK1	Cytidylate kinase	UMP-CMP kinase	0.0720672	0.266202	0.931714
10420_30_3	FAIM	FAIM1	Fas apoptotic inhibitory molecule 1	0.0632787	0.233632	0.931655
5353_89_2	IL1RN	IL-1Ra	Interleukin-1 receptor antagonist protein	0.123957	0.457626	0.931645
8772_5_3	EFNB2	EFNB2	Ephrin-B2	0.04539	0.167208	0.931368
6568_18_3	HEPACAM2	HECA2	HEPACAM family member 2	0.0525119	0.193435	0.931362
5084_154_3	IL17RB	IL-17B R	Interleukin-17 receptor B	0.0895687	0.329923	0.931356
7864_3_3	SIGLEC8	SIGL8	Sialic acid-binding Ig-like lectin 8	0.0429232	0.158081	0.931336
9266_1_3	TREM1	sTREM-1	Triggering receptor expressed on myeloid cells 1	0.12788	0.470922	0.931324
8380_244_4	DLK1	DLK1	Protein delta homolog 1	0.030314	0.111614	0.931302
9049_2_3	SLC16A3	MOT4	Monocarboxylate transporter 4	0.0348555	0.128314	0.931281
9981_18_3	KIAA1467	K1467	Uncharacterized protein KIAA1467	0.122981	0.452649	0.931258
5456_59_2	CNDP1	CNDP1	Beta-Ala-His dipeptidase	0.100375	0.369156	0.931158
5714_88_3	IFNA6	IFNA6	Interferon alpha-6	0.049714	0.182744	0.931093
11671_19_3	BRPF1	BRPF1	Peregrin	0.039019	0.14342	0.931084
6262_14_3	IL17RB	IL-17B R	Interleukin-17 receptor B	0.0371931	0.136667	0.931044
6377_54_3	LYZL2	LYZL2	Lysozyme-like protein 2	0.0757197	0.278005	0.930939
12766_33_3	GPR142	GP142	Probable G-protein coupled receptor 142	0.0394434	0.144802	0.930926
12838_28_3	DUSP15	DUS15	Dual specificity protein phosphatase 15	0.0593534	0.217889	0.930923
10014_31_3	SNAI2	SLUG	Zinc finger protein SNAI2	0.0424969	0.155938	0.930865
4979_34_2	DPT	DERM	Dermatopontin	0.0849786	0.311811	0.930861
4533_76_2	ADAMTS15	ATS15	A disintegrin and metalloproteinase with thrombospondin motifs 15	0.0328899	0.120666	0.930843
8016_19_3	DNAJC4	DNJC4	DnaJ homolog subfamily C member 4	0.054355	0.199358	0.930806
9303_9_3	ICOSLG	B7-H2	ICOS ligand	0.0995313	0.365027	0.930797
3505_6_2	LTA LTB	Lymphotoxin a1/b2	Lymphotoxin alpha1:beta2	0.0920299	0.337428	0.930763
11537_12_3	TFR2	TFR2	Transferrin receptor protein 2	0.0515002	0.18879	0.930739
2900_53_3	CCL14	HCC-1	C-C motif chemokine 14	0.108232	0.396745	0.930735
8908_14_3	KCNE5	KCE1L	Potassium voltage-gated channel subfamily E regulatory beta subunit 5	0.0853935	0.312907	0.930686
11546_7_3	CYGB	CYGB	Cytoglobin	0.0662627	0.242718	0.930639
6521_35_3	NPTX2	NPTX2	Neuronal pentraxin-2	0.104643	0.383265	0.930626
7953_20_3	SLAMF1	SLAF1	Signaling lymphocytic activation molecule	0.0458037	0.167689	0.930571
6923_1_3	PLOD2	PLOD2	Procollagen-lysine,2-oxoglutarate 5-dioxygenase 2	0.0830736	0.303982	0.930506
6295_67_3	VCY	VCY1	Testis-specific basic protein Y 1	0.104652	0.382777	0.93045
11365_17_3	TENM4	TEN4	Teneurin-4	0.079432	0.290518	0.930444
9180_6_3	IFNGR2	INGR2	Interferon gamma receptor 2	0.0672678	0.245984	0.930421
8470_213_3	RNASEH1	RNase H1	Ribonuclease H1	0.0586624	0.214512	0.930419
2719_3_4	CSF3R	G-CSF-R	Granulocyte colony-stimulating factor receptor	0.0677041	0.247533	0.930396
4272_46_2	GPI	PHI	Glucose-6-phosphate isomerase	0.114032	0.416362	0.930225
4336_2_1	SAA1	SAA	Serum amyloid A-1 protein	0.2124	0.775186	0.930167
2743_5_2	SHH	Sonic Hedgehog	Sonic hedgehog protein	0.146247	0.533698	0.930155
11677_17_3	ZDHHC14	ZDH14	Probable palmitoyltransferase ZDHHC14	0.0394854	0.144093	0.930154
2763_66_2	FGF20	FGF-20	Fibroblast growth factor 20	0.0535543	0.195304	0.930067
6421_52_3	IFNA16	IFN16	Interferon alpha-16	0.067787	0.246902	0.929906
5077_28_3	EPHB2	EPHB2	Ephrin type-B receptor 2	0.0757229	0.275793	0.929899
12847_27_3	RNGTT	MCE1	mRNA-capping enzyme	0.0411131	0.149694	0.929859
10572_65_3	CST8	CST8	Cystatin-8	0.0656184	0.238688	0.929734
12799_65_3	DNAJC27	DJC27	DnaJ homolog subfamily C member 27	0.0346969	0.126205	0.929728
7816_23_3	TMEM27	TMM27	Collectrin	0.0602804	0.218974	0.929556
3412_7_1	BCL2	Bcl-2	Apoptosis regulator Bcl-2	0.0523621	0.190208	0.929555
11438_6_3	DNAJB2	DNJB2	DnaJ homolog subfamily B member 2	0.0775371	0.281516	0.929489
3853_56_1	MDH1	MDHC	Malate dehydrogenase, cytoplasmic	0.0856229	0.310829	0.92947
8006_12_3	DNAJB12	DJB12	DnaJ homolog subfamily B member 12	0.0746053	0.270781	0.929445
7015_8_3	LILRB5	LIRB5	Leukocyte immunoglobulin-like receptor subfamily B member 5	0.0899836	0.326524	0.929416
4148_49_2	PAPPA	PAPP-A	Pappalysin-1	0.10263	0.372366	0.929399
12793_4_3	PIWIL1	PIWL1	Piwi-like protein 1	0.034919	0.126692	0.929396
13632_10_3	ZYX	Zyxin	Zyxin	0.0712391	0.258342	0.929333
2848_2_2	WIF1	WIF-1	Wnt inhibitory factor 1	0.13403	0.485763	0.929256
6545_58_3	PRNP	PRIO	Major prion protein	0.0547063	0.198244	0.929238
9913_4_3	RRBP1	RRBP1	Ribosome-binding protein 1	0.0692223	0.250724	0.929173
3199_54_2	KLK12	kallikrein 12	Kallikrein-12	0.10591	0.383342	0.929083
9248_36_3	MYDGF	CS010	Myeloid-derived growth factor	0.0679338	0.24583	0.929052
7795_14_3	KLRC3	NKG2E	NKG2-E type II integral membrane protein	0.0633305	0.229142	0.929034
13378_80_3	C5orf63	YD286	Glutaredoxin-like protein C5orf63	0.048159	0.174176	0.928979
14079_14_3	IL18R1	IL-18 Ra	Interleukin-18 receptor 1	0.0582027	0.210373	0.928899
6412_26_3	IER3IP1	IR3IP	Immediate early response 3-interacting protein 1	0.0742533	0.267616	0.928518
9339_204_3	FKBP2	FKBP2	Peptidyl-prolyl cis-trans isomerase FKBP2	0.071254	0.256532	0.928376
13397_88_3	DEFB4A	HBD-2	Beta-defensin 4A	0.207165	0.745616	0.928335
11557_3_3	SMURF1	SMUF1	E3 ubiquitin-protein ligase SMURF1	0.0555976	0.200086	0.928323
9848_22_3	CCNH	Cyclin H	Cyclin-H	0.0694914	0.24995	0.92825
5063_12_2	CD244	CD244	Natural killer cell receptor 2B4	0.055125	0.198251	0.928233
8475_15_3	MMP7	MMP-7	Matrilysin	0.0670062	0.24096	0.928222
7127_3_3	APOA2	Apo A-II	Apolipoprotein A-II	0.0642003	0.230774	0.928167
14035_13_3	TIAM1	TIAM1	T-lymphoma invasion and metastasis-inducing protein 1	0.0516642	0.185658	0.928128
3806_55_1	EPHA5	EphA5	Ephrin type-A receptor 5	0.0913221	0.328141	0.928116
8242_9_3	CLEC2L	CLC2L	C-type lectin domain family 2 member L	0.0736633	0.26467	0.928107
9728_4_3	CCNB1IP1	CIP1	E3 ubiquitin-protein ligase CCNB1IP1	0.0611267	0.21962	0.928103
4493_92_1	IL11	IL-11	Interleukin-11	0.0506636	0.18195	0.928046
4212_5_3	EPS15L1	EP15R	Epidermal growth factor receptor substrate 15-like 1	0.0581653	0.208849	0.928019
9343_16_3	IL2RB	IL-2 sRb	Interleukin-2 receptor subunit beta	0.0551074	0.197825	0.927989
7016_12_3	GCNT1	GCNT1	Beta-1,3-galactosyl-O-glycosyl-glycoprotein beta-1,6-N-acetylglucosaminyltransferase	0.041198	0.147877	0.927974
7096_30_3	RMDN1	RMD1	Regulator of microtubule dynamics protein 1	0.115675	0.415072	0.927931
9865_40_3	UBE2B	UBE2B	Ubiquitin-conjugating enzyme E2 B	0.0521489	0.187119	0.927928
5934_1_3	FTH1 FTL	Ferritin	Ferritin	0.0778821	0.279436	0.927919
8750_46_3	VCL	Vinculin	Vinculin	0.0423418	0.151884	0.927887
10900_272_3	STMN2	STMN2	Stathmin-2	0.0866374	0.310728	0.927867
8005_1_3	MXRA7	MXRA7	Matrix-remodeling-associated protein 7	0.0655262	0.23484	0.927769
8868_4_3	ACOT7	BACH	Cytosolic acyl coenzyme A thioester hydrolase	0.0656588	0.235255	0.927735
6273_58_3	LEPRE1	P3H1	Prolyl 3-hydroxylase 1	0.0474394	0.169973	0.927733
7121_2_3	SYT7	SYT7	Synaptotagmin-7	0.0432783	0.155045	0.927716
9859_180_3	SAT1	SSAT-1	Diamine acetyltransferase 1	0.0630298	0.225769	0.927695
7139_14_3	SLITRK4	SLIK4	SLIT and NTRK-like protein 4	0.125378	0.449048	0.927681
8476_11_3	CHGA	CgA	Chromogranin-A	0.156705	0.561237	0.927678
12808_103_3	CARHSP1	CHSP1	Calcium-regulated heat stable protein 1	0.0850612	0.304625	0.927669
4184_43_3	EIF4EBP2	4EBP2	Eukaryotic translation initiation factor 4E-binding protein 2	0.0578853	0.207296	0.927665
9947_22_3	TOPBP1	TOPB1	DNA topoisomerase 2-binding protein 1	0.0585049	0.209493	0.927651
4232_19_2	IGF1R	IGF-I sR	Insulin-like growth factor 1 receptor	0.0833982	0.298553	0.927617
8348_4_3	EPHB2	EPHB2	Ephrin type-B receptor 2	0.0837606	0.299844	0.927614
5089_11_3	IL7R	IL-7 Ra	Interleukin-7 receptor subunit alpha	0.0474443	0.169745	0.927538
3888_8_1	ING1	ING1	Inhibitor of growth protein 1	0.0763187	0.272921	0.927475
7926_13_3	SPINT3	SPIT3	Kunitz-type protease inhibitor 3	0.0708272	0.253249	0.927457
9999_1_3	IRF6	IRF6	Interferon regulatory factor 6	0.062698	0.224139	0.92743
6264_9_3	CYR61	CYR61	Protein CYR61	0.0835011	0.298484	0.92742
9994_217_3	ATP4B	ATP4B	Potassium-transporting ATPase subunit beta	0.0749083	0.267761	0.927416
3685_53_1	MFRP	MFRP	Membrane frizzled-related protein	0.0515093	0.184051	0.927365
10606_34_3	TOR1AIP1	TOIP1	Torsin-1A-interacting protein 1	0.0708793	0.253259	0.927363
7982_10_3	MRPL32	RM32	39S ribosomal protein L32, mitochondrial	0.0362646	0.129574	0.92736
6469_62_3	LY6G6D	LY66D	Lymphocyte antigen 6 complex locus protein G6d	0.0467503	0.167011	0.927337
14093_10_3	FLT3LG	Flt3 ligand	Fms-related tyrosine kinase 3 ligand	0.0580193	0.20723	0.927312
12878_60_3	OSBPL11	OSB11	Oxysterol-binding protein-related protein 11	0.0541642	0.193454	0.927307
2475_1_3	KIT	SCF sR	Mast/stem cell growth factor receptor Kit	0.0896137	0.32	0.927279
12486_8_3	GLRX2	GLRX2	Glutaredoxin-2, mitochondrial	0.0881101	0.314547	0.927243
6389_57_3	CUEDC2	CUED2	CUE domain-containing protein 2	0.137752	0.491674	0.927218
3865_53_1	RPS6KA5	RSK-like protein kinase	Ribosomal protein S6 kinase alpha-5	0.0691176	0.24662	0.927175
12867_40_3	DYNLT3	DYLT3	Dynein light chain Tctex-type 3	0.0514803	0.183592	0.927104
13131_5_3	HK1	HXK1	Hexokinase-1	0.0752741	0.268128	0.926944
7152_5_3	HAVCR2	TIMD3	Hepatitis A virus cellular receptor 2	0.069524	0.247622	0.92693
3858_5_1	ACP1	PPAC	Low molecular weight phosphotyrosine protein phosphatase	0.168715	0.600896	0.926927
12398_15_3	PAX4	PAX4	Paired box protein Pax-4	0.0404254	0.143947	0.926897
6228_58_3	SPACA1	sperm acrosome associated 1	Sperm acrosome membrane-associated protein 1	0.0418749	0.149086	0.926877
7089_42_3	SYT11	SYT11	Synaptotagmin-11	0.0940475	0.334829	0.926874
12358_6_3	IGBP1	IGBP1	Immunoglobulin-binding protein 1	0.0744844	0.265008	0.926786
9333_59_3	ERP27	ERP27	Endoplasmic reticulum resident protein 27	0.0598717	0.212998	0.926774
8803_61_3	PVRL1	nectin-1 gamma	Nectin-1, isoform gamma	0.0634401	0.225676	0.926764
7190_50_3	EPHA4	EPHA4	Ephrin type-A receptor 4	0.0861222	0.306359	0.926762
8031_11_3	CEACAM1	CEACAM1	Carcinoembryonic antigen-related cell adhesion molecule 1	0.0651501	0.231668	0.92671
2831_29_1	KLK11	Kallikrein 11	Kallikrein-11	0.106347	0.378136	0.926702
14617_7_3	CNTNAP1	CNTP1	Contactin-associated protein 1	0.0470033	0.167083	0.926664
5722_78_3	PRCP	Prolylcarboxypeptidase	Lysosomal Pro-X carboxypeptidase	0.0765921	0.272095	0.926581
12941_24_3	TMEM40	TMM40	Transmembrane protein 40	0.0577669	0.205163	0.926544
2616_23_18	ERBB2	ERBB2	Receptor tyrosine-protein kinase erbB-2	0.0524784	0.186283	0.926473
9970_7_3	UBXN4	UBXN4	UBX domain-containing protein 4	0.0973522	0.345439	0.926421
8954_30_3	MAP4K1	M4K1	Mitogen-activated protein kinase kinase kinase kinase 1	0.112735	0.399981	0.926406
12343_14_3	ACAP2	CENB2	Arf-GAP with coiled-coil, ANK repeat and PH domain-containing protein 2	0.0441328	0.156575	0.9264
7738_299_3	STX2	STX2	Syntaxin-2	0.0965418	0.342358	0.926339
7885_17_3	CFHR5	complement factor H-related 5	Complement factor H-related protein 5	0.129907	0.460671	0.926337
3630_27_4	CADM3	Nectin-like protein 1	Cell adhesion molecule 3	0.069483	0.246388	0.926331
14024_196_3	EDA	EDA	Ectodysplasin-A, secreted form	0.0560448	0.198666	0.926283
8479_4_3	MMP10	MMP-10	Stromelysin-2	0.0777593	0.275471	0.9262
7872_5_3	NUDT8	NUDT8	Nucleoside diphosphate-linked moiety X motif 8, mitochondrial	0.0623359	0.220832	0.9262
9769_48_3	DNER	DNER	Delta and Notch-like epidermal growth factor-related receptor	0.0771661	0.27326	0.926145
11543_84_3	LIMA1	LIMA1	LIM domain and actin-binding protein 1	0.0428423	0.151624	0.926065
10795_32_3	IL15	IL-15	Interleukin-15	0.070336	0.24889	0.926044
6281_51_3	ST3GAL2	SIA4B	CMP-N-acetylneuraminate-beta-galactosamide-alpha-2,3-sialyltransferase 2	0.0844384	0.298703	0.926003
10620_21_3	MSMB	PSP-94	Beta-microseminoprotein	0.171102	0.605099	0.925963
11302_237_3	TNR	TENR	Tenascin-R	0.0778542	0.275231	0.925914
10903_50_3	STX8	STX8	Syntaxin-8	0.0984747	0.348007	0.925865
7146_5_3	PDIA4	PDIA4	Protein disulfide-isomerase A4	0.05003	0.176803	0.925864
2670_67_4	CKM	CK-MM	Creatine kinase M-type	0.0915181	0.323079	0.925719
7824_88_3	MSRB3	MSRB3	Methionine-R-sulfoxide reductase B3	0.0529872	0.187001	0.925679
9077_10_3	MAN1A2	MA1A2	Mannosyl-oligosaccharide 1,2-alpha-mannosidase IB	0.0756818	0.267027	0.925644
6895_1_3	TFRC	TR	Transferrin receptor protein 1	0.0648921	0.228882	0.925598
10610_8_3	DEFB134	DB134	Beta-defensin 134	0.0503408	0.177501	0.925555
7924_7_3	CD3G	CD3G	T-cell surface glycoprotein CD3 gamma chain	0.0536795	0.189238	0.925529
8906_60_3	LRTM2	LRTM2	Leucine-rich repeat and transmembrane domain-containing protein 2	0.0966358	0.340297	0.925376
9030_56_3	C17orf89	CQ089	Uncharacterized protein C17orf89	0.0351405	0.123683	0.925307
12875_28_3	UBTD2	UBTD2	Ubiquitin domain-containing protein 2	0.0473373	0.166607	0.925303
8240_207_3	GPNMB	GPNMB	Transmembrane glycoprotein NMB	0.127177	0.447529	0.925278
14012_17_3	DHX58	LGP2	Probable ATP-dependent RNA helicase DHX58	0.0459961	0.16183	0.925254
4234_8_2	IL1RL1	IL-1 R4	Interleukin-1 receptor-like 1	0.144349	0.507756	0.925224
6399_52_3	DEFB107A	D107A	Beta-defensin 107	0.0617584	0.217076	0.92512
6359_50_3	POMGNT2	AGO61	Protein O-linked-mannose beta-1,4-N-acetylglucosaminyltransferase 2	0.086734	0.304785	0.925084
4435_66_2	ENPP7	ENPP7	Ectonucleotide pyrophosphatase/phosphodiesterase family member 7	0.127434	0.4478	0.925083
7185_29_3	GP5	GPV	Platelet glycoprotein V	0.128643	0.451921	0.925043
2778_10_2	IL22	IL-22	Interleukin-22	0.0857865	0.301348	0.925035
8074_32_3	TMEM70	TMM70	Transmembrane protein 70, mitochondrial	0.0804285	0.282467	0.925005
13692_154_3	WISP1	WISP-1	WNT1-inducible-signaling pathway protein 1	0.124951	0.438827	0.925004
10962_46_3	DEFB105A	D105A	Beta-defensin 105	0.0360175	0.126374	0.924874
13094_75_3	RSPO3	RSPO3	R-spondin-3	0.0778754	0.273231	0.924869
6457_50_3	PCDHGA1	PCDG1	Protocadherin gamma-A1	0.0641823	0.225127	0.924831
4359_87_1	DYRK3	DYRK3	Dual specificity tyrosine-phosphorylation-regulated kinase 3	0.0520846	0.182669	0.924813
7812_11_3	S100A9	calgranulin B	Protein S100-A9	0.0576041	0.202024	0.924811
9261_14_3	EPHB6	EphB6	Ephrin type-B receptor 6	0.116551	0.408392	0.924686
2773_50_2	IL10	IL-10	Interleukin-10	0.053023	0.185699	0.924617
8935_22_3	ABCC6	MRP6	Multidrug resistance-associated protein 6	0.0374389	0.131111	0.924608
4693_72_2	HIBADH	3HIDH	3-hydroxyisobutyrate dehydrogenase, mitochondrial	0.0527274	0.18464	0.924599
12585_39_3	ERCC1	ERCC1	DNA excision repair protein ERCC-1	0.0487848	0.170749	0.92453
6232_54_3	CD86	B7-2	T-lymphocyte activation antigen CD86	0.0503074	0.176076	0.924529
3312_64_1	FCGR1A	FCGR1	High affinity immunoglobulin gamma Fc receptor I	0.120305	0.420944	0.924487
6913_189_3	HMGB2	HMG-2	High mobility group protein B2	0.0660664	0.231084	0.924439
6627_25_3	PNLIPRP1	LIPR1	Inactive pancreatic lipase-related protein 1	0.0683843	0.239078	0.924372
5400_52_3	LEPR	sLeptin R	Leptin receptor	0.062417	0.218124	0.924313
11436_6_3	INA	AINX	Alpha-internexin	0.0698756	0.244163	0.924299
8256_57_3	TNFRSF11A	RANK	Tumor necrosis factor receptor superfamily member 11A	0.0642502	0.224465	0.924272
4535_50_2	BST1	BST1	ADP-ribosyl cyclase/cyclic ADP-ribose hydrolase 2	0.099629	0.348039	0.924263
5134_52_2	HAVCR2	TIMD3	Hepatitis A virus cellular receptor 2	0.0907337	0.31683	0.924203
9110_2_3	SYT17	SYT17	Synaptotagmin-17	0.0497053	0.173533	0.924178
3352_80_3	CA6	Carbonic anhydrase 6	Carbonic anhydrase 6	0.115699	0.403878	0.924159
3302_58_1	CST7	CYTF	Cystatin-F	0.0705713	0.246177	0.924061
12690_33_3	SEPT10	Septin-10	Septin-10	0.0497014	0.173358	0.924047
7769_29_3	SH3BP2	3BP2	SH3 domain-binding protein 2	0.0607821	0.211966	0.92402
12906_137_3	FLNA	filamin A	Filamin-A	0.0671352	0.234092	0.924002
13431_74_3	FAM159A	F159A	Membrane protein FAM159A	0.0635787	0.221608	0.923949
13053_6_3	SLC6A14	S6A14	Sodium- and chloride-dependent neutral and basic amino acid transporter B(0+)	0.0440927	0.153645	0.92391
9282_12_3	CRISP2	CRIS2	Cysteine-rich secretory protein 2	0.101874	0.35495	0.923895
6713_4_3	LRP11	LRP11	Low-density lipoprotein receptor-related protein 11	0.112438	0.391576	0.92383
13123_3_3	FLRT3	FLRT3	Leucine-rich repeat transmembrane protein FLRT3	0.0717304	0.249446	0.923625
9005_16_3	PLXNA1	PLXA1	Plexin-A1	0.0542531	0.188274	0.92333
7713_102_3	FMR1	FMR1	Fragile X mental retardation protein 1	0.0412804	0.143198	0.923273
9796_4_3	CEL	CEL	Bile salt-activated lipase	0.134826	0.46759	0.923241
9787_23_3	COLEC12	COLEC12	Collectin-12	0.0467602	0.162082	0.923164
2728_62_2	LAMA1 LAMB1 LAMC1	Laminin	Laminin	0.0886407	0.307115	0.923102
4992_49_1	GRN	GRN	Granulins	0.067902	0.235229	0.923083
7178_59_3	DEPP	DEPP	Protein DEPP	0.0873467	0.302588	0.923082
6934_8_3	DEFB131	DB131	Beta-defensin 131	0.084739	0.293442	0.923027
4187_49_2	PGD	6-Phosphogluconate dehydrogenase	6-phosphogluconate dehydrogenase, decarboxylating	0.14758	0.511049	0.923026
3000_66_1	MBL2	MBL	Mannose-binding protein C	0.125198	0.433543	0.923026
6374_7_3	MMP20	MMP20	Matrix metalloproteinase-20	0.0451014	0.156176	0.923023
8620_56_3	KLK14	kallikrein 14	Kallikrein-14	0.10386	0.359493	0.922963
12931_16_3	NR3C2	MCR	Mineralocorticoid receptor	0.0969284	0.335477	0.922953
11536_9_3	MYSM1	MYSM1	Histone H2A deubiquitinase MYSM1	0.0490706	0.169828	0.922946
14623_26_3	SUMO3	SUMO3	Small ubiquitin-related modifier 3	0.0754989	0.261113	0.922847
3305_6_1	DLL4	DLL4	Delta-like protein 4	0.0663512	0.229443	0.922827
6240_55_3	RSPO1	RSPO1	R-spondin-1	0.046868	0.162018	0.922781
2681_23_2	HGF	HGF	Hepatocyte growth factor	0.0950002	0.328355	0.922759
5758_49_3	KLK9	kallikrein 9	Kallikrein-9	0.0471132	0.162744	0.922675
12396_19_3	HIBCH	HIBCH	3-hydroxyisobutyryl-CoA hydrolase, mitochondrial	0.0994304	0.343438	0.922663
4913_78_1	CCL16	HCC-4	C-C motif chemokine 16	0.13352	0.461146	0.922651
6280_11_3	PCDH8	PCDH8	Protocadherin-8	0.10201	0.352046	0.922541
8427_118_3	RSPO3	RSPO3	R-spondin-3	0.0860797	0.297023	0.922519
4548_4_2	FUT3	Fucosyltransferase 3	Galactoside 3(4)-L-fucosyltransferase	0.0511827	0.176597	0.922509
12022_12_3	SMAD4	SMAD4	Mothers against decapentaplegic homolog 4	0.105121	0.36269	0.922505
12700_9_3	ACLY	ACLY	ATP-citrate synthase	0.0615664	0.212389	0.922485
3739_72_4	ITGA2B ITGB3	gpIIbIIIa	Integrin alpha-IIb: beta-3 complex	0.0716611	0.247148	0.922448
5963_9_3	DMKN	Dermokine	Dermokine	0.0618135	0.21317	0.922438
11969_5_3	S100A2	S100A2	Protein S100-A2	0.04222	0.145592	0.92243
8702_42_3	OSCAR	OSCAR	Osteoclast-associated immunoglobulin-like receptor	0.0437015	0.150623	0.922356
4970_55_1	CA2	carbonic anhydrase II	Carbonic anhydrase 2	0.046955	0.161823	0.922344
5629_58_3	KLRC1	NKG2A	NKG2-A/NKG2-B type II integral membrane protein	0.04299	0.148152	0.922338
14054_17_3	IL15RA	IL-15 Ra	Interleukin-15 receptor subunit alpha	0.0586572	0.201972	0.922215
10024_44_3	HOGA1	HOGA1	4-hydroxy-2-oxoglutarate aldolase, mitochondrial	0.0741165	0.255196	0.922212
4332_6_2	CLEC1B	CLC1B	C-type lectin domain family 1 member B	0.0499562	0.171993	0.9222
12630_8_3	ARFIP2	ARFP2	Arfaptin-2	0.0410404	0.14119	0.922091
4155_3_2	TNC	Tenascin	Tenascin	0.087616	0.301397	0.922079
4568_17_2	SLITRK5	SLIK5	SLIT and NTRK-like protein 5	0.0975803	0.335583	0.92204
5491_12_3	SPOCK2	Testican-2	Testican-2	0.0847725	0.291411	0.921978
3294_55_2	CFC1	CFC1	Cryptic protein	0.0762237	0.261933	0.921928
5749_53_3	CLPS	COL	Colipase	0.0700136	0.240436	0.921834
7965_25_3	HBQ1	HBAT	Hemoglobin subunit theta-1	0.0916229	0.314602	0.921814
2617_56_35	ERBB3	ERBB3	Receptor tyrosine-protein kinase erbB-3	0.0824287	0.28297	0.921782
8315_5_3	DEFB119	DB119	Beta-defensin 119	0.044938	0.154122	0.921646
9264_11_3	CTSO	CATO	Cathepsin O	0.0891524	0.305723	0.921627
9604_14_3	CDH11	Cadherin-11	Cadherin-11	0.0980725	0.336257	0.921604
13473_55_3	ITPKA	IP3KA	Inositol-trisphosphate 3-kinase A	0.0377382	0.129381	0.921592
10616_67_3	PODXL2	PDXL2	Podocalyxin-like protein 2	0.060011	0.205701	0.921564
14662_6_3	MZF1	MZF1	Myeloid zinc finger 1	0.072755	0.249364	0.921553
8327_26_3	DPEP2	DPEP2	Dipeptidase 2	0.0875317	0.299959	0.921528
4718_5_2	PPIB	PPIB	Peptidyl-prolyl cis-trans isomerase B	0.0778497	0.266631	0.921447
3486_58_2	FGF1	b-ECGF	Fibroblast growth factor 1	0.175061	0.59937	0.921398
5061_27_3	ICOSLG	B7-H2	ICOS ligand	0.0641302	0.219539	0.921379
8983_7_3	GOLM1	GOLM1	Golgi membrane protein 1	0.0496773	0.169832	0.921183
12721_4_3	TAX1BP1	TAXB1	Tax1-binding protein 1	0.0835698	0.285696	0.92118
5639_49_3	NETO1	NETO1	Neuropilin and tolloid-like protein 1	0.0979081	0.334711	0.921179
11448_34_3	GALK1	GALK1	Galactokinase	0.132957	0.454498	0.921169
14157_21_3	YWHAE	14-3-3E	14-3-3 protein epsilon	0.0490771	0.167763	0.921168
5980_55_3	BOLA3	BOLA3	BolA-like protein 3	0.0651878	0.222742	0.921107
3628_3_4	MAP2K2	MP2K2	Dual specificity mitogen-activated protein kinase kinase 2	0.0665252	0.22725	0.921068
10447_18_3	PABPC3	PABP3	Polyadenylate-binding protein 3	0.08276	0.282704	0.921066
6321_65_3	PCDHGA10	PCDGA	Protocadherin gamma-A10	0.0825718	0.281955	0.921011
12669_30_3	HECW1	HECW1	E3 ubiquitin-protein ligase HECW1	0.034948	0.119325	0.920998
3514_49_2	PRTN3	Proteinase-3	Myeloblastin	0.119549	0.408125	0.920977
8529_1_3	TNFRSF10B	TRAIL R2	Tumor necrosis factor receptor superfamily member 10B	0.0451393	0.154079	0.920958
5631_83_3	MLN	MOTI	Promotilin	0.0664486	0.226814	0.920956
12720_71_3	UBQLN4	UBQL4	Ubiquilin-4	0.071976	0.245619	0.920919
6938_21_3	PCDHGA12	PCDGC	Protocadherin gamma-A12	0.0838074	0.285908	0.920875
9300_13_3	PVRL1	nectin-1 gamma	Nectin-1, isoform gamma	0.0675922	0.23056	0.920856
2705_5_2	CCL25	TECK	C-C motif chemokine 25	0.0515741	0.175898	0.920837
3627_71_4	MMEL1	MMEL2	Membrane metallo-endopeptidase-like 1	0.0775889	0.264525	0.920782
6404_20_3	C1QL1	C1QRF	C1q-related factor	0.0846476	0.288401	0.920687
6430_36_3	FAM19A2	F19A2	Protein FAM19A2	0.0554334	0.188672	0.920536
8859_51_3	CA11	CAH11	Carbonic anhydrase-related protein 11	0.0982295	0.334271	0.92051
3202_28_2	KREMEN2	KREM2	Kremen protein 2	0.0636874	0.216692	0.920487
8869_5_3	BTN2A1	BT2A1	Butyrophilin subfamily 2 member A1	0.065301	0.222149	0.920465
4997_19_1	EIF4A3	IF4A3	Eukaryotic initiation factor 4A-III	0.0608656	0.207025	0.92044
3173_49_2	NAAA	ASAHL	N-acylethanolamine-hydrolyzing acid amidase	0.135599	0.461176	0.920427
9306_7_3	DEFB118	DB118	Beta-defensin 118	0.0446505	0.151853	0.920422
11071_1_3	IL5	IL-5	Interleukin-5	0.0423654	0.144045	0.920385
14616_16_3	ZNF382	ZN382	Zinc finger protein 382	0.0647269	0.220007	0.920339
9603_9_3	IL22RA1	IL22RA1	Interleukin-22 receptor subunit alpha-1	0.0462896	0.15732	0.920322
5736_1_3	TREML2	TRML2	Trem-like transcript 2 protein	0.101888	0.346236	0.920304
10916_44_3	PLA2R1	PLA2R	Secretory phospholipase A2 receptor	0.0860457	0.292324	0.920266
6240_70_3	RSPO1	RSPO1	R-spondin-1	0.045391	0.154129	0.920192
10001_7_3	RAF1	c-Raf	RAF proto-oncogene serine/threonine-protein kinase	0.0729023	0.247441	0.920129
7137_8_3	MSRA	MSRA	Mitochondrial peptide methionine sulfoxide reductase	0.0538483	0.182724	0.920093
4886_3_1	CCL7	MCP-3	C-C motif chemokine 7	0.104781	0.35545	0.92005
12444_39_3	NR5A2	NR5A2	Nuclear receptor subfamily 5 group A member 2	0.0495023	0.167903	0.920028
3196_6_2	HAPLN1	HPLN1	Hyaluronan and proteoglycan link protein 1	0.130365	0.441897	0.919936
5131_15_3	TNFRSF19	TAJ	Tumor necrosis factor receptor superfamily member 19	0.0700218	0.237255	0.919876
7267_2_3	SPTLC2	LCB2	Serine palmitoyltransferase 2	0.045217	0.15318	0.919848
7761_125_3	CHKB	CHKB	Choline/ethanolamine kinase	0.0904963	0.306557	0.919841
4931_59_1	F3	TF	Tissue Factor	0.054585	0.184626	0.919617
4276_10_2	PEBP1	prostatic binding protein	Phosphatidylethanolamine-binding protein 1	0.0632482	0.213786	0.919518
7244_16_3	IGFLR1	TM149	IGF-like family receptor 1	0.105056	0.355014	0.919482
11190_129_3	YME1L1	YMEL1	ATP-dependent zinc metalloprotease YME1L1	0.0583646	0.197198	0.919457
4163_5_2	H2AFZ	Histone H2A.z	Histone H2A.z	0.131755	0.445089	0.919432
12827_37_3	RGS3	RGS3	Regulator of G-protein signaling 3	0.0628093	0.212053	0.919344
7856_51_3	FAM151A	F151A	Protein FAM151A	0.0599716	0.202441	0.919321
5132_71_3	IL27RA	TCCR	Interleukin-27 receptor subunit alpha	0.0583349	0.196881	0.919295
4994_178_1	HNRNPK	hnRNP K	Heterogeneous nuclear ribonucleoprotein K	0.0452907	0.152823	0.919261
3498_53_2	IL17A	IL-17	Interleukin-17A	0.039669	0.133742	0.919138
3317_33_1	HTRA2	HTRA2	Serine protease HTRA2, mitochondrial	0.111611	0.376175	0.919091
5452_71_3	ASGR1	ASGR1	Asialoglycoprotein receptor 1	0.0452535	0.15252	0.919089
12764_3_3	ELMO1	ELMO1	Engulfment and cell motility protein 1	0.0500775	0.168727	0.919044
11203_97_3	PKLR	KPYR	Pyruvate kinase PKLR	0.062587	0.210866	0.919037
4150_75_2	PLG	Plasmin	Plasmin	0.0735897	0.24781	0.918961
9900_36_3	NEFH	NFH	Neurofilament heavy polypeptide	0.147953	0.498217	0.918958
9847_21_3	TGIF2	TGIF2	Homeobox protein TGIF2	0.074882	0.252104	0.918927
10074_128_3	BRD2	BRD2	Bromodomain-containing protein 2	0.0590775	0.198723	0.918798
12702_13_3	PELI2	PELI2	E3 ubiquitin-protein ligase pellino homolog 2	0.0435926	0.146615	0.918777
4459_68_2	PCSK7	PCSK7	Proprotein convertase subtilisin/kexin type 7	0.0885355	0.297763	0.918773
3469_74_1	RPS6KA3	RPS6KA3	Ribosomal protein S6 kinase alpha-3	0.0719725	0.2418	0.918614
3666_17_4	CFHR5	complement factor H-related 5	Complement factor H-related protein 5	0.0975726	0.327793	0.918607
5476_66_3	PRKCG	PKC-G	Protein kinase C gamma type	0.0960733	0.322726	0.918593
6248_68_3	FAS	Fas, soluble	Tumor necrosis factor receptor superfamily member 6	0.0832677	0.279672	0.918573
14705_1_3	FIGF	VEGF-D	Vascular endothelial growth factor D	0.0842753	0.283035	0.918562
11325_8_3	BTG2	BTG2	Protein BTG2	0.0855923	0.287426	0.918545
13459_30_3	TOR4A	CI167	Torsin-4A	0.0434736	0.145953	0.918509
8948_13_3	ADAM19	ADA19	Disintegrin and metalloproteinase domain-containing protein 19	0.0444129	0.149094	0.918497
3175_51_5	ADAMTS13	ATS13	A disintegrin and metalloproteinase with thrombospondin motifs 13	0.100174	0.336236	0.918475
14037_18_3	RANBP3	RANB3	Ran-binding protein 3	0.0710681	0.238533	0.91847
5117_14_3	ROBO3	ROBO3	Roundabout homolog 3	0.0859941	0.288535	0.91842
6036_78_3	EPHA10	EPHAA	Ephrin type-A receptor 10	0.0790942	0.265351	0.918402
9022_49_3	DEFB132	DB132	Beta-defensin 132	0.0868731	0.291196	0.918272
2828_82_2	SPINT1	HAI-1	Kunitz-type protease inhibitor 1	0.0883609	0.296159	0.91826
5798_3_3	BID	BID	BH3-interacting domain death agonist	0.0727456	0.243769	0.918228
8045_3_3	KIR3DL3	KI3L3	Killer cell immunoglobulin-like receptor 3DL3	0.0935148	0.313332	0.918211
6223_5_3	GUCA2B	GUC2B	Guanylate cyclase activator 2B	0.0679828	0.227777	0.918206
11572_4_3	DNM2	DYN2	Dynamin-2	0.0698414	0.233935	0.918162
13661_193_3	CST5	CYTD	Cystatin-D	0.0698879	0.234056	0.918139
14102_6_3	GNLY	Granulysin	Granulysin	0.162353	0.543667	0.918124
12387_7_3	PDLIM4	PDLI4	PDZ and LIM domain protein 4	0.111413	0.372997	0.918088
13717_15_3	FCN2	FCN2	Ficolin-2	0.124873	0.41803	0.918079
5695_5_3	BPIFA2	SPLC2	BPI fold-containing family A member 2	0.100171	0.335303	0.918063
9361_7_3	PCDHAC2	PCDC2	Protocadherin alpha-C2	0.0861913	0.288264	0.917935
2765_4_3	GDF11 MSTN	GDF-11/8	Growth/differentiation factor 11/8	0.0658328	0.220114	0.917893
10939_16_3	PLEKHA4	PKHA4	Pleckstrin homology domain-containing family A member 4	0.0464577	0.155314	0.917874
10583_1_3	TMEM108	TM108	Transmembrane protein 108	0.057907	0.193561	0.917852
13465_5_3	RCAN1	CCP1	Calcipressin-1	0.0908381	0.303631	0.917849
9115_78_3	ADAMDEC1	ADEC1	ADAM DEC1	0.060407	0.2019	0.917839
8973_23_3	FCRL4	FCRL4	Fc receptor-like protein 4	0.0456667	0.152549	0.917755
12705_9_3	HERC1	HERC1	Probable E3 ubiquitin-protein ligase HERC1	0.0849961	0.283899	0.91774
2431_17_3	CTSG	Cathepsin G	Cathepsin G	0.0684585	0.228641	0.917726
9739_4_3	MSH2	MSH2	DNA mismatch repair protein Msh2	0.0646546	0.215884	0.91769
7999_23_3	ENTPD1	CD39	Ectonucleoside triphosphate diphosphohydrolase 1	0.083323	0.278174	0.917666
5076_53_2	EPHA10	EPHAA	Ephrin type-A receptor 10	0.120208	0.401054	0.917567
2878_66_2	YES1	YES	Tyrosine-protein kinase Yes	0.0574733	0.191635	0.917477
13978_122_3	TBX3	Tbx3	T-box transcription factor TBX3	0.0549371	0.183093	0.917406
11315_148_3	PPM1D	PPM1D	Protein phosphatase 1D	0.0498066	0.165899	0.917319
7640_29_3	LRP1B	LRP1B	Low-density lipoprotein receptor-related protein 1B	0.173906	0.578986	0.917248
2954_56_2	MMP8	MMP-8	Neutrophil collagenase	0.0868524	0.289141	0.917239
9467_24_3	ZNRF4	ZNRF4	Zinc/RING finger protein 4	0.0561165	0.186759	0.917191
4453_83_3	LRRTM3	LRRT3	Leucine-rich repeat transmembrane neuronal protein 3	0.0680718	0.22651	0.917166
3494_71_3	FGF17	FGF-17	Fibroblast growth factor 17	0.110142	0.366118	0.917008
10056_5_3	FOXM1	FOXM1	Forkhead box protein M1	0.0740752	0.246227	0.917006
10752_8_3	CDYL2	CDYL2	Chromodomain Y-like protein 2	0.0606064	0.201383	0.916951
8364_74_3	UST	UST	Uronyl 2-sulfotransferase	0.130367	0.432912	0.916855
5921_58_3	S100A7	S100A7	Protein S100-A7	0.081556	0.270768	0.916823
9017_58_3	LCT	LPH	Lactase-phlorizin hydrolase	0.116226	0.385699	0.916755
8893_29_3	PARP1	PARP	Poly [ADP-ribose] polymerase 1	0.130394	0.43263	0.916724
5825_49_3	IFNGR1	IFN-g R1	Interferon gamma receptor 1	0.0685252	0.227343	0.916714
9883_29_3	GLO1	Glyoxalase I	Lactoylglutathione lyase	0.0744122	0.246725	0.916622
10547_42_3	PIGA	PIGA	Phosphatidylinositol N-acetylglucosaminyltransferase subunit A	0.0552978	0.183343	0.916618
9014_18_3	TMEM25	TMM25	Transmembrane protein 25	0.0881046	0.291911	0.91651
8225_86_3	EPHB2	EPHB2	Ephrin type-B receptor 2	0.0721146	0.238853	0.91646
3893_64_1	MSLN	Mesothelin	Mesothelin	0.076451	0.253205	0.916453
8329_166_3	CDH12	Cadherin-12	Cadherin-12	0.0800157	0.264919	0.9164
8295_16_3	OLFM2	NOE2	Noelin-2	0.0615805	0.203863	0.916384
3741_4_3	IL5	IL-5	Interleukin-5	0.0753962	0.249567	0.916364
11424_4_3	FAH	FAAA	Fumarylacetoacetase	0.0649746	0.215042	0.916344
12450_42_3	PMVK	PMVK	Phosphomevalonate kinase	0.0481789	0.159415	0.916305
2632_5_2	IL12RB1	IL-12 Rb1	Interleukin-12 receptor subunit beta-1	0.0389248	0.128735	0.916235
14249_68_3	MID2	TRIM1	Probable E3 ubiquitin-protein ligase MID2	0.0410542	0.135763	0.916218
9804_11_3	COL9A2	CO9A2	Collagen alpha-2(IX) chain	0.0858987	0.284031	0.916202
9277_16_3	REG3A	PAP1	Regenerating islet-derived protein 3-alpha	0.0714021	0.236033	0.916161
11926_23_3	AAGAB	P34	Alpha- and gamma-adaptin-binding protein p34	0.050782	0.167832	0.916126
9816_37_3	ISOC1	ISOC1	Isochorismatase domain-containing protein 1	0.0769918	0.254396	0.916091
12734_112_3	KIF22	KIF22	Kinesin-like protein KIF22	0.0437035	0.144396	0.916082
13549_15_3	ADAM29	ADA29	Disintegrin and metalloproteinase domain-containing protein 29	0.0490663	0.162077	0.916046
6234_74_3	VIT	VITRN	Vitrin	0.0899604	0.297077	0.916003
5259_2_3	MAP3K7 TAB1	TAK1-TAB1	Mitogen-activated protein kinase kinase kinase 7:TGF-beta-activated kinase 1 and MAP3K7-binding protein 1 fusion	0.0703808	0.23237	0.915971
9511_61_3	NXPH2	NXPH2	Neurexophilin-2	0.111977	0.369646	0.915947
14069_61_3	CA4	Carbonic Anhydrase IV	Carbonic anhydrase 4	0.0351634	0.116067	0.915932
3091_70_2	AURKA	Aurora kinase A	Aurora kinase A	0.0568736	0.18769	0.915901
9037_1_3	STX18	STX18	Syntaxin-18	0.0690469	0.22784	0.915886
13500_9_3	TEX29	TEX29	Testis-expressed sequence 29 protein	0.0525036	0.173155	0.915801
5646_20_3	RNASE6	RNAS6	Ribonuclease K6	0.100267	0.330584	0.915758
14013_11_3	TANK	TANK	TRAF family member-associated NF-kappa-B activator	0.145175	0.478644	0.915756
2797_56_2	APOB	Apo B	Apolipoprotein B	0.152616	0.502504	0.91555
9993_11_3	ZNF264	ZN264	Zinc finger protein 264	0.0843086	0.277536	0.915517
9719_145_3	MMP16	MMP-16	Matrix metalloproteinase-16	0.0805402	0.265115	0.915507
5355_69_3	TNFSF14	LIGHT	Tumor necrosis factor ligand superfamily member 14	0.0907782	0.298728	0.915462
14287_6_3	RAB5C	RAB5C	Ras-related protein Rab-5C	0.0670933	0.220728	0.915421
13242_134_3	SHANK3	SHAN3	SH3 and multiple ankyrin repeat domains protein 3	0.0814358	0.267865	0.915393
8300_82_3	PEX14	PEX14	Peroxisomal membrane protein PEX14	0.0832971	0.273977	0.915387
6448_36_3	SEMA3C	Sema E	Semaphorin-3C	0.105426	0.346694	0.915356
11570_94_3	BCAP29	BAP29	B-cell receptor-associated protein 29	0.035763	0.11754	0.915268
9459_7_3	FAS	Fas, soluble	Tumor necrosis factor receptor superfamily member 6	0.069143	0.227204	0.915239
12060_28_3	GDF11	GDF-11	Growth/differentiation factor 11	0.0786413	0.258396	0.915227
10967_12_3	PRL	PRL	Prolactin	0.127843	0.420052	0.915224
10704_91_3	LRMP	LRMP	Lymphoid-restricted membrane protein	0.0579078	0.190239	0.915201
14283_12_3	RAB14	RAB14	Ras-related protein Rab-14	0.0707204	0.232282	0.915168
9221_6_3	ITPRIPL1	IPIL1	Inositol 1,4,5-trisphosphate receptor-interacting protein-like 1	0.0710423	0.23328	0.915129
13724_27_3	FGF19	FGF-19	Fibroblast growth factor 19	0.11313	0.371247	0.91503
12548_75_3	RRAGC	RRAGC	Ras-related GTP-binding protein C	0.0454546	0.149054	0.914916
6434_18_3	AOC2	Amine oxidase	Retina-specific copper amine oxidase	0.0628333	0.206	0.914884
5069_9_3	CD55	DAF	Complement decay-accelerating factor	0.0646038	0.211765	0.914855
6291_55_3	CLSTN3	Alcadein-beta	Calsyntenin-3	0.0915266	0.299978	0.914836
8398_277_3	RARRES1	RAR-responsive protein TIG1	Retinoic acid receptor responder protein 1	0.113267	0.371014	0.914744
14108_15_3	TGFB1	TGF-b1	Transforming growth factor beta-1	0.105075	0.344145	0.914728
6324_11_3	DNASE1L2	DNSL2	Deoxyribonuclease-1-like 2	0.163341	0.534743	0.914658
9219_70_3	NENF	NENF	Neudesin	0.0673199	0.220318	0.914607
7853_19_3	SCO1	SCO1	Protein SCO1 homolog, mitochondrial	0.0609631	0.199425	0.914537
9772_153_3	NLGN2	NLGN2	Neuroligin-2	0.145842	0.477	0.91451
8011_96_3	PAPL	PAPL	Iron/zinc purple acid phosphatase-like protein	0.180771	0.591237	0.914509
2516_57_3	CCL21	6Ckine	C-C motif chemokine 21	0.0810111	0.264892	0.91447
12020_39_3	BPGM	PMGE	Bisphosphoglycerate mutase	0.116864	0.381967	0.914404
13588_11_3	ANXA9	ANXA9	Annexin A9	0.0617537	0.201641	0.91425
9067_152_3	CEP57	CEP57	Centrosomal protein of 57 kDa	0.0525908	0.171691	0.914222
12714_38_3	AP1G2	AP1G2	AP-1 complex subunit gamma-like 2	0.0953477	0.311242	0.914204
7693_13_3	TNFRSF10B	TRAIL R2	Tumor necrosis factor receptor superfamily member 10B	0.0708347	0.231204	0.91419
2580_83_2	MPO	Myeloperoxidase	Myeloperoxidase	0.121202	0.395576	0.914179
7841_84_3	ESAM	ESAM	Endothelial cell-selective adhesion molecule	0.085524	0.278841	0.914017
7200_4_3	LRFN2	LRFN2	Leucine-rich repeat and fibronectin type-III domain-containing protein 2	0.148351	0.483514	0.913962
14103_12_3	TPSG1	TPSG1	Tryptase gamma	0.0427028	0.139164	0.913945
4549_78_2	FUT5	FUT5	Alpha-(1,3)-fucosyltransferase 5	0.122033	0.397685	0.913942
3438_10_2	FSTL3	FSTL3	Follistatin-related protein 3	0.0716141	0.233262	0.913863
12709_63_3	H1FX	H1X	Histone H1x	0.131644	0.42879	0.913863
8065_245_3	PATE4	PATE4	Prostate and testis expressed protein 4	0.0599011	0.195066	0.913827
6419_75_3	GPA33	GPA33	Cell surface A33 antigen	0.0557452	0.181527	0.913822
11320_29_3	CHFR	CHFR	E3 ubiquitin-protein ligase CHFR	0.0546297	0.17787	0.913801
12603_87_3	PABPC4	PABP4	Polyadenylate-binding protein 4	0.0580224	0.188907	0.913793
9182_3_3	LRP1	sLRP1	Low-density lipoprotein receptor-related protein 1, soluble	0.0917855	0.298785	0.913768
13993_20_3	EPB41L1	E41L1	Band 4.1-like protein 1	0.0899185	0.292695	0.913762
4721_54_2	TFF3	TFF3	Trefoil factor 3	0.0763862	0.248578	0.913718
13926_1_3	RMI1	RMI1	RecQ-mediated genome instability protein 1	0.0349834	0.113836	0.913708
7218_87_3	ATP1B2	AT1B2	Sodium/potassium-transporting ATPase subunit beta-2	0.0875952	0.284878	0.913621
3078_1_2	PGF	PlGF	Placenta growth factor	0.113849	0.370191	0.913591
9073_35_3	FLVCR1	FLVC1	Feline leukemia virus subgroup C receptor-related protein 1	0.0473154	0.153785	0.913524
3654_27_5	BMPER	BMPER	BMP-binding endothelial regulator protein	0.0458541	0.149022	0.913509
3195_50_2	GNLY	Granulysin	Granulysin	0.152817	0.496595	0.913494
2981_9_3	ESAM	ESAM	Endothelial cell-selective adhesion molecule	0.0761919	0.247571	0.91348
12678_66_3	SNRPA	SNRPA	U1 small nuclear ribonucleoprotein A	0.105657	0.343217	0.913436
8363_18_3	KIAA1324L	K132L	UPF0577 protein KIAA1324-like	0.0444947	0.144524	0.913422
8330_1_3	LRP11	LRP11	Low-density lipoprotein receptor-related protein 11	0.105681	0.343183	0.913385
3403_1_2	TPSB2	TPSB2	Tryptase beta-2	0.128936	0.41865	0.913365
12527_50_3	THRA	THA	Thyroid hormone receptor alpha	0.0781252	0.253599	0.913322
12790_10_3	CCDC51	CCD51	Coiled-coil domain-containing protein 51	0.0554648	0.180027	0.913308
3360_50_4	CHEK2	Chk2	Serine/threonine-protein kinase Chk2	0.0604758	0.196267	0.913289
7867_154_3	ST6GALNAC1	SIA7A	Alpha-N-acetylgalactosaminide alpha-2,6-sialyltransferase 1	0.0594041	0.192786	0.913286
6444_15_3	PSG3	PSG3	Pregnancy-specific beta-1-glycoprotein 3	0.0483886	0.157005	0.913254
9933_49_3	ATP1B4	AT1B4	Protein ATP1B4	0.0723752	0.234808	0.913237
10499_1_3	TMEM106A	T106A	Transmembrane protein 106A	0.100016	0.324482	0.913236
8758_2_3	PCDHA7	PCDA7	Protocadherin alpha-7	0.116762	0.378568	0.913134
14007_22_3	PAPSS1	PAPS1	Bifunctional 3'-phosphoadenosine 5'-phosphosulfate synthase 1	0.0433397	0.140451	0.913059
5337_64_3	CD86	B7-2	T-lymphocyte activation antigen CD86	0.049287	0.159696	0.913032
11659_31_3	CLINT1	EPN4	Clathrin interactor 1	0.0787047	0.254994	0.913019
13539_131_3	KCNN1	KCNN1	Small conductance calcium-activated potassium channel protein 1	0.0376736	0.122	0.912944
9400_40_3	LGALS7	Galectin-7	Galectin-7	0.0436844	0.141458	0.912936
2939_10_2	ARTN	Artemin	Artemin	0.0905044	0.292989	0.912892
6572_10_3	LRRTM4	LRRT4	Leucine-rich repeat transmembrane neuronal protein 4	0.0782909	0.253401	0.912861
5130_67_3	SCARF2	SREC-II	Scavenger receptor class F member 2	0.0538976	0.174391	0.912809
8838_10_3	CASC4	CASC4	Protein CASC4	0.0548455	0.177429	0.912783
10851_77_3	EBI3	IL27B	Interleukin-27 subunit beta	0.12343	0.399043	0.912679
2775_54_2	IL17F	IL-17F	Interleukin-17F	0.0573447	0.185304	0.912602
14747_9_3	CRLF1	CRLF1	Cytokine receptor-like factor 1	0.114837	0.371069	0.912596
3281_19_1	ANGPTL3	ANGL3	Angiopoietin-related protein 3	0.0397927	0.128561	0.912571
13494_6_3	CERS5	CERS5	Ceramide synthase 5	0.0482848	0.155947	0.91252
6304_8_3	C1QTNF1	C1QT1	Complement C1q tumor necrosis factor-related protein 1	0.0756884	0.244321	0.912433
9754_33_3	NQO2	Quinone reductase 2	Ribosyldihydronicotinamide dehydrogenase [quinone]	0.133695	0.431544	0.912425
13959_7_3	LAP3	LAP	Cytosol aminopeptidase	0.0693184	0.22372	0.912406
3194_36_2	GP6	GPVI	Platelet glycoprotein VI	0.0721308	0.23272	0.912353
6365_62_3	KCT2	KCT2	Keratinocyte-associated transmembrane protein 2	0.0544332	0.175593	0.912328
9456_34_3	IL22RA2	IL-22BP	Interleukin-22 receptor subunit alpha-2	0.06696	0.215935	0.912277
10467_58_3	CTXN3	CTXN3	Cortexin-3	0.0479849	0.154714	0.912247
7934_11_3	NDRG4	NDRG4	Protein NDRG4	0.107324	0.345882	0.912175
2748_3_2	INHBA	Activin A	Inhibin beta A chain	0.107964	0.347762	0.912091
6603_18_3	KAL1	KALM	Anosmin-1	0.0556683	0.179279	0.912061
12772_8_3	NUP98	NUP98	Nuclear pore complex protein Nup98-Nup96	0.0747441	0.240701	0.912053
11257_1_3	QDPR	DHPR	Dihydropteridine reductase	0.0948477	0.305401	0.912032
10735_12_3	PSMD1	PSMD1	26S proteasome non-ATPase regulatory subunit 1	0.0691425	0.222588	0.912
7754_11_3	JAG1	JAG1	Protein jagged-1	0.0522368	0.168149	0.911986
4840_73_1	CSF3	G-CSF	Granulocyte colony-stimulating factor	0.0987954	0.31802	0.911986
3606_2_1	DDR2	Discoidin domain receptor 2	Discoidin domain-containing receptor 2	0.0703034	0.226259	0.911953
13594_158_3	GGA1	GGA1	ADP-ribosylation factor-binding protein GGA1	0.111384	0.358158	0.911814
6507_16_3	NCAM2	NCAM2	Neural cell adhesion molecule 2	0.0893512	0.287112	0.911702
12406_119_3	DIRAS3	ARHI	GTP-binding protein Di-Ras3	0.0430834	0.138279	0.911515
5623_11_3	CD300LF	CLM1	CMRF35-like molecule 1	0.0472776	0.151735	0.911508
5066_134_3	CD300C	CLM6	CMRF35-like molecule 6	0.0816191	0.26174	0.911378
9526_3_3	CLPSL1	COLL1	Colipase-like protein 1	0.0589889	0.189118	0.911335
9898_161_3	ARID1A	ARI1A	AT-rich interactive domain-containing protein 1A	0.0618809	0.198265	0.911233
8070_88_3	DLG4	DLG4	Disks large homolog 4	0.0684125	0.219152	0.911204
4460_8_2	PDPK1	PDPK1	3-phosphoinositide-dependent protein kinase 1	0.0668497	0.214005	0.911097
9524_46_3	SPATA31D4	S31D4	Putative spermatogenesis-associated protein 31D4	0.0468172	0.149869	0.91109
13511_29_3	SATB1	SATB1	DNA-binding protein SATB1	0.044542	0.142522	0.911018
13449_25_3	SF3B4	SF3B4	Splicing factor 3B subunit 4	0.0461889	0.14765	0.910863
12694_28_3	DIMT1	DIM1	Probable dimethyladenosine transferase	0.0523062	0.167191	0.910849
5463_22_3	GAS1	GAS1	Growth arrest-specific protein 1	0.0695129	0.222176	0.910838
3877_67_2	CAMKK1	CaMKK alpha	Calcium/calmodulin-dependent protein kinase kinase 1	0.0661915	0.211533	0.910817
9598_23_3	CSMD1	CSMD1	CUB and sushi domain-containing protein 1	0.0690504	0.220648	0.910802
10076_1_3	AP4M1	AP4M1	AP-4 complex subunit mu-1	0.0543703	0.173724	0.910789
13561_5_3	HTR6	5HT6R	5-hydroxytryptamine receptor 6	0.041172	0.131525	0.910755
4487_1_1	FGF7	FGF7	Fibroblast growth factor 7	0.085502	0.273097	0.910729
11179_7_3	TSSK1B	TSSK1	Testis-specific serine/threonine-protein kinase 1	0.0629348	0.200942	0.910669
4250_23_3	NSFL1C	NSF1C	NSFL1 cofactor p47	0.0925376	0.295418	0.910646
3220_40_2	RET	RET	Proto-oncogene tyrosine-protein kinase receptor Ret	0.0787107	0.251197	0.910595
14133_93_3	IL1R2	IL-1 sRII	Interleukin-1 receptor type 2	0.107545	0.343186	0.910579
7925_18_3	SMCO2	CL070	Single-pass membrane and coiled-coil domain-containing protein 2	0.0408465	0.130331	0.910561
5028_59_1	CD163	sCD163	Scavenger receptor cysteine-rich type 1 protein M130	0.0738462	0.235567	0.910522
5730_60_3	CXCL14	BRAK	C-X-C motif chemokine 14	0.0802442	0.255924	0.910489
13744_37_3	IL3RA	IL-3 Ra	Interleukin-3 receptor subunit alpha	0.0487753	0.155553	0.910481
12635_9_3	TRDMT1	TRDMT	tRNA (cytosine(38)-C(5))-methyltransferase	0.0309532	0.0986779	0.910419
14112_40_3	RELT	RELT	Tumor necrosis factor receptor superfamily member 19L	0.0963989	0.307152	0.910332
13699_6_3	KLK3	PSA	Prostate-specific antigen	0.11871	0.378154	0.910294
5196_7_3	NMT1	NMT1	Glycylpeptide N-tetradecanoyltransferase 1	0.0568781	0.181172	0.910281
13694_24_3	CRLF2	TSLP R	Cytokine receptor-like factor 2	0.0563248	0.17939	0.910263
12873_11_3	SPN	LEUK	Leukosialin	0.0533997	0.170049	0.910239
10721_76_3	PCDHGB4	PCDGG	Protocadherin gamma-B4	0.0950042	0.302479	0.910208
10366_11_3	PDGFRA	PDGFRA	Platelet-derived growth factor receptor alpha	0.0751755	0.239303	0.910178
6454_38_3	ARHGDIA	Rho-GDIa	Rho GDP-dissociation inhibitor 1	0.0641209	0.204068	0.910141
14042_11_3	SFRP1	SARP-2	Secreted frizzled-related protein 1	0.0860653	0.273787	0.91007
8957_72_3	ERLEC1	XTP3B	Endoplasmic reticulum lectin 1	0.0950318	0.302301	0.910064
13393_46_3	DERL1	DERL1	Derlin-1	0.0503073	0.160007	0.91004
6706_18_3	ALPPL2	PPBN	Alkaline phosphatase, placental-like	0.0791103	0.25161	0.910036
13636_20_3	NAP1L1	NP1L1	Nucleosome assembly protein 1-like 1	0.0946688	0.301044	0.910009
8314_71_3	GNS	GNS	N-acetylglucosamine-6-sulfatase	0.0830554	0.26396	0.909914
8675_79_3	PILRA	PILRA	Paired immunoglobulin-like type 2 receptor alpha	0.0564332	0.179309	0.909874
8565_160_3	PLVAP	PLVAP	Plasmalemma vesicle-associated protein	0.0751245	0.238617	0.909819
7935_26_3	LARGE	LARGE	Glycosyltransferase-like protein LARGE1	0.118639	0.376748	0.909782
2781_63_2	CCL4L1	LAG-1	C-C motif chemokine 4-like	0.0883907	0.280669	0.909769
3421_54_2	TNFSF8	CD30 Ligand	Tumor necrosis factor ligand superfamily member 8	0.105879	0.336172	0.909756
2455_17_4	IL12A IL12B	IL-12	Interleukin-12	0.0697229	0.221361	0.909746
12558_3_3	UBASH3B	UBS3B	Ubiquitin-associated and SH3 domain-containing protein B	0.0912805	0.289749	0.909714
5245_40_5	PRKAA2 PRKAB2 PRKAG1	AMPK a2b2g1	AMP Kinase (alpha2beta2gamma1)	0.0551676	0.175005	0.90961
11986_30_3	PSMD1	PSMD1	26S proteasome non-ATPase regulatory subunit 1	0.0654097	0.207107	0.909301
5663_18_3	PF4V1	PF4V	Platelet factor 4 variant	0.0528182	0.167216	0.909278
12885_42_3	NR1D2	NR1D2	Nuclear receptor subfamily 1 group D member 2	0.0487442	0.154295	0.909254
2805_6_2	ACE2	ACE2	Angiotensin-converting enzyme 2	0.0456871	0.144597	0.909231
2449_1_4	PLA2G5	GV	Calcium-dependent phospholipase A2	0.0890199	0.281686	0.909196
6455_52_3	HAPLN4	HPLN4	Hyaluronan and proteoglycan link protein 4	0.126491	0.400024	0.909101
2997_8_1	JAM2	JAM-B	Junctional adhesion molecule B	0.0650942	0.205848	0.909093
14748_31_3	ARHGAP5	RHG05	Rho GTPase-activating protein 5	0.0499098	0.157775	0.909035
4559_64_2	KYNU	KYNU	Kynureninase	0.0537967	0.169971	0.908946
9378_6_3	FIBCD1	FBCD1	Fibrinogen C domain-containing protein 1	0.0418564	0.132244	0.908944
8403_18_3	FASN	Fatty acid synthase	Fatty acid synthase	0.0765429	0.241795	0.908916
13992_12_3	NSF	NSF	Vesicle-fusing ATPase	0.0709354	0.224048	0.908892
3032_11_2	CGA FSHB	FSH	Follicle stimulating hormone	0.250574	0.791423	0.90889
8386_11_3	PATE1	PATE	Prostate and testis expressed protein 1	0.0378922	0.119671	0.908877
8376_25_4	LHB	LSHB	Lutropin subunit beta	0.102254	0.32293	0.908873
4322_28_3	AMN	AMNLS	Protein amnionless	0.058921	0.186048	0.908845
10053_5_3	ILK	ILK1	Integrin-linked protein kinase	0.0693715	0.218992	0.908804
9122_8_3	OTOF	OTOF	Otoferlin	0.060168	0.189935	0.908801
9018_38_3	PCDH10	PCD10	Protocadherin-10	0.0906759	0.286127	0.908735
6393_63_3	HSP90B1	Endoplasmin	Endoplasmin	0.0694796	0.219201	0.908704
4246_40_2	L1CAM	NCAM-L1	Neural cell adhesion molecule L1	0.0994454	0.31352	0.908587
14121_24_3	TNFRSF10D	TRAIL R4	Tumor necrosis factor receptor superfamily member 10D	0.117886	0.371454	0.908496
8337_65_3	PTPRU	PTPRU	Receptor-type tyrosine-protein phosphatase U	0.0777026	0.244796	0.908468
3321_2_2	IL24	IL24	Interleukin-24	0.0464422	0.146311	0.908466
8007_19_3	CTSB	Cathepsin B	Cathepsin B	0.0748329	0.235691	0.908423
9487_60_3	GHRH	Growth hormone-releasing factor	Somatoliberin	0.0395378	0.124524	0.908419
4904_7_1	CASP2	Caspase-2	Caspase-2	0.0498105	0.156876	0.908417
12008_3_3	CD7	CD7	T-cell antigen CD7	0.0830384	0.26151	0.908407
14148_2_3	ISG15	UCRP	Ubiquitin-like protein ISG15	0.0894442	0.281544	0.908325
3236_12_2	GSK3A GSK3B	GSK-3 alpha/beta	Glycogen synthase kinase-3 alpha/beta	0.170411	0.536332	0.908302
8447_11_3	GHRL	ghrelin	Appetite-regulating hormone	0.0338376	0.106483	0.908282
2693_20_3	OSM	OSM	Oncostatin-M	0.0518874	0.163282	0.908279
7918_114_3	AMY1A	Amylase, alpha 1A	Alpha-amylase 1	0.151261	0.475865	0.908233
3448_13_2	INSR	IR	Insulin receptor	0.0878256	0.276141	0.908139
11081_1_3	GPD1	GPDA	Glycerol-3-phosphate dehydrogenase [NAD(+)], cytoplasmic	0.133902	0.420988	0.908129
10948_14_3	PLD3	PLD3	Phospholipase D3	0.184448	0.579706	0.908071
7870_8_3	CNDP1	CNDP1	Beta-Ala-His dipeptidase	0.10993	0.345461	0.908051
6511_17_3	FAM19A4	F19A4	Protein FAM19A4	0.0868808	0.272862	0.90795
13986_6_3	LANCL1	LANC1	LanC-like protein 1	0.0830994	0.260791	0.907825
8462_18_3	GH1	HGH	Somatotropin	0.0422194	0.132464	0.907783
14049_17_3	IL7	IL-7	Interleukin-7	0.0931537	0.292267	0.907781
3676_15_3	IGF2R	IGF-II receptor	Cation-independent mannose-6-phosphate receptor	0.0526558	0.165205	0.90778
8646_61_3	LRRTM4	LRRT4	Leucine-rich repeat transmembrane neuronal protein 4	0.0461717	0.14486	0.907778
8078_15_3	C6orf226	CF226	Uncharacterized protein C6orf226	0.0436463	0.136919	0.907756
9828_86_3	LDHC	LDHC	L-lactate dehydrogenase C chain	0.041583	0.130437	0.907744
8754_5_3	NMU	NMU	Neuromedin-U	0.0399348	0.125254	0.907726
8372_29_3	CDHR1	CDHR1	Cadherin-related family member 1	0.0388046	0.121693	0.907705
2837_3_2	MET	Met	Hepatocyte growth factor receptor	0.0829034	0.259943	0.907675
13498_1_3	MIOX	MIOX	Inositol oxygenase	0.0685174	0.214789	0.907639
4309_59_3	TPI1	Triosephosphate isomerase	Triosephosphate isomerase	0.0841233	0.263677	0.907617
14051_54_3	FOXC2	FOXC2	Forkhead box protein C2	0.0447461	0.140213	0.90757
12804_5_3	GMEB2	GMEB2	Glucocorticoid modulatory element-binding protein 2	0.102882	0.322297	0.907525
13580_2_3	UAP1	Sperm-associated antigen 2	UDP-N-acetylhexosamine pyrophosphorylase	0.0585449	0.183395	0.907518
9889_42_3	AFAP1L1	AF1L1	Actin filament-associated protein 1-like 1	0.0569873	0.178499	0.907502
10618_190_3	LRP2	megalin	Low-density lipoprotein receptor-related protein 2	0.0745129	0.233365	0.907482
5033_27_1	TPM1	Tropomyosin 1 alpha chain	Tropomyosin alpha-1 chain	0.0411879	0.128982	0.907464
8820_2_3	C1QTNF2	C1QT2	Complement C1q tumor necrosis factor-related protein 2	0.0532527	0.166738	0.907438
11297_54_3	NOTCH2	NOTC2	Neurogenic locus notch homolog protein 2	0.0574494	0.179869	0.907429
9607_39_3	PRR27	CD040	Proline-rich protein 27	0.050052	0.156706	0.907427
6352_8_3	INSRR	INSRR	Insulin receptor-related protein	0.0606422	0.189859	0.907424
4330_4_2	KLK3	PSA	Prostate-specific antigen	0.0532994	0.166865	0.907419
13438_115_3	CHRD	CHRD	Chordin	0.0772464	0.241831	0.907415
14134_49_3	AMIGO2	AMGO2	Amphoterin-induced protein 2	0.125498	0.392825	0.907388
14039_33_3	KLK5	kallikrein 5	Kallikrein-5	0.0801354	0.250816	0.907376
10362_35_3	MYC	c-Myc	Myc proto-oncogene protein	0.044171	0.138244	0.907367
9053_16_3	CRIP2	CRIP2	Cysteine-rich protein 2	0.0739697	0.231482	0.907349
7110_2_3	DNAJB11	DJB11	DnaJ homolog subfamily B member 11	0.0627349	0.196254	0.90729
9326_33_3	ITIH2	ITI heavy chain H2	Inter-alpha-trypsin inhibitor heavy chain H2	0.136881	0.428018	0.907216
8535_102_3	DMKN	Dermokine	Dermokine	0.0451752	0.141232	0.907182
13602_6_3	NHP2L1	NH2L1	NHP2-like protein 1	0.092143	0.287645	0.906935
7146_16_3	PDIA4	PDIA4	Protein disulfide-isomerase A4	0.0463416	0.14466	0.906928
5704_74_3	GZMM	Granzyme M	Granzyme M	0.119889	0.374243	0.906928
4139_71_2	IL6R	IL-6 sRa	Interleukin-6 receptor subunit alpha	0.0811961	0.253411	0.906894
6471_53_3	CFHR4	FHR4	Complement factor H-related protein 4	0.0618199	0.192871	0.906835
8264_43_3	DLL1	DLL1	Delta-like protein 1	0.0596808	0.18616	0.906802
14250_115_3	BLMH	BLMH	Bleomycin hydrolase	0.0389158	0.121384	0.906795
7787_25_3	LILRA5	LIRA5	Leukocyte immunoglobulin-like receptor subfamily A member 5	0.0685242	0.213727	0.906788
5111_15_3	NRXN3	NRX3B	Neurexin-3-beta	0.0846267	0.263935	0.906777
6207_10_3	PSAP	prosaposin	Prosaposin	0.0755499	0.235571	0.906738
12915_26_3	SCARA3	SCAR3	Scavenger receptor class A member 3	0.0555208	0.173078	0.906698
13476_16_3	KIN	KIN17	DNA/RNA-binding protein KIN17	0.0580947	0.180982	0.906586
12367_52_3	TMEM57	MACOI	Macoilin	0.0453217	0.141187	0.906581
5244_12_3	MAPK9	JNK2	Mitogen-activated protein kinase 9	0.0522925	0.162863	0.906541
2816_50_2	BCAM	BCAM	Basal Cell Adhesion Molecule	0.0836361	0.260426	0.906505
2744_57_2	IGHG1 IGHG2 IGHG3 IGHG4 IGK@ IGL@	IgG	Immunoglobulin G	0.184701	0.575097	0.906498
4867_15_2	VEGFA	VEGF121	Vascular endothelial growth factor A, isoform 121	0.0433688	0.135016	0.906473
3152_57_1	TNFRSF1B	TNF sR-II	Tumor necrosis factor receptor superfamily member 1B	0.0842958	0.26232	0.906402
3343_1_4	ACY1	Aminoacylase-1	Aminoacylase-1	0.104229	0.324346	0.906399
10902_53_3	ASPRV1	APRV1	Retroviral-like aspartic protease 1	0.190247	0.59184	0.906347
9439_454_3	C2orf82	CB082	Uncharacterized protein C2orf82	0.0462379	0.143792	0.906289
10700_10_3	IGSF11	IGS11	Immunoglobulin superfamily member 11	0.064667	0.201074	0.906264
8597_1_3	TMEM9	TMEM9	Transmembrane protein 9	0.0433499	0.134753	0.906216
7245_2_3	CELF2	CELF2	CUGBP Elav-like family member 2	0.132274	0.411119	0.906193
10917_40_3	GNGT2	GBGT2	Guanine nucleotide-binding protein G(I)/G(S)/G(O) subunit gamma-T2	0.0491723	0.152662	0.906004
5441_67_3	TNNI3	Troponin I	Troponin I, cardiac muscle	0.0465313	0.14446	0.906
5698_60_3	TNXB	Tenascin-X	Tenascin-X	0.0690776	0.214408	0.905963
7142_5_3	CPN1	CBPN	Carboxypeptidase N catalytic chain	0.0836461	0.259596	0.905942
12458_79_3	CHP1	CHP1	Calcineurin B homologous protein 1	0.0893463	0.277195	0.905886
13976_9_3	ARHGEF1	ARHG1	Rho guanine nucleotide exchange factor 1	0.0392022	0.121587	0.905834
3181_50_2	CTSS	Cathepsin S	Cathepsin S	0.0745141	0.231036	0.905781
11291_73_3	MAN1A1	MA1A1	Mannosyl-oligosaccharide 1,2-alpha-mannosidase IA	0.0562508	0.174396	0.905768
12759_47_3	ILF3	DRBP76	Interleukin enhancer-binding factor 3	0.0546437	0.169398	0.905752
9241_40_3	SIRPG	SIRPG	Signal-regulatory protein gamma	0.049423	0.153205	0.905743
8963_8_3	VTI1B	Vti1-rp1	Vesicle transport through interaction with t-SNAREs homolog 1B	0.0846714	0.262413	0.905705
14144_3_3	HIST3H2A	H2A3	Histone H2A type 3	0.21697	0.672354	0.905685
12691_44_3	SHMT2	GLYM	Serine hydroxymethyltransferase, mitochondrial	0.138289	0.428454	0.905653
4976_57_1	CRK	CRK	Adapter molecule crk	0.0826666	0.255977	0.905556
11633_89_3	AHSA1	AHSA1	Activator of 90 kDa heat shock protein ATPase homolog 1	0.09045	0.279971	0.905491
11355_10_3	EIF5A2	IF5A2	Eukaryotic translation initiation factor 5A-2	0.0801012	0.247934	0.905488
5632_6_3	CRTAC1	CRAC1	Cartilage acidic protein 1	0.110501	0.341883	0.905415
11270_17_3	CHCHD10	CHC10	Coiled-coil-helix-coiled-coil-helix domain-containing protein 10, mitochondrial	0.0843604	0.260972	0.905392
8699_43_3	CRIM1	CRIM1	Cysteine-rich motor neuron 1 protein	0.108967	0.337071	0.905381
10390_21_3	ZNRF3	ZNRF3	E3 ubiquitin-protein ligase ZNRF3	0.0349257	0.108032	0.905373
5078_82_3	EPHB6	EphB6	Ephrin type-B receptor 6	0.125078	0.386878	0.905368
13412_5_3	WFDC6	WFDC6	WAP four-disulfide core domain protein 6	0.0541334	0.167394	0.905321
9116_28_3	HEPACAM2	HECA2	HEPACAM family member 2	0.0678896	0.209818	0.905229
4217_49_3	HSD17B10	ERAB	3-hydroxyacyl-CoA dehydrogenase type-2	0.134115	0.414412	0.905195
13936_24_3	PGK2	PGK2	Phosphoglycerate kinase 2	0.0592654	0.183109	0.905176
10914_4_3	CHIC2	CHIC2	Cysteine-rich hydrophobic domain-containing protein 2	0.0583389	0.180208	0.90514
8381_18_4	RETSAT	RETST	All-trans-retinol 13,14-reductase	0.0415295	0.128213	0.905045
11538_216_3	MLYCD	DCMC	Malonyl-CoA decarboxylase, mitochondrial	0.0381133	0.117665	0.905043
7161_25_3	H6PD	G6PE	GDH/6PGL endoplasmic bifunctional protein	0.0885486	0.273313	0.905007
12754_14_3	CSDC2	CSDC2	Cold shock domain-containing protein C2	0.0817547	0.25234	0.905005
7932_23_3	SYT8	SYT8	Synaptotagmin-8	0.048662	0.150195	0.905001
12860_7_3	ARPP21	cAMP-regulated phosphoprotein 21	cAMP-regulated phosphoprotein 21	0.0378407	0.116789	0.904993
12593_33_3	PDRG1	PDRG1	p53 and DNA damage-regulated protein 1	0.0675171	0.208348	0.904966
2685_21_2	IGFBP5	IGFBP-5	Insulin-like growth factor-binding protein 5	0.0685374	0.211425	0.904908
5107_7_2	NOTCH1	Notch 1	Neurogenic locus notch homolog protein 1	0.0631918	0.194861	0.904842
6625_31_3	ATAD1	ATAD1	ATPase family AAA domain-containing protein 1	0.0564789	0.174138	0.90482
8231_122_3	FLT1	VEGF sR1	Vascular endothelial growth factor receptor 1	0.122296	0.376867	0.904728
9987_30_3	LRRC25	LRC25	Leucine-rich repeat-containing protein 25	0.0493767	0.152157	0.904726
7106_37_3	OOSP2	PLACL	Oocyte-secreted protein 2	0.0617624	0.190289	0.904694
5264_65_3	CALR	calreticulin	Calreticulin	0.065366	0.201362	0.904668
11993_227_3	ATP1A1	AT1A1	Sodium/potassium-transporting ATPase subunit alpha-1	0.112271	0.34579	0.904636
5807_77_3	CD70	CD70	CD70 antigen	0.0593447	0.182761	0.904619
10803_22_3	PCDHGB2	PCDGE	Protocadherin gamma-B2	0.10214	0.314543	0.904612
9757_29_3	ENAH	ENAH	Protein enabled homolog	0.0746282	0.2297	0.904522
6260_14_3	FAM163A	F163A	Protein FAM163A	0.0821308	0.25274	0.904486
11487_4_3	SPOCK1	Testican-1	Testican-1	0.0872512	0.268435	0.904446
5094_62_3	AMICA1	JAML1	Junctional adhesion molecule-like	0.0557895	0.171585	0.90439
14091_42_3	CBR3	Carbonyl reductase 3	Carbonyl reductase [NADPH] 3	0.128271	0.394381	0.904335
6624_94_3	WNT11	WNT11	Protein Wnt-11	0.0411005	0.126245	0.904168
4162_54_2	TF	Transferrin	Serotransferrin	0.179642	0.551787	0.904166
12573_80_3	TRIM3	TRIM3	Tripartite motif-containing protein 3	0.0535191	0.164382	0.904158
2835_1_4	XRCC6	Ku70	X-ray repair cross-complementing protein 6	0.0789557	0.242464	0.904126
9606_4_3	NUP210L	P210L	Nuclear pore membrane glycoprotein 210-like	0.0555888	0.170591	0.904008
4962_52_1	CDNF	ARMEL	Cerebral dopamine neurotrophic factor	0.0941094	0.288617	0.903896
8018_43_3	VSIG2	VSIG2	V-set and immunoglobulin domain-containing protein 2	0.0474107	0.145352	0.903839
7174_15_3	CD38	CD38	ADP-ribosyl cyclase/cyclic ADP-ribose hydrolase 1	0.0435222	0.133403	0.903802
13670_81_3	PLA2G2E	GIIE	Group IIE secretory phospholipase A2	0.0821366	0.251656	0.903729
3082_9_2	ULBP2	ULBP-2	NKG2D ligand 2	0.0602236	0.184507	0.903719
8777_5_3	TGFB1I1	TGFB1I1	Transforming growth factor beta-1-induced transcript 1 protein	0.0500925	0.153433	0.903679
5939_42_3	TNFSF12	TWEAK	Tumor necrosis factor ligand superfamily member 12	0.089347	0.273669	0.903678
13530_5_3	UTS2R	UR2R	Urotensin-2 receptor	0.0535663	0.164012	0.903614
10981_56_3	NRG3	NRG3	Pro-neuregulin-3, membrane-bound isoform	0.0939923	0.287589	0.903492
13101_60_3	SOST	SOST	Sclerostin	0.0674664	0.206404	0.903472
13464_8_3	NRAC	NRAC	Nutritionally-regulated adipose and cardiac enriched protein homolog	0.0417653	0.127774	0.903471
14050_61_3	EFNA4	Ephrin-A4	Ephrin-A4	0.0727816	0.222653	0.903463
9169_14_3	SUMO3	SUMO3	Small ubiquitin-related modifier 3	0.0710929	0.217336	0.903341
13958_5_3	RBM46	RBM46	Probable RNA-binding protein 46	0.0507919	0.15527	0.903336
10039_32_3	PNP	PNP	Purine nucleoside phosphorylase	0.131719	0.402653	0.903332
14041_13_3	GZMB	Granzyme B	Granzyme B	0.0606218	0.185266	0.903286
2991_9_2	IL1R1	IL-1 sRI	Interleukin-1 receptor type 1	0.0782867	0.239236	0.903274
8645_257_3	PEX14	PEX14	Peroxisomal membrane protein PEX14	0.063179	0.19299	0.903203
2723_9_2	IL37	IL-1F7	Interleukin-37	0.0829195	0.253278	0.903194
9276_7_3	CPA2	CBPA2	Carboxypeptidase A2	0.0555887	0.169749	0.903146
7695_106_3	SQSTM1	SQSTM	Sequestosome-1	0.0655681	0.200188	0.903116
7805_52_3	GOSR1	GOS-28	Golgi SNAP receptor complex member 1	0.0433452	0.132325	0.903098
4437_56_3	ENTPD5	ENTP5	Ectonucleoside triphosphate diphosphohydrolase 5	0.0687454	0.209808	0.903049
7944_1_3	KIR3DL3	KI3L3	Killer cell immunoglobulin-like receptor 3DL3	0.0629612	0.192124	0.90302
11814_29_3	MET	Met	Hepatocyte growth factor receptor	0.0581432	0.177372	0.902971
2649_77_2	ICAM3	sICAM-3	Intercellular adhesion molecule 3	0.0790791	0.24118	0.902928
2889_37_2	CTF1	Cardiotrophin-1	Cardiotrophin-1	0.0390578	0.119083	0.902873
6590_54_3	NRP2	Neuropilin-2	Neuropilin-2	0.0639624	0.19498	0.902841
10753_31_3	ADAM7	ADAM7	Disintegrin and metalloproteinase domain-containing protein 7	0.0893128	0.272214	0.902814
9012_1_3	PRPF6	PRP6	Pre-mRNA-processing factor 6	0.103141	0.31429	0.902775
12434_25_3	IST1	K0174	IST1 homolog	0.059349	0.180812	0.90274
13972_4_3	HSD17B14	DHB14	17-beta-hydroxysteroid dehydrogenase 14	0.0456286	0.138904	0.902604
7167_102_3	VAPA	VAPA	Vesicle-associated membrane protein-associated protein A	0.087302	0.265756	0.902596
2914_65_3	PPBP	NAP-2	Neutrophil-activating peptide 2	0.0844997	0.257173	0.90256
11134_30_3	MTRF1L	RF1ML	Peptide chain release factor 1-like, mitochondrial	0.042996	0.130842	0.902539
8953_47_3	HDGF	HDGF	Hepatoma-derived growth factor	0.121882	0.370845	0.902513
3431_54_2	EPHA1	EphA1	Ephrin type-A receptor 1	0.0894344	0.272093	0.902497
7770_25_3	NFU1	NFU1	NFU1 iron-sulfur cluster scaffold homolog, mitochondrial	0.0468523	0.142525	0.902475
8233_2_3	ITIH5	ITIH5	Inter-alpha-trypsin inhibitor heavy chain H5	0.0805672	0.245067	0.902462
5822_22_3	GDNF	GDNF	Glial cell line-derived neurotrophic factor	0.0360428	0.109623	0.902444
6398_12_3	LONP1	LONM	Lon protease homolog, mitochondrial	0.0663614	0.201832	0.902441
6994_19_3	C3orf18	CC018	Uncharacterized protein C3orf18	0.0550694	0.167435	0.902384
7195_12_3	EPHA7	EPHA7	Ephrin type-A receptor 7	0.0839395	0.255102	0.902308
7995_16_3	VWC2L	VWC2L	von Willebrand factor C domain-containing protein 2-like	0.0664521	0.201928	0.902284
8368_102_3	TNFRSF1B	TNF sR-II	Tumor necrosis factor receptor superfamily member 1B	0.093251	0.283306	0.902249
5116_62_2	ROBO2	ROBO2	Roundabout homolog 2	0.074846	0.227326	0.902199
5756_66_3	PAPPA2	PAPP2	Pappalysin-2	0.064208	0.195014	0.902198
4811_33_3	ITIH4	ITI heavy chain H4	Inter-alpha-trypsin inhibitor heavy chain H4	0.160571	0.487661	0.902187
6096_23_3	COL6A2	CO6A2	Collagen alpha-2(VI) chain	0.051963	0.15775	0.902116
6563_78_3	PCDHGA11	PCDGB	Protocadherin gamma-A11	0.0573139	0.173941	0.902062
9500_5_3	GPLD1	PHLD	Phosphatidylinositol-glycan-specific phospholipase D	0.0630471	0.191339	0.902061
14006_36_3	GNMT	GNMT	Glycine N-methyltransferase	0.0349641	0.106084	0.902015
11104_13_3	CHI3L1	YKL-40	Chitinase-3-like protein 1	0.135317	0.410528	0.902
2741_22_2	SIGLEC6	Siglec-6	Sialic acid-binding Ig-like lectin 6	0.0538928	0.163451	0.901946
12591_27_3	OPHN1	Oligophrenin-1	Oligophrenin-1	0.0568451	0.172395	0.901936
11678_105_3	GJD2	CXD2	Gap junction delta-2 protein	0.043029	0.130455	0.901882
8257_71_3	OXT	NEU1	Oxytocin-neurophysin 1	0.0675956	0.204745	0.901717
6557_50_3	LRRC15	LRC15	Leucine-rich repeat-containing protein 15	0.0934687	0.283097	0.901706
3038_9_2	CXCL11	I-TAC	C-X-C motif chemokine 11	0.237915	0.720511	0.901686
10035_6_3	DUSP4	DUS4	Dual specificity protein phosphatase 4	0.0560231	0.169646	0.901668
14076_74_3	CST4	Cystatin-S	Cystatin-S	0.103981	0.31484	0.901653
13941_82_3	FARS2	SYFM	Phenylalanine--tRNA ligase, mitochondrial	0.0895399	0.271113	0.901651
3736_60_3	BMP6	BMP-6	Bone morphogenetic protein 6	0.0748279	0.226411	0.901528
12352_70_3	ARRDC3	ARRD3	Arrestin domain-containing protein 3	0.0686542	0.207687	0.901491
7822_11_3	HRASLS2	HRSL2	HRAS-like suppressor 2	0.0484953	0.146655	0.901432
6361_49_3	PTPRR	PTPRR	Receptor-type tyrosine-protein phosphatase R	0.0891534	0.269604	0.901428
3583_54_4	ARSA	Arylsulfatase A	Arylsulfatase A	0.0995921	0.301148	0.901414
7628_40_3	CRELD1	CREL1	Cysteine-rich with EGF-like domain protein 1	0.11079	0.334978	0.901398
3405_6_2	UFC1	UFC1	Ubiquitin-fold modifier-conjugating enzyme 1	0.0814641	0.246273	0.901371
4455_89_2	MFGE8	MFGM	Lactadherin	0.119377	0.360804	0.901331
6042_52_3	POFUT2	OFUT2	GDP-fucose protein O-fucosyltransferase 2	0.0611518	0.184759	0.901267
12401_3_3	STAMBPL1	STALP	AMSH-like protease	0.12043	0.363852	0.901265
10584_7_3	NDUFS4	NDUS4	NADH dehydrogenase [ubiquinone] iron-sulfur protein 4, mitochondrial	0.0585284	0.176799	0.901233
6388_21_3	CCDC126	CC126	Coiled-coil domain-containing protein 126	0.0606006	0.183041	0.901216
10724_45_3	CLPB	CLPB	Caseinolytic peptidase B protein homolog	0.0848731	0.256347	0.901211
8326_63_3	SIGIRR	SIGIRR	Single Ig IL-1-related receptor	0.0364807	0.110183	0.901208
8391_12_3	DEFB115	DB115	Beta-defensin 115	0.0451033	0.136191	0.901162
7776_20_3	UNC5B	UNC5B	Netrin receptor UNC5B	0.0744915	0.224875	0.901118
5936_53_3	TNF	TNF-a	Tumor necrosis factor	0.0455996	0.13765	0.901111
4985_11_1	FABP5	FABPE	Fatty acid-binding protein, epidermal	0.0512237	0.15462	0.901102
12620_3_3	SEPT11	Septin-11	Septin-11	0.0859401	0.259398	0.901093
8299_66_3	LILRA4	LIRA4	Leukocyte immunoglobulin-like receptor subfamily A member 4	0.0635956	0.191901	0.901043
14047_78_3	BDNF	BDNF	Brain-derived neurotrophic factor	0.0651302	0.19651	0.901024
14246_50_3	DOK2	DOK2	Docking protein 2	0.0566815	0.170868	0.900867
3651_50_5	KDR	VEGF sR2	Vascular endothelial growth factor receptor 2	0.0632836	0.190716	0.900815
9384_17_3	CAMP	Cathelicidin peptide	Cathelicidin antimicrobial peptide	0.090585	0.272967	0.900798
8606_39_3	GPNMB	GPNMB	Transmembrane glycoprotein NMB	0.0608748	0.183386	0.900747
12783_29_3	HNRNPM	HNRPM	Heterogeneous nuclear ribonucleoprotein M	0.0921577	0.277574	0.900713
9269_7_3	BTD	Biotinidase	Biotinidase	0.0821066	0.247289	0.900704
2998_53_2	JAM3	JAM-C	Junctional adhesion molecule C	0.0909028	0.27378	0.900704
8394_56_3	RNASE2	RNase 2	Non-secretory ribonuclease	0.098159	0.295629	0.900701
12746_4_3	CYTH4	CYH4	Cytohesin-4	0.0867385	0.261137	0.900635
7077_9_4	CLEC4E	CLC4E	C-type lectin domain family 4 member E	0.0475011	0.142939	0.900548
11670_18_3	GPR101	GP101	Probable G-protein coupled receptor 101	0.0595594	0.179197	0.900521
11102_22_3	REG4	REG4	Regenerating islet-derived protein 4	0.0801812	0.241229	0.900511
3854_24_1	NACA	NACA	Nascent polypeptide-associated complex subunit alpha	0.0991903	0.298359	0.900475
14256_4_3	FBN3	FBN3	Fibrillin-3	0.0439355	0.132129	0.900439
8891_7_3	CPVL	CPVL	Probable serine carboxypeptidase CPVL	0.0948372	0.285143	0.900398
8409_3_3	RSPO2	RSPO2	R-spondin-2	0.111394	0.334864	0.900367
14636_25_3	HRSP12	Ribonuclease UK114	Ribonuclease UK114	0.131177	0.394281	0.900341
10445_20_3	APOM	ApoM	Apolipoprotein M	0.135495	0.407197	0.900315
3814_63_1	IL11RA	IL-11 RA	Interleukin-11 receptor subunit alpha	0.0944921	0.283941	0.900295
2839_2_1	TNFSF4	OX40 Ligand	Tumor necrosis factor ligand superfamily member 4	0.0672508	0.201983	0.900206
12357_41_3	SNAP29	SNP29	Synaptosomal-associated protein 29	0.0521394	0.156523	0.90012
9099_19_3	SYT5	SYT5	Synaptotagmin-5	0.116996	0.351139	0.900077
11313_100_3	PCBD1	PHS	Pterin-4-alpha-carbinolamine dehydratase	0.0937827	0.281245	0.899934
2974_61_2	CNTN1	contactin-1	Contactin-1	0.0878295	0.263389	0.899932
3184_25_2	F7	Coagulation Factor VII	Coagulation factor VII	0.0833309	0.249825	0.899879
4801_13_3	LPO	PERL	Lactoperoxidase	0.106263	0.31829	0.899717
12571_14_3	ARL3	ARL3	ADP-ribosylation factor-like protein 3	0.077799	0.232965	0.899666
11319_106_3	MRE11A	MRE11	Double-strand break repair protein MRE11A	0.0646498	0.193559	0.899637
5654_70_3	TMX3	TMX3	Protein disulfide-isomerase TMX3	0.0699074	0.209274	0.899614
11490_42_3	UBL4A	UBL4A	Ubiquitin-like protein 4A	0.0927073	0.277495	0.899593
6504_65_3	LOXL2	Lysyl oxidase-like protein 2	Lysyl oxidase homolog 2	0.0465597	0.139316	0.89953
2731_29_2	POR	NADPH-P450 Oxidoreductase	NADPH--cytochrome P450 reductase	0.0972689	0.291024	0.899516
7740_33_3	FATE1	FATE1	Fetal and adult testis-expressed transcript protein	0.0418936	0.125342	0.899513
11672_17_3	KIF16B	KI16B	Kinesin-like protein KIF16B	0.0491493	0.14705	0.899512
6518_85_3	GHRL	ghrelin	Appetite-regulating hormone	0.120933	0.361784	0.899495
5352_11_3	TNFRSF14	HVEM	Tumor necrosis factor receptor superfamily member 14	0.0947959	0.283475	0.89942
9178_30_3	NRG1	NEUREGULIN-1	Neuregulin-1	0.0451742	0.135077	0.899406
6433_57_3	FAM20A	FA20A	Pseudokinase FAM20A	0.0476237	0.142388	0.899389
13631_1_3	RBBP5	RB binding protein 5	Retinoblastoma-binding protein 5	0.0462548	0.138114	0.899152
11245_43_3	FLNA	filamin A	Filamin-A	0.0561756	0.167704	0.899116
12987_12_3	SRSF7	SRSF7	Serine/arginine-rich splicing factor 7	0.125639	0.375036	0.899095
6410_26_3	INSL4	INSL4	Early placenta insulin-like peptide	0.0584778	0.174529	0.899066
5947_90_3	THPO	Tpo	Thrombopoietin	0.0667238	0.199122	0.89905
12516_13_3	TEAD4	TEAD4	Transcriptional enhancer factor TEF-3	0.0520803	0.15537	0.89899
3208_2_4	MATN3	MATN3	Matrilin-3	0.0831036	0.247912	0.898983
14309_8_3	HNRNPH1	HNRH1	Heterogeneous nuclear ribonucleoprotein H	0.0699874	0.20873	0.898935
11232_46_3	TCN1	Holo-TC I	Transcobalamin-1	0.0625928	0.186551	0.898813
12513_8_3	GLTP	GLTP	Glycolipid transfer protein	0.0851574	0.25378	0.898797
8228_10_3	UQCC3	CK083	Ubiquinol-cytochrome-c reductase complex assembly factor 3	0.0843278	0.251255	0.898759
12366_16_3	CRYGD	CRGD	Gamma-crystallin D	0.0649693	0.193547	0.898732
6497_10_3	RS1	XLRS1	Retinoschisin	0.049332	0.146948	0.898714
11324_3_3	PXDNL	PXDNL	Peroxidasin-like protein	0.0611768	0.182206	0.898689
3601_54_3	CHL1	CHL1	Neural cell adhesion molecule L1-like protein	0.0848361	0.252653	0.898675
4540_11_2	CBX5	CBX5	Chromobox protein homolog 5	0.0520202	0.154912	0.898663
7748_11_3	NDUFV2	NDUV2	NADH dehydrogenase [ubiquinone] flavoprotein 2, mitochondrial	0.100533	0.29933	0.898633
5867_60_3	ARG1	ARGI1	Arginase-1	0.158356	0.471349	0.898576
3509_1_1	CCL15	MIP-5	C-C motif chemokine 15	0.0724463	0.215635	0.898574
7757_5_3	HLA-DQA2	DQA2	HLA class II histocompatibility antigen, DQ alpha 2 chain	0.121472	0.361357	0.898472
14153_8_3	EFNA3	Ephrin-A3	Ephrin-A3	0.113299	0.337011	0.898455
12892_10_3	SYTL1	SYTL1	Synaptotagmin-like protein 1	0.0600312	0.178529	0.898418
12411_60_3	MAX	MAX	Protein max	0.123482	0.367196	0.898403
12556_7_3	UBE2C	UBE2C	Ubiquitin-conjugating enzyme E2 C	0.0788842	0.234509	0.89835
4834_61_2	EPHA2	Epithelial cell kinase	Ephrin type-A receptor 2	0.0760867	0.226111	0.898284
8235_48_3	CHGB	SCG1	Secretogranin-1	0.0949348	0.281986	0.898196
3379_29_1	PRKCI	KPCI	Protein kinase C iota type	0.126355	0.375302	0.89819
9065_28_3	TXLNA	TXLNA	Alpha-taxilin	0.0859785	0.255205	0.898068
14655_1_3	DNAJC17	DJC17	DnaJ homolog subfamily C member 17	0.0603076	0.17897	0.898029
9878_3_3	SULT1E1	SULT 1E	Estrogen sulfotransferase	0.077937	0.23126	0.898008
10613_33_3	CASC4	CASC4	Protein CASC4	0.0823045	0.2441	0.897919
3457_57_1	POSTN	Periostin	Periostin	0.19471	0.577448	0.89791
5451_1_3	ALCAM	ALCAM	CD166 antigen	0.0804928	0.238688	0.897888
6466_7_3	SPACA7	SPAC7	Protein SPACA7	0.0418141	0.123947	0.89782
7933_75_3	ADAM22	ADA22	Disintegrin and metalloproteinase domain-containing protein 22	0.111434	0.330237	0.897776
12483_62_3	RORB	RORB	Nuclear receptor ROR-beta	0.0513657	0.15216	0.897699
10510_62_3	SCIMP	SCIMP	SLP adapter and CSK-interacting membrane protein	0.0569175	0.168596	0.89769
7018_10_3	TSR3	TSR3	Ribosome biogenesis protein TSR3 homolog	0.0381918	0.113127	0.897686
7009_6_3	CD72	CD72	B-cell differentiation antigen CD72	0.0560772	0.166013	0.897585
2585_2_5	PRL	PRL	Prolactin	0.128471	0.380214	0.897528
12787_47_3	ZNF134	ZN134	Zinc finger protein 134	0.0375741	0.11117	0.897476
5630_48_3	CD300A	CM35H	CMRF35-like molecule 8	0.109837	0.324943	0.89746
11215_6_3	CDH15	CAD15	Cadherin-15	0.0703298	0.208029	0.897428
3445_53_2	IL15RA	IL-15 Ra	Interleukin-15 receptor subunit alpha	0.0508888	0.150522	0.897425
10760_107_3	GRIA4	GRIA4	Glutamate receptor 4	0.127066	0.375596	0.897303
8850_5_3	PLA2G2C	PA2GC	Putative inactive group IIC secretory phospholipase A2	0.0550597	0.16267	0.897211
9075_121_3	KIAA1024	K1024	UPF0258 protein KIAA1024	0.0567896	0.16767	0.897089
10521_10_3	MXRA8	MXRA8	Matrix-remodeling-associated protein 8	0.065576	0.193509	0.896991
12451_62_3	BACH1	BACH1	Transcription regulator protein BACH1	0.0452043	0.13339	0.896986
3714_49_2	CKB CKM	CK-MB	Creatine kinase M-type:Creatine kinase B-type heterodimer	0.205535	0.60647	0.896977
7910_41_3	LRFN1	LRFN1	Leucine-rich repeat and fibronectin type III domain-containing protein 1	0.05628	0.166054	0.896964
11276_1_3	CEP57	CEP57	Centrosomal protein of 57 kDa	0.0688987	0.203208	0.896895
8370_102_3	DEFB119	DB119	Beta-defensin 119	0.0899999	0.265409	0.896871
2640_3_2	MST1R	MSP R	Macrophage-stimulating protein receptor	0.060329	0.177851	0.89681
9218_7_3	FAS	Fas, soluble	Tumor necrosis factor receptor superfamily member 6	0.051468	0.151714	0.896792
2948_58_2	GHR	Growth hormone receptor	Growth hormone receptor	0.0807914	0.238138	0.896781
9531_24_3	LST1	LST1	Leukocyte-specific transcript 1 protein	0.138264	0.407495	0.89676
10943_36_3	WBP1	WBP1	WW domain-binding protein 1	0.0504337	0.148449	0.896521
7897_75_3	DLG3	DLG3	Disks large homolog 3	0.0599723	0.176438	0.89643
6558_5_3	COLEC10	COL10	Collectin-10	0.0581389	0.170993	0.896374
9808_41_3	TNRC6B	TNR6B	Trinucleotide repeat-containing gene 6B protein	0.0816539	0.240062	0.896304
5470_69_2	MED1	MED-1	Mediator of RNA polymerase II transcription subunit 1	0.069455	0.204177	0.896286
13481_24_3	TCEA2	TCEA2	Transcription elongation factor A protein 2	0.04815	0.141521	0.896252
9127_4_3	SLC26A5	S26A5	Prestin	0.0425732	0.12508	0.896177
11267_11_3	MUC1	MUC1	Mucin-1	0.053482	0.15712	0.896166
7952_2_3	VTI1A	VTI1A	Vesicle transport through interaction with t-SNAREs homolog 1A	0.106954	0.31418	0.896147
7081_2_4	BTN3A1	BT3A1	Butyrophilin subfamily 3 member A1	0.0745633	0.219009	0.896128
13477_65_3	LTB4R	LT4R1	Leukotriene B4 receptor 1	0.0695088	0.20415	0.896116
9713_67_3	PDGFRL	PGFRL	Platelet-derived growth factor receptor-like protein	0.12949	0.380088	0.896005
9015_1_3	PRG3	PRG3	Proteoglycan 3	0.0610604	0.179164	0.895937
3366_51_2	ECM1	ECM1	Extracellular matrix protein 1	0.102058	0.299422	0.895914
10370_21_3	STAT1	STAT1	Signal transducer and activator of transcription 1-alpha/beta	0.080251	0.235388	0.89587
5392_73_2	FAS	Fas, soluble	Tumor necrosis factor receptor superfamily member 6	0.0792266	0.23236	0.895851
11468_15_3	RBM19	RBM19	Probable RNA-binding protein 19	0.0559089	0.163972	0.89585
7219_152_3	LIPA	LICH	Lysosomal acid lipase/cholesteryl ester hydrolase	0.110893	0.325201	0.895832
13526_5_3	SSB	LA	Lupus La protein	0.0587192	0.172162	0.895794
3186_2_2	C2	C2	Complement C2	0.0697926	0.204622	0.895788
9259_35_3	TNFRSF21	DR6	Tumor necrosis factor receptor superfamily member 21	0.0944895	0.276939	0.895726
11530_37_3	HMBS	HEM3	Porphobilinogen deaminase	0.10994	0.322206	0.895716
9870_17_3	WARS	SYWC	Tryptophan--tRNA ligase, cytoplasmic	0.111343	0.326212	0.895655
9026_40_3	BTNL8	BTNL8	Butyrophilin-like protein 8	0.0503353	0.147414	0.895582
10749_18_3	C1QTNF3	C1QT3	Complement C1q tumor necrosis factor-related protein 3	0.130522	0.382044	0.895481
9800_20_3	NDUFB8	NDUB8	NADH dehydrogenase [ubiquinone] 1 beta subcomplex subunit 8, mitochondrial	0.0456531	0.133607	0.89545
14019_73_3	EVPL	EVPL	Envoplakin	0.0510744	0.149465	0.89544
4550_3_2	FYN	FYN	Tyrosine-protein kinase Fyn	0.0652837	0.190989	0.895383
12830_4_3	SAP18	SAP18	Histone deacetylase complex subunit SAP18	0.103952	0.304088	0.895367
8250_2_3	PTPRJ	PTPRJ	Receptor-type tyrosine-protein phosphatase eta	0.0761488	0.222748	0.89536
4785_30_3	SERPINA6	CBG	Corticosteroid-binding globulin	0.0511302	0.149556	0.89535
9111_40_3	JPH4	JPH4	Junctophilin-4	0.050708	0.148274	0.89529
10758_2_3	KERA	KERA	Keratocan	0.109116	0.319012	0.895261
12716_3_3	ZNF175	ZN175	Zinc finger protein 175	0.0557278	0.162911	0.895243
7234_12_3	COLGALT2	GT252	Procollagen galactosyltransferase 2	0.0422624	0.12353	0.895217
2715_25_2	EPOR	EPO-R	Erythropoietin receptor	0.0492733	0.143909	0.895068
11208_15_3	NAGPA	NAGPA	N-acetylglucosamine-1-phosphodiester alpha-N-acetylglucosaminidase	0.053564	0.156393	0.895012
10529_19_3	ZNF358	ZN358	Zinc finger protein 358	0.03663	0.106935	0.894985
3072_4_2	IL13	IL-13	Interleukin-13	0.0549971	0.16054	0.894968
13544_9_3	HMHA1	HMHA1	Minor histocompatibility protein HA-1	0.172949	0.504816	0.894956
3636_37_4	OLR1	OLR1	Oxidized low-density lipoprotein receptor 1	0.116911	0.341181	0.894919
8062_15_3	EVA1B	F176B	Protein eva-1 homolog B	0.0437457	0.127663	0.894918
9857_38_3	IRF4	IRF4	Interferon regulatory factor 4	0.0614864	0.179423	0.894906
11372_2_3	ZNF18	ZNF18	Zinc finger protein 18	0.0720245	0.210115	0.894853
5484_63_3	RPS3A	RS3A	40S ribosomal protein S3a	0.0519286	0.15147	0.894828
7882_31_3	SLAMF7	SLAF7	SLAM family member 7	0.0711734	0.207582	0.894807
5095_7_3	KIR2DL4	KI2L4	Killer cell immunoglobulin-like receptor 2DL4	0.0524808	0.152915	0.894624
10894_25_3	SCGN	Secretagogin	Secretagogin	0.0585119	0.170484	0.89462
5483_1_3	RGMA	RGMA	Repulsive guidance molecule A	0.0753965	0.21963	0.894577
2605_49_2	TNFRSF8	CD30	Tumor necrosis factor receptor superfamily member 8	0.0852074	0.248179	0.894554
7893_19_3	OLR1	OLR1	Oxidized low-density lipoprotein receptor 1	0.110284	0.321215	0.894553
6296_36_3	OIT3	OIT3	Oncoprotein-induced transcript 3 protein	0.0712398	0.207447	0.894509
7736_28_3	OPALIN	OPALI	Opalin	0.045444	0.132317	0.894489
3315_15_1	GPC2	GPC2	Glypican-2	0.0897902	0.261357	0.894431
10833_64_3	HHIP	HHIP	Hedgehog-interacting protein	0.109278	0.31804	0.894406
3232_28_2	ACP5	TrATPase	Tartrate-resistant acid phosphatase type 5	0.0765777	0.222841	0.894382
14708_59_3	C8G	CO8G	Complement component C8 gamma chain	0.0968341	0.281763	0.894366
8275_31_3	PEAR1	PEAR1	Platelet endothelial aggregation receptor 1	0.0567433	0.165079	0.894332
9895_77_3	ERCC4	XPF	DNA repair endonuclease XPF	0.0504763	0.146845	0.894329
13948_50_3	GABBR2	GABR2	Gamma-aminobutyric acid type B receptor subunit 2	0.0742328	0.215794	0.894187
6354_13_3	HEPHL1	HPHL1	Hephaestin-like protein 1	0.0854407	0.248336	0.894157
9058_1_3	TIMM21	TIM21	Mitochondrial import inner membrane translocase subunit Tim21	0.0626316	0.181981	0.894094
5633_65_3	LILRB2	ILT-4	Leukocyte immunoglobulin-like receptor subfamily B member 2	0.0755403	0.219476	0.894084
5716_49_3	CSAG1	CSAG1	Putative chondrosarcoma-associated gene 1 protein	0.053348	0.154965	0.894044
4543_65_2	COL23A1	CONA1	Collagen alpha-1(XXIII) chain	0.0844989	0.245433	0.894029
10940_25_3	SRL	SRCA	Sarcalumenin	0.0486531	0.141261	0.893954
14615_46_3	KRTAP2-4	KRA24	Keratin-associated protein 2-4	0.108725	0.315621	0.893922
6645_53_3	POSTN	Periostin	Periostin	0.10539	0.305927	0.893914
8262_20_3	APOD	Apo D	Apolipoprotein D	0.0958077	0.278079	0.893892
11273_176_3	GSTT2B	GSTT2	Glutathione S-transferase theta-2B	0.057843	0.167832	0.893829
12988_49_3	EWSR1	EWS	RNA-binding protein EWS	0.0771995	0.223807	0.893669
11955_1_3	ARHGAP1	RHG01	Rho GTPase-activating protein 1	0.107215	0.310811	0.893662
9463_26_3	CDHR3	CDHR3	Cadherin-related family member 3	0.0323761	0.0938487	0.893645
6168_11_3	TP53	p53 R175H	Cellular tumor antigen p53 R175H mutant	0.0806996	0.233916	0.893638
11126_102_3	TRIO	TRIO	Triple functional domain protein	0.0567622	0.164491	0.893592
13545_97_3	EIF1AD	EIF1A	Probable RNA-binding protein EIF1AD	0.0805915	0.233526	0.893576
8907_11_3	UGT2A1	UD2A1	UDP-glucuronosyltransferase 2A1	0.0854957	0.247688	0.893538
3828_54_2	PDGFC	PDGF-CC	Platelet-derived growth factor C	0.0465083	0.134738	0.893538
5738_25_3	SFTPC	SP-C	Pulmonary surfactant-associated protein C	0.0741317	0.214715	0.893494
5272_55_2	SHC1	SHC1	SHC-transforming protein 1	0.0934109	0.270476	0.893438
11163_7_3	FAM162B	F162B	Protein FAM162B	0.0480593	0.139146	0.893422
6117_4_3	PCSK2	NEC2	Neuroendocrine convertase 2	0.0707007	0.204692	0.893415
7123_25_3	MRPL52	RM52	39S ribosomal protein L52, mitochondrial	0.0489192	0.141519	0.893265
9229_9_3	CTRL	CTRL	Chymotrypsin-like protease CTRL-1	0.0738332	0.21354	0.893218
13488_3_3	ARFIP1	ARFP1	Arfaptin-1	0.0519883	0.150341	0.893192
12355_223_3	MRRF	RRFM	Ribosome-recycling factor, mitochondrial	0.0469175	0.135669	0.893182
2643_57_2	CDH3	P-Cadherin	Cadherin-3	0.0822742	0.237844	0.893129
11067_13_3	BGLAP	Osteocalcin	Osteocalcin	0.0724222	0.209278	0.893052
7073_69_4	C22orf15	CV015	Uncharacterized protein C22orf15	0.046249	0.133638	0.893042
8887_21_3	NUDC	NUDC	Nuclear migration protein nudC	0.0755473	0.218284	0.89303
3025_50_1	FGF2	bFGF	Fibroblast growth factor 2	0.161256	0.465917	0.893026
8993_151_3	RIPK2	RIPK2	Receptor-interacting serine/threonine-protein kinase 2	0.0610673	0.176415	0.892998
8290_1_3	VAMP5	VAMP5	Vesicle-associated membrane protein 5	0.047842	0.138159	0.892928
10890_135_3	LCTL	LCTL	Lactase-like protein	0.0625659	0.180636	0.892882
12494_99_3	GABARAPL2	GBRL2	Gamma-aminobutyric acid receptor-associated protein-like 2	0.0761719	0.219911	0.892876
6431_68_3	PCYOX1	PCYOX	Prenylcysteine oxidase 1	0.0963785	0.278223	0.892859
13991_47_3	EIF4G3	IF4G3	Eukaryotic translation initiation factor 4 gamma 3	0.0573621	0.165586	0.892852
8080_24_3	MSMP	PSMP	Prostate-associated microseminoprotein	0.149767	0.432296	0.892838
12698_72_3	KPNA4	IMA4	Importin subunit alpha-3	0.0309203	0.0892198	0.892773
3327_27_1	NTN4	NET4	Netrin-4	0.0796749	0.229879	0.892755
4392_54_2	FGF12	FGF-12	Fibroblast growth factor 12	0.0592902	0.171008	0.892691
3443_61_2	HIPK3	HIPK3	Homeodomain-interacting protein kinase 3	0.0568276	0.163888	0.892671
8841_65_3	CILP2	CILP2	Cartilage intermediate layer protein 2	0.0760861	0.219428	0.892671
11282_16_3	MSR1	Macrophage scavenger receptor	Macrophage scavenger receptor types I and II	0.0422305	0.121695	0.89252
12350_86_3	ETS2	ETS2	Protein C-ets-2	0.0835088	0.240623	0.892502
14687_6_3	PLIN3	M6PBP	Perilipin-3	0.0686007	0.197642	0.892478
2785_15_2	CCL8	MCP-2	C-C motif chemokine 8	0.0551335	0.158837	0.892472
6597_24_3	FAM174A	TM157	Membrane protein FAM174A	0.152359	0.438821	0.89242
7243_8_3	IFNB1	IFN-b	Interferon beta	0.0361204	0.10403	0.892414
7189_55_3	CHST3	CHST3	Carbohydrate sulfotransferase 3	0.0496607	0.142968	0.892334
11656_110_3	EVL	EVL	Ena/VASP-like protein	0.0768219	0.221144	0.892319
3396_54_2	REN	Renin	Renin	0.065873	0.189546	0.892238
7179_69_3	NFASC	NFASC	Neurofascin	0.0766712	0.220598	0.892221
7955_195_3	ITIH1	ITI heavy chain H1	Inter-alpha-trypsin inhibitor heavy chain H1	0.133518	0.383984	0.892134
9627_15_3	VIT	VITRN	Vitrin	0.100483	0.288953	0.892117
4490_65_2	IL3RA	IL-3 Ra	Interleukin-3 receptor subunit alpha	0.0717999	0.206452	0.892099
10927_65_3	ST14	ST14	Suppressor of tumorigenicity 14 protein	0.0711479	0.20457	0.892092
12656_1_3	KLC1	KLC1	Kinesin light chain 1	0.0874565	0.251448	0.892082
12695_62_3	KLHL12	KLH12	Kelch-like protein 12	0.0473254	0.13602	0.892017
4983_6_1	ERP29	ERP29	Endoplasmic reticulum resident protein 29	0.074367	0.2137	0.891979
8806_18_3	NRN1	NRN1	Neuritin	0.0457953	0.131585	0.891963
6570_1_3	COL13A1	CODA1	Collagen alpha-1(XIII) chain	0.061131	0.175593	0.8919
7204_1_3	CEACAM21	CEA21	Carcinoembryonic antigen-related cell adhesion molecule 21	0.0579355	0.166392	0.891874
6391_52_3	LILRA3	LIRA3	Leukocyte immunoglobulin-like receptor subfamily A member 3	0.182062	0.522765	0.891829
9121_28_3	FUT2	FUT2	Galactoside 2-alpha-L-fucosyltransferase 2	0.0644623	0.18505	0.891784
7118_24_3	IGDCC3	IGDC3	Immunoglobulin superfamily DCC subclass member 3	0.059388	0.170479	0.891778
9187_2_3	HMGN1	HMGN1	Non-histone chromosomal protein HMG-14	0.0715978	0.205489	0.891742
13392_13_3	ATP1B1	AT1B1	Sodium/potassium-transporting ATPase subunit beta-1	0.0480354	0.137836	0.891702
9854_36_3	AKR1B1	Aldose reductase	Aldose reductase	0.0911111	0.261413	0.891682
9207_60_3	CRYZL1	QORL1	Quinone oxidoreductase-like protein 1	0.150856	0.432777	0.891659
5034_79_1	PRSS2	Trypsin 2	Trypsin-2	0.137532	0.394492	0.891628
9074_6_3	FAXDC2	CE004	Fatty acid hydroxylase domain-containing protein 2	0.0507222	0.145489	0.891627
9004_24_3	LDLRAD4	CR001	Low-density lipoprotein receptor class A domain-containing protein 4	0.0612867	0.175776	0.891611
7871_16_3	TMEM132A	T132A	Transmembrane protein 132A	0.0978129	0.280401	0.891517
13460_4_3	CHAD	CHAD	Chondroadherin	0.105757	0.303128	0.891488
10339_48_3	ENO2	NSE	Gamma-enolase	0.0904425	0.25923	0.891485
7083_74_3	MATN4	MATN4	Matrilin-4	0.131477	0.376811	0.891468
11669_39_3	SLCO5A1	SO5A1	Solute carrier organic anion transporter family member 5A1	0.0668267	0.191509	0.891452
7861_9_3	ROR2	ROR2	Tyrosine-protein kinase transmembrane receptor ROR2	0.070498	0.201927	0.891354
3081_70_2	ULBP1	ULBP-1	NKG2D ligand 1	0.0673113	0.192792	0.891346
7082_2_3	B3GNT6	B3GN6	UDP-GlcNAc:betaGal beta-1,3-N-acetylglucosaminyltransferase 6	0.0500029	0.143208	0.891333
5713_9_3	IFNL3	IFN-lambda 3	Interferon lambda-3	0.0523031	0.149762	0.89129
5280_68_5	SLC25A18	GHC2	Mitochondrial glutamate carrier 2	0.041502	0.118807	0.891245
11608_5_3	MAP1LC3B	MLP3B	Microtubule-associated proteins 1A/1B light chain 3B	0.0805961	0.230717	0.891241
6715_63_3	ALPPL2	PPBN	Alkaline phosphatase, placental-like	0.0431223	0.123433	0.891226
5717_2_3	CILP	CILP	Cartilage intermediate layer protein 1	0.141924	0.4059	0.891062
2602_2_2	ANGPT2	Angiopoietin-2	Angiopoietin-2	0.0710613	0.203211	0.89104
13403_5_3	ETV5	ETV5	ETS translocation variant 5	0.0469472	0.134245	0.891028
12560_9_3	NT5C	NT5C	5'(3')-deoxyribonucleotidase, cytosolic type	0.0897305	0.256578	0.891024
5992_50_3	CD8A	CD8A	T-cell surface glycoprotein CD8 alpha chain	0.130073	0.371865	0.890988
9363_11_3	CT55	CX048	Cancer/testis antigen 55	0.0438715	0.12542	0.890981
13129_40_3	LDLR	LDLR	Low-density lipoprotein receptor	0.0593865	0.169698	0.890894
4149_8_2	PDGFB	PDGF-BB	Platelet-derived growth factor subunit B	0.0417232	0.119224	0.890893
13495_48_3	HCAR2	HCAR2	Hydroxycarboxylic acid receptor 2	0.153709	0.439052	0.890816
14086_11_3	SMPDL3A	ASM3A	Acid sphingomyelinase-like phosphodiesterase 3a	0.0797588	0.22774	0.890747
13041_47_3	TRAF4	TRAF4	TNF receptor-associated factor 4	0.0379121	0.108208	0.890666
12507_16_3	ITPKC	IP3KC	Inositol-trisphosphate 3-kinase C	0.0425653	0.121461	0.890622
12731_12_3	PLEKHA7	PKHA7	Pleckstrin homology domain-containing family A member 7	0.0512433	0.146152	0.890525
2973_15_2	CD36	CD36 ANTIGEN	Platelet glycoprotein 4	0.123586	0.352461	0.890513
3314_74_2	GFRA1	GFRa-1	GDNF family receptor alpha-1	0.101606	0.289769	0.890511
2987_37_3	HIST1H1C	Histone H1.2	Histone H1.2	0.106057	0.302332	0.890427
11601_26_3	DHX8	DHX8	ATP-dependent RNA helicase DHX8	0.0428086	0.122018	0.890402
9867_23_3	FBP2	F16P2	Fructose-1,6-bisphosphatase isozyme 2	0.207356	0.590803	0.890328
8236_8_3	C18orf32	CR032	UPF0729 protein C18orf32	0.0525571	0.149704	0.890271
5096_51_3	KIR3DL2	KI3L2	Killer cell immunoglobulin-like receptor 3DL2	0.045504	0.129519	0.890129
8624_16_3	UNC5D	UNC5H4	Netrin receptor UNC5D	0.143426	0.408105	0.890066
5864_10_3	ALDOA	aldolase A	Fructose-bisphosphate aldolase A	0.0887599	0.2525	0.89002
9826_135_3	FHIT	Fragile histidine triad protein	Bis(5'-adenosyl)-triphosphatase	0.0963785	0.274095	0.889965
11514_196_3	CD59	CD59	CD59 glycoprotein	0.0706987	0.201045	0.889948
11510_31_3	APOL1	Apo L1	Apolipoprotein L1	0.165384	0.470268	0.889934
7134_14_3	BCL2L2	Apoptosis regulator Bcl-W	Bcl-2-like protein 2	0.0428626	0.121869	0.889917
12798_46_3	SLC4A8	S4A8	Electroneutral sodium bicarbonate exchanger 1	0.04829	0.137259	0.889858
8872_1_3	SEC61G	SC61G	Protein transport protein Sec61 subunit gamma	0.0416075	0.118257	0.889845
14583_49_3	MSTN	Myostatin	Growth/differentiation factor 8	0.0941214	0.267352	0.889728
5609_92_3	FAM19A5	F19A5	Protein FAM19A5	0.0881195	0.250201	0.889647
6571_75_3	C17orf78	CQ078	Uncharacterized protein C17orf78	0.0725422	0.205946	0.889623
13621_31_3	AP2A2	AP2A2	AP-2 complex subunit alpha-2	0.111227	0.31576	0.889616
2590_69_4	ROR1	ROR1	Tyrosine-protein kinase transmembrane receptor ROR1	0.059211	0.168036	0.889549
7842_52_3	SERF1A	SERF1	Small EDRK-rich factor 1	0.0542691	0.153997	0.889531
5359_65_3	PIM1	PIM1	Serine/threonine-protein kinase pim-1	0.0396465	0.112497	0.889521
10692_48_3	DYNAP	CR026	Dynactin-associated protein	0.0957342	0.271629	0.889507
10731_10_3	HS3ST5	HS3S5	Heparan sulfate glucosamine 3-O-sulfotransferase 5	0.0756113	0.214383	0.889369
3376_49_2	IL17RD	IL-17 RD	Interleukin-17 receptor D	0.0618061	0.175183	0.889305
12751_26_3	ZHX1	ZHX1	Zinc fingers and homeoboxes protein 1	0.0469609	0.133082	0.889269
4707_50_2	YWHAB,YWHAE,YWHAG,YWHAH,YWHAQ,YWHAZ,SFN	14-3-3	14-3-3 protein family	0.119033	0.337288	0.889246
6315_58_3	PLBD1	PLBL1	Phospholipase B-like 1	0.107884	0.305679	0.889235
12382_2_3	DDX58	DDX58	Probable ATP-dependent RNA helicase DDX58	0.0511526	0.144921	0.889215
4413_3_2	SLPI	SLPI	Antileukoproteinase	0.120312	0.340839	0.889205
9832_33_3	HGD	HGD	Homogentisate 1,2-dioxygenase	0.0456452	0.129243	0.889101
12577_100_3	FEN1	FLAP endonuclease-1	Flap endonuclease 1	0.0482695	0.13663	0.889038
10490_3_3	RPN1	RPN1	Dolichyl-diphosphooligosaccharide--protein glycosyltransferase subunit 1	0.100108	0.28334	0.889022
3822_54_2	MAPKAPK3	MAPKAPK3	MAP kinase-activated protein kinase 3	0.0583116	0.165038	0.889018
14100_63_3	C1QC	C1QC	Complement C1q subcomponent subunit C	0.084983	0.240489	0.888988
7696_104_3	NBR1	NBR1	Next to BRCA1 gene 1 protein	0.0783545	0.221697	0.888957
14713_46_3	AZU1	Azurocidin	Azurocidin	0.0417903	0.118201	0.888889
3299_29_2	CNTN5	Contactin-5	Contactin-5	0.121838	0.344496	0.888824
2514_65_3	EFNB3	Ephrin-B3	Ephrin-B3	0.121581	0.34369	0.888777
7943_16_3	CUZD1	CUZD1	CUB and zona pellucida-like domain-containing protein 1	0.0817107	0.230897	0.888704
9114_84_3	UMODL1	UROL1	Uromodulin-like 1	0.0489669	0.138348	0.888672
5030_52_1	SIRT2	SIRT2	NAD-dependent protein deacetylase sirtuin-2	0.0823483	0.232602	0.888622
9215_117_3	USP25	UBP25	Ubiquitin carboxyl-terminal hydrolase 25	0.0606699	0.171321	0.888567
9450_18_3	CDK2AP1	CDKA1	Cyclin-dependent kinase 2-associated protein 1	0.0397295	0.11217	0.888534
10419_1_3	SCARA5	SCAR5	Scavenger receptor class A member 5	0.047517	0.134149	0.888522
5679_16_3	DEFB103A	HBD-3	Beta-defensin 103	0.0531387	0.149992	0.888485
14052_26_3	UNC13A	UN13A	Protein unc-13 homolog A	0.0457681	0.129185	0.88848
11716_28_3	LRIT2	LRIT2	Leucine-rich repeat, immunoglobulin-like domain and transmembrane domain-containing protein 2	0.0402385	0.113575	0.888477
5593_11_3	PDIA5	PDIA5	Protein disulfide-isomerase A5	0.0530999	0.149855	0.888448
3709_4_2	GPT	ALT	Alanine aminotransferase 1	0.0874149	0.246658	0.888417
3643_90_2	SLITRK1	SLIK1	SLIT and NTRK-like protein 1	0.0763773	0.215499	0.888404
3893_55_2	MSLN	Mesothelin	Mesothelin	0.0561424	0.158278	0.888243
6974_6_3	CD74	HG2A	HLA class II histocompatibility antigen gamma chain	0.0499476	0.140806	0.888233
8289_8_3	GPNMB	GPNMB	Transmembrane glycoprotein NMB	0.120467	0.339599	0.888229
7743_5_3	TIMM50	TIM50	Mitochondrial import inner membrane translocase subunit TIM50	0.0429335	0.121027	0.888224
12622_96_3	ASH1L	ASH1L	Histone-lysine N-methyltransferase ASH1L	0.0587385	0.165571	0.888212
6525_17_3	DUSP13	DUSP13	Dual specificity protein phosphatase 13 isoform A	0.0730794	0.205964	0.888182
3825_18_2	MAPK8	MK08	Mitogen-activated protein kinase 8	0.0390946	0.110093	0.888021
10569_28_3	SCGB1A1	Urinary protein 1	Uteroglobin	0.0637218	0.179407	0.887979
7253_6_3	QKI	QKI	Protein quaking	0.0454116	0.127828	0.887937
14334_3_3	RCVRN	RECO	Recoverin	0.0504148	0.141898	0.887918
10621_26_3	PRR16	PRR16	Protein Largen	0.0474894	0.133652	0.887899
9370_69_3	GGH	GGH	Gamma-glutamyl hydrolase	0.107666	0.302995	0.887889
5024_67_1	RB1	Rb	Retinoblastoma-associated protein	0.0613975	0.172773	0.887875
2505_49_3	GFRA3	GFRa-3	GDNF family receptor alpha-3	0.0622705	0.175227	0.887873
13716_259_3	F2	Prothrombin	Prothrombin	0.141654	0.398484	0.887809
5687_5_3	PRKCSH	GLU2B	Glucosidase 2 subunit beta	0.06933	0.194915	0.887692
10471_25_3	LRRN3	LRRN3	Leucine-rich repeat neuronal protein 3	0.05015	0.14096	0.887646
13735_1_3	RAP1GAP	RPGP1	Rap1 GTPase-activating protein 1	0.058462	0.16429	0.887605
9474_22_3	ASGR2	ASGR2	Asialoglycoprotein receptor 2	0.0985325	0.276889	0.8876
5129_12_3	SCARF1	SREC-I	Scavenger receptor class F member 1	0.0878554	0.246714	0.887462
9008_6_3	PRRG1	TMG1	Transmembrane gamma-carboxyglutamic acid protein 1	0.0495754	0.139133	0.887342
5628_21_3	SEMA3G	SEM3G	Semaphorin-3G	0.101495	0.284802	0.887313
12514_16_3	METTL1	METTL1	tRNA (guanine-N(7)-)-methyltransferase	0.0623683	0.174998	0.887298
12843_6_3	ZNF410	ZN410	Zinc finger protein 410	0.0495546	0.139034	0.887283
3204_2_2	LTA4H	LKHA4	Leukotriene A-4 hydrolase	0.0664894	0.186523	0.887257
14129_1_3	IFNA7	IFNA7	Interferon alpha-7	0.0570909	0.160123	0.887215
5060_62_3	CD274	B7-H1	Programmed cell death 1 ligand 1	0.0868401	0.243542	0.887199
7919_278_3	FAM3D	FAM3D	Protein FAM3D	0.0529879	0.148555	0.887132
11602_12_3	CPNE1	CPNE1	Copine-1	0.0406637	0.113953	0.887044
10479_18_3	MMP10	MMP-10	Stromelysin-2	0.108723	0.304665	0.887037
7183_102_3	C19orf80	TD26	Angiopoietin-like protein 8	0.0475699	0.133269	0.886988
7790_21_3	LIF	LIF	Leukemia inhibitory factor	0.0568967	0.159338	0.886912
9123_18_3	DOS	DOS	Protein Dos	0.0476284	0.133363	0.886883
5918_5_3	PSME1	PSME1	Proteasome activator complex subunit 1	0.0697256	0.195189	0.886834
8034_6_3	DRGX	DRGX	Dorsal root ganglia homeobox protein	0.0689181	0.192928	0.886833
12594_5_3	GCA	GRAN	Grancalcin	0.052208	0.146121	0.886793
12661_44_3	GABARAPL1	GBRL1	Gamma-aminobutyric acid receptor-associated protein-like 1	0.0781393	0.218669	0.886767
9234_8_3	TWSG1	TWSG1	Twisted gastrulation protein homolog 1	0.0589209	0.164863	0.886737
8760_10_3	DCUN1D5	DCNL5	DCN1-like protein 5	0.112937	0.315968	0.886715
8367_142_3	VSIG1	VSIG1	V-set and immunoglobulin domain-containing protein 1	0.0440494	0.123205	0.88666
13515_8_3	RPRD1A	RPR1A	Regulation of nuclear pre-mRNA domain-containing protein 1A	0.0451897	0.12638	0.886638
2770_51_2	CCL1	I-309	C-C motif chemokine 1	0.0590265	0.165057	0.886613
2333_72_1	TGFB1	TGF-b1	Transforming growth factor beta-1	0.0569134	0.159031	0.886465
9894_13_3	MYO6	MYO6	Unconventional myosin-VI	0.101452	0.283426	0.886425
11328_9_3	USB1	USB1	U6 snRNA phosphodiesterase	0.0511964	0.143018	0.886413
7085_81_3	CDSN	CDSN	Corneodesmosin	0.0825146	0.230402	0.886321
8653_132_3	DNAJC4	DNJC4	DnaJ homolog subfamily C member 4	0.0767914	0.214416	0.886316
12551_3_3	ITCH	ITCH	E3 ubiquitin-protein ligase Itchy homolog	0.0830614	0.2319	0.886296
5753_21_3	FAM19A1	F19A1	Protein FAM19A1	0.140192	0.391366	0.886277
4920_10_1	LYZ	Lysozyme	Lysozyme C	0.133028	0.371343	0.886264
10574_10_3	AXL	AXL	Tyrosine-protein kinase receptor UFO	0.167025	0.466182	0.886237
2851_63_3	C5	C5a	C5a anaphylatoxin	0.146689	0.409392	0.886222
3617_80_4	HGFAC	HGFA	Hepatocyte growth factor activator	0.132891	0.37068	0.886111
4588_1_2	PPY	PH	Pancreatic hormone	0.0627142	0.174883	0.886055
5122_92_2	SEMA6A	Semaphorin-6A	Semaphorin-6A	0.0860439	0.239868	0.885994
12735_39_3	CSDE1	CSDE1	Cold shock domain-containing protein E1	0.0445739	0.124258	0.885991
13577_25_3	U2AF2	U2AF2	Splicing factor U2AF 65 kDa subunit	0.0794366	0.221444	0.88599
7227_75_3	COCH	COCH	Cochlin	0.166623	0.464364	0.885934
4192_10_2	AKR1A1	AK1A1	Alcohol dehydrogenase [NADP(+)]	0.11239	0.313209	0.885926
12370_30_3	APOF	Apo F	Apolipoprotein F	0.0830639	0.231422	0.885873
13429_3_3	WFDC10A	WF10A	WAP four-disulfide core domain protein 10A	0.0758832	0.211404	0.885862
9600_55_3	THSD7A	THS7A	Thrombospondin type-1 domain-containing protein 7A	0.0436349	0.121457	0.885685
13490_1_3	MPP6	MPP6	MAGUK p55 subfamily member 6	0.0617405	0.171848	0.885679
11388_75_3	WFDC2	HE4	WAP four-disulfide core domain protein 2	0.0688466	0.191566	0.885615
3450_4_2	KLK6	Kallikrein 6	Kallikrein-6	0.0480242	0.133594	0.885563
13665_35_3	PPP2R3A	PP2A, subunit B	Serine/threonine-protein phosphatase 2A regulatory subunit B'' subunit alpha	0.0755106	0.210047	0.885555
6461_54_3	APOC3	Apo C-III	Apolipoprotein C-III	0.085026	0.236515	0.885554
3050_7_2	VWF	vWF	von Willebrand factor	0.161331	0.448732	0.885536
12715_30_3	DCP1B	DCP1B	mRNA-decapping enzyme 1B	0.0986204	0.274253	0.885497
12549_33_3	HPGDS	PTGD2	Hematopoietic prostaglandin D synthase	0.0678344	0.188627	0.885482
8916_32_3	STIM1	STIM1	Stromal interaction molecule 1	0.0773091	0.214937	0.885448
10040_63_3	TP63	P73L	Tumor protein 63	0.0544353	0.151342	0.885448
14070_56_3	ITSN1	ITSN1	Intersectin-1	0.0802559	0.223116	0.885436
14105_5_3	SERPINA4	Kallistatin	Kallistatin	0.108791	0.302431	0.885427
3192_3_2	CNDP2	Glutamate carboxypeptidase	Cytosolic non-specific dipeptidase	0.0567811	0.157822	0.885393
6255_74_3	CPXM1	CPXM1	Probable carboxypeptidase X1	0.129297	0.359289	0.885344
14125_5_3	APOM	ApoM	Apolipoprotein M	0.142043	0.394577	0.885276
4141_79_1	CXCL10	IP-10	C-X-C motif chemokine 10	0.224045	0.622103	0.885189
6633_43_3	UPK3BL	UPK3L	Uroplakin-3b-like protein	0.0637448	0.176973	0.885159
14089_41_3	EPHA5	EphA5	Ephrin type-A receptor 5	0.0962967	0.267335	0.88515
13623_4_3	MLL2	MLL2	Histone-lysine N-methyltransferase 2D	0.0543326	0.150818	0.885127
12546_1_3	SMTN	SMTN	Smoothelin	0.0852644	0.236648	0.885099
7246_4_3	FREM2	FREM2	FRAS1-related extracellular matrix protein 2	0.0498026	0.138218	0.885089
9355_26_3	LAMP3	LAMP3	Lysosome-associated membrane glycoprotein 3	0.049225	0.136611	0.885083
12760_34_3	ZNF774	ZN774	Zinc finger protein 774	0.0573367	0.159116	0.885074
8518_55_3	ADM	ADML	ADM	0.0543172	0.150725	0.885058
5410_53_3	CDH15	CAD15	Cadherin-15	0.104162	0.289025	0.885048
13739_3_3	FLRT1	FLRT1	Leucine-rich repeat transmembrane protein FLRT1	0.0692428	0.192073	0.884985
7892_132_3	KIAA1467	K1467	Uncharacterized protein KIAA1467	0.0601678	0.166895	0.88498
9426_73_3	ID2	ID2	DNA-binding protein inhibitor ID-2	0.0341222	0.0946304	0.88494
11462_8_3	RBFOX2	RBM9	RNA binding protein fox-1 homolog 2	0.0552303	0.153166	0.884935
4984_83_1	ESD	Esterase D	S-formylglutathione hydrolase	0.0915412	0.253795	0.88488
7006_4_3	COL25A1	COPA1	Collagen alpha-1(XXV) chain	0.0364545	0.101049	0.88484
14755_4_3	LTF	Lactoferrin	Lactotransferrin	0.0617922	0.171269	0.884822
10045_47_3	CUL3	CUL3	Cullin-3	0.0441071	0.12224	0.884804
3889_64_2	LMNB1	Lamin-B1	Lamin-B1	0.0462962	0.128243	0.884703
2421_7_3	BDNF	BDNF	Brain-derived neurotrophic factor	0.0724995	0.200808	0.884682
7251_64_3	C1QTNF3	C1QT3	Complement C1q tumor necrosis factor-related protein 3	0.119057	0.329738	0.884667
14341_8_3	FAM69C	FA69C	Protein FAM69C	0.0529707	0.146697	0.884653
6382_17_3	MANBA	MANBA	Beta-mannosidase	0.0798128	0.220875	0.884508
8100_15_3	ADM2	ADM2	ADM2	0.0643405	0.178056	0.884507
2819_23_2	CDH5	Cadherin-5	Cadherin-5	0.0662032	0.183191	0.884485
2706_69_2	SERPINA7	Thyroxine-Binding Globulin	Thyroxine-binding globulin	0.107881	0.298154	0.884236
2212_69_1	PLAT	tPA	Tissue-type plasminogen activator	0.0818423	0.226187	0.884232
9010_3_3	DMPK	DMPK	Myotonin-protein kinase	0.0620221	0.171407	0.884229
7014_27_3	LRRC19	LRC19	Leucine-rich repeat-containing protein 19	0.0568318	0.157001	0.884148
9937_7_3	GJA1	CXA1	Gap junction alpha-1 protein	0.0566639	0.156534	0.884143
9609_25_3	ZNF275	ZN275	Zinc finger protein 275	0.0717056	0.198083	0.88414
2968_61_1	TNFSF15	TNFSF15	Tumor necrosis factor ligand superfamily member 15	0.108872	0.300751	0.884138
6947_4_3	ST3GAL6	SIA10	Type 2 lactosamine alpha-2,3-sialyltransferase	0.121905	0.336748	0.884135
12923_51_3	KRT17	Keratin 17	Keratin, type I cytoskeletal 17	0.0937034	0.258799	0.884099
10699_52_3	LRP1	LRP1	Prolow-density lipoprotein receptor-related protein 1	0.0909412	0.251114	0.884053
12338_27_3	EGFLAM	EGFLA	Pikachurin	0.103415	0.285542	0.884043
5404_53_3	TNFRSF21	DR6	Tumor necrosis factor receptor superfamily member 21	0.0890844	0.245901	0.883982
6152_111_3	TP53	p53	Cellular tumor antigen p53	0.0694673	0.191726	0.883954
9284_25_3	SFRP4	SFRP4	Secreted frizzled-related protein 4	0.100644	0.27773	0.883922
8086_49_3	ITM2B	ITM2B	Integral membrane protein 2B	0.0847649	0.233855	0.883874
2788_55_1	MMP3	MMP-3	Stromelysin-1	0.140776	0.388371	0.883868
12670_15_3	RAD1	RAD1	Cell cycle checkpoint protein RAD1	0.0726168	0.200325	0.883859
13408_23_3	WFIKKN2	WFKN2	WAP, Kazal, immunoglobulin, Kunitz and NTR domain-containing protein 2	0.107465	0.296346	0.88378
4842_62_2	GPC3	Glypican 3	Glypican-3	0.115994	0.31978	0.883726
4194_26_3	ANP32B	AN32B	Acidic leucine-rich nuclear phosphoprotein 32 family member B	0.101981	0.281119	0.883705
5638_23_3	COLGALT1	GT251	Procollagen galactosyltransferase 1	0.0846155	0.233213	0.883672
3810_50_2	FGR	FGR	Tyrosine-protein kinase Fgr	0.0633552	0.174518	0.883555
8243_55_3	SPINK1	TATI	Pancreatic secretory trypsin inhibitor	0.0551125	0.151779	0.88351
5897_58_3	GRP	Gastrin-releasing peptide	Gastrin-releasing peptide	0.0672989	0.185302	0.883467
3473_78_2	MPL	Thrombopoietin Receptor	Thrombopoietin Receptor	0.0534753	0.147239	0.883466
7195_119_3	EPHA7	EPHA7	Ephrin type-A receptor 7	0.0980842	0.270028	0.883438
10527_22_3	DHX9	DHX9	ATP-dependent RNA helicase A	0.0536102	0.147552	0.883384
4961_17_1	ANXA2	annexin II	Annexin A2	0.12798	0.352141	0.883327
6392_7_3	WISP2	WISP-2	WNT1-inducible-signaling pathway protein 2	0.140771	0.387305	0.88331
5108_72_3	NOTCH3	Notch-3	Neurogenic locus notch homolog protein 3	0.0828189	0.227786	0.883243
6990_44_3	SDF2L1	SDF2L	Stromal cell-derived factor 2-like protein 1	0.0677155	0.186197	0.883189
12625_138_3	KLHL7	KLHL7	Kelch-like protein 7	0.0566996	0.155873	0.883144
3400_49_2	TBK1	TBK1	Serine/threonine-protein kinase TBK1	0.0573216	0.157546	0.883096
5007_1_1	MAPK14	MAPK14	Mitogen-activated protein kinase 14	0.0622987	0.171223	0.883094
12820_1_3	GRAP	GRAP	GRB2-related adapter protein	0.0632526	0.173743	0.882972
12557_18_3	NOVA1	NOVA1	RNA-binding protein Nova-1	0.0871363	0.239323	0.882951
2686_67_2	IGFBP6	IGFBP-6	Insulin-like growth factor-binding protein 6	0.116996	0.321152	0.882834
4547_59_2	FLRT1	FLRT1	Leucine-rich repeat transmembrane protein FLRT1	0.081715	0.224268	0.882799
10000_28_3	CRYBB2	CRBB2	Beta-crystallin B2	0.0702654	0.192834	0.882788
4708_3_2	HSD17B1	17-beta-HSD 1	Estradiol 17-beta-dehydrogenase 1	0.0824743	0.226255	0.88271
2654_19_1	TNFRSF1A	TNF sR-I	Tumor necrosis factor receptor superfamily member 1A	0.0642286	0.176186	0.882693
6472_40_3	PMEL	GP100	Melanocyte protein PMEL	0.0488091	0.133853	0.882639
4541_49_2	CDON	CDON	Cell adhesion molecule-related/down-regulated by oncogenes	0.0723707	0.198316	0.882479
12835_101_3	PYDC1	PYDC1	Pyrin domain-containing protein 1	0.0550175	0.150762	0.882478
12479_50_3	PRKAR1B	KAP1	cAMP-dependent protein kinase type I-beta regulatory subunit	0.0987283	0.270514	0.882457
10088_37_3	APRT	APT	Adenine phosphoribosyltransferase	0.117629	0.32229	0.88245
13022_20_3	TP53I11	P5I11	Tumor protein p53-inducible protein 11	0.239018	0.654549	0.882344
11229_16_3	ERN1	ERN1	Serine/threonine-protein kinase/endoribonuclease IRE1	0.0391951	0.107318	0.882309
14030_21_3	TNFSF4	OX40 Ligand	Tumor necrosis factor ligand superfamily member 4	0.0479834	0.131323	0.882218
10480_33_3	CD59	CD59	CD59 glycoprotein	0.0648759	0.177555	0.882218
6527_1_3	TRIL	TRIL	TLR4 interactor with leucine rich repeats	0.153305	0.41936	0.882114
12879_5_3	RBL1	p107	Retinoblastoma-like protein 1	0.0557636	0.152515	0.88208
12498_12_3	TAX1BP3	TX1B3	Tax1-binding protein 3	0.0857404	0.234484	0.882064
8876_51_3	NRXN2	NRX2B	Neurexin-2-beta	0.0543649	0.148659	0.882037
12834_3_3	KCNF1	KCNF1	Potassium voltage-gated channel subfamily F member 1	0.0459663	0.125689	0.882031
2809_25_2	ADAMTS4	ADAMTS-4	A disintegrin and metalloproteinase with thrombospondin motifs 4	0.052431	0.143345	0.882
8369_102_3	DAG1	DAG1	Dystroglycan	0.110453	0.301971	0.881998
3374_49_2	HCK	HCK	Tyrosine-protein kinase HCK	0.043459	0.1188	0.881973
[truncated: 2,791 more rows]
