# Supplementary material for: Longitudinal proteomic profiling of cerebrospinal fluid in untreated multiple sclerosis defines evolving disease biology
Source: Nat Commun. 2025 Dec 3;16:11012. doi: 10.1038/s41467-025-65154-8 (PMC12695886; doi:10.1038/s41467-025-65154-8)
Supplement: Supplementary file 4 — Supplementary Data 2 [file 41467_2025_65154_MOESM4_ESM.xlsx]

## Sheet: Supplementary data 2
Coefficients and p-value of age and sex in linear model predicting somamer level in HC cohort used for HC age-/sex-adjustment
seqid	Gene	Target	Description	Age coefficient	Age p-value (FDR-adjusted)	Male Sex coefficient	Male Sex p-value (FDR-adjusted)
7926_13_3	SPINT3	SPIT3	Kunitz-type protease inhibitor 3	-0.0013	0.466	0.2577	4.91e-10
10967_12_3	PRL	PRL	Prolactin	-0.0073	0.0302	-0.4609	1.72e-08
10620_21_3	MSMB	PSP-94	Beta-microseminoprotein	0.0189	0.00176	0.6709	4.3e-05
13699_6_3	KLK3	PSA	Prostate-specific antigen	0.0022	0.329	0.2162	6.43e-05
2585_2_5	PRL	PRL	Prolactin	-0.0054	0.168	-0.3881	6.43e-05
8468_19_3	KLK3	PSA	Prostate-specific antigen	0	0.987	0.2063	6.43e-05
5934_1_3	FTH1 FTL	Ferritin	Ferritin	0.0043	0.125	0.2731	6.62e-05
9254_18_3	FCER1A	FCERA	High affinity immunoglobulin epsilon receptor subunit alpha	0.003	0.00176	0.0995	8.29e-05
8484_24_3	LEP	Leptin	Leptin	0.0015	0.835	-0.5597	8.59e-05
3796_79_2	ANGPTL4	ANGL4	Angiopoietin-related protein 4	0.0041	0.0716	0.21	0.000226
3627_71_4	MMEL1	MMEL2	Membrane metallo-endopeptidase-like 1	0.0058	0.113	0.3302	0.000349
11297_54_3	NOTCH2	NOTC2	Neurogenic locus notch homolog protein 2	-0.0026	0.00507	-0.0876	0.00049
12616_45_3	NRBP1	NRBP	Nuclear receptor-binding protein	0.0052	0.0603	0.2422	0.00049
6378_2_3	C5orf38	CEI	Protein CEI	0.0039	0.549	0.5199	0.000636
2579_17_5	MMP9	MMP-9	Matrix metalloproteinase-9	0.0014	0.626	-0.1927	0.00361
9585_80_3	CLMP	ACAM	CXADR-like membrane protein	0.0052	0.14	0.2687	0.00375
14599_18_3	STAB1	STAB1	Stabilin-1	0.0022	0.257	0.1431	0.00399
3620_67_2	IL22RA1	IL22RA1	Interleukin-22 receptor subunit alpha-1	0.001	0.737	0.1952	0.00442
2859_69_2	HDAC8	HDAC8	Histone deacetylase 8	0.0011	0.52	0.1158	0.00474
5358_3_3	OMD	OMD	Osteomodulin	0.0013	0.536	0.1391	0.00489
6227_1_3	KLK10	kallikrein 10	Kallikrein-10	0.0147	0.00191	0.3799	0.00489
13088_397_3	BTC	BTC	Betacellulin	-0.0012	0.262	-0.0768	0.0059
4194_26_3	ANP32B	AN32B	Acidic leucine-rich nuclear phosphoprotein 32 family member B	0.0038	0.0662	-0.1503	0.00614
9482_110_3	NUDT9	NUDT9	ADP-ribose pyrophosphatase, mitochondrial	0.0046	0.0956	0.2033	0.00614
2575_5_5	LEP	Leptin	Leptin	-0.0021	0.456	-0.1933	0.00699
3042_7_2	MB	Myoglobin	Myoglobin	0.0181	0.0109	0.5236	0.00709
3505_6_2	LTA LTB	Lymphotoxin a1/b2	Lymphotoxin alpha1:beta2	-0.0004	0.864	-0.126	0.00709
2828_82_2	SPINT1	HAI-1	Kunitz-type protease inhibitor 1	0.0026	0.163	0.1345	0.00738
4929_55_1	SHBG	SHBG	Sex hormone-binding globulin	0.0004	0.956	-0.3828	0.00738
6917_49_3	LRRC3	LRRC3	Leucine-rich repeat-containing protein 3	-0.0022	0.0627	-0.0831	0.00738
7943_16_3	CUZD1	CUZD1	CUB and zona pellucida-like domain-containing protein 1	-0.0006	0.785	0.1182	0.00744
4913_78_1	CCL16	HCC-4	C-C motif chemokine 16	0.0096	0.111	0.4277	0.00796
12835_101_3	PYDC1	PYDC1	Pyrin domain-containing protein 1	-0.0014	0.0603	-0.0545	0.00803
9328_55_3	MICB	MICB	MHC class I polypeptide-related sequence B	0.0055	0.189	0.2939	0.00803
2788_55_1	MMP3	MMP-3	Stromelysin-1	-0.0009	0.857	0.2693	0.00817
11669_39_3	SLCO5A1	SO5A1	Solute carrier organic anion transporter family member 5A1	0.0053	1.58e-05	0.0939	0.00869
3187_52_2	CRISP3	CRIS3	Cysteine-rich secretory protein 3	-0.0023	0.00983	-0.0634	0.00869
10442_1_3	TMEM190	TM190	Transmembrane protein 190	0.0007	0.884	-0.25	0.00876
11158_40_3	CCDC64	BICR1	Bicaudal D-related protein 1	0.0004	0.76	0.0709	0.00949
10888_4_3	GALNT7	GALT7	N-acetylgalactosaminyltransferase 7	-0.0014	0.16	-0.0666	0.0099
3728_52_2	SCT	Secretin	Secretin	-0.0005	0.676	-0.0707	0.0106
12657_2_3	TSTA3	FCL	GDP-L-fucose synthase	-0.0004	0.915	0.2077	0.0111
9869_28_3	NFKB1	NF-kappa-B p105	Nuclear factor NF-kappa-B p105 subunit	0.0007	0.67	0.0961	0.0116
12415_122_3	EDF1	EDF1	Endothelial differentiation-related factor 1	0.0009	0.77	0.1654	0.0117
14065_11_3	CD5	CD5	T-cell surface glycoprotein CD5	-0.0012	0.298	-0.0718	0.012
10479_18_3	MMP10	MMP-10	Stromelysin-2	0.0034	0.286	0.2031	0.0127
13116_25_3	CD177	CD177	CD177 antigen	0.0056	0.599	0.632	0.0129
12451_62_3	BACH1	BACH1	Transcription regulator protein BACH1	0.0001	0.883	0.0509	0.013
7253_6_3	QKI	QKI	Protein quaking	-0.0021	0.0515	-0.0698	0.013
8260_13_3	PDZK1IP1	PDZ1I	PDZK1-interacting protein 1	0.0002	0.904	0.1061	0.013
6048_4_3	SIGLEC10	SIG10	Sialic acid-binding Ig-like lectin 10	-0.0032	0.111	-0.1267	0.0141
7761_125_3	CHKB	CHKB	Choline/ethanolamine kinase	0.0061	0.0118	0.1639	0.0141
12731_12_3	PLEKHA7	PKHA7	Pleckstrin homology domain-containing family A member 7	-0.0014	0.105	-0.0574	0.0143
7743_5_3	TIMM50	TIM50	Mitochondrial import inner membrane translocase subunit TIM50	-0.0001	0.875	-0.05	0.0143
14616_16_3	ZNF382	ZN382	Zinc finger protein 382	-0.0018	0.123	-0.0747	0.0144
12876_39_3	SPEF1	SPEF1	Sperm flagellar protein 1	-0.0008	0.569	-0.0853	0.0145
2605_49_2	TNFRSF8	CD30	Tumor necrosis factor receptor superfamily member 8	0.0082	0.00071	-0.168	0.0145
13093_6_3	SECTM1	SECTM1	Secreted and transmembrane protein 1	0.0021	0.149	0.0908	0.0148
2783_18_2	CCL3L1	LD78-beta	C-C motif chemokine 3-like 1	0.0016	0.226	0.0838	0.015
6086_15_3	CHRDL2	CRDL2	Chordin-like protein 2	0.001	0.816	-0.214	0.015
8233_2_3	ITIH5	ITIH5	Inter-alpha-trypsin inhibitor heavy chain H5	0.0019	0.404	0.1357	0.015
10621_26_3	PRR16	PRR16	Protein Largen	-0.0018	0.0326	-0.0558	0.017
5882_34_2	EEF1B2	EF-1-beta	Elongation factor 1-beta	-0.0004	0.806	-0.0783	0.0171
13424_51_3	AIFM1	AIF	Apoptosis-inducing factor 1, mitochondrial	0.0018	0.209	0.0816	0.0174
3394_81_2	PLK1	PLK-1	Serine/threonine-protein kinase PLK1	-0.0022	0.00364	-0.0512	0.0177
5430_66_3	SIRPA	SHPS1	Tyrosine-protein phosphatase non-receptor type substrate 1	-0.0013	0.518	-0.1156	0.0178
12754_14_3	CSDC2	CSDC2	Cold shock domain-containing protein C2	0	0.99	0.2086	0.018
14272_43_3	FBXL4	FBXL4	F-box/LRR-repeat protein 4	-0.0017	0.182	-0.0807	0.018
4493_92_1	IL11	IL-11	Interleukin-11	0.0005	0.598	-0.0544	0.018
6392_7_3	WISP2	WISP-2	WNT1-inducible-signaling pathway protein 2	0.0154	1.74e-06	0.2218	0.018
9107_59_3	ARMC10	ARM10	Armadillo repeat-containing protein 10	0.0012	0.518	0.105	0.018
3758_63_3	PROC	Activated Protein C	Activated Protein C	-0.004	0.00884	-0.0995	0.0186
4914_10_1	CGA CGB	HCG	Human Chorionic Gonadotropin	0.0037	0.379	-0.249	0.0186
5009_11_1	MSN	Moesin	Moesin	-0.001	0.699	0.1444	0.0186
8079_39_3	EID3	EID3	EP300-interacting inhibitor of differentiation 3	0.0017	0.607	0.1858	0.0186
8299_66_3	LILRA4	LIRA4	Leukocyte immunoglobulin-like receptor subfamily A member 4	0.0023	0.361	0.1481	0.0186
9234_8_3	TWSG1	TWSG1	Twisted gastrulation protein homolog 1	0.0007	0.599	0.077	0.0186
11286_78_3	VIMP	SELS	Selenoprotein S	-0.0019	0.54	0.1756	0.019
8813_160_3	TXN	Thioredoxin	Thioredoxin	-0.0011	0.173	-0.0478	0.0203
9121_28_3	FUT2	FUT2	Galactoside 2-alpha-L-fucosyltransferase 2	0.0014	0.5	0.1222	0.0209
6583_67_3	SERPINA10	protein Z inhibitor	Protein Z-dependent protease inhibitor	-0.0044	0.0091	-0.1062	0.0214
12368_18_3	KAT2B	PCAF	Histone acetyltransferase KAT2B	-0.0011	0.157	-0.047	0.0217
8370_102_3	DEFB119	DB119	Beta-defensin 119	0.0003	0.943	0.1844	0.0217
2697_7_2	PF4	PF-4	Platelet factor 4	-0.0032	0.154	-0.1384	0.0218
9097_5_3	KIAA1324	K1324	UPF0577 protein KIAA1324	-0.0014	0.182	-0.063	0.0218
14711_27_3	CST6	Cystatin M	Cystatin-M	0.0067	0.0224	0.1808	0.0227
4145_58_2	NTF3	Neurotrophin-3	Neurotrophin-3	-0.0012	0.385	-0.0791	0.0231
10663_42_3	INSIG1	INSI1	Insulin-induced gene 1 protein	-0.0014	0.0557	-0.0437	0.0232
12724_81_3	CIRBP	CIRBP	Cold-inducible RNA-binding protein	0.0051	0.0515	0.1604	0.0232
4396_54_1	IFNL1	IFN-lambda 1	Interferon lambda-1	-0.0022	0.0926	-0.0791	0.0232
4970_55_1	CA2	carbonic anhydrase II	Carbonic anhydrase 2	-0.0015	0.154	-0.0617	0.0236
12389_4_3	ORC6L	ORC6	Origin recognition complex subunit 6	0.0047	9.18e-05	0.0767	0.0248
9905_8_3	CEP57	CEP57	Centrosomal protein of 57 kDa	-0.0012	0.102	-0.0456	0.0248
5834_18_3	IL9	IL-9	Interleukin-9	-0.0002	0.981	0.3003	0.0257
8908_14_3	KCNE5	KCE1L	Potassium voltage-gated channel subfamily E regulatory beta subunit 5	0.0138	1.24e-08	0.1547	0.0257
12343_14_3	ACAP2	CENB2	Arf-GAP with coiled-coil, ANK repeat and PH domain-containing protein 2	-0.001	0.0974	-0.036	0.0266
13734_22_3	IFNL1	IFN-lambda 1	Interferon lambda-1	-0.0017	0.0561	-0.0522	0.0266
5102_55_3	MICB	MICB	MHC class I polypeptide-related sequence B	0.004	0.245	0.1951	0.0266
6994_19_3	C3orf18	CC018	Uncharacterized protein C3orf18	-0.0002	0.832	0.056	0.0266
5242_37_3	MAP2K4	MP2K4	Dual specificity mitogen-activated protein kinase kinase 4	0.0068	0.101	0.2442	0.0287
6447_73_3	PTX3	PTX3	Pentraxin-related protein PTX3	-0.0003	0.818	0.057	0.0287
7805_52_3	GOSR1	GOS-28	Golgi SNAP receptor complex member 1	0.0029	0.00381	0.0627	0.0287
9991_112_3	EMILIN3	EMIL3	EMILIN-3	-0.0048	0.0933	-0.169	0.0287
10512_13_3	CSF2RB	IL3RB	Cytokine receptor common subunit beta	-0.0011	0.189	-0.0484	0.0296
6645_53_3	POSTN	Periostin	Periostin	0.0111	0.000143	0.1852	0.0296
7752_31_3	CLEC4D	CLC4D	C-type lectin domain family 4 member D	-0.0005	0.872	0.1321	0.0296
7824_88_3	MSRB3	MSRB3	Methionine-R-sulfoxide reductase B3	-0.0014	0.239	-0.0663	0.0296
8404_102_3	BOLA2	BolA-like protein 2	BolA-like protein 2	-0.0019	0.0799	-0.0644	0.0305
6374_7_3	MMP20	MMP20	Matrix metalloproteinase-20	-0.0011	0.186	-0.0462	0.0313
7917_17_3	CPD	CBPD	Carboxypeptidase D	0.0016	0.518	0.1329	0.0313
12766_33_3	GPR142	GP142	Probable G-protein coupled receptor 142	-0.0011	0.222	-0.0502	0.032
7137_8_3	MSRA	MSRA	Mitochondrial peptide methionine sulfoxide reductase	0.0002	0.935	0.1237	0.0353
8314_71_3	GNS	GNS	N-acetylglucosamine-6-sulfatase	-0.0031	0.152	0.1205	0.0353
10438_19_3	CSF2RA	CSF2R	Granulocyte-macrophage colony-stimulating factor receptor subunit alpha	0.0074	0.0282	0.1931	0.0369
4413_3_2	SLPI	SLPI	Antileukoproteinase	0.0142	1.28e-08	0.1535	0.0373
8868_4_3	ACOT7	BACH	Cytosolic acyl coenzyme A thioester hydrolase	-0.0008	0.673	0.0899	0.0376
7145_1_3	ITIH3	ITIH3	Inter-alpha-trypsin inhibitor heavy chain H3	-0.0037	0.0618	-0.113	0.0384
9054_8_3	FAM174B	F174B	Membrane protein FAM174B	-0.001	0.125	-0.0388	0.0384
10980_11_3	ACHE	ACES	Acetylcholinesterase	0.0017	0.6	0.1674	0.0398
7056_16_3	SLC3A2	4F2	4F2 cell-surface antigen heavy chain	-0.0011	0.179	-0.0463	0.0398
11377_19_3	ADH7	ADH7	Alcohol dehydrogenase class 4 mu/sigma chain	0.0002	0.896	0.0652	0.04
11661_11_3	NLRP1	NALP1	NACHT, LRR and PYD domains-containing protein 1	-0.0013	0.188	-0.0531	0.04
13744_37_3	IL3RA	IL-3 Ra	Interleukin-3 receptor subunit alpha	-0.0013	0.534	0.1034	0.04
2705_5_2	CCL25	TECK	C-C motif chemokine 25	-0.0013	0.27	-0.0616	0.04
3506_49_1	LTA LTB	Lymphotoxin a2/b1	Lymphotoxin alpha2:beta1	-0.0011	0.656	-0.1224	0.04
3538_26_1	DDC	dopa decarboxylase	Aromatic-L-amino-acid decarboxylase	-0.0014	0.0579	-0.0408	0.04
5723_4_3	INSL3	INSL3	Insulin-like 3	-0.0001	0.962	0.0614	0.04
8462_18_3	GH1	HGH	Somatotropin	-0.0012	0.0827	-0.0374	0.04
8960_3_3	ERAP2	LRAP	Endoplasmic reticulum aminopeptidase 2	0.0114	0.0951	0.3804	0.04
9263_57_3	SIAE	SIAE	Sialate O-acetylesterase	0.0011	0.759	0.1652	0.04
3815_14_1	IL12RB2	IL-12 RB2	Interleukin-12 receptor subunit beta-2	0.0041	0.182	0.1647	0.0403
11534_6_3	LRIT3	LRIT3	Leucine-rich repeat, immunoglobulin-like domain and transmembrane domain-containing protein 3	-0.0013	0.231	-0.0581	0.0411
14614_41_3	NCMAP	CA130	Noncompact myelin-associated protein	0.0019	0.51	0.1493	0.0436
6238_55_3	PSG8	PSG8	Pregnancy-specific beta-1-glycoprotein 8	-0.0004	0.753	-0.0588	0.0436
8303_102_3	C12orf10	MYG1	UPF0160 protein MYG1, mitochondrial	-0.0009	0.777	0.1446	0.0436
8907_11_3	UGT2A1	UD2A1	UDP-glucuronosyltransferase 2A1	0.0038	0.00155	0.0713	0.0436
7799_3_3	KIR2DL5A	KI2LA	Killer cell immunoglobulin-like receptor 2DL5A	0.0009	0.822	0.1678	0.0441
8767_44_3	ECE1	Endothelin-converting enzyme 1	Endothelin-converting enzyme 1	-0.0007	0.394	0.0447	0.0446
3168_8_2	ADAMTS5	ADAMTS-5	A disintegrin and metalloproteinase with thrombospondin motifs 5	-0.002	0.0363	-0.0513	0.047
4278_14_3	P4HB	Protein disulfide-isomerase	Protein disulfide-isomerase	-0.0022	0.0603	-0.0622	0.047
8244_16_3	FUT8	FUT8	Alpha-(1,6)-fucosyltransferase	0.0029	0.379	0.1681	0.047
9793_145_3	IGDCC4	IGDC4	Immunoglobulin superfamily DCC subclass member 4	0	0.983	-0.0657	0.0488
10422_44_3	TXN	Thioredoxin	Thioredoxin	-0.0057	0.00142	-0.1026	0.0497
11333_82_3	ARHGAP25	RHG25	Rho GTPase-activating protein 25	0.0034	0.194	0.139	0.0497
11570_94_3	BCAP29	BAP29	B-cell receptor-associated protein 29	-0.0011	0.0888	-0.0327	0.0497
13934_3_3	MCF2L	MCF2L	Guanine nucleotide exchange factor DBS	-0.0004	0.724	0.0563	0.0497
5534_49_2	TNFRSF10B	TRAIL R2	Tumor necrosis factor receptor superfamily member 10B	-0.0016	0.0662	-0.0456	0.0497
6973_2_3	IGF2	IGF-II	Insulin-like growth factor II	0.0012	0.704	0.1463	0.0497
7880_9_3	PSMA1	PSA1	Proteasome subunit alpha type-1	0.0012	0.353	0.0638	0.0497
7925_18_3	SMCO2	CL070	Single-pass membrane and coiled-coil domain-containing protein 2	-0.0026	0.00681	-0.0559	0.0497
8023_23_3	KCNJ11	IRK11	ATP-sensitive inward rectifier potassium channel 11	-0.0022	0.171	-0.0832	0.0497
12670_15_3	RAD1	RAD1	Cell cycle checkpoint protein RAD1	-0.0009	0.528	0.0697	0.0499
9497_3_3	SMDT1	CV032	Essential MCU regulator, mitochondrial	-0.0019	0.0953	-0.0621	0.0499
10627_87_3	APLP2	APLP2	Amyloid-like protein 2	-0.0008	0.772	0.1174	0.0505
7202_107_3	SEMA6C	SEMA6C	Semaphorin-6C	0.0042	0.138	0.1488	0.0505
8269_327_3	ARSK	ARSK	Arylsulfatase K	-0.0034	0.187	0.1343	0.0506
3875_62_1	ARID3A	ARI3A	AT-rich interactive domain-containing protein 3A	-0.0016	0.154	-0.0579	0.0512
7713_50_3	FMR1	FMR1	Fragile X mental retardation protein 1	-0.0006	0.597	-0.0557	0.0513
9373_405_3	APOO	APOO	MICOS complex subunit MIC26	-0.0026	0.0068	-0.053	0.0516
11243_90_3	ADGRF1	GPR110	Adhesion G-protein coupled receptor F1	0.0006	0.816	0.1186	0.0532
11817_1_3	RPS6KB1	KS6B1	Ribosomal protein S6 kinase beta-1	-0.0009	0.44	-0.0565	0.0538
12843_6_3	ZNF410	ZN410	Zinc finger protein 410	-0.0021	0.0695	-0.0616	0.0543
10499_1_3	TMEM106A	T106A	Transmembrane protein 106A	0.0072	0.00191	0.1298	0.0561
3832_51_1	PTK6	PTK6	Protein-tyrosine kinase 6	-0.0014	0.104	-0.0459	0.0562
4494_63_2	IL12B IL23A	IL-23	Interleukin-23	-0.0012	0.304	-0.0604	0.0564
6407_63_3	LAD1	LAD1	Ladinin-1	-0.0023	0.0464	-0.0585	0.0564
14032_2_3	VEGFA	VEGF121	Vascular endothelial growth factor A, isoform 121	0.0059	0.000197	0.0865	0.058
11563_51_3	SYTL4	SYTL4	Synaptotagmin-like protein 4	-0.0009	0.567	0.0748	0.0583
12370_30_3	APOF	Apo F	Apolipoprotein F	-0.0021	0.196	-0.0835	0.0583
3078_1_2	PGF	PlGF	Placenta growth factor	0.0215	3.71e-08	0.2198	0.0583
3303_23_2	CST6	Cystatin M	Cystatin-M	0.01	0.00135	0.1736	0.0583
6207_10_3	PSAP	prosaposin	Prosaposin	-0.0005	0.868	-0.1356	0.0583
9297_12_3	B3GNT8	B3GN8	UDP-GlcNAc:betaGal beta-1,3-N-acetylglucosaminyltransferase 8	0.0036	0.302	0.1724	0.0583
9847_21_3	TGIF2	TGIF2	Homeobox protein TGIF2	-0.0017	0.119	-0.0561	0.0583
12785_49_3	ZBTB33	KAISO	Transcriptional regulator Kaiso	-0.0006	0.651	-0.0644	0.0585
2247_20_11	PROK1	EG-VEGF	Prokineticin-1	-0.0011	0.263	-0.0493	0.0585
4549_78_2	FUT5	FUT5	Alpha-(1,3)-fucosyltransferase 5	0.004	0.349	0.2092	0.0585
9258_14_3	CXADR	CXAR	Coxsackievirus and adenovirus receptor	-0.0016	0.144	-0.0568	0.0585
11591_43_3	PRC1	PRC1	Protein regulator of cytokinesis 1	-0.0021	0.0293	-0.051	0.0589
8389_8_3	LRRC74A	CN16B	Leucine-rich repeat-containing protein 74A	0	0.993	0.0553	0.0593
10675_223_3	TMX2	TMX2	Thioredoxin-related transmembrane protein 2	0.0026	0.362	0.1346	0.06
11170_9_3	FLNA	filamin A	Filamin-A	-0.0022	0.0961	-0.0654	0.06
11282_16_3	MSR1	Macrophage scavenger receptor	Macrophage scavenger receptor types I and II	-0.0002	0.874	-0.0422	0.06
12694_28_3	DIMT1	DIM1	Probable dimethyladenosine transferase	-0.002	0.1	-0.0608	0.06
2474_54_5	APCS	SAP	Serum amyloid P-component	0.0007	0.884	0.2004	0.06
3389_7_2	SERPINA5	PCI	Plasma serine protease inhibitor	0.0047	0.0205	0.1085	0.06
4883_56_2	INS	Insulin	Insulin	0.0003	0.86	-0.0658	0.06
6617_12_3	FCRL6	FCRL6	Fc receptor-like protein 6	-0.0007	0.363	-0.0378	0.06
7180_114_3	IFNA14	IFN14	Interferon alpha-14	-0.0003	0.782	-0.0488	0.06
7843_152_3	CEND1	CEND	Cell cycle exit and neuronal differentiation protein 1	-0.0019	0.146	-0.0661	0.06
8257_71_3	OXT	NEU1	Oxytocin-neurophysin 1	-0.0022	0.113	-0.0697	0.06
9089_77_3	JPH3	JPH3	Junctophilin-3	-0.0015	0.0957	-0.0459	0.06
10852_114_3	HNRNPDL	HNRDL	Heterogeneous nuclear ribonucleoprotein D-like	0.0048	0.195	0.1821	0.0603
11107_25_3	TENM3	TEN3	Teneurin-3	-0.0019	0.0515	-0.0484	0.0603
13570_43_3	HDLBP	VIGLN	Vigilin	-0.0025	0.0122	-0.0541	0.0612
4144_13_1	CCL13	MCP-4	C-C motif chemokine 13	-0.001	0.206	-0.0408	0.0612
4394_71_2	FGF8	FGF-8A	Fibroblast growth factor 8 isoform A	-0.0015	0.269	-0.0666	0.0612
5581_28_3	FGL1	FGL1	Fibrinogen-like protein 1	-0.0051	0.0234	-0.1157	0.0612
9506_10_3	APOL1	Apo L1	Apolipoprotein L1	0.0012	0.511	0.0834	0.0612
9508_104_3	COLQ	COLQ	Acetylcholinesterase collagenic tail peptide	-0.0012	0.334	-0.0626	0.0612
2500_2_3	ANGPT4	Angiopoietin-4	Angiopoietin-4	-0.0009	0.392	-0.0527	0.0614
12987_12_3	SRSF7	SRSF7	Serine/arginine-rich splicing factor 7	0.0003	0.932	0.112	0.0618
13642_90_3	IFIT3	CIG49	Interferon-induced protein with tetratricopeptide repeats 3	-0.0015	0.259	-0.0658	0.0618
3343_1_4	ACY1	Aminoacylase-1	Aminoacylase-1	0.0014	0.575	0.1153	0.0618
8347_222_3	DEFB129	DB129	Beta-defensin 129	-0.0023	0.0515	-0.0601	0.0637
13567_1_3	DPYSL2	DPYL2	Dihydropyrimidinase-related protein 2	0.0043	0.285	0.1882	0.064
13574_50_3	RND1	RND1	Rho-related GTP-binding protein Rho6	-0.0009	0.396	0.0501	0.064
3583_54_4	ARSA	Arylsulfatase A	Arylsulfatase A	0	0.989	0.1429	0.064
10723_41_3	WDR1	WDR1	WD repeat-containing protein 1	-0.0144	0.123	-0.4625	0.0643
3449_58_2	SERPINA4	Kallistatin	Kallistatin	0.0065	0.0621	0.1764	0.0643
4973_18_1	BIRC3	cIAP-2	Baculoviral IAP repeat-containing protein 3	-0.0005	0.676	-0.0554	0.0643
13625_19_3	SSB	LA	Lupus La protein	-0.0008	0.339	-0.0399	0.0645
9800_20_3	NDUFB8	NDUB8	NADH dehydrogenase [ubiquinone] 1 beta subcomplex subunit 8, mitochondrial	0.0004	0.757	0.0592	0.0649
12484_67_3	PITPNB	PIPNB	Phosphatidylinositol transfer protein beta isoform	-0.0006	0.534	0.0449	0.0654
4397_26_2	IFNL2	IFN-lambda 2	Interferon lambda-2	-0.0019	0.0873	-0.054	0.0654
12690_33_3	43718	43718	Septin-10	0.0017	0.324	0.0839	0.0655
12921_51_3	GPIHBP1	HDBP1	Glycosylphosphatidylinositol-anchored high density lipoprotein-binding protein 1	-0.0016	0.273	-0.0726	0.0655
13457_33_3	ELF5	ELF5	ETS-related transcription factor Elf-5	-0.001	0.303	-0.0462	0.0655
2833_20_1	KLK4	Kallikrein 4	Kallikrein-4	-0.0008	0.33	-0.0385	0.0655
2915_6_2	PCNA	PCNA	Proliferating cell nuclear antigen	-0.0018	0.0556	-0.046	0.0655
7945_10_3	SEMA6A	Semaphorin-6A	Semaphorin-6A	0.0014	0.51	0.0947	0.0655
8876_51_3	NRXN2	NRX2B	Neurexin-2-beta	0.001	0.607	0.0857	0.0655
12771_19_3	ZNF180	ZN180	Zinc finger protein 180	-0.0008	0.371	-0.0436	0.0657
13985_12_3	SMURF2	SMUF2	E3 ubiquitin-protein ligase SMURF2	0.0006	0.631	-0.0557	0.0657
2761_49_2	FGF18	FGF-18	Fibroblast growth factor 18	0.003	0.156	0.102	0.0657
3356_50_1	CA7	Carbonic anhydrase VII	Carbonic anhydrase 7	-0.0019	0.11	-0.0583	0.0657
5130_67_3	SCARF2	SREC-II	Scavenger receptor class F member 2	-0.0005	0.7	-0.0548	0.0657
6453_70_3	LILRB4	LIRB4	Leukocyte immunoglobulin-like receptor subfamily B member 4	-0.0014	0.716	-0.1586	0.0657
7006_4_3	COL25A1	COPA1	Collagen alpha-1(XXV) chain	-0.0009	0.309	-0.0422	0.0657
8944_42_3	CREB3L3	CR3L3	Cyclic AMP-responsive element-binding protein 3-like protein 3	-0.0003	0.769	-0.0381	0.0657
12546_1_3	SMTN	SMTN	Smoothelin	0.005	4.14e-05	0.0665	0.0665
3091_70_2	AURKA	Aurora kinase A	Aurora kinase A	-0.0002	0.911	0.0712	0.0665
8941_4_3	NLGN3	NLGN3	Neuroligin-3	0.0008	0.892	0.22	0.0665
8367_142_3	VSIG1	VSIG1	V-set and immunoglobulin domain-containing protein 1	0.0001	0.9	-0.0385	0.0666
9426_73_3	ID2	ID2	DNA-binding protein inhibitor ID-2	-0.0001	0.946	-0.0335	0.0684
3184_25_2	F7	Coagulation Factor VII	Coagulation factor VII	-0.0048	0.0153	-0.0996	0.069
8923_94_3	GALNT16	GLTL1	Polypeptide N-acetylgalactosaminyltransferase 16	0.0048	0.0836	0.135	0.0695
9269_7_3	BTD	Biotinidase	Biotinidase	0.0028	0.225	0.1075	0.0698
7753_21_3	HTATIP2	HTAI2	Oxidoreductase HTATIP2	0.003	0.386	0.1572	0.0699
12543_76_3	ZNF560	ZN560	Zinc finger protein 560	0.0003	0.761	0.036	0.0713
2741_22_2	SIGLEC6	Siglec-6	Sialic acid-binding Ig-like lectin 6	-0.0014	0.302	-0.0643	0.0738
7921_65_3	FJX1	FJX1	Four-jointed box protein 1	0.0026	0.425	0.1444	0.0738
5651_50_3	PSG7	PSG7	Putative pregnancy-specific beta-1-glycoprotein 7	-0.0013	0.313	-0.0589	0.0758
6911_103_3	CLEC6A	CLC6A	C-type lectin domain family 6 member A	-0.002	0.0926	-0.0575	0.0758
7923_41_3	SEMA4C	SEM4C	Semaphorin-4C	0.0074	0.0122	0.1464	0.0781
11180_17_3	SMARCC1	SMRC1	SWI/SNF complex subunit SMARCC1	-0.0002	0.954	-0.1276	0.0787
13431_74_3	FAM159A	F159A	Membrane protein FAM159A	0.0026	0.179	0.0931	0.0787
3457_57_1	POSTN	Periostin	Periostin	0.0177	0.00797	0.3351	0.0787
7003_4_3	GALNT10	GLT10	Polypeptide N-acetylgalactosaminyltransferase 10	0.001	0.538	0.0701	0.0787
8296_117_3	KDELC2	KDEL2	KDEL motif-containing protein 2	0.005	0.0461	0.1179	0.0787
9021_1_3	HAVCR1	TIM-1	Hepatitis A virus cellular receptor 1	-0.0018	0.088	-0.0469	0.0787
9594_30_3	SLC30A5	ZNT5	Zinc transporter 5	0.0068	0.00898	0.1307	0.0787
8340_9_3	DEFB110	DB110	Beta-defensin 110	-0.0011	0.282	-0.0451	0.0788
7757_5_3	HLA-DQA2	DQA2	HLA class II histocompatibility antigen, DQ alpha 2 chain	0.013	6.38e-05	0.1698	0.0799
8003_57_3	LGI3	LGI3	Leucine-rich repeat LGI family member 3	-0.002	0.0115	-0.0386	0.0799
3341_33_4	ABL1	ABL1	Tyrosine-protein kinase ABL1	-0.0015	0.176	-0.0535	0.08
3452_17_2	LCK	LCK	Tyrosine-protein kinase Lck	-0.0012	0.315	-0.0532	0.0801
10473_2_3	TFF2	Trefoil factor 2	Trefoil factor 2	-0.0004	0.762	-0.0528	0.0802
8447_11_3	GHRL	ghrelin	Appetite-regulating hormone	-0.0003	0.74	-0.0319	0.0807
3209_69_1	MEPE	MEPE	Matrix extracellular phosphoglycoprotein	-0.0009	0.444	-0.0521	0.0809
4330_4_2	KLK3	PSA	Prostate-specific antigen	-0.0011	0.38	-0.0567	0.0809
9870_17_3	WARS	SYWC	Tryptophan--tRNA ligase, cytoplasmic	0.0055	0.00472	0.0972	0.0809
9204_33_3	POMC	Corticotropin-lipotropin	Pro-opiomelanocortin	0.0001	0.99	0.1961	0.0823
3055_54_2	IL4R	IL-4 sR	Interleukin-4 receptor subunit alpha	-0.0016	0.133	-0.0486	0.0827
13477_65_3	LTB4R	LT4R1	Leukotriene B4 receptor 1	0.002	0.187	0.0702	0.084
14603_51_3	KIAA0040	KIAA0040	Uncharacterized protein KIAA0040	0.0027	0.245	0.1047	0.0853
8798_29_3	GOLM1	GOLM1	Golgi membrane protein 1	-0.0008	0.427	-0.045	0.0853
6463_59_3	QRFP	OX26	Orexigenic neuropeptide QRFP	-0.0003	0.806	0.042	0.0868
12635_9_3	TRDMT1	TRDMT	tRNA (cytosine(38)-C(5))-methyltransferase	-0.0012	0.132	-0.035	0.0873
6399_52_3	DEFB107A	D107A	Beta-defensin 107	-0.0009	0.415	-0.0492	0.0873
7199_3_3	SYN3	SYN3	Synapsin-3	-0.0026	0.0974	-0.0734	0.0879
2797_56_2	APOB	Apo B	Apolipoprotein B	0.0044	0.223	0.1648	0.0887
2991_9_2	IL1R1	IL-1 sRI	Interleukin-1 receptor type 1	0.0036	0.0968	0.0997	0.0887
3616_3_5	GNS	GNS	N-acetylglucosamine-6-sulfatase	-0.0038	0.374	-0.1844	0.0887
8100_15_3	ADM2	ADM2	ADM2	-0.0017	0.216	-0.0629	0.0887
8475_15_3	MMP7	MMP-7	Matrilysin	0.0113	4.31e-07	0.1134	0.0887
8644_101_3	CTSH	Cathepsin H	Cathepsin H	-0.0007	0.457	-0.0388	0.0887
8785_1_3	ARMC5	ARMC5	Armadillo repeat-containing protein 5	0.0004	0.79	0.0533	0.0887
9237_54_3	ACP2	Lysosomal acid phosphatase	Lysosomal acid phosphatase	0	0.997	0.1893	0.0887
13622_16_3	PPP2R5A	2A5A	Serine/threonine-protein phosphatase 2A 56 kDa regulatory subunit alpha isoform	0.0004	0.762	0.0477	0.089
3281_19_1	ANGPTL3	ANGL3	Angiopoietin-related protein 3	-0.0013	0.174	-0.0428	0.0929
6570_1_3	COL13A1	CODA1	Collagen alpha-1(XIII) chain	-0.0007	0.741	-0.0777	0.0929
11159_14_3	MUL1	MUL1	Mitochondrial ubiquitin ligase activator of NFKB 1	-0.0004	0.733	-0.0458	0.093
12859_33_3	ECI2	PECI	Enoyl-CoA delta isomerase 2, mitochondrial	-0.0015	0.655	-0.1395	0.093
6431_68_3	PCYOX1	PCYOX	Prenylcysteine oxidase 1	-0.0047	0.0283	-0.0992	0.093
9002_36_3	SERPINA11	SPA11	Serpin A11	-0.0047	0.0491	-0.1095	0.093
12790_10_3	CCDC51	CCD51	Coiled-coil domain-containing protein 51	-0.0011	0.286	-0.0448	0.0934
10041_3_3	HNF4A	HNF4A	Hepatocyte nuclear factor 4-alpha	0.0079	0.0176	0.157	0.0947
4533_76_2	ADAMTS15	ATS15	A disintegrin and metalloproteinase with thrombospondin motifs 15	0.0002	0.864	-0.034	0.0955
8388_24_3	SPAST	Spastin	Spastin	-0.0013	0.147	-0.0417	0.0955
7007_24_3	TRAPPC4	TRAPPC4	Trafficking protein particle complex subunit 4	-0.0008	0.494	-0.0525	0.0958
7265_32_3	OSTN	OSTN	Osteocrin	-0.0028	0.000271	-0.0374	0.0958
6653_58_3	CD47	CD47	Leukocyte surface antigen CD47	-0.0004	0.752	-0.0425	0.0973
4916_2_1	IGHD IGK@ IGL@	IgD	Immunoglobulin D	-0.0301	0.000203	0.3887	0.0975
9577_26_3	SYT2	SYT2	Synaptotagmin-2	-0.0007	0.478	0.0419	0.0978
8933_84_3	MEF2C	MEF2C	Myocyte-specific enhancer factor 2C	-0.0009	0.394	-0.0441	0.0982
5360_9_2	AKT2	PKB beta	RAC-beta serine/threonine-protein kinase	0.0028	0.172	0.0905	0.0985
9513_9_3	FGF22	FGF22	Fibroblast growth factor 22	0.0005	0.714	-0.0484	0.0986
9950_229_3	LAG3	LAG-3	Lymphocyte activation gene 3 protein	0.0057	0.0737	0.1467	0.099
13573_5_3	ARPC3	p21-ARC	Actin-related protein 2/3 complex subunit 3	0.004	0.000387	0.0559	0.0998
9580_5_3	LAMC2	Laminin gamma-2	Laminin subunit gamma-2	0.0095	0.193	0.3271	0.1
11516_7_3	FABP1	FABPL	Fatty acid-binding protein, liver	0.0103	0.00669	0.1808	0.101
12008_3_3	CD7	CD7	T-cell antigen CD7	0.0041	0.0271	0.0849	0.101
9282_12_3	CRISP2	CRIS2	Cysteine-rich secretory protein 2	-0.0054	0.278	0.2147	0.102
10367_62_3	IL12A IL12B	IL-12	Interleukin-12	-0.0022	0.013	-0.041	0.103
5095_7_3	KIR2DL4	KI2L4	Killer cell immunoglobulin-like receptor 2DL4	-0.0008	0.417	-0.0412	0.103
12808_103_3	CARHSP1	CHSP1	Calcium-regulated heat stable protein 1	0.0023	0.394	0.1122	0.104
13655_34_3	NCL	Nucleolin	Nucleolin	0.0013	0.124	0.0375	0.104
13692_154_3	WISP1	WISP-1	WNT1-inducible-signaling pathway protein 1	-0.0036	0.581	-0.2626	0.104
5031_10_1	SPTAN1	SPTA2	Spectrin alpha chain, non-erythrocytic 1	-0.0009	0.549	-0.0593	0.104
6402_8_3	PILRA	PILRA	Paired immunoglobulin-like type 2 receptor alpha	0.0111	0.76	-1.3408	0.104
6472_40_3	PMEL	GP100	Melanocyte protein PMEL	-0.0022	0.123	-0.0637	0.104
8484_8_3	LEP	Leptin	Leptin	0.0019	0.343	-0.0847	0.104
9073_35_3	FLVCR1	FLVC1	Feline leukemia virus subgroup C receptor-related protein 1	-0.0008	0.515	-0.051	0.104
12751_26_3	ZHX1	ZHX1	Zinc fingers and homeoboxes protein 1	-0.0012	0.156	-0.0361	0.105
6531_29_3	FAM162A	F162A	Protein FAM162A	-0.0005	0.661	-0.0427	0.105
11593_21_3	CXCL9	MIG	C-X-C motif chemokine 9	-0.0005	0.584	-0.039	0.106
12361_102_3	RRAS2	RRAS2	Ras-related protein R-Ras2	-0.0006	0.548	-0.0415	0.106
12818_159_3	SLC14A2	UT2	Urea transporter 2	-0.0025	0.127	-0.0731	0.106
14587_16_3	GDF11	GDF-11	Growth/differentiation factor 11	-0.0043	0.00149	-0.0654	0.106
2751_16_2	AZU1	Azurocidin	Azurocidin	-0.0015	0.216	-0.0537	0.106
2831_29_1	KLK11	Kallikrein 11	Kallikrein-11	-0.0031	0.501	-0.1869	0.106
5462_62_3	FCN3	Ficolin-3	Ficolin-3	-0.0052	0.0321	-0.1082	0.106
7827_20_3	ADAM32	ADA32	Disintegrin and metalloproteinase domain-containing protein 32	-0.0019	0.159	-0.0595	0.106
8295_16_3	OLFM2	NOE2	Noelin-2	0	0.989	0.0921	0.106
9581_4_3	PRPF6	PRP6	Pre-mRNA-processing factor 6	-0.0015	0.298	0.0624	0.106
3498_53_2	IL17A	IL-17	Interleukin-17A	-0.001	0.261	-0.0392	0.107
6350_43_3	APOC2	Apo C-II	Apolipoprotein C-II	-0.0006	0.575	0.0454	0.108
7038_45_3	ST8SIA4	SIA8D	CMP-N-acetylneuraminate-poly-alpha-2,8-sialyltransferase	-0.0001	0.926	0.0463	0.108
8014_359_3	MANEA	MANEA	Glycoprotein endo-alpha-1,2-mannosidase	0.0022	0.447	0.1178	0.108
9899_28_3	KIF1C	KIF1C	Kinesin-like protein KIF1C	-0.0008	0.309	-0.0355	0.108
10024_44_3	HOGA1	HOGA1	4-hydroxy-2-oxoglutarate aldolase, mitochondrial	-0.0008	0.468	0.0471	0.109
10428_1_3	KIR2DS2	KI2S2	Killer cell immunoglobulin-like receptor 2DS2	0.0047	0.181	0.154	0.109
10939_16_3	PLEKHA4	PKHA4	Pleckstrin homology domain-containing family A member 4	-0.0014	0.183	0.0474	0.109
11128_29_3	TMEM132C	T132C	Transmembrane protein 132C	0	1	0.1021	0.109
11629_36_3	TRAF4	TRAF4	TNF receptor-associated factor 4	-0.0006	0.598	-0.0446	0.109
12625_138_3	KLHL7	KLHL7	Kelch-like protein 7	-0.0003	0.803	0.0391	0.109
12768_3_3	PPP1R3B	PPR3B	Protein phosphatase 1 regulatory subunit 3B	-0.0021	0.181	-0.0676	0.109
14105_5_3	SERPINA4	Kallistatin	Kallistatin	0.006	0.0603	0.1425	0.109
14175_78_3	SCP2D1	SCP2D	SCP2 sterol-binding domain-containing protein 1	-0.0013	0.65	0.1112	0.109
14246_50_3	DOK2	DOK2	Docking protein 2	-0.0012	0.179	-0.0393	0.109
14256_4_3	FBN3	FBN3	Fibrillin-3	-0.0007	0.54	-0.0478	0.109
2732_58_3	NANOG	NANOG	Homeobox protein NANOG	-0.0018	0.0902	-0.0466	0.109
3322_52_2	LRIG3	LRIG3	Leucine-rich repeats and immunoglobulin-like domains protein 3	0.0043	0.179	0.1388	0.109
5677_15_3	C2orf66	CB066	Uncharacterized protein C2orf66	-0.0011	0.431	-0.0549	0.109
7246_4_3	FREM2	FREM2	FRAS1-related extracellular matrix protein 2	-0.0007	0.695	0.0655	0.109
8008_28_3	HRK	HRK	Activator of apoptosis harakiri	-0.0009	0.252	-0.0348	0.109
8253_2_3	POMGNT1	PMGT1	Protein O-linked-mannose beta-1,2-N-acetylglucosaminyltransferase 1	-0.0013	0.353	-0.0577	0.109
8660_33_3	OLFML3	OLFL3	Olfactomedin-like protein 3	0.0028	0.282	0.1099	0.109
14031_18_3	FGF7	FGF7	Fibroblast growth factor 7	0.0054	0.0198	0.1055	0.11
2982_82_2	LGALS4	Galectin-4	Galectin-4	-0.0012	0.268	-0.0471	0.11
3031_66_1	FTH1 FTL	Ferritin	Ferritin	-0.0087	0.00371	-0.1357	0.11
3469_74_1	RPS6KA3	RPS6KA3	Ribosomal protein S6 kinase alpha-3	-0.0025	0.0479	-0.0559	0.11
5612_16_3	HINT2	HINT2	Histidine triad nucleotide-binding protein 2, mitochondrial	-0.0007	0.37	-0.0337	0.11
5638_23_3	COLGALT1	GT251	Procollagen galactosyltransferase 1	-0.001	0.696	0.0939	0.11
9251_28_3	MAN2B2	MA2B2	Epididymis-specific alpha-mannosidase	0.0028	0.625	0.2269	0.11
9805_51_3	SEMA4B	SEM4B	Semaphorin-4B	0.0113	1.83e-12	0.066	0.11
5765_53_3	DEFB121	DB121	Beta-defensin 121	-0.0003	0.884	-0.0611	0.112
10464_6_3	ANTXR1	ANTR1	Anthrax toxin receptor 1	-0.0006	0.74	-0.0638	0.114
9229_9_3	CTRL	CTRL	Chymotrypsin-like protease CTRL-1	0.0005	0.767	0.0605	0.114
5626_20_3	CTRC	CTRC	Chymotrypsin-C	-0.0014	0.0944	-0.037	0.115
10636_1_3	CD200R1	MO2R1	Cell surface glycoprotein CD200 receptor 1	-0.0014	0.206	-0.0454	0.116
11602_12_3	CPNE1	CPNE1	Copine-1	-0.0004	0.599	0.0327	0.116
14047_78_3	BDNF	BDNF	Brain-derived neurotrophic factor	-0.0017	0.329	-0.072	0.116
2212_69_1	PLAT	tPA	Tissue-type plasminogen activator	-0.0032	0.0477	-0.0682	0.116
5032_64_1	SSRP1	SSRP1	FACT complex subunit SSRP1	-0.0014	0.0603	-0.0327	0.116
5596_75_3	CD5	CD5	T-cell surface glycoprotein CD5	0.0126	0.0282	0.2527	0.116
7073_69_4	C22orf15	CV015	Uncharacterized protein C22orf15	-0.0013	0.195	-0.0415	0.116
7801_30_3	FAM107B	FAM107B	Protein FAM107B	-0.001	0.301	-0.0394	0.116
8520_8_3	ADAM30	ADA30	Disintegrin and metalloproteinase domain-containing protein 30	-0.0012	0.193	-0.0385	0.116
9492_5_3	RRBP1	RRBP1	Ribosome-binding protein 1	-0.0011	0.329	-0.045	0.116
9983_97_3	PRSS35	PRS35	Inactive serine protease 35	-0.0011	0.305	-0.0464	0.116
11677_17_3	ZDHHC14	ZDH14	Probable palmitoyltransferase ZDHHC14	-0.0018	0.0159	-0.034	0.117
5098_79_3	KLRF1	KLRF1	Killer cell lectin-like receptor subfamily F member 1	-0.0009	0.198	-0.0308	0.117
8263_64_3	TYMSOS	CR056	TYMS opposite strand protein	-0.0005	0.798	0.0774	0.117
11653_69_3	SLC6A9	SC6A9	Sodium- and chloride-dependent glycine transporter 1	-0.0026	0.0304	-0.0532	0.118
2773_50_2	IL10	IL-10	Interleukin-10	-0.0005	0.721	-0.0485	0.118
12367_52_3	TMEM57	MACOI	Macoilin	-0.0015	0.199	-0.0508	0.12
12827_37_3	RGS3	RGS3	Regulator of G-protein signaling 3	-0.0016	0.0956	-0.0422	0.12
13028_2_3	EVI2B	EVI2B	Protein EVI2B	-0.0056	0.311	0.2198	0.12
4134_4_2	HBEGF	HB-EGF	Heparin-binding EGF-like growth factor	-0.0013	0.309	-0.0527	0.12
6219_14_3	PDZD11	PDZ11	PDZ domain-containing protein 11	0.0001	0.934	-0.0385	0.12
7221_56_3	CKAP4	CKAP4	Cytoskeleton-associated protein 4	-0.0012	0.151	-0.0361	0.12
9828_86_3	LDHC	LDHC	L-lactate dehydrogenase C chain	-0.0007	0.402	-0.0356	0.12
10901_334_3	ITM2C	ITM2C	Integral membrane protein 2C	-0.0022	0.154	-0.0638	0.121
11071_1_3	IL5	IL-5	Interleukin-5	-0.0006	0.558	-0.0425	0.121
11381_56_3	PRPS1	PRPS1	Ribose-phosphate pyrophosphokinase 1	-0.0016	0.154	-0.0447	0.121
11582_63_3	DNAJA2	DNJA2	DnaJ homolog subfamily A member 2	-0.0008	0.557	-0.0544	0.121
12507_16_3	ITPKC	IP3KC	Inositol-trisphosphate 3-kinase C	-0.0005	0.614	0.0377	0.121
12668_7_3	VPS4B	VPS4B	Vacuolar protein sorting-associated protein 4B	-0.0005	0.683	0.0466	0.121
12729_12_3	PSMG3	PSMG3	Proteasome assembly chaperone 3	0	0.996	-0.0467	0.121
13556_28_3	HTR2A	5HT2A	5-hydroxytryptamine receptor 2A	-0.0008	0.224	-0.0285	0.121
3010_53_2	TSLP	TSLP	Thymic stromal lymphopoietin	-0.0003	0.78	-0.0393	0.121
4128_27_2	CCL24	Eotaxin-2	C-C motif chemokine 24	-0.0017	0.113	-0.0453	0.121
6467_65_3	POGLUT1	KTEL1	Protein O-glucosyltransferase 1	0.0054	0.0302	0.1074	0.121
9050_170_3	RSRP1	CA063	Arginine/serine-rich protein 1	-0.0015	0.196	-0.048	0.121
9127_4_3	SLC26A5	S26A5	Prestin	-0.0011	0.362	-0.0446	0.121
12358_6_3	IGBP1	IGBP1	Immunoglobulin-binding protein 1	0.0031	0.0792	0.0752	0.122
12753_6_3	APBB2	APBB2	Amyloid beta A4 precursor protein-binding family B member 2	0.0003	0.756	-0.0378	0.122
4165_2_1	TG	Thyroglobulin	Thyroglobulin	-0.0015	0.179	-0.0464	0.123
7756_37_3	KLRF1	KLRF1	Killer cell lectin-like receptor subfamily F member 1	-0.0003	0.79	-0.0407	0.123
10713_151_3	CD300LB	CLM7	CMRF35-like molecule 7	-0.0023	0.0477	-0.0498	0.124
10816_150_3	PILRA	PILRA	Paired immunoglobulin-like type 2 receptor alpha	0.0142	0.705	-1.3612	0.124
12683_156_3	DPYSL5	DPYL5	Dihydropyrimidinase-related protein 5	0.0068	0.0603	0.1509	0.124
3374_49_2	HCK	HCK	Tyrosine-protein kinase HCK	-0.0008	0.412	-0.037	0.124
5121_3_2	SEMA6B	SEM6B	Semaphorin-6B	0.0006	0.888	0.1452	0.124
6247_9_3	SIRPB1	SIRB1	Signal-regulatory protein beta-1	-0.002	0.807	0.2779	0.124
8800_14_3	TTC17	TTC17	Tetratricopeptide repeat protein 17	-0.0012	0.27	-0.0445	0.124
9055_81_3	MYZAP	MYZAP	Myocardial zonula adherens protein	-0.0014	0.223	-0.0464	0.124
9170_24_3	IL17A	IL-17	Interleukin-17A	-0.0015	0.192	-0.0461	0.124
10504_6_3	FAM159B	F159B	Membrane protein FAM159B	-0.0023	0.0265	-0.0445	0.125
3206_4_2	LYVE1	LYVE1	Lymphatic vessel endothelial hyaluronic acid receptor 1	-0.0036	0.0795	-0.085	0.125
6037_6_3	WFDC12	WFD12	WAP four-disulfide core domain protein 12	-0.0006	0.692	-0.0586	0.125
8271_24_3	VSTM5	VSTM5	V-set and transmembrane domain-containing protein 5	-0.0001	0.911	-0.0334	0.125
8819_3_3	IGFBP2	IGFBP-2	Insulin-like growth factor-binding protein 2	-0.0004	0.884	0.0921	0.125
12016_60_3	CBL	CBL	E3 ubiquitin-protein ligase CBL	0.0057	0.0408	0.1177	0.126
3148_49_1	CXCL3 CXCL2	Gro-b/g	Gro-beta/gamma	-0.003	0.173	-0.0902	0.126
9095_5_3	MTFR1	MTFR1	Mitochondrial fission regulator 1	0	0.974	-0.0457	0.126
10583_1_3	TMEM108	TM108	Transmembrane protein 108	-0.0016	0.193	-0.0526	0.127
6533_20_3	DNASE2B	DNS2B	Deoxyribonuclease-2-beta	-0.0003	0.79	-0.0357	0.128
13056_18_3	SLC6A16	S6A16	Orphan sodium- and chloride-dependent neurotransmitter transporter NTT5	-0.0014	0.173	-0.0418	0.129
5852_6_3	S100A12	S100A12	Protein S100-A12	-0.002	0.181	-0.0608	0.129
7140_1_3	CELA2A	ELA2A	Chymotrypsin-like elastase family member 2A	-0.0004	0.85	-0.0748	0.129
8450_36_3	ADCYAP1	PACAP-38	Pituitary adenylate cyclase-activating polypeptide 38	-0.0014	0.13	-0.0376	0.129
9356_20_3	CD40	TNR5	Tumor necrosis factor receptor superfamily member 5	-0.0018	0.235	-0.0611	0.129
9713_67_3	PDGFRL	PGFRL	Platelet-derived growth factor receptor-like protein	-0.0037	0.239	0.1273	0.129
2973_15_2	CD36	CD36 ANTIGEN	Platelet glycoprotein 4	0.0009	0.872	-0.1922	0.13
5822_22_3	GDNF	GDNF	Glial cell line-derived neurotrophic factor	-0.0017	0.0556	-0.0352	0.13
7192_37_3	IFNLR1	CRF2-12	Interferon lambda receptor 1	0.0027	0.258	0.0949	0.13
9756_6_3	TAGLN	TAGL	Transgelin	0.0164	1.08e-05	0.17	0.13
3518_54_2	CPB2	TAFI	Carboxypeptidase B2	0.0029	0.309	0.1161	0.132
7204_1_3	CEACAM21	CEA21	Carcinoembryonic antigen-related cell adhesion molecule 21	-0.0016	0.0949	-0.0396	0.134
8948_13_3	ADAM19	ADA19	Disintegrin and metalloproteinase domain-containing protein 19	-0.0013	0.173	-0.0385	0.134
13449_25_3	SF3B4	SF3B4	Splicing factor 3B subunit 4	-0.0019	0.0491	-0.0387	0.136
2742_68_2	SIGLEC7	Siglec-7	Sialic acid-binding Ig-like lectin 7	0.0077	0.0767	0.1789	0.136
2914_65_3	PPBP	NAP-2	Neutrophil-activating peptide 2	-0.005	0.00572	-0.0784	0.136
4548_4_2	FUT3	Fucosyltransferase 3	Galactoside 3(4)-L-fucosyltransferase	-0.0016	0.125	-0.0412	0.136
6456_17_3	PSG6	PSG6	Pregnancy-specific beta-1-glycoprotein 6	-0.0001	0.956	-0.031	0.136
9110_2_3	SYT17	SYT17	Synaptotagmin-17	-0.0005	0.65	-0.0434	0.136
9332_6_3	DEFB136	DB136	Beta-defensin 136	0.0002	0.902	0.044	0.136
9451_20_3	UMOD	Uromodulin	Uromodulin	0.0099	0.287	0.3669	0.137
10800_15_3	SERPINH1	Collagen-binding protein	Serpin H1	0.0004	0.787	0.055	0.139
11266_8_3	SELPLG	SELPL	P-selectin glycoprotein ligand 1	-0.0002	0.964	0.1157	0.139
2643_57_2	CDH3	P-Cadherin	Cadherin-3	0.0031	0.0873	0.0727	0.139
8091_16_3	MASP1	MASP3	Mannan-binding lectin serine protease 1	-0.001	0.464	-0.0534	0.139
9049_2_3	SLC16A3	MOT4	Monocarboxylate transporter 4	-0.0019	0.0161	-0.0339	0.139
8339_72_3	GRP	Gastrin-releasing peptide	Gastrin-releasing peptide	-0.0017	0.0684	-0.0371	0.14
12696_166_3	PRMT3	ANM3	Protein arginine N-methyltransferase 3	-0.0029	0.0159	-0.0494	0.141
13512_28_3	HNRNPR	HNRPR	Heterogeneous nuclear ribonucleoprotein R	-0.0006	0.534	0.0335	0.141
13653_335_3	MACROD1	MACD1	O-acetyl-ADP-ribose deacetylase MACROD1	-0.0001	0.959	0.0463	0.141
3651_50_5	KDR	VEGF sR2	Vascular endothelial growth factor receptor 2	-0.0014	0.536	0.0858	0.141
6262_14_3	IL17RB	IL-17B R	Interleukin-17 receptor B	-0.0001	0.946	-0.0355	0.141
6992_67_3	HBD	HBD	Hemoglobin subunit delta	-0.0002	0.873	0.0426	0.141
7018_10_3	TSR3	TSR3	Ribosome biogenesis protein TSR3 homolog	-0.0018	0.000853	-0.0238	0.141
8055_33_3	DGCR2	IDD	Integral membrane protein DGCR2/IDD	-0.0012	0.175	-0.0353	0.141
9058_1_3	TIMM21	TIM21	Mitochondrial import inner membrane translocase subunit Tim21	-0.0012	0.358	-0.0485	0.141
9213_24_3	FTCD	FTCD	Formimidoyltransferase-cyclodeaminase	-0.002	0.0253	-0.0368	0.141
8619_12_3	CADM4	CADM4	Cell adhesion molecule 4	-0.0002	0.863	-0.0309	0.142
11372_2_3	ZNF18	ZNF18	Zinc finger protein 18	0.0008	0.767	0.0878	0.143
7785_1_3	EFNB3	Ephrin-B3	Ephrin-B3	0.0018	0.239	0.0602	0.143
7887_57_3	COX5B	COX5B	Cytochrome c oxidase subunit 5B, mitochondrial	-0.0006	0.456	-0.0322	0.143
8093_13_3	KIAA1161	K1161	Uncharacterized family 31 glucosidase KIAA1161	-0.0018	0.0588	-0.0367	0.143
8393_121_3	CTSF	CATF	Cathepsin F	-0.0007	0.592	-0.0455	0.143
11117_2_3	SPATA20	SPT20	Spermatogenesis-associated protein 20	-0.0006	0.548	0.0345	0.144
12571_14_3	ARL3	ARL3	ADP-ribosylation factor-like protein 3	-0.0022	0.423	-0.1046	0.144
12590_67_3	PRB4	PRB4	Basic salivary proline-rich protein 4	0.0028	0.421	0.1302	0.144
12626_6_3	SENP7	SENP7	Sentrin-specific protease 7	-0.0016	0.111	-0.0398	0.144
13101_60_3	SOST	SOST	Sclerostin	0.0076	4.31e-07	0.0597	0.144
13725_3_3	FGF16	FGF-16	Fibroblast growth factor 16	0.001	0.303	0.0378	0.144
14133_93_3	IL1R2	IL-1 sRII	Interleukin-1 receptor type 2	-0.0012	0.799	0.1492	0.144
3473_78_2	MPL	Thrombopoietin Receptor	Thrombopoietin Receptor	-0.0007	0.61	-0.05	0.144
4874_3_1	ANG	Angiogenin	Angiogenin	0.0024	0.383	0.1045	0.144
4876_32_1	F9	Coagulation Factor IX	Coagulation factor IX	0.0017	0.614	0.1245	0.144
5017_19_1	PRDX5	Peroxiredoxin-5	Peroxiredoxin-5, mitochondrial	-0.0025	0.167	-0.0699	0.144
6425_87_3	MMP19	MMP19	Matrix metalloproteinase-19	0.0037	0.235	0.1224	0.144
8364_74_3	UST	UST	Uronyl 2-sulfotransferase	0.0048	0.318	0.1829	0.144
8964_14_3	EMILIN3	EMIL3	EMILIN-3	-0.0005	0.617	-0.0383	0.144
6568_18_3	HEPACAM2	HECA2	HEPACAM family member 2	-0.0015	0.257	-0.0506	0.145
11342_59_3	PLXDC2	PXDC2	Plexin domain-containing protein 2	-0.0015	0.132	-0.0399	0.146
13694_24_3	CRLF2	TSLP R	Cytokine receptor-like factor 2	-0.0032	0.0265	-0.0586	0.146
3321_2_2	IL24	IL24	Interleukin-24	-0.0019	0.143	-0.0499	0.146
5100_53_3	SCARB2	LIMP II	Lysosome membrane protein 2	-0.0013	0.111	-0.0326	0.146
5363_51_3	SEMA3E	Semaphorin 3E	Semaphorin-3E	0.0087	0.0637	0.1883	0.146
8529_1_3	TNFRSF10B	TRAIL R2	Tumor necrosis factor receptor superfamily member 10B	-0.0013	0.184	-0.0395	0.146
9108_48_3	NPPC	Natriuretic Peptide C-Type	C-type natriuretic peptide	-0.0012	0.235	-0.0382	0.146
3646_7_4	TEC	TEC	Tyrosine-protein kinase Tec	-0.0012	0.472	0.0613	0.147
6715_63_3	ALPPL2	PPBN	Alkaline phosphatase, placental-like	-0.0005	0.661	-0.0431	0.147
8518_55_3	ADM	ADML	ADM	0.0001	0.959	0.0388	0.147
14049_17_3	IL7	IL-7	Interleukin-7	0.0007	0.866	-0.1301	0.148
2571_12_3	IGFBP3	IGFBP-3	Insulin-like growth factor-binding protein 3	-0.0016	0.519	0.0928	0.148
9271_101_3	STIM1	STIM1	Stromal interaction molecule 1	-0.0009	0.444	0.0446	0.148
11186_12_3	TMEM52	TMM52	Transmembrane protein 52	-0.0009	0.339	-0.0336	0.15
3397_7_4	PTPN11	SHP-2	Tyrosine-protein phosphatase non-receptor type 11	0.0064	0.0301	0.1177	0.15
6104_1_3	FGFRL1	FGRL1	Fibroblast growth factor receptor-like 1	-0.0004	0.79	0.0455	0.15
11371_1_3	GPR101	GP101	Probable G-protein coupled receptor 101	-0.0008	0.425	-0.0362	0.151
3172_28_2	ARSB	ARSB	Arylsulfatase B	-0.0027	0.329	0.104	0.151
8787_21_3	FAM96A	FA96A	MIP18 family protein FAM96A	-0.0014	0.127	-0.0358	0.151
13730_18_3	CTSC	CATC	Dipeptidyl peptidase 1	0.0043	0.0753	0.095	0.152
8683_119_3	PILRA	PILRA	Paired immunoglobulin-like type 2 receptor alpha	-0.002	0.202	-0.0598	0.152
4137_57_2	IL25	IL-17E	Interleukin-25	-0.0002	0.934	-0.0569	0.153
4138_25_2	IL20	IL-20	Interleukin-20	-0.0012	0.0662	-0.0266	0.153
4490_65_2	IL3RA	IL-3 Ra	Interleukin-3 receptor subunit alpha	-0.0013	0.233	-0.0408	0.153
6389_57_3	CUEDC2	CUED2	CUE domain-containing protein 2	-0.0045	0.0604	-0.0945	0.153
9352_86_3	REG3G	REG3G	Regenerating islet-derived protein 3-gamma	0.0009	0.63	0.0628	0.153
14048_7_3	IL1RAP	IL-1 R AcP	Interleukin-1 Receptor accessory protein	0.0027	0.284	0.0944	0.154
7768_10_3	CPM	CBPM	Carboxypeptidase M	0.0044	0.0275	0.0779	0.154
11356_19_3	DGCR14	DGC14	Protein DGCR14	-0.0012	0.246	-0.0385	0.155
14597_5_3	SEMA6C	SEM6C	Semaphorin-6C	-0.0009	0.448	-0.044	0.155
2715_25_2	EPOR	EPO-R	Erythropoietin receptor	-0.0021	0.0209	-0.0357	0.155
6430_36_3	FAM19A2	F19A2	Protein FAM19A2	-0.0015	0.111	-0.0365	0.155
8635_283_3	ZPBP	ZPBP1	Zona pellucida-binding protein 1	0.0002	0.806	0.031	0.155
4162_54_2	TF	Transferrin	Serotransferrin	-0.0007	0.864	-0.1215	0.156
6234_74_3	VIT	VITRN	Vitrin	-0.0006	0.884	0.1333	0.156
7872_5_3	NUDT8	NUDT8	Nucleoside diphosphate-linked moiety X motif 8, mitochondrial	-0.0008	0.382	0.0344	0.156
10040_63_3	TP63	P73L	Tumor protein 63	-0.0017	0.0637	-0.0351	0.158
12958_8_3	PTPRN2	PTPRN2	Receptor-type tyrosine-protein phosphatase N2	-0.0029	0.0849	-0.0666	0.158
4997_19_1	EIF4A3	IF4A3	Eukaryotic initiation factor 4A-III	-0.0008	0.547	-0.0451	0.158
8806_18_3	NRN1	NRN1	Neuritin	-0.0002	0.859	-0.0385	0.158
13666_222_3	CA10	Carbonic Anhydrase X	Carbonic anhydrase-related protein 10	-0.0011	0.794	0.1376	0.159
4550_3_2	FYN	FYN	Tyrosine-protein kinase Fyn	-0.0025	0.0603	-0.0517	0.159
5630_48_3	CD300A	CM35H	CMRF35-like molecule 8	0.0066	0.0515	0.1306	0.159
5714_88_3	IFNA6	IFNA6	Interferon alpha-6	-0.0007	0.477	-0.0358	0.159
6497_10_3	RS1	XLRS1	Retinoschisin	-0.0005	0.648	-0.0363	0.159
7116_31_3	OSCAR	OSCAR	Osteoclast-associated immunoglobulin-like receptor	-0.0016	0.167	-0.0456	0.159
12804_5_3	GMEB2	GMEB2	Glucocorticoid modulatory element-binding protein 2	-0.0009	0.62	-0.0639	0.16
13102_1_3	FAM3D	FAM3D	Protein FAM3D	0.0095	0.0102	0.1489	0.16
3174_2_1	ADAMTS1	ATS1	A disintegrin and metalloproteinase with thrombospondin motifs 1	0.0006	0.569	-0.0376	0.16
3236_12_2	GSK3A GSK3B	GSK-3 alpha/beta	Glycogen synthase kinase-3 alpha/beta	0	0.998	-0.1104	0.16
12760_34_3	ZNF774	ZN774	Zinc finger protein 774	-0.0013	0.219	-0.0389	0.162
2630_12_2	IL1RAP	IL-1 R AcP	Interleukin-1 Receptor accessory protein	0.007	0.0515	0.1389	0.162
4304_18_2	LCORL	transcription factor MLR1, isoform CRA_b	Ligand-dependent nuclear receptor corepressor-like protein	-0.0014	0.237	-0.0451	0.162
5606_24_3	MFAP1	MFAP1	Microfibrillar-associated protein 1	-0.0012	0.217	-0.0368	0.162
9284_25_3	SFRP4	SFRP4	Secreted frizzled-related protein 4	-0.0005	0.912	0.1257	0.162
4963_19_1	ARPP19	ARP19	cAMP-regulated phosphoprotein 19	-0.0011	0.245	-0.0369	0.163
3700_15_4	IGHG1 IGHG2 IGHG3 IGHG4 IGK@ IGL@	IgG	Immunoglobulin G	-0.002	0.696	0.168	0.165
7240_2_3	MBTPS1	MBTP1	Membrane-bound transcription factor site-1 protease	-0.0007	0.409	-0.0309	0.166
8770_136_3	CD84	SLAF5	SLAM family member 5	-0.0023	0.0605	-0.0472	0.167
10974_20_3	SPINK7	ISK7	Serine protease inhibitor Kazal-type 7	0.0076	0.00405	-0.1063	0.168
3208_2_4	MATN3	MATN3	Matrilin-3	-0.0011	0.476	-0.0559	0.168
5099_14_3	LAG3	LAG-3	Lymphocyte activation gene 3 protein	0.0057	0.13	0.1424	0.168
5482_61_3	RBP4	RBP	Retinol-binding protein 4	-0.0037	0.0477	-0.0701	0.168
5719_66_3	FAM189A2	CI061	Protein FAM189A2	-0.001	0.298	-0.0335	0.168
13978_122_3	TBX3	Tbx3	T-box transcription factor TBX3	-0.0004	0.753	-0.0405	0.17
6530_63_3	PROL1	PROL1	Proline-rich protein 1	-0.0014	0.391	-0.0576	0.17
7153_66_3	NGRN	NGRN	Neugrin	-0.0015	0.154	-0.0384	0.17
4721_54_2	TFF3	TFF3	Trefoil factor 3	0.0023	0.301	0.0838	0.171
5084_154_3	IL17RB	IL-17B R	Interleukin-17 receptor B	0.002	0.553	0.1183	0.171
13488_3_3	ARFIP1	ARFP1	Arfaptin-1	0.0008	0.434	0.0345	0.172
4479_14_2	SERPING1	C1-Esterase Inhibitor	Plasma protease C1 inhibitor	0.0054	0.015	0.0877	0.172
5587_3_3	CCDC134	CC134	Coiled-coil domain-containing protein 134	0.0008	0.513	0.0409	0.172
6706_18_3	ALPPL2	PPBN	Alkaline phosphatase, placental-like	-0.0029	0.0555	-0.057	0.172
10021_1_3	SUSD2	SUSD2	Sushi domain-containing protein 2	-0.0018	0.179	-0.0508	0.173
10588_39_3	ST3GAL5	SIAT9	Lactosylceramide alpha-2,3-sialyltransferase	-0.001	0.309	-0.0345	0.173
14108_15_3	TGFB1	TGF-b1	Transforming growth factor beta-1	0.0085	0.000988	0.1035	0.173
3805_16_2	ESM1	Endocan	Endothelial cell-specific molecule 1	0.0076	0.0115	0.1158	0.174
4272_46_2	GPI	PHI	Glucose-6-phosphate isomerase	0.0084	0.00402	0.1164	0.174
10022_207_3	POLH	POLH	DNA polymerase eta	-0.001	0.315	-0.0379	0.175
11912_45_3	C11orf87	CK087	Uncharacterized protein C11orf87	-0.0007	0.448	-0.0305	0.175
9118_7_3	PSD2	PSD2	PH and SEC7 domain-containing protein 2	-0.0015	0.296	-0.0507	0.175
11144_10_3	DEFB116	DB116	Beta-defensin 116	-0.0008	0.537	-0.0428	0.176
13557_3_3	PVRL3	Nectin 3	Nectin-3	-0.0015	0.101	-0.0339	0.176
14655_1_3	DNAJC17	DJC17	DnaJ homolog subfamily C member 17	0.0024	0.0171	0.0386	0.176
2763_66_2	FGF20	FGF-20	Fibroblast growth factor 20	0.0012	0.298	-0.0415	0.176
7816_23_3	TMEM27	TMM27	Collectrin	-0.0014	0.246	-0.0447	0.176
8808_90_3	PRRG4	TMG4	Transmembrane gamma-carboxyglutamic acid protein 4	-0.0007	0.399	-0.0277	0.176
8834_58_3	CANX	Calnexin	Calnexin	-0.0008	0.367	-0.031	0.176
9088_20_3	SLC9B2	SL9B2	Mitochondrial sodium/hydrogen exchanger 9B2	-0.0019	0.46	-0.089	0.176
11203_97_3	PKLR	KPYR	Pyruvate kinase PKLR	-0.0007	0.676	-0.0513	0.177
12622_96_3	ASH1L	ASH1L	Histone-lysine N-methyltransferase ASH1L	-0.0014	0.122	-0.0337	0.177
2734_49_4	NCR2	NKp44	Natural cytotoxicity triggering receptor 2	-0.0011	0.193	-0.0301	0.177
2889_37_2	CTF1	Cardiotrophin-1	Cardiotrophin-1	-0.0013	0.142	-0.033	0.177
6077_63_3	CECR1	CECR1	Adenosine deaminase CECR1	0.0069	0.0799	0.1495	0.177
7121_2_3	SYT7	SYT7	Synaptotagmin-7	-0.0013	0.145	-0.0324	0.177
6951_26_3	ASIC4	ASIC4	Acid-sensing ion channel 4	0.0005	0.566	0.032	0.178
10472_53_3	TNFRSF14	HVEM	Tumor necrosis factor receptor superfamily member 14	0.0046	0.111	0.108	0.179
10507_166_3	ACRV1	sperm protein 10	Acrosomal protein SP-10	-0.0008	0.52	-0.0443	0.179
14634_13_3	LHCGR	LSHR	Lutropin-choriogonadotropic hormone receptor	-0.0017	0.0873	-0.037	0.179
2878_66_2	YES1	YES	Tyrosine-protein kinase Yes	-0.0017	0.0887	-0.0379	0.179
4440_15_2	FCRL3	FCRL3	Fc receptor-like protein 3	-0.0012	0.258	-0.0386	0.179
5810_25_3	TDGF1	Cripto	Teratocarcinoma-derived growth factor 1	0.0037	0.631	-0.2394	0.179
6228_58_3	SPACA1	sperm acrosome associated 1	Sperm acrosome membrane-associated protein 1	-0.0014	0.0797	-0.0289	0.179
8381_18_4	RETSAT	RETST	All-trans-retinol 13,14-reductase	-0.0005	0.555	-0.0298	0.179
8978_30_3	MAP4K3	M4K3	Mitogen-activated protein kinase kinase kinase kinase 3	-0.0013	0.13	-0.0323	0.179
10704_91_3	LRMP	LRMP	Lymphoid-restricted membrane protein	-0.0005	0.645	-0.0385	0.18
3761_4_2	PTGS2	COX-2	Prostaglandin G/H synthase 2	-0.0001	0.929	-0.0457	0.181
6485_59_3	IGLL1	IGLL1	Immunoglobulin lambda-like polypeptide 1	-0.0028	0.0956	-0.062	0.181
7130_4_3	LAIR2	LAIR2	Leukocyte-associated immunoglobulin-like receptor 2	-0.0013	0.351	-0.0495	0.181
4328_2_2	BOC	BOC	Brother of CDO	-0.0001	0.983	0.0937	0.182
10471_25_3	LRRN3	LRRN3	Leucine-rich repeat neuronal protein 3	-0.0014	0.172	-0.0359	0.183
8613_97_3	RTBDN	RTBDN	Retbindin	-0.0006	0.641	-0.0416	0.183
8360_169_3	NCR1	NKp46	Natural cytotoxicity triggering receptor 1	0.0024	0.387	0.0974	0.184
3034_1_2	GFAP	GFAP	Glial fibrillary acidic protein	0.0108	9.69e-05	0.1111	0.186
4146_58_2	NTF4	Neurotrophin-5	Neurotrophin-4	-0.0016	0.22	-0.0461	0.186
5843_60_3	EHMT2	NG36	Histone-lysine N-methyltransferase EHMT2	-0.0014	0.399	-0.056	0.186
12597_68_3	ATG5	Autophagy protein 5	Autophagy protein 5	-0.0001	0.916	0.0306	0.187
14019_73_3	EVPL	EVPL	Envoplakin	-0.0007	0.419	-0.0312	0.187
8872_1_3	SEC61G	SC61G	Protein transport protein Sec61 subunit gamma	-0.0012	0.249	-0.0381	0.187
9017_58_3	LCT	LPH	Lactase-phlorizin hydrolase	0.0048	0.352	-0.1801	0.187
9345_436_3	WFDC13	WFD13	WAP four-disulfide core domain protein 13	-0.0019	0.0153	-0.0296	0.187
14013_11_3	TANK	TANK	TRAF family member-associated NF-kappa-B activator	-0.0031	0.305	-0.1062	0.188
2468_62_3	CCL20	MIP-3a	C-C motif chemokine 20	-0.0012	0.235	-0.0371	0.188
6172_7_4	UBC	PolyUbiquitin K63	PolyUbiquitin K63-linked	0.0008	0.765	-0.0756	0.188
9178_30_3	NRG1	NEUREGULIN-1	Neuregulin-1	-0.002	0.163	-0.0522	0.188
3808_76_2	FGFR2	FGFR-2	Fibroblast growth factor receptor 2	-0.0009	0.432	-0.0381	0.189
6471_53_3	CFHR4	FHR4	Complement factor H-related protein 4	-0.0018	0.354	-0.0655	0.189
6584_1_3	HRC	SRCH	Sarcoplasmic reticulum histidine-rich calcium-binding protein	-0.0002	0.924	-0.0444	0.189
7846_44_3	PSG11	PSG11	Pregnancy-specific beta-1-glycoprotein 11	-0.0001	0.915	0.034	0.189
8086_49_3	ITM2B	ITM2B	Integral membrane protein 2B	-0.0032	0.0595	-0.0596	0.189
8867_18_3	PAEP	Glycodelin	Glycodelin	-0.0009	0.382	0.0351	0.189
9306_7_3	DEFB118	DB118	Beta-defensin 118	-0.001	0.301	-0.0342	0.189
9453_12_3	VEGFB	VEGF-B	Vascular endothelial growth factor B	0.0033	0.0933	0.0722	0.189
10516_53_3	ITM2A	ITM2A	Integral membrane protein 2A	-0.0024	0.0492	-0.0454	0.19
11223_1_3	TMEM154	TM154	Transmembrane protein 154	-0.0002	0.862	-0.0372	0.19
11712_207_3	UNC45A	UN45A	Protein unc-45 homolog A	-0.0011	0.379	-0.0423	0.19
13412_5_3	WFDC6	WFDC6	WAP four-disulfide core domain protein 6	-0.0019	0.104	-0.0431	0.19
13509_5_3	SCAMP5	SCAM5	Secretory carrier-associated membrane protein 5	-0.0009	0.0603	-0.018	0.19
5138_50_3	TNFRSF12A	TWEAKR	Tumor necrosis factor receptor superfamily member 12A	-0.002	0.0888	-0.0422	0.19
5659_11_3	TRH	TRH	Thyrotropin-releasing hormone	-0.0048	0.228	0.1447	0.19
5668_49_3	AGR3	AGR3	Anterior gradient protein 3 homolog	0.0038	0.0603	0.072	0.19
6367_66_3	FMOD	fibromodulin	fibromodulin	-0.0013	0.716	0.1088	0.19
6899_37_3	PCBD2	PHS2	Pterin-4-alpha-carbinolamine dehydratase 2	-0.0013	0.361	-0.0495	0.19
6947_4_3	ST3GAL6	SIA10	Type 2 lactosamine alpha-2,3-sialyltransferase	0.0053	0.111	0.1201	0.19
8002_27_3	TMPRSS5	Spinesin	Transmembrane protease serine 5	0.0048	0.107	0.1072	0.19
9219_70_3	NENF	NENF	Neudesin	-0.0014	0.261	-0.0446	0.19
11328_9_3	USB1	USB1	U6 snRNA phosphodiesterase	-0.0008	0.49	-0.0408	0.191
11361_73_3	TYMP	TP	Thymidine phosphorylase	0.0001	0.953	0.0504	0.191
11716_28_3	LRIT2	LRIT2	Leucine-rich repeat, immunoglobulin-like domain and transmembrane domain-containing protein 2	-0.0013	0.0993	-0.0272	0.191
3082_9_2	ULBP2	ULBP-2	NKG2D ligand 2	-0.0011	0.252	-0.0327	0.191
3807_1_2	FGF23	FGF23	Fibroblast growth factor 23	-0.0009	0.315	-0.0309	0.191
4994_178_1	HNRNPK	hnRNP K	Heterogeneous nuclear ribonucleoprotein K	-0.0013	0.122	-0.0298	0.191
7916_10_3	S100A7	S100A7	Protein S100-A7	-0.0022	0.43	-0.0947	0.191
8470_213_3	RNASEH1	RNase H1	Ribonuclease H1	-0.0021	0.139	-0.0493	0.191
8894_80_3	HNRNPAB	hnRNP A/B	Heterogeneous nuclear ribonucleoprotein A/B	0.003	0.0209	0.0481	0.191
9544_24_3	C7orf69	CG069	Uncharacterized protein C7orf69	-0.002	0.0368	-0.0356	0.191
9802_27_3	PNPLA2	PLPL2	Patatin-like phospholipase domain-containing protein 2	0.0013	0.314	0.0438	0.191
10043_31_3	BRD4	BRD4	Bromodomain-containing protein 4	-0.0013	0.0515	-0.0232	0.192
12685_57_3	HOMER2	HOME2	Homer protein homolog 2	-0.0019	0.202	-0.0506	0.192
5716_49_3	CSAG1	CSAG1	Putative chondrosarcoma-associated gene 1 protein	-0.0012	0.354	-0.0428	0.192
6365_62_3	KCT2	KCT2	Keratinocyte-associated transmembrane protein 2	-0.0018	0.0833	-0.037	0.192
8346_9_3	DPP7	DPP2	Dipeptidyl peptidase 2	0.0024	0.618	0.1486	0.192
8946_38_3	NR1H4	NR1H4	Bile acid receptor	-0.0006	0.892	0.1245	0.192
10659_49_3	MUC4	MUC4	Mucin-4	-0.0006	0.636	-0.0409	0.193
10695_12_3	WFDC10B	WF10B	Protein WFDC10B	-0.0006	0.524	-0.0319	0.193
11101_18_3	TLR4	TLR4	Toll-like receptor 4	-0.0021	0.0603	-0.0411	0.193
2358_19_2	FLT4	VEGF sR3	Vascular endothelial growth factor receptor 3	-0.0009	0.692	-0.0748	0.193
2632_5_2	IL12RB1	IL-12 Rb1	Interleukin-12 receptor subunit beta-1	-0.0002	0.869	-0.0335	0.193
3195_50_2	GNLY	Granulysin	Granulysin	0.0169	0.00418	0.2244	0.193
5384_67_3	BRF1	BRF-1	Transcription factor IIIB 90 kDa subunit	-0.0015	0.0659	0.0291	0.193
11444_49_3	POLR3F	RPC6	DNA-directed RNA polymerase III subunit RPC6	-0.0016	0.0491	-0.029	0.194
2666_53_2	DCN	Bone proteoglycan II	Decorin	0.0042	0.0541	0.0782	0.194
2834_54_1	KLK8	kallikrein 8	Kallikrein-8	0	0.997	0.1211	0.194
4314_12_2	DCTPP1	XTP3A	dCTP pyrophosphatase 1	0.0041	0.0926	0.0885	0.194
4452_9_2	LRRTM1	LRRT1	Leucine-rich repeat transmembrane neuronal protein 1	-0.0005	0.694	-0.0357	0.194
4889_82_1	WNT7A	WNT7A	Protein Wnt-7a	-0.0016	0.154	-0.0389	0.194
4961_17_1	ANXA2	annexin II	Annexin A2	0.0013	0.685	0.0979	0.194
5096_51_3	KIR3DL2	KI3L2	Killer cell immunoglobulin-like receptor 3DL2	0	0.987	-0.0307	0.194
5400_52_3	LEPR	sLeptin R	Leptin receptor	-0.0057	0.0444	-0.1012	0.194
6356_3_3	CPB1	Carboxypeptidase B1	Carboxypeptidase B	0.0142	0.00199	0.1766	0.194
6404_20_3	C1QL1	C1QRF	C1q-related factor	0.0022	0.579	-0.1301	0.194
7048_4_3	CEACAM19	CEA19	Carcinoembryonic antigen-related cell adhesion molecule 19	0.0015	0.468	0.0705	0.194
7064_2_4	VAMP8	VAMP8	Vesicle-associated membrane protein 8	0.0024	0.0202	0.0371	0.194
7096_30_3	RMDN1	RMD1	Regulator of microtubule dynamics protein 1	0.0116	0.0209	0.1827	0.194
9942_2_3	NXT1	NXT1	NTF2-related export protein 1	0.0001	0.957	0.0535	0.194
10927_65_3	ST14	ST14	Suppressor of tumorigenicity 14 protein	-0.0004	0.857	0.0589	0.195
11934_9_3	INTS3	INT3	Integrator complex subunit 3	-0.0006	0.635	-0.0404	0.195
6649_51_3	NTN1	NET1	Netrin-1	0.0094	1.58e-05	0.0852	0.195
7993_23_3	ASTL	ASTL	Astacin-like metalloendopeptidase	-0.0014	0.152	-0.0335	0.195
8013_9_3	LMAN2L	LMA2L	VIP36-like protein	0.0029	0.305	0.0957	0.195
8697_38_3	GPC1	Glypican 1	Glypican-1	0.0042	0.0281	0.0676	0.195
8864_59_3	CENPW	CENPW	Centromere protein W	-0.0024	0.0453	-0.0425	0.195
3612_6_4	EPHB4	EphB4	Ephrin type-B receptor 4	-0.0023	0.0873	-0.0469	0.196
11139_4_3	TREML4	TRML4	Trem-like transcript 4 protein	0.0014	0.329	0.0505	0.197
2975_19_2	CTGF	CTGF	Connective tissue growth factor	0.0024	0.318	0.0801	0.197
12708_91_3	L3MBTL2	LMBL2	Lethal(3)malignant brain tumor-like protein 2	-0.0006	0.555	-0.0345	0.198
4140_3_2	IL7	IL-7	Interleukin-7	-0.0012	0.356	-0.0426	0.198
5272_55_2	SHC1	SHC1	SHC-transforming protein 1	0.007	1.45e-06	0.0565	0.198
6342_10_3	NPNT	Nephronectin	Nephronectin	0.0103	9.93e-07	0.0817	0.198
7770_25_3	NFU1	NFU1	NFU1 iron-sulfur cluster scaffold homolog, mitochondrial	-0.0004	0.656	-0.0275	0.198
11285_8_3	CD34	CD34	Hematopoietic progenitor cell antigen CD34	-0.0003	0.785	-0.0297	0.199
14050_61_3	EFNA4	Ephrin-A4	Ephrin-A4	0.0034	0.0696	0.066	0.199
14091_42_3	CBR3	Carbonyl reductase 3	Carbonyl reductase [NADPH] 3	0.0039	0.364	0.1436	0.199
9757_29_3	ENAH	ENAH	Protein enabled homolog	-0.0014	0.385	-0.0527	0.199
6948_82_3	FIG4	FIG4	Polyphosphoinositide phosphatase	-0.0006	0.603	0.0341	0.2
2681_23_2	HGF	HGF	Hepatocyte growth factor	0.0099	0.000781	0.1106	0.201
3852_19_2	DNAJB1	HSP 40	DnaJ homolog subfamily B member 1	-0.0011	0.36	-0.0407	0.201
4545_53_3	DNAJC19	DnaJ homolog	Mitochondrial import inner membrane translocase subunit TIM14	-0.0013	0.217	-0.0362	0.201
5752_63_3	SUSD3	SUSD3	Sushi domain-containing protein 3	-0.0008	0.444	-0.0322	0.201
8659_68_3	G6B	G6B	Protein G6b	-0.0015	0.0558	-0.027	0.201
9940_35_3	DUSP28	DUS28	Dual specificity phosphatase 28	0.0008	0.596	0.0508	0.201
12915_26_3	SCARA3	SCAR3	Scavenger receptor class A member 3	-0.0016	0.207	-0.043	0.203
11129_66_3	BMP15	BMP15	Bone morphogenetic protein 15	-0.0004	0.866	0.0724	0.204
6373_54_3	SEMG2	SEMG2	Semenogelin-2	0.0018	0.326	-0.063	0.204
7070_25_4	KEL	KELL	Kell blood group glycoprotein	-0.0009	0.442	-0.0378	0.204
7131_8_3	CETP	CETP	Cholesteryl ester transfer protein	-0.0016	0.12	-0.0365	0.204
8222_49_3	CDHR3	CDHR3	Cadherin-related family member 3	-0.0004	0.652	-0.0293	0.204
8369_102_3	DAG1	DAG1	Dystroglycan	-0.0017	0.735	0.1439	0.204
8386_11_3	PATE1	PATE	Prostate and testis expressed protein 1	-0.0012	0.134	-0.0283	0.204
8690_25_3	CAV3	CAV3	Caveolin-3	-0.0012	0.239	-0.0344	0.204
8990_42_3	ATP1B3	AT1B3	Sodium/potassium-transporting ATPase subunit beta-3	0.0025	0.314	0.0839	0.204
9539_25_3	COL26A1	EMID2	Collagen alpha-1(XXVI) chain	-0.0013	0.31	-0.0415	0.204
3437_80_3	FLT3	Flt-3	Receptor-type tyrosine-protein kinase FLT3	-0.001	0.409	-0.0385	0.205
5766_6_3	RSPO4	RSPO4	R-spondin-4	-0.0014	0.227	-0.0393	0.205
6496_60_3	DLK1	DLK1	Protein delta homolog 1	0.0012	0.51	-0.061	0.205
7147_35_3	WFDC8	WFDC8	WAP four-disulfide core domain protein 8	0.0002	0.886	-0.0399	0.205
3399_31_2	STAB2	STAB2	Stabilin-2	-0.0014	0.219	-0.0389	0.206
7792_58_3	CCDC90B	CC90B	Coiled-coil domain-containing protein 90B, mitochondrial	-0.001	0.493	-0.0492	0.207
12518_289_3	PBRM1	PB1	Protein polybromo-1	-0.0006	0.51	-0.0283	0.208
13958_5_3	RBM46	RBM46	Probable RNA-binding protein 46	-0.0018	0.0877	-0.0359	0.208
14624_51_3	CTCF	CTCF	Transcriptional repressor CTCF	-0.0013	0.0974	-0.0271	0.208
3400_49_2	TBK1	TBK1	Serine/threonine-protein kinase TBK1	-0.0009	0.441	-0.0386	0.208
3432_21_2	EPHA3	EPHA3	Ephrin type-A receptor 3	-0.0048	0.0418	-0.0813	0.208
4143_74_2	XCL1	Lymphotactin	Lymphotactin	-0.0004	0.745	-0.0321	0.208
4544_4_3	PPBP	CTAP-III	Connective tissue-activating peptide III	0.0044	0.27	0.1355	0.208
5265_12_3	GRAP2	GRB2-related adapter protein 2	GRB2-related adapter protein 2	-0.0009	0.388	-0.0329	0.208
6324_11_3	DNASE1L2	DNSL2	Deoxyribonuclease-1-like 2	0.0137	0.00234	0.1669	0.208
7197_2_3	DNAJC15	DJC15	DnaJ homolog subfamily C member 15	-0.0012	0.253	-0.035	0.208
7953_20_3	SLAMF1	SLAF1	Signaling lymphocytic activation molecule	0.0008	0.383	0.0288	0.208
8565_160_3	PLVAP	PLVAP	Plasmalemma vesicle-associated protein	0.0001	0.957	0.0533	0.208
9000_177_3	SLC3A1	SLC31	Neutral and basic amino acid transport protein rBAT	-0.0002	0.86	0.0308	0.208
12511_83_3	SLC41A2	S41A2	Solute carrier family 41 member 2	0.0032	0.000557	0.0338	0.209
7947_19_3	ENTHD2	AP4AT	AP-4 complex accessory subunit tepsin	0.002	0.269	0.0597	0.209
6923_1_3	PLOD2	PLOD2	Procollagen-lysine,2-oxoglutarate 5-dioxygenase 2	-0.0002	0.959	-0.1155	0.211
13423_94_3	FAM213A	CJ058	Redox-regulatory protein FAM213A	0.0011	0.362	0.0379	0.212
3029_52_2	CD209	DC-SIGN	CD209 antigen	-0.0016	0.566	-0.0871	0.212
9412_52_3	ACVR2B	Activin RIIB	Activin receptor type-2B	-0.0013	0.174	-0.0328	0.212
3197_70_2	IDE	IDE	Insulin-degrading enzyme	0.0002	0.906	-0.0432	0.213
4393_3_1	FGF16	FGF-16	Fibroblast growth factor 16	-0.0009	0.603	-0.0518	0.213
12406_119_3	DIRAS3	ARHI	GTP-binding protein Di-Ras3	0.0001	0.914	0.0243	0.214
14103_12_3	TPSG1	TPSG1	Tryptase gamma	-0.0003	0.778	-0.0295	0.214
6458_6_3	RPN1	RPN1	Dolichyl-diphosphooligosaccharide--protein glycosyltransferase subunit 1	-0.0002	0.976	-0.1682	0.214
13577_25_3	U2AF2	U2AF2	Splicing factor U2AF 65 kDa subunit	0.003	0.08	0.059	0.215
2989_17_2	IFNG	IFN-g	Interferon gamma	-0.0002	0.924	-0.0408	0.215
10624_45_3	SPINK13	ISK13	Serine protease inhibitor Kazal-type 13	-0.0008	0.569	0.0423	0.216
12787_47_3	ZNF134	ZN134	Zinc finger protein 134	-0.0014	0.0869	-0.0273	0.216
12838_28_3	DUSP15	DUS15	Dual specificity protein phosphatase 15	-0.0009	0.324	-0.0281	0.216
14102_6_3	GNLY	Granulysin	Granulysin	0.0193	0.00486	0.2473	0.216
14156_33_3	YWHAB	14-3-3 protein beta/alpha	14-3-3 protein beta/alpha	0.0032	0.0671	0.0604	0.216
2875_15_2	TBP	TBP	TATA-box-binding protein	0.0001	0.967	-0.0445	0.216
3348_49_2	BMP1	BMP-1	Bone morphogenetic protein 1	-0.0009	0.576	-0.0466	0.216
8078_15_3	C6orf226	CF226	Uncharacterized protein C6orf226	-0.0017	0.00785	-0.0232	0.216
8255_34_3	MRVI1	MRVI1	Protein MRVI1	0.0014	0.501	0.0642	0.216
8955_60_3	GLT8D1	GL8D1	Glycosyltransferase 8 domain-containing protein 1	0.0052	0.00898	0.0702	0.216
11162_37_3	EQTN	EQTN	Equatorin	-0.0019	0.196	-0.0495	0.217
11566_48_3	KRT72	Keratin 72	Keratin, type II cytoskeletal 72	-0.0019	0.0963	-0.0385	0.217
12781_2_3	TARBP2	TRBP2	RISC-loading complex subunit TARBP2	-0.0005	0.547	-0.0256	0.217
14082_56_3	TLN2	TLN2	Talin-2	0.0019	0.154	0.0439	0.217
5463_22_3	GAS1	GAS1	Growth arrest-specific protein 1	-0.0003	0.902	0.0633	0.217
6359_50_3	POMGNT2	AGO61	Protein O-linked-mannose beta-1,4-N-acetylglucosaminyltransferase 2	0.0026	0.389	0.0954	0.217
8305_18_3	SULF2	SULF2	Extracellular sulfatase Sulf-2	0.0009	0.478	0.0399	0.217
8390_25_3	COX7A1	CX7A1	Cytochrome c oxidase subunit 7A1, mitochondrial	-0.001	0.492	-0.0468	0.217
9568_289_3	FCAMR	FCAMR	High affinity immunoglobulin alpha and immunoglobulin mu Fc receptor	0.0012	0.329	0.0385	0.217
9604_14_3	CDH11	Cadherin-11	Cadherin-11	0.0025	0.435	0.0995	0.217
3814_63_1	IL11RA	IL-11 RA	Interleukin-11 receptor subunit alpha	0.0027	0.327	0.0895	0.218
5103_30_3	CD200R1	MO2R1	Cell surface glycoprotein CD200 receptor 1	-0.001	0.322	-0.0319	0.218
5125_6_3	SIGLEC14	SIG14	Sialic acid-binding Ig-like lectin 14	-0.0025	0.209	-0.0667	0.218
5751_14_3	LETMD1	HCCR-1	LETM1 domain-containing protein 1	-0.0012	0.349	-0.0403	0.218
8998_15_3	HS3ST4	HS3S4	Heparan sulfate glucosamine 3-O-sulfotransferase 4	-0.0007	0.362	-0.0244	0.218
11530_37_3	HMBS	HEM3	Porphobilinogen deaminase	-0.0016	0.393	-0.0593	0.219
13565_2_3	RBL2	p130	p130	-0.0047	0.0561	-0.0832	0.219
3003_29_2	NCR3	NKp30	Natural cytotoxicity triggering receptor 3	0.0004	0.74	-0.0325	0.22
6593_5_3	GALNT3	GALT3	Polypeptide N-acetylgalactosaminyltransferase 3	0.0003	0.764	-0.0264	0.22
12425_104_3	ARF6	ARF6	ADP-ribosylation factor 6	0.0006	0.7	0.0427	0.222
14007_22_3	PAPSS1	PAPS1	Bifunctional 3'-phosphoadenosine 5'-phosphosulfate synthase 1	-0.0001	0.944	0.0231	0.222
5620_13_3	PAM	AMD	Peptidyl-glycine alpha-amidating monooxygenase	0.0085	0.0515	0.1454	0.222
5661_15_3	IL18	IL-18	Interleukin-18	0.0014	0.339	0.0468	0.222
4322_28_3	AMN	AMNLS	Protein amnionless	-0.0017	0.198	-0.0426	0.223
5085_18_3	IL20RA	IL-20 Ra	Interleukin-20 receptor subunit alpha	-0.0032	0.194	0.0814	0.223
8228_10_3	UQCC3	CK083	Ubiquinol-cytochrome-c reductase complex assembly factor 3	-0.0017	0.172	-0.0419	0.223
11462_8_3	RBFOX2	RBM9	RNA binding protein fox-1 homolog 2	-0.0004	0.74	-0.0354	0.224
9053_16_3	CRIP2	CRIP2	Cysteine-rich protein 2	0.0052	0.000284	0.0514	0.224
11336_9_3	FANCF	FANCF	Fanconi anemia group F protein	-0.0002	0.892	-0.0316	0.225
9796_4_3	CEL	CEL	Bile salt-activated lipase	0.0071	0.147	-0.1533	0.225
11548_84_3	CDC25A	MPIP1	M-phase inducer phosphatase 1	-0.0016	0.31	-0.0511	0.226
13602_6_3	NHP2L1	NH2L1	NHP2-like protein 1	0.0003	0.866	0.044	0.226
14332_3_3	RALA	RALA	Ras-related protein Ral-A	-0.0018	0.393	0.0665	0.226
5068_54_3	CRTAM	CRTAM	Cytotoxic and regulatory T-cell molecule	-0.0007	0.416	-0.0273	0.226
6647_55_3	UBC	PolyUbiquitin K63	PolyUbiquitin K63-linked	0.0023	0.538	-0.1142	0.226
7122_31_3	LGR5	LGR5	Leucine-rich repeat-containing G-protein coupled receptor 5	-0.0011	0.248	-0.0296	0.226
9013_60_3	NTN1	NET1	Netrin-1	0.0079	0.000321	0.0799	0.226
2449_1_4	PLA2G5	GV	Calcium-dependent phospholipase A2	0.0022	0.67	-0.1521	0.227
3415_61_2	IBSP	BSP	Bone sialoprotein 2	0.0149	0.172	-0.3565	0.228
5480_49_3	CCL5	RANTES	C-C motif chemokine 5	-0.0019	0.48	-0.0839	0.228
6448_36_3	SEMA3C	Sema E	Semaphorin-3C	0.0013	0.632	0.0827	0.228
6581_50_3	GC	Gc-Globulin, Mixed Type	Vitamin D-binding protein	-0.0018	0.185	-0.0446	0.228
7233_73_3	P2RX6	P2RX6	P2X purinoceptor 6	0.0001	0.959	0.0272	0.228
9075_121_3	KIAA1024	K1024	UPF0258 protein KIAA1024	-0.0018	0.155	-0.0414	0.228
3342_76_4	ABL2	ABL2	Abelson tyrosine-protein kinase 2	-0.0018	0.101	-0.0366	0.229
3387_1_2	PAK3	PAK3	Serine/threonine-protein kinase PAK 3	-0.002	0.0869	-0.0389	0.229
3827_22_1	PAK6	PAK6	Serine/threonine-protein kinase PAK 6	0.009	0.0625	0.1618	0.229
4249_64_2	NME2	NDP kinase B	Nucleoside diphosphate kinase B	0.0013	0.6	0.0735	0.229
5963_9_3	DMKN	Dermokine	Dermokine	0.0008	0.766	0.078	0.229
7002_1_3	MXRA8	MXRA8	Matrix-remodeling-associated protein 8	-0.0006	0.596	-0.0326	0.229
8383_20_3	C11orf94	CK094	Uncharacterized protein C11orf94	-0.001	0.561	-0.0538	0.229
8820_2_3	C1QTNF2	C1QT2	Complement C1q tumor necrosis factor-related protein 2	-0.0009	0.507	-0.0404	0.231
2201_17_6	COL18A1	Endostatin	Endostatin	0.0022	0.302	0.068	0.233
5858_6_5	YWHAZ	14-3-3 protein zeta/delta	14-3-3 protein zeta/delta	0.0036	0.0869	0.0696	0.233
6603_18_3	KAL1	KALM	Anosmin-1	-0.0007	0.644	-0.0436	0.233
9300_13_3	PVRL1	nectin-1 gamma	Nectin-1, isoform gamma	-0.0023	0.076	-0.0426	0.233
10870_32_3	SPAST	Spastin	Spastin	0.0019	0.495	0.0851	0.234
11231_12_3	FDX1L	ADXL	Adrenodoxin-like protein, mitochondrial	-0.0018	0.103	-0.037	0.234
11370_20_3	INPP5E	INP5E	72 kDa inositol polyphosphate 5-phosphatase	-0.0018	0.168	-0.0423	0.234
12386_11_3	RNPEP	AMPB	Aminopeptidase B	-0.0026	0.16	-0.0604	0.234
13387_55_3	EHF	EHF	ETS homologous factor	-0.0003	0.904	0.0739	0.234
3044_3_2	CCL18	PARC	C-C motif chemokine 18	0.0189	0.00548	0.2273	0.234
5093_47_3	JAG2	JAG2	Protein jagged-2	-0.0013	0.305	-0.0406	0.234
6468_37_3	TAC4	TKN4	Tachykinin-4	-0.0008	0.248	-0.0218	0.234
7856_51_3	FAM151A	F151A	Protein FAM151A	-0.0015	0.328	-0.0496	0.234
8323_163_3	TFF3	TFF3	Trefoil factor 3	0.0014	0.44	0.0549	0.234
9279_7_3	IGSF11	IGS11	Immunoglobulin superfamily member 11	0.0037	0.0737	0.069	0.234
9834_62_3	ADH1B	ADH1B	Alcohol dehydrogenase 1B	0.0016	0.123	0.0343	0.234
11267_11_3	MUC1	MUC1	Mucin-1	-0.0008	0.422	-0.0316	0.235
11837_7_3	TNFRSF18	GITR	Tumor necrosis factor receptor superfamily member 18	-0.0049	0.0464	-0.0814	0.236
8080_24_3	MSMP	PSMP	Prostate-associated microseminoprotein	0.0078	0.0594	0.1359	0.236
4985_11_1	FABP5	FABPE	Fatty acid-binding protein, epidermal	-0.0006	0.65	0.0405	0.237
6469_62_3	LY6G6D	LY66D	Lymphocyte antigen 6 complex locus protein G6d	-0.0008	0.447	-0.0306	0.237
6551_94_3	SERPINA12	Vaspin	Serpin A12	-0.0015	0.438	-0.0573	0.237
9275_2_3	CTSL	Cathepsin L	Cathepsin L1	0.003	0.673	-0.2025	0.237
4294_16_2	SPHK1	Sphingosine kinase 1	Sphingosine kinase 1	-0.0014	0.198	-0.0362	0.238
12396_19_3	HIBCH	HIBCH	3-hydroxyisobutyryl-CoA hydrolase, mitochondrial	0.0027	0.393	0.0967	0.239
14674_63_3	PACSIN3	PACN3	Protein kinase C and casein kinase substrate in neurons protein 3	-0.0024	0.14	-0.0525	0.239
6003_28_3	NEU1	NEUR1	Sialidase-1	0.0001	0.888	-0.0268	0.239
8034_6_3	DRGX	DRGX	Dorsal root ganglia homeobox protein	0.0025	0.263	0.0702	0.241
3828_54_2	PDGFC	PDGF-CC	Platelet-derived growth factor C	-0.0008	0.367	-0.0274	0.242
5015_15_1	PLA2G7	PAFAH	Platelet-activating factor acetylhydrolase	0.0053	0.168	-0.1226	0.242
7928_183_3	TPST1	TPST1	Protein-tyrosine sulfotransferase 1	0.0038	0.27	0.1074	0.242
4132_27_2	FST	FST	Follistatin	-0.0006	0.509	-0.0254	0.243
9365_91_3	EYS	EYS	Protein eyes shut homolog	-0.0011	0.185	-0.0262	0.243
9543_131_3	COG8	COG8	Conserved oligomeric Golgi complex subunit 8	-0.0005	0.739	0.0426	0.243
11459_81_3	ELL	ELL	RNA polymerase II elongation factor ELL	-0.0007	0.363	0.0223	0.245
6273_58_3	LEPRE1	P3H1	Prolyl 3-hydroxylase 1	-0.0009	0.268	-0.0253	0.245
7008_13_3	EVA1C	F176C	Protein eva-1 homolog C	-0.0018	0.337	-0.0587	0.245
10455_196_3	IL31	IL-31	Interleukin-31	-0.0013	0.163	-0.0283	0.246
3644_5_4	DKKL1	Soggy-1	Dickkopf-like protein 1	-0.003	0.222	-0.0797	0.246
3479_71_2	PRSS3	TRY3	Trypsin-3	-0.0013	0.0311	-0.0197	0.247
3797_1_1	CDH2	Cadherin-2	Cadherin-2	0.0006	0.754	0.0482	0.248
11540_37_3	FOXO3	FOXO3A	Forkhead box protein O3	-0.0008	0.427	-0.0285	0.249
12575_30_3	MTHFD1	C1TC	C-1-tetrahydrofolate synthase, cytoplasmic	-0.0013	0.348	-0.0406	0.249
13613_23_3	AK5	Adenylate kinase isoenzyme 5	Adenylate kinase isoenzyme 5	-0.0005	0.763	-0.0466	0.249
14260_112_3	NET1	ARHG8	Neuroepithelial cell-transforming gene 1 protein	-0.0006	0.544	-0.0291	0.249
3837_6_2	ZAP70	ZAP70	Tyrosine-protein kinase ZAP-70	-0.0009	0.467	0.0354	0.249
3867_49_1	SEZ6L2	SE6L2	Seizure 6-like protein 2	-0.0013	0.394	-0.0461	0.249
3881_49_2	DYNLL1	DLC8	Dynein light chain 1, cytoplasmic	-0.0005	0.641	-0.0283	0.249
4212_5_3	EPS15L1	EP15R	Epidermal growth factor receptor substrate 15-like 1	-0.0008	0.441	-0.0307	0.249
5006_71_1	MAPK13	MK13	Mitogen-activated protein kinase 13	0.0003	0.807	-0.0342	0.249
5097_14_3	KIR3DS1	KI3S1	Killer cell immunoglobulin-like receptor 3DS1	-0.0012	0.231	-0.0311	0.249
5692_79_3	TNF	TNF-a	Tumor necrosis factor	-0.0012	0.344	-0.0387	0.249
5846_24_3	NOG	Noggin	Noggin	0.0027	0.457	0.108	0.249
8459_10_3	BMP6	BMP-6	Bone morphogenetic protein 6	-0.0027	0.259	0.0731	0.249
8758_2_3	PCDHA7	PCDA7	Protocadherin alpha-7	0.0072	0.0567	0.1213	0.249
9606_4_3	NUP210L	P210L	Nuclear pore membrane glycoprotein 210-like	-0.001	0.265	-0.0287	0.249
13230_174_3	0	IgG2, Kappa	Ig gamma-2, Kappa	-0.0018	0.0968	-0.0347	0.25
10618_190_3	LRP2	megalin	Low-density lipoprotein receptor-related protein 2	-0.0014	0.67	-0.0929	0.251
13459_30_3	TOR4A	CI167	Torsin-4A	-0.0003	0.761	-0.0243	0.251
14151_4_3	ISG15	UCRP	Ubiquitin-like protein ISG15	0.0022	0.493	-0.0908	0.251
3477_63_2	NTRK1	TrkA	High affinity nerve growth factor receptor	-0.0006	0.633	-0.0386	0.251
6421_52_3	IFNA16	IFN16	Interferon alpha-16	-0.0023	0.136	-0.0469	0.251
8028_22_3	SPINK5	SPINK5	Serine protease inhibitor Kazal-type 5	-0.0016	0.189	0.0387	0.251
9765_4_3	NDE1	NDE1	Nuclear distribution protein nudE homolog 1	-0.0006	0.842	-0.0689	0.251
3736_60_3	BMP6	BMP-6	Bone morphogenetic protein 6	-0.0019	0.399	0.0655	0.252
10518_14_3	IGSF9	TUTLA	Protein turtle homolog A	-0.0005	0.735	-0.0408	0.253
4842_62_2	GPC3	Glypican 3	Glypican-3	0.0033	0.289	0.0949	0.253
2853_68_2	CHEK1	CHK1	Serine/threonine-protein kinase Chk1	-0.0007	0.505	-0.0325	0.255
5089_11_3	IL7R	IL-7 Ra	Interleukin-7 receptor subunit alpha	0.0003	0.752	-0.0245	0.255
10047_12_3	NCF2	NCF-2	Neutrophil cytosol factor 2	-0.0025	0.101	-0.049	0.257
10575_31_3	PUF60	PUF60	Poly(U)-binding-splicing factor PUF60	0.0009	0.566	0.0449	0.257
11067_13_3	BGLAP	Osteocalcin	Osteocalcin	0.0012	0.6	0.0661	0.257
11104_13_3	CHI3L1	YKL-40	Chitinase-3-like protein 1	0.0009	0.892	0.1594	0.257
11643_73_3	DTX3L	DTX3L	E3 ubiquitin-protein ligase DTX3L	-0.0004	0.718	-0.0273	0.257
12033_3_3	BUB1	BUB1	Mitotic checkpoint serine/threonine-protein kinase BUB1	-0.0009	0.272	-0.0255	0.257
12394_53_3	C16orf54	CP054	Transmembrane protein C16orf54	-0.0012	0.38	-0.0403	0.257
12594_5_3	GCA	GRAN	Grancalcin	-0.0006	0.548	-0.0303	0.257
3283_21_1	TGFBI	BGH3	Transforming growth factor-beta-induced protein ig-h3	0.0043	0.0641	0.0743	0.257
5621_64_3	THSD1	THSD1	Thrombospondin type-1 domain-containing protein 1	-0.0006	0.592	-0.0291	0.257
6454_38_3	ARHGDIA	Rho-GDIa	Rho GDP-dissociation inhibitor 1	0.0002	0.923	0.042	0.257
8074_32_3	TMEM70	TMM70	Transmembrane protein 70, mitochondrial	-0.0007	0.717	-0.0525	0.257
8754_5_3	NMU	NMU	Neuromedin-U	-0.0004	0.603	-0.0216	0.257
8858_21_3	BATF3	BATF3	Basic leucine zipper transcriptional factor ATF-like 3	-0.001	0.278	-0.0277	0.257
8982_65_3	THBS3	TSP3	Thrombospondin-3	0.0014	0.584	0.073	0.257
9907_216_3	TNKS	Tankyrase-1	Tankyrase-1	-0.0009	0.39	-0.0315	0.257
7198_197_3	FAM20B	FA20B	Glycosaminoglycan xylosylkinase	0.0009	0.785	0.0842	0.258
8756_41_3	KCNE5	KCE1L	Potassium voltage-gated channel subfamily E regulatory beta subunit 5	-0.0132	0.0193	0.1823	0.258
11108_16_3	FLNA	filamin A	Filamin-A	-0.0007	0.433	-0.0277	0.26
11289_31_3	CSNK1D	KC1D	Casein kinase I isoform delta	-0.0008	0.46	-0.0328	0.26
12844_10_3	BAG4	BAG4	BAG family molecular chaperone regulator 4	-0.0009	0.407	-0.0319	0.26
3186_2_2	C2	C2	Complement C2	0.0001	0.969	-0.0401	0.26
3423_59_2	CMA1	Chymase	Chymase	0.0005	0.682	-0.0304	0.26
8465_52_3	CTSH	Cathepsin H	Cathepsin H	0.0011	0.86	0.1484	0.26
9627_15_3	VIT	VITRN	Vitrin	-0.0005	0.911	0.0985	0.26
7775_15_3	KLK11	Kallikrein 11	Kallikrein-11	-0.0024	0.59	-0.1239	0.262
12480_9_3	OTUD5	OTUD5	OTU domain-containing protein 5	0.0009	0.637	0.0553	0.263
12491_23_3	CLIC4	CLIC4	Chloride intracellular channel protein 4	0.0101	1.49e-05	0.0803	0.263
9182_3_3	LRP1	sLRP1	Low-density lipoprotein receptor-related protein 1, soluble	-0.0003	0.921	0.0748	0.263
3221_54_1	SFRP1	SARP-2	Secreted frizzled-related protein 1	0.0029	0.599	0.1531	0.264
5888_29_3	EIF5A	eIF-5A-1	Eukaryotic translation initiation factor 5A-1	0.0001	0.971	0.0778	0.264
3313_21_2	FCN2	FCN2	Ficolin-2	-0.0003	0.868	-0.0501	0.265
6914_15_3	AMIGO2	AMGO2	Amphoterin-induced protein 2	0.0019	0.264	-0.0514	0.265
12734_112_3	KIF22	KIF22	Kinesin-like protein KIF22	-0.001	0.339	-0.0304	0.266
13723_6_3	IL10	IL-10	Interleukin-10	-0.0008	0.65	0.0463	0.266
7083_74_3	MATN4	MATN4	Matrilin-4	0.0034	0.329	0.1021	0.266
12798_46_3	SLC4A8	S4A8	Electroneutral sodium bicarbonate exchanger 1	0.0001	0.954	-0.0267	0.268
12988_49_3	EWSR1	EWS	RNA-binding protein EWS	0.0007	0.785	0.0623	0.268
13700_10_3	ANXA2	annexin II	Annexin A2	0.0016	0.629	0.0893	0.268
5490_53_3	SPOCK1	Testican-1	Testican-1	0.0029	0.321	0.0857	0.268
6290_3_3	UTS2B	UTS2B	Urotensin-2B	-0.0027	0.172	-0.0609	0.268
7802_53_3	NSG1	NSG1	Neuron-specific protein family member 1	-0.0015	0.219	-0.0382	0.268
7882_31_3	SLAMF7	SLAF7	SLAM family member 7	-0.0005	0.753	0.0431	0.268
8315_5_3	DEFB119	DB119	Beta-defensin 119	-0.0014	0.16	-0.0303	0.268
8803_61_3	PVRL1	nectin-1 gamma	Nectin-1, isoform gamma	-0.0016	0.188	-0.0384	0.268
9180_6_3	IFNGR2	INGR2	Interferon gamma receptor 2	0.0011	0.659	0.0704	0.268
9955_40_3	RNF148	RN148	RING finger protein 148	-0.0022	0.0561	-0.0356	0.268
10548_35_3	KLRG1	KLRG1	Killer cell lectin-like receptor subfamily G member 1	0.0031	0.315	0.0927	0.269
8922_4_3	TMCC3	TMCC3	Transmembrane and coiled-coil domains protein 3	-0.0018	0.748	0.1396	0.269
13499_30_3	F8	Coagulation Factor VIII	Coagulation Factor VIII	-0.0017	0.36	-0.0534	0.27
11383_41_3	KRT7	Keratin 7	Keratin, type II cytoskeletal 7	-0.0009	0.535	0.0415	0.271
13716_259_3	F2	Prothrombin	Prothrombin	0.0034	0.269	0.0916	0.274
11450_110_3	P4HB	Protein disulfide-isomerase	Protein disulfide-isomerase	0.0011	0.282	-0.0294	0.275
11836_144_3	DDR1	discoidin domain receptor 1	Epithelial discoidin domain-containing receptor 1	0.0033	0.121	0.063	0.275
12651_21_3	PDK2	PDK2	[Pyruvate dehydrogenase (acetyl-transferring)] kinase isozyme 2, mitochondrial	-0.0014	0.173	-0.0316	0.275
14123_34_3	C10orf54	GI24	Platelet receptor Gi24	0.0025	0.0759	0.0409	0.275
2835_1_4	XRCC6	Ku70	X-ray repair cross-complementing protein 6	0.0006	0.703	-0.0436	0.275
3201_49_2	KLK5	kallikrein 5	Kallikrein-5	-0.0019	0.634	-0.1115	0.275
3591_51_3	CDH6	Cadherin-6	Cadherin-6	-0.0026	0.241	-0.0666	0.275
3891_56_1	MBD4	MBD4	Methyl-CpG-binding domain protein 4	-0.0009	0.448	-0.0339	0.275
5059_8_3	IGHG1 IGHG2 IGHG3 IGHG4 IGK@ IGL@	IgG	Immunoglobulin G	-0.0003	0.962	0.1549	0.275
6225_3_3	PRSS8	Prostasin	Prostasin	0.0021	0.344	0.0658	0.275
6237_11_3	FGFRL1	FGRL1	Fibroblast growth factor receptor-like 1	0.0004	0.883	0.0578	0.275
6627_25_3	PNLIPRP1	LIPR1	Inactive pancreatic lipase-related protein 1	-0.0001	0.972	-0.0515	0.275
8671_378_3	TRAPPC5	TPPC5	Trafficking protein particle complex subunit 5	-0.0005	0.526	-0.024	0.275
9754_33_3	NQO2	Quinone reductase 2	Ribosyldihydronicotinamide dehydrogenase [quinone]	0.0108	0.00486	0.1228	0.275
3587_53_2	BMP10	BMP10	Bone morphogenetic protein 10	-0.0015	0.133	-0.0302	0.277
10073_22_3	TDP1	TYDP1	Tyrosyl-DNA phosphodiesterase 1	-0.0021	0.219	-0.0518	0.278
2505_49_3	GFRA3	GFRa-3	GDNF family receptor alpha-3	-0.0005	0.62	-0.0253	0.278
2781_63_2	CCL4L1	LAG-1	C-C motif chemokine 4-like	-0.0011	0.699	-0.0747	0.278
6354_13_3	HEPHL1	HPHL1	Hephaestin-like protein 1	-0.0002	0.943	-0.0602	0.278
8878_48_3	YTHDC1	YTDC1	YTH domain-containing protein 1	-0.001	0.371	-0.0333	0.279
13013_41_3	PARK2	PRKN2	E3 ubiquitin-protein ligase parkin	-0.0023	0.0153	-0.0294	0.28
8067_21_3	KCNE3	KCNE3	Potassium voltage-gated channel subfamily E member 3	-0.0012	0.21	-0.0275	0.28
10521_10_3	MXRA8	MXRA8	Matrix-remodeling-associated protein 8	0.0054	0.00579	0.0621	0.281
5236_2_3	NR1D1	NR1D1	Nuclear receptor subfamily 1 group D member 1	-0.0019	0.0205	-0.026	0.281
13984_23_3	DDX25	DDX25	ATP-dependent RNA helicase DDX25	-0.0004	0.691	-0.0285	0.282
3004_67_2	PDCD1LG2	PD-L2	Programmed cell death 1 ligand 2	0.0037	0.0265	0.0518	0.282
3494_71_3	FGF17	FGF-17	Fibroblast growth factor 17	0.0046	0.331	0.1374	0.282
4487_1_1	FGF7	FGF7	Fibroblast growth factor 7	0.0038	0.076	0.0659	0.282
7146_16_3	PDIA4	PDIA4	Protein disulfide-isomerase A4	0.0009	0.637	0.0512	0.282
8927_6_3	C7orf73	CG073	Uncharacterized protein C7orf73	0.0012	0.287	-0.0321	0.282
9932_49_3	SEMA4F	SEM4F	Semaphorin-4F	-0.0018	0.133	-0.0369	0.282
2843_13_2	SPINT2	SPINT2	Kunitz-type protease inhibitor 2	0.007	0.078	0.1209	0.285
2946_52_2	CFD	Factor D	Complement factor D	-0.0004	0.889	-0.0633	0.285
9416_77_3	CPM	CBPM	Carboxypeptidase M	0.0073	0.00371	0.0783	0.285
10878_1_3	TNFRSF10B	TRAIL R2	Tumor necrosis factor receptor superfamily member 10B	0.0006	0.779	-0.0494	0.286
2809_25_2	ADAMTS4	ADAMTS-4	A disintegrin and metalloproteinase with thrombospondin motifs 4	-0.0013	0.361	-0.039	0.286
12630_8_3	ARFIP2	ARFP2	Arfaptin-2	0.0015	0.161	-0.0322	0.287
12875_28_3	UBTD2	UBTD2	Ubiquitin domain-containing protein 2	-0.0012	0.476	0.047	0.287
3823_9_1	MATK	MATK	Megakaryocyte-associated tyrosine-protein kinase	-0.0011	0.322	-0.0332	0.287
10015_119_3	KCNAB2	KCAB2	Voltage-gated potassium channel subunit beta-2	-0.0004	0.764	-0.0352	0.288
11185_145_3	GCH1	GCH1	GTP cyclohydrolase 1	-0.0008	0.436	-0.0284	0.288
11260_47_3	SUN5	SPA4L	SUN domain-containing protein 5	0.0025	0.0386	-0.0334	0.288
11303_7_3	SAMHD1	SAMH1	Deoxynucleoside triphosphate triphosphohydrolase SAMHD1	0.0004	0.76	0.0346	0.288
4149_8_2	PDGFB	PDGF-BB	Platelet-derived growth factor subunit B	-0.001	0.207	-0.0239	0.288
4540_11_2	CBX5	CBX5	Chromobox protein homolog 5	-0.0011	0.354	-0.0324	0.288
6586_19_3	ADAM11	ADA11	Disintegrin and metalloproteinase domain-containing protein 11	0.0002	0.962	0.0771	0.288
6629_3_3	DEFB1	HBD-1	Beta-defensin 1	-0.0103	0.273	0.2705	0.288
8232_90_3	AMICA1	JAML1	Junctional adhesion molecule-like	0.0116	0.152	0.2378	0.288
9794_17_3	ADCK4	ADCK4	AarF domain-containing protein kinase 4	-0.0017	0.0641	-0.0277	0.288
10832_24_3	B4GALT6	B4GT6	Beta-1,4-galactosyltransferase 6	0.0003	0.957	0.115	0.29
8016_19_3	DNAJC4	DNJC4	DnaJ homolog subfamily C member 4	0	0.979	0.0313	0.29
3817_18_1	PRKCQ	KPCT	Protein kinase C theta type	-0.0007	0.618	0.0392	0.291
4125_52_2	AGER	sRAGE	Advanced glycosylation end product-specific receptor, soluble	-0.0053	0.0209	-0.0694	0.291
4986_59_1	PTK2	FAK1	Focal adhesion kinase 1	-0.0012	0.39	-0.0403	0.291
7808_5_3	GLCE	GLCE	D-glucuronyl C5-epimerase	0.0006	0.85	0.0795	0.291
7981_230_3	B3GALT6	B3GT6	Beta-1,3-galactosyltransferase 6	0.0006	0.599	0.0321	0.291
8816_44_3	ARMC5	ARMC5	Armadillo repeat-containing protein 5	-0.0016	0.0183	-0.0203	0.291
9484_75_3	DSG2	Desmoglein-2	Desmoglein-2	-0.0018	0.452	0.0663	0.291
6102_2_3	CKLF	CKLF	Chemokine-like factor	-0.0006	0.51	-0.0253	0.292
14713_46_3	AZU1	Azurocidin	Azurocidin	-0.001	0.223	-0.025	0.293
8973_23_3	FCRL4	FCRL4	Fc receptor-like protein 4	-0.0014	0.18	-0.0309	0.293
12475_48_3	CLIC5	CLIC5	Chloride intracellular channel protein 5	0.0013	0.67	-0.0818	0.294
4775_34_3	GSN	Gelsolin	Gelsolin	0.0025	0.2	0.0575	0.296
5695_5_3	BPIFA2	SPLC2	BPI fold-containing family A member 2	-0.0023	0.301	-0.0617	0.296
9076_25_3	PENK	PENK	Proenkephalin-A	0.0072	0.36	0.2245	0.296
9277_16_3	REG3A	PAP1	Regenerating islet-derived protein 3-alpha	0.0003	0.875	0.043	0.296
12676_1_3	PACSIN1	PACN1	Protein kinase C and casein kinase substrate in neurons protein 1	-0.001	0.447	-0.0346	0.297
14008_22_3	DCP1A	DCP1A	mRNA-decapping enzyme 1A	-0.0009	0.696	0.0565	0.297
2665_26_2	TNFRSF17	BCMA	Tumor necrosis factor receptor superfamily member 17	0.0018	0.587	0.0865	0.297
3046_31_1	RETN	resistin	Resistin	0.0006	0.806	-0.0571	0.297
4541_49_2	CDON	CDON	Cell adhesion molecule-related/down-regulated by oncogenes	0.0002	0.959	0.067	0.297
4911_49_2	GSTP1	Glutathione S-transferase Pi	Glutathione S-transferase P	0.0047	0.343	0.1389	0.297
5807_77_3	CD70	CD70	CD70 antigen	-0.0011	0.287	-0.0285	0.297
6409_57_3	ADGRF5	GP116	Adhesion G protein-coupled receptor F5	-0.0017	0.344	-0.0502	0.297
9929_16_3	HSD17B7	DHB7	3-keto-steroid reductase	-0.0008	0.273	-0.0215	0.297
5244_12_3	MAPK9	JNK2	Mitogen-activated protein kinase 9	-0.0013	0.387	-0.04	0.298
9872_23_3	CTNNA2	CTNA2	Catenin alpha-2	0.0002	0.901	0.0418	0.298
14036_116_3	MPDZ	MPDZ	Multiple PDZ domain protein	-0.0026	0.00507	-0.0281	0.299
3611_70_4	ECE1	Endothelin-converting enzyme 1	Endothelin-converting enzyme 1	-0.0013	0.6	-0.0674	0.299
9116_28_3	HEPACAM2	HECA2	HEPACAM family member 2	0.0015	0.397	0.0501	0.299
11401_181_3	RNF146	RN146	E3 ubiquitin-protein ligase RNF146	0	0.989	0.0223	0.3
4129_72_1	CFB	Factor B	Complement factor B	0.003	0.32	0.0838	0.3
6121_5_3	RNASE7	RNAS7	Ribonuclease 7	-0.0017	0.0503	-0.0249	0.3
6424_2_3	RNASE13	RNS13	Probable inactive ribonuclease-like protein 13	-0.001	0.321	-0.0294	0.3
10551_7_3	LAT	LAT	Linker for activation of T-cells family member 1	-0.0024	0.179	-0.053	0.301
11242_33_3	TGM1	TGM1	Protein-glutamine gamma-glutamyltransferase K	0.0002	0.874	-0.0339	0.301
13023_8_3	ASPRV1	APRV1	Retroviral-like aspartic protease 1	-0.0008	0.39	-0.0261	0.301
13504_147_3	HNRNPR	HNRPR	Heterogeneous nuclear ribonucleoprotein R	0.001	0.448	0.0345	0.301
3022_4_2	CTLA4	CTLA-4	Cytotoxic T-lymphocyte protein 4	-0.0016	0.382	-0.0515	0.301
4430_44_3	COLEC11	Collectin Kidney 1	Collectin-11	0.0035	0.586	0.1677	0.301
4964_67_1	ERAP1	ARTS1	Endoplasmic reticulum aminopeptidase 1	0.0004	0.946	0.1314	0.301
7982_10_3	MRPL32	RM32	39S ribosomal protein L32, mitochondrial	-0.0001	0.906	-0.0263	0.301
8687_26_3	TMEM106B	T106B	Transmembrane protein 106B	-0.0008	0.82	0.0813	0.301
11388_75_3	WFDC2	HE4	WAP four-disulfide core domain protein 2	-0.0046	0.0154	-0.0574	0.302
2719_3_4	CSF3R	G-CSF-R	Granulocyte colony-stimulating factor receptor	-0.0014	0.174	-0.0306	0.302
3624_3_4	PRSS27	Marapsin	Serine protease 27	-0.0029	0.296	-0.0777	0.302
5201_50_4	PDE9A	PDE9A	High affinity cGMP-specific 3',5'-cyclic phosphodiesterase 9A	0.0009	0.421	0.0287	0.302
8072_19_3	MZT1	MZT1	Mitotic-spindle organizing protein 1	-0.0005	0.609	-0.0266	0.302
9913_4_3	RRBP1	RRBP1	Ribosome-binding protein 1	-0.0009	0.423	-0.032	0.302
10948_14_3	PLD3	PLD3	Phospholipase D3	0.0041	0.563	0.1887	0.303
13113_7_3	SPP1	Osteopontin	Osteopontin	0.0044	0.0293	-0.0601	0.303
5443_62_2	NPPA	ANP	Atrial natriuretic factor	-0.001	0.331	-0.029	0.303
6936_7_3	PMEPA1	PMEPA	Protein TMEPAI	-0.0022	0.299	-0.0579	0.303
9197_4_3	LGALS9	LEG9	Galectin-9	0.0039	0.0216	0.0501	0.303
7740_33_3	FATE1	FATE1	Fetal and adult testis-expressed transcript protein	-0.001	0.237	-0.0235	0.304
14052_26_3	UNC13A	UN13A	Protein unc-13 homolog A	-0.0011	0.296	-0.0284	0.306
14747_9_3	CRLF1	CRLF1	Cytokine receptor-like factor 1	0.005	0.126	0.0942	0.306
3800_71_2	CKB	CK-BB	Creatine kinase B-type	0.0055	0.0636	0.0851	0.306
4123_60_2	FGF4	FGF-4	Fibroblast growth factor 4	-0.0008	0.501	-0.0303	0.306
7012_35_3	VNN2	VNN2	Vascular non-inflammatory molecule 2	0.0009	0.467	0.0353	0.306
7878_2_3	SEC61B	SC61B	Protein transport protein Sec61 subunit beta	-0.0002	0.933	-0.0437	0.306
8859_51_3	CA11	CAH11	Carbonic anhydrase-related protein 11	-0.001	0.785	0.0905	0.306
9063_9_3	APOA5	Apo A-V	Apolipoprotein A-V	-0.0017	0.44	-0.0588	0.306
3773_15_4	TEK	sTie-2	Angiopoietin-1 receptor, soluble	0.0002	0.926	-0.037	0.307
7832_181_3	PDIA3	Protein disulfide isomerase A3	Protein disulfide-isomerase A3	0.0024	0.154	0.0483	0.308
8249_124_3	ALK	ALK	ALK tyrosine kinase receptor	0.0017	0.332	0.0483	0.308
9936_27_3	LNX1	LNX1	E3 ubiquitin-protein ligase LNX	-0.0014	0.353	-0.0411	0.308
12483_62_3	RORB	RORB	Nuclear receptor ROR-beta	-0.001	0.175	-0.022	0.309
14051_54_3	FOXC2	FOXC2	Forkhead box protein C2	-0.0005	0.623	-0.0256	0.309
3858_5_1	ACP1	PPAC	Low molecular weight phosphotyrosine protein phosphatase	-0.0117	0.248	-0.2814	0.309
7218_87_3	ATP1B2	AT1B2	Sodium/potassium-transporting ATPase subunit beta-2	-0.0001	0.971	0.0637	0.309
7815_49_3	IGFBPL1	IBPL1	Insulin-like growth factor-binding protein-like 1	-0.0055	0.143	0.1067	0.309
8236_8_3	C18orf32	CR032	UPF0729 protein C18orf32	0.0003	0.696	0.0222	0.309
8385_248_3	HGFAC	HGFA	Hepatocyte growth factor activator	0.003	0.493	0.1172	0.309
9106_87_3	LYSMD4	LYSM4	LysM and putative peptidoglycan-binding domain-containing protein 4	-0.0016	0.107	-0.0287	0.309
9207_60_3	CRYZL1	QORL1	Quinone oxidoreductase-like protein 1	-0.0027	0.688	0.1706	0.309
12695_62_3	KLHL12	KLH12	Kelch-like protein 12	-0.0016	0.0492	-0.0234	0.31
5627_53_3	GNRH1	GON1	Progonadoliberin-1	-0.0001	0.911	-0.0281	0.31
6504_65_3	LOXL2	Lysyl oxidase-like protein 2	Lysyl oxidase homolog 2	-0.0007	0.518	-0.0273	0.31
11327_56_3	CLK2	CLK2	Dual specificity protein kinase CLK2	-0.0003	0.814	0.0296	0.311
12391_27_3	PDZD7	PDZD7	PDZ domain-containing protein 7	-0.0003	0.875	-0.0453	0.311
12941_24_3	TMEM40	TMM40	Transmembrane protein 40	-0.0011	0.261	-0.0265	0.311
14127_240_3	IFNB1	IFN-b	Interferon beta	-0.0014	0.27	0.0353	0.311
14249_68_3	MID2	TRIM1	Probable E3 ubiquitin-protein ligase MID2	-0.0017	0.0312	-0.0228	0.311
2986_49_2	CXCL3 CXCL2	Gro-b/g	Gro-beta/gamma	0.0004	0.861	-0.052	0.311
3364_76_2	CTSV	Cathepsin V	Cathepsin L2	0.0024	0.538	-0.1021	0.311
3854_24_1	NACA	NACA	Nascent polypeptide-associated complex subunit alpha	-0.0008	0.671	-0.0467	0.311
8578_45_3	AMELX	AMELX	Amelogenin, X isoform	0	0.995	0.0842	0.311
9190_7_3	CD63	CD63	CD63 antigen	-0.0027	0.0451	-0.0383	0.311
9459_7_3	FAS	Fas, soluble	Tumor necrosis factor receptor superfamily member 6	0.0077	0.000619	0.0707	0.311
3289_19_2	CA10	Carbonic Anhydrase X	Carbonic anhydrase-related protein 10	0.0009	0.866	0.1226	0.312
4474_19_2	RPS27A	Ubiquitin	Ubiquitin	-0.001	0.824	-0.1001	0.312
7134_14_3	BCL2L2	Apoptosis regulator Bcl-W	Bcl-2-like protein 2	-0.0012	0.198	-0.0255	0.312
7933_75_3	ADAM22	ADA22	Disintegrin and metalloproteinase domain-containing protein 22	-0.0008	0.847	0.0955	0.312
11164_7_3	TENM2	TEN2	Teneurin-2	0.0013	0.136	0.0243	0.313
6594_64_3	SAYSD1	SMDC1	SAYSvFN domain-containing protein 1	-0.0014	0.264	-0.0342	0.313
13487_24_3	UNC93B1	UN93B	Protein unc-93 homolog B1	0.0007	0.608	-0.0359	0.315
2619_72_2	TACSTD2	GA733-1 protein	Tumor-associated calcium signal transducer 2	-0.0009	0.241	-0.0212	0.315
6412_26_3	IER3IP1	IR3IP	Immediate early response 3-interacting protein 1	-0.0035	0.00657	-0.0385	0.315
7019_13_3	SEMA7A	Semaphorin-7A	Semaphorin-7A	0.0005	0.919	0.1098	0.315
3280_49_2	ACAN	Aggrecan	Aggrecan core protein	0.0021	0.76	-0.1586	0.316
3613_62_1	FCN1	FCN1	Ficolin-1	-0.0022	0.22	-0.0489	0.316
5351_52_3	HNRNPA2B1	hnRNP A2/B1	Heterogeneous nuclear ribonucleoproteins A2/B1	0.001	0.826	0.1036	0.316
5357_60_3	NLGN4X	NLGNX	Neuroligin-4, X-linked	-0.0011	0.832	0.1157	0.316
6315_58_3	PLBD1	PLBL1	Phospholipase B-like 1	0.0006	0.79	0.051	0.316
6650_20_3	POSTN	Periostin	Periostin	0.0064	0.0265	0.0723	0.316
7157_22_3	PCDHA4	PCDA4	Protocadherin alpha-4	-0.0003	0.895	0.044	0.316
8000_17_3	KIR2DL5A	KI2LA	Killer cell immunoglobulin-like receptor 2DL5A	-0.0008	0.425	-0.0261	0.316
10445_20_3	APOM	ApoM	Apolipoprotein M	0.0007	0.906	0.1293	0.318
11179_7_3	TSSK1B	TSSK1	Testis-specific serine/threonine-protein kinase 1	0	0.98	0.0293	0.318
12398_15_3	PAX4	PAX4	Paired box protein Pax-4	-0.0008	0.501	-0.0293	0.318
12786_61_3	GPCPD1	GDE5	Glycerophosphocholine phosphodiesterase GPCPD1	0.0017	0.44	0.0571	0.318
13578_98_3	ABLIM3	ABLM3	Actin-binding LIM protein 3	-0.0008	0.488	-0.0306	0.318
2987_37_3	HIST1H1C	Histone H1.2	Histone H1.2	0.0012	0.602	-0.0572	0.318
3083_71_1	EDA2R	XEDAR	Tumor necrosis factor receptor superfamily member 27	0.0149	2.5e-08	-0.0819	0.318
3235_50_2	WFIKKN2	WFKN2	WAP, Kazal, immunoglobulin, Kunitz and NTR domain-containing protein 2	0.0003	0.96	0.1161	0.318
7224_11_3	TRAT1	TRAT1	T-cell receptor-associated transmembrane adapter 1	-0.0004	0.69	-0.0241	0.318
5602_62_3	RNASE10	RNS10	Inactive ribonuclease-like protein 10	-0.0008	0.363	-0.0238	0.319
10780_10_3	RAB3D	RAB3D	Ras-related protein Rab-3D	-0.0021	0.0515	-0.0309	0.321
11425_31_3	RUFY1	RUFY1	RUN and FYVE domain-containing protein 1	0.0004	0.822	0.0356	0.321
12414_31_3	YWHAB	14-3-3 protein beta/alpha	14-3-3 protein beta/alpha	0.0026	0.154	0.0508	0.321
12516_13_3	TEAD4	TEAD4	Transcriptional enhancer factor TEF-3	0.0012	0.166	0.0238	0.321
2795_23_3	LTF	Lactoferrin	Lactotransferrin	0.005	0.634	-0.2613	0.321
5122_92_2	SEMA6A	Semaphorin-6A	Semaphorin-6A	0	0.983	0.048	0.321
6527_1_3	TRIL	TRIL	TLR4 interactor with leucine rich repeats	0.0046	0.0701	0.071	0.321
6547_83_3	TMPRSS11D	TM11D	Transmembrane protease serine 11D	-0.0012	0.367	-0.035	0.321
8772_5_3	EFNB2	EFNB2	Ephrin-B2	-0.0008	0.438	-0.0265	0.321
3810_50_2	FGR	FGR	Tyrosine-protein kinase Fgr	-0.0028	0.054	-0.04	0.322
2805_6_2	ACE2	ACE2	Angiotensin-converting enzyme 2	-0.0018	0.0618	-0.0273	0.323
3309_2_2	FCGR2A	FCG2A	Low affinity immunoglobulin gamma Fc region receptor II-a	0.0273	3.48e-06	0.1654	0.323
6405_74_3	PSG2	PSG2	Pregnancy-specific beta-1-glycoprotein 2	-0.001	0.429	0.0321	0.324
7154_92_3	LEG1	CF058	Protein LEG1 homolog	-0.0011	0.868	-0.1448	0.324
7790_21_3	LIF	LIF	Leukemia inhibitory factor	-0.0006	0.613	-0.0307	0.324
8031_11_3	CEACAM1	CEACAM1	Carcinoembryonic antigen-related cell adhesion molecule 1	-0.002	0.0711	-0.0309	0.324
4472_5_2	TPM2	Tropomyosin 2	Tropomyosin beta chain	-0.002	0.0681	-0.0298	0.325
8219_14_3	ZG16	ZG16	Zymogen granule membrane protein 16	-0.0107	0.437	-0.3394	0.325
11380_84_3	RBM24	RBM24	RNA-binding protein 24	-0.0003	0.806	0.0301	0.326
12758_47_3	GRID2	GRID2	Glutamate receptor ionotropic, delta-2	-0.0025	0.0818	-0.0401	0.326
10565_19_3	SLITRK3	SLIK3	SLIT and NTRK-like protein 3	0.0039	0.222	0.0856	0.327
11368_32_3	AK2	KAD2	Adenylate kinase 2, mitochondrial	0.0069	0.0238	0.0856	0.327
13530_5_3	UTS2R	UR2R	Urotensin-2 receptor	-0.0004	0.7	-0.027	0.327
2790_54_2	PPBP	NAP-2	Neutrophil-activating peptide 2	0.0032	0.451	0.1125	0.327
3580_25_5	SERPINA1	a1-Antitrypsin	Alpha-1-antitrypsin	-0.0022	0.361	-0.0627	0.327
4719_58_2	PDIA3	Protein disulfide isomerase A3	Protein disulfide-isomerase A3	0.0009	0.554	0.0392	0.327
8869_5_3	BTN2A1	BT2A1	Butyrophilin subfamily 2 member A1	0.0023	0.448	0.0791	0.327
8932_1_3	ENTPD6	ENTP6	Ectonucleoside triphosphate diphosphohydrolase 6	0.0005	0.848	0.0587	0.327
9077_10_3	MAN1A2	MA1A2	Mannosyl-oligosaccharide 1,2-alpha-mannosidase IB	0.0003	0.937	0.0713	0.327
9233_71_3	TFPI2	TFPI -2	Tissue factor pathway inhibitor 2	0.0049	0.315	0.1298	0.327
9250_87_3	DEFA1	HNP-1	Neutrophil defensin 1	-0.0031	0.0926	-0.0499	0.327
14057_68_3	TNFSF15	TNFSF15	Tumor necrosis factor ligand superfamily member 15	-0.0011	0.471	0.0416	0.328
8765_23_3	EFNB2	EFNB2	Ephrin-B2	-0.0012	0.221	-0.0266	0.328
14205_6_3	HEXIM2	HEXI2	Protein HEXIM2	-0.0007	0.401	-0.0225	0.329
7693_13_3	TNFRSF10B	TRAIL R2	Tumor necrosis factor receptor superfamily member 10B	0.0007	0.846	-0.082	0.329
10420_30_3	FAIM	FAIM1	Fas apoptotic inhibitory molecule 1	0.0038	0.0557	0.0544	0.331
13436_54_3	MAZ	MAZ	Myc-associated zinc finger protein	0.0001	0.98	0.0725	0.331
5803_24_3	C3	C3d	Complement C3d fragment	0.0028	0.463	0.0981	0.331
6352_8_3	INSRR	INSRR	Insulin receptor-related protein	-0.0008	0.767	0.0606	0.331
9749_190_3	LCP1	L-plastin	Plastin-2	0.0045	0.175	0.0907	0.331
14043_12_3	EEA1	EEA1	Early endosome antigen 1	-0.0001	0.966	0.0313	0.332
3585_54_4	BSG	BASI	Basigin	-0.0034	0.0141	-0.0394	0.332
13525_17_3	KCNG4	KCNG4	Potassium voltage-gated channel subfamily G member 4	-0.0005	0.696	-0.0295	0.334
13639_101_3	USO1	USO1	General vesicular transport factor p115	-0.0005	0.617	-0.022	0.334
3472_40_2	BIRC5	Survivin	Baculoviral IAP repeat-containing protein 5	-0.0008	0.457	-0.0265	0.334
6236_51_3	CTHRC1	CTHR1	Collagen triple helix repeat-containing protein 1	0.0023	0.344	0.0629	0.334
7995_16_3	VWC2L	VWC2L	von Willebrand factor C domain-containing protein 2-like	0.001	0.748	-0.068	0.334
10910_6_3	CEACAM4	CEAM4	Carcinoembryonic antigen-related cell adhesion molecule 4	-0.0004	0.79	0.0329	0.335
5798_3_3	BID	BID	BH3-interacting domain death agonist	0.0007	0.868	0.0872	0.336
8051_10_3	AGGF1	AGGF1	Angiogenic factor with G patch and FHA domains 1	-0.001	0.381	-0.0282	0.336
12815_9_3	IARS	SYIC	Isoleucine--tRNA ligase, cytoplasmic	-0.0018	0.0329	-0.0228	0.337
13481_24_3	TCEA2	TCEA2	Transcription elongation factor A protein 2	0.0003	0.806	0.0268	0.337
2760_2_2	FAM107A	DRR1	Protein FAM107A	-0.0014	0.615	-0.0658	0.337
7780_34_3	PACAP	PACAP	Marginal zone B- and B1-cell-specific protein	-0.0001	0.939	0.0292	0.337
13089_6_3	HIF1A	HIF-1a	Hypoxia-inducible factor 1-alpha	-0.0014	0.288	-0.0355	0.338
2969_11_1	ACVRL1	ALK-1	Serine/threonine-protein kinase receptor R3	-0.0003	0.791	-0.0276	0.338
5106_52_3	NOTCH2	NOTC2	Neurogenic locus notch homolog protein 2	-0.0019	0.0259	-0.0242	0.338
3519_3_2	CCL17	TARC	C-C motif chemokine 17	0.0017	0.493	-0.0616	0.339
8275_31_3	PEAR1	PEAR1	Platelet endothelial aggregation receptor 1	0.0024	0.111	0.0401	0.339
8899_75_3	UGT1A8	UD18	UDP-glucuronosyltransferase 1-8	-0.0001	0.903	-0.0191	0.339
9999_1_3	IRF6	IRF6	Interferon regulatory factor 6	0.0022	0.369	0.0641	0.339
12501_10_3	TBCA	TBCA	Tubulin-specific chaperone A	0.0124	0.174	-0.2396	0.34
10087_10_3	CRYAA	Alpha crystallin A chain	Alpha-crystallin A chain	-0.0015	0.174	-0.0284	0.341
10451_11_3	NUCB1	NUCB1	Nucleobindin-1	-0.0018	0.324	-0.0465	0.341
10616_67_3	PODXL2	PDXL2	Podocalyxin-like protein 2	-0.0015	0.362	-0.0432	0.341
12934_1_3	HERC5	HERC5	E3 ISG15--protein ligase HERC5	-0.0016	0.0799	-0.0254	0.341
13107_9_3	LYPD3	LYPD3	Ly6/PLAUR domain-containing protein 3	-0.0002	0.86	-0.0286	0.341
5746_37_3	EFNB1	EFNB1	Ephrin-B1	0.0014	0.52	0.0528	0.341
6461_54_3	APOC3	Apo C-III	Apolipoprotein C-III	-0.0018	0.392	-0.053	0.341
6713_4_3	LRP11	LRP11	Low-density lipoprotein receptor-related protein 11	0.0023	0.583	0.1015	0.341
8391_12_3	DEFB115	DB115	Beta-defensin 115	-0.0006	0.587	-0.0253	0.341
8479_4_3	MMP10	MMP-10	Stromelysin-2	0.0012	0.579	0.0488	0.341
9290_8_3	RMDN3	RMD3	Regulator of microtubule dynamics protein 3	-0.0008	0.414	-0.0262	0.341
9362_11_3	DEFB123	DB123	Beta-defensin 123	-0.0028	0.278	-0.0677	0.341
13929_27_3	CROT	OCTC	Peroxisomal carnitine O-octanoyltransferase	0.0012	0.248	0.027	0.342
4437_56_3	ENTPD5	ENTP5	Ectonucleoside triphosphate diphosphohydrolase 5	-0.0013	0.467	-0.0446	0.342
12653_13_3	CSNK1G2	CSNK1G2	Casein kinase I isoform gamma-2	-0.0006	0.496	0.0206	0.343
13375_48_3	SYNGR3	SNG3	Synaptogyrin-3	-0.0015	0.0485	-0.0202	0.343
13494_6_3	CERS5	CERS5	Ceramide synthase 5	0.0003	0.752	-0.024	0.343
3860_7_2	PSMA6	PSA6	Proteasome subunit alpha type-6	-0.0014	0.267	-0.0331	0.343
9314_9_3	PSG5	PSG5	Pregnancy-specific beta-1-glycoprotein 5	-0.0003	0.952	0.11	0.343
9470_15_3	METTL24	MET24	Methyltransferase-like protein 24	0.0063	0.0492	0.0854	0.343
9511_61_3	NXPH2	NXPH2	Neurexophilin-2	-0.0017	0.699	0.1021	0.343
9867_23_3	FBP2	F16P2	Fructose-1,6-bisphosphatase isozyme 2	-0.0005	0.953	0.1677	0.343
13972_4_3	HSD17B14	DHB14	17-beta-hydroxysteroid dehydrogenase 14	-0.0002	0.841	0.0202	0.344
3622_33_4	LGMN	LGMN	Legumain	-0.0027	0.462	-0.0912	0.344
4923_79_1	AMH	MIS	Muellerian-inhibiting factor	0.004	0.0711	0.0601	0.344
5132_71_3	IL27RA	TCCR	Interleukin-27 receptor subunit alpha	-0.0024	0.199	0.0496	0.345
9067_152_3	CEP57	CEP57	Centrosomal protein of 57 kDa	-0.0014	0.242	-0.0309	0.345
11230_12_3	CCBE1	CCBE1	Collagen and calcium-binding EGF domain-containing protein 1	-0.0023	0.00289	-0.0223	0.346
11510_51_3	APOL1	Apo L1	Apolipoprotein L1	-0.0047	0.0659	-0.0693	0.346
12395_86_3	DARS2	SYDM	Aspartate--tRNA ligase, mitochondrial	0.0001	0.978	-0.1007	0.346
6360_7_3	DEFB128	DB128	Beta-defensin 128	-0.0015	0.385	-0.0443	0.346
9638_2_3	TIGIT	TIGIT	T-cell immunoreceptor with Ig and ITIM domains	-0.0005	0.792	-0.0409	0.346
6214_84_3	IFNA8	IFNA8	Interferon alpha-8	-0.001	0.396	-0.0286	0.347
9898_161_3	ARID1A	ARI1A	AT-rich interactive domain-containing protein 1A	-0.0016	0.168	-0.0312	0.347
12509_115_3	COMMD1	COMD1	COMM domain-containing protein 1	0.0001	0.978	0.0381	0.35
12549_33_3	HPGDS	PTGD2	Hematopoietic prostaglandin D synthase	0.0054	0.000902	0.0467	0.35
5526_53_3	TNFRSF18	GITR	Tumor necrosis factor receptor superfamily member 18	0.0002	0.866	0.0311	0.35
11201_19_3	PUS1	TRUA	tRNA pseudouridine synthase A, mitochondrial	-0.0013	0.291	-0.0311	0.351
12366_16_3	CRYGD	CRGD	Gamma-crystallin D	-0.0021	0.463	-0.0698	0.351
12560_9_3	NT5C	NT5C	5'(3')-deoxyribonucleotidase, cytosolic type	0.001	0.62	0.0465	0.351
13403_5_3	ETV5	ETV5	ETS translocation variant 5	-0.0007	0.5	-0.0269	0.351
2645_54_1	PRKCZ	PKC-Z	Protein kinase C zeta type	-0.0002	0.917	-0.0305	0.351
3166_92_1	CD33	Siglec-3	Myeloid cell surface antigen CD33	0.0097	0.0556	0.1338	0.351
5118_74_2	IGHG1 IGHG2 IGHG3 IGHG4 IGK@ IGL@	IgG	Immunoglobulin G	-0.003	0.537	0.1188	0.351
5457_5_2	COLEC12	COLEC12	Collectin-12	-0.0009	0.798	0.0709	0.351
6600_70_3	RELL2	RELL2	RELT-like protein 2	-0.0002	0.901	0.0256	0.351
6969_14_3	WFDC5	WFDC5	WAP four-disulfide core domain protein 5	0.0003	0.826	-0.0258	0.351
8793_13_3	ALKBH5	ALKB5	RNA demethylase ALKBH5	-0.0013	0.115	-0.0228	0.351
9738_7_3	FAF2	FAF2	FAS-associated factor 2	0.0015	0.61	0.0704	0.351
6957_14_3	PNLIPRP2	LIPR2	Pancreatic lipase-related protein 2	-0.0024	0.0974	-0.038	0.352
11351_233_3	NHEJ1	NHEJ1	Non-homologous end-joining factor 1	-0.0017	0.292	-0.0416	0.353
13588_11_3	ANXA9	ANXA9	Annexin A9	0.0003	0.77	0.0246	0.353
11089_7_3	IGHA1 IGHA2	IgA	Immunoglobulin A	0.0008	0.865	0.1038	0.354
13465_5_3	RCAN1	CCP1	Calcipressin-1	0.0058	0.02	0.066	0.354
2826_53_2	EDA	EDA	Ectodysplasin-A, secreted form	-0.0017	0.586	0.0762	0.354
3196_6_2	HAPLN1	HPLN1	Hyaluronan and proteoglycan link protein 1	-0.0078	0.18	0.1509	0.354
5178_5_3	PDE7A	PDE7A	High affinity cAMP-specific 3',5'-cyclic phosphodiesterase 7A	-0.0006	0.548	-0.023	0.354
7994_41_3	ERO1LB	ERO1B	ERO1-like protein beta	-0.0006	0.874	-0.0825	0.355
10818_36_3	SMPD1	ASM	Sphingomyelin phosphodiesterase	-0.0007	0.805	0.0609	0.356
7968_15_3	CRTAM	CRTAM	Cytotoxic and regulatory T-cell molecule	-0.0003	0.942	0.0885	0.356
10795_32_3	IL15	IL-15	Interleukin-15	-0.0021	0.311	-0.0508	0.357
14068_29_3	CCL25	TECK	C-C motif chemokine 25	0.0049	1.74e-06	0.0288	0.358
14688_6_3	PTPN7	PTN7	Tyrosine-protein phosphatase non-receptor type 7	-0.0022	0.0603	-0.0312	0.358
7245_2_3	CELF2	CELF2	CUGBP Elav-like family member 2	0.0007	0.749	-0.0487	0.358
9832_33_3	HGD	HGD	Homogentisate 1,2-dioxygenase	-0.0012	0.33	-0.0302	0.358
9728_4_3	CCNB1IP1	CIP1	E3 ubiquitin-protein ligase CCNB1IP1	0	0.97	0.0255	0.359
2614_28_2	EFNA4	Ephrin-A4	Ephrin-A4	0.0038	0.0724	0.0555	0.36
4184_43_3	EIF4EBP2	4EBP2	Eukaryotic translation initiation factor 4E-binding protein 2	-0.0014	0.13	-0.0237	0.36
6470_19_3	FBLN1	fibulin 1	Fibulin-1	-0.0033	0.0684	-0.0473	0.36
12847_27_3	RNGTT	MCE1	mRNA-capping enzyme	-0.0007	0.464	-0.0246	0.361
4245_80_2	MDM2	MDM2	E3 ubiquitin-protein ligase Mdm2	-0.0011	0.435	-0.0333	0.361
4324_33_2	CST2	CYTT	Cystatin-SA	0.0218	0.117	-0.3621	0.361
4563_61_2	PLCG1	PLCG1	1-phosphatidylinositol 4,5-bisphosphate phosphodiesterase gamma-1	0.0003	0.761	0.0245	0.361
5679_16_3	DEFB103A	HBD-3	Beta-defensin 103	-0.0007	0.605	-0.0316	0.361
6502_50_3	CRIM1	CRIM1	Cysteine-rich motor neuron 1 protein	0.001	0.44	-0.0308	0.361
12350_86_3	ETS2	ETS2	Protein C-ets-2	0.0027	0.257	0.0602	0.362
12860_7_3	ARPP21	cAMP-regulated phosphoprotein 21	cAMP-regulated phosphoprotein 21	-0.0004	0.652	-0.0207	0.362
3422_4_2	CDC2 CCNB1	CDK1/cyclin B	Cyclin-dependent kinase 1:G2/mitotic-specific cyclin-B1 complex	-0.0006	0.623	-0.0295	0.362
5091_28_3	LILRB2	ILT-4	Leukocyte immunoglobulin-like receptor subfamily B member 2	0.0077	0.00298	0.071	0.362
5470_69_2	MED1	MED-1	Mediator of RNA polymerase II transcription subunit 1	0.0027	0.112	0.0432	0.362
6464_40_3	PVRIG	PVRIG	Transmembrane protein PVRIG	-0.0011	0.53	-0.041	0.362
6480_1_3	CANT1	CANT1	Soluble calcium-activated nucleotidase 1	-0.0018	0.179	-0.0343	0.362
8597_1_3	TMEM9	TMEM9	Transmembrane protein 9	-0.0005	0.764	-0.0342	0.362
8634_187_3	ADAM19	ADA19	Disintegrin and metalloproteinase domain-containing protein 19	-0.0012	0.666	-0.0607	0.362
11145_72_3	KIAA1549L	K154L	UPF0606 protein KIAA1549L	0.0028	0.6	0.1252	0.363
14617_7_3	CNTNAP1	CNTP1	Contactin-associated protein 1	0.0005	0.623	-0.0232	0.363
3204_2_2	LTA4H	LKHA4	Leukotriene A-4 hydrolase	-0.0015	0.219	-0.0311	0.363
5034_79_1	PRSS2	Trypsin 2	Trypsin-2	0.0123	0.00135	0.1071	0.363
9327_3_3	LYPD1	LYPD1	Ly6/PLAUR domain-containing protein 1	-0.0004	0.69	0.0232	0.363
12424_107_3	THYN1	THYN1	Thymocyte nuclear protein 1	0	0.989	-0.0333	0.364
14318_1_3	VPS29	VPS29	Vacuolar protein sorting-associated protein 29	-0.0039	0.144	-0.0712	0.364
3684_78_3	MSR1	Macrophage scavenger receptor	Macrophage scavenger receptor types I and II	-0.0006	0.544	-0.0226	0.364
5459_33_3	CST1	CYTN	Cystatin-SN	0.0039	0.723	-0.2396	0.364
6439_59_3	C14orf93	CN093	Uncharacterized protein C14orf93	-0.0048	0.583	0.2038	0.364
10830_5_3	EFCAB14	K0494	EF-hand calcium-binding domain-containing protein 14	-0.0011	0.161	-0.0202	0.365
11664_32_3	ARFGAP2	ARFG2	ADP-ribosylation factor GTPase-activating protein 2	0.0027	0.261	0.061	0.366
12900_29_3	ACACB	ACACB	Acetyl-CoA carboxylase 2	0.0023	0.172	0.0424	0.366
6434_18_3	AOC2	Amine oxidase	Retina-specific copper amine oxidase	-0.0013	0.155	-0.0224	0.366
6549_60_3	VSTM2L	VTM2L	V-set and transmembrane domain-containing protein 2-like protein	-0.0008	0.445	-0.0245	0.366
8818_13_3	IFNGR2	INGR2	Interferon gamma receptor 2	-0.001	0.44	-0.0301	0.366
8992_1_3	TMEM2	TMEM2	Transmembrane protein 2	-0.0019	0.135	-0.032	0.366
11860_3_3	CLPB	CLPB	Caseinolytic peptidase B protein homolog	0.0003	0.884	0.0364	0.367
13470_43_3	PTH1R	PTH1R	Parathyroid hormone/parathyroid hormone-related peptide receptor	-0.0008	0.456	-0.0259	0.367
8951_162_3	CSPG4	CSPG4	Chondroitin sulfate proteoglycan 4	-0.0005	0.644	0.025	0.367
9226_6_3	TMUB2	TMUB2	Transmembrane and ubiquitin-like domain-containing protein 2	-0.0001	0.927	-0.0214	0.367
9995_6_3	DUT	DUT	Deoxyuridine 5'-triphosphate nucleotidohydrolase, mitochondrial	0.0035	0.202	0.0676	0.367
9900_36_3	NEFH	NFH	Neurofilament heavy polypeptide	0.0192	3.04e-11	0.0769	0.37
4534_10_2	PRSS22	BSSP4	Brain-specific serine protease 4	-0.0025	0.687	0.1369	0.371
11102_22_3	REG4	REG4	Regenerating islet-derived protein 4	0.0015	0.633	-0.0726	0.372
13430_50_3	SLC14A1	UT1	Urea transporter 1	0.001	0.421	0.0294	0.372
3821_28_1	MAPKAPK5	MAPK5	MAP kinase-activated protein kinase 5	-0.0015	0.14	-0.0253	0.372
9467_24_3	ZNRF4	ZNRF4	Zinc/RING finger protein 4	-0.0011	0.36	-0.0293	0.372
10584_7_3	NDUFS4	NDUS4	NADH dehydrogenase [ubiquinone] iron-sulfur protein 4, mitochondrial	-0.0011	0.46	-0.0333	0.374
10615_18_3	MPZ	MYP0	Myelin protein P0	0.0055	0.0131	0.0578	0.374
11476_43_3	VPS4A	VPS4A	Vacuolar protein sorting-associated protein 4A	0.0032	0.101	0.0498	0.374
3419_49_2	CAMK2D	CAMK2D	Calcium/calmodulin-dependent protein kinase type II subunit delta	0.0032	0.0933	0.0487	0.374
3887_90_2	KPNB1	IMB1	Importin subunit beta-1	-0.0004	0.884	0.0551	0.374
4774_62_3	FAM107B	FAM107B	Protein FAM107B	-0.0006	0.36	-0.0155	0.374
8355_80_3	ISM1	ISM1	Isthmin-1	0.0002	0.941	0.0543	0.374
7742_11_3	RNF148	RN148	RING finger protein 148	-0.0011	0.212	-0.0222	0.376
12811_55_3	ZNF415	ZN415	Zinc finger protein 415	-0.0018	0.0603	-0.0234	0.377
2747_3_2	ULBP3	ULBP-3	NKG2D ligand 3	0.0024	0.441	0.0738	0.377
7960_53_3	POTEG	POTEG	POTE ankyrin domain family member G	-0.0013	0.231	-0.0284	0.377
9312_8_3	AZGP1	AZGP1	Zinc-alpha-2-glycoprotein	0.0023	0.321	0.0564	0.377
9561_21_3	VCAN	CSPG2	Versican core protein	-0.0009	0.384	-0.0239	0.377
12593_33_3	PDRG1	PDRG1	p53 and DNA damage-regulated protein 1	-0.0008	0.563	0.0301	0.378
12772_8_3	NUP98	NUP98	Nuclear pore complex protein Nup98-Nup96	-0.0017	0.147	-0.0294	0.378
5000_52_1	LGALS3BP	LG3BP	Galectin-3-binding protein	0.0002	0.95	-0.0488	0.378
5648_28_3	CTRB2	CTRB2	Chymotrypsinogen B2	0.0074	0.192	0.1409	0.378
5707_55_3	ELK3	ELK3	ETS domain-containing protein Elk-3	0.0002	0.897	-0.031	0.378
6925_26_3	SNX8	SNX8	Sorting nexin-8	0	0.985	-0.0333	0.378
7045_4_3	BNIP3	BNIP3	BCL2/adenovirus E1B 19 kDa protein-interacting protein 3	-0.001	0.329	-0.0249	0.378
8702_42_3	OSCAR	OSCAR	Osteoclast-associated immunoglobulin-like receptor	0.0024	0.0382	-0.0289	0.378
10076_1_3	AP4M1	AP4M1	AP-4 complex subunit mu-1	-0.0011	0.329	-0.0264	0.379
10497_242_3	COX8A	COX8A	Cytochrome c oxidase subunit 8A, mitochondrial	-0.0011	0.198	-0.021	0.379
12378_71_3	TAPBP	TPSN	Tapasin	0.005	0.0256	0.059	0.379
3822_54_2	MAPKAPK3	MAPKAPK3	MAP kinase-activated protein kinase 3	-0.0037	0.0122	-0.0391	0.379
6281_51_3	ST3GAL2	SIA4B	CMP-N-acetylneuraminate-beta-galactosamide-alpha-2,3-sialyltransferase 2	-0.0024	0.189	-0.0437	0.379
2598_9_3	TNFRSF9	4-1BB	Tumor necrosis factor receptor superfamily member 9	-0.0019	0.0957	-0.0283	0.38
9115_78_3	ADAMDEC1	ADEC1	ADAM DEC1	0.0002	0.862	-0.0225	0.381
13748_4_3	CCL8	MCP-2	C-C motif chemokine 8	0.0024	0.644	0.1148	0.382
3448_13_2	INSR	IR	Insulin receptor	0.0023	0.439	0.0682	0.383
5111_15_3	NRXN3	NRX3B	Neurexin-3-beta	-0.0027	0.259	0.0573	0.383
5629_58_3	KLRC1	NKG2A	NKG2-A/NKG2-B type II integral membrane protein	-0.002	0.0363	-0.0243	0.383
5861_78_3	HAAO	3HAO	3-hydroxyanthranilate 3,4-dioxygenase	-0.0025	0.309	0.0578	0.383
7093_20_3	NRXN3	NRX3B	Neurexin-3-beta	-0.0009	0.868	0.105	0.383
11405_150_3	CARD9	CARD9	Caspase recruitment domain-containing protein 9	-0.0009	0.417	0.0262	0.384
5733_61_3	IFNA10	IFN10	Interferon alpha-10	-0.0008	0.552	-0.0307	0.384
7249_307_3	BCL2L10	B2L10	Bcl-2-like protein 10	-0.0001	0.906	0.0202	0.384
8052_115_3	NLGN1	NLGN1	Neuroligin-1	0.0019	0.749	0.1202	0.384
8070_88_3	DLG4	DLG4	Disks large homolog 4	-0.0003	0.916	0.0495	0.384
13513_174_3	PIAS3	PIAS3	E3 SUMO-protein ligase PIAS3	-0.0011	0.172	-0.0198	0.385
9971_5_3	CSMD2	CSMD2	CUB and sushi domain-containing protein 2	0.0038	0.172	0.0685	0.385
7161_25_3	H6PD	G6PE	GDH/6PGL endoplasmic bifunctional protein	0.003	0.295	0.068	0.386
8372_29_3	CDHR1	CDHR1	Cadherin-related family member 1	-0.0008	0.173	-0.0147	0.386
10855_55_3	PLXNB2	PLXB2	Plexin-B2	0.0097	0.0926	0.147	0.387
12775_6_3	HMGB3	HMGB3	High mobility group protein B3	-0.0026	0.394	0.0706	0.387
14615_46_3	KRTAP2-4	KRA24	Keratin-associated protein 2-4	0.0021	0.597	-0.0874	0.387
13735_1_3	RAP1GAP	RPGP1	Rap1 GTPase-activating protein 1	-0.0003	0.872	0.0355	0.388
9723_105_3	MMRN2	EMILIN-3	Multimerin-2	-0.0001	0.95	0.0305	0.388
8804_39_3	COL20A1	COKA1	Collagen alpha-1(XX) chain	-0.0014	0.428	-0.0426	0.389
12030_82_3	DES	Desmin	Desmin	0.001	0.588	0.0394	0.39
13566_2_3	SSU72	SSU72	RNA polymerase II subunit A C-terminal domain phosphatase SSU72	-0.0008	0.464	-0.0259	0.39
4561_65_2	BIRC7	Livin B	Baculoviral IAP repeat-containing protein 7 Isoform beta	-0.0017	0.023	-0.0188	0.39
13944_3_3	SULT1A3	SULT 1A3	Sulfotransferase 1A3	-0.0016	0.122	-0.0258	0.391
11634_32_3	RGS10	RGS10	Regulator of G-protein signaling 10	-0.002	0.175	-0.0369	0.392
9022_49_3	DEFB132	DB132	Beta-defensin 132	0.0001	0.97	0.0393	0.393
3825_18_2	MAPK8	MK08	Mitogen-activated protein kinase 8	-0.0013	0.0873	-0.0183	0.395
4475_60_3	ZAP70	ZAP70	Tyrosine-protein kinase ZAP-70	-0.0008	0.464	-0.0235	0.395
5698_60_3	TNXB	Tenascin-X	Tenascin-X	-0.0041	0.0648	0.0551	0.395
6557_50_3	LRRC15	LRC15	Leucine-rich repeat-containing protein 15	0.0038	0.0763	-0.0525	0.395
11147_17_3	TREML1	TRML1	Trem-like transcript 1 protein	-0.0013	0.147	-0.0219	0.396
12746_4_3	CYTH4	CYH4	Cytohesin-4	0.0004	0.833	0.0398	0.396
14011_17_3	S100A11	S100A11	Protein S100-A11	0.0003	0.83	0.0304	0.396
14104_1_3	TRIL	TRIL	TLR4 interactor with leucine rich repeats	-0.0007	0.298	-0.0161	0.396
3708_62_1	A2M	a2-Macroglobulin	Alpha-2-macroglobulin	-0.0011	0.741	0.0672	0.396
5204_13_3	PSME3	PSME3	Proteasome activator complex subunit 3	-0.001	0.324	-0.0238	0.396
6423_66_3	C1QL2	C1QL2	Complement C1q-like protein 2	-0.0022	0.443	0.0641	0.396
14025_18_3	TNFRSF9	4-1BB	Tumor necrosis factor receptor superfamily member 9	-0.0007	0.362	0.0167	0.397
4904_7_1	CASP2	Caspase-2	Caspase-2	-0.0013	0.174	-0.0215	0.397
5742_14_3	ACP6	PPA6	Lysophosphatidic acid phosphatase type 6	0.0004	0.97	0.1739	0.397
10914_4_3	CHIC2	CHIC2	Cysteine-rich hydrophobic domain-containing protein 2	-0.0009	0.46	0.027	0.398
14086_11_3	SMPDL3A	ASM3A	Acid sphingomyelinase-like phosphodiesterase 3a	-0.0028	0.318	-0.0661	0.398
3642_4_1	CD84	SLAF5	SLAM family member 5	0.006	0.00998	0.059	0.398
11174_8_3	THSD7A	THS7A	Thrombospondin type-1 domain-containing protein 7A	0.0005	0.785	-0.0363	0.399
11358_15_3	GRB10	GRB10	Growth factor receptor-bound protein 10	-0.0007	0.563	-0.0286	0.399
12846_3_3	FBXL5	FBXL5	F-box/LRR-repeat protein 5	-0.0005	0.502	-0.0179	0.399
13511_29_3	SATB1	SATB1	DNA-binding protein SATB1	-0.0012	0.276	-0.025	0.399
14129_1_3	IFNA7	IFNA7	Interferon alpha-7	-0.0009	0.443	-0.0265	0.399
2599_51_2	TNFSF9	4-1BB ligand	Tumor necrosis factor ligand superfamily member 9	-0.0009	0.396	-0.0254	0.399
2857_70_2	NR3C1	Glucocorticoid receptor	Glucocorticoid receptor	-0.0008	0.74	-0.0513	0.399
3061_61_2	CTSB	Cathepsin B	Cathepsin B	0.0033	0.159	0.0551	0.399
5604_30_3	HPSE	HPSE	Heparanase	-0.001	0.329	-0.0239	0.399
6577_64_3	LAMA4	LAMA4	Laminin subunit alpha-4	-0.0027	0.214	-0.0508	0.399
6907_17_3	TMCO5A	TMC5A	Transmembrane and coiled-coil domain-containing protein 5A	-0.0007	0.329	-0.017	0.399
7839_99_3	FAM19A3	F19A3	Protein FAM19A3	0.0029	0.181	0.0523	0.399
8991_115_3	FCRL4	FCRL4	Fc receptor-like protein 4	-0.0022	0.112	-0.0335	0.399
9232_1_3	ROBO4	ROBO4	Roundabout homolog 4	0.0027	0.0957	-0.0386	0.399
9267_2_3	CPA4	CBPA4	Carboxypeptidase A4	-0.0115	0.133	0.1888	0.399
9340_17_3	FKBP14	FKB14	Peptidyl-prolyl cis-trans isomerase FKBP14	0.0014	0.638	0.0647	0.399
9918_23_3	CALB1	Calbindin D28	Calbindin	-0.0005	0.755	0.0352	0.399
10467_58_3	CTXN3	CTXN3	Cortexin-3	-0.0008	0.339	-0.0203	0.4
10510_62_3	SCIMP	SCIMP	SLP adapter and CSK-interacting membrane protein	-0.0012	0.331	-0.0285	0.4
12936_38_3	RLBP1	RLBP1	Retinaldehyde-binding protein 1	0.0012	0.315	0.0282	0.4
14635_28_3	PCDHGA8	PCDG8	Protocadherin gamma-A8	-0.0001	0.919	-0.0229	0.4
2635_61_2	LAYN	Layilin	Layilin	0.0084	0.0268	-0.0938	0.4
3520_58_1	TGFB3	TGF-b3	Transforming growth factor beta-3	-0.0067	0.00572	-0.062	0.4
3633_70_5	NID2	NID2	Nidogen-2	-0.0009	0.616	-0.038	0.4
5487_7_3	SLAMF7	SLAF7	SLAM family member 7	0.0056	0.188	0.1021	0.4
6296_36_3	OIT3	OIT3	Oncoprotein-induced transcript 3 protein	-0.0012	0.354	-0.0298	0.4
7892_132_3	KIAA1467	K1467	Uncharacterized protein KIAA1467	-0.0016	0.161	-0.0275	0.4
8337_65_3	PTPRU	PTPRU	Receptor-type tyrosine-protein phosphatase U	0.0019	0.464	0.0573	0.4
9100_32_3	C5orf46	CE046	Uncharacterized protein C5orf46	0.0005	0.7	0.0266	0.4
9264_11_3	CTSO	CATO	Cathepsin O	0.0011	0.666	0.0529	0.4
11262_39_3	TRABD	TRABD	TraB domain-containing protein	-0.0008	0.664	0.0377	0.402
2447_7_4	PLA2G2E	GIIE	Group IIE secretory phospholipase A2	-0.0006	0.599	-0.0235	0.403
7873_32_3	TSSK2	TSSK2	Testis-specific serine/threonine-protein kinase 2	-0.0005	0.447	-0.0158	0.404
10699_52_3	LRP1	LRP1	Prolow-density lipoprotein receptor-related protein 1	0.0058	0.00341	0.0504	0.405
11481_25_3	HAVCR2	TIMD3	Hepatitis A virus cellular receptor 2	-0.0002	0.902	-0.0322	0.405
11562_9_3	POLE2	DPOE2	DNA polymerase epsilon subunit 2	-0.0009	0.328	-0.0219	0.405
7184_13_3	CEACAM7	CEAM7	Carcinoembryonic antigen-related cell adhesion molecule 7	-0.0009	0.381	-0.0223	0.405
11422_2_3	DLX3	DLX3	Homeobox protein DLX-3	-0.0016	0.11	-0.0246	0.406
12348_46_3	SARS2	SYSM	Serine--tRNA ligase, mitochondrial	-0.0002	0.88	0.0301	0.407
10372_18_3	STAT6	STAT6	Signal transducer and activator of transcription 6	-0.0006	0.787	-0.0418	0.408
12872_35_3	CNGA2	CNGA2	Cyclic nucleotide-gated olfactory channel	-0.002	0.0122	-0.0203	0.408
12933_17_3	ENOX1	ENOX1	Ecto-NOX disulfide-thiol exchanger 1	-0.0014	0.623	0.0593	0.408
6450_8_3	FABP6	FABP6	Gastrotropin	0.0022	0.156	-0.0358	0.408
8748_45_3	CD74	HG2A	HLA class II histocompatibility antigen gamma chain	-0.0006	0.503	-0.0186	0.408
2686_67_2	IGFBP6	IGFBP-6	Insulin-like growth factor-binding protein 6	0.0026	0.415	0.0709	0.41
3339_33_1	THBS2	TSP2	Thrombospondin-2	0.0016	0.507	0.0541	0.41
11318_20_3	APOA5	Apo A-V	Apolipoprotein A-V	-0.0002	0.909	-0.0252	0.411
13660_76_3	ANGPT2	Angiopoietin-2	Angiopoietin-2	0.0026	0.505	0.0853	0.412
8011_96_3	PAPL	PAPL	Iron/zinc purple acid phosphatase-like protein	0.0069	0.214	0.132	0.412
9391_60_3	PCSK1N	PCSK1	ProSAAS	-0.0022	0.448	-0.0651	0.412
9266_1_3	TREM1	sTREM-1	Triggering receptor expressed on myeloid cells 1	0.0094	0.000781	0.0712	0.413
10358_33_3	MCL1	Mcl-1	Induced myeloid leukemia cell differentiation protein Mcl-1	-0.0014	0.0454	-0.0162	0.414
10362_35_3	MYC	c-Myc	Myc proto-oncogene protein	-0.0011	0.238	-0.0216	0.414
11428_31_3	PDLIM1	PDLI1	PDZ and LIM domain protein 1	-0.0001	0.959	-0.0217	0.414
11537_12_3	TFR2	TFR2	Transferrin receptor protein 2	-0.0015	0.0477	-0.0175	0.414
12488_9_3	MCTS1	MCTS1	Malignant T-cell-amplified sequence 1	-0.0014	0.441	0.0411	0.414
12587_65_3	ARL2	ARL2	ADP-ribosylation factor-like protein 2	-0.0055	0.584	-0.2131	0.414
13098_93_3	FIGF	VEGF-D	Vascular endothelial growth factor D	0.0048	0.154	0.0785	0.414
2192_63_10	CCL27	CTACK	C-C motif chemokine 27	-0.0007	0.587	-0.0263	0.414
2647_66_2	GDI2	Rab GDP dissociation inhibitor beta	Rab GDP dissociation inhibitor beta	0.0016	0.473	0.0502	0.414
4535_50_2	BST1	BST1	ADP-ribosyl cyclase/cyclic ADP-ribose hydrolase 2	0.004	0.394	0.1059	0.414
7077_9_4	CLEC4E	CLC4E	C-type lectin domain family 4 member E	-0.0015	0.0957	-0.022	0.414
6388_21_3	CCDC126	CC126	Coiled-coil domain-containing protein 126	-0.0013	0.279	-0.0266	0.418
7909_37_3	SHBG	SHBG	Sex hormone-binding globulin	-0.0039	0.159	-0.0648	0.418
8644_46_3	CTSH	Cathepsin H	Cathepsin H	0.0009	0.884	0.1108	0.418
9227_15_3	PDCD1	PD-1	Programmed cell death protein 1	0.0019	0.345	0.0456	0.418
5226_36_3	CSNK2A2 CSNK2B	CK2-A2:B	Casein kinase II 2-alpha':2-beta heterotetramer	-0.003	0.0354	-0.0345	0.419
6941_11_3	SUMF1	SUMF1	Sulfatase-modifying factor 1	0.0012	0.386	0.0324	0.419
8775_61_3	FAM24B	FA24B	Protein FAM24B	-0.0003	0.763	-0.0203	0.419
10721_76_3	PCDHGB4	PCDGG	Protocadherin gamma-B4	0.0031	0.264	0.0634	0.42
11699_16_3	PTP4A2	TP4A2	Protein tyrosine phosphatase type IVA 2	0.0026	0.36	0.0622	0.42
13708_56_3	KLK8	kallikrein 8	Kallikrein-8	-0.0005	0.91	0.0809	0.42
8252_2_3	NOTUM	NOTUM	Palmitoleoyl-protein carboxylesterase NOTUM	0.0019	0.505	-0.0622	0.42
10847_1_3	SIGLEC15	SIG15	Sialic acid-binding Ig-like lectin 15	-0.0007	0.573	0.027	0.421
11827_7_3	RORC	RORG	Nuclear receptor ROR-gamma	-0.0031	0.00589	-0.0282	0.421
12748_6_3	BRDT	BRDT	Bromodomain testis-specific protein	-0.0002	0.847	-0.0178	0.423
3391_10_2	PIK3CG	PK3CG	Phosphatidylinositol 4,5-bisphosphate 3-kinase catalytic subunit gamma isoform	-0.0012	0.246	-0.0228	0.423
5729_27_3	SOST	SOST	Sclerostin	-0.0005	0.549	-0.0187	0.423
8376_25_4	LHB	LSHB	Lutropin subunit beta	0.0038	0.132	-0.0594	0.423
11926_23_3	AAGAB	P34	Alpha- and gamma-adaptin-binding protein p34	-0.0011	0.277	-0.0221	0.424
5634_39_3	POFUT1	OFUT1	GDP-fucose protein O-fucosyltransferase 1	0.0005	0.884	0.0622	0.424
3296_92_2	CNTN2	CNTN2	Contactin-2	-0.0008	0.785	0.0576	0.425
9303_9_3	ICOSLG	B7-H2	ICOS ligand	0.0096	0.0838	0.1298	0.425
4924_32_1	MMP1	MMP-1	Interstitial collagenase	-0.0026	0.168	-0.0428	0.426
7944_1_3	KIR3DL3	KI3L3	Killer cell immunoglobulin-like receptor 3DL3	-0.0014	0.188	-0.0241	0.426
9177_6_3	FAM3B	FAM3B	Protein FAM3B	-0.0025	0.363	0.0617	0.426
10531_18_3	NRAS	RASN	GTPase NRas	-0.0026	0.0143	-0.0244	0.427
4284_18_3	RBM39	RBM39	RNA-binding protein 39	-0.0022	0.0797	-0.0288	0.427
8773_172_3	EMILIN3	EMIL3	EMILIN-3	-0.0024	0.539	0.0831	0.427
8811_24_3	BAMBI	BAMBI	BMP and activin membrane-bound inhibitor homolog	0.0037	0.273	-0.0757	0.427
6990_44_3	SDF2L1	SDF2L	Stromal cell-derived factor 2-like protein 1	0.002	0.302	0.0427	0.428
12442_4_3	RHOD	RHOD	Rho-related GTP-binding protein RhoD	-0.0001	0.95	-0.0377	0.429
6643_62_3	CD47	CD47	Leukocyte surface antigen CD47	-0.0008	0.383	0.0192	0.429
8059_1_3	THPO	Tpo	Thrombopoietin	0.0006	0.791	0.0404	0.429
14030_21_3	TNFSF4	OX40 Ligand	Tumor necrosis factor ligand superfamily member 4	-0.0007	0.515	-0.0235	0.43
3445_53_2	IL15RA	IL-15 Ra	Interleukin-15 receptor subunit alpha	0.0005	0.702	-0.0268	0.43
11198_37_3	CREB3L1	CR3L1	Cyclic AMP-responsive element-binding protein 3-like protein 1	-0.0001	0.941	0.017	0.433
6633_43_3	UPK3BL	UPK3L	Uroplakin-3b-like protein	0.0003	0.864	0.0296	0.433
10351_51_3	IRF1	IRF1	Interferon regulatory factor 1	-0.002	0.573	0.0733	0.434
11265_8_3	ALDH1A1	Retinal dehydrogenase 1	Retinal dehydrogenase 1	-0.0057	0.0933	-0.0778	0.434
2704_74_1	TNFRSF13B	TACI	Tumor necrosis factor receptor superfamily member 13B	0	0.978	-0.0249	0.434
3508_78_3	CCL22	MDC	C-C motif chemokine 22	0.0026	0.313	-0.0561	0.435
4763_31_3	AFM	Afamin	Afamin	0.0006	0.909	0.0872	0.435
10082_251_3	NEFL	NFL	Neurofilament light polypeptide	0.0012	0.868	-0.1308	0.436
10480_33_3	CD59	CD59	CD59 glycoprotein	-0.0007	0.638	0.0321	0.436
13670_81_3	PLA2G2E	GIIE	Group IIE secretory phospholipase A2	0.0075	0.000601	0.0538	0.436
14150_7_3	IL36A	IL-1F6	Interleukin-36 alpha	0.0054	0.249	0.1046	0.436
2750_3_2	APOA1	Apo A-I	Apolipoprotein A-I	-0.0003	0.965	0.1324	0.436
3489_9_2	CNTF	CNTF	Ciliary neurotrophic factor	-0.0007	0.569	-0.0238	0.436
3654_27_5	BMPER	BMPER	BMP-binding endothelial regulator protein	-0.0017	0.0244	-0.0169	0.436
4920_10_1	LYZ	Lysozyme	Lysozyme C	0.0097	0.0099	0.0896	0.436
11319_106_3	MRE11A	MRE11	Double-strand break repair protein MRE11A	0.0004	0.747	-0.0237	0.438
12493_42_3	OTUB2	OTUB2	Ubiquitin thioesterase OTUB2	-0.0008	0.387	0.0196	0.438
13673_21_3	CCT7	TCPH	T-complex protein 1 subunit eta	-0.0024	0.146	-0.0366	0.438
14157_21_3	YWHAE	14-3-3E	14-3-3 protein epsilon	-0.0043	0.000321	-0.0292	0.438
2972_57_2	BMP7	BMP-7	Bone morphogenetic protein 7	0.0019	0.562	0.0683	0.438
9841_197_3	PAICS	Multifunctional protein ADE2	Multifunctional protein ADE2	0.0001	0.969	-0.0261	0.438
13125_45_3	VTN	Vitronectin	Vitronectin	-0.0058	0.444	0.1605	0.44
13429_3_3	WFDC10A	WF10A	WAP four-disulfide core domain protein 10A	0.0003	0.912	0.0478	0.44
3888_8_1	ING1	ING1	Inhibitor of growth protein 1	-0.0003	0.862	-0.0278	0.44
4786_58_3	CMPK1	Cytidylate kinase	UMP-CMP kinase	-0.0006	0.641	0.0273	0.44
5593_11_3	PDIA5	PDIA5	Protein disulfide-isomerase A5	-0.0001	0.911	-0.0232	0.44
12437_18_3	ULK3	ULK3	Serine/threonine-protein kinase ULK3	-0.0007	0.392	-0.0179	0.441
12453_161_3	NXF1	NXF1	Nuclear RNA export factor 1	-0.0009	0.297	-0.0194	0.442
7106_37_3	OOSP2	PLACL	Oocyte-secreted protein 2	-0.0007	0.693	-0.0332	0.443
14098_28_3	CARS	SYCC	Cysteine--tRNA ligase, cytoplasmic	0.002	0.36	0.0469	0.444
6956_37_3	FAF2	FAF2	FAS-associated factor 2	-0.0008	0.421	-0.0216	0.444
8007_19_3	CTSB	Cathepsin B	Cathepsin B	-0.0001	0.955	0.0411	0.444
13476_16_3	KIN	KIN17	DNA/RNA-binding protein KIN17	-0.0005	0.671	-0.0237	0.445
5689_1_3	DEFB112	DB112	Beta-defensin 112	-0.003	0.115	-0.0425	0.445
7247_1_3	GORAB	GORAB	RAB6-interacting golgin	-0.0011	0.248	-0.0214	0.445
7751_121_3	SFRP2	SARP-1	Secreted frizzled-related protein 2	-0.0011	0.235	0.0206	0.445
9767_22_3	RIPPLY1	RIPP1	Protein ripply1	-0.0002	0.847	-0.0147	0.445
11468_15_3	RBM19	RBM19	Probable RNA-binding protein 19	-0.0008	0.382	-0.0202	0.446
3799_11_2	CA3	Carbonic anhydrase III	Carbonic anhydrase 3	0.0137	0.157	0.2112	0.446
4150_75_2	PLG	Plasmin	Plasmin	-0.002	0.115	-0.0281	0.446
5087_5_3	IL22RA2	IL-22BP	Interleukin-22 receptor subunit alpha-2	-0.0006	0.645	-0.0241	0.446
7915_31_3	APLP2	APLP2	Amyloid-like protein 2	-0.0011	0.694	0.0533	0.446
8802_24_3	UBE2J2	UB2J2	Ubiquitin-conjugating enzyme E2 J2	0.0011	0.668	0.0494	0.446
10453_7_3	CEACAM20	CEA20	Carcinoembryonic antigen-related cell adhesion molecule 20	-0.0011	0.467	-0.033	0.447
6590_54_3	NRP2	Neuropilin-2	Neuropilin-2	0.0029	0.172	0.0478	0.447
9951_36_3	FBXL4	FBXL4	F-box/LRR-repeat protein 4	-0.0001	0.941	-0.0243	0.447
10752_8_3	CDYL2	CDYL2	Chromodomain Y-like protein 2	-0.0008	0.384	0.0197	0.448
10823_19_3	ATRAID	ARAID	All-trans retinoic acid-induced differentiation factor	-0.0024	0.174	-0.0395	0.448
11551_16_3	HMG20B	HM20B	SWI/SNF-related matrix-associated actin-dependent regulator of chromatin subfamily E member 1-related	-0.0018	0.0595	-0.0216	0.448
12466_7_3	HNRNPA1	ROA1	Heterogeneous nuclear ribonucleoprotein A1	0.0028	0.413	0.0722	0.448
12721_4_3	TAX1BP1	TAXB1	Tax1-binding protein 1	0.0015	0.695	0.073	0.448
13460_4_3	CHAD	CHAD	Chondroadherin	-0.0045	0.113	-0.0643	0.448
3418_12_2	CAMK1D	CAMK1D	Calcium/calmodulin-dependent protein kinase type 1D	-0.0006	0.753	-0.0331	0.448
3459_49_2	PDGFRB	PDGF Rb	Platelet-derived growth factor receptor beta	-0.0019	0.825	-0.1571	0.448
5613_75_3	LAT2	NTAL	Linker for activation of T-cells family member 2	-0.0016	0.0716	-0.0193	0.448
7187_3_3	PPM1L	PPM1L	Protein phosphatase 1L	-0.0011	0.226	-0.0198	0.448
13043_157_3	ATAD2	ATAD2	ATPase family AAA domain-containing protein 2	-0.0007	0.62	-0.0286	0.45
13540_1_3	GPR26	GPR26	G-protein coupled receptor 26	-0.0005	0.509	0.0172	0.45
5347_59_3	CCNB1	Cyclin B1	G2/mitotic-specific cyclin-B1	-0.001	0.292	-0.0195	0.45
9010_3_3	DMPK	DMPK	Myotonin-protein kinase	0.0018	0.218	0.0316	0.45
9526_3_3	CLPSL1	COLL1	Colipase-like protein 1	-0.0015	0.324	-0.0325	0.45
2526_53_3	TNFRSF11B	OPG	Tumor necrosis factor receptor superfamily member 11B	-0.0001	0.959	0.0404	0.452
7097_8_3	CDY1	CDY1	Testis-specific chromodomain protein Y 1	-0.0004	0.771	-0.0237	0.452
9921_14_3	FBXL4	FBXL4	F-box/LRR-repeat protein 4	-0.0012	0.246	-0.0221	0.452
10580_14_3	SFTA2	SFTA2	Surfactant-associated protein 2	-0.0015	0.282	-0.0303	0.453
11152_46_3	KLK13	kallikrein 13	Kallikrein-13	-0.0057	0.0302	-0.0597	0.453
13076_4_3	FXR1	FXR1	Fragile X mental retardation syndrome-related protein 1	0	0.983	0.0247	0.453
14093_10_3	FLT3LG	Flt3 ligand	Fms-related tyrosine kinase 3 ligand	0.0029	0.0465	-0.0319	0.453
2381_52_4	C5	C5	Complement C5	0.0027	0.476	0.0798	0.453
3877_67_2	CAMKK1	CaMKK alpha	Calcium/calmodulin-dependent protein kinase kinase 1	-0.0008	0.681	-0.0361	0.453
4152_58_2	KLKB1	Prekallikrein	Plasma kallikrein	0.0019	0.651	0.082	0.453
5424_55_3	TNFRSF11A	RANK	Tumor necrosis factor receptor superfamily member 11A	-0.0018	0.504	-0.0559	0.453
6444_15_3	PSG3	PSG3	Pregnancy-specific beta-1-glycoprotein 3	-0.0004	0.714	0.0209	0.453
6550_4_3	ICAM4	ICAM4	Intercellular adhesion molecule 4	-0.0011	0.547	-0.0381	0.453
7244_16_3	IGFLR1	TM149	IGF-like family receptor 1	0.0059	0.125	0.0852	0.453
9083_35_3	SIRPA	SHPS1	Tyrosine-protein phosphatase non-receptor type substrate 1	0.0001	0.969	-0.0239	0.453
9863_1_3	TPM4	Tropomyosin 4	Tropomyosin alpha-4 chain	-0.0003	0.833	-0.0268	0.453
11134_30_3	MTRF1L	RF1ML	Peptide chain release factor 1-like, mitochondrial	-0.0016	0.0699	-0.0196	0.454
11546_7_3	CYGB	CYGB	Cytoglobin	-0.001	0.778	-0.0637	0.455
11671_19_3	BRPF1	BRPF1	Peregrin	-0.0004	0.616	0.0173	0.455
10491_21_3	M6PR	MPRD	Cation-dependent mannose-6-phosphate receptor	-0.0004	0.764	0.0247	0.457
11369_23_3	ADH5	ADHX	Alcohol dehydrogenase class-3	0.0033	0.286	0.0652	0.457
10705_14_3	ST6GALNAC3	SIA7C	Alpha-N-acetylgalactosaminide alpha-2,6-sialyltransferase 3	0.0007	0.467	-0.0201	0.458
10529_19_3	ZNF358	ZN358	Zinc finger protein 358	-0.0005	0.547	-0.018	0.459
10700_10_3	IGSF11	IGS11	Immunoglobulin superfamily member 11	-0.0001	0.967	-0.0436	0.459
10803_22_3	PCDHGB2	PCDGE	Protocadherin gamma-B2	0.0038	0.156	0.0581	0.459
4890_10_1	POMC	ACTH	Corticotropin	-0.0034	0.127	0.0484	0.459
9370_69_3	GGH	GGH	Gamma-glutamyl hydrolase	-0.0026	0.358	0.0588	0.459
10916_44_3	PLA2R1	PLA2R	Secretory phospholipase A2 receptor	-0.0026	0.518	0.0829	0.46
3617_80_4	HGFAC	HGFA	Hepatocyte growth factor activator	0.0003	0.95	0.088	0.46
5441_67_3	TNNI3	Troponin I	Troponin I, cardiac muscle	-0.0018	0.028	-0.0185	0.46
13027_20_3	CBX7	CBX7	Chromobox protein homolog 7	-0.001	0.382	-0.0243	0.461
6634_4_3	NTN1	NET1	Netrin-1	0.0045	1.24e-08	0.0186	0.461
10463_23_3	ALPI	Alkaline phosphatase, intestine	Intestinal-type alkaline phosphatase	-0.001	0.589	-0.0345	0.464
13924_13_3	MYZAP	MYZAP	Myocardial zonula adherens protein	-0.0001	0.946	0.015	0.464
14583_49_3	MSTN	Myostatin	Growth/differentiation factor 8	-0.007	0.00797	-0.0607	0.464
7822_11_3	HRASLS2	HRSL2	HRAS-like suppressor 2	-0.0008	0.413	-0.0203	0.464
8368_102_3	TNFRSF1B	TNF sR-II	Tumor necrosis factor receptor superfamily member 1B	0.0071	0.000107	0.0441	0.464
9040_144_3	EPDR1	EPDR1	Mammalian ependymin-related protein 1	-0.0008	0.89	0.0997	0.464
9504_19_3	RAB27A	RB27A	Ras-related protein Rab-27A	0.0043	0.125	0.061	0.464
13644_30_3	HGS	HGS	Hepatocyte growth factor-regulated tyrosine kinase substrate	0.0018	0.572	0.0591	0.465
14334_3_3	RCVRN	RECO	Recoverin	-0.0018	0.0145	-0.0167	0.465
7948_129_3	GLTPD2	GLTD2	Glycolipid transfer protein domain-containing protein 2	-0.0004	0.836	-0.0362	0.465
9122_8_3	OTOF	OTOF	Otoferlin	-0.0009	0.519	-0.027	0.465
12692_56_3	DOT1L	DOT1L	Histone-lysine N-methyltransferase, H3 lysine-79 specific	-0.0015	0.469	0.0433	0.466
5033_27_1	TPM1	Tropomyosin 1 alpha chain	Tropomyosin alpha-1 chain	-0.0012	0.147	-0.0172	0.466
13408_23_3	WFIKKN2	WFKN2	WAP, Kazal, immunoglobulin, Kunitz and NTR domain-containing protein 2	0.0002	0.972	0.0725	0.467
3152_57_1	TNFRSF1B	TNF sR-II	Tumor necrosis factor receptor superfamily member 1B	0.0057	0.000593	0.0389	0.467
4706_17_2	EPB41	41	Protein 4.1	-0.0011	0.774	0.0713	0.467
7020_13_3	CHST5	CHST5	Carbohydrate sulfotransferase 5	0.0046	0.0321	0.0475	0.467
7838_27_3	SMR3A	SMR3A	Submaxillary gland androgen-regulated protein 3A	-0.0006	0.457	-0.0155	0.467
14618_26_3	VOPP1	ECOP	Vesicular, overexpressed in cancer, prosurvival protein 1	-0.0006	0.729	0.0315	0.468
9218_7_3	FAS	Fas, soluble	Tumor necrosis factor receptor superfamily member 6	0.0013	0.553	-0.0443	0.468
10731_10_3	HS3ST5	HS3S5	Heparan sulfate glucosamine 3-O-sulfotransferase 5	-0.002	0.358	-0.0449	0.469
12873_11_3	SPN	LEUK	Leukosialin	-0.0007	0.411	0.0181	0.469
2443_10_4	FGF8	FGF-8B	Fibroblast growth factor 8 isoform B	-0.0014	0.132	-0.0194	0.469
3028_36_2	CCL23	Ck-b-8-1	Ck-beta-8-1	0.0107	0.015	0.0975	0.469
4785_30_3	SERPINA6	CBG	Corticosteroid-binding globulin	-0.0009	0.329	-0.0184	0.469
8256_57_3	TNFRSF11A	RANK	Tumor necrosis factor receptor superfamily member 11A	-0.0008	0.832	-0.0634	0.469
2819_23_2	CDH5	Cadherin-5	Cadherin-5	0.0034	0.0799	0.0415	0.47
6997_32_3	RAB26	RAB26	Ras-related protein Rab-26	-0.0019	0.0869	-0.0237	0.471
13044_5_3	TSG101	TS101	Tumor susceptibility gene 101 protein	0.0035	0.185	-0.0554	0.473
14063_17_3	OSM	OSM	Oncostatin-M	-0.0006	0.483	-0.0172	0.473
2728_62_2	LAMA1 LAMB1 LAMC1	Laminin	Laminin	0.0048	0.086	0.0591	0.473
12656_1_3	KLC1	KLC1	Kinesin light chain 1	0	0.997	-0.0419	0.474
12759_47_3	ILF3	DRBP76	Interleukin enhancer-binding factor 3	-0.001	0.299	-0.0198	0.474
13645_14_3	DHX38	PRP16	Pre-mRNA-splicing factor ATP-dependent RNA helicase PRP16	-0.0017	0.0926	0.0214	0.474
4179_57_3	YWHAB,YWHAE,YWHAG,YWHAH,YWHAQ,YWHAZ,SFN	14-3-3	14-3-3 protein family	0.0035	0.0968	0.046	0.474
7788_1_3	ATP5J	CF6	ATP synthase-coupling factor 6, mitochondrial	0.0083	0.000192	0.0516	0.474
9715_15_3	IGSF3	IGSF3	Immunoglobulin superfamily member 3	0.0009	0.779	0.0568	0.474
11273_176_3	GSTT2B	GSTT2	Glutathione S-transferase theta-2B	-0.0009	0.478	0.0243	0.476
3041_55_2	MRC2	MRC2	C-type mannose receptor 2	-0.0003	0.884	0.0353	0.476
5628_21_3	SEMA3G	SEM3G	Semaphorin-3G	0.0028	0.39	-0.0652	0.476
9795_9_3	CLN5	CLN5	Ceroid-lipofuscinosis neuronal protein 5	-0.0004	0.724	-0.0209	0.476
9854_36_3	AKR1B1	Aldose reductase	Aldose reductase	0.0003	0.928	0.0479	0.476
12573_80_3	TRIM3	TRIM3	Tripartite motif-containing protein 3	0.0009	0.306	0.0186	0.477
13451_2_3	FNDC4	FNDC4	Fibronectin type III domain-containing protein 4	-0.0008	0.671	-0.0342	0.477
2597_8_3	VEGFA	VEGF	Vascular endothelial growth factor A	0.0004	0.884	-0.0489	0.477
3299_29_2	CNTN5	Contactin-5	Contactin-5	-0.0005	0.927	0.0849	0.477
3416_2_2	BTK	BTK	Tyrosine-protein kinase BTK	-0.0022	0.226	-0.037	0.477
4449_67_3	GREM1	GREM1	Gremlin-1	-0.0007	0.561	-0.0242	0.477
5653_23_3	PRSS37	PRS37	Probable inactive serine protease 37	-0.0019	0.0887	-0.0243	0.477
6075_61_3	HEXB	Hexosaminidase B	Beta-hexosaminidase subunit beta	0.0018	0.456	0.0476	0.477
6304_8_3	C1QTNF1	C1QT1	Complement C1q tumor necrosis factor-related protein 1	0.002	0.14	0.0273	0.477
9964_10_3	MYZAP	MYZAP	Myocardial zonula adherens protein	0.0003	0.914	-0.0479	0.477
10582_36_3	POMK	SG196	Protein O-mannose kinase	-0.0002	0.946	0.0403	0.478
13435_31_3	IL20RB	IL-20 Rb	Interleukin-20 receptor subunit beta	0.0012	0.52	0.0352	0.478
13548_53_3	PPAPDC1A	PPC1A	Phosphatidate phosphatase PPAPDC1A	-0.0006	0.594	-0.0212	0.478
4886_3_1	CCL7	MCP-3	C-C motif chemokine 7	-0.0002	0.962	0.0648	0.478
6119_14_3	MAMDC2	MAMC2	MAM domain-containing protein 2	-0.0014	0.195	-0.0219	0.478
8900_28_3	NEO1	NEO1	Neogenin	0.0017	0.569	0.0577	0.478
9753_17_3	EZR	Ezrin	Ezrin	0.001	0.683	0.0467	0.478
12408_333_3	RAB22A	RB22A	Ras-related protein Rab-22A	-0.0066	0.0488	-0.0707	0.479
13450_49_3	USP8	UBP8	Ubiquitin carboxyl-terminal hydrolase 8	0.0005	0.799	0.0358	0.479
13733_5_3	IL12B	IL-12 p40	Interleukin-12 subunit beta	0	0.99	-0.0443	0.479
4991_12_1	GPC5	GPC5	Glypican-5	0.0029	0.483	0.0804	0.479
3151_6_1	IL2RA	IL-2 sRa	Interleukin-2 receptor subunit alpha	-0.001	0.349	-0.0208	0.48
3431_54_2	EPHA1	EphA1	Ephrin type-A receptor 1	0.0018	0.645	0.0751	0.481
5717_2_3	CILP	CILP	Cartilage intermediate layer protein 1	-0.0018	0.501	0.0502	0.481
11200_52_3	CD93	C1QR1	Complement component C1q receptor	-0.0008	0.546	-0.0267	0.482
4232_19_2	IGF1R	IGF-I sR	Insulin-like growth factor 1 receptor	0.0024	0.48	0.0674	0.482
7219_152_3	LIPA	LICH	Lysosomal acid lipase/cholesteryl ester hydrolase	0.0051	0.0515	0.0559	0.482
9307_3_3	LYPD3	LYPD3	Ly6/PLAUR domain-containing protein 3	-0.0018	0.174	-0.0272	0.482
11310_8_3	DSG3	Desmoglein-3	Desmoglein-3	-0.0015	0.0869	-0.0181	0.483
11440_58_3	SOCS3	SOCS-3	Suppressor of cytokine signaling 3	0.0016	0.85	-0.1394	0.483
12438_127_3	MPG	3MG	DNA-3-methyladenine glycosylase	-0.0007	0.524	-0.0221	0.483
2851_63_3	C5	C5a	C5a anaphylatoxin	0.0008	0.818	0.0627	0.483
4130_71_1	FGF6	FGF-6	Fibroblast growth factor 6	-0.0003	0.815	-0.0224	0.483
4460_8_2	PDPK1	PDPK1	3-phosphoinositide-dependent protein kinase 1	-0.001	0.487	-0.0281	0.483
12471_47_3	STAU1	STAU1	Double-stranded RNA-binding protein Staufen homolog 1	-0.001	0.803	0.0663	0.484
14084_191_3	ICOS	ICOS	Inducible T-cell costimulator	-0.0027	0.456	0.0706	0.484
4453_83_3	LRRTM3	LRRT3	Leucine-rich repeat transmembrane neuronal protein 3	-0.0007	0.557	-0.0221	0.484
13722_105_3	C9	C9	Complement component C9	0.0119	0.00486	0.0934	0.485
14204_55_3	FOXJ2	FOXJ2	Forkhead box protein J2	0.002	0.195	0.031	0.485
2900_53_3	CCL14	HCC-1	C-C motif chemokine 14	0.0037	0.346	0.0787	0.485
6457_50_3	PCDHGA1	PCDG1	Protocadherin gamma-A1	0.0001	0.967	-0.0477	0.486
11219_95_3	FGFBP3	FGFP3	Fibroblast growth factor-binding protein 3	0.0016	0.773	0.0954	0.488
13926_1_3	RMI1	RMI1	RecQ-mediated genome instability protein 1	-0.0004	0.556	0.0139	0.488
4336_2_1	SAA1	SAA	Serum amyloid A-1 protein	0.0059	0.427	0.1444	0.488
5646_20_3	RNASE6	RNAS6	Ribonuclease K6	0.0055	0.188	0.0853	0.488
5690_49_3	TUFT1	TUFT1	Tuftelin	0.0008	0.785	0.0535	0.488
7034_4_3	SGCB	SGCB	Beta-sarcoglycan	-0.0005	0.806	0.0349	0.488
7183_102_3	C19orf80	TD26	Angiopoietin-like protein 8	0.0003	0.769	0.0157	0.488
8362_102_3	IGJ	IgJ	Immunoglobulin J chain	-0.0005	0.476	-0.0132	0.488
8606_39_3	GPNMB	GPNMB	Transmembrane glycoprotein NMB	0.0008	0.641	-0.0302	0.488
8850_5_3	PLA2G2C	PA2GC	Putative inactive group IIC secretory phospholipase A2	-0.0009	0.374	-0.0207	0.488
3329_14_2	PGLYRP1	PGRP-S	Peptidoglycan recognition protein 1	-0.0009	0.81	-0.0613	0.493
14148_2_3	ISG15	UCRP	Ubiquitin-like protein ISG15	0.0021	0.354	-0.0431	0.494
5460_60_3	DDX19B	DEAD-box protein 19B	ATP-dependent RNA helicase DDX19B	0.0015	0.165	0.022	0.494
8924_55_3	CALY	CALY	Neuron-specific vesicular protein calcyon	0.0102	0.0759	0.1195	0.494
4267_81_3	PES1	PESC	Pescadillo homolog	-0.0012	0.329	-0.0238	0.496
4436_1_2	ENTPD3	ENTP3	Ectonucleoside triphosphate diphosphohydrolase 3	-0.0016	0.424	-0.039	0.496
8065_245_3	PATE4	PATE4	Prostate and testis expressed protein 4	-0.0013	0.294	-0.0246	0.496
2994_71_2	IL1RL2	IL-1Rrp2	Interleukin-1 receptor-like 2	0.0029	0.419	0.0683	0.498
6545_58_3	PRNP	PRIO	Major prion protein	-0.0006	0.547	0.02	0.498
7795_14_3	KLRC3	NKG2E	NKG2-E type II integral membrane protein	0.0027	0.0933	0.0311	0.498
11538_216_3	MLYCD	DCMC	Malonyl-CoA decarboxylase, mitochondrial	-0.0017	0.02	-0.015	0.499
5035_7_1	TYMS	TS	Thymidylate synthase	0.0001	0.969	0.0362	0.499
6081_52_3	PCOLCE2	PCOC2	Procollagen C-endopeptidase enhancer 2	0.0026	0.579	-0.0872	0.499
11315_148_3	PPM1D	PPM1D	Protein phosphatase 1D	-0.0028	0.131	-0.038	0.5
5727_35_3	B3GALTL	B3GLT	Beta-1,3-glucosyltransferase	0.0009	0.606	0.0331	0.5
5903_91_2	HSPA8	HSP70 protein 8	Heat shock cognate 71 kDa protein	0.0008	0.683	0.0355	0.5
8686_342_3	C11orf73	HIKES	Protein Hikeshi	-0.0011	0.302	-0.0202	0.5
8901_40_3	YWHAG	14-3-3 protein gamma	14-3-3 protein gamma	-0.0019	0.517	0.0544	0.5
9046_46_3	LRPPRC	LPPRC	Leucine-rich PPR motif-containing protein, mitochondrial	-0.0003	0.868	0.0327	0.5
11208_15_3	NAGPA	NAGPA	N-acetylglucosamine-1-phosphodiester alpha-N-acetylglucosaminidase	0.0016	0.447	-0.0393	0.502
12422_143_3	ALOX15B	LX15B	Arachidonate 15-lipoxygenase B	0.002	0.245	0.0347	0.502
8755_202_3	HLA-DPB1	HLA-DPB1	HLA class II histocompatibility antigen, DP beta 1 chain	-0.0013	0.162	0.0184	0.502
8956_96_3	SCARF2	SREC-II	Scavenger receptor class F member 2	0.0032	0.00472	0.0245	0.502
13930_3_3	APOBEC3G	ABC3G	DNA dC->dU-editing enzyme APOBEC-3G	-0.0011	0.734	-0.0563	0.503
14109_15_3	CCL15	MIP-5	C-C motif chemokine 15	0.0043	0.209	0.0684	0.503
3344_60_4	SERPINC1	Antithrombin III	Antithrombin-III	0.002	0.477	0.0551	0.503
3484_60_2	AGT	Angiotensinogen	Angiotensinogen	-0.0002	0.958	-0.0632	0.503
4355_13_1	DAPK2	DAPK2	Death-associated protein kinase 2	-0.0003	0.802	0.0232	0.503
5610_32_3	FAM171A1	CJ038	Protein FAM171A1	0.0021	0.423	0.0499	0.503
11390_24_3	CA8	Carbonic Anhydrase VIII	Carbonic anhydrase-related protein	0.0032	0.0365	-0.0313	0.505
3194_36_2	GP6	GPVI	Platelet glycoprotein VI	0.0003	0.906	-0.0438	0.505
9574_11_3	BIN1	BIN1	Myc box-dependent-interacting protein 1	0	0.991	0.0309	0.505
13948_50_3	GABBR2	GABR2	Gamma-aminobutyric acid type B receptor subunit 2	-0.0018	0.444	0.0445	0.506
13973_62_3	TTL	TTL	Tubulin--tyrosine ligase	-0.0008	0.67	0.0333	0.506
3069_52_3	IGHM IGJ IGK@ IGL@	IgM	Immunoglobulin M	-0.0028	0.46	-0.0707	0.506
8889_5_3	CCPG1	CCPG1	Cell cycle progression protein 1	-0.0004	0.78	-0.0265	0.506
9518_95_3	PLA1A	PLA1A	Phospholipase A1 member A	-0.0018	0.0492	-0.0182	0.506
4907_56_1	FGA FGB FGG	D-dimer	D-dimer	0.0069	0.0561	0.0735	0.507
9970_7_3	UBXN4	UBXN4	UBX domain-containing protein 4	-0.0003	0.883	0.0347	0.507
11214_40_3	DNAJB9	DNJB9	DnaJ homolog subfamily B member 9	0	0.995	0.0433	0.509
13503_19_3	ARL6IP5	PRAF3	PRA1 family protein 3	-0.0012	0.426	-0.0287	0.509
12595_11_3	TMOD1	TMOD1	Tropomodulin-1	0.0018	0.313	0.0348	0.51
4126_22_1	BPI	BPI	Bactericidal permeability-increasing protein	-0.0016	0.439	-0.0391	0.51
10074_128_3	BRD2	BRD2	Bromodomain-containing protein 2	-0.0016	0.0877	-0.0194	0.512
11280_6_3	GAD1	DCE1	Glutamate decarboxylase 1	-0.0018	0.625	0.064	0.512
11454_87_3	EIF3G	EIF3G	Eukaryotic translation initiation factor 3 subunit G	-0.0007	0.599	-0.0224	0.512
11835_8_3	TREM2	TREM2	Triggering receptor expressed on myeloid cells 2	-0.0013	0.199	-0.0204	0.512
8653_132_3	DNAJC4	DNJC4	DnaJ homolog subfamily C member 4	-0.001	0.53	-0.0304	0.512
10390_21_3	ZNRF3	ZNRF3	E3 ubiquitin-protein ligase ZNRF3	-0.0008	0.303	-0.0142	0.513
10692_48_3	DYNAP	CR026	Dynactin-associated protein	-0.002	0.315	-0.0365	0.513
11190_129_3	YME1L1	YMEL1	ATP-dependent zinc metalloprotease YME1L1	-0.0019	0.18	-0.0275	0.513
2418_55_9	APOE	Apo E	Apolipoprotein E	-0.0055	0.216	0.0879	0.513
8891_7_3	CPVL	CPVL	Probable serine carboxypeptidase CPVL	0.0042	0.101	0.051	0.513
9772_153_3	NLGN2	NLGN2	Neuroligin-2	-0.0008	0.911	0.1042	0.513
9363_11_3	CT55	CX048	Cancer/testis antigen 55	-0.0015	0.078	-0.0172	0.514
9730_22_3	GHDC	GHDC	GH3 domain-containing protein	-0.0012	0.462	-0.0297	0.514
13620_10_3	ASNA1	ASNA	ATPase ASNA1	0.0002	0.832	-0.0155	0.515
10439_57_3	AMY2B	Alpha-amylase 2B	Alpha-amylase 2B	0.0016	0.528	0.0456	0.516
10738_11_3	FBLN5	fibulin 5	Fibulin-5	0.0019	0.379	0.0396	0.516
14169_66_3	TXNL4B	TXN4B	Thioredoxin-like protein 4B	-0.0015	0.149	-0.0201	0.516
5071_3_3	IGHG1 IGHG2 IGHG3 IGHG4 IGK@ IGL@	IgG	Immunoglobulin G	-0.0016	0.808	0.1046	0.516
5076_53_2	EPHA10	EPHAA	Ephrin type-A receptor 10	0.001	0.868	0.0966	0.516
8646_61_3	LRRTM4	LRRT4	Leucine-rich repeat transmembrane neuronal protein 4	-0.0013	0.174	-0.0189	0.517
6232_54_3	CD86	B7-2	T-lymphocyte activation antigen CD86	0.0002	0.874	0.024	0.518
10398_110_3	ANKRD1	ANKR1	Ankyrin repeat domain-containing protein 1	-0.0003	0.733	-0.0139	0.519
13718_1_3	IL17A	IL-17	Interleukin-17A	-0.0016	0.0715	-0.0173	0.519
6974_6_3	CD74	HG2A	HLA class II histocompatibility antigen gamma chain	-0.0009	0.473	-0.0238	0.519
7934_11_3	NDRG4	NDRG4	Protein NDRG4	0.0012	0.816	0.084	0.519
9004_24_3	LDLRAD4	CR001	Low-density lipoprotein receptor class A domain-containing protein 4	-0.0009	0.506	-0.0251	0.519
9216_100_3	PLXNB2	PLXB2	Plexin-B2	0.0023	0.326	-0.0451	0.519
9937_7_3	GJA1	CXA1	Gap junction alpha-1 protein	-0.0011	0.302	-0.0208	0.52
10009_2_3	IRF1	IRF1	Interferon regulatory factor 1	-0.0013	0.131	-0.0168	0.522
12862_14_3	NEDD9	CASL	Enhancer of filamentation 1	-0.0008	0.355	-0.0155	0.522
3122_6_2	DIABLO	SMAC	Diablo homolog, mitochondrial	0.0008	0.569	-0.0251	0.522
4124_24_2	HSPA1A	HSP 70	Heat shock 70 kDa protein 1A	0.0044	0.18	0.0637	0.522
9012_1_3	PRPF6	PRP6	Pre-mRNA-processing factor 6	-0.0004	0.855	-0.0326	0.522
11683_19_3	GGA3	GGA3	ADP-ribosylation factor-binding protein GGA3	0.0033	0.195	0.0489	0.523
13129_40_3	LDLR	LDLR	Low-density lipoprotein receptor	-0.0021	0.0933	-0.0243	0.523
13678_169_3	CFD	Factor D	Complement factor D	0.0004	0.905	0.0475	0.523
14076_74_3	CST4	Cystatin-S	Cystatin-S	0.0019	0.483	-0.05	0.523
7825_7_3	ABHD12	ABD12	Monoacylglycerol lipase ABHD12	-0.0014	0.13	-0.0178	0.523
9987_30_3	LRRC25	LRC25	Leucine-rich repeat-containing protein 25	-0.0015	0.18	-0.0217	0.523
3173_49_2	NAAA	ASAHL	N-acylethanolamine-hydrolyzing acid amidase	-0.0031	0.609	-0.1023	0.524
3864_5_2	RPS7	RS7	40S ribosomal protein S7	-0.001	0.603	-0.0328	0.525
5016_61_2	PARK7	PARK7	Protein deglycase DJ-1	0.0012	0.471	-0.0311	0.525
5623_11_3	CD300LF	CLM1	CMRF35-like molecule 1	-0.0004	0.656	-0.0163	0.525
9059_14_3	RAPGEF5	RPGF5	Rap guanine nucleotide exchange factor 5	-0.0014	0.249	-0.0237	0.526
9068_17_3	JAKMIP3	JKIP3	Janus kinase and microtubule-interacting protein 3	0.0006	0.73	0.0273	0.526
9231_23_3	IMPAD1	IMPA3	Inositol monophosphatase 3	0.0022	0.694	0.0927	0.526
9957_9_3	RNF114	RN114	E3 ubiquitin-protein ligase RNF114	0.0023	0.198	0.0343	0.527
10430_31_3	SLC3A2	4F2	4F2 cell-surface antigen heavy chain	-0.0017	0.214	-0.0265	0.528
10767_52_3	GPR64	GPR64	G-protein coupled receptor 64	0.0004	0.748	0.0219	0.528
12709_63_3	H1FX	H1X	Histone H1x	0.0006	0.836	0.0425	0.528
5636_10_3	MFAP4	MFAP4	Microfibril-associated glycoprotein 4	0.0091	0.0115	0.0728	0.528
7267_2_3	SPTLC2	LCB2	Serine palmitoyltransferase 2	-0.0008	0.389	-0.0173	0.528
9739_4_3	MSH2	MSH2	DNA mismatch repair protein Msh2	-0.0009	0.367	0.0187	0.528
9384_17_3	CAMP	Cathelicidin peptide	Cathelicidin antimicrobial peptide	-0.002	0.381	-0.0401	0.529
10961_15_3	RARRES3	TIG3	Retinoic acid receptor responder protein 3	-0.0021	0.324	-0.0388	0.53
5023_23_1	ADSL	PUR8	Adenylosuccinate lyase	0.0002	0.87	0.0215	0.53
9015_1_3	PRG3	PRG3	Proteoglycan 3	-0.0009	0.46	0.0233	0.53
8589_13_3	CDCP1	CDCP1	CUB domain-containing protein 1	-0.0008	0.664	0.0304	0.531
2190_55_1	F11	Coagulation Factor XI	Coagulation Factor XI	-0.0022	0.235	-0.0358	0.532
4959_2_1	AGR2	AGR2	Anterior gradient protein 2 homolog	-0.0004	0.857	0.0333	0.532
6518_85_3	GHRL	ghrelin	Appetite-regulating hormone	0.006	0.00188	0.0396	0.532
13519_112_3	ARHGEF25	ARHGP	Rho guanine nucleotide exchange factor 25	0	0.975	0.021	0.533
5202_4_3	PPID	PPID	Peptidyl-prolyl cis-trans isomerase D	-0.0018	0.423	0.041	0.533
5885_55_3	EIF4H	eIF-4H	Eukaryotic translation initiation factor 4H	0.0005	0.859	0.0461	0.533
6115_40_3	CTBS	DIAC	Di-N-acetylchitobiase	-0.0002	0.978	0.0831	0.533
11560_76_3	NFATC4	NFAC4	Nuclear factor of activated T-cells, cytoplasmic 4	-0.001	0.325	-0.0185	0.534
13686_2_3	IL5RA	IL-5 Ra	Interleukin-5 receptor subunit alpha	0.0007	0.76	0.0342	0.534
3480_7_1	DUSP3	DUS3	Dual specificity protein phosphatase 3	0.0007	0.557	-0.0219	0.534
7851_30_3	ANKRD46	ANR46	Ankyrin repeat domain-containing protein 46	0.0002	0.909	0.0228	0.534
9111_40_3	JPH4	JPH4	Junctophilin-4	-0.0013	0.172	-0.0174	0.534
12577_100_3	FEN1	FLAP endonuclease-1	Flap endonuclease 1	-0.0009	0.495	0.0227	0.535
9450_18_3	CDK2AP1	CDKA1	Cyclin-dependent kinase 2-associated protein 1	-0.001	0.391	-0.0204	0.536
12387_7_3	PDLIM4	PDLI4	PDZ and LIM domain protein 4	0.0064	0.00211	0.0405	0.537
12450_42_3	PMVK	PMVK	Phosphomevalonate kinase	0.0003	0.808	0.0219	0.537
12855_16_3	CASS4	CT032	Cas scaffolding protein family member 4	-0.0008	0.527	0.0232	0.537
4594_22_2	ADCYAP1	PACAP-38	Pituitary adenylate cyclase-activating polypeptide 38	-0.001	0.506	-0.0282	0.537
4771_10_3	SMPDL3A	ASM3A	Acid sphingomyelinase-like phosphodiesterase 3a	-0.0033	0.139	-0.0428	0.537
6036_78_3	EPHA10	EPHAA	Ephrin type-A receptor 10	-0.0015	0.382	0.0307	0.537
8029_35_3	LALBA	lactalbumin alpha	Alpha-lactalbumin	-0.0018	0.115	-0.0219	0.537
12697_30_3	PIP4K2A	PI42A	Phosphatidylinositol 5-phosphate 4-kinase type-2 alpha	-0.0024	0.453	-0.0553	0.538
4931_59_1	F3	TF	Tissue Factor	-0.0017	0.461	0.041	0.538
6473_55_3	BPIFA1	PLUNC	BPI fold-containing family A member 1	-0.0011	0.324	-0.0211	0.538
10872_103_3	SCARA3	SCAR3	Scavenger receptor class A member 3	0.0012	0.305	0.0218	0.54
13522_20_3	VSNL1	VISL1	Visinin-like protein 1	0.0037	0.367	0.0733	0.54
2838_53_1	MMP17	MMP-17	Matrix metalloproteinase-17	-0.0031	0.278	0.0528	0.54
4428_1_2	CHST2	CHST2	Carbohydrate sulfotransferase 2	-0.0009	0.538	-0.026	0.54
5228_25_2	KIF23	KIF23	Kinesin-like protein KIF23	-0.001	0.444	-0.0231	0.54
5354_11_3	KRT18	Keratin 18	Keratin, type I cytoskeletal 18	0.0038	0.249	0.0612	0.54
5508_62_3	CTSD	Cathepsin D	Cathepsin D	-0.0013	0.644	-0.046	0.54
5611_56_3	DEFB108B	D108B	Beta-defensin 108B	-0.0005	0.67	-0.0182	0.54
5982_50_3	CFHR1	FHR1	Complement factor H-related protein 1	-0.0001	0.969	0.045	0.54
6263_77_3	PLTP	PLTP	Phospholipid transfer protein	0.0007	0.691	0.0292	0.54
6285_71_3	MLEC	K0152	Malectin	0.0031	0.283	0.0532	0.54
7867_154_3	ST6GALNAC1	SIA7A	Alpha-N-acetylgalactosaminide alpha-2,6-sialyltransferase 1	-0.0012	0.265	0.0207	0.54
9248_36_3	MYDGF	CS010	Myeloid-derived growth factor	-0.0013	0.7	-0.0565	0.54
9389_12_3	GYPA	GLPA	Glycophorin-A	-0.0008	0.447	-0.0184	0.54
9439_454_3	C2orf82	CB082	Uncharacterized protein C2orf82	-0.0004	0.7	-0.0179	0.54
9816_37_3	ISOC1	ISOC1	Isochorismatase domain-containing protein 1	-0.0013	0.493	-0.0333	0.54
10976_44_3	MUC1	MUC1	Mucin-1	0.0047	5.86e-08	0.018	0.541
12956_40_3	KIAA1279	KBP	KIF1-binding protein	0.0007	0.877	0.065	0.541
2640_3_2	MST1R	MSP R	Macrophage-stimulating protein receptor	-0.0012	0.324	-0.0218	0.541
7695_106_3	SQSTM1	SQSTM	Sequestosome-1	0.0004	0.811	-0.026	0.541
8399_6_3	STK17B	DRAK2	Serine/threonine-protein kinase 17B	0.0001	0.963	0.0212	0.541
6362_6_3	C2orf40	AUGN	Augurin	-0.001	0.562	-0.0297	0.542
13240_170_3	SHANK1	SHAN1	SH3 and multiple ankyrin repeat domains protein 1	-0.0015	0.315	-0.0273	0.543
6390_18_3	NPS	NPS	Neuropeptide S	0.0022	0.331	0.0405	0.543
7713_102_3	FMR1	FMR1	Fragile X mental retardation protein 1	-0.0002	0.797	-0.0145	0.543
9835_16_3	ALDH1A3	AL1A3	Aldehyde dehydrogenase family 1 member A3	0	0.986	0.0266	0.543
13975_56_3	PPFIA1	LIPA1	Liprin-alpha-1	0.0012	0.281	0.0207	0.544
5246_64_3	PDE2A	cGMP-stimulated PDE	cGMP-dependent 3',5'-cyclic phosphodiesterase	-0.0019	0.565	-0.0576	0.544
8790_6_3	ARSA	Arylsulfatase A	Arylsulfatase A	-0.0001	0.938	0.0198	0.544
9931_20_3	KRT1	Keratin-1	Keratin, type II cytoskeletal 1	-0.0007	0.86	-0.062	0.544
11293_14_3	LRRN1	LRRN1	Leucine-rich repeat neuronal protein 1	-0.0003	0.912	0.0338	0.546
13484_69_3	COL1A1	CO1A1	Collagen alpha-1(I) chain	0.0004	0.653	0.0156	0.546
14115_34_3	ADM	Adrenomedullin	Adrenomedullin	-0.0008	0.67	0.0302	0.546
2785_15_2	CCL8	MCP-2	C-C motif chemokine 8	-0.0013	0.248	-0.0205	0.546
4480_59_2	C3	C3b	Complement C3b	0.0049	0.382	0.0982	0.546
9064_12_3	RNF215	RN215	RING finger protein 215	0.0017	0.331	0.0315	0.546
3605_77_4	MASP1	MASP3	Mannan-binding lectin serine protease 1	-0.0017	0.416	-0.0367	0.548
8935_22_3	ABCC6	MRP6	Multidrug resistance-associated protein 6	-0.0008	0.18	-0.0114	0.548
2743_5_2	SHH	Sonic Hedgehog	Sonic hedgehog protein	0.0169	0.0202	0.1389	0.549
9500_5_3	GPLD1	PHLD	Phosphatidylinositol-glycan-specific phospholipase D	-0.0007	0.517	-0.0191	0.55
11656_110_3	EVL	EVL	Ena/VASP-like protein	0.0005	0.872	0.0415	0.551
4908_6_1	ENG	Endoglin	Endoglin	0.0012	0.36	-0.0228	0.551
7773_20_3	KIR2DL2	KI2L2	Killer cell immunoglobulin-like receptor 2DL2	-0.0009	0.286	0.0152	0.551
13936_24_3	PGK2	PGK2	Phosphoglycerate kinase 2	-0.0009	0.363	-0.0178	0.552
2523_31_3	CCL5	RANTES	C-C motif chemokine 5	-0.0016	0.394	-0.0316	0.552
13485_20_3	TMEM87B	TM87B	Transmembrane protein 87B	-0.0026	0.25	-0.0399	0.553
9090_9_3	SYTL4	SYTL4	Synaptotagmin-like protein 4	-0.0007	0.65	-0.0232	0.553
9786_310_3	IER3	IEX1	Radiation-inducible immediate-early gene IEX-1	-0.0009	0.46	-0.0206	0.553
9600_55_3	THSD7A	THS7A	Thrombospondin type-1 domain-containing protein 7A	-0.0002	0.86	-0.0163	0.555
4464_10_2	SIGLEC1	Sialoadhesin	Sialoadhesin	-0.0016	0.198	-0.0233	0.556
9848_22_3	CCNH	Cyclin H	Cyclin-H	-0.0005	0.7	-0.0212	0.556
14704_10_3	DDR1	discoidin domain receptor 1	Epithelial discoidin domain-containing receptor 1	0.0036	0.133	0.0427	0.557
3820_68_2	MAPKAPK2	MAPK2	MAP kinase-activated protein kinase 2	-0.0001	0.96	0.0137	0.557
4693_72_2	HIBADH	3HIDH	3-hydroxyisobutyrate dehydrogenase, mitochondrial	-0.0008	0.458	-0.0189	0.557
7803_4_3	CHST1	CHST1	Carbohydrate sulfotransferase 1	0.0046	0.265	0.0736	0.557
12363_70_3	TRIB2	TRIB2	Tribbles homolog 2	-0.0012	0.323	0.0217	0.558
13536_56_3	POLI	POLI	DNA polymerase iota	-0.001	0.176	-0.0136	0.558
9125_23_3	MASP1	MASP3	Mannan-binding lectin serine protease 1	-0.0008	0.561	-0.0236	0.558
7208_60_3	MGAT4C	MGT4C	Alpha-1,3-mannosyl-glycoprotein 4-beta-N-acetylglucosaminyltransferase C	0.0044	0.136	0.053	0.559
10361_25_3	OAS1	OAS1	2'-5'-oligoadenylate synthase 1	-0.0005	0.777	-0.0244	0.561
10638_1_3	TINF2	TINF2	TERF1-interacting nuclear factor 2	-0.0017	0.478	0.0409	0.561
10827_67_3	LINGO3	LIGO3	Leucine-rich repeat and immunoglobulin-like domain-containing nogo receptor-interacting protein 3	-0.0034	0.442	0.0752	0.561
12735_39_3	CSDE1	CSDE1	Cold shock domain-containing protein E1	-0.0012	0.246	-0.0179	0.561
13022_20_3	TP53I11	P5I11	Tumor protein p53-inducible protein 11	-0.0033	0.732	0.1472	0.561
13473_55_3	ITPKA	IP3KA	Inositol-trisphosphate 3-kinase A	-0.0007	0.404	-0.0152	0.561
13663_2_3	IL4	IL-4	Interleukin-4	-0.0013	0.338	-0.0238	0.561
3474_19_2	THBS1	Thrombospondin-1	Thrombospondin-1	0.001	0.672	-0.037	0.561
3676_15_3	IGF2R	IGF-II receptor	Cation-independent mannose-6-phosphate receptor	0.0012	0.623	0.0382	0.561
5758_49_3	KLK9	kallikrein 9	Kallikrein-9	-0.0008	0.425	-0.0176	0.561
7842_52_3	SERF1A	SERF1	Small EDRK-rich factor 1	0	0.978	-0.0179	0.561
7911_29_3	SCN4B	SCN4B	Sodium channel subunit beta-4	-0.0006	0.715	-0.0261	0.561
8382_47_3	MAPKAPK5	MAPK5	MAP kinase-activated protein kinase 5	-0.0014	0.244	-0.0213	0.561
8824_2_3	PSMD1	PSMD1	26S proteasome non-ATPase regulatory subunit 1	-0.0008	0.395	-0.0164	0.561
9493_56_3	P2RX2	P2RX2	P2X purinoceptor 2	0.0003	0.793	-0.0188	0.561
9831_12_3	G3BP2	G3BP2	Ras GTPase-activating protein-binding protein 2	0.0004	0.867	0.0355	0.561
10589_7_3	RAET1L	RET1L	Retinoic acid early transcript 1L protein	-0.0031	0.0652	-0.0305	0.562
13482_14_3	CNOT1	CNOT1	CCR4-NOT transcription complex subunit 1	0.0007	0.818	0.0453	0.562
2906_55_3	IL4	IL-4	Interleukin-4	-0.0014	0.172	-0.0185	0.562
2993_1_2	IL18RAP	IL-18 Rb	Interleukin-18 receptor accessory protein	0	0.985	-0.014	0.562
5590_11_3	ZPLD1	ZPLD1	Zona pellucida-like domain-containing protein 1	-0.0002	0.897	-0.0173	0.562
9409_11_3	TPSAB1	TRYB1	Tryptase beta-1	0.0026	0.663	0.0949	0.562
10342_55_3	PIAS4	PIAS4	E3 SUMO-protein ligase PIAS4	-0.0011	0.526	-0.0289	0.563
12020_39_3	BPGM	PMGE	Bisphosphoglycerate mutase	-0.0012	0.547	-0.0337	0.563
12794_6_3	NLRP4	NALP4	NACHT, LRR and PYD domains-containing protein 4	-0.0012	0.174	-0.0155	0.563
14662_6_3	MZF1	MZF1	Myeloid zinc finger 1	0.0014	0.451	0.0325	0.563
5691_2_3	CRISPLD2	CRLD2	Cysteine-rich secretory protein LCCL domain-containing 2	0.0021	0.423	-0.0438	0.563
6572_10_3	LRRTM4	LRRT4	Leucine-rich repeat transmembrane neuronal protein 4	-0.0009	0.764	0.0424	0.563
8424_269_3	CTNNB1	b-Catenin	Catenin beta-1	-0.0012	0.168	-0.0151	0.563
8974_172_3	COL15A1	COFA1	Collagen alpha-1(XV) chain	0.0028	0.183	0.0377	0.563
9281_50_3	PTPRA	Protein-tyrosine phosphatase alpha	Receptor-type tyrosine-protein phosphatase alpha	-0.0015	0.0553	-0.0142	0.563
10882_12_3	DSC1	Desmocollin-1	Desmocollin-1	0.0006	0.54	0.0174	0.564
4566_24_3	RSPO2	RSPO2	R-spondin-2	0.0002	0.949	-0.0326	0.564
6366_38_3	TXNDC15	TXD15	Thioredoxin domain-containing protein 15	-0.0019	0.431	0.0414	0.564
8983_7_3	GOLM1	GOLM1	Golgi membrane protein 1	-0.002	0.289	-0.0321	0.564
13025_4_3	FRS2	FRS2	Fibroblast growth factor receptor substrate 2	-0.0004	0.759	-0.0201	0.565
2970_60_2	AREG	AREG	Amphiregulin	0.0005	0.712	-0.0193	0.565
3388_58_2	PAK7	PAK7	Serine/threonine-protein kinase PAK 7	-0.0012	0.13	-0.014	0.565
3714_49_2	CKB CKM	CK-MB	Creatine kinase M-type:Creatine kinase B-type heterodimer	-0.0046	0.431	0.0976	0.565
6641_60_3	UBB	PolyUbiquitin K48	PolyUbiquitin K48-linked	-0.0005	0.827	-0.0346	0.565
9183_7_3	IFNAR1	IFN-a/b R1	Interferon alpha/beta receptor 1	0.0007	0.859	0.0573	0.565
9582_93_3	SUSD1	SUSD1	Sushi domain-containing protein 1	-0.0008	0.331	-0.015	0.565
9894_13_3	MYO6	MYO6	Unconventional myosin-VI	-0.0002	0.959	-0.0539	0.565
11194_6_3	SIT1	SIT1	Signaling threshold-regulating transmembrane adapter 1	-0.0019	0.0933	-0.0203	0.566
2992_59_2	IL17RA	IL-17 sR	Interleukin-17 receptor A	-0.0027	0.538	-0.0748	0.566
5063_12_2	CD244	CD244	Natural killer cell receptor 2B4	-0.0015	0.269	-0.0233	0.566
6361_49_3	PTPRR	PTPRR	Receptor-type tyrosine-protein phosphatase R	-0.0068	0.0404	-0.0598	0.566
9843_5_3	ACTN1	ACTN1	Alpha-actinin-1	0.0007	0.739	-0.0322	0.566
10917_40_3	GNGT2	GBGT2	Guanine nucleotide-binding protein G(I)/G(S)/G(O) subunit gamma-T2	-0.0009	0.351	-0.0159	0.567
13683_18_3	CLCNKB	CLCKB	Chloride channel protein ClC-Kb	0.0015	0.6	0.0473	0.567
7763_25_3	CDH11	Cadherin-11	Cadherin-11	-0.0014	0.18	-0.0181	0.567
12434_25_3	IST1	K0174	IST1 homolog	0.0012	0.468	-0.0261	0.568
12665_16_3	ILF2	ILF2	Interleukin enhancer-binding factor 2	-0.0004	0.748	0.0195	0.568
13636_20_3	NAP1L1	NP1L1	Nucleosome assembly protein 1-like 1	-0.0026	0.272	-0.0403	0.568
2796_62_2	FGA FGB FGG	Fibrinogen	Fibrinogen	0.0097	0.0709	0.0964	0.568
4543_65_2	COL23A1	CONA1	Collagen alpha-1(XXIII) chain	0.0036	0.302	-0.0599	0.568
4717_55_2	IL3	IL-3	Interleukin-3	-0.0014	0.409	-0.0294	0.568
6294_11_3	BAGE2	BAGE2	B melanoma antigen 2	-0.0044	0.131	0.0524	0.568
8645_257_3	PEX14	PEX14	Peroxisomal membrane protein PEX14	-0.0013	0.267	-0.0199	0.568
10876_300_3	BRAT1	BRAT1	BRCA1-associated ATM activator 1	-0.0015	0.13	-0.0174	0.569
13960_15_3	AGAP3	AGAP3	Arf-GAP with GTPase, ANK repeat and PH domain-containing protein 3	0.0005	0.847	0.0334	0.569
2431_17_3	CTSG	Cathepsin G	Cathepsin G	-0.0003	0.84	-0.021	0.569
4297_62_3	SPON1	Spondin-1	Spondin-1	0.0014	0.671	0.0499	0.569
4708_3_2	HSD17B1	17-beta-HSD 1	Estradiol 17-beta-dehydrogenase 1	-0.0003	0.849	0.0217	0.569
5584_21_3	TCN2	Holo-TC II	Holo-Transcobalamin-2	-0.0011	0.785	0.0573	0.569
8882_1_3	ADAM17	ADAM 17	Disintegrin and metalloproteinase domain-containing protein 17	-0.0009	0.67	-0.0343	0.569
3314_74_2	GFRA1	GFRa-1	GDNF family receptor alpha-1	0.0011	0.761	0.0514	0.57
4407_10_1	MST1	MSP	Hepatocyte growth factor-like protein	-0.0053	0.406	0.1011	0.57
5667_3_3	SEMA3B	SEM3B	Semaphorin-3B	-0.0003	0.795	-0.0161	0.571
8035_6_3	C1orf198	CA198	Uncharacterized protein C1orf198	-0.0006	0.547	-0.0178	0.571
11187_11_3	CLEC12A	CL12A	C-type lectin domain family 12 member A	0.0137	0.113	0.1523	0.572
12867_40_3	DYNLT3	DYLT3	Dynein light chain Tctex-type 3	-0.0002	0.861	-0.018	0.572
3360_50_4	CHEK2	Chk2	Serine/threonine-protein kinase Chk2	-0.0013	0.264	-0.0194	0.572
13501_10_3	SLC35G2	S35G2	Solute carrier family 35 member G2	0.0002	0.933	0.0311	0.573
5825_49_3	IFNGR1	IFN-g R1	Interferon gamma receptor 1	0.0029	0.297	0.0467	0.573
6414_8_3	OAF	OAF	Out at first protein homolog	-0.0034	0.161	-0.0428	0.573
9176_3_3	MUC1	MUC1	Mucin-1	-0.0007	0.785	0.0378	0.573
10045_47_3	CUL3	CUL3	Cullin-3	0.0004	0.638	0.0135	0.574
12793_4_3	PIWIL1	PIWL1	Piwi-like protein 1	-0.0011	0.169	-0.0128	0.574
5229_90_3	IMPDH1	IMDH1	Inosine-5'-monophosphate dehydrogenase 1	-0.0006	0.837	0.0391	0.574
9979_13_3	AMIGO1	AMGO1	Amphoterin-induced protein 1	0.0001	0.974	-0.0228	0.574
12990_39_3	MAP3K3	MAP3K3	Mitogen-activated protein kinase kinase kinase 3	0.0009	0.372	-0.0166	0.575
13085_18_3	GLP1R	GLP1R	Glucagon-like peptide 1 receptor	-0.0014	0.111	-0.0155	0.575
13942_140_3	SPSB1	SPSB1	SPRY domain-containing SOCS box protein 1	-0.0012	0.329	-0.0209	0.575
3373_5_2	GZMH	Granzyme H	Granzyme H	-0.0004	0.741	-0.0176	0.575
4559_64_2	KYNU	KYNU	Kynureninase	-0.0007	0.518	-0.0173	0.575
5094_62_3	AMICA1	JAML1	Junctional adhesion molecule-like	-0.0012	0.282	-0.0187	0.575
5129_12_3	SCARF1	SREC-I	Scavenger receptor class F member 1	0.0009	0.822	0.0578	0.575
5328_33_37	EGFR	EGFRvIII	Epidermal growth factor receptor variant III	-0.0017	0.282	-0.0258	0.575
5410_53_3	CDH15	CAD15	Cadherin-15	0.0015	0.397	0.03	0.575
7220_20_3	IL32	IL32	Interleukin-32	0.0005	0.817	0.028	0.575
8235_48_3	CHGB	SCG1	Secretogranin-1	-0.0034	0.233	-0.0478	0.575
9355_26_3	LAMP3	LAMP3	Lysosome-associated membrane glycoprotein 3	-0.0016	0.0365	-0.0139	0.575
3030_3_2	CLEC4M	DC-SIGNR	C-type lectin domain family 4 member M	0.0009	0.648	0.0298	0.576
3889_64_2	LMNB1	Lamin-B1	Lamin-B1	-0.0008	0.46	-0.0174	0.576
9933_49_3	ATP1B4	AT1B4	Protein ATP1B4	-0.001	0.46	-0.0228	0.576
14254_27_3	PTPN4	PTN4	Tyrosine-protein phosphatase non-receptor type 4	-0.0002	0.927	0.0347	0.577
6411_58_3	DEFB135	DB135	Beta-defensin 135	-0.0013	0.161	0.0159	0.577
9994_217_3	ATP4B	ATP4B	Potassium-transporting ATPase subunit beta	-0.0017	0.13	0.0199	0.577
10959_125_3	BET1L	BET1L	BET1-like protein	-0.0013	0.0869	-0.0138	0.579
11325_8_3	BTG2	BTG2	Protein BTG2	-0.0013	0.31	-0.0213	0.579
2823_7_1	COMMD7	COMMD7	COMM domain-containing protein 7	-0.0013	0.249	0.0195	0.579
3072_4_2	IL13	IL-13	Interleukin-13	-0.001	0.344	-0.0173	0.579
3872_2_1	TPT1	TCTP	Translationally-controlled tumor protein	0	0.986	0.0349	0.579
5339_49_3	S100A9	calgranulin B	Protein S100-A9	-0.0011	0.578	0.0324	0.579
12537_88_3	PURA	PURA	Transcriptional activator protein Pur-alpha	0.0008	0.471	0.0187	0.58
13710_6_3	SERPING1	C1-Esterase Inhibitor	Plasma protease C1 inhibitor	0.0003	0.868	0.0262	0.58
3865_53_1	RPS6KA5	RSK-like protein kinase	Ribosomal protein S6 kinase alpha-5	-0.0029	0.0974	-0.0304	0.58
6484_11_3	POSTN	Periostin	Periostin	-0.0024	0.318	0.0392	0.58
9030_56_3	C17orf89	CQ089	Uncharacterized protein C17orf89	-0.0006	0.47	-0.0126	0.58
9347_13_3	ITFG1	TIP	T-cell immunomodulatory protein	-0.0001	0.95	-0.0198	0.58
9815_5_3	ARHGAP1	RHG01	Rho GTPase-activating protein 1	0.0038	0.122	0.0422	0.58
4192_10_2	AKR1A1	AK1A1	Alcohol dehydrogenase [NADP(+)]	-0.0019	0.474	-0.0419	0.581
4374_45_2	GDF15	MIC-1	Growth/differentiation factor 15	0.0152	3.06e-08	0.0517	0.581
8290_1_3	VAMP5	VAMP5	Vesicle-associated membrane protein 5	-0.0016	0.162	-0.0194	0.581
9850_38_3	EIF1AX	IF1AX	Eukaryotic translation initiation factor 1A, X-chromosomal	-0.0003	0.804	-0.0159	0.581
11646_4_3	CHST9	Carbohydrate sulfotransferase 9	Carbohydrate sulfotransferase 9	0.0003	0.9	0.0298	0.582
12535_2_3	XRCC1	XRCC1	DNA repair protein XRCC1	-0.0011	0.188	-0.0137	0.583
4557_61_2	KIRREL3	KIRR3	Kin of IRRE-like protein 3	-0.0001	0.977	0.0664	0.583
9305_89_3	IFNGR2	INGR2	Interferon gamma receptor 2	0.0013	0.592	0.0388	0.583
9343_16_3	IL2RB	IL-2 sRb	Interleukin-2 receptor subunit beta	0.0008	0.466	-0.0179	0.583
8068_43_3	KIAA1161	K1161	Uncharacterized family 31 glucosidase KIAA1161	-0.0008	0.547	0.0219	0.584
13111_79_3	BCL6	BCL6	B-cell lymphoma 6 protein	-0.0012	0.352	0.0212	0.585
3324_51_1	LY9	LY9	T-lymphocyte surface antigen Ly-9	0.0007	0.818	0.0388	0.585
10088_37_3	APRT	APT	Adenine phosphoribosyltransferase	-0.0019	0.417	-0.0366	0.586
11672_17_3	KIF16B	KI16B	Kinesin-like protein KIF16B	-0.0006	0.465	0.0137	0.586
13405_61_3	SPINK2	ISK2	Serine protease inhibitor Kazal-type 2	-0.0103	0.015	-0.0739	0.586
7206_20_3	FBP1	F16P1	Fructose-1,6-bisphosphatase 1	-0.0013	0.658	-0.0439	0.586
7234_12_3	COLGALT2	GT252	Procollagen galactosyltransferase 2	-0.0008	0.318	-0.0131	0.586
9333_59_3	ERP27	ERP27	Endoplasmic reticulum resident protein 27	-0.0012	0.239	-0.0166	0.586
11681_8_3	AGFG1	NUPL	Arf-GAP domain and FG repeat-containing protein 1	0.0009	0.711	0.0372	0.587
4697_59_2	CSF2	GM-CSF	Granulocyte-macrophage colony-stimulating factor	-0.0011	0.594	0.0308	0.587
10527_22_3	DHX9	DHX9	ATP-dependent RNA helicase A	-0.0012	0.203	0.0156	0.589
10535_25_3	COX6A2	CX6A2	Cytochrome c oxidase subunit 6A2, mitochondrial	0.0009	0.686	-0.0322	0.589
11244_63_3	LTBP4	LTBP4	Latent-transforming growth factor beta-binding protein 4	-0.0007	0.476	-0.0148	0.591
5749_53_3	CLPS	COL	Colipase	0.0024	0.0603	-0.0218	0.591
5837_49_3	LIFR	LIF sR	Leukemia inhibitory factor receptor	0.002	0.502	0.0464	0.591
8833_20_3	TNFSF10	TRAIL	Tumor necrosis factor ligand superfamily member 10	-0.0014	0.0734	-0.0136	0.591
8984_28_3	LRCH4	LRCH4	Leucine-rich repeat and calponin homology domain-containing protein 4	-0.0007	0.53	-0.0156	0.591
11248_43_3	UROS	HEM4	Uroporphyrinogen-III synthase	-0.0008	0.314	-0.0119	0.592
7918_114_3	AMY1A	Amylase, alpha 1A	Alpha-amylase 1	0.0002	0.973	0.0887	0.592
2864_2_3	MAP2K1	MEK1	Dual specificity mitogen-activated protein kinase kinase 1	-0.0003	0.909	-0.0356	0.594
3198_4_1	IDS	IDS	Iduronate 2-sulfatase	-0.001	0.76	0.0464	0.594
3443_61_2	HIPK3	HIPK3	Homeodomain-interacting protein kinase 3	-0.0011	0.226	-0.0149	0.594
6260_14_3	FAM163A	F163A	Protein FAM163A	0.006	0.111	0.0627	0.594
3351_1_1	CAMK2B	CAMK2B	Calcium/calmodulin-dependent protein kinase type II subunit beta	0.0023	0.299	0.0359	0.595
4435_66_2	ENPP7	ENPP7	Ectonucleotide pyrophosphatase/phosphodiesterase family member 7	0.0045	0.294	0.0704	0.595
9941_70_3	PCDHB1	PCDB1	Protocadherin beta-1	-0.0009	0.331	0.0145	0.595
14268_4_3	SRXN1	SRXN1	Sulfiredoxin-1	-0.0006	0.832	0.0396	0.596
6543_182_3	PRLH	PRRP	Prolactin-releasing peptide	0	0.998	0.0233	0.596
7136_7_3	HBE1	Hemoglobin epsilon chain	Hemoglobin subunit epsilon	-0.0009	0.868	-0.0698	0.596
9045_3_3	SLC27A2	S27A2	Very long-chain acyl-CoA synthetase	-0.0004	0.816	0.0241	0.596
10440_26_3	CLMP	ACAM	CXADR-like membrane protein	0.0001	0.985	0.0638	0.597
7796_10_3	CD79A	CD79A	B-cell antigen receptor complex-associated protein alpha chain	0.001	0.699	0.039	0.597
9849_13_3	APEX1	APEX1	DNA-(apurinic or apyrimidinic site) lyase	0.0003	0.95	0.0581	0.597
13539_131_3	KCNN1	KCNN1	Small conductance calcium-activated potassium channel protein 1	-0.0005	0.424	-0.0107	0.598
8877_22_3	EVA1C	F176C	Protein eva-1 homolog C	0.0038	0.189	0.0474	0.599
2977_7_2	EDAR	EDAR	Tumor necrosis factor receptor superfamily member EDAR	0.0039	0.235	0.0526	0.602
3656_9_1	CDH12	Cadherin-12	Cadherin-12	0	0.983	-0.0212	0.602
7014_27_3	LRRC19	LRC19	Leucine-rich repeat-containing protein 19	0.0022	0.0464	-0.0184	0.603
8887_21_3	NUDC	NUDC	Nuclear migration protein nudC	0.0017	0.435	0.0336	0.603
4392_54_2	FGF12	FGF-12	Fibroblast growth factor 12	-0.0008	0.641	-0.0247	0.606
12801_33_3	IRF2	IRF2	Interferon regulatory factor 2	-0.0013	0.448	-0.0261	0.607
2780_35_2	LTF	Lactoferrin	Lactotransferrin	0.0077	0.544	-0.1914	0.607
5813_58_3	EPO	Epo	Erythropoietin	0.0038	0.0603	-0.033	0.607
7243_8_3	IFNB1	IFN-b	Interferon beta	0	0.96	-0.0099	0.607
7910_41_3	LRFN1	LRFN1	Leucine-rich repeat and fibronectin type III domain-containing protein 1	-0.0001	0.942	0.0154	0.607
6930_95_3	ST8SIA6	SIA8F	Alpha-2,8-sialyltransferase 8F	0.0003	0.816	-0.017	0.608
10772_21_3	CSGALNACT2	CGAT2	Chondroitin sulfate N-acetylgalactosaminyltransferase 2	0.0043	0.0491	0.0356	0.609
10432_3_3	KIAA1644	K1644	Uncharacterized protein KIAA1644	-0.0008	0.51	-0.018	0.61
4976_57_1	CRK	CRK	Adapter molecule crk	0.0027	0.252	0.0378	0.61
7919_278_3	FAM3D	FAM3D	Protein FAM3D	-0.0005	0.587	-0.0141	0.61
12403_30_3	RAB39B	RB39B	Ras-related protein Rab-39B	0.001	0.647	0.0298	0.611
13682_47_3	CSF1R	M-CSF R	Macrophage colony-stimulating factor 1 receptor	-0.0049	0.224	0.0653	0.611
14077_6_3	FCN3	Ficolin-3	Ficolin-3	-0.0013	0.282	-0.0186	0.611
12352_70_3	ARRDC3	ARRD3	Arrestin domain-containing protein 3	0.0002	0.911	0.0258	0.612
3312_64_1	FCGR1A	FCGR1	High affinity immunoglobulin gamma Fc receptor I	0.0054	0.0605	-0.0484	0.612
3628_3_4	MAP2K2	MP2K2	Dual specificity mitogen-activated protein kinase kinase 2	-0.0002	0.931	-0.0292	0.612
3795_6_2	ADAM9	ADAM 9	Disintegrin and metalloproteinase domain-containing protein 9	0.0011	0.779	0.0527	0.612
4707_50_2	YWHAB,YWHAE,YWHAG,YWHAH,YWHAQ,YWHAZ,SFN	14-3-3	14-3-3 protein family	0.0003	0.947	0.0613	0.612
6334_9_3	GGT2	GGT2	Inactive gamma-glutamyltranspeptidase 2	-0.005	0.27	-0.0717	0.612
6377_54_3	LYZL2	LYZL2	Lysozyme-like protein 2	-0.0013	0.38	-0.0221	0.612
6912_6_3	EFHA2	EFHA2	Calcium uptake protein 3, mitochondrial	-0.0014	0.144	-0.0151	0.612
7864_3_3	SIGLEC8	SIGL8	Sialic acid-binding Ig-like lectin 8	-0.0003	0.717	0.0119	0.612
11098_1_3	PDXK	PDXK	Pyridoxal kinase	0.0011	0.476	0.024	0.613
12799_65_3	DNAJC27	DJC27	DnaJ homolog subfamily C member 27	-0.0006	0.599	-0.016	0.613
14294_61_3	MBD1	MBD1	Methyl-CpG-binding domain protein 1	-0.0074	0.0334	-0.0569	0.613
4981_6_1	DSC3	DSC3	Desmocollin-3	0.001	0.398	-0.0181	0.613
5745_64_3	PI15	PI15	Peptidase inhibitor 15	-0.0005	0.651	-0.0156	0.613
6620_82_3	LINGO1	LIGO1	Leucine-rich repeat and immunoglobulin-like domain-containing nogo receptor-interacting protein 1	-0.0018	0.637	0.0543	0.613
10760_107_3	GRIA4	GRIA4	Glutamate receptor 4	0.0012	0.765	0.0536	0.614
12714_38_3	AP1G2	AP1G2	AP-1 complex subunit gamma-like 2	-0.0008	0.792	0.0388	0.614
13374_4_3	DEFB113	DB113	Beta-defensin 113	-0.0012	0.607	-0.0354	0.614
13497_34_3	EIF3J	EIF3J	Eukaryotic translation initiation factor 3 subunit J	0.0005	0.76	0.0221	0.614
13728_19_3	ERP29	ERP29	Endoplasmic reticulum resident protein 29	-0.0003	0.908	-0.0278	0.614
13933_276_3	NAB1	NAB1	NGFI-A-binding protein 1	-0.0028	0.132	-0.0291	0.614
2768_56_2	HPX	Hemopexin	Hemopexin	-0.0015	0.715	-0.0573	0.614
2948_58_2	GHR	Growth hormone receptor	Growth hormone receptor	-0.0007	0.839	-0.0461	0.614
4567_82_2	SH2D1A	SH21A	SH2 domain-containing protein 1A	-0.0009	0.662	-0.0294	0.614
4998_50_2	JAK2	JAK2	Tyrosine-protein kinase JAK2	-0.0013	0.54	-0.0317	0.614
5112_73_3	CD200	OX2G	OX-2 membrane glycoprotein	-0.0004	0.915	0.0423	0.614
5114_65_3	PRLR	Prolactin Receptor	Prolactin receptor	-0.0014	0.439	-0.0279	0.614
6934_8_3	DEFB131	DB131	Beta-defensin 131	-0.0022	0.452	-0.045	0.614
[truncated: 1,716 more rows]
