# Supplementary material for: Longitudinal proteomic profiling of cerebrospinal fluid in untreated multiple sclerosis defines evolving disease biology
Source: Nat Commun. 2025 Dec 3;16:11012. doi: 10.1038/s41467-025-65154-8 (PMC12695886; doi:10.1038/s41467-025-65154-8)
Supplement: Supplementary file 5 — Supplementary Data 3 [file 41467_2025_65154_MOESM5_ESM.xlsx]

## Sheet: Supplementary data 3
Master dataset – associations of somamers/pathways with clinical/demographic outcomes using linear regression models. All p-values were tested using two-sided tests.										HC cohort vs age			MS cohort vs age			MS FEMALE cohort vs age			MS MALE cohort vs age			NFL-CEL residuals correlation		NFL-CEL residuals association (linear model)										CEL# correlation						CEL# association (linear model)
seqid	Somamer/Pathway	gene	Target	Target description	STRING gene description	Cell-specificity	subcellular localization	subcellular localization reliability	SECRETOME location	Spearman Correlation coefficient of somamer/pathway score vs age in HC cohort	FDR-adjusted p-value of Spearman correlation of somamer/pathway score with age in HC cohort	R2 of the linear model of age vs pathway score in HC cohort	Spearman Correlation coefficient of somamer/pathway score vs age in untreated MS cohort	FDR-adjusted p-value of Spearman correlation of somamer/pathway score with age in untreatd MS cohort	R2 of the linear model of age vs pathway score in untreated MS cohort	Spearman Correlation coefficient of somamer/pathway score vs age in untreated MS FEMALE cohort	FDR-adjusted p-value of Spearman correlation of somamer/pathway score with age in untreatd MS FEMALE cohort	R2 of the linear model of age vs pathway score in untreated MS FEMALE cohort	Spearman Correlation coefficient of somamer/pathway score vs age in untreated MS MALE cohort	FDR-adjusted p-value of Spearman correlation of somamer/pathway score with age in untreatd MS MALE cohort	R2 of the linear model of age vs pathway score in untreated MS MALE cohort	Spearman Correlation coefficient of somamer/pathway score vs predicted CEL-NFL residuals	FDR-adjusted p-value of Spearman correlation of somamer/pathway score slope vs predicted CEL-NFL residuals	NFL-CEL residuals intercept of linear model of NFL-CEL residuals and sex and age-adjusted somamer/pathway score	p-value of NFL-CEL residuals intercept of linear model of NFL-CEL residuals and sex and age-adjusted somamer/pathway score	coefficient (beta) of linear model of NFL-CEL residuals and sex and age-adjusted somamer/pathway score	p-value of coefficient (beta) of linear model of NFL-CEL residuals and sex and age-adjusted somamer/pathway score	sex coefficient of linear model of NFL-CEL residuals and sex and age-adjusted somamer/pathway score (added intercept for MALES)	p-value of sex coefficient of linear model of NFL-CEL residuals and sex and age-adjusted somamer/pathway score (added intercept for MALES)	sex-interaction coefficient of linear model of NFL-CEL residuals and sex and age-adjusted somamer/pathway score (added slope for MALES)	p-value of sex-interaction coefficient of linear model of NFL-CEL residuals and sex and age-adjusted somamer/pathway score (added slope for MALES)	R2 value of the linear model of of NFL-CEL residuals and sex and age-adjusted somamer/pathway score	FDR-adjusted p-value of the linear model of of NFL-CEL residuals and sex and age-adjusted somamer/pathway score	Spearman Correlation coefficient of somamer/pathway score vs CEL# in untreated MS cohort	FDR-adjusted p-value of Spearman correlation of somamer/pathway score with CEL# in untreatd MS cohort	Spearman Correlation coefficient of somamer/pathway score vs CEL# in untreated MS FEMALE cohort	FDR-adjusted p-value of Spearman correlation of somamer/pathway score with CEL# in untreatd MS FEMALE cohort	Spearman Correlation coefficient of somamer/pathway score vs CEL# in untreated MS MALE cohort	FDR-adjusted p-value of Spearman correlation of somamer/pathway score with CEL# in untreatd MS MALE cohort	intercept of linear model of CEL# and sex and age-adjusted somamer/pathway score	p-value of intercept of linear model of CEL# and sex and age-adjusted somamer/pathway score	CEL# coefficient of linear model of CEL# and sex and age-adjusted somamer/pathway score	CEL# p-value of linear model of CEL# and sex and age-adjusted somamer/pathway score	SEX coefficient of linear model of CEL# and sex and age-adjusted somamer/pathway score (added intercept for MALES)	p-value of SEX coefficient of linear model of CEL# and sex and age-adjusted somamer/pathway score (added intercept for MALES)	SEX interaction coefficient of linear model of CEL# and sex and age-adjusted somamer/pathway score (added slope for MALES)	p-value of SEX interaction coefficient of linear model of CEL# and sex and age-adjusted somamer/pathway score (added slope for MALES)	R2 value of the linear model of of CEL# and sex and age-adjusted somamer/pathway score	p-value of the linear model of of CEL# and sex and age-adjusted somamer/pathway score
10000_28_3	somamer	CRYBB2	CRBB2	Beta-crystallin B2	Beta-crystallin B2; Crystallins are the dominant structural components of the vertebrate eye lens; Belongs to the beta/gamma-crystallin family.	non-specific	Nucleoplasm	Approved		-0.073	0.826919	0.00375731	0.028	0.527748	0.0002886	0.046	0.432705	3.18129e-06	0.018	0.820173	0.000598227	0.178	0.0519263	0.789218	3.38377e-10	1.46611	0.0219642	-0.156456	0.410424	-1.28559	0.191978	0.029547	0.211839	0.024	0.84379	-0.062	0.699444	0.123	0.432905	0.976365	1.34198e-18	-0.0631109	0.613128	-0.373976	0.0149671	0.249947	0.204498	0.0175349	0.222818
10001_7_3	somamer	RAF1	c-Raf	RAF proto-oncogene serine/threonine-protein kinase	RAF proto-oncogene serine/threonine-protein kinase; Serine/threonine-protein kinase that acts as a regulatory link between the membrane-associated Ras GTPases and the MAPK/ERK cascade, and this critical regulatory link functions as a switch determining cell fate decisions including proliferation, differentiation, apoptosis, survival and oncogenic transformation. RAF1 activation initiates a mitoge…	non-specific	Cytosol;Plasma membrane	Supported		-0.061	0.86763	0.00125642	0.276	1.09556e-11	0.0681051	0.359	1.74289e-11	0.100777	0.185	0.00703743	0.0473454	0.176	0.0539906	-0.0698321	0.522509	1.6562	0.00484505	-0.441467	0.0117879	-0.084774	0.924953	0.0822329	0.00503913	-0.085	0.357992	-0.193	0.137221	0.038	0.842931	0.143291	0.152136	-0.273355	0.0219732	-0.445823	0.00238303	0.161989	0.38771	0.0380737	0.0168866
10003_15_3	somamer	ZNF41	ZNF41	Zinc finger protein 41	Zinc finger protein 41; May be involved in transcriptional regulation; Belongs to the krueppel C2H2-type zinc-finger protein family.	non-specific	Nucleoplasm	Approved		0.015	0.971675	0.000559895	0.105	0.0126449	0.00175202	0.048	0.409288	0.000447568	0.182	0.0078659	0.00536954	-0.048	0.642066	0.780454	3.12975e-05	-0.18666	0.848414	0.241085	0.409078	-0.287554	0.84903	0.00398615	0.889646	0.042	0.708799	0.073	0.646331	0.005	0.986096	0.624446	3.31979e-05	0.0831364	0.638308	0.167579	0.439885	-0.0567779	0.838634	0.00219295	0.908974
10006_25_3	somamer	ELK1	ELK1	ETS domain-containing protein Elk-1	ETS domain-containing protein Elk-1; Transcription factor that binds to purine-rich DNA sequences. Forms a ternary complex with SRF and the ETS and SRF motifs of the serum response element (SRE) on the promoter region of immediate early genes such as FOS and IER2. Induces target gene transcription upon JNK- signaling pathway stimulation (By similarity).	non-specific	Nucleoplasm	Enhanced		-0.025	0.955153	0.000152626	-0.017	0.697297	0.00166677	-0.054	0.355545	0.00253409	0.022	0.77874	0.00111935	-0.039	0.715961	0.491093	0.00250633	-0.815772	0.341004	0.304728	0.234211	0.268515	0.839259	0.0119007	0.612107	0.098	0.266523	0.034	0.855592	0.177	0.234163	0.386992	0.00355889	-0.0664072	0.672386	-0.0823305	0.669027	0.429808	0.083191	0.0109119	0.448209
10008_43_3	somamer	GUCA1A	GUC1A	Guanylyl cyclase-activating protein 1	Guanylate cyclase activator 1A.	non-specific	Plasma membrane	Approved		-0.116	0.675993	0.00227646	-0.085	0.0449066	0.00189445	-0.081	0.15507	0.000828895	-0.097	0.174458	0.00452314	-0.193	0.0337547	0.145572	0.224924	-0.172697	0.786719	0.337905	0.0776077	-3.20242	0.0013724	0.0986205	0.00146273	-0.075	0.428689	-0.113	0.444634	-0.026	0.896693	0.482676	3.41641e-05	-0.247812	0.0709381	-0.178903	0.28704	0.125172	0.562087	0.0124038	0.386544
10009_2_3	somamer	IRF1	IRF1	Interferon regulatory factor 1	Interferon regulatory factor 1; Transcriptional regulator which displays a remarkable functional diversity in the regulation of cellular responses. These include the regulation of IFN and IFN-inducible genes, host response to viral and bacterial infections, regulation of many genes expressed during hematopoiesis, inflammation, immune responses and cell proliferation and differentiation, regulatio…	non-specific	Nucleoplasm	Approved		-0.226	0.352287	0.0521593	-0.204	6.38288e-07	0.0235846	-0.176	0.00138531	0.00916983	-0.238	0.000409646	0.0598567	-0.159	0.0823766	-0.00683461	0.957522	-0.598191	0.382296	0.337834	0.0995378	-1.09094	0.303179	0.0332546	0.166554	0.021	0.86699	0.03	0.876306	-0.006	0.979543	0.0621834	0.590895	0.0697434	0.61235	-0.146815	0.384601	0.0464568	0.830459	0.00447538	0.780718
10010_10_3	somamer	BECN1	BECN1	Beclin-1	Beclin-1-C 35 kDa; Plays a central role in autophagy. Acts as core subunit of the PI3K complex that mediates formation of phosphatidylinositol 3-phosphate; different complex forms are believed to play a role in multiple membrane trafficking pathways: PI3KC3-C1 is involved in initiation of autophagosomes and PI3KC3-C2 in maturation of autophagosomes and endocytosis. Involved in regulation of degra…	non-specific	Cytosol	Supported		-0.297	0.230423	0.11949	0.042	0.330718	0.00443916	0.063	0.27901	0.00595304	0.005	0.954643	0.00224424	0.03	0.781731	0.0943502	0.526766	0.212786	0.78877	0.336641	0.157094	-1.60794	0.19157	0.0185855	0.418258	-0.09	0.31613	-0.102	0.491252	-0.071	0.688468	0.395823	0.00356702	-0.141173	0.379763	0.121583	0.537254	-0.193236	0.445682	0.0108643	0.449974
10012_5_3	somamer	SPDEF	SPDEF	SAM pointed domain-containing Ets transcription factor	SAM pointed domain-containing Ets transcription factor; May function as an androgen-independent transactivator of the prostate-specific antigen (PSA) promoter. Binds to 5'-GGAT-3' DNA sequences. May play a role in the regulation of the prostate gland and/or prostate cancer development. Acts as a transcriptional activator for SERPINB5 promoter.	non-specific	Nucleoplasm	Approved		-0.217	0.379703	0.0312842	-0.001	0.974952	0.00425623	-0.09	0.114824	0.0161374	0.094	0.1873	0.000127568	0.111	0.237635	0.926862	6.78963e-07	0.343444	0.721303	0.262796	0.361426	0.873475	0.557657	0.0139325	0.548245	0.071	0.461743	-0.002	0.994067	0.158	0.297593	1.01684	1.35936e-10	-0.00978103	0.957366	-0.137696	0.539548	0.565813	0.0504491	0.0174291	0.224763
10014_31_3	somamer	SNAI2	SLUG	Zinc finger protein SNAI2	Zinc finger protein SNAI2; Transcriptional repressor that modulates both activator- dependent and basal transcription. Involved in the generation and migration of neural crest cells. Plays a role in mediating RAF1-induced transcriptional repression of the TJ protein, occludin (OCLN) and subsequent oncogenic transformation of epithelial cells (By similarity). Represses BRCA2 expression by binding …	Fibroblasts	Nucleoplasm	Supported		-0.201	0.419327	0.0263334	-0.019	0.675796	0.00016236	-0.006	0.91839	0.00166442	-0.037	0.630626	0.000697025	-0.13	0.162444	0.5399	0.00172767	-1.42553	0.117062	0.334633	0.217667	0.317167	0.8211	0.0227575	0.323459	0.034	0.764226	-0.057	0.734173	0.147	0.333693	0.754171	1.01438e-06	-0.349533	0.0533663	-0.434275	0.0503406	0.860228	0.00266169	0.0265821	0.0756937
10015_119_3	somamer	KCNAB2	KCAB2	Voltage-gated potassium channel subunit beta-2	Voltage-gated potassium channel subunit beta-2; Cytoplasmic potassium channel subunit that modulates the characteristics of the channel-forming alpha-subunits. Contributes to the regulation of nerve signaling, and prevents neuronal hyperexcitability (By similarity). Promotes expression of the pore-forming alpha subunits at the cell membrane, and thereby increases channel activity (By similarity).…	Monocytes				-0.01	0.978255	0.00234314	0.089	0.0356346	0.00662818	0.052	0.376131	0.00509748	0.139	0.0474747	0.00799772	0.165	0.0706558	0.220275	0.0998758	1.14814	0.107571	0.142635	0.502259	-0.873549	0.427466	0.0178042	0.439268	-0.075	0.428689	-0.15	0.278452	0.023	0.91085	0.475209	1.52244e-05	-0.235113	0.0689908	-0.189144	0.232303	0.385292	0.0587928	0.0122021	0.395204
10021_1_3	somamer	SUSD2	SUSD2	Sushi domain-containing protein 2	Sushi domain-containing protein 2; May be a cytokine receptor for C10ORF99. May be a tumor suppressor; together with C10ORF99 has a growth inhibitory effect on colon cancer cells which includes G1 cell cycle arrest. May play a role in breast tumorigenesis.	Fibroblasts	Plasma membrane	Approved		-0.219	0.374063	0.0309676	-0.227	2.54315e-08	0.0397408	-0.278	2.75983e-07	0.0539956	-0.157	0.0238638	0.021828	0.028	0.795875	0.422784	0.00939634	0.133966	0.87622	-0.0377914	0.883087	-0.446714	0.737072	0.000851372	0.985485	0.052	0.621201	0.049	0.775091	0.039	0.838298	0.343479	0.00862008	0.0597851	0.699411	-0.161176	0.396202	0.173986	0.476148	0.00600194	0.698726
10022_207_3	somamer	POLH	POLH	DNA polymerase eta	DNA polymerase eta; DNA polymerase specifically involved in the DNA repair by translesion synthesis (TLS). Due to low processivity on both damaged and normal DNA, cooperates with the heterotetrameric (REV3L, REV7, POLD2 and POLD3) POLZ complex for complete bypass of DNA lesions. Inserts one or 2 nucleotide(s) opposite the lesion, the primer is further extended by the tetrameric POLZ complex. In t…	non-specific	Nucleoplasm	Enhanced		-0.223	0.363733	0.0460615	-0.13	0.00178724	0.00438161	-0.188	0.000641521	0.0235917	-0.067	0.363402	0.000115839	-0.179	0.0493136	-0.795609	9.46136e-07	-2.07237	0.014141	0.277348	0.268752	-0.429197	0.74059	0.0625174	0.0214556	-0.065	0.512921	-0.005	0.986997	-0.142	0.351949	-0.56816	5.71033e-05	0.0249173	0.880719	0.272062	0.182112	-0.551528	0.0357218	0.019731	0.174653
10023_32_3	somamer	VDR	VDR	Vitamin D3 receptor	This gene encodes vitamin D3 receptor, which is a member of the nuclear hormone receptor superfamily of ligand-inducible transcription factors. This receptor also functions as a receptor for the secondary bile acid, lithocholic acid. Downstream targets of vitamin D3 receptor are principally involved in mineral metabolism, though this receptor regulates a variety of other metabolic pathways, such …	Monocytes	Nucleoplasm	Supported		-0.264	0.277239	0.0758611	0.099	0.0179908	0.00372274	0.096	0.089684	0.00492421	0.118	0.095655	0.00387615	-0.021	0.849487	0.487927	0.00196305	0.0782793	0.924827	-0.0277158	0.910977	-0.0371131	0.976929	0.000108106	0.999213	-0.002	0.988567	-0.094	0.535118	0.109	0.494266	0.418575	0.000317228	-0.225756	0.100131	-0.371386	0.0276548	0.500352	0.0210542	0.0198203	0.17286
10024_44_3	somamer	HOGA1	HOGA1	4-hydroxy-2-oxoglutarate aldolase, mitochondrial	4-hydroxy-2-oxoglutarate aldolase, mitochondrial; Catalyzes the final step in the metabolic pathway of hydroxyproline; Belongs to the DapA family.	Oligodendrocytes				-0.061	0.86763	0.00130425	-0.075	0.0770134	0.00900357	-0.055	0.339663	0.00448197	-0.103	0.146825	0.0198014	0.095	0.324813	0.17108	0.30448	-0.319769	0.71847	0.225475	0.395289	1.6285	0.236062	0.0152391	0.510953	0.074	0.432948	0.041	0.814999	0.117	0.459089	0.251364	0.0649884	0.00732553	0.963861	-0.050395	0.799387	0.291399	0.253425	0.00661249	0.66125
10025_1_3	somamer	DLD	DLDH	Dihydrolipoyl dehydrogenase, mitochondrial	Dihydrolipoyl dehydrogenase, mitochondrial; Lipoamide dehydrogenase is a component of the glycine cleavage system as well as an E3 component of three alpha-ketoacid dehydrogenase complexes (pyruvate-, alpha-ketoglutarate-, and branched- chain amino acid-dehydrogenase complex). The 2-oxoglutarate dehydrogenase complex is mainly active in the mitochondrion. A fraction of the 2- oxoglutarate dehydro…	non-specific	Mitochondria	Approved		-0.183	0.473609	0.0305935	0.195	2.12616e-06	0.034185	0.269	7.2734e-07	0.0502296	0.149	0.0314757	0.0284491	0.288	0.00101559	-1.55263	1.23416e-10	4.21812	0.000641716	-1.05872	0.00397711	1.81024	0.336818	0.14801	3.56601e-05	-0.094	0.292177	-0.195	0.132825	-0.013	0.950307	-0.84223	1.22768e-05	-0.529418	0.0196617	-0.95039	0.000674588	0.297174	0.404673	0.0456312	0.0058553
10035_6_3	somamer	DUSP4	DUS4	Dual specificity protein phosphatase 4	Dual specificity protein phosphatase 4; Regulates mitogenic signal transduction by dephosphorylating both Thr and Tyr residues on MAP kinases ERK1 and ERK2. Belongs to the protein-tyrosine phosphatase family. Non- receptor class dual specificity subfamily.	Schwann cells	Nucleoplasm	Supported		-0.302	0.23003	0.0850087	-0.119	0.00426241	0.0139239	-0.163	0.00333709	0.0280762	-0.065	0.382324	0.00279126	-0.024	0.82714	0.591499	0.000115796	0.622281	0.438185	-0.0400996	0.867118	-0.291756	0.814096	0.00379747	0.896303	0.051	0.629062	-0.007	0.97715	0.114	0.476051	0.517731	7.00316e-05	-0.0533827	0.727507	-0.159507	0.396118	0.370178	0.125992	0.00860257	0.554565
10037_98_3	somamer	SIGLEC12	SIG12	Sialic acid-binding Ig-like lectin 12	Sialic acid-binding Ig-like lectin 12; Putative adhesion molecule that mediates sialic-acid dependent binding to cells. The sialic acid recognition site may be masked by cis interactions with sialic acids on the same cell surface.	non-specific				-0.293	0.236348	0.0720118	-0.039	0.377043	0.000265455	-0.046	0.430245	0.00136336	-0.039	0.60584	0.000323131	0.066	0.507741	1.17586	2.07793e-05	0.941992	0.512591	0.470921	0.273758	1.3386	0.547448	0.0223395	0.331062	0.074	0.435242	0.101	0.49622	0.041	0.830609	1.44585	2.19296e-09	0.267752	0.339723	-0.235073	0.494187	0.171032	0.698754	0.00848709	0.56109
10039_32_3	somamer	PNP	PNP	Purine nucleoside phosphorylase	Purine nucleoside phosphorylase; The purine nucleoside phosphorylases catalyze the phosphorolytic breakdown of the N-glycosidic bond in the beta- (deoxy)ribonucleoside molecules, with the formation of the corresponding free purine bases and pentose-1-phosphate.	non-specific	Cytosol	Supported		-0.272	0.262125	0.0384096	-0.073	0.0885251	0.00073905	-0.129	0.0212848	0.00416126	-0.006	0.948058	0.000137411	0.064	0.522268	-0.181656	0.298974	0.0516316	0.955773	0.0889884	0.749079	0.944767	0.512041	0.00576018	0.829322	-0.097	0.270195	-0.076	0.6292	-0.13	0.40321	0.197675	0.2023	-0.219396	0.234225	-0.0909873	0.687237	0.0706034	0.807983	0.00540401	0.728701
10040_63_3	somamer	TP63	P73L	Tumor protein 63	Tumor protein 63; Acts as a sequence specific DNA binding transcriptional activator or repressor. The isoforms contain a varying set of transactivation and auto-regulating transactivation inhibiting domains thus showing an isoform specific activity. Isoform 2 activates RIPK4 transcription. May be required in conjunction with TP73/p73 for initiation of p53/TP53 dependent apoptosis in response to g…	Microglial cells	Nucleoplasm	Enhanced		-0.304	0.229905	0.0884555	-0.056	0.190213	0.00036726	-0.061	0.293278	0.00160419	-0.053	0.477135	6.96526e-05	-0.073	0.459926	-0.26822	0.0300733	-0.0513765	0.937488	-0.0198356	0.919283	-0.352614	0.727898	0.00172085	0.965206	-0.104	0.230553	-0.042	0.812692	-0.191	0.19401	0.00810206	0.944599	-0.103218	0.457019	-0.0104325	0.951105	-0.22643	0.300917	0.0127923	0.372321
10041_3_3	somamer	HNF4A	HNF4A	Hepatocyte nuclear factor 4-alpha	Hepatocyte nuclear factor 4-alpha; Transcriptional regulator which controls the expression of hepatic genes during the transition of endodermal cells to hepatic progenitor cells, facilitating the recruitment of RNA pol II to the promoters of target genes. Activates the transcription of CYP2C38 (By similarity). Represses the CLOCK- ARNTL/BMAL1 transcriptional activity and is essential for circadia…	non-specific	Nucleoplasm	Supported		0.024	0.956949	0.000541505	0.097	0.0211164	0.011089	0.016	0.800421	0.00152458	0.177	0.0101611	0.0210886	0	0.999686	-0.511362	8.2709e-07	-0.769297	0.151941	0.607835	0.000191758	1.72396	0.0385011	0.101028	0.00120327	-0.103	0.232963	-0.011	0.961112	-0.202	0.167363	-0.344664	0.000376549	-0.0909206	0.426515	0.962919	2.82859e-11	-0.219263	0.224166	0.140376	1.45698e-09
10042_8_3	somamer	SGK3	SGK3	Serine/threonine-protein kinase Sgk3	Serine/threonine-protein kinase Sgk3; Serine/threonine-protein kinase which is involved in the regulation of a wide variety of ion channels, membrane transporters, cell growth, proliferation, survival and migration. Up-regulates Na(+) channels: SCNN1A/ENAC and SCN5A, K(+) channels: KCNA3/KV1.3, KCNE1, KCNQ1 and KCNH2/HERG, epithelial Ca(2+) channels: TRPV5 and TRPV6, chloride channel: BSND, creat…	non-specific	Vesicles	Approved		-0.064	0.859934	0.0119595	-0.154	0.000193831	0.00870471	-0.187	0.00065752	0.0133413	-0.126	0.0738272	0.00587307	0.045	0.66989	-0.0881752	0.551583	-0.055914	0.943509	0.147614	0.531472	-0.0787016	0.94859	0.00205994	0.955496	0.028	0.820896	0.03	0.876306	0.022	0.912786	0.107185	0.43321	0.0681225	0.67539	-0.113489	0.569503	0.106856	0.676959	0.00337001	0.844158
10043_31_3	somamer	BRD4	BRD4	Bromodomain-containing protein 4	Bromodomain-containing protein 4; Chromatin reader protein that recognizes and binds acetylated histones and plays a key role in transmission of epigenetic memory across cell divisions and transcription regulation. Remains associated with acetylated chromatin throughout the entire cell cycle and provides epigenetic memory for postmitotic G1 gene transcription by preserving acetylated chromatin st…	non-specific	Nucleoplasm	Enhanced		-0.277	0.258219	0.100785	-0.146	0.000402441	0.00941475	-0.164	0.0030555	0.0178886	-0.124	0.0788118	0.00450046	-0.051	0.625863	-0.265789	0.0824395	-0.478977	0.555734	0.311515	0.20045	0.454552	0.717675	0.0102263	0.666805	-0.018	0.885338	-0.03	0.877176	-0.016	0.941125	-0.0922016	0.456137	-0.140477	0.340064	-0.0957132	0.595933	0.307301	0.18587	0.00502886	0.749846
10045_47_3	somamer	CUL3	CUL3	Cullin-3	Cullin-3; Core component of multiple cullin-RING-based BCR (BTB-CUL3- RBX1) E3 ubiquitin-protein ligase complexes which mediate the ubiquitination and subsequent proteasomal degradation of target proteins. BCR complexes and ARIH1 collaborate in tandem to mediate ubiquitination of target proteins. As a scaffold protein may contribute to catalysis through positioning of the substrate and the ubiqui…	non-specific				0.142	0.598902	0.0149028	0.321	1.43259e-15	0.0738301	0.312	6.76488e-09	0.0650423	0.325	6.86437e-07	0.0802726	0.117	0.212343	0.124889	0.575152	0.977033	0.410972	0.486796	0.171059	1.85651	0.312736	0.0420294	0.092846	-0.061	0.5377	-0.087	0.57142	-0.007	0.977414	0.408638	0.0190456	-0.216077	0.295903	-0.0489556	0.846768	0.606034	0.0634099	0.0111489	0.438572
10046_55_3	somamer	BIRC2	cIAP-1	Baculoviral IAP repeat-containing protein 2	Baculoviral IAP repeat-containing protein 2; Multi-functional protein which regulates not only caspases and apoptosis, but also modulates inflammatory signaling and immunity, mitogenic kinase signaling, and cell proliferation, as well as cell invasion and metastasis. Acts as an E3 ubiquitin-protein ligase regulating NF-kappa-B signaling and regulates both canonical and non- canonical NF-kappa-B s…	non-specific	Cytosol;Nucleoli fibrillar center	Supported		-0.025	0.954592	0.00647781	0.129	0.00188181	0.0102418	0.118	0.0362937	0.00127463	0.145	0.0367792	0.0286772	0.081	0.407118	1.41212	0.000429824	0.357142	0.865162	0.169167	0.7878	0.623501	0.848023	0.00169411	0.9656	0.002	0.990678	-0.022	0.914762	0.027	0.896292	1.37421	2.44624e-05	0.0903442	0.813337	0.205777	0.661035	0.150265	0.803292	0.0018644	0.93107
10047_12_3	somamer	NCF2	NCF-2	Neutrophil cytosol factor 2	Neutrophil cytosol factor 2; NCF2, NCF1, and a membrane bound cytochrome b558 are required for activation of the latent NADPH oxidase (necessary for superoxide production).	Monocytes	Cytosol	Supported		-0.232	0.339908	0.0246698	-0.135	0.00110467	0.016395	-0.111	0.0496916	0.00621358	-0.174	0.0114356	0.0402948	-0.183	0.0450495	1.80649	1.94442e-08	-2.54294	0.123068	1.2639	0.0107388	-2.47508	0.331008	0.063923	0.0194389	0.055	0.595298	-0.004	0.990049	0.14	0.362089	1.54634	1.87982e-09	-0.0573818	0.847532	-0.131894	0.718605	0.735745	0.11854	0.0101272	0.480851
10049_112_3	somamer	TERF1	TERF1	Telomeric repeat-binding factor 1	Telomeric repeat-binding factor 1; Binds the telomeric double-stranded 5'-TTAGGG-3' repeat and negatively regulates telomere length. Involved in the regulation of the mitotic spindle. Component of the shelterin complex (telosome) that is involved in the regulation of telomere length and protection. Shelterin associates with arrays of double-stranded 5'-TTAGGG-3' repeats added by telomerase and pr…	non-specific	Nucleoli fibrillar center	Approved		0.162	0.541411	0.0243786	0.007	0.886053	0.000239946	-0.041	0.486356	0.000115858	0.063	0.397081	0.000274471	0.001	0.995496	-0.197839	0.317517	-0.245754	0.815588	0.128277	0.683747	-0.569525	0.72681	0.00289205	0.928139	-0.067	0.491117	-0.061	0.709303	-0.086	0.607469	-0.00541867	0.970729	-0.238877	0.174537	-0.187291	0.385015	0.597619	0.0315389	0.013056	0.361946
10053_5_3	somamer	ILK	ILK1	Integrin-linked protein kinase	Integrin-linked protein kinase; Receptor-proximal protein kinase regulating integrin-mediated signal transduction. May act as a mediator of inside-out integrin signaling. Focal adhesion protein part of the complex ILK-PINCH. This complex is considered to be one of the convergence points of integrin- and growth factor-signaling pathway. Could be implicated in mediating cell architecture, adhesion …	non-specific	Focal adhesion sites	Supported		0.151	0.570696	0.000758139	0.146	0.000420102	0.0200335	0.117	0.0374232	0.0215816	0.171	0.0128261	0.0151737	0.011	0.924693	0.246975	0.244767	-0.640964	0.570667	1.03381	0.00248164	-0.308099	0.860075	0.047635	0.0620098	-0.083	0.368783	-0.061	0.708413	-0.098	0.548535	0.663439	0.000400206	-0.278615	0.207949	0.387427	0.153497	0.000765829	0.998246	0.0155327	0.277448
10056_5_3	somamer	FOXM1	FOXM1	Forkhead box protein M1	Forkhead box protein M1; Transcriptional factor regulating the expression of cell cycle genes essential for DNA replication and mitosis. Plays a role in the control of cell proliferation. Plays also a role in DNA breaks repair participating in the DNA damage checkpoint response.	Plasma cells	Nucleoli;Nucleoli rim;Nucleoplasm	Supported		0.078	0.809218	0.00161052	-0.007	0.877008	0.00206039	-0.069	0.232755	0.012991	0.063	0.398089	0.000738037	0.096	0.318126	1.34322	1.84955e-06	0.348495	0.810943	0.00604238	0.988924	3.82511	0.0908177	0.0318025	0.183653	0.024	0.84379	-0.013	0.951603	0.065	0.715624	1.28926	2.29449e-10	-0.193322	0.411095	-0.53418	0.0645553	1.16851	0.00174361	0.0345897	0.0268274
10058_1_3	somamer	RAD23A	RD23A	UV excision repair protein RAD23 homolog A	UV excision repair protein RAD23 homolog A; Multiubiquitin chain receptor involved in modulation of proteasomal degradation. Binds to 'Lys-48'-linked polyubiquitin chains in a length-dependent manner and with a lower affinity to 'Lys-63'- linked polyubiquitin chains. Proposed to be capable to bind simultaneously to the 26S proteasome and to polyubiquitinated substrates and to deliver ubiquitinate…	non-specific	Nucleoplasm	Supported		0.006	0.99084	0.000228256	0.354	7.17432e-19	0.10864	0.413	6.39925e-15	0.130838	0.302	4.76078e-06	0.100302	0.299	0.000665596	0.285225	0.0103621	2.4333	5.1296e-05	-0.356816	0.0433767	0.122568	0.892806	0.142843	5.49225e-05	-0.035	0.76257	-0.129	0.369496	0.071	0.687042	0.524707	1.13871e-07	-0.189384	0.101381	-0.436284	0.00219445	0.259677	0.15406	0.0278821	0.064236
10063_10_3	somamer	FANCL	FANCL	E3 ubiquitin-protein ligase FANCL	E3 ubiquitin-protein ligase FANCL; Ubiquitin ligase protein that mediates monoubiquitination of FANCD2 in the presence of UBE2T, a key step in the DNA damage pathway. Also mediates monoubiquitination of FANCI. May stimulate the ubiquitin release from UBE2W. May be required for proper primordial germ cell proliferation in the embryonic stage, whereas it is probably not needed for spermatogonial pr…	Oligodendrocytes	Nuclear bodies	Approved		-0.123	0.656227	0.0226037	-0.029	0.514324	6.54742e-06	-0.077	0.178731	0.00128438	0.013	0.870149	0.00176607	-0.13	0.162269	-0.0746194	0.61231	-1.42335	0.0708686	0.192982	0.410839	0.460478	0.704445	0.0237172	0.30562	-0.073	0.448156	-0.005	0.983573	-0.155	0.306797	0.174537	0.219683	0.0117379	0.944632	0.156204	0.451285	-0.103469	0.697838	0.00182759	0.932254
10064_12_3	somamer	RBBP9	RBBP9	Putative hydrolase RBBP9	Serine hydrolase RBBP9; Serine hydrolase whose substrates have not been identified yet. May negatively regulate basal or autocrine TGF-beta signaling by suppressing SMAD2-SMAD3 phosphorylation. May play a role in the transformation process due to its capacity to confer resistance to the growth-inhibitory effects of TGF-beta through interaction with RB1 and the subsequent displacement of E2F1.	non-specific	Nucleoplasm	Supported		-0.026	0.954045	0.000112142	-0.101	0.01608	0.0109759	-0.143	0.0102419	0.0212528	-0.036	0.642253	0.00172288	-0.202	0.0256986	1.79707	2.76233e-16	-1.79298	0.0948262	0.00561245	0.985987	-1.06885	0.518428	0.0416799	0.0949559	0.029	0.810986	-0.041	0.815401	0.124	0.431991	1.5109	1.51522e-19	-0.00583593	0.975153	-0.198955	0.386851	0.200109	0.498308	0.0033034	0.847381
10073_22_3	somamer	TDP1	TYDP1	Tyrosyl-DNA phosphodiesterase 1	Tyrosyl-DNA phosphodiesterase 1; DNA repair enzyme that can remove a variety of covalent adducts from DNA through hydrolysis of a 3'-phosphodiester bond, giving rise to DNA with a free 3' phosphate. Catalyzes the hydrolysis of dead- end complexes between DNA and the topoisomerase I active site tyrosine residue. Hydrolyzes 3'-phosphoglycolates on protruding 3' ends on DNA double-strand breaks due …	non-specific	Nucleoplasm	Supported		-0.235	0.334171	0.0586612	-0.297	1.76635e-13	0.0884582	-0.376	1.66149e-12	0.1455	-0.203	0.00285067	0.0408909	0.155	0.0917928	0.550539	0.000426197	0.0501746	0.951174	0.0319454	0.896192	2.40531	0.0589217	0.0350642	0.147533	0.182	0.014783	0.184	0.169443	0.192	0.193201	0.210506	0.0906213	0.300205	0.0427239	-0.0389572	0.82974	0.399802	0.0866993	0.0520702	0.0023279
10074_128_3	somamer	BRD2	BRD2	Bromodomain-containing protein 2	Bromodomain-containing protein 2; May play a role in spermatogenesis or folliculogenesis (By similarity). Binds hyperacetylated chromatin and plays a role in the regulation of transcription, probably by chromatin remodeling. Regulates transcription of the CCND1 gene. Plays a role in nucleosome assembly.	non-specific	Nuclear speckles;Nucleoplasm	Enhanced		-0.235	0.334836	0.0275838	-0.086	0.0412423	0.00108728	-0.077	0.178008	1.20745e-05	-0.105	0.140867	0.00589291	0.059	0.563125	0.137127	0.403576	0.999387	0.253841	0.247006	0.344985	-0.900272	0.50589	0.0126557	0.588634	0	0.996947	-0.033	0.86205	0.029	0.885484	0.477202	0.00276251	-0.0856822	0.649482	-0.151271	0.513016	0.287844	0.333105	0.00297326	0.866445
10076_1_3	somamer	AP4M1	AP4M1	AP-4 complex subunit mu-1	AP-4 complex subunit mu-1; Component of the adaptor protein complex 4 (AP-4). Adaptor protein complexes are vesicle coat components involved both in vesicle formation and cargo selection. They control the vesicular transport of proteins in different trafficking pathways. AP-4 forms a non clathrin-associated coat on vesicles departing the trans-Golgi network (TGN) and may be involved in the target…	non-specific				-0.118	0.671622	0.0133766	-0.117	0.00522781	0.00673729	-0.201	0.000251599	0.0138665	-0.032	0.675316	0.00324528	0.161	0.0791307	0.232944	0.110616	0.499972	0.519449	0.430479	0.0644634	0.255057	0.831677	0.0285554	0.225356	-0.009	0.946832	0.029	0.880692	-0.063	0.726738	0.418395	0.00139061	-0.0378369	0.806671	0.137794	0.467563	0.139417	0.567449	0.00431769	0.789659
10078_5_3	somamer	BAG3	BAG3	BAG family molecular chaperone regulator 3	BAG family molecular chaperone regulator 3; Co-chaperone for HSP70 and HSC70 chaperone proteins. Acts as a nucleotide-exchange factor (NEF) promoting the release of ADP from the HSP70 and HSC70 proteins thereby triggering client/substrate protein release. Nucleotide release is mediated via its binding to the nucleotide-binding domain (NBD) of HSPA8/HSC70 where as the substrate release is mediated…	Endothelial cells	Cytosol	Supported		0.072	0.829033	0.00848803	0.349	2.27916e-18	0.105709	0.293	5.74301e-08	0.0753095	0.428	1.36152e-11	0.147916	0.166	0.0700985	0.699272	3.63466e-05	1.8645	0.0356866	0.320188	0.225557	-0.0302775	0.982305	0.0529571	0.0427321	-0.085	0.353895	-0.112	0.445251	-0.026	0.896693	0.842155	1.26585e-09	-0.229431	0.154064	0.247032	0.210657	0.369426	0.14552	0.0201123	0.167088
10081_17_3	somamer	SATB2	SATB2	DNA-binding protein SATB2	DNA-binding protein SATB2; Binds to DNA, at nuclear matrix- or scaffold-associated regions. Thought to recognize the sugar-phosphate structure of double- stranded DNA. Transcription factor controlling nuclear gene expression, by binding to matrix attachment regions (MARs) of DNA and inducing a local chromatin-loop remodeling. Acts as a docking site for several chromatin remodeling enzymes and als…	Excitatory neurons	Nucleoplasm	Supported		-0.097	0.740576	0.00619482	-0.106	0.0111531	0.00643259	-0.141	0.0111664	0.0100326	-0.071	0.332842	0.00432654	-0.103	0.280249	0.12995	0.337688	-0.690882	0.338956	0.232905	0.280816	0.677922	0.543847	0.0104258	0.659376	0.016	0.903346	-0.043	0.807681	0.105	0.517537	0.192363	0.130069	-0.135522	0.369554	-0.0544347	0.768734	0.423328	0.0759309	0.00993223	0.489726
10082_251_3	somamer	NEFL	NFL	Neurofilament light polypeptide	Neurofilament light polypeptide; Neurofilaments usually contain three intermediate filament proteins: L, M, and H which are involved in the maintenance of neuronal caliber.	Excitatory neurons	Intermediate filaments;Nucleoplasm	Approved		0.092	0.754331	0.00286054	0.039	0.37663	0.00245559	0.046	0.430411	0.00236125	0.027	0.731847	0.00249676	0.484	3.03618e-09	1.10872	7.89878e-23	3.85991	5.91797e-12	-0.114169	0.468271	0.0539906	0.94714	0.331812	4.76716e-13	0.303	2.04851e-06	0.246	0.0367178	0.377	0.00296193	0.629428	1.36854e-11	0.504136	3.62765e-06	-0.153066	0.24475	0.400151	0.018359	0.166554	1.46072e-11
10087_10_3	somamer	CRYAA	Alpha crystallin A chain	Alpha-crystallin A chain	Alpha-crystallin A2(1-162); Contributes to the transparency and refractive index of the lens. Has chaperone-like activity, preventing aggregation of various proteins under a wide range of stress conditions. Belongs to the small heat shock protein (HSP20) family.	non-specific	Cytosol	Approved		-0.168	0.526198	0.0130921	-0.169	4.317e-05	0.0165606	-0.22	5.70676e-05	0.0273149	-0.118	0.0956842	0.0101605	-0.132	0.155661	-0.398427	0.000772651	-0.849931	0.173047	0.227602	0.221838	-0.610132	0.526411	0.0323303	0.177148	0.005	0.975553	0.011	0.961112	-0.007	0.97697	-0.199692	0.0747931	-0.036052	0.786431	-0.0130057	0.936474	0.0263876	0.8999	0.00021863	0.996202
10088_37_3	somamer	APRT	APT	Adenine phosphoribosyltransferase	Adenine phosphoribosyltransferase; Catalyzes a salvage reaction resulting in the formation of AMP, that is energically less costly than de novo synthesis.	non-specific	Cytosol;Nucleoplasm	Approved		-0.159	0.549385	0.0286063	-0.109	0.00936729	0.0117387	-0.147	0.00841355	0.0237667	-0.061	0.41377	0.00238981	0.172	0.0597005	-0.0964882	0.665348	0.735746	0.536189	-0.176715	0.61896	3.31832	0.0723611	0.0439437	0.0804526	-0.024	0.843282	-0.053	0.755432	0.005	0.982749	0.0155126	0.932135	-0.225097	0.299373	-0.308617	0.246074	0.631265	0.0653488	0.0101035	0.481735
10339_48_3	somamer	ENO2	NSE	Gamma-enolase	Gamma-enolase; Has neurotrophic and neuroprotective properties on a broad spectrum of central nervous system (CNS) neurons. Binds, in a calcium- dependent manner, to cultured neocortical neurons and promotes cell survival (By similarity).	Excitatory neurons	Cytosol;Plasma membrane	Enhanced		-0.135	0.620351	0.00888722	0.129	0.0018779	0.0118906	0.211	0.000118781	0.0339389	0.03	0.695091	0.000845669	0.105	0.269823	-0.507395	0.000343248	0.845933	0.25556	-0.457196	0.0404961	0.590348	0.607517	0.0345862	0.152136	-0.029	0.807939	-0.014	0.945316	-0.061	0.735707	-0.575146	4.49981e-06	0.0659357	0.653744	-0.239769	0.183993	-0.268662	0.24674	0.0157183	0.272263
10342_55_3	somamer	PIAS4	PIAS4	E3 SUMO-protein ligase PIAS4	E3 SUMO-protein ligase PIAS4; Functions as an E3-type small ubiquitin-like modifier (SUMO) ligase, stabilizing the interaction between UBE2I and the substrate, and as a SUMO-tethering factor. Plays a crucial role as a transcriptional coregulation in various cellular pathways, including the STAT pathway, the p53/TP53 pathway, the Wnt pathway and the steroid hormone signaling pathway. Involved in g…	non-specific	Nucleoplasm	Supported		-0.155	0.560748	0.00977591	-0.094	0.0263989	0.00785487	-0.114	0.0426651	0.00777267	-0.084	0.248501	0.0119101	0.042	0.695144	0.469969	0.00070028	-0.0697918	0.923626	0.502398	0.021809	-0.177071	0.875061	0.0274573	0.241216	0.053	0.610698	0.006	0.981405	0.134	0.382115	0.418669	0.000589218	-0.0211819	0.882849	0.147194	0.403968	0.464317	0.041081	0.0271568	0.0705936
10351_51_3	somamer	IRF1	IRF1	Interferon regulatory factor 1	Interferon regulatory factor 1; Transcriptional regulator which displays a remarkable functional diversity in the regulation of cellular responses. These include the regulation of IFN and IFN-inducible genes, host response to viral and bacterial infections, regulation of many genes expressed during hematopoiesis, inflammation, immune responses and cell proliferation and differentiation, regulatio…	non-specific	Nucleoplasm	Approved		-0.119	0.667219	0.0167873	0.184	7.58208e-06	0.0287353	0.31	8.22654e-09	0.0686532	0.049	0.516243	0.00402459	0.061	0.546601	-0.0452422	0.737989	0.159431	0.824966	-0.583821	0.00725272	1.36078	0.223217	0.0446244	0.07663	-0.019	0.875078	-0.062	0.704801	0.004	0.98823	-0.125013	0.316157	-0.119331	0.421174	-0.465696	0.0108027	0.0287925	0.901985	0.0232885	0.113168
10354_57_3	somamer	STAT3	STAT3	Signal transducer and activator of transcription 3	Signal transducer and activator of transcription 3; Signal transducer and transcription activator that mediates cellular responses to interleukins, KITLG/SCF, LEP and other growth factors. Once activated, recruits coactivators, such as NCOA1 or MED1, to the promoter region of the target gene. May mediate cellular responses to activated FGFR1, FGFR2, FGFR3 and FGFR4. Binds to the interleukin-6 (IL…	non-specific	Cytosol;Nucleoplasm	Supported		0.251	0.29619	0.0477881	0.374	5.51655e-21	0.135466	0.417	3.56285e-15	0.144845	0.301	5.04163e-06	0.115527	-0.003	0.976745	0.527943	0.00099616	-1.26289	0.135181	0.169139	0.502087	3.37741	0.0102258	0.039703	0.108082	-0.05	0.637534	-0.014	0.944838	-0.071	0.685014	0.436599	0.000279612	-0.0582506	0.680901	0.405024	0.0201874	-0.0845782	0.704897	0.0194021	0.181343
10356_21_3	somamer	JUN	c-Jun	Transcription factor AP-1	Transcription factor AP-1; Transcription factor that recognizes and binds to the enhancer heptamer motif 5'-TGA[CG]TCA-3'. Promotes activity of NR5A1 when phosphorylated by HIPK3 leading to increased steroidogenic gene expression upon cAMP signaling pathway stimulation. Involved in activated KRAS-mediated transcriptional activation of USP28 in colorectal cancer (CRC) cells. Binds to the USP28 pro…	non-specific	Nucleoplasm	Enhanced		-0.172	0.511105	0.0237944	-0.094	0.0252706	0.00940741	-0.087	0.123695	0.00448936	-0.104	0.145378	0.0197498	-0.001	0.990003	0.824441	9.70116e-06	-0.111047	0.908675	0.0866469	0.764545	-0.642323	0.668041	0.00247538	0.943282	0.026	0.834764	-0.008	0.972681	0.06	0.743615	0.685495	1.0987e-06	0.00900788	0.956347	-0.156019	0.439681	0.447436	0.0852703	0.0145164	0.310499
10358_33_3	somamer	MCL1	Mcl-1	Induced myeloid leukemia cell differentiation protein Mcl-1	Induced myeloid leukemia cell differentiation protein Mcl-1; Involved in the regulation of apoptosis versus cell survival, and in the maintenance of viability but not of proliferation. Mediates its effects by interactions with a number of other regulators of apoptosis. Isoform 1 inhibits apoptosis. Isoform 2 promotes apoptosis. Belongs to the Bcl-2 family.	non-specific	Mitochondria	Enhanced		-0.306	0.229905	0.115386	0.095	0.0246406	0.00511938	0.062	0.279959	0.0010604	0.142	0.0418369	0.0153215	-0.057	0.577886	0.501421	0.00697179	0.110074	0.910677	0.150058	0.608882	-1.03734	0.494569	0.00409002	0.88577	-0.058	0.566192	-0.061	0.706245	-0.053	0.774089	0.424315	0.00415818	-0.0837816	0.632431	0.0400797	0.851976	-0.313712	0.256343	0.0105523	0.46348
10361_25_3	somamer	OAS1	OAS1	2'-5'-oligoadenylate synthase 1	2'-5'-oligoadenylate synthase 1; Interferon-induced, dsRNA-activated antiviral enzyme which plays a critical role in cellular innate antiviral response. In addition, it may also play a role in other cellular processes such as apoptosis, cell growth, differentiation and gene regulation. Synthesizes higher oligomers of 2'-5'-oligoadenylates (2-5A) from ATP which then bind to the inactive monomeric …	Monocytes	Cytosol;Nucleoplasm	Supported	Intracellular and membrane	-0.028	0.949086	0.00288429	-0.046	0.293561	0.000841288	-0.099	0.0788928	0.00743266	0.017	0.833342	0.00111846	0.15	0.103075	-0.401466	0.00353346	0.240571	0.740215	0.130586	0.547076	1.83249	0.103673	0.0370155	0.12922	-0.007	0.960703	-0.004	0.98761	-0.01	0.967515	-0.195679	0.0773192	-0.141894	0.281004	-0.111882	0.488025	0.250032	0.22835	0.00463721	0.773122
10362_35_3	somamer	MYC	c-Myc	Myc proto-oncogene protein	Myc proto-oncogene protein; Transcription factor that binds DNA in a non-specific manner, yet also specifically recognizes the core sequence 5'-CAC[GA]TG-3'. Activates the transcription of growth-related genes. Binds to the VEGFA promoter, promoting VEGFA production and subsequent sprouting angiogenesis. Regulator of somatic reprogramming, controls self-renewal of embryonic stem cells. Functions …	Lymphatic endothelial cells	Nucleoplasm	Enhanced		-0.177	0.497683	0.0448139	-0.059	0.171179	0.00234567	-0.089	0.115256	0.00300366	-0.024	0.756732	0.00238929	-0.076	0.434806	0.314849	0.0327746	0.405915	0.603588	0.243246	0.29822	-1.48952	0.218786	0.0122686	0.60035	-0.033	0.771891	-0.046	0.792866	-0.023	0.91085	0.408746	0.00107831	-0.0684307	0.643043	-0.0812102	0.653818	0.193227	0.406694	0.00199578	0.922312
10365_132_3	somamer	IL23A	IL-23	Interleukin-23	Interleukin-12 subunit beta; Cytokine that can act as a growth factor for activated T and NK cells, enhance the lytic activity of NK/lymphokine-activated killer cells, and stimulate the production of IFN-gamma by resting PBMC. Belongs to the IL-12B family.	non-specific			Secreted to blood	-0.005	0.991219	0.018836	-0.471	7.6177e-34	0.247033	-0.523	3.26529e-24	0.319687	-0.399	3.87018e-10	0.156511	0.159	0.0819136	5.01323	4.29359e-29	4.6436	0.0215806	-0.33459	0.577048	-4.5082	0.14759	0.0282037	0.230047	0.358	1.23926e-08	0.37	0.000342376	0.337	0.0063924	2.60429	4.80051e-17	1.78908	5.52799e-07	-0.0300345	0.944373	-0.125014	0.821278	0.105292	5.7983e-07
10366_11_3	somamer	PDGFRA	PDGFRA	Platelet-derived growth factor receptor alpha	Platelet-derived growth factor receptor alpha; Tyrosine-protein kinase that acts as a cell-surface receptor for PDGFA, PDGFB and PDGFC and plays an essential role in the regulation of embryonic development, cell proliferation, survival and chemotaxis. Depending on the context, promotes or inhibits cell proliferation and cell migration. Plays an important role in the differentiation of bone marrow…	OPC	Cell Junctions;Nucleoplasm;Plasma membrane	Approved	Intracellular and membrane	-0.23	0.344795	0.0601269	0.068	0.11029	0.00329034	0.119	0.0333717	0.0106851	0.038	0.620755	0.00079392	0.172	0.0597005	-0.0977451	0.295257	1.53609	0.00226969	-0.477501	0.00151148	-0.221253	0.773572	0.101098	0.00120266	0.016	0.902165	-0.025	0.902474	0.039	0.841293	-0.139762	0.101072	-0.0173646	0.863796	-0.368529	0.00317446	-0.0236684	0.882105	0.0315688	0.0399059
10367_62_3	somamer	IL12A	IL-12	Interleukin-12	Interleukin-12 subunit alpha; Cytokine that can act as a growth factor for activated T and NK cells, enhance the lytic activity of NK/lymphokine-activated killer cells, and stimulate the production of IFN-gamma by resting PBMC.	non-specific			Secreted to blood	-0.002	0.996833	0.00428306	0.11	0.00870694	0.0116286	0.052	0.369069	0.0065181	0.172	0.0128007	0.020171	-0.244	0.00622892	-0.0289424	0.856113	-1.51405	0.0763578	-0.00988522	0.968983	-1.7412	0.18684	0.0702897	0.0120535	-0.14	0.0792054	-0.103	0.486453	-0.187	0.204013	0.0895359	0.484566	-0.0861712	0.571761	-0.0418845	0.822641	-0.14826	0.537216	0.00603117	0.696815
10370_21_3	somamer	STAT1	STAT1	Signal transducer and activator of transcription 1-alpha/beta	Signal transducer and activator of transcription 1-alpha/beta; Signal transducer and transcription activator that mediates cellular responses to interferons (IFNs), cytokine KITLG/SCF and other cytokines and other growth factors. Following type I IFN (IFN-alpha and IFN-beta) binding to cell surface receptors, signaling via protein kinases leads to activation of Jak kinases (TYK2 and JAK1) and to …	non-specific	Nucleoplasm	Enhanced		0.096	0.743894	0.014626	-0.086	0.0430728	0.0120448	-0.109	0.0539696	0.0185267	-0.067	0.361771	0.0066441	0.221	0.0143665	1.01035	4.78099e-06	1.24835	0.276449	0.130967	0.701982	1.81477	0.306316	0.0365517	0.133606	0.124	0.139373	0.102	0.491515	0.146	0.333693	0.88506	1.20924e-06	0.0927361	0.663813	-0.183254	0.483806	0.617564	0.0669897	0.0212422	0.145924
10372_18_3	somamer	STAT6	STAT6	Signal transducer and activator of transcription 6	Signal transducer and activator of transcription 6; Carries out a dual function: signal transduction and activation of transcription. Involved in IL4/interleukin-4- and IL3/interleukin-3-mediated signaling.	non-specific	Cytosol	Supported		0.002	0.996833	0.00215873	-0.251	7.07559e-10	0.0404469	-0.289	8.98049e-08	0.0468467	-0.202	0.00303204	0.0361357	-0.133	0.15231	-0.273075	0.0189049	-1.33432	0.0312224	0.209732	0.255029	0.464361	0.625928	0.0341289	0.156757	0.009	0.950766	0.034	0.85408	-0.027	0.896292	-0.145816	0.175207	-0.0095089	0.940694	-0.0939573	0.549	0.085991	0.669621	0.00133868	0.954508
10382_1_3	somamer	ANGPTL3	ANGL3	Angiopoietin-related protein 3	Angiopoietin-related protein 3; Acts in part as a hepatokine that is involved in regulation of lipid and glucose metabolism. Proposed to play a role in the trafficking of energy substrates to either storage or oxidative tissues in response to food intake (By similarity). Has a stimulatory effect on plasma triglycerides (TG), which is achieved by suppressing plasma TG clearance via inhibition of L…	non-specific			Secreted to blood	0.283	0.248305	0.071916	0.315	5.22948e-15	0.116155	0.328	1.01471e-09	0.130041	0.296	7.67887e-06	0.0934207	-0.053	0.608022	-0.131797	0.18699	-1.18962	0.0260851	0.236537	0.1373	1.20572	0.143411	0.0352347	0.146126	-0.142	0.0750882	-0.111	0.45083	-0.148	0.326099	0.117859	0.210861	-0.0993812	0.374964	0.450954	0.00111523	-0.151769	0.390133	0.0421504	0.00961354
10390_21_3	somamer	ZNRF3	ZNRF3	E3 ubiquitin-protein ligase ZNRF3	E3 ubiquitin-protein ligase ZNRF3; E3 ubiquitin-protein ligase that acts as a negative regulator of the Wnt signaling pathway by mediating the ubiquitination and subsequent degradation of Wnt receptor complex components Frizzled and LRP6. Acts on both canonical and non-canonical Wnt signaling pathway. Acts as a tumor suppressor in the intestinal stem cell zone by inhibiting the Wnt signaling path…	Astrocytes	Golgi apparatus	Uncertain		-0.195	0.437658	0.0345425	-0.092	0.0282954	0.00293061	-0.087	0.128195	0.00983506	-0.107	0.130778	0.000599431	-0.154	0.0927757	0.312726	0.105993	-2.61525	0.0116205	0.908496	0.0034412	0.466521	0.769202	0.0766641	0.00762953	0.075	0.428713	0.059	0.718214	0.108	0.502199	0.239303	0.148577	0.153747	0.434882	0.0945931	0.695161	0.188688	0.543239	0.00859931	0.554614
10396_6_3	somamer	MCL1	Mcl-1	Induced myeloid leukemia cell differentiation protein Mcl-1	Induced myeloid leukemia cell differentiation protein Mcl-1; Involved in the regulation of apoptosis versus cell survival, and in the maintenance of viability but not of proliferation. Mediates its effects by interactions with a number of other regulators of apoptosis. Isoform 1 inhibits apoptosis. Isoform 2 promotes apoptosis. Belongs to the Bcl-2 family.	non-specific	Mitochondria	Enhanced		-0.018	0.969455	0.000252279	0.242	2.90913e-09	0.0462549	0.325	1.37798e-09	0.0869819	0.135	0.0540579	0.0102135	-0.036	0.739323	0.573891	2.58821e-05	1.12027	0.11596	0.159516	0.452662	-2.54017	0.0216897	0.0285977	0.224833	-0.035	0.761359	-0.079	0.616766	0.044	0.81905	0.571806	1.12834e-05	-0.160152	0.295047	0.0491252	0.793254	0.0283141	0.906459	0.00504407	0.749071
10398_110_3	somamer	ANKRD1	ANKR1	Ankyrin repeat domain-containing protein 1	Ankyrin repeat domain-containing protein 1; May play an important role in endothelial cell activation. May act as a nuclear transcription factor that negatively regulates the expression of cardiac genes. Induction seems to be correlated with apoptotic cell death in hepatoma cells.	Fibroblasts	Nucleoli fibrillar center	Approved		-0.078	0.809218	0.00204006	0.028	0.527954	0.00330384	0.001	0.982017	0.00425946	0.057	0.449105	0.00179758	-0.1	0.293697	0.512167	0.00386841	-0.967576	0.301307	0.026765	0.923661	-0.782809	0.588399	0.0189743	0.408808	-0.124	0.139391	-0.131	0.356009	-0.12	0.448354	0.865787	1.3826e-07	-0.305293	0.111951	-0.0766013	0.744613	-0.0136031	0.964107	0.0124929	0.384005
10416_79_3	somamer	MT1F	MT1F	Metallothionein-1F	Metallothionein-1F; Metallothioneins have a high content of cysteine residues that bind various heavy metals; these proteins are transcriptionally regulated by both heavy metals and glucocorticoids; Belongs to the metallothionein superfamily. Type 1 family.	Macrophages				-0.116	0.675993	0.0235389	-0.021	0.643842	0.000517176	0.016	0.790292	0.000953367	-0.072	0.32511	0.00922354	0.049	0.640794	1.29322	4.51526e-11	0.133021	0.892872	0.182648	0.536206	-0.537653	0.724962	0.00241357	0.945157	0.075	0.428713	0.046	0.791655	0.11	0.492086	1.18083	6.0184e-14	-0.0118178	0.947569	0.000693939	0.997488	0.160881	0.570259	0.00151482	0.946887
10418_36_3	somamer	STX12	STX12	Syntaxin-12	Syntaxin-12; SNARE that acts to regulate protein transport between late endosomes and the trans-Golgi network. The SNARE complex containing STX6, STX12, VAMP4 and VTI1A mediates vesicle fusion (in vitro) (By similarity). Through complex formation with GRIP1, GRIA2 and NSG1 controls the intracellular fate of AMPAR and the endosomal sorting of the GRIA2 subunit toward recycling and membrane targeti…	non-specific	Golgi apparatus;Nucleoplasm;Vesicles	Enhanced		-0.042	0.920915	0.000118985	0.207	4.10568e-07	0.0392012	0.276	3.43981e-07	0.0650294	0.147	0.0342078	0.0231549	0.103	0.276431	-0.0128681	0.902286	1.18588	0.0348401	-0.419916	0.0125993	-0.0990085	0.908794	0.0573436	0.0315458	-0.017	0.893956	-0.142	0.306887	0.113	0.480082	0.055061	0.569358	-0.207864	0.0716027	-0.48536	0.000650188	0.265152	0.144627	0.0347763	0.0261678
10419_1_3	somamer	SCARA5	SCAR5	Scavenger receptor class A member 5	Scavenger receptor class A member 5; Ferritin receptor that mediates non-transferrin-dependent delivery of iron. Mediates cellular uptake of ferritin-bound iron by stimulating ferritin endocytosis from the cell surface with consequent iron delivery within the cell. Delivery of iron to cells by ferritin is required for the development of specific cell types, suggesting the existence of cell type-s…	Fibroblasts				-0.197	0.428488	0.072377	-0.281	3.82072e-12	0.0514299	-0.366	6.7887e-12	0.100657	-0.179	0.00947297	0.0168669	-0.106	0.263397	-0.297185	0.0106421	-1.19346	0.0534354	0.155806	0.396885	0.184837	0.845931	0.0300358	0.205203	0.008	0.959285	0.066	0.685936	-0.08	0.637813	-0.250835	0.0458259	0.00707341	0.962143	-0.0395702	0.828599	-0.00701748	0.976174	0.000196953	0.996308
10420_30_3	somamer	FAIM	FAIM1	Fas apoptotic inhibitory molecule 1	Fas apoptotic inhibitory molecule 1; Plays a role as an inducible effector molecule that mediates Fas resistance produced by surface Ig engagement in B cells. Belongs to the FAIM1 family.	non-specific	Cytosol;Plasma membrane	Approved		0.168	0.5251	0.0449472	0.169	4.34799e-05	0.0281425	0.173	0.00173006	0.0273114	0.157	0.0231998	0.0261808	0.069	0.490289	-0.244239	0.0793308	-0.046737	0.949574	0.38287	0.0841523	0.0810529	0.943476	0.0164205	0.477115	-0.09	0.317191	-0.037	0.838488	-0.152	0.31679	-0.138187	0.216846	-0.146373	0.271473	0.293685	0.0724148	-0.197614	0.346268	0.0237357	0.107233
10422_44_3	somamer	TXN	Thioredoxin	Thioredoxin	Thioredoxin; Participates in various redox reactions through the reversible oxidation of its active center dithiol to a disulfide and catalyzes dithiol-disulfide exchange reactions. Plays a role in the reversible S- nitrosylation of cysteine residues in target proteins, and thereby contributes to the response to intracellular nitric oxide. Nitrosylates the active site Cys of CASP3 in response to …	non-specific	Cytosol;Nucleoplasm	Enhanced	Intracellular and membrane	-0.037	0.930658	3.85452e-20	0.297	1.95774e-13	0.0771195	0.299	3.04432e-08	0.0778696	0.332	4.05657e-07	0.0942007	0.132	0.155511	0.127737	0.296791	1.78278	0.00674191	-0.530247	0.00699447	-0.868327	0.3895	0.0706549	0.0117586	-0.056	0.587804	-0.125	0.388731	-0.007	0.978678	0.179208	0.0975807	-0.139728	0.277103	-0.475971	0.00268196	-0.0371955	0.854287	0.0376457	0.0175975
10424_31_3	somamer	NPDC1	NPDC1	Neural proliferation differentiation and control protein 1	Neural proliferation differentiation and control protein 1; Suppresses oncogenic transformation in neural and non-neural cells and down-regulates neural cell proliferation. Might be involved in transcriptional regulation (By similarity); Belongs to the NPDC1/cab-1 family.	Endothelial cells	Nucleoplasm	Approved		-0.116	0.675214	0.000746007	0.2	1.10182e-06	0.0407897	0.27	6.4959e-07	0.0611678	0.156	0.0242641	0.035153	0.149	0.105459	-0.361096	0.00122349	1.10595	0.0608114	-0.651459	0.000263726	0.0963241	0.915542	0.0842956	0.00436607	-0.054	0.603777	-0.115	0.430879	-0.018	0.931984	-0.305333	0.00348826	-0.134935	0.275431	-0.423162	0.00550371	-0.112105	0.565257	0.0398898	0.0131902
10425_3_3	somamer	B4GALT5	B4GT5	Beta-1,4-galactosyltransferase 5	Beta-1,4-galactosyltransferase 5; Catalyzes the synthesis of lactosylceramide (LacCer) via the transfer of galactose from UDP-galactose to glucosylceramide (GlcCer). LacCer is the starting point in the biosynthesis of all gangliosides (membrane-bound glycosphingolipids) which play pivotal roles in the CNS including neuronal maturation and axonal and myelin formation (By similarity). Plays a role …	Monocytes	Vesicles	Approved	Intracellular and membrane	0.033	0.946706	0.00208856	0.041	0.354132	1.39195e-05	0.05	0.389099	5.5467e-05	0.022	0.783673	5.98743e-06	-0.007	0.953055	-0.257492	0.0295295	-0.096458	0.877693	0.172594	0.357271	1.36074	0.161541	0.0238134	0.30371	-0.035	0.759024	-0.111	0.45083	0.062	0.731248	-0.115332	0.268919	-0.225803	0.0692909	-0.23599	0.121388	0.29795	0.128181	0.012236	0.393909
10427_2_3	somamer	KCNE2	KCNE2	Potassium voltage-gated channel subfamily E member 2	Potassium voltage-gated channel subfamily E member 2; Ancillary protein that assembles as a beta subunit with a voltage-gated potassium channel complex of pore-forming alpha subunits. Modulates the gating kinetics and enhances stability of the channel complex. Assembled with KCNB1 modulates the gating characteristics of the delayed rectifier voltage-dependent potassium channel KCNB1. Associated w…	non-specific				-0.149	0.577162	0.0422245	-0.248	1.13645e-09	0.0408506	-0.385	4.74669e-13	0.110486	-0.071	0.333628	0.000652186	0.047	0.652126	4.36689	8.55795e-26	1.21105	0.525165	-0.0772257	0.892082	-0.970082	0.742036	0.00220753	0.950754	0.109	0.206818	0.111	0.45083	0.111	0.489103	3.30794	8.54401e-27	0.227548	0.500707	0.200464	0.628538	0.0761264	0.886347	0.00366479	0.826399
10428_1_3	somamer	KIR2DS2	KI2S2	Killer cell immunoglobulin-like receptor 2DS2	Killer cell immunoglobulin-like receptors (KIRs) are transmembrane glycoproteins expressed by natural killer cells and subsets of T cells. The KIR genes are polymorphic and highly homologous and they are found in a cluster on chromosome 19q13.4 within the 1 Mb leukocyte receptor complex (LRC). The gene content of the KIR gene cluster varies among haplotypes, although several "framework" genes are…	non-specific				0.205	0.406093	0.044928	0.233	1.08385e-08	0.057181	0.303	1.88143e-08	0.0947526	0.154	0.0260818	0.0233694	-0.117	0.2122	-0.101006	0.372627	-0.482536	0.424175	0.0513495	0.775768	-0.398625	0.669333	0.011274	0.631786	-0.05	0.631515	-0.055	0.74575	-0.049	0.793522	0.0224539	0.831373	-0.121365	0.333677	-0.112213	0.465985	-0.0214383	0.913694	0.00681211	0.649564
10430_31_3	somamer	SLC3A2	4F2	4F2 cell-surface antigen heavy chain	4F2 cell-surface antigen heavy chain; Component of several heterodimeric amino acid transporter complexes. The precise substrate specificity depends on the other subunit in the heterodimer. The heterodimer with SLC3A2 functions as sodium-independent, high-affinity transporter that mediates uptake of large neutral amino acids such as phenylalanine, tyrosine, L-DOPA, leucine, histidine, methionine …	non-specific	Nucleoplasm;Plasma membrane	Approved		-0.212	0.388315	0.0687889	-0.09	0.0330892	0.00488884	-0.089	0.116281	0.00675334	-0.104	0.144474	0.00469618	-0.162	0.0767719	0.126239	0.305857	-0.76188	0.246508	0.364583	0.0641885	-0.733354	0.470358	0.03583	0.14026	-0.031	0.797117	-0.018	0.927425	-0.051	0.784963	0.177286	0.108763	-0.0752864	0.566427	0.0222312	0.890184	0.0110055	0.957598	0.00153369	0.946427
10432_3_3	somamer	KIAA1644	K1644	Uncharacterized protein KIAA1644	Myogenesis-regulating glycosidase; Putative glycosidase. Promotes myogenesis by activating AKT signaling through the maturation and secretion of IGF2.	Inhibitory neurons	Cytosol;Vesicles	Approved		-0.178	0.497043	0.0593506	-0.086	0.0430457	0.00123007	-0.107	0.0565815	0.00360024	-0.067	0.363402	3.91478e-05	-0.097	0.311455	-0.702284	1.899e-06	-0.161583	0.832196	0.0224958	0.921353	-1.56498	0.185606	0.019721	0.389789	-0.109	0.210104	-0.107	0.463659	-0.117	0.46054	-0.499987	0.000150457	-0.151828	0.328747	0.0250125	0.895555	-0.235564	0.336509	0.0144764	0.311937
10438_19_3	somamer	CSF2RA	CSF2R	Granulocyte-macrophage colony-stimulating factor receptor subunit alpha	Granulocyte-macrophage colony-stimulating factor receptor subunit alpha; Low affinity receptor for granulocyte-macrophage colony- stimulating factor. Transduces a signal that results in the proliferation, differentiation, and functional activation of hematopoietic cells; Belongs to the type I cytokine receptor family. Type 5 subfamily.	Schwann cells			Secreted to blood	0.028	0.949086	7.11162e-22	-0.335	6.75225e-17	0.107134	-0.453	5.90916e-18	0.16984	-0.146	0.036395	0.0312433	0.097	0.31071	0.681888	6.88256e-07	1.31647	0.0643833	-0.392843	0.0647338	-1.01147	0.356664	0.0329881	0.169504	0.128	0.122567	0.13	0.361728	0.099	0.541693	0.156839	0.196104	0.315381	0.0292559	-0.26085	0.140776	-0.29684	0.192159	0.0292104	0.0536963
10439_57_3	somamer	AMY2B	Alpha-amylase 2B	Alpha-amylase 2B	Amylase alpha 2B; Belongs to the glycosyl hydrolase 13 family.	Excitatory neurons			Secreted to digestive system	0.154	0.562196	0.0267403	0.409	3.35927e-25	0.145357	0.389	2.69775e-13	0.1302	0.435	5.43897e-12	0.169737	0.277	0.00161309	-0.209857	0.0386763	1.74204	0.00139971	-0.245453	0.127951	0.509409	0.540668	0.109452	0.000659777	-0.148	0.0620827	-0.172	0.211213	-0.117	0.461578	0.194497	0.0658203	-0.249344	0.0475454	-0.00907309	0.95299	-0.0251407	0.89889	0.0199346	0.170813
10440_26_3	somamer	CLMP	ACAM	CXADR-like membrane protein	CXADR-like membrane protein; May be involved in the cell-cell adhesion. May play a role in adipocyte differentiation and development of obesity. Is required for normal small intestine development.	Fibroblasts				0.011	0.976081	1.4274e-06	0.23	1.73287e-08	0.0488525	0.274	4.23145e-07	0.067174	0.188	0.00608674	0.0379481	0.207	0.0224057	-0.442401	8.05064e-05	1.51884	0.0101784	-0.449101	0.0109785	0.959518	0.29048	0.105333	0.000875171	-0.013	0.923867	-0.084	0.591428	0.071	0.688963	-0.284177	0.00625085	-0.117398	0.340174	-0.37523	0.0132638	0.138767	0.474433	0.0184149	0.20256
10442_1_3	somamer	TMEM190	TM190	Transmembrane protein 190	Transmembrane protein 190.	non-specific				0.044	0.913447	0.00122604	0.043	0.326717	0.00110737	-0.046	0.432686	0.00350315	0.071	0.337803	0.00875475	0.012	0.911143	-0.840347	2.96617e-11	-1.03482	0.104443	1.14781	7.25884e-09	0.795862	0.418299	0.170315	5.07083e-06	-0.203	0.0049158	-0.152	0.274032	-0.183	0.216157	-0.572864	1.05973e-08	-0.178367	0.126026	1.04042	1.99765e-12	-0.0714964	0.696853	0.167932	1.23189e-11
10445_20_3	somamer	APOM	ApoM	Apolipoprotein M	Apolipoprotein M; Probably involved in lipid transport. Can bind sphingosine-1- phosphate, myristic acid, palmitic acid and stearic acid, retinol, all- trans-retinoic acid and 9-cis-retinoic acid.	non-specific	Golgi apparatus	Approved	Secreted to blood	0	0.999678	0.000119729	0.287	1.24658e-12	0.0878582	0.299	3.15297e-08	0.103183	0.24	0.000361374	0.0628807	0.184	0.0445216	-0.227371	0.0195103	0.269165	0.601496	0.648934	3.75963e-05	1.70747	0.033195	0.160449	1.23875e-05	-0.156	0.046381	-0.059	0.719555	-0.232	0.0902512	0.10754	0.240415	-0.0882699	0.417779	0.84649	6.88934e-10	-0.288396	0.0936349	0.12386	2.44266e-08
10447_18_3	somamer	PABPC3	PABP3	Polyadenylate-binding protein 3	Polyadenylate-binding protein 3; Binds the poly(A) tail of mRNA. May be involved in cytoplasmic regulatory processes of mRNA metabolism. Binds poly(A) with a slightly lower affinity as compared to PABPC1.	non-specific	Cytosol	Approved		0.125	0.650185	0.0198135	0.215	1.45902e-07	0.0416823	0.186	0.000712559	0.0241018	0.247	0.000230904	0.0622093	0.232	0.00994329	0.836418	3.62801e-09	1.94833	0.00746416	0.146273	0.497664	0.682565	0.540968	0.0915156	0.00251082	0.108	0.21252	0.036	0.848901	0.223	0.109617	0.583987	1.92899e-06	0.0382906	0.789769	0.0973704	0.580457	0.483163	0.0334198	0.0310777	0.0424714
10449_31_3	somamer	SHISA2	TMM46	Protein shisa-2 homolog	Protein shisa-2 homolog; Plays an essential role in the maturation of presomitic mesoderm cells by individual attenuation of both FGF and WNT signaling. Belongs to the shisa family.	Granulocytes	Nucleoplasm	Approved		-0.052	0.895429	0.0136149	-0.165	6.34296e-05	0.0270243	-0.207	0.000159425	0.0324139	-0.139	0.0469648	0.0284604	-0.039	0.714683	0.576384	0.00210024	-1.1481	0.245374	0.73366	0.0135533	0.0279666	0.985379	0.0375601	0.124851	0.098	0.268083	0.078	0.618794	0.15	0.322071	0.443964	0.00700616	0.0332189	0.864655	0.177385	0.458159	0.46396	0.131674	0.0183901	0.202968
10451_11_3	somamer	NUCB1	NUCB1	Nucleobindin-1	Nucleobindin-1; Major calcium-binding protein of the Golgi which may have a role in calcium homeostasis (By similarity). Acts as a non-receptor guanine nucleotide exchange factor which binds to and activates alpha subunits of guanine nucleotide-binding proteins (G proteins) (By similarity).	non-specific	Golgi apparatus	Supported	Secreted to blood	-0.17	0.51728	0.0487974	-0.198	1.42902e-06	0.0352609	-0.269	6.89889e-07	0.0690776	-0.11	0.122211	0.00540091	-0.107	0.256972	-0.35383	0.00343235	-1.13053	0.0773048	-0.319197	0.0949257	0.190626	0.846692	0.0456529	0.0716963	0.01	0.943826	0.03	0.877176	-0.025	0.903331	-0.398482	0.000307412	0.00984752	0.939693	-0.205573	0.198344	-0.0715741	0.727286	0.00764687	0.605041
10452_24_3	somamer	SYT3	SYT3	Synaptotagmin-3	Synaptotagmin-3; Ca(2+) sensor involved in Ca(2+)-dependent exocytosis of secretory vesicles through Ca(2+) and phospholipid binding to the C2 domain. Ca(2+) induces binding of the C2-domains to phospholipid membranes and to assembled SNARE-complexes; both actions contribute to triggering exocytosis (By similarity). Plays a role in dendrite formation by melanocytes.	Inhibitory neurons				-0.005	0.991219	0.00131622	-0.145	0.000442307	0.0156151	-0.165	0.0029122	0.0147482	-0.118	0.094686	0.018579	-0.087	0.366267	0.476921	0.00332484	-1.31802	0.124839	0.220344	0.389498	0.361172	0.785085	0.0185766	0.418409	-0.023	0.850211	-0.068	0.673973	0.028	0.889374	0.588167	2.9177e-05	-0.110608	0.503691	-0.131155	0.517927	0.254318	0.32965	0.00286083	0.873106
10453_7_3	somamer	CEACAM20	CEA20	Carcinoembryonic antigen-related cell adhesion molecule 20	Carcinoembryonic antigen-related cell adhesion molecule 20; Together with the tyrosine-protein kinase SYK, enhances production of the cytokine CXCL8/IL-8 via the NFKB pathway and may thus have a role in the intestinal immune response.	non-specific				-0.183	0.475773	0.043485	-0.192	2.99195e-06	0.0239834	-0.22	5.73793e-05	0.0237041	-0.17	0.0139099	0.0262669	-0.09	0.347311	-0.350184	0.0126025	0.939912	0.206277	0.132163	0.551352	-3.94523	0.000711339	0.0656312	0.0171407	0.011	0.935652	0.045	0.797942	-0.04	0.838298	-0.305838	0.0165724	0.0260958	0.863023	-0.034345	0.853115	-0.0517734	0.828134	0.000425052	0.990513
10455_196_3	somamer	IL31	IL-31	Interleukin-31	Interleukin-31; Activates STAT3 and possibly STAT1 and STAT5 through the IL31 heterodimeric receptor composed of IL31RA and OSMR. May function in skin immunity. Enhances myeloid progenitor cell survival in vitro (By similarity). Induces RETNLA and serum amyloid A protein expression in macrophages (By similarity).	non-specific			Secreted to blood	-0.28	0.253921	0.112489	0.03	0.504698	0.00931148	-0.05	0.386939	0.00150807	0.116	0.100062	0.0260094	-0.171	0.0614596	-0.659404	0.00197308	-1.43603	0.201443	0.870393	0.0100443	1.31658	0.448342	0.0413312	0.0969226	-0.131	0.109943	-0.092	0.542499	-0.177	0.232739	0.151008	0.450104	-0.48886	0.0404018	0.0961867	0.741564	-0.0812368	0.828472	0.0229885	0.117381
10460_1_3	somamer	CHIT1	Chitotriosidase-1	Chitotriosidase-1	Chitotriosidase-1; Degrades chitin, chitotriose and chitobiose. May participate in the defense against nematodes and other pathogens. Isoform 3 has no enzymatic activity.	Macrophages			Secreted to blood	0.204	0.40957	0.031578	-0.343	8.84044e-18	0.0818909	-0.374	2.182e-12	0.0926069	-0.298	6.73264e-06	0.0701787	0.196	0.0317437	2.70238	2.75008e-29	2.98146	0.00611051	0.0112986	0.971985	-2.26406	0.175073	0.0407651	0.100454	0.213	0.00310131	0.185	0.16473	0.248	0.0660451	1.42917	1.0097e-13	0.741192	0.000815307	-0.219127	0.416197	0.279777	0.419393	0.0702382	0.000164502
10463_23_3	somamer	ALPI	Alkaline phosphatase, intestine	Intestinal-type alkaline phosphatase	Alkaline phosphatase, intestinal.	non-specific	Plasma membrane	Approved	Intracellular and membrane	0.015	0.971675	0.00961369	0.227	2.61374e-08	0.0436113	0.24	1.088e-05	0.041101	0.22	0.0012066	0.0512796	0.171	0.0608359	-0.495866	0.000493111	1.86742	0.0130904	-0.39111	0.0807486	-0.604778	0.600608	0.0502711	0.0511709	-0.082	0.371445	-0.122	0.400265	-0.033	0.864296	-0.434001	0.00101393	-0.0665996	0.669305	0.0176962	0.926265	-0.151599	0.537543	0.00428831	0.790456
10464_6_3	somamer	ANTXR1	ANTR1	Anthrax toxin receptor 1	Anthrax toxin receptor 1; Plays a role in cell attachment and migration. Interacts with extracellular matrix proteins and with the actin cytoskeleton. Mediates adhesion of cells to type 1 collagen and gelatin, reorganization of the actin cytoskeleton and promotes cell spreading. Plays a role in the angiogenic response of cultured umbilical vein endothelial cells.	OPC	Vesicles	Uncertain	Intracellular and membrane	-0.132	0.629318	0.0300243	-0.334	8.71541e-17	0.06635	-0.362	1.072e-11	0.0746336	-0.299	5.90958e-06	0.0573684	-0.147	0.108554	-0.332168	0.0171963	-1.65057	0.0262101	0.0377149	0.864143	-0.278095	0.807468	0.0504014	0.0508113	0.022	0.862082	0.053	0.755432	-0.039	0.838531	-0.174161	0.218331	0.0454663	0.786878	-0.211105	0.306364	-0.0377047	0.886912	0.00448218	0.780497
10467_58_3	somamer	CTXN3	CTXN3	Cortexin-3	Cortexin-3; Cortexin 3.	Excitatory neurons				-0.104	0.722537	0.00097066	-0.177	1.70965e-05	0.00854889	-0.215	8.61747e-05	0.00785924	-0.151	0.0294171	0.0126667	-0.176	0.0542377	0.441664	0.0120877	-0.324402	0.727377	0.627738	0.0248866	-3.71604	0.0104716	0.0770486	0.00743801	-0.071	0.461743	-0.063	0.695417	-0.071	0.688249	0.779407	5.58115e-06	-0.180583	0.369729	0.176698	0.474115	-0.0360599	0.909501	0.00639429	0.673098
10471_25_3	somamer	LRRN3	LRRN3	Leucine-rich repeat neuronal protein 3	Leucine rich repeat neuronal 3.	Excitatory neurons	Cytosol;Nucleoplasm	Approved		-0.288	0.236888	0.055065	-0.165	6.13087e-05	0.0104697	-0.18	0.00108867	0.0133087	-0.149	0.0324724	0.00772379	0.037	0.730961	0.102713	0.469397	0.182691	0.809131	0.00864894	0.96947	-0.438079	0.708108	0.00073585	0.987885	0.003	0.985634	-0.014	0.945059	0.021	0.919167	0.243889	0.0406409	-0.0720764	0.610119	-0.231569	0.182089	0.230457	0.301384	0.00590204	0.701756
10472_53_3	somamer	TNFRSF14	HVEM	Tumor necrosis factor receptor superfamily member 14	Tumor necrosis factor receptor superfamily member 14; Receptor for four distinct ligands: The TNF superfamily members TNFSF14/LIGHT and homotrimeric LTA/lymphotoxin-alpha and the immunoglobulin superfamily members BTLA and CD160, altogether defining a complex stimulatory and inhibitory signaling network. Signals via the TRAF2-TRAF3 E3 ligase pathway to promote immune cell survival and differentia…	non-specific				0.206	0.403583	0.0674801	0.291	6.25321e-13	0.0823695	0.31	8.90701e-09	0.0871377	0.269	5.90417e-05	0.0825646	0.227	0.0117103	0.55988	6.38735e-09	2.00248	6.61126e-05	-0.206865	0.159996	-1.13547	0.136414	0.0932377	0.00218908	-0.084	0.359526	-0.105	0.474778	-0.037	0.847462	0.466173	1.73644e-07	-0.0787833	0.449331	0.0439953	0.730403	-0.142443	0.385701	0.0101565	0.47919
10473_2_3	somamer	TFF2	Trefoil factor 2	Trefoil factor 2	Trefoil factor 2; Inhibits gastrointestinal motility and gastric acid secretion. Could function as a structural component of gastric mucus, possibly by stabilizing glycoproteins in the mucus gel through interactions with carbohydrate side chains (By similarity).	Plasma cells			Secreted to digestive system	-0.077	0.810703	0.0243343	-0.119	0.00429559	0.000914358	-0.158	0.00443264	0.00716564	-0.076	0.30014	0.000837527	-0.173	0.0578691	-0.63862	1.42391e-05	-1.25874	0.101108	0.26204	0.252489	-1.154	0.330101	0.0503122	0.0510798	-0.058	0.568792	-0.038	0.833315	-0.099	0.54632	-0.422984	0.00284542	-0.133385	0.426311	0.0250128	0.903144	-0.160184	0.544485	0.00760836	0.606965
10476_23_3	somamer	MCFD2	MCFD2	Multiple coagulation factor deficiency protein 2	Multiple coagulation factor deficiency protein 2; The MCFD2-LMAN1 complex forms a specific cargo receptor for the ER-to-Golgi transport of selected proteins. Plays a role in the secretion of coagulation factors.	non-specific			Intracellular and membrane	-0.026	0.952672	5.84128e-06	-0.261	1.28967e-10	0.0621103	-0.356	2.74663e-11	0.1214	-0.13	0.0636598	0.0119037	-0.026	0.813822	2.73775	7.59376e-23	0.390234	0.763939	-0.212104	0.584975	-3.16092	0.116958	0.0216909	0.344395	0.061	0.5377	0.101	0.492758	0.019	0.929387	1.791	3.25503e-17	0.422564	0.0788675	0.36475	0.215643	-0.311661	0.41025	0.0112395	0.436149
10479_18_3	somamer	MMP10	MMP-10	Stromelysin-2	Stromelysin-2; Can degrade fibronectin, gelatins of type I, III, IV, and V; weakly collagens III, IV, and V. Activates procollagenase; Belongs to the peptidase M10A family.	non-specific	Cytosol	Approved	Secreted to extracellular matrix	0.211	0.393443	0.0108174	0.114	0.0064603	0.0080651	0.139	0.0123404	0.0113722	0.135	0.053306	0.0153267	0.231	0.0100856	0.766931	8.58193e-11	3.02836	8.43899e-07	-0.890923	1.21284e-06	-1.42655	0.122605	0.207063	2.98653e-07	0.025	0.84107	0.077	0.621474	-0.091	0.583155	0.564082	1.68245e-08	0.179426	0.123466	-0.560155	0.000101998	-0.208423	0.256059	0.0727353	0.000112767
10480_33_3	somamer	CD59	CD59	CD59 glycoprotein	CD59 glycoprotein; Potent inhibitor of the complement membrane attack complex (MAC) action. Acts by binding to the C8 and/or C9 complements of the assembling MAC, thereby preventing incorporation of the multiple copies of C9 required for complete formation of the osmolytic pore. This inhibitor appears to be species-specific. Involved in signal transduction for T-cell activation complexed to a pro…	Lymphatic endothelial cells	Golgi apparatus;Vesicles	Uncertain	Intracellular and membrane	-0.132	0.629318	0.0128069	0.048	0.272691	2.14513e-07	0.074	0.196216	0.000674693	0.027	0.732308	0.000721452	-0.057	0.576019	1.31075	5.26641e-10	0.0146645	0.98905	-0.151892	0.634361	-2.11425	0.201817	0.0179868	0.434153	0.065	0.506542	0.076	0.624642	0.053	0.776282	0.764307	3.11928e-06	0.288197	0.13403	0.206584	0.380648	-0.388473	0.199989	0.00709335	0.635814
10490_3_3	somamer	RPN1	RPN1	Dolichyl-diphosphooligosaccharide--protein glycosyltransferase subunit 1	Dolichyl-diphosphooligosaccharide--protein glycosyltransferase subunit 1; Subunit of the oligosaccharyl transferase (OST) complex that catalyzes the initial transfer of a defined glycan (Glc(3)Man(9)GlcNAc(2) in eukaryotes) from the lipid carrier dolichol- pyrophosphate to an asparagine residue within an Asn-X-Ser/Thr consensus motif in nascent polypeptide chains, the first step in protein N-glyc…	Plasma cells	Endoplasmic reticulum	Enhanced		0.103	0.724312	0.021563	0.232	1.23877e-08	0.0490262	0.253	3.1841e-06	0.0661867	0.217	0.00140553	0.0291908	0.145	0.113579	0.100777	0.410469	0.378797	0.561486	0.122594	0.529443	0.551139	0.584953	0.0139023	0.548829	-0.069	0.47859	-0.114	0.442535	0.006	0.979543	0.178362	0.122328	-0.143342	0.296216	0.0958389	0.568825	-0.0156578	0.942263	0.0069835	0.64059
10491_21_3	somamer	M6PR	MPRD	Cation-dependent mannose-6-phosphate receptor	Cation-dependent mannose-6-phosphate receptor; Transport of phosphorylated lysosomal enzymes from the Golgi complex and the cell surface to lysosomes. Lysosomal enzymes bearing phosphomannosyl residues bind specifically to mannose-6-phosphate receptors in the Golgi apparatus and the resulting receptor-ligand complex is transported to an acidic prelyosomal compartment where the low pH mediates the…	non-specific				-0.04	0.924347	0.00665292	0.189	4.12489e-06	0.028371	0.199	0.000288461	0.0264546	0.177	0.0102816	0.0363615	0.129	0.164946	0.822922	3.52727e-06	2.48856	0.00733209	-0.125503	0.647855	-2.97251	0.0376775	0.038766	0.115016	-0.021	0.864343	-0.01	0.961112	-0.038	0.842931	1.05418	4.4319e-12	0.0806069	0.645248	-0.000345991	0.998714	-0.500515	0.0704279	0.0134103	0.350357
10497_242_3	somamer	COX8A	COX8A	Cytochrome c oxidase subunit 8A, mitochondrial	Cytochrome c oxidase subunit 8A, mitochondrial; Component of the cytochrome c oxidase, the last enzyme in the mitochondrial electron transport chain which drives oxidative phosphorylation. The respiratory chain contains 3 multisubunit complexes succinate dehydrogenase (complex II, CII), ubiquinol- cytochrome c oxidoreductase (cytochrome b-c1 complex, complex III, CIII) and cytochrome c oxidase (c…	non-specific				-0.22	0.37031	0.0724965	-0.03	0.495433	8.94693e-05	-0.051	0.384288	2.19553e-05	-0.01	0.90132	0.00110917	-0.128	0.17065	0.213738	0.137998	0.255354	0.738866	-0.0838537	0.714106	-2.88847	0.0155486	0.0478172	0.0610611	-0.056	0.584271	0.011	0.961112	-0.143	0.349229	0.194611	0.130477	0.183153	0.231357	-0.0112804	0.952022	-0.605703	0.0123538	0.0227607	0.120943
10499_1_3	somamer	TMEM106A	T106A	Transmembrane protein 106A	Transmembrane protein 106A; Activates macrophages and polarizes them into M1-like macrophages through the activation of the MAPK and NF-kappaB signaling pathway. Upon activation, upregulates the expression of CD80, CD86, CD69 and MHC II on macrophages, and induces the release of pro- inflammatory cytokines such as TNF, IL1B, IL6, CCL2 and nitric oxide (By similarity). May play a role in inhibitio…	non-specific				0.035	0.940993	8.92015e-22	0.074	0.0817668	0.00210274	0.112	0.0468491	0.00972836	0.03	0.698903	8.1769e-05	0.055	0.586961	0.247164	0.0880322	-0.288798	0.707447	-0.213843	0.352827	0.916701	0.441519	0.00679612	0.791726	0.001	0.994539	0.082	0.604046	-0.117	0.459276	0.26996	0.0541423	0.208089	0.2115	-0.0549777	0.787583	-0.570111	0.0302854	0.0184304	0.202303
10503_55_3	somamer	TAC1	TKN1	Protachykinin-1	C-terminal-flanking peptide; Tachykinins are active peptides which excite neurons, evoke behavioral responses, are potent vasodilators and secretagogues, and contract (directly or indirectly) many smooth muscles.	Inhibitory neurons			Secreted to blood	-0.07	0.838608	0.000812245	-0.072	0.0908345	0.00106106	-0.048	0.413692	0.000367981	-0.119	0.0915802	0.011859	-0.033	0.758182	0.266273	0.0812984	-1.04524	0.198428	0.239438	0.323728	0.345521	0.783012	0.0144604	0.533343	-0.027	0.826779	-0.015	0.941881	-0.051	0.785808	0.532576	0.000195891	-0.0861817	0.609039	-0.00606529	0.976582	0.186311	0.483206	0.00170445	0.938792
10504_6_3	somamer	FAM159B	F159B	Membrane protein FAM159B	Protein shisa-like-2B; Shisa like 2B.	non-specific				-0.005	0.991219	6.04006e-21	0.276	1.05925e-11	0.057444	0.291	7.53147e-08	0.0637321	0.258	0.000116839	0.0511565	-0.128	0.168978	-0.440082	0.000355944	-0.993574	0.125207	-0.00864585	0.964274	-0.383346	0.701319	0.0300928	0.204652	-0.147	0.0637279	-0.127	0.378724	-0.194	0.186843	-0.0961622	0.340721	-0.136489	0.255856	-0.152896	0.29927	-0.246435	0.193324	0.0298146	0.0499108
10505_12_3	somamer	RNF43	RNF43	E3 ubiquitin-protein ligase RNF43	E3 ubiquitin-protein ligase RNF43; E3 ubiquitin-protein ligase that acts as a negative regulator of the Wnt signaling pathway by mediating the ubiquitination, endocytosis and subsequent degradation of Wnt receptor complex components Frizzled. Acts on both canonical and non-canonical Wnt signaling pathway. Along with RSPO2 and ZNRF3, constitutes a master switch that governs limb specification (By …	Astrocytes				-0.089	0.766265	0.00408468	0.046	0.284901	0.00531278	0.067	0.244122	0.0102573	0.008	0.930324	0.000721339	0.173	0.0577553	0.383258	0.00655882	1.55808	0.0373777	0.318454	0.153238	-0.13508	0.906599	0.0536746	0.0407915	-0.093	0.297731	-0.155	0.265086	-0.011	0.960456	1.25719	1.69126e-13	-0.479676	0.0143895	-0.231238	0.33431	0.465763	0.130734	0.0169715	0.236565
10506_53_3	somamer	PGRMC2	PGRC2	Membrane-associated progesterone receptor component 2	Membrane-associated progesterone receptor component 2; Receptor for steroids.	non-specific	Cytosol;Nuclear bodies;Plasma membrane	Approved		0.197	0.42899	0.0288063	0.362	9.08111e-20	0.0840919	0.37	3.80217e-12	0.105042	0.349	7.57126e-08	0.0559801	0.221	0.0141389	0.735114	9.6955e-05	2.15124	0.0300141	0.391993	0.184043	-0.0448677	0.976515	0.0575401	0.0311828	-0.176	0.0184625	-0.23	0.0568211	-0.091	0.584115	1.47512	5.82127e-15	-0.63045	0.00358321	0.0971477	0.712767	0.402883	0.235423	0.0295716	0.0513518
10507_166_3	somamer	ACRV1	sperm protein 10	Acrosomal protein SP-10	Acrosomal vesicle protein 1.	non-specific			Secreted in male reproductive system	-0.089	0.766286	0.00479355	-0.112	0.00750676	0.00397891	-0.15	0.00698496	0.0040304	-0.078	0.285496	0.00562164	-0.138	0.135149	0.0883491	0.569219	-1.304	0.116039	0.235961	0.340228	-0.0789222	0.950809	0.0246925	0.287321	0.056	0.584706	0.031	0.868746	0.074	0.667692	0.37755	0.0101011	-0.167634	0.33514	-0.316453	0.138282	0.518104	0.0593191	0.011827	0.41121
10510_62_3	somamer	SCIMP	SCIMP	SLP adapter and CSK-interacting membrane protein	SLP adapter and CSK-interacting membrane protein; Lipid tetraspanin-associated transmembrane adapter/mediator that acts as a scaffold for Src-family kinases and other signaling proteins in immune cells. It is involved in major histocompatibility complex class II (MHC-II) signaling transduction in B cells, where it is required in generating the calcium response and enhancing ERK activity upon MHC-…	Monocytes				-0.157	0.555707	0.0294115	-0.197	1.55107e-06	0.023701	-0.183	0.000894795	0.0273578	-0.224	0.00094193	0.0224943	-0.213	0.0184916	-0.670811	5.95119e-05	-1.65554	0.058773	0.375845	0.150226	-1.94519	0.15034	0.0784384	0.00670838	-0.024	0.843181	0.066	0.686757	-0.128	0.410324	-0.702056	1.79394e-06	0.145732	0.397358	0.304974	0.149084	-0.568927	0.0366006	0.0144503	0.31273
10512_13_3	somamer	CSF2RB	IL3RB	Cytokine receptor common subunit beta	Cytokine receptor common subunit beta; High affinity receptor for interleukin-3, interleukin-5 and granulocyte-macrophage colony-stimulating factor.	Dendritic cells	Golgi apparatus	Approved		-0.222	0.366995	0.0673955	-0.066	0.121705	0.00144968	-0.102	0.0704487	0.00908449	-0.086	0.233885	0.000269567	0.032	0.766961	-1.11026	5.4836e-11	0.206269	0.808754	0.789031	0.0022077	-1.3887	0.29282	0.0501958	0.0513903	-0.111	0.199058	-0.112	0.445251	-0.089	0.588401	-0.675022	1.50951e-06	-0.198975	0.226203	0.533791	0.00836604	-0.118843	0.646336	0.0333987	0.0314103
10513_13_3	somamer	KCNIP3	CSEN	Calsenilin	Calsenilin; Calcium-dependent transcriptional repressor that binds to the DRE element of genes including PDYN and FOS. Affinity for DNA is reduced upon binding to calcium and enhanced by binding to magnesium. Seems to be involved in nociception (By similarity). May play a role in the regulation of PSEN2 proteolytic processing and apoptosis. Together with PSEN2 involved in modulation of amyloid-be…	OPC	Vesicles	Approved	Intracellular and membrane	-0.057	0.876162	0.00438028	0.061	0.155429	0.00622275	0.095	0.0925529	0.00812036	0.026	0.741531	0.00611043	-0.292	0.00089181	0.42686	0.00657309	-4.16085	1.15386e-06	-0.543548	0.0292357	4.59176	0.000428312	0.141741	6.0406e-05	0.107	0.216729	0.153	0.270661	0.064	0.725104	-0.278147	0.0210572	0.473781	0.00100274	-0.134294	0.443741	-0.552406	0.0146369	0.0437291	0.00772891
10516_53_3	somamer	ITM2A	ITM2A	Integral membrane protein 2A	Integral membrane protein 2A.	Endothelial cells	Vesicles	Approved		-0.325	0.212533	0.0842011	-0.283	2.81278e-12	0.0550435	-0.301	2.52242e-08	0.0705305	-0.261	9.52249e-05	0.0352884	-0.215	0.0174893	-1.04797	4.94966e-11	-2.05553	0.01107	-0.105983	0.658489	-0.344355	0.781434	0.0699926	0.0123526	-0.014	0.913728	0.076	0.6292	-0.146	0.336134	-1.1203	1.71056e-13	0.212283	0.222815	-0.0105357	0.960612	-0.646428	0.0188857	0.0197946	0.173352
10518_14_3	somamer	IGSF9	TUTLA	Protein turtle homolog A	Protein turtle homolog A; Functions in dendrite outgrowth and synapse maturation. Belongs to the immunoglobulin superfamily. Turtle family.	non-specific				-0.027	0.951339	0.0131658	-0.213	1.87556e-07	0.0233707	-0.195	0.000375789	0.0200325	-0.243	0.000303003	0.0288386	-0.289	0.00100716	-0.977021	6.71557e-11	-2.45063	0.00133981	0.0719896	0.749286	-0.429191	0.712861	0.100904	0.00121322	-0.076	0.420194	-0.057	0.729407	-0.126	0.423154	-0.694091	7.15929e-07	-0.113822	0.48703	-0.314953	0.117353	-0.238226	0.356316	0.0222273	0.129211
10521_10_3	somamer	MXRA8	MXRA8	Matrix-remodeling-associated protein 8	Matrix remodeling-associated protein 8; Transmembrane protein which can modulate activity of various signaling pathways, probably via binding to integrin ITGAV:ITGB3. Mediates heterophilic cell-cell interactions in vitro (By similarity). Inhibits osteoclastogenesis downstream of TNFSF11/RANKL and CSF1, where it may function by attenuating signaling via integrin ITGB3 and MAP kinase p38 (By simila…	Fibroblasts	Nucleoli	Approved		0.04	0.924347	0.00237296	0.26	1.61029e-10	0.0676536	0.272	5.02903e-07	0.0762415	0.222	0.00105237	0.0501636	0.321	0.000244458	-0.166323	0.1053	2.13648	0.000122532	0.103023	0.527566	0.0587126	0.944529	0.134567	9.98888e-05	-0.177	0.0178946	-0.182	0.172008	-0.146	0.334768	0.215121	0.0232769	-0.267383	0.0178177	0.266447	0.0538807	-0.143557	0.418119	0.0503096	0.0029698
10522_167_3	somamer	PCDHB4	PCDB4	Protocadherin beta-4	Protocadherin beta-4; Potential calcium-dependent cell-adhesion protein. May be involved in the establishment and maintenance of specific neuronal connections in the brain.	Fibroblasts	Plasma membrane	Approved		-0.14	0.604251	0.0198753	-0.209	3.2413e-07	0.0231676	-0.183	0.000888165	0.0158939	-0.251	0.000187816	0.0381572	-0.237	0.00816305	0.537253	0.000150741	-1.91967	0.0102682	0.346304	0.119208	-0.331772	0.772407	0.0689358	0.013453	0.026	0.831665	0.014	0.945316	0.039	0.840012	0.489737	0.000176992	-0.0146286	0.924248	0.105489	0.576188	0.0589834	0.807886	0.00173599	0.937738
10527_22_3	somamer	DHX9	DHX9	ATP-dependent RNA helicase A	ATP-dependent RNA helicase A; Multifunctional ATP-dependent nucleic acid helicase that unwinds DNA and RNA in a 3' to 5' direction and that plays important roles in many processes, such as DNA replication, transcriptional activation, post-transcriptional RNA regulation, mRNA translation and RNA-mediated gene silencing. Requires a 3'-single-stranded tail as entry site for acid nuclei unwinding act…	non-specific	Nucleoplasm	Enhanced		-0.252	0.295467	0.0714316	-0.106	0.0110693	0.0086416	-0.118	0.0355683	0.00482991	-0.094	0.189207	0.0154774	-0.087	0.369855	1.1603	1.193e-07	-1.0285	0.361339	0.107088	0.75019	-1.03729	0.551496	0.0168159	0.464961	0.071	0.461743	0.068	0.674968	0.061	0.735707	1.10496	2.73734e-09	0.0222367	0.91784	-0.39708	0.13372	0.306636	0.367219	0.00910735	0.530267
10529_19_3	somamer	ZNF358	ZN358	Zinc finger protein 358	Zinc finger protein 358; May be involved in transcriptional regulation; Belongs to the krueppel C2H2-type zinc-finger protein family.	non-specific	Nucleoplasm	Approved		-0.105	0.719338	0.00636246	-0.168	4.56321e-05	0.0154708	-0.181	0.00100698	0.017335	-0.159	0.0217997	0.0149867	-0.1	0.293697	-0.615719	4.41585e-05	-0.740345	0.346808	0.189121	0.421076	-0.7042	0.562647	0.0180254	0.433278	-0.036	0.756743	-0.036	0.845262	-0.038	0.842428	-0.343084	0.0121831	-0.0588307	0.716709	-0.0139969	0.943875	-0.0863417	0.735534	0.00201067	0.921247
10531_18_3	somamer	NRAS	RASN	GTPase NRas	GTPase NRas; Ras proteins bind GDP/GTP and possess intrinsic GTPase activity.	non-specific	Cytosol;Plasma membrane	Approved		-0.106	0.718761	0.0559641	-0.012	0.785015	5.22982e-05	-0.026	0.665676	1.29073e-06	0	0.998104	0.000129488	-0.167	0.0674773	-0.310525	0.0357024	-1.77626	0.0243303	0.148727	0.525488	0.836902	0.490164	0.0317908	0.183755	-0.082	0.374054	-0.085	0.586437	-0.085	0.615605	-0.00127374	0.992588	-0.281738	0.0848229	-0.249926	0.212109	0.201719	0.433093	0.0111127	0.439877
10533_1_3	somamer	PCDHA4	PCDA4	Protocadherin alpha-4	Protocadherin alpha-4; Calcium-dependent cell-adhesion protein involved in cells self-recognition and non-self discrimination. Thereby, it is involved in the establishment and maintenance of specific neuronal connections in the brain.	non-specific	Nucleoplasm;Plasma membrane	Supported		-0.235	0.335919	0.120538	-0.026	0.561459	0.000757643	0.013	0.839012	1.25935e-05	-0.077	0.290083	0.00559414	-0.045	0.667265	-0.436463	0.0242949	0.296817	0.772391	0.440444	0.151929	-1.36913	0.38881	0.0132372	0.569969	-0.025	0.838739	-0.013	0.949949	-0.037	0.844752	-0.0899203	0.600987	-0.107371	0.599687	-0.14062	0.575163	-0.00714334	0.982327	0.00236843	0.900769
10534_40_3	somamer	PARP1	PARP	Poly [ADP-ribose] polymerase 1	Poly [ADP-ribose] polymerase 1; Poly-ADP-ribosyltransferase that mediates poly-ADP- ribosylation of proteins and plays a key role in DNA repair. Mainly mediates glutamate and aspartate ADP-ribosylation of target proteins: the ADP-D- ribosyl group of NAD(+) is transferred to the acceptor carboxyl group of glutamate and aspartate residues and further ADP-ribosyl groups are transferred to the 2'-pos…	non-specific	Nucleoplasm	Supported		-0.056	0.879987	0.0143616	-0.249	9.14344e-10	0.0562018	-0.299	3.01799e-08	0.0695699	-0.204	0.00275768	0.0478834	0.126	0.17479	0.697037	0.00153871	-0.172216	0.88175	0.290189	0.40197	2.95973	0.0995934	0.0298085	0.208417	0.135	0.0963855	0.085	0.589476	0.192	0.193824	0.650804	0.0004108	0.0401783	0.853268	-0.306903	0.249781	0.947611	0.00592527	0.0380852	0.0168866
10535_25_3	somamer	COX6A2	CX6A2	Cytochrome c oxidase subunit 6A2, mitochondrial	Cytochrome c oxidase subunit 6A2, mitochondrial; Component of the cytochrome c oxidase, the last enzyme in the mitochondrial electron transport chain which drives oxidative phosphorylation. The respiratory chain contains 3 multisubunit complexes succinate dehydrogenase (complex II, CII), ubiquinol- cytochrome c oxidoreductase (cytochrome b-c1 complex, complex III, CIII) and cytochrome c oxidase (…	Fibroblasts				0.031	0.948091	0.0102575	0.008	0.863036	0.000582695	-0.059	0.307982	0.000675573	0.082	0.260717	0.00461813	-0.168	0.0656527	0.173714	0.3255	-1.32731	0.15929	0.156735	0.577222	-0.283544	0.845497	0.0211988	0.355192	-0.048	0.646394	-0.075	0.632663	-0.01	0.964051	0.190434	0.223218	-0.0568513	0.759671	0.103519	0.649718	0.0842748	0.773637	0.00154259	0.946318
10539_30_3	somamer	CD99L2	C99L2	CD99 antigen-like protein 2	CD99 antigen-like protein 2; Plays a role in a late step of leukocyte extravasation helping cells to overcome the endothelial basement membrane. Acts at the same site as, but independently of, PECAM1 (By similarity). Homophilic adhesion molecule, but these interactions may not be required for cell aggregation (By similarity); Belongs to the CD99 family.	non-specific	Plasma membrane	Supported		-0.213	0.386835	0.0227621	-0.142	0.000630826	0.014458	-0.139	0.0123474	0.00991727	-0.147	0.0348531	0.022916	-0.28	0.00144203	0.367911	0.0177491	-2.21854	0.00743961	0.259399	0.2911	-1.1868	0.35067	0.0936008	0.00212606	0.07	0.466622	0.067	0.680789	0.065	0.720161	0.17894	0.168404	0.116143	0.452006	-4.2401e-05	0.999821	0.0117804	0.961396	0.00291366	0.869856
10546_2_3	somamer	TSPEAR	TSEAR	Thrombospondin-type laminin G domain and EAR repeat-containing protein	Thrombospondin-type laminin G domain and EAR repeat-containing protein; Plays a critical role in tooth and hair follicle morphogenesis through regulation of the Notch signaling pathway. May play a role in development or function of the auditory system.	non-specific			Secreted in other tissues	0.114	0.682876	0.025358	0.284	2.20059e-12	0.0746048	0.383	6.08032e-13	0.122216	0.216	0.00143938	0.049135	0.101	0.288133	-0.146386	0.239324	1.48046	0.026279	-0.874271	1.61193e-05	0.160682	0.875309	0.115661	0.000422795	-0.083	0.365774	-0.103	0.487196	-0.115	0.468172	-0.0112355	0.923612	-0.176042	0.20721	-0.5998	0.000505351	-0.105066	0.632721	0.0550365	0.00153257
10547_42_3	somamer	PIGA	PIGA	Phosphatidylinositol N-acetylglucosaminyltransferase subunit A	Phosphatidylinositol N-acetylglucosaminyltransferase subunit A; Necessary for the synthesis of N-acetylglucosaminyl- phosphatidylinositol, the very early intermediate in GPI-anchor biosynthesis; Belongs to the glycosyltransferase group 1 family. Glycosyltransferase 4 subfamily.	Monocytes				-0.259	0.282515	0.0522929	-0.16	0.00011185	0.0272557	-0.168	0.0023174	0.0331413	-0.152	0.028364	0.0225195	-0.279	0.00149805	0.956665	2.26557e-07	-2.38712	0.0127645	0.063462	0.82325	-1.11693	0.447944	0.0793468	0.00622437	0.014	0.915229	0.019	0.926819	0.005	0.985386	0.744078	7.1886e-07	-0.0358721	0.838069	-0.0491387	0.819444	0.147097	0.595128	0.000884361	0.973611
10548_35_3	somamer	KLRG1	KLRG1	Killer cell lectin-like receptor subfamily G member 1	Killer cell lectin-like receptor subfamily G member 1; Plays an inhibitory role on natural killer (NK) cells and T- cell functions upon binding to their non-MHC ligands. May mediate missing self recognition by binding to a highly conserved site on classical cadherins, enabling it to monitor expression of E- cadherin/CDH1, N-cadherin/CDH2 and R-cadherin/CDH4 on target cells.	NK cells	Vesicles	Enhanced		0.188	0.458448	0.029572	-0.048	0.266269	3.07415e-05	-0.137	0.0142792	0.00528885	0.04	0.596786	0.00436361	0.12	0.199501	5.08087	7.98033e-36	2.25693	0.196065	0.337179	0.517326	-1.7215	0.523112	0.0123828	0.596667	0.042	0.708799	0.098	0.510338	-0.005	0.984759	4.29907	3.42034e-42	0.353916	0.280459	1.11537	0.0057668	-0.548006	0.289155	0.0218367	0.13575
10551_7_3	somamer	LAT	LAT	Linker for activation of T-cells family member 1	Linker for activation of T-cells family member 1; Required for TCR (T-cell antigen receptor)- and pre-TCR- mediated signaling, both in mature T-cells and during their development. Involved in FCGR3 (low affinity immunoglobulin gamma Fc region receptor III)-mediated signaling in natural killer cells and FCER1 (high affinity immunoglobulin epsilon receptor)-mediated signaling in mast cells. Couples…	T cells	Plasma membrane	Supported	Intracellular and membrane	-0.114	0.682876	0.000459458	-0.19	3.83718e-06	0.0237284	-0.231	2.35559e-05	0.0209366	-0.149	0.0323578	0.0326235	-0.156	0.0883206	0.142762	0.424198	-1.07254	0.260419	0.622628	0.0295181	-1.9135	0.194543	0.054125	0.0395492	0.04	0.717959	0.078	0.617359	-0.002	0.994384	0.205062	0.152955	0.115275	0.499044	0.185279	0.375768	0.129044	0.631199	0.00885964	0.541169
10552_88_3	somamer	KLRC4	NKG2F	NKG2-F type II integral membrane protein	NKG2-F type II integral membrane protein; May play a role as a receptor for the recognition of MHC class I HLA-E molecules by NK cells.	NK cells				-0.02	0.968481	0.00444856	0.116	0.00554599	0.0147803	0.171	0.00191333	0.0417793	0.072	0.328228	0.000819517	-0.075	0.445269	0.0382201	0.777061	-1.85147	0.0107255	-0.217628	0.312016	3.4286	0.00233902	0.0532152	0.0420316	0.04	0.717959	0.012	0.956796	0.046	0.81101	-0.00609728	0.953572	-0.070996	0.568918	-0.524882	0.000657932	0.380646	0.0533065	0.0358327	0.0226334
10558_26_3	somamer	PCDH9	PCDH9	Protocadherin-9	Protocadherin-9; Potential calcium-dependent cell-adhesion protein.	Oligodendrocytes	Centrosome;Nucleoplasm	Approved		0.004	0.992054	0.00560255	0.231	1.58482e-08	0.0478885	0.345	1.22548e-10	0.0884134	0.129	0.0654699	0.0209553	0.146	0.113312	-0.421956	0.00639928	1.36089	0.0969343	-0.794714	0.00131878	1.11707	0.377185	0.0799355	0.00595208	-0.041	0.712497	-0.077	0.623524	-0.026	0.896693	-0.390576	0.00932264	-0.0974337	0.583945	-0.553308	0.0115748	-0.1783	0.525059	0.0311578	0.0421053
10562_42_3	somamer	NETO2	NETO2	Neuropilin and tolloid-like protein 2	Neuropilin and tolloid-like protein 2; Accessory subunit of neuronal kainate-sensitive glutamate receptors, GRIK2 and GRIK3. Increases kainate-receptor channel activity, slowing the decay kinetics of the receptors, without affecting their expression at the cell surface, and increasing the open probability of the receptor channels. Modulates the agonist sensitivity of kainate receptors. Slows the …	Inhibitory neurons	Golgi apparatus	Approved		-0.145	0.587143	0.0166445	0.087	0.0404965	0.00741494	0.162	0.00342212	0.020786	0.042	0.584176	0.00317825	-0.073	0.459233	0.304087	0.0181032	-0.111749	0.869624	-0.562773	0.0061569	0.01391	0.989462	0.04171	0.0948482	0.02	0.872882	-0.059	0.719913	0.081	0.634471	0.247409	0.0251361	-0.0142361	0.913456	-0.515244	0.0014512	-0.107461	0.602905	0.0410082	0.0112791
10565_19_3	somamer	SLITRK3	SLIK3	SLIT and NTRK-like protein 3	SLIT and NTRK-like protein 3; Suppresses neurite outgrowth.	OPC	Mitochondria	Approved		0.262	0.278485	0.0874477	0.258	2.3867e-10	0.0577391	0.444	3.36015e-17	0.150315	0.067	0.365389	0.00571083	0.048	0.64522	-0.390333	0.0397266	0.175117	0.861829	-1.06714	0.000477501	1.95099	0.210932	0.0672602	0.0151978	-0.032	0.786936	-0.065	0.68986	-0.038	0.842428	-0.224194	0.201438	-0.165454	0.427821	-1.00429	0.000102648	-0.0402792	0.902514	0.0547754	0.00158357
10569_28_3	somamer	SCGB1A1	Urinary protein 1	Uteroglobin	Uteroglobin; Binds phosphatidylcholine, phosphatidylinositol, polychlorinated biphenyls (PCB) and weakly progesterone, potent inhibitor of phospholipase A2.	Granulocytes			Secreted in other tissues	-0.073	0.827108	0.0159661	0.039	0.376646	0.00270774	0.06	0.300502	0.00410328	0.021	0.791162	0.00228847	-0.157	0.0866323	0.0508375	0.626444	-0.919513	0.099719	-0.0636481	0.701983	0.155375	0.856792	0.0237804	0.304286	-0.079	0.392963	-0.094	0.531032	-0.071	0.688963	0.181966	0.0523929	-0.197326	0.0769196	-0.110626	0.417936	-0.146181	0.405101	0.029764	0.0501929
10571_14_3	somamer	MGAT1	MGAT1	Alpha-1,3-mannosyl-glycoprotein 2-beta-N-acetylglucosaminyltransferase	Alpha-1,3-mannosyl-glycoprotein 2-beta-N-acetylglucosaminyltransferase; Initiates complex N-linked carbohydrate formation. Essential for the conversion of high-mannose to hybrid and complex N-glycans. Belongs to the glycosyltransferase 13 family.	Monocytes				0.312	0.229482	0.0687108	0.314	6.17145e-15	0.0807637	0.309	9.41713e-09	0.075257	0.318	1.27134e-06	0.0944931	0.272	0.00207016	0.200372	0.141563	2.49145	0.000706425	-0.1677	0.438922	-0.800925	0.47514	0.0763917	0.0077664	-0.101	0.249793	-0.102	0.492646	-0.074	0.668977	0.311696	0.00814335	-0.0198349	0.886902	0.047955	0.779198	-0.252157	0.25191	0.00735774	0.621153
10572_65_3	somamer	CST8	CST8	Cystatin-8	Cystatin-8; Performs a specialized role during sperm development and maturation.	non-specific			Secreted in male reproductive system	-0.066	0.855294	0.00554354	0.137	0.000962467	0.0087867	0.209	0.000134286	0.0233193	0.059	0.430075	0.00215713	0.139	0.132714	0.190224	0.322521	3.05716	0.00315286	-0.829072	0.00725394	-1.05222	0.506618	0.0804235	0.00574883	-0.107	0.216211	-0.17	0.212615	-0.117	0.457436	0.464081	0.00511281	-0.324057	0.0991159	-0.952525	8.95849e-05	-0.0391419	0.89927	0.0634814	0.000440091
10574_10_3	somamer	AXL	AXL	Tyrosine-protein kinase receptor UFO	Tyrosine-protein kinase receptor UFO; Receptor tyrosine kinase that transduces signals from the extracellular matrix into the cytoplasm by binding growth factor GAS6 and which is thus regulating many physiological processes including cell survival, cell proliferation, migration and differentiation. Ligand binding at the cell surface induces dimerization and autophosphorylation of AXL. Following a…	Fibroblasts	Plasma membrane	Supported		0.094	0.750853	0.0233893	-0.073	0.0850315	0.00522873	-0.083	0.144476	0.00931166	-0.033	0.670399	3.39364e-05	-0.127	0.174504	1.12259	2.45449e-23	0.210237	0.688904	-0.635746	7.21737e-05	-1.43322	0.0788235	0.115227	0.000433291	-0.068	0.482557	-0.016	0.939458	-0.169	0.256475	0.869077	1.34901e-19	0.0170613	0.874024	-0.265864	0.0445575	-0.151607	0.371809	0.0225995	0.123185
10575_31_3	somamer	PUF60	PUF60	Poly(U)-binding-splicing factor PUF60	Poly(U)-binding-splicing factor PUF60; DNA- and RNA-binding protein, involved in several nuclear processes such as pre-mRNA splicing, apoptosis and transcription regulation. In association with FUBP1 regulates MYC transcription at the P2 promoter through the core-TFIIH basal transcription factor. Acts as a transcriptional repressor through the core-TFIIH basal transcription factor. Represses FUBP…	non-specific	Nucleoplasm	Enhanced		0.125	0.651267	0.00925092	0.09	0.0325062	0.00367174	0.05	0.395912	0.00101451	0.145	0.0368864	0.00984052	0.136	0.142628	0.457646	0.0016415	1.43119	0.0624809	0.133544	0.559129	1.04551	0.377313	0.0627093	0.0211801	0.034	0.764101	-0.08	0.614925	0.178	0.228826	0.518301	2.71358e-05	-0.173749	0.2317	-0.267495	0.13349	0.663363	0.00395141	0.0253885	0.0872872
10576_7_3	somamer	PLXDC2	PXDC2	Plexin domain-containing protein 2	Plexin domain-containing protein 2; May play a role in tumor angiogenesis. Belongs to the plexin family.	Microglial cells	Nuclear bodies	Supported		-0.047	0.907275	0.00263085	0.276	1.07936e-11	0.0852297	0.287	1.11745e-07	0.0862407	0.284	1.88039e-05	0.101524	0.335	0.000109605	0.259403	0.0229478	2.2944	0.000191214	-0.485987	0.00762421	0.395734	0.671897	0.142278	5.79165e-05	-0.144	0.0707345	-0.166	0.22828	-0.121	0.447633	0.454893	2.09529e-05	-0.242029	0.0545881	-0.209456	0.17442	-0.147972	0.455059	0.0356955	0.0229944
10580_14_3	somamer	SFTA2	SFTA2	Surfactant-associated protein 2	Surfactant-associated protein 2; Putative surfactant protein.	Granulocytes			Secreted in other tissues	-0.169	0.524839	0.0273267	-0.241	3.17783e-09	0.0404226	-0.225	3.98925e-05	0.0313311	-0.27	5.54689e-05	0.0578413	-0.259	0.00357832	-0.18547	0.165246	-2.24342	0.00182932	0.23521	0.268775	-0.719141	0.51324	0.105517	0.000863144	-0.004	0.978182	0.002	0.994205	-0.021	0.918895	-0.159291	0.1807	-0.0775169	0.583641	-0.0777385	0.654009	0.0445685	0.841559	0.00133516	0.954508
10582_36_3	somamer	POMK	SG196	Protein O-mannose kinase	Protein O-mannose kinase; Protein O-mannose kinase that specifically mediates phosphorylation at the 6-position of an O-mannose of the trisaccharide (N-acetylgalactosamine (GalNAc)-beta-1,3-N-acetylglucosamine (GlcNAc)- beta-1,4-mannose) to generate phosphorylated O-mannosyl trisaccharide (N-acetylgalactosamine-beta-1,3-N-acetylglucosamine-beta-1,4- (phosphate-6-)mannose). Phosphorylated O-mannos…	non-specific				-0.054	0.887522	0.000978359	0.177	1.66554e-05	0.0341882	0.245	6.94521e-06	0.0543866	0.102	0.153517	0.0188544	0.118	0.20683	-0.129624	0.28767	1.16261	0.0743918	-0.370041	0.0575013	-0.173592	0.862703	0.0370416	0.128992	-0.017	0.898938	-0.067	0.677314	0.027	0.896503	-0.140551	0.195345	-0.0382727	0.766699	-0.204248	0.197187	-0.107765	0.59626	0.0103299	0.472944
10583_1_3	somamer	TMEM108	TM108	Transmembrane protein 108	Transmembrane protein 108; Transmembrane protein required for proper cognitive functions. Involved in the development of dentate gyrus (DG) neuron circuitry, is necessary for AMPA receptors surface expression and proper excitatory postsynaptic currents of DG granule neurons. Regulates the organization and stability of the microtubule network of sensory neurons to allow axonal transport. Through t…	Inhibitory neurons	Cytosol;Plasma membrane	Approved	Intracellular and membrane	-0.206	0.405666	0.0399141	-0.196	1.6852e-06	0.00996167	-0.207	0.00016092	0.0115022	-0.184	0.00720566	0.00718499	-0.247	0.0054704	-0.368629	0.00685375	-3.79067	3.60651e-07	-0.195371	0.364179	1.28979	0.247523	0.173531	3.95631e-06	-0.049	0.641856	0.058	0.725468	-0.191	0.19401	-0.419914	0.000167556	0.171594	0.192205	0.0473805	0.768801	-0.64766	0.00190734	0.0326156	0.0349135
10584_7_3	somamer	NDUFS4	NDUS4	NADH dehydrogenase [ubiquinone] iron-sulfur protein 4, mitochondrial	NADH dehydrogenase [ubiquinone] iron-sulfur protein 4, mitochondrial; Accessory subunit of the mitochondrial membrane respiratory chain NADH dehydrogenase (Complex I), that is believed not to be involved in catalysis. Complex I functions in the transfer of electrons from NADH to the respiratory chain. The immediate electron acceptor for the enzyme is believed to be ubiquinone.	non-specific	Mitochondria	Supported		-0.208	0.398886	0.0684588	-0.401	3.06026e-24	0.132505	-0.4	5.34182e-14	0.123074	-0.402	2.71187e-10	0.151354	-0.052	0.616802	0.116846	0.498358	-0.109038	0.905592	0.262819	0.339279	-1.98942	0.162917	0.020881	0.362873	0.075	0.425941	0.022	0.91676	0.132	0.393114	0.0384542	0.796197	-0.0351977	0.842504	-0.360261	0.0979135	0.4763	0.0887798	0.0150547	0.293096
10588_39_3	somamer	ST3GAL5	SIAT9	Lactosylceramide alpha-2,3-sialyltransferase	Lactosylceramide alpha-2,3-sialyltransferase; Catalyzes the formation of ganglioside GM3 (alpha-N- acetylneuraminyl-2,3-beta-D-galactosyl-1, 4-beta-D-glucosylceramide).	non-specific	Vesicles	Approved		-0.165	0.533333	0.0293732	-0.092	0.0297271	0.00378301	-0.076	0.184067	0.000318268	-0.106	0.135894	0.0151567	-0.238	0.00789166	-0.095468	0.57126	-1.81333	0.0446756	0.247645	0.356798	-0.937921	0.500003	0.0539967	0.0399274	0.013	0.919002	-0.015	0.940135	0.041	0.835023	-0.00495493	0.971759	-0.0475775	0.775117	-0.308456	0.131581	0.402514	0.125889	0.0115366	0.423721
10589_7_3	somamer	RAET1L	RET1L	Retinoic acid early transcript 1L protein	UL16-binding protein 6; Binds and activates the KLRK1/NKG2D receptor, mediating natural killer cell cytotoxicity; Belongs to the MHC class I family.	non-specific	Plasma membrane;Vesicles	Supported		-0.372	0.205913	0.128126	-0.27	2.74476e-11	0.0766287	-0.198	0.00031541	0.0437851	-0.365	1.51917e-08	0.120978	-0.277	0.00163234	0.144278	0.394996	-1.93346	0.0333609	-0.102234	0.704911	-0.314735	0.821802	0.0498022	0.052923	0.12	0.152416	0.089	0.563543	0.115	0.471879	0.0662026	0.636338	0.183485	0.271057	-0.670903	0.00111587	0.0488082	0.852563	0.0436327	0.00781576
10603_1_3	somamer	HTN3	HIS3	Histatin-3	His3-(20-30)-peptide; Histatins are salivary proteins that are considered to be major precursors of the protective proteinaceous structure on tooth surfaces (enamel pellicle). In addition, histatins exhibit antibacterial and antifungal activities. His3-(20-43)-peptide (histatin-5) is especially effective against C.albicans and C.neoformans, and inhibits Lys-gingipain and Arg-gingipain (rgpB) from…	Macrophages			Secreted to digestive system	-0.121	0.662588	0.016625	0.165	6.08269e-05	0.011466	0.115	0.0410353	0.00238531	0.224	0.000967755	0.0310297	0.033	0.758182	0.0874244	0.496022	0.460564	0.501072	-0.240491	0.240266	-0.398823	0.70633	0.00923391	0.700668	-0.073	0.444779	-0.058	0.72418	-0.078	0.648121	0.0872394	0.483382	-0.0914517	0.536871	0.284664	0.117562	-0.223932	0.337699	0.0149344	0.297337
10606_34_3	somamer	TOR1AIP1	TOIP1	Torsin-1A-interacting protein 1	Torsin-1A-interacting protein 1; Required for nuclear membrane integrity. Induces TOR1A and TOR1B ATPase activity and is required for their location on the nuclear membrane. Binds to A- and B-type lamins. Possible role in membrane attachment and assembly of the nuclear lamina.	non-specific	Nuclear membrane	Supported		0.275	0.261743	0.0790738	0.174	2.284e-05	0.0179292	0.204	0.000205934	0.0176157	0.148	0.0331134	0.0262415	0.296	0.000763584	0.356267	0.0188872	2.42354	0.00285677	-0.648531	0.00742056	0.0497369	0.968063	0.0949655	0.00191265	-0.032	0.78307	-0.088	0.565857	0.031	0.873903	0.418753	0.00133896	-0.191259	0.215364	-0.453322	0.0169702	0.208833	0.390618	0.017738	0.217533
10608_9_3	somamer	HTN1	HIS1	Histatin-1	His1-(31-57)-peptide; Histatins are salivary proteins that are considered to be major precursors of the protective proteinaceous structure on tooth surfaces (enamel pellicle). In addition, histatins exhibit antibacterial and antifungal activities; Belongs to the histatin/statherin family.	Macrophages			Secreted to digestive system	0.024	0.956494	0.00760174	0.267	4.73155e-11	0.0523936	0.309	1.02909e-08	0.0620297	0.215	0.00151999	0.0439676	0.268	0.00243003	-0.303812	0.0261965	2.66955	0.000288578	0.100853	0.641033	0.239806	0.830392	0.125333	0.000201869	-0.102	0.243858	-0.182	0.169996	0.015	0.942396	0.272656	0.0382638	-0.383449	0.0144386	-0.291964	0.127847	0.268481	0.275708	0.0206436	0.15631
10610_8_3	somamer	DEFB134	DB134	Beta-defensin 134	Beta-defensin 134; Has antibacterial activity; Belongs to the beta-defensin family.	non-specific			Secreted in male reproductive system	-0.089	0.766286	0.00963648	0.007	0.884336	0.000522366	-0.005	0.93636	8.75066e-05	0.014	0.868177	0.00300714	0.079	0.419356	0.676019	0.00109424	-0.170442	0.875549	0.491624	0.13171	0.839931	0.61793	0.0156439	0.499783	-0.002	0.988262	-0.082	0.604923	0.088	0.593731	1.09424	3.02924e-09	-0.292513	0.172427	-0.174095	0.507443	0.701013	0.0384167	0.0123323	0.389311
10613_33_3	somamer	CASC4	CASC4	Protein CASC4	Protein CASC4; Belongs to the GOLM1/CASC4 family.	non-specific	Golgi apparatus	Enhanced		-0.131	0.629318	0.015219	0.171	3.3415e-05	0.0228102	0.242	8.69206e-06	0.0433366	0.09	0.210577	0.00701854	0.12	0.200136	-0.220276	0.0278048	1.11772	0.0361294	-0.177851	0.262499	0.0919304	0.910776	0.0428987	0.0870416	-0.059	0.56118	-0.149	0.281668	0.042	0.829626	-0.0830333	0.400603	-0.144211	0.2201	-0.268915	0.0626173	0.0729108	0.693878	0.0140563	0.326826
10615_18_3	somamer	MPZ	MYP0	Myelin protein P0	This gene is specifically expressed in Schwann cells of the peripheral nervous system and encodes a type I transmembrane glycoprotein that is a major structural protein of the peripheral myelin sheath. The encoded protein contains a large hydrophobic extracellular domain and a smaller basic intracellular domain, which are essential for the formation and stabilization of the multilamellar structur…	Schwann cells				0.121	0.662803	0.0224089	0.285	1.88725e-12	0.0770265	0.284	1.58326e-07	0.0736224	0.273	4.1472e-05	0.0734788	-0.014	0.902617	-1.52413	4.77513e-19	0.369556	0.651463	0.33251	0.174673	-0.118166	0.925586	0.0127483	0.585509	-0.149	0.0602593	-0.151	0.278452	-0.109	0.494266	-1.38502	1.28751e-19	-0.321604	0.0612234	0.55543	0.00854759	0.0569467	0.833088	0.0418689	0.0100359
10616_67_3	somamer	PODXL2	PDXL2	Podocalyxin-like protein 2	Podocalyxin-like protein 2; Acts as a ligand for vascular selectins. Mediates rapid rolling of leukocytes over vascular surfaces through high affinity divalent cation-dependent interactions with E-, P- and L-selectins.	Inhibitory neurons	Golgi apparatus	Approved		-0.155	0.559958	0.0553718	-0.308	1.95567e-14	0.0667883	-0.344	1.37608e-10	0.0771485	-0.264	7.96963e-05	0.0583138	-0.194	0.0334129	-0.349811	0.0141029	-2.14025	0.00494761	0.268011	0.234862	0.0456665	0.968754	0.0679791	0.0144252	0.022	0.862478	0.064	0.691978	-0.039	0.840931	-0.270403	0.0408421	0.066505	0.671599	0.0170093	0.92954	-0.0436973	0.859747	0.000550734	0.987543
10618_190_3	somamer	LRP2	megalin	Low-density lipoprotein receptor-related protein 2	Low-density lipoprotein receptor-related protein 2; Multiligand endocytic receptor (By similarity). Acts together with CUBN to mediate endocytosis of high-density lipoproteins (By similarity). Mediates receptor-mediated uptake of polybasic drugs such as aprotinin, aminoglycosides and polymyxin B (By similarity). In the kidney, mediates the tubular uptake and clearance of leptin (By similarity). A…	Oligodendrocytes	Mitochondria;Vesicles	Approved		-0.082	0.790554	0.00488282	0.105	0.0126078	0.0105777	0.082	0.150659	0.0048389	0.194	0.00462184	0.0427269	0.117	0.210367	-0.335984	0.000497053	0.663754	0.19072	-0.856851	5.13197e-08	1.56463	0.0468066	0.172932	4.16096e-06	-0.049	0.642833	-0.118	0.413623	-0.027	0.895217	-0.252523	0.00835854	-0.135735	0.231662	-0.592279	2.59243e-05	0.0777295	0.663698	0.0576732	0.00105246
10620_21_3	somamer	MSMB	PSP-94	Beta-microseminoprotein	Beta-microseminoprotein; Microseminoprotein beta.	non-specific			Secreted in male reproductive system	0.019	0.969109	0.00559318	-0.112	0.00765957	0.018114	-0.2	0.000268454	0.0398307	0.044	0.563632	9.95518e-05	0.118	0.205136	0.226604	0.0424626	0.895761	0.131485	-0.710561	8.3259e-05	0.545196	0.551879	0.0921234	0.00238902	0.085	0.358811	0.115	0.433306	-0.002	0.993914	0.0954995	0.305001	0.194867	0.0789813	-0.454072	0.000904076	-0.268456	0.124617	0.0643721	0.000387208
10621_26_3	somamer	PRR16	PRR16	Protein Largen	Protein Largen; Regulator of cell size that promotes cell size increase independently of mTOR and Hippo signaling pathways. Acts by stimulating the translation of specific mRNAs, including those encoding proteins affecting mitochondrial functions. Increases mitochondrial mass and respiration.	Inhibitory neurons	Nucleoplasm	Approved		-0.013	0.975733	0.000469167	0.157	0.000150527	0.0283729	0.079	0.164366	0.00320105	0.25	0.000194223	0.075331	0.02	0.86077	-0.70383	1.1867e-07	-1.00109	0.143605	0.95852	4.84488e-06	0.85861	0.416524	0.112526	0.000526815	-0.06	0.551642	0.014	0.945316	-0.131	0.394415	-0.566816	6.49632e-07	0.0410318	0.757999	0.943815	1.61477e-08	-0.212565	0.311681	0.0951169	3.01959e-06
10624_45_3	somamer	SPINK13	ISK13	Serine protease inhibitor Kazal-type 13	Serine protease inhibitor Kazal-type 13; May be a serine protease inhibitor (By similarity). Essential for sperm maturation and fertility. Inhibits sperm acrosome reaction, protecting sperm from premature reaction (By similarity).	non-specific	Plasma membrane	Approved	Secreted in male reproductive system	-0.097	0.740027	0.0120909	-0.057	0.183654	0.00295297	-0.109	0.0531121	0.00656067	0.022	0.784967	2.57583e-06	-0.01	0.925594	-0.103368	0.369129	0.886905	0.148971	-0.21551	0.240111	-2.71239	0.00464	0.0556458	0.0355487	-0.025	0.841364	-0.071	0.658832	0.006	0.979543	0.111808	0.279644	-0.10934	0.374095	-0.417996	0.00582936	-0.0288827	0.881557	0.0307496	0.0443417
10627_87_3	somamer	APLP2	APLP2	Amyloid-like protein 2	Amyloid-like protein 2; May play a role in the regulation of hemostasis. The soluble form may have inhibitory properties towards coagulation factors. May interact with cellular G-protein signaling pathways. May bind to the DNA 5'-GTCACATG-3'(CDEI box). Inhibits trypsin, chymotrypsin, plasmin, factor XIA and plasma and glandular kallikrein. Modulates the Cu/Zn nitric oxide-catalyzed autodegradatio…	Monocytes	Golgi apparatus;Vesicles	Approved		-0.081	0.792695	7.20842e-05	0.153	0.000223677	0.0207321	0.286	1.30489e-07	0.0581359	0.014	0.869145	0.00166773	0.002	0.984901	-0.979152	3.04456e-09	-0.201804	0.810161	-0.574732	0.0229504	1.78467	0.170669	0.0338498	0.159861	-0.046	0.665952	-0.094	0.53236	-0.014	0.948153	-0.722708	8.79481e-08	-0.153137	0.331153	-0.647845	0.000874303	0.00292333	0.990606	0.0407296	0.0117223
10630_5_3	somamer	HTATIP2	HTAI2	Oxidoreductase HTATIP2	Oxidoreductase HTATIP2; Oxidoreductase required for tumor suppression. NAPDH-bound form inhibits nuclear import by competing with nuclear import substrates for binding to a subset of nuclear transport receptors. May act as a redox sensor linked to transcription through regulation of nuclear import. Isoform 1 is a metastasis suppressor with proapoptotic as well as antiangiogenic properties. Isofor…	non-specific	Cytosol	Supported		0.061	0.86711	0.00406723	0.184	7.92684e-06	0.0266764	0.213	0.000100573	0.036273	0.141	0.0436356	0.0154941	-0.099	0.303265	0.265286	0.0401566	-0.354953	0.604615	-0.0409975	0.841319	-0.249241	0.81413	0.00514721	0.850035	-0.06	0.549276	-0.024	0.90356	-0.112	0.4849	0.337672	0.00383133	-0.0617953	0.654615	0.0740735	0.66193	-0.118576	0.586157	0.00404056	0.80508
10631_9_3	somamer	PGRMC2	PGRC2	Membrane-associated progesterone receptor component 2	Membrane-associated progesterone receptor component 2; Receptor for steroids.	non-specific	Cytosol;Nuclear bodies;Plasma membrane	Approved		0.349	0.205913	0.0854177	0.284	2.51339e-12	0.0595617	0.244	7.55432e-06	0.0411532	0.329	4.82702e-07	0.0799577	0.124	0.184871	0.685518	1.21906e-05	0.333744	0.682062	0.299016	0.220134	0.84958	0.500386	0.0210133	0.359658	-0.129	0.117919	-0.156	0.261935	-0.063	0.726738	0.839016	2.0946e-09	-0.307972	0.0585899	0.32305	0.105511	0.270453	0.291314	0.0264632	0.0767478
10636_1_3	somamer	CD200R1	MO2R1	Cell surface glycoprotein CD200 receptor 1	Cell surface glycoprotein CD200 receptor 1; Inhibitory receptor for the CD200/OX2 cell surface glycoprotein. Limits inflammation by inhibiting the expression of proinflammatory molecules including TNF-alpha, interferons, and inducible nitric oxide synthase (iNOS) in response to selected stimuli. Also binds to HHV-8 K14 viral CD200 homolog with identical affinity and kinetics as the host CD200.	Granulocytes	Plasma membrane	Supported	Intracellular and membrane	-0.242	0.316568	0.0735219	-0.13	0.00178289	0.00439887	-0.172	0.00186114	0.0133528	-0.076	0.301729	8.89244e-06	-0.113	0.229925	-0.102724	0.428369	-0.560831	0.417292	-0.115613	0.575573	-1.2055	0.260075	0.0332294	0.166666	0.009	0.953357	0.039	0.830782	-0.042	0.830163	-0.127529	0.261166	0.0732147	0.587443	-0.0397631	0.810098	-0.135731	0.523546	0.00224857	0.905932
10638_1_3	somamer	TINF2	TINF2	TERF1-interacting nuclear factor 2	TERF1-interacting nuclear factor 2; Component of the shelterin complex (telosome) that is involved in the regulation of telomere length and protection. Shelterin associates with arrays of double-stranded TTAGGG repeats added by telomerase and protects chromosome ends; without its protective activity, telomeres are no longer hidden from the DNA damage surveillance and chromosome ends are inappropr…	non-specific	Nuclear bodies	Enhanced	Intracellular and membrane	-0.151	0.571843	0.0231954	-0.017	0.704207	0.00382663	-0.003	0.959627	0.000324647	-0.024	0.760624	0.0120166	0.017	0.88489	0.813944	1.53146e-06	0.121848	0.889297	0.0837193	0.74894	-0.824517	0.542776	0.00271169	0.935082	0.073	0.443259	0.014	0.945316	0.134	0.382842	0.64743	6.25637e-07	0.134908	0.374645	-0.0226891	0.903046	0.25468	0.287896	0.0147695	0.302256
10639_1_3	somamer	HLA-DMA	2DMA	HLA class II histocompatibility antigen, DM alpha chain	HLA class II histocompatibility antigen, DM alpha chain; Plays a critical role in catalyzing the release of class II- associated invariant chain peptide (CLIP) from newly synthesized MHC class II molecules and freeing the peptide binding site for acquisition of antigenic peptides. In B-cells, the interaction between HLA-DM and MHC class II molecules is regulated by HLA-DO.	Macrophages	Vesicles	Supported		-0.155	0.559958	0.0515735	-0.267	5.13909e-11	0.04609	-0.376	1.56928e-12	0.0981677	-0.141	0.0436356	0.00938472	0.034	0.748497	3.26659	9.28671e-24	0.627519	0.677587	0.415342	0.357499	-1.42651	0.541314	0.00593085	0.823227	0.095	0.287654	0.141	0.313031	0.056	0.762191	2.49859	5.43128e-23	0.492018	0.0801185	0.625897	0.0695402	-0.453046	0.306078	0.0143759	0.315224
10640_9_3	somamer	TOR1AIP2	TOIP2	Torsin-1A-interacting protein 2	Torsin-1A-interacting protein 2; Required for endoplasmic reticulum integrity. Regulates the distribution of TOR1A between the endoplasmic reticulum and the nuclear envelope as well as induces TOR1A, TOR1B and TOR3A ATPase activity. Belongs to the TOR1AIP family.	non-specific	Endoplasmic reticulum	Enhanced		-0.2	0.420379	0.0607864	-0.077	0.0687066	0.00202352	-0.076	0.18198	0.00113386	-0.081	0.261656	0.00341438	-0.07	0.477579	0.047649	0.736391	-0.216177	0.774475	0.0211774	0.92515	-0.690468	0.554245	0.00594455	0.822872	-0.091	0.315464	-0.075	0.632663	-0.105	0.513674	0.218544	0.0616356	-0.00976696	0.943897	-0.0818278	0.630757	-0.155883	0.476391	0.00474045	0.765386
10658_28_3	somamer	SEC11C	SC11C	Signal peptidase complex catalytic subunit SEC11C	Signal peptidase complex catalytic subunit SEC11C; Component of the microsomal signal peptidase complex which removes signal peptides from nascent proteins as they are translocated into the lumen of the endoplasmic reticulum.	Plasma cells	Nuclear membrane	Approved		-0.168	0.526198	0.0245218	0.014	0.760078	0.000749817	0.004	0.94462	0.00123381	0.016	0.848867	7.1271e-06	-0.085	0.381812	0.626503	5.93337e-06	-0.880978	0.220525	0.297718	0.166096	0.445734	0.68811	0.0170132	0.459722	-0.013	0.919002	-0.042	0.812692	0.027	0.896292	0.616062	2.95807e-07	-0.0549199	0.695577	0.237537	0.168121	0.0809947	0.714352	0.00898172	0.535743
10659_49_3	somamer	MUC4	MUC4	Mucin-4	Mucin-4 alpha chain; May play a role in tumor progression. Ability to promote tumor growth may be mainly due to repression of apoptosis as opposed to proliferation. Has anti-adhesive properties. Seems to alter cellular behavior through both anti-adhesive effects on cell-cell and cell- extracellular matrix interactions and in its ability to act as an intramembrane ligand for ERBB2. Plays an import…	non-specific			Secreted in other tissues	-0.117	0.675214	0.0373982	-0.175	2.25935e-05	0.0181177	-0.17	0.00215972	0.0236811	-0.185	0.00704313	0.011129	-0.192	0.035242	-0.775473	2.8932e-07	-1.48507	0.0574888	-0.025239	0.913555	-0.95781	0.426545	0.0563164	0.0338262	-0.088	0.331798	-0.063	0.698481	-0.143	0.349229	-0.518291	4.05951e-05	-0.0806721	0.586957	-0.0964569	0.596364	-0.371574	0.113072	0.0224456	0.12586
10663_42_3	somamer	INSIG1	INSI1	Insulin-induced gene 1 protein	Insulin-induced gene 1 protein; Mediates feedback control of cholesterol synthesis by controlling SCAP and HMGCR. Functions by blocking the processing of sterol regulatory element-binding proteins (SREBPs). Capable of retaining the SCAP-SREBF2 complex in the ER thus preventing it from escorting SREBPs to the Golgi. Initiates the sterol-mediated ubiquitin- mediated endoplasmic reticulum-associated…	Macrophages	Vesicles	Uncertain		-0.237	0.329145	0.115199	0.026	0.55289	0.00516475	-0.026	0.665428	0.00211145	0.065	0.377668	0.00526929	-0.085	0.382756	-1.04662	1.84739e-11	-0.363186	0.642373	0.900456	0.000155413	-2.06406	0.0891031	0.0879824	0.00327014	-0.095	0.286088	-0.051	0.765194	-0.101	0.534015	-0.561423	1.35342e-05	-0.112698	0.457001	0.526443	0.00482967	-0.110595	0.643323	0.030732	0.0443851
10665_30_3	somamer	HBG1	HBG1	Hemoglobin subunit gamma-1	Hemoglobin subunit gamma 1.	non-specific				-0.142	0.59388	0.0180161	-0.091	0.0305682	0.0148703	-0.046	0.432686	0.00838131	-0.142	0.0420565	0.0224286	-0.027	0.803864	0.818742	2.98279e-07	-0.347639	0.672611	-0.504478	0.0412003	0.0596982	0.962576	0.0259877	0.265849	0.133	0.10119	0.133	0.350433	0.113	0.480799	0.527914	4.51721e-06	0.345688	0.0107644	-0.277049	0.0947316	-0.432581	0.0426085	0.0427935	0.00878168
10668_5_3	somamer	STX4	STX4	Syntaxin-4	Syntaxin-4; Plasma membrane t-SNARE that mediates docking of transport vesicles. Necessary for the translocation of SLC2A4 from intracellular vesicles to the plasma membrane. Together with STXB3 and VAMP2, may also play a role in docking/fusion of intracellular GLUT4-containing vesicles with the cell surface in adipocytes (By similarity). May also play a role in docking of synaptic vesicles at pr…	non-specific	Plasma membrane	Approved		-0.044	0.914191	0.000187729	0.388	1.3384e-22	0.126668	0.402	3.83152e-14	0.118096	0.363	1.94712e-08	0.129254	0.133	0.152867	-0.288501	0.0497112	0.537485	0.49087	0.459815	0.0495636	1.28598	0.287032	0.052827	0.0430974	-0.141	0.0765713	-0.175	0.197219	-0.066	0.712947	0.0822722	0.487919	-0.412484	0.00365737	0.368696	0.0336598	0.301204	0.176255	0.0521202	0.00231217
10671_67_3	somamer	CALY	CALY	Neuron-specific vesicular protein calcyon	Neuron-specific vesicular protein calcyon; Interacts with clathrin light chain A and stimulates clathrin self-assembly and clathrin-mediated endocytosis.	Inhibitory neurons				0.125	0.650185	0.0384792	-0.037	0.392271	1.3842e-05	-0.087	0.126044	0.00234208	0.023	0.771771	0.00475382	-0.2	0.0277648	0.0663234	0.660088	-1.69034	0.0365094	0.0807479	0.736716	0.730819	0.556807	0.027799	0.235803	0.005	0.974688	0.014	0.945481	0.004	0.986518	-0.0538353	0.692013	-0.0951861	0.556147	0.159029	0.422767	0.0536965	0.833173	0.00415581	0.797642
10675_223_3	somamer	TMX2	TMX2	Thioredoxin-related transmembrane protein 2	Thioredoxin related transmembrane protein 2.	non-specific	Cytosol;Nucleoplasm	Approved	Intracellular and membrane	0.149	0.577957	0.0249819	0.359	2.02055e-19	0.125913	0.422	1.60381e-15	0.160845	0.294	8.8814e-06	0.0978185	0.056	0.579658	-0.26515	0.0349926	0.269297	0.686216	-0.408175	0.0414905	1.34166	0.194094	0.0355643	0.142938	-0.086	0.347406	-0.145	0.290969	-0.028	0.891889	-0.0974612	0.411574	-0.31894	0.0243599	-0.324319	0.0616492	0.118133	0.595622	0.0255717	0.0857748
10689_5_3	somamer	DEFB119	DB119	Beta-defensin 119	Defensin beta 119.	non-specific			Secreted in male reproductive system	-0.095	0.745112	0.0104284	0.091	0.0306941	0.00617797	0.099	0.0811547	0.00701246	0.099	0.168022	0.0127272	-0.025	0.820781	-0.0225813	0.836306	0.135694	0.815823	-0.436084	0.0129523	-0.527014	0.558826	0.0380838	0.12072	-0.022	0.860926	-0.02	0.920442	-0.077	0.657476	0.128695	0.155513	-0.0244262	0.820512	-0.477276	0.000340845	-0.192418	0.257377	0.0618192	0.00056326
10692_48_3	somamer	DYNAP	CR026	Dynactin-associated protein	Dynactin-associated protein; Plays a role in the regulation of cell proliferation. Promotes activation of the AKT1 signaling pathway. Promotes phosphorylation of AKT1 at 'Ser-473'.	non-specific				-0.233	0.337886	0.0609435	-0.328	3.37574e-16	0.11243	-0.392	1.72903e-13	0.144407	-0.247	0.000231814	0.077278	0.078	0.421522	0.459384	0.0240344	0.214458	0.842306	-0.126813	0.693842	1.78726	0.284503	0.0130455	0.576796	0.133	0.100204	0.12	0.407399	0.137	0.373263	0.257463	0.130664	0.199408	0.32471	-0.308514	0.214283	0.547392	0.0868468	0.029331	0.0530151
10693_43_3	somamer	KLRG2	KLRG2	Killer cell lectin-like receptor subfamily G member 2	Killer cell lectin like receptor G2.	non-specific	Nucleoplasm	Uncertain		-0.113	0.687183	0.00515067	-0.022	0.629958	9.44837e-05	-0.137	0.0140834	0.0138787	0.108	0.129357	0.015911	-0.265	0.00271698	0.740114	2.60659e-05	-2.16748	0.0188755	0.28805	0.293544	-1.73266	0.222534	0.0890353	0.00302177	0.036	0.756387	0.076	0.6292	-0.016	0.942393	0.461749	0.00245702	0.174361	0.333632	0.194701	0.378646	-0.144872	0.610232	0.00399294	0.807248
10695_12_3	somamer	WFDC10B	WF10B	Protein WFDC10B	Protein WFDC10B; WAP four-disulfide core domain 10B.	non-specific			Secreted in male reproductive system	0.058	0.875632	0.0476441	0.248	1.05159e-09	0.0646747	0.214	9.45508e-05	0.0495486	0.304	4.09263e-06	0.0996694	0.078	0.427509	-0.319327	0.016633	0.42288	0.549073	-0.212301	0.314505	0.431613	0.692524	0.0104421	0.659132	-0.113	0.186129	-0.15	0.280494	-0.09	0.58653	0.125748	0.309478	-0.202886	0.168413	-0.353088	0.0509596	0.0315774	0.891707	0.0190817	0.187714
10699_52_3	somamer	LRP1	LRP1	Prolow-density lipoprotein receptor-related protein 1	Low-density lipoprotein receptor-related protein 1 intracellular domain; Endocytic receptor involved in endocytosis and in phagocytosis of apoptotic cells. Required for early embryonic development. Involved in cellular lipid homeostasis. Involved in the plasma clearance of chylomicron remnants and activated LRPAP1 (alpha 2- macroglobulin), as well as the local metabolism of complexes between plas…	Fibroblasts	Vesicles	Approved	Intracellular and membrane	0.039	0.926489	0.00406421	0.111	0.00823777	0.0186081	0.061	0.290658	0.00653376	0.161	0.0203021	0.042758	-0.074	0.452897	-1.64357	2.25e-19	-0.377515	0.665147	0.116118	0.655933	0.267616	0.842744	0.00190834	0.960254	-0.108	0.214243	-0.065	0.688726	-0.163	0.280794	-1.52559	6.09839e-22	-0.198545	0.260479	0.281179	0.193943	-0.120941	0.66351	0.0148703	0.299413
10700_10_3	somamer	IGSF11	IGS11	Immunoglobulin superfamily member 11	Immunoglobulin superfamily member 11; Functions as a cell adhesion molecule through homophilic interaction. Stimulates cell growth.	Oligodendrocytes	Cell Junctions	Approved		-0.03	0.948091	0.00721024	-0.322	1.08202e-15	0.0663048	-0.354	3.58659e-11	0.0766206	-0.278	2.9674e-05	0.0517646	-0.184	0.0442203	-0.473361	0.000137775	-1.27966	0.0499014	0.111871	0.564381	-0.767463	0.445171	0.0547397	0.0378209	0.051	0.630377	0.102	0.490492	-0.026	0.896693	-0.479367	4.35532e-05	0.099682	0.469861	-0.160116	0.343998	-0.115186	0.596277	0.00665941	0.658282
10701_30_3	somamer	CDH12	Cadherin-12	Cadherin-12	Cadherin-12; Cadherins are calcium-dependent cell adhesion proteins. They preferentially interact with themselves in a homophilic manner in connecting cells; cadherins may thus contribute to the sorting of heterogeneous cell types.	Inhibitory neurons	Vesicles	Uncertain		0.095	0.745112	0.000306202	-0.004	0.938571	0.000382235	-0.143	0.0100638	0.0138323	0.158	0.0224795	0.0302781	0.057	0.577887	1.88914	2.81711e-13	0.418381	0.744514	0.241007	0.529992	-0.213723	0.914289	0.0031687	0.918177	-0.016	0.900373	0.049	0.776242	-0.082	0.630917	1.56784	2.15491e-13	0.221113	0.366177	0.928068	0.00211387	-0.389719	0.312473	0.0269377	0.0724803
10702_1_3	somamer	COL28A1	COSA1	Collagen alpha-1(XXVIII) chain	Collagen alpha-1(XXVIII) chain; May act as a cell-binding protein; Belongs to the VWA-containing collagen family.	Schwann cells	Cytosol;Nucleoplasm	Approved	Secreted to extracellular matrix	0.134	0.624218	0.024981	0.298	1.52574e-13	0.0770321	0.227	3.39507e-05	0.0427254	0.382	2.76005e-09	0.12409	0.375	1.10553e-05	-0.062952	0.590702	2.71197	2.1785e-05	0.124983	0.502702	-0.654043	0.498089	0.132775	0.000118102	-0.18	0.0160993	-0.19	0.145138	-0.137	0.372977	0.220981	0.0447876	-0.235703	0.0718798	0.535381	0.000915767	-0.147352	0.474577	0.0582372	0.000975191
10704_91_3	somamer	LRMP	LRMP	Lymphoid-restricted membrane protein	Processed lymphoid-restricted membrane protein; Plays a role in the delivery of peptides to major histocompatibility complex (MHC) class I molecules; this occurs in a transporter associated with antigen processing (TAP)-independent manner. May play a role in taste signal transduction via ITPR3. May play a role during fertilization in pronucleus congression and fusion.	non-specific	Endoplasmic reticulum;Plasma membrane	Approved		-0.139	0.605737	0.0358493	0.025	0.583733	0.00248929	0.09	0.113907	0.0119086	-0.068	0.357158	0.00181867	-0.249	0.00504292	-0.227834	0.113418	-1.8403	0.0169098	0.494698	0.031398	-0.448821	0.704415	0.070906	0.0116015	-0.104	0.229844	-0.098	0.509917	-0.114	0.475538	0.152111	0.280681	-0.197164	0.239971	0.109332	0.594922	0.141486	0.592489	0.00654794	0.664598
10705_14_3	somamer	ST6GALNAC3	SIA7C	Alpha-N-acetylgalactosaminide alpha-2,6-sialyltransferase 3	Alpha-N-acetylgalactosaminide alpha-2,6-sialyltransferase 3; Involved in the biosynthesis of ganglioside GD1A from GM1B. Transfers CMP-NeuAc with an alpha-2,6-linkage to GalNAc residue on NeuAc-alpha-2,3-Gal-beta-1,3-GalNAc of glycoproteins and glycolipids. ST6GalNAcIII prefers glycolipids to glycoproteins (By similarity).	Microglial cells	Nucleoplasm	Approved		0.113	0.687183	0.00857845	-0.145	0.000449093	0.00339796	-0.233	2.01663e-05	0.0247096	-0.032	0.681894	0.00453514	-0.181	0.0478145	-0.492447	0.000401759	-1.50148	0.0406924	-0.00425529	0.984427	-0.0593475	0.958063	0.0393966	0.110229	-0.005	0.971856	0.029	0.879755	-0.061	0.735707	-0.399435	0.00294262	0.0424641	0.789192	-0.0337236	0.862546	-0.18945	0.449487	0.00268922	0.883095
10708_3_3	somamer	GNRH2	GON2	Progonadoliberin-2	GnRH-associated peptide 2; Stimulates the secretion of gonadotropins; it stimulates the secretion of both luteinizing and follicle-stimulating hormones; Belongs to the GnRH family.	non-specific			Secreted to blood	-0.069	0.842467	0.0024284	0.024	0.591245	0.000842415	0	0.997795	7.12367e-08	0.049	0.515236	0.00622799	-0.057	0.574664	0.179978	0.334799	-1.19405	0.23029	-0.0559611	0.85048	0.959491	0.532612	0.00823366	0.738709	-0.154	0.049848	-0.196	0.130312	-0.113	0.481693	0.673446	8.52248e-05	-0.371397	0.0662196	-0.223635	0.366241	-0.220795	0.487643	0.0290311	0.0549258
10710_23_3	somamer	ZPBP2	ZPBP2	Zona pellucida-binding protein 2	Zona pellucida-binding protein 2; Is implicated in sperm-oocyte interaction during fertilization.	non-specific			Secreted in male reproductive system	-0.344	0.208107	0.126711	-0.216	1.21268e-07	0.0252869	-0.226	3.5527e-05	0.022214	-0.209	0.00208126	0.0331195	-0.016	0.885368	-0.379227	0.0108587	-0.345885	0.660325	0.197334	0.401728	-0.00537241	0.996478	0.0047045	0.864801	0.109	0.206818	0.107	0.46622	0.109	0.495326	-0.465423	0.00014058	0.0573563	0.69036	-0.121633	0.491023	0.4031	0.0763978	0.0195918	0.177522
10713_151_3	somamer	CD300LB	CLM7	CMRF35-like molecule 7	CMRF35-like molecule 7; Acts as an activating immune receptor through its interaction with ITAM-bearing adapter TYROBP, and also independently by recruitment of GRB2.	Macrophages	Plasma membrane	Approved		-0.217	0.379966	0.0242516	-0.162	8.90722e-05	0.0232947	-0.21	0.000130288	0.0363991	-0.108	0.129357	0.0115035	-0.159	0.0823377	-0.598104	9.00297e-06	-0.699936	0.317717	0.0283673	0.89206	-2.23886	0.0396567	0.0691408	0.0132306	-0.028	0.815351	0.052	0.756039	-0.14	0.361219	-0.527323	1.61045e-06	0.0684222	0.594948	-0.0807605	0.608856	-0.351691	0.0836342	0.0152402	0.287012
10715_5_3	somamer	PCDHB14	PCDBE	Protocadherin beta-14	Protocadherin beta-14; Potential calcium-dependent cell-adhesion protein. May be involved in the establishment and maintenance of specific neuronal connections in the brain.	Lymphatic endothelial cells	Vesicles	Approved		-0.05	0.901072	0.00171789	-0.151	0.000271655	0.00975747	-0.127	0.0236121	0.00569056	-0.186	0.00669391	0.0189822	-0.151	0.100487	0.256707	0.0915192	-0.643423	0.426175	0.476626	0.0494799	-1.56799	0.210537	0.0411818	0.0979021	0.008	0.958714	-0.032	0.868649	0.063	0.72753	0.410287	0.0025215	-0.0311315	0.846263	0.0538008	0.784694	0.0797845	0.75265	0.000883842	0.973611
10716_35_3	somamer	PSMD5	PSMD5	26S proteasome non-ATPase regulatory subunit 5	26S proteasome non-ATPase regulatory subunit 5; Acts as a chaperone during the assembly of the 26S proteasome, specifically of the base subcomplex of the PA700/19S regulatory complex (RC). In the initial step of the base subcomplex assembly is part of an intermediate PSMD5:PSMC2:PSMC1:PSMD2 module which probably assembles with a PSMD10:PSMC4:PSMC5:PAAF1 module followed by dissociation of PSMD5.	non-specific	Cytosol	Approved		-0.267	0.27211	0.0621955	0.025	0.574869	0.00120264	0.11	0.049863	0.011974	-0.053	0.479644	0.00111785	-0.326	0.000176378	0.446919	0.00363925	-2.81658	0.000619109	0.0685188	0.777175	0.258867	0.83637	0.0928379	0.00225505	0.063	0.529003	0.006	0.978638	0.107	0.505484	0.319157	0.0142865	0.0222173	0.885539	-0.290181	0.125887	0.00346582	0.988636	0.00842785	0.563756
10721_76_3	somamer	PCDHGB4	PCDGG	Protocadherin gamma-B4	Protocadherin gamma-B4; Potential calcium-dependent cell-adhesion protein. May be involved in the establishment and maintenance of specific neuronal connections in the brain.	non-specific	Nucleoplasm;Plasma membrane	Approved		0.236	0.334171	0.0387104	0.346	4.46884e-18	0.11487	0.402	3.8386e-14	0.144415	0.255	0.000141855	0.0747019	-0.164	0.0724522	0.611908	1.92396e-05	-0.99183	0.184126	0.196331	0.378309	0.637831	0.580118	0.0128145	0.583473	-0.106	0.22064	-0.104	0.482079	-0.101	0.534015	0.857468	5.57351e-11	-0.138514	0.359042	0.0847829	0.646979	-0.0247296	0.917233	0.00543242	0.727242
10723_41_3	somamer	WDR1	WDR1	WD repeat-containing protein 1	WD repeat-containing protein 1; Induces disassembly of actin filaments in conjunction with ADF/cofilin family proteins. Enhances cofilin- mediated actin severing (By similarity). Involved in cytokinesis. Involved in chemotactic cell migration by restricting lamellipodial membrane protrusions. Involved in myocardium sarcomere organization. Required for cardiomyocyte growth and maintenance (By simi…	non-specific	Cell Junctions;Plasma membrane	Supported		-0.27	0.263783	0.0786906	-0.316	4.35566e-15	0.0853499	-0.327	1.08571e-09	0.101813	-0.333	3.36838e-07	0.0876139	-0.2	0.0276915	-0.268668	0.0208808	-1.61441	0.00934219	0.367718	0.0467319	-0.583772	0.540054	0.0843441	0.00435263	0.101	0.249976	0.197	0.127746	0.025	0.903199	-0.641961	8.89428e-09	0.251421	0.0532339	0.445609	0.00534396	-0.0544191	0.790194	0.0366892	0.0198797
10724_45_3	somamer	CLPB	CLPB	Caseinolytic peptidase B protein homolog	Caseinolytic peptidase B protein homolog; May function as a regulatory ATPase and be related to secretion/protein trafficking process.	non-specific				-0.194	0.443518	0.0399661	-0.149	0.0003121	0.0292247	-0.146	0.00862712	0.0295933	-0.153	0.0272197	0.0292894	0.155	0.0905782	0.119605	0.375327	0.607302	0.398362	-0.0087062	0.967648	1.29434	0.244974	0.030491	0.199439	0.051	0.626985	-0.066	0.685812	0.179	0.228826	0.262996	0.025653	-0.0904157	0.517728	-0.436919	0.0111534	0.549295	0.0130533	0.0290544	0.0548125
10731_10_3	somamer	HS3ST5	HS3S5	Heparan sulfate glucosamine 3-O-sulfotransferase 5	Heparan sulfate glucosamine 3-O-sulfotransferase 5; Sulfotransferase that utilizes 3'-phospho-5'-adenylyl sulfate (PAPS) to catalyze the transfer of a sulfo group to position 3 of glucosamine residues in heparan. Catalyzes the rate limiting step in the biosynthesis of heparan sulfate (HSact). This modification is a crucial step in the biosynthesis of anticoagulant heparan sulfate as it completes …	Oligodendrocytes				-0.122	0.657679	0.0275208	-0.059	0.16942	0.00486119	-0.043	0.467311	0.00326386	-0.072	0.328301	0.00628486	0.066	0.509349	-0.204749	0.104458	0.812314	0.226173	-0.082309	0.680986	-0.358179	0.729645	0.00961527	0.687771	0.047	0.662887	-0.024	0.907618	0.119	0.449532	0.0585739	0.617166	-0.0714358	0.608389	-0.384705	0.0249423	0.238342	0.278561	0.0145393	0.309728
10735_12_3	somamer	PSMD1	PSMD1	26S proteasome non-ATPase regulatory subunit 1	26S proteasome non-ATPase regulatory subunit 1; Component of the 26S proteasome, a multiprotein complex involved in the ATP-dependent degradation of ubiquitinated proteins. This complex plays a key role in the maintenance of protein homeostasis by removing misfolded or damaged proteins, which could impair cellular functions, and by removing proteins whose functions are no longer required. Therefo…	non-specific	Nucleoplasm	Approved		-0.151	0.570696	0.0317975	0.018	0.683809	0.000559021	0.021	0.726994	0.000953202	0.001	0.993551	4.72247e-05	-0.252	0.0045263	0.376858	0.0235716	-2.8332	0.00151211	0.0365584	0.889591	1.21448	0.373516	0.063477	0.0201065	-0.07	0.463814	-0.042	0.812692	-0.111	0.487838	0.489755	0.000300363	0.0492887	0.757622	-0.0319566	0.870396	-0.241199	0.338423	0.00414037	0.797932
10737_96_3	somamer	SERPINB1	Serpin B1	Leukocyte elastase inhibitor	Leukocyte elastase inhibitor; Neutrophil serine protease inhibitor that plays an essential role in the regulation of the innate immune response, inflammation and cellular homeostasis. Acts primarily to protect the cell from proteases released in the cytoplasm during stress or infection. These proteases are important in killing microbes but when released from granules, these potent enzymes also de…	Monocytes	Cytoplasmic bodies	Supported	Secreted to blood	0.177	0.497683	0.0496124	0.379	1.41491e-21	0.135903	0.5	6.28617e-22	0.230681	0.184	0.00732781	0.0338159	0.161	0.0796071	-0.0606012	0.502063	0.882498	0.0677257	0.194207	0.177612	0.309673	0.67731	0.057374	0.0315111	-0.131	0.10683	-0.173	0.209758	-0.028	0.89096	0.29318	0.000921132	-0.200387	0.0556921	0.0530744	0.678687	0.100073	0.543526	0.0142618	0.319519
10738_11_3	somamer	FBLN5	fibulin 5	Fibulin-5	Fibulin-5; Essential for elastic fiber formation, is involved in the assembly of continuous elastin (ELN) polymer and promotes the interaction of microfibrils and ELN. Stabilizes and organizes elastic fibers in the skin, lung and vasculature (By similarity). Promotes adhesion of endothelial cells through interaction of integrins and the RGD motif. Vascular ligand for integrin receptors which may …	Fibroblasts	Plasma membrane	Uncertain	Secreted to extracellular matrix	0.179	0.491771	0.0478387	0.357	3.99927e-19	0.102972	0.364	8.8462e-12	0.0973226	0.333	3.70401e-07	0.109689	0.182	0.0460994	-0.227282	0.121086	1.57748	0.0439991	0.186186	0.424198	-0.469915	0.696641	0.0354776	0.143605	-0.185	0.0136102	-0.235	0.0520068	-0.09	0.588035	0.114877	0.404098	-0.399941	0.0150056	0.374607	0.062768	-0.0546811	0.832265	0.0433875	0.0081024
10741_22_3	somamer	CSF1	CSF-1	Macrophage colony-stimulating factor 1	Processed macrophage colony-stimulating factor 1; Cytokine that plays an essential role in the regulation of survival, proliferation and differentiation of hematopoietic precursor cells, especially mononuclear phagocytes, such as macrophages and monocytes. Promotes the release of proinflammatory chemokines, and thereby plays an important role in innate immunity and in inflammatory processes. Play…	Granulocytes	Plasma membrane	Supported	Secreted to blood	0.175	0.502525	0.0363797	0.406	8.16837e-25	0.15286	0.513	3.62906e-23	0.236995	0.279	2.70985e-05	0.081217	0.133	0.152867	-0.168148	0.0958564	0.579	0.281029	-0.202804	0.2066	0.956936	0.249513	0.038132	0.120286	-0.088	0.32931	-0.151	0.277454	-0.009	0.971409	0.156278	0.110132	-0.172424	0.138384	-0.154507	0.27859	-0.0180903	0.921329	0.0147826	0.301911
10743_13_3	somamer	SLITRK1	SLIK1	SLIT and NTRK-like protein 1	SLIT and NTRK-like protein 1; It is involved in synaptogenesis and promotes excitatory synapse differentiation. Enhances neuronal dendrite outgrowth.	OPC			Secreted in brain	0.01	0.979243	0.00181158	0.187	5.50932e-06	0.0306157	0.249	4.95124e-06	0.0503555	0.138	0.0482963	0.0199763	0.216	0.0168374	-0.0164465	0.8739	1.90544	0.000680202	-0.540024	0.00124976	-0.307727	0.718787	0.11482	0.000443244	-0.057	0.571032	-0.128	0.372893	-0.013	0.950805	0.10015	0.285421	-0.163609	0.142746	-0.418472	0.00235572	0.011253	0.948943	0.0384597	0.0161148
10746_24_3	somamer	DKK3	DKK3	Dickkopf-related protein 3	Dickkopf-related protein 3; Antagonizes canonical Wnt signaling by inhibiting LRP5/6 interaction with Wnt and by forming a ternary complex with the transmembrane protein KREMEN that promotes internalization of LRP5/6. DKKs play an important role in vertebrate development, where they locally inhibit Wnt regulated processes such as antero-posterior axial patterning, limb development, somitogenesis …	Lymphatic endothelial cells	Vesicles	Supported	Secreted in other tissues	0.015	0.971675	0.00516742	0.248	1.12295e-09	0.0556912	0.298	3.50609e-08	0.0752493	0.218	0.00128869	0.0490358	0.042	0.689437	-0.206386	0.0779757	0.607944	0.328692	-0.454053	0.0152807	0.137738	0.886105	0.0351473	0.146747	-0.133	0.100028	-0.158	0.253131	-0.136	0.374998	-0.00701774	0.947706	-0.166801	0.190655	-0.375991	0.0164682	-0.26568	0.186167	0.0524184	0.00222074
10749_18_3	somamer	C1QTNF3	C1QT3	Complement C1q tumor necrosis factor-related protein 3	Complement C1q tumor necrosis factor-related protein 3; C1q and TNF related 3.	Fibroblasts	Golgi apparatus	Approved	Secreted to blood	0.35	0.205913	0.097991	0.383	4.32213e-22	0.147321	0.406	1.98276e-14	0.153339	0.347	9.54133e-08	0.140834	-0.031	0.770671	0.336331	0.0375146	-0.343111	0.688951	-0.00857234	0.973295	1.44937	0.27501	0.00723352	0.776457	-0.04	0.719383	-0.042	0.812692	-0.033	0.864022	0.391621	0.0046936	-0.138851	0.397054	0.0759172	0.705646	0.0494149	0.848327	0.00354215	0.83419
10752_8_3	somamer	CDYL2	CDYL2	Chromodomain Y-like protein 2	Chromodomain Y like 2.	Excitatory neurons				-0.273	0.262125	0.0810437	0.093	0.0271345	0.0099861	0.105	0.0634053	0.0120165	0.074	0.314153	0.007426	-0.222	0.0138744	1.15895	6.5215e-08	-2.79265	0.0117916	0.299951	0.361858	0.423344	0.803485	0.0495314	0.0540517	0.019	0.875078	0.027	0.886616	0.012	0.957986	0.845206	1.90191e-06	-0.0143172	0.94505	0.252128	0.322659	-0.0435374	0.894246	0.0032987	0.847381
10753_31_3	somamer	ADAM7	ADAM7	Disintegrin and metalloproteinase domain-containing protein 7	Disintegrin and metalloproteinase domain-containing protein 7; May play an important role in male reproduction including sperm maturation and gonadotrope function. This is a non catalytic metalloprotease-like protein (By similarity).	non-specific			Intracellular and membrane	0.032	0.948091	0.00259388	-0.06	0.16481	0.00366895	-0.083	0.146031	0.00953246	-0.037	0.632868	0.00018541	-0.236	0.00873792	0.789291	0.000198795	-2.1104	0.058529	0.259415	0.434647	-2.34017	0.174096	0.0736661	0.00946174	0.043	0.698381	0.021	0.918842	0.077	0.657476	0.441603	0.0144029	0.0735325	0.730928	0.11845	0.651512	-0.0153671	0.96364	0.0010647	0.968079
10756_34_3	somamer	UCN3	UCN3	Urocortin-3	Urocortin-3; Suppresses food intake, delays gastric emptying and decreases heat-induced edema. Might represent an endogenous ligand for maintaining homeostasis after stress.	non-specific			Secreted to blood	0.014	0.97193	0.00408995	0.326	5.35143e-16	0.0815921	0.354	3.51668e-11	0.0876158	0.311	2.28459e-06	0.0929675	0.162	0.0778107	-0.33154	0.00209683	1.59089	0.00551031	-0.483163	0.00479912	-0.0705336	0.935949	0.0867825	0.00358714	-0.11	0.202947	-0.168	0.216021	-0.056	0.763154	-0.132511	0.193887	-0.235328	0.0528324	-0.226144	0.128823	-0.0183808	0.923379	0.0254584	0.0868328
10758_2_3	somamer	KERA	KERA	Keratocan	Keratocan; May be important in developing and maintaining corneal transparency and for the structure of the stromal matrix.	non-specific			Secreted to extracellular matrix	0.29	0.236888	0.100458	0.205	5.74737e-07	0.0574449	0.13	0.0197473	0.0301865	0.274	3.80829e-05	0.100689	-0.115	0.221271	-1.57699	1.23392e-15	-1.51767	0.116496	0.260115	0.366895	0.936511	0.530095	0.0168004	0.465362	-0.15	0.0593847	-0.062	0.704801	-0.243	0.0720081	-1.35018	1.32613e-15	-0.264162	0.169382	0.590548	0.0125178	-0.345929	0.25352	0.0395815	0.0136448
10760_107_3	somamer	GRIA4	GRIA4	Glutamate receptor 4	Glutamate receptor 4; Receptor for glutamate that functions as ligand-gated ion channel in the central nervous system and plays an important role in excitatory synaptic transmission. L-glutamate acts as an excitatory neurotransmitter at many synapses in the central nervous system. Binding of the excitatory neurotransmitter L-glutamate induces a conformation change, leading to the opening of the c…	Inhibitory neurons	Focal adhesion sites	Uncertain	Intracellular and membrane	0.131	0.629318	0.0315414	0.107	0.0103183	0.00422527	0.24	1.06556e-05	0.0300439	-0.045	0.548279	0.00551773	-0.074	0.449595	0.208847	0.302544	-1.99478	0.0655167	-0.0874207	0.786158	1.23774	0.458378	0.0208111	0.364139	0.062	0.533541	-0.009	0.967185	0.134	0.382842	0.017982	0.907982	0.029207	0.874626	-0.366905	0.10669	0.260183	0.372923	0.0104008	0.47075
10761_5_3	somamer	TMED2	TMED2	Transmembrane emp24 domain-containing protein 2	Transmembrane emp24 domain-containing protein 2; Involved in vesicular protein trafficking. Mainly functions in the early secretory pathway but also in post-Golgi membranes. Thought to act as cargo receptor at the lumenal side for incorporation of secretory cargo molecules into transport vesicles and to be involved in vesicle coat formation at the cytoplasmic side. In COPII vesicle- mediated ante…	non-specific	Vesicles	Supported		0.165	0.533333	0.0322172	0.304	4.42237e-14	0.0913467	0.325	1.42043e-09	0.0911485	0.291	1.12997e-05	0.111385	0.12	0.199189	0.024876	0.796093	1.13172	0.0283982	-0.290281	0.0594937	0.000143576	0.999856	0.0513676	0.0476417	-0.101	0.249976	-0.159	0.251337	-0.036	0.854892	0.148753	0.110495	-0.17921	0.106109	-0.186707	0.169617	-0.0212251	0.903208	0.0193091	0.183252
10767_52_3	somamer	GPR64	GPR64	G-protein coupled receptor 64	Adhesion G-protein coupled receptor G2; Orphan receptor. Could be involved in a signal transduction pathway controlling epididymal function and male fertility. May regulate fluid exchange within epididymis. Belongs to the G-protein coupled receptor 2 family. Adhesion G-protein coupled receptor (ADGR) subfamily.	OPC	Cytosol;Plasma membrane	Approved		0.047	0.906798	6.13595e-05	0.033	0.456365	5.7128e-06	-0.009	0.889932	0.00247587	0.077	0.29252	0.00533971	-0.016	0.885368	5.62001	1.4299e-18	0.474792	0.876978	-0.276011	0.763303	-1.83213	0.699424	0.00161991	0.967218	0.064	0.515854	0.059	0.722381	0.102	0.533014	3.92309	4.38845e-17	0.207987	0.693668	0.813101	0.209734	0.410104	0.622324	0.0101035	0.481735
10772_21_3	somamer	CSGALNACT2	CGAT2	Chondroitin sulfate N-acetylgalactosaminyltransferase 2	Chondroitin sulfate N-acetylgalactosaminyltransferase 2; Transfers 1,4-N-acetylgalactosamine (GalNAc) from UDP-GalNAc to the non-reducing end of glucuronic acid (GlcUA). Required for addition of the first GalNAc to the core tetrasaccharide linker and for elongation of chondroitin chains.	Monocytes	Endoplasmic reticulum	Approved		0.317	0.221047	0.11592	0.254	4.71554e-10	0.0641212	0.306	1.32354e-08	0.0931036	0.177	0.0100758	0.0315233	-0.048	0.646281	0.308511	0.00791554	-1.40447	0.0229878	0.0680366	0.710594	2.13869	0.0251776	0.0328824	0.17075	-0.006	0.966182	-0.015	0.941981	0.004	0.986518	0.195119	0.0756941	-0.0349248	0.788856	0.0610581	0.702663	-0.0190539	0.926166	0.00100304	0.969797
10780_10_3	somamer	RAB3D	RAB3D	Ras-related protein Rab-3D	Ras-related protein Rab-3D; Protein transport. Probably involved in regulated exocytosis (By similarity); Belongs to the small GTPase superfamily. Rab family.	non-specific	Vesicles	Approved		-0.319	0.219081	0.116515	-0.032	0.464814	0.000510912	-0.015	0.81195	0.0037291	-0.054	0.469434	0.000738033	-0.141	0.126564	-0.437257	0.00201685	-0.163755	0.826135	0.126018	0.571712	-2.51873	0.0299457	0.0468041	0.0657383	-0.035	0.759286	-0.091	0.547708	0.023	0.91085	-0.0513286	0.700528	-0.163609	0.303157	-0.316312	0.104928	0.00751445	0.976053	0.0130308	0.362711
10781_19_3	somamer	CLEC4G	CLC4G	C-type lectin domain family 4 member G	C-type lectin domain family 4 member G; Binds mannose, N-acetylglucosamine (GlcNAc) and fucose, but not galactose, in a Ca(2+)-dependent manner, in vitro. (Microbial infection) Acts as a receptor for Ebolavirus. (Microbial infection) Acts as a receptor for Lassa virus and Lymphocytic choriomeningitis virus glycoprotein.	non-specific				0.141	0.600519	0.0609806	-0.087	0.0403733	0.00350292	-0.11	0.0509265	0.0063622	-0.055	0.462105	0.00106381	-0.17	0.0635061	0.557302	0.000347892	-1.24202	0.129453	0.140729	0.564304	0.634594	0.615547	0.0146879	0.526959	0.109	0.208038	0.075	0.63387	0.151	0.320487	0.302957	0.0193075	0.0488136	0.750462	-0.0595435	0.751761	0.32606	0.178388	0.0116699	0.418237
10785_8_3	somamer	LRRC52	LRC52	Leucine-rich repeat-containing protein 52	Leucine-rich repeat-containing protein 52; Auxiliary protein of the large-conductance, voltage and calcium-activated potassium channel (BK alpha). Modulates gating properties by producing a marked shift in the BK channel's voltage dependence of activation in the hyperpolarizing direction, and in the absence of calcium. KCNU1 channel auxiliary protein. May modulate KCNU1 gating properties.	non-specific				0.043	0.917642	0.00311742	0.213	1.88599e-07	0.030045	0.185	0.000782487	0.021507	0.248	0.000230466	0.0463632	0.028	0.79892	0.836439	4.3714e-07	0.469267	0.582451	-0.297813	0.243557	-0.931004	0.480825	0.0109353	0.643809	-0.052	0.616904	-0.024	0.906225	-0.083	0.627052	0.830697	5.85141e-09	0.00238902	0.988499	0.100009	0.622758	-0.45184	0.084435	0.0139741	0.32935
10795_32_3	somamer	IL15	IL-15	Interleukin-15	Interleukin-15; Cytokine that stimulates the proliferation of T-lymphocytes. Stimulation by IL15 requires interaction of IL15 with components of the IL2 receptor, including IL2RB and probably IL2RG but not IL2RA. In neutrophils, stimulates phagocytosis probably by signaling through the IL15 receptor, composed of the subunits IL15RA, IL2RB and IL2RG, which results in kinase SYK activation ; Belong…	Monocytes	Nuclear speckles;Nucleoplasm	Supported	Secreted to blood	-0.162	0.542545	0.048097	-0.326	4.88315e-16	0.0517998	-0.39	2.34766e-13	0.0808436	-0.243	0.000303003	0.0253087	-0.172	0.0593752	0.620694	3.81135e-06	-1.58994	0.0232643	0.15182	0.465669	-0.718358	0.504858	0.0644172	0.0186981	0.031	0.793636	0.07	0.664912	-0.022	0.912786	0.486201	0.00013693	0.116977	0.436067	0.121936	0.507932	-0.1634	0.490136	0.00228714	0.90472
10800_15_3	somamer	SERPINH1	Collagen-binding protein	Serpin H1	Serpin H1; Binds specifically to collagen. Could be involved as a chaperone in the biosynthetic pathway of collagen.	Fibroblasts	Endoplasmic reticulum	Supported	Intracellular and membrane	0.116	0.675993	0.0166444	0.204	6.89286e-07	0.0372875	0.218	6.58942e-05	0.0458828	0.192	0.00503782	0.0324731	-0.068	0.494456	-0.0241637	0.885	-0.876598	0.32556	-0.0464573	0.861407	0.94962	0.490874	0.00534933	0.842384	-0.043	0.695302	-0.002	0.994067	-0.12	0.449155	0.182195	0.20171	-0.100542	0.5534	-0.349939	0.0931454	-0.174301	0.514636	0.018391	0.202968
10801_11_3	somamer	EFNA2	Ephrin-A2	Ephrin-A2	Ephrin-A2; Cell surface GPI-bound ligand for Eph receptors, a family of receptor tyrosine kinases which are crucial for migration, repulsion and adhesion during neuronal, vascular and epithelial development. Binds promiscuously Eph receptors residing on adjacent cells, leading to contact-dependent bidirectional signaling into neighboring cells. The signaling pathway downstream of the receptor is …	non-specific	Cytosol;Mitochondria	Approved	Intracellular and membrane	0.028	0.949086	0.0105379	0.26	1.60162e-10	0.0635669	0.364	8.76594e-12	0.104798	0.194	0.00459637	0.0426057	0.012	0.913539	-0.30085	0.0338211	0.383629	0.609699	-0.85035	0.000199365	0.94278	0.417587	0.0727407	0.0101324	-0.065	0.512565	-0.104	0.481731	-0.075	0.663134	-0.170241	0.186018	-0.10769	0.481606	-0.667211	0.000423409	-0.254868	0.291028	0.0624387	0.000515501
10803_22_3	somamer	PCDHGB2	PCDGE	Protocadherin gamma-B2	Protocadherin gamma-B2; Potential calcium-dependent cell-adhesion protein. May be involved in the establishment and maintenance of specific neuronal connections in the brain.	non-specific	Cytosol;Plasma membrane;Vesicles	Supported		0.353	0.205913	0.100493	0.379	1.21733e-21	0.148794	0.386	4.22725e-13	0.142465	0.369	1.01849e-08	0.160169	-0.032	0.768953	0.487666	0.00336858	-0.329567	0.707012	-0.0126269	0.961553	1.45248	0.284847	0.00701355	0.78345	-0.041	0.710407	-0.052	0.756039	-0.02	0.926357	0.548875	0.000120548	-0.135887	0.419007	0.0726118	0.724654	0.0632725	0.811287	0.00311531	0.859017
10809_14_3	somamer	KLRB1	KLRB1	Killer cell lectin-like receptor subfamily B member 1	Killer cell lectin-like receptor subfamily B member 1; Plays an inhibitory role on natural killer (NK) cells cytotoxicity. Activation results in specific acid sphingomyelinase/SMPD1 stimulation with subsequent marked elevation of intracellular ceramide. Activation also leads to AKT1/PKB and RPS6KA1/RSK1 kinases stimulation as well as markedly enhanced T-cell proliferation induced by anti-CD3. Act…	NK cells	Nucleoplasm	Uncertain		0.05	0.901621	0.0395448	-0.032	0.462503	0.00308684	-0.144	0.00977366	0.0274951	0.101	0.155318	0.00701206	0.068	0.493015	1.67926	4.6163e-23	1.05184	0.185054	-0.158787	0.502378	-1.9073	0.120593	0.0167619	0.4666	0.134	0.096658	0.154	0.265611	0.109	0.494266	1.23849	3.94002e-20	0.266749	0.0776659	0.0195202	0.915971	-0.180023	0.449291	0.00978487	0.497573
10814_7_3	somamer	CD1A	CD1A	T-cell surface glycoprotein CD1a	T-cell surface glycoprotein CD1a; Antigen-presenting protein that binds self and non-self lipid and glycolipid antigens and presents them to T-cell receptors on natural killer T-cells.	Macrophages				-0.306	0.229905	0.0749808	-0.116	0.00562506	0.00580664	-0.128	0.0221102	0.00590078	-0.104	0.146082	0.00527965	-0.131	0.159594	2.97535	9.00064e-13	-1.24938	0.546883	0.846212	0.172915	-3.5948	0.263033	0.0263608	0.25964	0.024	0.84379	-0.064	0.690355	0.152	0.318394	3.27944	2.01484e-19	-0.443722	0.277507	-0.147638	0.768114	1.25554	0.0517409	0.0118598	0.409886
10816_150_3	somamer	PILRA	PILRA	Paired immunoglobulin-like type 2 receptor alpha	Paired immunoglobulin-like type 2 receptor alpha; Paired receptors consist of highly related activating and inhibitory receptors and are widely involved in the regulation of the immune system. PILRA is thought to act as a cellular signaling inhibitory receptor by recruiting cytoplasmic phosphatases like PTPN6/SHP-1 and PTPN11/SHP-2 via their SH2 domains that block signal transduction through deph…	Monocytes			Secreted to blood	0.052	0.897137	0.010885	0.032	0.475897	0.000804186	0.116	0.0387084	0.0170172	-0.086	0.23254	0.0135725	0.014	0.902617	0.35265	0.00147222	-0.560443	0.337222	0.0944909	0.587856	0.704389	0.435361	0.0065686	0.79941	0.049	0.642014	0.082	0.604923	0.016	0.940474	0.27224	0.00348556	0.151123	0.17087	0.175238	0.195335	-0.149179	0.390853	0.00785481	0.591485
10818_36_3	somamer	SMPD1	ASM	Sphingomyelin phosphodiesterase	Sphingomyelin phosphodiesterase; Converts sphingomyelin to ceramide. Also has phospholipase C activities toward 1,2-diacylglycerolphosphocholine and 1,2-diacylglycerolphosphoglycerol. Isoform 3 lacks residues that bind the cofactor Zn(2+) and has no enzyme activity; Belongs to the acid sphingomyelinase family.	non-specific			Secreted to blood	-0.092	0.75428	0.0053204	0.132	0.00148577	0.0134552	0.196	0.000352769	0.0251532	0.047	0.528684	0.00287828	0.021	0.854725	-0.839837	1.51882e-08	-0.475409	0.530768	-0.0867365	0.70182	1.911	0.104359	0.015379	0.507179	-0.098	0.265847	-0.098	0.507894	-0.103	0.53095	-0.55353	3.26912e-05	-0.22909	0.144139	-0.0799781	0.677162	-0.108448	0.660568	0.0155068	0.278274
10823_19_3	somamer	ATRAID	ARAID	All-trans retinoic acid-induced differentiation factor	All-trans retinoic acid-induced differentiation factor; Promotes osteoblast cell differentiation and terminal mineralization. Plays a role in inducing the cell cycle arrest via inhibiting CCND1 expression in all-trans-retinoic acid (ATRA) signal pathway.	non-specific				-0.239	0.325971	0.0780218	-0.362	9.18177e-20	0.0901005	-0.432	2.56121e-16	0.120123	-0.254	0.000156919	0.0501976	-0.041	0.699649	1.63175	1.43136e-13	-0.831712	0.447116	-0.153643	0.638192	-1.41188	0.404193	0.0226911	0.324371	0.087	0.336707	0.101	0.495417	0.06	0.740396	1.13444	1.08328e-10	0.18863	0.352989	-0.0729197	0.769577	-0.00401866	0.98998	0.00449065	0.780398
10827_67_3	somamer	LINGO3	LIGO3	Leucine-rich repeat and immunoglobulin-like domain-containing nogo receptor-interacting protein 3	Leucine-rich repeat and immunoglobulin-like domain-containing nogo receptor-interacting protein 3; Leucine rich repeat and Ig domain containing 3.	OPC	Mitochondria	Approved		-0.175	0.503617	0.027087	0.033	0.454452	0.000368437	0.135	0.0152856	0.0112703	-0.062	0.406776	0.00301866	0.257	0.00383137	-0.533167	7.30938e-06	1.57764	0.0112458	-0.712974	0.000148348	1.05717	0.268868	0.131141	0.000128457	0.035	0.76257	-0.003	0.990049	0.04	0.835322	-0.477564	8.91341e-06	0.0202744	0.872302	-0.589902	0.000160045	-0.0754428	0.70445	0.0534347	0.00192272
10830_5_3	somamer	EFCAB14	K0494	EF-hand calcium-binding domain-containing protein 14	EF-hand calcium-binding domain-containing protein 14; EF-hand calcium binding domain 14.	non-specific	Cytosol	Approved		-0.214	0.38454	0.0252335	0.028	0.531173	0.002165	0.048	0.414978	0.00728823	0.015	0.85902	7.66707e-06	0.088	0.363916	-0.0755381	0.623143	1.21552	0.138975	-0.0283313	0.907852	-1.05608	0.40502	0.0115664	0.622308	-0.092	0.306325	-0.153	0.27182	-0.029	0.886949	0.409266	0.0046957	-0.309	0.0718447	-0.492835	0.0194227	0.367094	0.174555	0.0190048	0.189044
10832_24_3	somamer	B4GALT6	B4GT6	Beta-1,4-galactosyltransferase 6	Beta-1,4-galactosyltransferase 6; Catalyzes the synthesis of lactosylceramide (LacCer) via the transfer of galactose from UDP-galactose to glucosylceramide (GlcCer). LacCer is the starting point in the biosynthesis of all gangliosides (membrane-bound glycosphingolipids) which play pivotal roles in the CNS including neuronal maturation and axonal and myelin formation (By similarity). Belongs to th…	Inhibitory neurons			Intracellular and membrane	-0.001	0.998242	0.0193783	0.261	1.47738e-10	0.0600075	0.334	4.83358e-10	0.0922598	0.203	0.00282763	0.0388242	0.207	0.0222942	-0.270965	0.0251934	1.60869	0.0128047	-0.623951	0.00131126	0.6692	0.500017	0.102564	0.00107873	-0.044	0.689577	-0.121	0.400265	0.032	0.869794	-0.10492	0.351799	-0.170713	0.203154	-0.484453	0.00338756	0.0758665	0.719528	0.0306188	0.044929
10833_64_3	somamer	HHIP	HHIP	Hedgehog-interacting protein	Hedgehog-interacting protein; Modulates hedgehog signaling in several cell types including brain and lung through direct interaction with members of the hedgehog family; Belongs to the HHIP family.	Oligodendrocytes	Nucleoplasm	Uncertain	Secreted in other tissues	0.122	0.657804	0.0124771	0.166	5.73765e-05	0.0257562	0.179	0.00118683	0.0276635	0.162	0.0193306	0.0286785	0.121	0.194305	-0.473902	2.33241e-05	0.741796	0.204332	-0.268303	0.12479	0.406376	0.652454	0.0290341	0.218481	-0.052	0.620576	-0.056	0.734997	-0.06	0.740347	-0.411414	9.15101e-05	-0.0895183	0.46969	-0.11806	0.43691	-0.154867	0.427638	0.0125728	0.380799
10837_131_3	somamer	CLEC12B	CL12B	C-type lectin domain family 12 member B	C-type lectin domain family 12 member B; Cell surface receptor that protects target cells against natural killer cell-mediated lysis. Modulates signaling cascades and mediates tyrosine phosphorylation of target MAP kinases.	non-specific				-0.091	0.758219	0.00944922	-0.163	7.57593e-05	0.0096832	-0.201	0.000241768	0.0150737	-0.143	0.0400804	0.0083311	-0.166	0.0701796	-0.0950023	0.522779	-1.49072	0.0609908	0.558093	0.0192132	-0.417732	0.733165	0.0553647	0.0362735	0.053	0.611968	0.058	0.725468	0.064	0.726738	-0.00747707	0.957268	0.0898231	0.588582	0.286693	0.159726	-0.00226867	0.993085	0.00788801	0.590064
10847_1_3	somamer	SIGLEC15	SIG15	Sialic acid-binding Ig-like lectin 15	Sialic acid-binding Ig-like lectin 15; Binds sialylated glycoproteins.	non-specific	Golgi apparatus;Nucleoplasm	Approved		-0.134	0.625831	0.0118664	0.035	0.432551	0.000812111	-0.031	0.60052	0.00434516	0.108	0.127684	0.0142	0.056	0.584934	1.47851	4.29733e-15	0.996483	0.281862	-0.113087	0.682349	-1.23793	0.387192	0.00714411	0.778496	0.078	0.405932	0.064	0.691513	0.098	0.548356	1.2897	6.78561e-15	0.102579	0.586616	0.21559	0.351629	0.0852825	0.774293	0.00626622	0.681428
10848_137_3	somamer	BTNL3	BTNL3	Butyrophilin-like protein 3	Butyrophilin-like protein 3; Butyrophilin like 3.	non-specific				-0.07	0.84213	0.00369889	-0.075	0.0786362	0.00322585	-0.07	0.222608	0.00129621	-0.094	0.1903	0.0103539	-0.143	0.122223	0.0481765	0.690808	-0.985813	0.127866	0.451647	0.0200682	-0.415642	0.677287	0.0468038	0.0657383	0.051	0.629062	0.042	0.811235	0.07	0.695487	0.110165	0.369065	0.0150354	0.917891	0.0822094	0.645842	0.229471	0.318654	0.00786927	0.591353
10851_77_3	somamer	EBI3	IL27B	Interleukin-27 subunit beta	Interleukin-27 subunit beta; Associates with IL27 to form the IL-27 interleukin, a heterodimeric cytokine which functions in innate immunity. IL-27 has pro- and anti-inflammatory properties, that can regulate T-helper cell development, suppress T-cell proliferation, stimulate cytotoxic T-cell activity, induce isotype switching in B-cells, and that has diverse effects on innate immune cells. Among…	Monocytes			Secreted to blood	0.245	0.30999	0.0698565	0.042	0.340266	7.43016e-05	-0.007	0.912581	0.00676532	0.095	0.186839	0.0171954	0.123	0.186071	0.868934	2.05679e-14	0.970232	0.0843232	-0.00959832	0.954248	-0.846487	0.328988	0.0157382	0.497161	0.064	0.517667	0.082	0.604046	0.046	0.808902	0.644869	6.27477e-12	0.109901	0.308838	0.123288	0.351866	-0.0689006	0.685545	0.00490294	0.755627
10852_114_3	somamer	HNRNPDL	HNRDL	Heterogeneous nuclear ribonucleoprotein D-like	Heterogeneous nuclear ribonucleoprotein D-like; Acts as a transcriptional regulator. Promotes transcription repression. Promotes transcription activation in differentiated myotubes (By similarity). Binds to double- and single-stranded DNA sequences. Binds to the transcription suppressor CATR sequence of the COX5B promoter (By similarity). Binds with high affinity to RNA molecules that contain AU-…	non-specific	Nucleoplasm	Enhanced		0.074	0.821502	0.000150816	-0.012	0.792626	0.000953168	-0.063	0.273235	0.00986436	0.055	0.463599	0.0011844	0.195	0.0324263	0.981139	6.19556e-07	0.828105	0.415045	0.107749	0.722462	3.48616	0.0273902	0.0732543	0.00973644	0.097	0.271053	0.062	0.699663	0.136	0.373752	0.761489	1.03238e-07	0.0446472	0.789051	-0.085896	0.67473	0.676197	0.0105209	0.0356811	0.0229944
10855_55_3	somamer	PLXNB2	PLXB2	Plexin-B2	Plexin-B2; Cell surface receptor for SEMA4C, SEMA4D and SEMA4G that plays an important role in cell-cell signaling (By similarity). Plays a role in glutamatergic synapse development and is required for SEMA4A- mediated excitatory synapse development (By similarity). Binding to class 4 semaphorins promotes downstream activation of RHOA and phosphorylation of ERBB2 at 'Tyr-1248' (By similarity). Re…	Monocytes				0.301	0.230088	0.0654549	0.112	0.00737798	0.00161719	0.129	0.0209746	0.00241023	0.089	0.215374	0.000224686	0.139	0.132714	-1.35977	2.29309e-09	3.12338	0.00747103	0.438657	0.205307	-1.31452	0.462837	0.0598696	0.0261413	-0.023	0.854528	-0.058	0.725468	0.028	0.88826	-0.9899	2.81566e-07	-0.426986	0.0584542	0.0932658	0.735476	0.332285	0.349382	0.0129474	0.366233
10870_32_3	somamer	SPAST	Spastin	Spastin	Spastin; ATP-dependent microtubule severing protein that specifically recognizes and cuts microtubules that are polyglutamylated. Preferentially recognizes and acts on microtubules decorated with short polyglutamate tails: severing activity increases as the number of glutamates per tubulin rises from one to eight, but decreases beyond this glutamylation threshold. Severing activity is not depende…	non-specific	Nucleoplasm	Supported		0.126	0.647928	0.0269682	0.318	2.54167e-15	0.0873003	0.347	8.35398e-11	0.0993814	0.287	1.47238e-05	0.0772325	0.067	0.497494	-0.19524	0.158393	0.439624	0.550442	-0.0155437	0.943647	0.672078	0.555117	0.010665	0.652772	-0.05	0.639125	-0.112	0.445251	0.039	0.841293	-0.0619628	0.641425	-0.213854	0.177223	-0.144984	0.455312	0.164502	0.509912	0.00585288	0.703524
10872_103_3	somamer	SCARA3	SCAR3	Scavenger receptor class A member 3	Scavenger receptor class A member 3; Seems to protect cells by scavenging oxidative molecules or harmful products of oxidation.	Astrocytes	Endoplasmic reticulum	Supported		0.2	0.420379	0.034468	0.25	8.05058e-10	0.0617553	0.266	9.14012e-07	0.0660164	0.235	0.000496024	0.0644834	0.17	0.0633765	0.656489	1.16488e-06	1.99455	0.00466814	-0.409475	0.0506379	-0.753322	0.48541	0.062613	0.0212991	-0.042	0.70415	-0.137	0.325432	0.076	0.660003	0.805386	4.85205e-11	-0.25765	0.0688683	-0.324608	0.061667	0.275237	0.217124	0.0147557	0.302747
10876_300_3	somamer	BRAT1	BRAT1	BRCA1-associated ATM activator 1	BRCA1-associated ATM activator 1; Involved in DNA damage response; activates kinases ATM, SMC1A and PRKDC by modulating their phosphorylation status following ionizing radiation (IR) stress. Plays a role in regulating mitochondrial function and cell proliferation. Required for protein stability of MTOR and MTOR- related proteins, and cell cycle progress by growth factors.	non-specific	Nucleoplasm	Supported		-0.267	0.271044	0.070761	0.024	0.597461	0.000149385	0.032	0.586447	0.000621936	-0.009	0.912594	0.000399463	-0.286	0.00112463	1.06194	1.78841e-08	-3.61777	0.000226677	0.651342	0.0246409	0.356504	0.811006	0.113784	0.000477355	0.005	0.974688	0	0.999656	0.042	0.830163	0.843814	4.1485e-08	-0.000838276	0.996267	0.246865	0.261672	0.170174	0.547009	0.00820881	0.574636
10878_1_3	somamer	TNFRSF10B	TRAIL R2	Tumor necrosis factor receptor superfamily member 10B	Tumor necrosis factor receptor superfamily member 10B; Receptor for the cytotoxic ligand TNFSF10/TRAIL. The adapter molecule FADD recruits caspase-8 to the activated receptor. The resulting death-inducing signaling complex (DISC) performs caspase-8 proteolytic activation which initiates the subsequent cascade of caspases (aspartate-specific cysteine proteases) mediating apoptosis. Promotes the ac…	Monocytes				0.106	0.718591	0.00427009	0.349	2.32709e-18	0.111971	0.378	1.27962e-12	0.120066	0.335	3.0439e-07	0.125621	0.091	0.341539	0.474368	1.96077e-06	1.30112	0.0123574	-0.430072	0.00573569	-0.74943	0.348159	0.0660325	0.0166372	-0.147	0.063324	-0.171	0.211254	-0.138	0.368947	0.645895	5.05189e-11	-0.220167	0.0528674	-0.27241	0.0508105	-0.11964	0.503608	0.0413115	0.010827
10880_38_3	somamer	FAM163B	F163B	Protein FAM163B	Protein FAM163B; Family with sequence similarity 163 member B; Belongs to the FAM163 family.	Excitatory neurons	Cytosol;Nuclear bodies;Plasma membrane	Approved		-0.1	0.732197	0.0136159	-0.003	0.938685	0.00116062	0.038	0.521094	1.17993e-05	-0.039	0.613478	0.00444984	0.022	0.844719	0.0398616	0.764327	0.391422	0.580864	-0.235652	0.266529	0.0742685	0.945985	0.00826223	0.737733	0.035	0.762242	-0.085	0.589476	0.167	0.266382	0.0845282	0.464944	-0.186481	0.175843	-0.51484	0.00243437	0.364396	0.093635	0.0262087	0.0792535
10882_12_3	somamer	DSC1	Desmocollin-1	Desmocollin-1	Desmocollin-1; Component of intercellular desmosome junctions. Involved in the interaction of plaque proteins and intermediate filaments mediating cell-cell adhesion. May contribute to epidermal cell positioning (stratification) by mediating differential adhesiveness between cells that express different isoforms. Linked to the keratinization of epithelial tissues.	non-specific				0.116	0.678069	0.000251971	0.327	3.95086e-16	0.0838402	0.306	1.34306e-08	0.0740902	0.346	1.00812e-07	0.0952966	0.036	0.735298	0.572563	0.00055984	-0.388827	0.655304	0.176914	0.496803	1.45518	0.280739	0.0107715	0.649382	-0.051	0.629062	-0.029	0.882759	-0.065	0.718729	0.858702	7.95923e-09	-0.0707536	0.682466	0.14001	0.509275	-0.0714403	0.793314	0.0029813	0.866115
10888_4_3	somamer	GALNT7	GALT7	N-acetylgalactosaminyltransferase 7	N-acetylgalactosaminyltransferase 7; Glycopeptide transferase involved in O-linked oligosaccharide biosynthesis, which catalyzes the transfer of an N-acetyl-D- galactosamine residue to an already glycosylated peptide. In contrast to other proteins of the family, it does not act as a peptide transferase that transfers GalNAc onto serine or threonine residue on the protein receptor, but instead req…	Inhibitory neurons	Golgi apparatus	Approved		-0.204	0.40957	0.0497036	-0.051	0.240571	0.00201216	-0.081	0.157715	0.00451252	-0.066	0.372378	0.00323516	0.005	0.966622	-0.747466	6.28826e-05	0.331549	0.733813	0.915987	0.00190266	-0.11679	0.938266	0.054315	0.0390658	-0.069	0.478467	-0.028	0.884592	-0.093	0.570696	-0.584107	0.000357797	-0.0418	0.828496	1.05352	1.12648e-05	-0.429253	0.158824	0.0616837	0.000573908
10890_135_3	somamer	LCTL	LCTL	Lactase-like protein	Lactase-like protein; Plays a role in formation of the lens suture in the eye, which is important for normal optical properties of the lens. Belongs to the glycosyl hydrolase 1 family. Klotho subfamily.	non-specific	Plasma membrane	Approved		0.408	0.205913	0.137598	-0.048	0.265118	0.00155571	-0.062	0.282983	0.00320527	-0.055	0.459532	0.00172223	0.201	0.0267012	0.145268	0.380839	1.71115	0.0537277	0.451788	0.0879444	0.0504149	0.970548	0.0576054	0.0310316	-0.099	0.257538	-0.047	0.783044	-0.161	0.287604	0.601433	2.96065e-05	-0.152109	0.369003	0.325419	0.117521	-0.0724469	0.785994	0.0137479	0.337343
10894_25_3	somamer	SCGN	Secretagogin	Secretagogin	Secretagogin, EF-hand calcium binding protein.	non-specific	Cytosol	Supported	Intracellular and membrane	0.255	0.287166	0.0654219	0.452	3.91637e-31	0.181135	0.451	8.77296e-18	0.19788	0.446	1.29021e-12	0.156322	0.028	0.799894	0.489718	0.00419906	-0.251568	0.780359	0.288543	0.285113	2.08045	0.137114	0.0262497	0.261333	-0.121	0.14956	-0.202	0.114534	0.002	0.993295	0.97148	1.99307e-09	-0.400019	0.0337393	0.0080167	0.972235	0.267532	0.366534	0.0146857	0.305248
10895_28_3	somamer	TMPRSS11B	TM11B	Transmembrane protease serine 11B	Transmembrane protease serine 11B; Serine protease.	Granulocytes				-0.035	0.94119	0.000191543	-0.002	0.966692	0.00108798	-0.007	0.910794	0.000706702	0.014	0.863757	0.00228147	0.007	0.947034	0.661781	4.46339e-05	0.54815	0.516942	-0.0576841	0.819373	-1.49403	0.254051	0.00769992	0.757548	-0.115	0.179512	-0.188	0.152942	-0.038	0.841986	0.87938	4.24821e-11	-0.380401	0.0137764	-0.327802	0.0828479	0.336553	0.165688	0.0206411	0.15631
10900_272_3	somamer	STMN2	STMN2	Stathmin-2	Stathmin-2; Regulator of microtubule stability. When phosphorylated by MAPK8, stabilizes microtubules and consequently controls neurite length in cortical neurons. In the developing brain, negatively regulates the rate of exit from multipolar stage and retards radial migration from the ventricular zone (By similarity).	Excitatory neurons	Vesicles	Approved		0.097	0.740027	0.0154037	0.3	1.10516e-13	0.0760521	0.343	1.49511e-10	0.0853248	0.281	2.31787e-05	0.0883054	0.184	0.0445774	0.0329722	0.780702	1.79058	0.00499559	-0.45837	0.01588	-0.145066	0.881902	0.0788083	0.00648612	-0.07	0.46554	-0.137	0.325432	-0.013	0.953202	0.154043	0.168815	-0.180654	0.174992	-0.375631	0.0217921	0.0490839	0.814962	0.0223276	0.127661
10901_334_3	somamer	ITM2C	ITM2C	Integral membrane protein 2C	Integral membrane protein 2C; Negative regulator of amyloid-beta peptide production. May inhibit the processing of APP by blocking its access to alpha- and beta-secretase. Binding to the beta-secretase-cleaved APP C-terminal fragment is negligible, suggesting that ITM2C is a poor gamma-secretase cleavage inhibitor. May play a role in TNF-induced cell death and neuronal differentiation (By similar…	Dendritic cells				-0.219	0.374063	0.0708131	-0.2	1.12622e-06	0.0255461	-0.224	4.01851e-05	0.0351836	-0.16	0.0206578	0.0136162	-0.153	0.0953213	-0.718938	5.55028e-08	-1.47135	0.0310843	-0.0151376	0.940462	-0.24404	0.816093	0.0487046	0.0572246	-0.025	0.840336	-0.005	0.982561	-0.069	0.698743	-0.595064	1.05738e-07	-0.0154545	0.90574	-0.20458	0.201723	-0.166336	0.419104	0.0125263	0.382603
10902_53_3	somamer	ASPRV1	APRV1	Retroviral-like aspartic protease 1	Aspartic peptidase retroviral like 1.	non-specific	Cytosol	Approved		0.021	0.964421	0.00131708	-0.07	0.101786	0.00739102	-0.05	0.393009	0.00712012	-0.077	0.291996	0.00531545	-0.021	0.850612	-0.072464	0.691816	-0.00608844	0.995014	-0.218303	0.453652	0.592052	0.694491	0.00362886	0.901351	0.01	0.941701	-0.088	0.565857	0.12	0.449155	0.0244778	0.875778	-0.0824654	0.65807	-0.364009	0.11177	0.22447	0.444944	0.00722053	0.628729
10903_50_3	somamer	STX8	STX8	Syntaxin-8	Syntaxin-8; Vesicle trafficking protein that functions in the early secretory pathway, possibly by mediating retrograde transport from cis- Golgi membranes to the ER; Belongs to the syntaxin family.	non-specific	Vesicles	Approved		0.104	0.722537	0.0197813	0.321	1.51645e-15	0.095543	0.382	7.39172e-13	0.120988	0.254	0.000156341	0.0760941	0.148	0.106795	0.0276009	0.790104	1.24537	0.0251902	-0.300711	0.0698249	0.109272	0.8983	0.0546864	0.0379247	-0.071	0.461743	-0.148	0.281668	0.014	0.950307	0.104471	0.286016	-0.173109	0.137621	-0.177458	0.21438	0.0407566	0.824277	0.0124365	0.386219
10907_116_3	somamer	NTM	NTRI	Neurotrimin	Neurotrimin; Neural cell adhesion molecule; Belongs to the immunoglobulin superfamily. IgLON family.	Astrocytes			Intracellular and membrane	-0.033	0.944747	0.0019341	0.166	5.93274e-05	0.0256917	0.257	2.30193e-06	0.0514574	0.092	0.201349	0.0130778	0.187	0.0408907	-0.22822	0.0483029	1.59517	0.00988262	-0.664705	0.000358289	0.730475	0.441383	0.117261	0.000376122	-0.023	0.856871	-0.107	0.46622	0.054	0.771982	-0.0637898	0.542718	-0.157277	0.207566	-0.652243	2.52153e-05	0.12627	0.520687	0.0557281	0.00138343
10908_2_3	somamer	GALNT13	GLT13	Polypeptide N-acetylgalactosaminyltransferase 13	Polypeptide N-acetylgalactosaminyltransferase 13; Catalyzes the initial reaction in O-linked oligosaccharide biosynthesis, the transfer of an N-acetyl-D-galactosamine residue to a serine or threonine residue on the protein receptor. Has a much stronger activity than GALNT1 to transfer GalNAc to mucin peptides, such as Muc5Ac and Muc7. Able to glycosylate SDC3. May be responsible for the synthesis…	OPC				-0.041	0.922253	5.18502e-09	0.277	7.81895e-12	0.0579496	0.337	3.10724e-10	0.0799095	0.207	0.00229843	0.0355334	0.084	0.387284	-1.06445	7.38601e-12	1.21739	0.118769	-0.371827	0.110858	0.769166	0.522916	0.0416784	0.0949559	-0.039	0.726941	-0.082	0.604116	-0.002	0.993725	-0.959036	1.99928e-11	-0.0448647	0.785399	-0.238192	0.23894	-0.0416059	0.872754	0.00598746	0.698808
10910_6_3	somamer	CEACAM4	CEAM4	Carcinoembryonic antigen-related cell adhesion molecule 4	Carcinoembryonic antigen-related cell adhesion molecule 4; Granulocyte orphan receptor that acts as an trigger efficient phagocytosis of attached particles.	Macrophages				-0.061	0.86711	0.00601542	0.03	0.505011	0.00137131	-0.004	0.952766	0.00035962	0.068	0.357599	0.00359678	-0.252	0.00461514	1.29669	7.65841e-09	-5.08373	1.47739e-05	0.233434	0.495218	2.8762	0.10552	0.105197	0.00088527	0.062	0.532776	0.081	0.605699	0.045	0.81691	0.644396	0.000163673	0.422686	0.0363823	0.33156	0.179953	-0.229273	0.470354	0.0168337	0.239603
10914_4_3	somamer	CHIC2	CHIC2	Cysteine-rich hydrophobic domain-containing protein 2	Cysteine-rich hydrophobic domain-containing protein 2; Cysteine rich hydrophobic domain 2; Belongs to the CHIC family.	non-specific	Plasma membrane;Vesicles	Enhanced		-0.18	0.488635	0.025905	-0.035	0.427176	0.00592523	0.005	0.934637	0.0012448	-0.094	0.188458	0.0199609	-0.08	0.407504	0.962679	1.29475e-08	-0.291317	0.736136	0.164615	0.524111	-1.92163	0.151772	0.0248072	0.285578	0.067	0.488098	0.089	0.56237	0.049	0.79127	0.676762	9.33498e-07	0.261333	0.105984	0.220571	0.265462	-0.289164	0.256154	0.00847013	0.561867
10916_44_3	somamer	PLA2R1	PLA2R	Secretory phospholipase A2 receptor	Soluble secretory phospholipase A2 receptor; Receptor for secretory phospholipase A2 (sPLA2). Acts as a receptor for phospholipase sPLA2-IB/PLA2G1B but not sPLA2-IIA/PLA2G2A. Also able to bind to snake PA2-like toxins. Although its precise function remains unclear, binding of sPLA2 to its receptor participates in both positive and negative regulation of sPLA2 functions as well as clearance of sPL…	Inhibitory neurons	Cytosol	Approved	Secreted to blood	-0.122	0.657784	0.0206259	0.23	1.77917e-08	0.0619999	0.261	1.52634e-06	0.0822321	0.161	0.0203021	0.0295717	0.088	0.363916	-0.171204	0.0837717	0.151403	0.773365	0.48481	0.00229682	0.0313739	0.969224	0.0531894	0.0420623	-0.142	0.0741008	-0.062	0.704073	-0.227	0.100769	0.0338922	0.710691	-0.0788571	0.468356	0.534865	7.26903e-05	-0.315927	0.0659289	0.0620868	0.000539789
10917_40_3	somamer	GNGT2	GBGT2	Guanine nucleotide-binding protein G(I)/G(S)/G(O) subunit gamma-T2	Guanine nucleotide-binding protein G(I)/G(S)/G(O) subunit gamma-T2; Guanine nucleotide-binding proteins (G proteins) are involved as a modulator or transducer in various transmembrane signaling systems. The beta and gamma chains are required for the GTPase activity, for replacement of GDP by GTP, and for G protein-effector interaction.	NK cells				-0.162	0.542367	0.0293331	-0.05	0.245929	3.85179e-06	-0.177	0.00131525	0.01686	0.07	0.340162	0.0149353	-0.129	0.164709	0.102118	0.504055	-1.25519	0.124357	0.609204	0.013003	0.968848	0.44213	0.0415273	0.0956054	-0.073	0.447368	-0.039	0.831308	-0.104	0.524267	0.320288	0.0193304	-0.0997629	0.538841	0.355752	0.074523	-0.192009	0.453187	0.0153846	0.281995
10924_258_3	somamer	CYB5D2	NEUFC	Neuferricin	Neuferricin; Heme-binding protein which promotes neuronal but not astrocyte differentiation.	non-specific	Endoplasmic reticulum;Plasma membrane	Approved	Secreted to blood	0.047	0.908544	3.40073e-06	0.204	6.89286e-07	0.0390188	0.212	0.000105693	0.0434517	0.207	0.00229843	0.0381492	0.159	0.0818712	-0.443618	1.62572e-05	1.07699	0.0453226	-0.233791	0.144896	-0.425912	0.607075	0.0326708	0.173029	-0.042	0.704355	-0.105	0.47437	0.042	0.827711	-0.3503	0.000165677	-0.119354	0.276347	-0.117274	0.382997	-0.0312373	0.856489	0.00951481	0.509591
10927_65_3	somamer	ST14	ST14	Suppressor of tumorigenicity 14 protein	Suppressor of tumorigenicity 14 protein; Degrades extracellular matrix. Proposed to play a role in breast cancer invasion and metastasis. Exhibits trypsin-like activity as defined by cleavage of synthetic substrates with Arg or Lys as the P1 site. Involved in the terminal differentiation of keratinocytes through prostasin (PRSS8) activation and filaggrin (FLG) processing.	Dendritic cells	Nucleoplasm;Vesicles	Approved		-0.029	0.949086	0.000569726	0.181	1.10122e-05	0.0298603	0.201	0.0002574	0.0475943	0.149	0.0322888	0.0114268	0.212	0.018754	-0.44701	0.00377185	2.58592	0.00170385	0.0168505	0.944738	-1.55168	0.218505	0.0570012	0.0322479	-0.1	0.250411	-0.086	0.581941	-0.108	0.49819	-0.201137	0.122354	-0.135759	0.380252	0.170904	0.367784	-0.192221	0.430668	0.012153	0.396878
10928_7_3	somamer	IL36A	IL-1F6	Interleukin-36 alpha	Interleukin-36 alpha; Cytokine that binds to and signals through the IL1RL2/IL-36R receptor which in turn activates NF-kappa-B and MAPK signaling pathways in target cells linked to a pro-inflammatory response. Part of the IL- 36 signaling system that is thought to be present in epithelial barriers and to take part in local inflammatory response; similar to the IL-1 system with which it shares the…	non-specific			Secreted to blood	-0.055	0.887304	7.03877e-05	0.041	0.344084	0.00219205	0.07	0.225979	0.00929743	0.002	0.979269	0.0005892	-0.016	0.889226	0.839653	3.42719e-05	-0.24864	0.813884	0.282678	0.370861	0.306629	0.851121	0.00466177	0.86607	-0.017	0.898184	-0.121	0.400265	0.126	0.420734	1.13264	3.19276e-11	-0.196656	0.31783	-0.218038	0.366425	0.648722	0.0370655	0.0127519	0.374416
10933_107_3	somamer	CALN1	CABP8	Calcium-binding protein 8	Calcium-binding protein 8; Negatively regulates Golgi-to-plasma membrane trafficking by interacting with PI4KB and inhibiting its activity (By similarity). May play a role in the physiology of neurons and is potentially important in memory and learning.	Inhibitory neurons	Vesicles	Uncertain		0.106	0.718822	0.00327773	0.111	0.00787334	0.0090464	0.152	0.00614454	0.0203899	0.09	0.21162	0.00251116	0.178	0.0510372	0.367061	0.0157078	1.10599	0.169888	-0.261144	0.277642	2.4725	0.0478908	0.0782347	0.0068087	-0.044	0.692153	-0.158	0.253131	0.079	0.646733	0.780472	9.89354e-08	-0.259392	0.129401	-0.447679	0.0331169	0.425905	0.114328	0.0150557	0.293096
10938_13_3	somamer	CD58	sLFA-3	Lymphocyte function-associated antigen 3	Lymphocyte function-associated antigen 3; Ligand of the T-lymphocyte CD2 glycoprotein. This interaction is important in mediating thymocyte interactions with thymic epithelial cells, antigen-independent and -dependent interactions of T-lymphocytes with target cells and antigen-presenting cells and the T-lymphocyte rosetting with erythrocytes. In addition, the LFA-3/CD2 interaction may prime respo…	non-specific				0.288	0.238689	0.102871	0.321	1.61294e-15	0.0838257	0.302	2.16939e-08	0.0728887	0.336	2.64867e-07	0.0981493	0.014	0.902617	0.157455	0.289678	0.607332	0.443256	0.245646	0.299652	0.0725379	0.952758	0.0141332	0.542811	-0.111	0.20107	-0.128	0.371818	-0.049	0.792365	0.309322	0.0267785	-0.23296	0.160078	0.33291	0.101819	-0.0536933	0.83707	0.0207191	0.155281
10939_16_3	somamer	PLEKHA4	PKHA4	Pleckstrin homology domain-containing family A member 4	Pleckstrin homology domain-containing family A member 4; Binds specifically to phosphatidylinositol 3-phosphate (PtdIns3P), but not to other phosphoinositides.	Lymphatic endothelial cells	Cytosol;Plasma membrane	Approved		-0.275	0.261743	0.092658	-0.004	0.934165	0.00220219	-0.002	0.974508	0.00151354	0.006	0.944625	0.00243475	0.005	0.966638	0.418332	0.00829058	1.03564	0.216865	-0.0488594	0.845109	0.192796	0.881624	0.0160075	0.489235	-0.013	0.920351	-0.079	0.617359	0.064	0.724026	0.26805	0.0348773	-0.128438	0.394274	-0.111769	0.545427	0.260792	0.272758	0.00356147	0.833378
10940_25_3	somamer	SRL	SRCA	Sarcalumenin	Sarcalumenin; May be involved in the regulation of calcium transport.	non-specific			Intracellular and membrane	0.151	0.570871	0.0116759	0.306	3.15016e-14	0.0762801	0.259	1.86668e-06	0.0508629	0.356	3.62055e-08	0.109406	0.161	0.0796071	-0.148493	0.257546	0.62774	0.368937	0.399784	0.0564077	0.665904	0.537577	0.0443859	0.0779808	-0.169	0.0261995	-0.211	0.09112	-0.094	0.569108	0.375642	0.00261969	-0.46383	0.0018004	0.233818	0.196921	0.462564	0.0474251	0.0449096	0.00657698
10943_36_3	somamer	WBP1	WBP1	WW domain-binding protein 1	WW domain binding protein 1.	Plasma cells	Cytosol	Approved		-0.162	0.541137	0.034028	-0.12	0.00394918	0.00499388	-0.189	0.000583061	0.0328476	-0.038	0.624176	0.00204458	-0.097	0.311989	-0.58147	4.48967e-07	-0.652544	0.272511	-0.0200367	0.91008	-0.380124	0.679033	0.0187123	0.415082	-0.113	0.190397	-0.083	0.594945	-0.171	0.24993	-0.306745	0.00511215	-0.0946598	0.46541	-0.110165	0.488481	-0.278662	0.173304	0.0217646	0.136964
10948_14_3	somamer	PLD3	PLD3	Phospholipase D3	5'-3' exonuclease PLD3; 5'->3' DNA exonuclease which digests single-stranded DNA (ssDNA). Regulates inflammatory cytokine responses via the degradation of nucleic acids, by reducing the concentration of ssDNA able to stimulate TLR9, a nucleotide-sensing receptor in collaboration with PLD4 (By similarity). May be important in myotube formation. Plays a role in lysosomal homeostasis. Involved in th…	non-specific	Cytosol;Endoplasmic reticulum	Approved		0.046	0.90974	0.00633465	0.202	8.56049e-07	0.037268	0.334	4.85964e-10	0.0914516	0.068	0.359946	0.00459616	0.166	0.0701796	0.0909636	0.433507	0.990754	0.110434	-0.440156	0.0180859	0.604315	0.527911	0.0537915	0.040409	0.005	0.974589	-0.068	0.674968	0.061	0.739696	0.175856	0.0961368	-0.0755371	0.547366	-0.503583	0.00116519	0.0811768	0.681669	0.0331698	0.0324058
10949_59_3	somamer	RPLP2	RLA2	60S acidic ribosomal protein P2	60S acidic ribosomal protein P2; Plays an important role in the elongation step of protein synthesis.	non-specific	Cytosol;Nuclear speckles	Approved	Intracellular and membrane	0.164	0.534694	0.0384259	0.168	4.4095e-05	0.02139	0.17	0.00205727	0.0165511	0.184	0.00730705	0.0342232	0.035	0.746019	0.0547751	0.654653	0.94297	0.14957	-0.0561575	0.773371	-0.578445	0.566797	0.012045	0.607594	0.015	0.90674	-0.043	0.810318	0.089	0.592725	0.0121241	0.908754	0.0250491	0.842252	-0.190648	0.217297	0.0745868	0.70705	0.00558008	0.718771
10956_82_3	somamer	GCSH	GCSH	Glycine cleavage system H protein, mitochondrial	Glycine cleavage system H protein, mitochondrial; The glycine cleavage system catalyzes the degradation of glycine. The H protein (GCSH) shuttles the methylamine group of glycine from the P protein (GLDC) to the T protein (GCST). Belongs to the GcvH family.	non-specific	Vesicles	Approved	Intracellular and membrane	-0.135	0.620998	0.0397491	-0.312	1.00222e-14	0.0783893	-0.375	1.86157e-12	0.109269	-0.212	0.00174951	0.0340821	-0.158	0.0847167	3.13691	1.71893e-23	-1.80921	0.216341	-0.447807	0.305476	-2.68167	0.236081	0.0554711	0.0359691	0.104	0.230553	0.083	0.597064	0.116	0.461802	2.50703	6.55366e-25	0.0937953	0.726277	-0.598661	0.0690911	0.147721	0.726565	0.0121216	0.397686
10959_125_3	somamer	BET1L	BET1L	BET1-like protein	BET1-like protein; Vesicle SNARE required for targeting and fusion of retrograde transport vesicles with the Golgi complex. Required for the integrity of the Golgi complex (By similarity).	non-specific	Golgi apparatus	Supported		-0.287	0.241533	0.0915494	-0.081	0.0553679	0.00251225	-0.051	0.381512	0.000596909	-0.114	0.107745	0.00523741	-0.055	0.586961	-0.55217	2.25949e-05	-0.0442891	0.947939	-0.0386895	0.848615	-0.661951	0.528329	0.00488469	0.858125	-0.075	0.428689	-0.108	0.462587	-0.063	0.726738	-0.120527	0.336443	-0.125713	0.399364	-0.450477	0.0141617	0.0346933	0.88267	0.0216789	0.138305
10961_15_3	somamer	RARRES3	TIG3	Retinoic acid receptor responder protein 3	Phospholipase A and acyltransferase 4; Exhibits both phospholipase A1/2 and acyltransferase activities. Shows phospholipase A1 (PLA1) and A2 (PLA2), catalyzing the calcium-independent release of fatty acids from the sn-1 or sn-2 position of glycerophospholipids. For most substrates, PLA1 activity is much higher than PLA2 activity. Shows O- acyltransferase activity, catalyzing the transfer of a fa…	NK cells				-0.168	0.526416	0.0318552	-0.271	2.67406e-11	0.0510792	-0.274	4.36808e-07	0.0586103	-0.265	7.30402e-05	0.0430351	-0.355	3.48169e-05	0.679873	5.48354e-05	-3.81811	2.23198e-05	0.394962	0.133905	-0.0417506	0.975512	0.1473	3.71634e-05	0.072	0.453454	0.047	0.782134	0.088	0.593248	0.380768	0.00761518	0.0891265	0.597804	-0.0158584	0.938978	0.209478	0.43172	0.00684311	0.648594
10962_46_3	somamer	DEFB105A	D105A	Beta-defensin 105	Beta-defensin 105; Has antibacterial activity.	non-specific			Secreted in male reproductive system	0.081	0.797141	0.0110803	-0.058	0.179425	0.0015936	-0.078	0.174861	0.00149691	-0.049	0.518662	0.00318564	-0.077	0.428269	0.201264	0.230451	-0.579696	0.516445	0.42751	0.110283	-0.269345	0.845404	0.0160567	0.487707	-0.053	0.606904	-0.001	0.998418	-0.129	0.408683	0.372337	0.00811146	-0.0308013	0.853245	0.185697	0.363445	0.0857975	0.743826	0.00421308	0.794551
10966_1_3	somamer	AHSG	a2-HS-Glycoprotein	Alpha-2-HS-glycoprotein	Alpha-2-HS-glycoprotein chain A; Promotes endocytosis, possesses opsonic properties and influences the mineral phase of bone. Shows affinity for calcium and barium ions; Belongs to the fetuin family.	Endothelial cells	Golgi apparatus	Enhanced	Secreted to blood	0.055	0.885595	0.00435529	-0.024	0.596148	0.000135431	-0.123	0.0285641	0.00115914	0.084	0.246788	0.00376504	-0.118	0.205995	0.126484	0.155294	-0.450944	0.341174	-0.179056	0.206322	0.365759	0.617409	0.0148161	0.522881	-0.041	0.710407	-0.039	0.8273	-0.059	0.747209	0.0931795	0.245862	0.0114454	0.904551	0.0221435	0.849963	-0.106163	0.480672	0.00195156	0.925632
10967_12_3	somamer	PRL	PRL	Prolactin	Prolactin; Prolactin acts primarily on the mammary gland by promoting lactation; Belongs to the somatotropin/prolactin family.	non-specific			Secreted to blood	0.001	0.998242	0.00229517	0.03	0.501595	0.0002909	-0.11	0.051858	0.0155533	0.226	0.000819268	0.0690509	-0.18	0.0485906	-0.680013	1.07272e-05	-1.58783	0.0490368	0.597808	0.0134078	0.288663	0.816161	0.0515471	0.0471388	-0.155	0.047067	-0.069	0.667409	-0.255	0.0572776	-0.548861	2.87386e-05	-0.0907193	0.556352	0.809015	2.39391e-05	-0.488833	0.0449378	0.0672587	0.000258368
10970_3_3	somamer	ART3	NAR3	Ecto-ADP-ribosyltransferase 3	ADP-ribosyltransferase 3.	Excitatory neurons			Intracellular and membrane	-0.055	0.885578	0.00389721	0.246	1.48018e-09	0.0751574	0.449	1.18483e-17	0.200229	-0.005	0.950377	0.000510403	0.184	0.0438112	0.0572375	0.500282	1.07812	0.0179942	-0.207256	0.126367	-0.00423421	0.995172	0.0531889	0.0420623	-0.088	0.331577	-0.131	0.356009	-0.05	0.788915	0.214461	0.00539397	-0.142775	0.118104	-0.174182	0.120042	-0.067625	0.6382	0.0257815	0.083743
10974_20_3	somamer	SPINK7	ISK7	Serine protease inhibitor Kazal-type 7	Serine protease inhibitor Kazal-type 7; Probable serine protease inhibitor.	Granulocytes			Secreted in other tissues	-0.004	0.992093	0.000570486	-0.03	0.492621	0.000364712	-0.131	0.0189817	0.0117727	0.112	0.11265	0.0112034	0.122	0.189773	-0.0867314	0.334309	0.675099	0.159172	-0.254739	0.07587	-0.141258	0.848586	0.026779	0.2523	-0.035	0.761051	0.004	0.987558	-0.086	0.604027	-0.0719061	0.410199	0.0848778	0.41391	0.0712236	0.576048	-0.197226	0.2288	0.00411527	0.799613
10976_44_3	somamer	MUC1	MUC1	Mucin-1	Mucin-1 subunit alpha; The alpha subunit has cell adhesive properties. Can act both as an adhesion and an anti-adhesion protein. May provide a protective layer on epithelial cells against bacterial and enzyme attack.	Granulocytes	Plasma membrane	Supported	Secreted in other tissues	0.017	0.969455	6.99505e-22	0.003	0.945183	0.000686307	0.005	0.930969	2.28053e-06	0.009	0.913928	0.00306298	0.039	0.712001	-0.410825	0.00257849	0.166295	0.816841	-0.177195	0.409224	-0.0241107	0.982679	0.00374082	0.89826	-0.041	0.71362	-0.095	0.529975	0.003	0.991011	-0.244286	0.101317	-0.19787	0.264169	-0.160141	0.46099	0.192479	0.490646	0.00404178	0.80508
10977_55_3	somamer	UCMA	UCMA	Unique cartilage matrix-associated protein	Unique cartilage matrix-associated protein C-terminal fragment; May be involved in the negative control of osteogenic differentiation of osteochondrogenic precursor cells in peripheral zones of fetal cartilage and at the cartilage-bone interface.	non-specific			Secreted to extracellular matrix	0.024	0.956494	0.000973323	0.422	5.86498e-27	0.154057	0.5	6.28617e-22	0.204389	0.367	1.26986e-08	0.127244	-0.042	0.689437	-0.0435274	0.686644	-0.4164	0.469286	-0.521506	0.00270451	1.57375	0.0780598	0.0555423	0.0357851	-0.094	0.293508	-0.127	0.378724	-0.084	0.621553	0.145436	0.169504	-0.167498	0.183553	-0.391519	0.0115243	-0.143189	0.470474	0.0411683	0.0110344
10980_11_3	somamer	ACHE	ACES	Acetylcholinesterase	Acetylcholinesterase; Terminates signal transduction at the neuromuscular junction by rapid hydrolysis of the acetylcholine released into the synaptic cleft. Role in neuronal apoptosis. Belongs to the type-B carboxylesterase/lipase family.	Inhibitory neurons	Golgi apparatus	Approved	Intracellular and membrane	0.144	0.588086	0.0172344	0.264	7.85756e-11	0.0605057	0.417	3.72281e-15	0.126941	0.229	0.000724391	0.0475779	0.028	0.800084	-0.49672	0.00199762	0.371915	0.660301	-1.82473	1.14562e-11	2.50239	0.0570313	0.220953	8.28621e-08	-0.012	0.930806	-0.031	0.873012	-0.08	0.637198	-0.359231	0.0223586	-0.0319994	0.863718	-1.54961	4.99012e-11	-0.219297	0.455794	0.152667	1.79171e-10
10981_56_3	somamer	NRG3	NRG3	Pro-neuregulin-3, membrane-bound isoform	Pro-neuregulin-3, membrane-bound isoform; Direct ligand for the ERBB4 tyrosine kinase receptor. Binding results in ligand-stimulated tyrosine phosphorylation and activation of the receptor. Does not bind to the EGF receptor, ERBB2 or ERBB3 receptors. May be a survival factor for oligodendrocytes. Belongs to the neuregulin family.	Excitatory neurons	Vesicles	Uncertain	Secreted in brain	-0.04	0.924347	0.000148827	0.231	1.5331e-08	0.0522365	0.317	3.69497e-09	0.0929336	0.159	0.0215964	0.0290176	0.185	0.0421272	0.0621524	0.581208	1.64198	0.0067546	-0.50987	0.00491088	-0.340412	0.714002	0.0790703	0.00634608	-0.08	0.390769	-0.143	0.302603	-0.045	0.815354	0.162228	0.111309	-0.160231	0.18598	-0.417696	0.00512471	-0.142101	0.456538	0.0466841	0.00505081
11067_13_3	somamer	BGLAP	Osteocalcin	Osteocalcin	Osteocalcin; Constitutes 1-2% of the total bone protein. It binds strongly to apatite and calcium.	non-specific			Secreted to blood	0.078	0.809218	0.00763462	0.055	0.204262	0.00130305	0.072	0.213006	0.00276562	0.048	0.524057	0.00119704	0.047	0.652925	-0.194966	0.149647	0.186824	0.795107	-0.193049	0.369624	0.268206	0.80955	0.00509949	0.851251	-0.039	0.725841	-0.13	0.364473	0.065	0.715446	-0.0501098	0.639321	-0.240114	0.0597075	-0.449491	0.00417529	0.282487	0.159552	0.026477	0.076681
11071_1_3	somamer	IL5	IL-5	Interleukin-5	Interleukin-5; Factor that induces terminal differentiation of late- developing B-cells to immunoglobulin secreting cells; Belongs to the IL-5 family.	Granulocytes			Secreted to blood	-0.097	0.740576	0.00399022	-0.058	0.176776	0.000507377	-0.11	0.0506026	0.00549132	-0.004	0.959299	0.000597168	-0.062	0.536599	-0.762891	4.7452e-07	-0.423216	0.587915	0.558019	0.0175812	0.03292	0.978254	0.0299688	0.206025	-0.045	0.681644	-0.034	0.855571	-0.06	0.740396	-0.509594	9.00298e-06	-0.0685405	0.610825	0.0317216	0.847684	0.105278	0.620054	0.00151929	0.946887
11081_1_3	somamer	GPD1	GPDA	Glycerol-3-phosphate dehydrogenase [NAD(+)], cytoplasmic	Glycerol-3-phosphate dehydrogenase 1; Belongs to the NAD-dependent glycerol-3-phosphate dehydrogenase family.	Macrophages				0.087	0.774189	0.000505936	0.137	0.000946752	0.0262513	0.157	0.00471521	0.0381284	0.104	0.144176	0.0127914	0.091	0.344491	0.512918	0.0159212	-1.39632	0.215677	0.185835	0.580704	3.40779	0.0514637	0.0230707	0.317023	-0.037	0.745489	0.071	0.658832	-0.171	0.24993	0.636535	0.00138919	0.140941	0.549099	0.230671	0.424084	-0.341579	0.357257	0.00294033	0.868814
11083_23_3	somamer	ENO2	NSE	Gamma-enolase	Gamma-enolase; Has neurotrophic and neuroprotective properties on a broad spectrum of central nervous system (CNS) neurons. Binds, in a calcium- dependent manner, to cultured neocortical neurons and promotes cell survival (By similarity).	Excitatory neurons	Cytosol;Plasma membrane	Enhanced		-0.002	0.996833	0.00302621	0.193	2.70796e-06	0.0205191	0.229	2.72162e-05	0.0352078	0.163	0.0187465	0.00950325	0.147	0.110316	0.35807	0.0393963	1.49915	0.104924	-0.0736279	0.789154	1.77757	0.213265	0.059058	0.0276437	0.047	0.661044	-0.041	0.81537	0.158	0.297648	0.551672	0.000200457	0.00759341	0.965349	-0.226741	0.29057	0.139264	0.613392	0.00396782	0.80839
11089_7_3	somamer	IGHA2	IgA	Immunoglobulin A	Contributes to immunoglobulin receptor binding activity. Involved in antibacterial humoral response; glomerular filtration; and positive regulation of respiratory burst. Located in extracellular space. Part of monomeric IgA immunoglobulin complex and secretory dimeric IgA immunoglobulin complex.	Plasma cells			Immunoglobulin genes	0.05	0.901285	0.000600023	0.034	0.434339	0.00165915	0.058	0.319967	0.00332675	-0.055	0.464018	0.00106954	-0.1	0.293963	-0.154456	0.229249	-1.28871	0.0605533	1.17036	3.70399e-08	0.104853	0.921003	0.1563	1.78111e-05	0.006	0.970977	0.042	0.811235	0.004	0.987153	-0.0295119	0.795765	0.0936608	0.490069	0.824722	1.09414e-06	-0.0132847	0.950474	0.0795606	3.92522e-05
11094_104_3	somamer	CLC	LPPL	Galectin-10	Galectin-10; Regulates immune responses through the recognition of cell- surface glycans. Essential for the anergy and suppressive function of CD25-positive regulatory T-cells (Treg).	Granulocytes				-0.173	0.50824	0.0270495	0.03	0.493521	0.00190483	0.088	0.12303	0.0145149	-0.047	0.537235	0.00673211	-0.038	0.717176	0.25106	0.0635261	0.384251	0.592673	0.24207	0.259975	-1.86723	0.0939346	0.0206043	0.36881	-0.114	0.184164	-0.171	0.211254	-0.041	0.830609	0.733824	1.07636e-08	-0.345102	0.0211735	-0.349694	0.0565671	0.366961	0.119314	0.019293	0.183496
11098_1_3	somamer	PDXK	PDXK	Pyridoxal kinase	Pyridoxal kinase; Required for synthesis of pyridoxal-5-phosphate from vitamin B6; Belongs to the pyridoxine kinase family.	non-specific	Nucleoplasm	Enhanced		0.027	0.951227	0.00406457	0.071	0.0947503	0.0111704	0.048	0.415885	0.00349131	0.113	0.110443	0.0276191	0.189	0.0377575	-0.305431	0.0840111	0.406378	0.665111	-0.192501	0.492721	2.69745	0.0643717	0.0405151	0.102333	-0.016	0.906332	0.02	0.921528	-0.078	0.64901	-0.0912172	0.533957	0.0308333	0.859708	-0.248667	0.245565	-0.188438	0.493411	0.00897845	0.535783
11101_18_3	somamer	TLR4	TLR4	Toll-like receptor 4	Toll-like receptor 4; Cooperates with LY96 and CD14 to mediate the innate immune response to bacterial lipopolysaccharide (LPS). Acts via MYD88, TIRAP and TRAF6, leading to NF-kappa-B activation, cytokine secretion and the inflammatory response. Also involved in LPS-independent inflammatory responses triggered by free fatty acids, such as palmitate, and Ni(2+). Responses triggered by Ni(2+) requi…	Monocytes	Golgi apparatus;Plasma membrane	Approved	Intracellular and membrane	-0.252	0.29619	0.0933565	-0.034	0.438836	0.000670456	-0.046	0.427974	4.26227e-05	-0.023	0.767774	0.00279935	-0.256	0.00395973	0.353601	0.00817251	-1.77724	0.0125486	0.468459	0.0273764	-1.57402	0.150687	0.112163	0.000544944	0.002	0.990678	0.062	0.703747	-0.061	0.739592	0.509058	0.000255697	0.120587	0.462552	0.121859	0.5449	-0.325476	0.208852	0.00449906	0.779833
11102_22_3	somamer	REG4	REG4	Regenerating islet-derived protein 4	Regenerating islet-derived protein 4; Calcium-independent lectin displaying mannose-binding specificity and able to maintain carbohydrate recognition activity in an acidic environment. May be involved in inflammatory and metaplastic responses of the gastrointestinal epithelium.	non-specific			Secreted to digestive system	0.057	0.879649	0.00270987	0.161	9.80919e-05	0.0260295	0.07	0.222608	0.00688005	0.267	6.76922e-05	0.0698934	-0.055	0.5887	-0.525478	2.86823e-07	-1.11583	0.0353139	0.0719718	0.647765	0.101488	0.90094	0.0361317	0.137293	-0.149	0.0612542	-0.14	0.313586	-0.164	0.277532	-0.174462	0.0729035	-0.161841	0.161655	0.0369439	0.794213	-0.0953908	0.600406	0.0149108	0.298155
11103_24_3	somamer	HSPB1	HSP 27	Heat shock protein beta-1	Heat shock protein beta-1; Small heat shock protein which functions as a molecular chaperone probably maintaining denatured proteins in a folding- competent state. Plays a role in stress resistance and actin organization. Through its molecular chaperone activity may regulate numerous biological processes including the phosphorylation and the axonal transport of neurofilament proteins.	Lymphatic endothelial cells	Cytosol;Plasma membrane	Enhanced		0.28	0.253921	0.0117522	0.423	5.50448e-27	0.150547	0.437	1.13909e-16	0.150765	0.403	2.68792e-10	0.147161	-0.018	0.87047	0.181683	0.200301	-0.799666	0.289965	0.0394634	0.861062	2.389	0.0417913	0.0233643	0.311095	-0.185	0.0136102	-0.133	0.34673	-0.256	0.0572776	0.503661	1.09014e-05	-0.257168	0.0562863	0.0902145	0.58418	0.0303479	0.886103	0.0175065	0.223455
11104_13_3	somamer	CHI3L1	YKL-40	Chitinase-3-like protein 1	Chitinase-3-like protein 1; Carbohydrate-binding lectin with a preference for chitin. Has no chitinase activity. May play a role in tissue remodeling and in the capacity of cells to respond to and cope with changes in their environment. Plays a role in T-helper cell type 2 (Th2) inflammatory response and IL-13-induced inflammation, regulating allergen sensitization, inflammatory cell apoptosis, d…	Macrophages	Golgi apparatus	Approved	Secreted to blood	0.045	0.912338	0.0036354	-0.078	0.0658601	0.00528223	-0.096	0.0890109	0.00950466	-0.058	0.436702	0.00198041	-0.169	0.0647734	1.21688	1.38232e-24	-0.280558	0.609416	-0.20478	0.212794	-1.19814	0.159337	0.043814	0.0813076	0.071	0.46163	0.232	0.0558523	-0.136	0.37546	0.7023	7.6253e-13	0.421276	0.000204988	0.282982	0.0406096	-0.488693	0.00607149	0.0404979	0.012145
11105_171_3	somamer	ENO1	Alpha enolase	Alpha-enolase	Alpha-enolase; Glycolytic enzyme the catalyzes the conversion of 2- phosphoglycerate to phosphoenolpyruvate. In addition to glycolysis, involved in various processes such as growth control, hypoxia tolerance and allergic responses. May also function in the intravascular and pericellular fibrinolytic system due to its ability to serve as a receptor and activator of plasminogen on the cell surface …	non-specific	Cytosol;Plasma membrane	Enhanced		0.115	0.678069	0.0151147	0.144	0.000522794	0.0147612	0.161	0.00372775	0.0122438	0.12	0.0906278	0.0177234	0.293	0.000888274	-0.759712	9.33783e-08	1.4684	0.0454868	-0.212931	0.329775	1.65502	0.144039	0.0827394	0.00484759	-0.044	0.684297	-0.013	0.951603	-0.082	0.632823	-0.856541	5.37607e-12	0.111394	0.435699	0.19365	0.269412	-0.0889805	0.692816	0.00456029	0.776133
11107_25_3	somamer	TENM3	TEN3	Teneurin-3	Teneurin-3; Involved in neural development by regulating the establishment of proper connectivity within the nervous system. Acts in both pre- and postsynaptic neurons in the hippocampus to control the assembly of a precise topographic projection: required in both CA1 and subicular neurons for the precise targeting of proximal CA1 axons to distal subiculum, probably by promoting homophilic cell a…	Inhibitory neurons	Nucleoplasm	Approved		-0.289	0.236888	0.0904237	-0.272	1.94049e-11	0.0473088	-0.292	6.47311e-08	0.0442058	-0.246	0.000252981	0.0524742	-0.182	0.046253	-0.138998	0.399225	-0.793617	0.36662	0.274821	0.295595	-3.21162	0.0189079	0.0765286	0.00768272	0.012	0.932494	0.079	0.616766	-0.09	0.588035	-0.244507	0.0577134	0.188099	0.219099	-0.0532524	0.776429	-0.195884	0.416678	0.00598977	0.698808
11108_16_3	somamer	FLNA	filamin A	Filamin-A	Filamin-A; Promotes orthogonal branching of actin filaments and links actin filaments to membrane glycoproteins. Anchors various transmembrane proteins to the actin cytoskeleton and serves as a scaffold for a wide range of cytoplasmic signaling proteins. Interaction with FLNB may allow neuroblast migration from the ventricular zone into the cortical plate. Tethers cell surface- localized furin, m…	Monocytes	Actin filaments;Cytosol;Plasma membrane	Enhanced		-0.122	0.657679	0.0336528	-0.125	0.00272761	0.00724459	-0.21	0.000128324	0.0333075	-0.02	0.804063	0.000231517	-0.053	0.602247	-0.0323303	0.814346	-0.199656	0.785591	0.187035	0.394125	-0.899542	0.428494	0.0105158	0.657084	-0.002	0.99155	0.011	0.961112	-0.032	0.868028	0.102932	0.413419	-0.0082645	0.955964	-0.140818	0.443167	0.297369	0.208118	0.00732824	0.622572
11109_56_3	somamer	SVEP1	SVEP1	Sushi, von Willebrand factor type A, EGF and pentraxin domain-containing protein 1	Sushi, von Willebrand factor type A, EGF and pentraxin domain-containing protein 1; May play a role in the cell attachment process.	Oligodendrocytes			Intracellular and membrane	-0.071	0.836754	0.0184981	0.106	0.0113681	0.0168894	0.089	0.115195	0.0196214	0.117	0.099382	0.0112359	0.16	0.0797843	-0.326251	0.000932847	0.743486	0.152198	0.147704	0.340387	0.917074	0.253105	0.0601116	0.025707	0.051	0.629062	0.008	0.972744	0.126	0.423154	-0.170403	0.0507131	-0.0156294	0.879953	0.0775939	0.541053	0.105806	0.516798	0.00423406	0.793396
11110_4_3	somamer	TMEM119	TM119	Transmembrane protein 119	Transmembrane protein 119; Plays an important role in bone formation and normal bone mineralization. Promotes the differentiation of myoblasts into osteoblasts. May induce the commitment and differentiation of myoblasts into osteoblasts through an enhancement of BMP2 production and interaction with the BMP-RUNX2 pathway. Upregulates the expression of ATF4, a transcription factor which plays a cen…	Fibroblasts				0.22	0.370846	0.0398821	0.287	1.39359e-12	0.0768947	0.216	7.92483e-05	0.0535708	0.386	1.69604e-09	0.130452	0.033	0.758752	-0.762846	1.52587e-06	0.18552	0.821082	-0.0127526	0.958505	0.510566	0.687467	0.00304417	0.922819	-0.125	0.132711	-0.198	0.125974	-0.034	0.85937	-0.0950078	0.529086	-0.489608	0.00667517	-0.463329	0.0359466	0.470587	0.097101	0.0258862	0.0827707
11117_2_3	somamer	SPATA20	SPT20	Spermatogenesis-associated protein 20	Spermatogenesis-associated protein 20; May play a role in fertility regulation.	non-specific	Nucleoplasm	Approved	Secreted in male reproductive system	-0.081	0.793103	0.00982706	0.246	1.60008e-09	0.0341175	0.238	1.27981e-05	0.035309	0.249	0.000212287	0.0288962	-0.183	0.0457562	1.17772	8.36653e-08	-3.15766	0.00556902	0.824309	0.0151975	0.33092	0.849538	0.0768759	0.00753653	-0.04	0.722995	-0.034	0.855592	-0.025	0.900419	1.02526	1.15107e-08	-0.0118465	0.954764	0.603824	0.0188579	-0.0108951	0.973604	0.0192087	0.185058
11118_107_3	somamer	RAB17	RAB17	Ras-related protein Rab-17	Ras-related protein Rab-17; The small GTPases Rab are key regulators of intracellular membrane trafficking, from the formation of transport vesicles to their fusion with membranes. Rabs cycle between an inactive GDP-bound form and an active GTP-bound form that is able to recruit to membranes different set of downstream effectors directly responsible for vesicle formation, movement, tethering and …	non-specific				-0.116	0.675214	0.0171698	-0.257	2.69086e-10	0.0360605	-0.264	1.10849e-06	0.0294104	-0.256	0.000132767	0.0512023	-0.124	0.184871	0.417257	0.00415611	-0.808987	0.292686	0.149178	0.515713	-0.713218	0.548307	0.0205129	0.370474	0.038	0.741495	0.053	0.755432	0.025	0.903199	0.290096	0.0206081	-0.016583	0.911101	0.0725106	0.690609	0.127318	0.586735	0.00245823	0.896134
11121_56_3	somamer	VWC2	VWC2	Brorin	Brorin; BMP antagonist which may play a role in neural development. Promotes cell adhesion (By similarity).	Inhibitory neurons			Secreted to extracellular matrix	-0.099	0.732639	0.002955	0.176	1.85803e-05	0.0236384	0.244	7.73811e-06	0.0445088	0.134	0.055904	0.015256	0.123	0.188421	-0.642969	4.85242e-08	1.02997	0.0892217	-0.634223	0.000538996	0.64635	0.489159	0.0835889	0.00460705	0.009	0.950766	-0.11	0.451694	0.124	0.431671	-0.490645	4.46956e-06	-0.167861	0.181038	-0.745225	1.84179e-06	0.267685	0.176114	0.0646949	0.000371027
11126_102_3	somamer	TRIO	TRIO	Triple functional domain protein	Triple functional domain protein; Guanine nucleotide exchange factor (GEF) for RHOA and RAC1 GTPases. Involved in coordinating actin remodeling, which is necessary for cell migration and growth. In developing hippocampal neurons, limits dendrite formation, without affecting the establishment of axon polarity. Once dendrites are formed, involved in the control of synaptic function by regulating th…	OPC	Cytosol	Approved		-0.129	0.63415	0.0262988	0.186	5.80984e-06	0.0236758	0.223	4.63704e-05	0.0338616	0.128	0.0675667	0.0112271	0.066	0.50862	-0.362874	0.0325802	0.914039	0.310282	0.505404	0.0612764	-1.61521	0.246617	0.0249891	0.282504	-0.132	0.10658	-0.149	0.281668	-0.101	0.536731	-0.156426	0.26562	-0.211502	0.205973	0.309192	0.131856	0.133342	0.612717	0.0162471	0.256824
11128_29_3	somamer	TMEM132C	T132C	Transmembrane protein 132C	Transmembrane protein 132C.	OPC	Cytosol	Uncertain		-0.034	0.942289	0.00225152	0.155	0.000168758	0.02276	0.106	0.0607492	0.00927704	0.222	0.0010606	0.0507276	-0.072	0.466888	0.114435	0.49375	-1.56494	0.0801642	-0.114158	0.66808	1.72281	0.212137	0.0174123	0.450008	0.113	0.186129	0.108	0.462898	0.135	0.379069	-0.319329	0.0143235	0.182335	0.238338	0.116145	0.539956	0.0944797	0.698115	0.0115701	0.422718
11129_66_3	somamer	BMP15	BMP15	Bone morphogenetic protein 15	Bone morphogenetic protein 15; May be involved in follicular development. Oocyte-specific growth/differentiation factor that stimulates folliculogenesis and granulosa cell (GC) growth.	non-specific			Secreted in other tissues	-0.034	0.943509	9.09598e-05	0.075	0.0764164	0.0117898	0.185	0.00079383	0.0447021	-0.037	0.626603	0.000955436	0.157	0.0858239	1.23189	5.03045e-12	1.86457	0.0377118	-0.146905	0.581758	-2.3167	0.0944427	0.0247258	0.286733	-0.041	0.71269	-0.068	0.674968	-0.007	0.97746	1.33798	1.43726e-19	-0.221135	0.182857	-0.286101	0.160026	0.161398	0.537091	0.00920616	0.525656
11134_30_3	somamer	MTRF1L	RF1ML	Peptide chain release factor 1-like, mitochondrial	Peptide chain release factor 1-like, mitochondrial; Mitochondrial peptide chain release factor that directs the termination of translation in response to the peptide chain termination codons UAA and UAG.	non-specific				-0.235	0.334171	0.0948144	-0.194	2.27131e-06	0.0185359	-0.158	0.00449122	0.00848128	-0.243	0.000313318	0.0439655	-0.018	0.874473	-0.0194628	0.892608	-1.26133	0.101918	0.0924062	0.687422	1.27705	0.283405	0.0144493	0.533621	-0.005	0.971856	0.004	0.98761	-0.029	0.885101	0.194117	0.126727	-0.00839506	0.95566	-0.300755	0.104988	0.110528	0.642491	0.008131	0.578291
11135_5_3	somamer	MRPL55	RM55	39S ribosomal protein L55, mitochondrial	Mitochondrial ribosomal protein L55.	non-specific			Intracellular and membrane	-0.275	0.261902	0.0759898	-0.044	0.310678	0.00130588	-0.082	0.150969	0.00807111	0.004	0.957956	0.000248795	0.11	0.242647	0.550964	0.0016881	0.355083	0.700569	0.0314094	0.909347	-0.0923699	0.948427	0.00127536	0.975857	-0.013	0.918273	-0.066	0.686757	0.041	0.83357	0.532521	0.000434026	-0.170805	0.338934	-0.0560741	0.797847	0.39123	0.165066	0.00594627	0.699938
11138_16_3	somamer	RUNX3	RUNX3	Runt-related transcription factor 3	Runt-related transcription factor 3; Forms the heterodimeric complex core-binding factor (CBF) with CBFB. RUNX members modulate the transcription of their target genes through recognizing the core consensus binding sequence 5'- TGTGGT-3', or very rarely, 5'-TGCGGT-3', within their regulatory regions via their runt domain, while CBFB is a non-DNA-binding regulatory subunit that allosterically enha…	NK cells	Nucleoplasm;Vesicles	Supported		0.137	0.615906	0.00627019	-0.076	0.0729145	0.0132935	-0.158	0.00447906	0.0249445	0.005	0.951264	0.00609444	0.102	0.285277	1.10046	0.000202068	-0.902081	0.560726	0.682172	0.141874	5.68765	0.0185197	0.0561926	0.0341414	0.048	0.6462	-0.017	0.930781	0.147	0.333693	1.12997	9.28823e-07	-0.209226	0.437518	-0.120358	0.715642	1.33348	0.00181983	0.0366667	0.0199325
11139_4_3	somamer	TREML4	TRML4	Trem-like transcript 4 protein	Trem-like transcript 4 protein; Positively regulates Toll-like receptor TLR7 signaling in macrophages.	non-specific	Plasma membrane	Approved	Secreted - unknown location	0.243	0.314987	0.0260222	-0.144	0.000524485	0.0108454	-0.248	5.18528e-06	0.0367689	-0.013	0.873753	5.29297e-05	0.122	0.190179	12.0696	1.774e-40	5.59839	0.137583	-0.157037	0.888823	-4.63159	0.426164	0.0117504	0.616724	0.087	0.336332	0.083	0.593055	0.103	0.529247	10.2066	3.05198e-49	0.862456	0.218439	0.800688	0.351314	-0.19274	0.861375	0.00809012	0.580123
11142_11_3	somamer	ANGPTL1	ANGL1	Angiopoietin-related protein 1	Angiopoietin-related protein 1; Angiopoietin like 1.	Schwann cells			Secreted to blood	0.062	0.86632	2.33633e-23	-0.158	0.000136694	0.0239499	-0.192	0.000474057	0.0338342	-0.103	0.149168	0.00937583	0.123	0.185791	-0.243433	0.0264834	1.34311	0.021688	-0.0481211	0.781653	-0.784459	0.383217	0.0305802	0.198355	0.019	0.880545	-0.05	0.770425	0.106	0.508424	-0.128914	0.214726	-0.0797085	0.518764	-0.201328	0.1843	0.164269	0.399094	0.00522985	0.740051
11144_10_3	somamer	DEFB116	DB116	Beta-defensin 116	Beta-defensin 116; Has antibacterial activity; Belongs to the beta-defensin family.	non-specific			Secreted in male reproductive system	-0.124	0.656126	0.0207153	-0.104	0.0128939	0.0044852	-0.079	0.166992	0.000186119	-0.156	0.0241312	0.0240605	-0.08	0.413161	-0.504649	0.000232697	-0.345447	0.630497	0.504262	0.0196	-1.16606	0.29442	0.0373385	0.12657	-0.033	0.77278	-0.053	0.755432	-0.004	0.988153	-0.256452	0.0313298	-0.0885474	0.5309	0.0518575	0.764712	0.219195	0.325385	0.00464263	0.773018
11145_72_3	somamer	KIAA1549L	K154L	UPF0606 protein KIAA1549L	UPF0606 protein KIAA1549L; KIAA1549 like; Belongs to the UPF0606 family.	Excitatory neurons	Nucleoplasm	Approved		0.125	0.649648	0.0345604	0.178	1.60121e-05	0.0276024	0.275	4.13978e-07	0.0585984	0.065	0.382137	0.00527643	0.015	0.895303	-0.34575	0.0235939	0.234597	0.771774	-0.57815	0.0175535	1.06157	0.396553	0.0330485	0.168773	-0.006	0.966182	-0.052	0.761371	0.033	0.864022	-0.465461	0.00176968	-0.0485912	0.782391	-0.469926	0.0299399	0.0472412	0.864757	0.0154553	0.28021
11146_4_3	somamer	TBX22	TBX22	T-box transcription factor TBX22	T-box transcription factor TBX22; Probable transcriptional regulator involved in developmental processes. This is major determinant crucial to palatogenesis.	non-specific				-0.12	0.666898	0.00205346	0.066	0.121861	0.00418287	0.046	0.434447	0.00651701	0.076	0.299361	0.00103262	-0.016	0.885368	0.178766	0.304026	-0.595313	0.520445	0.541245	0.0515591	-0.642015	0.65403	0.023857	0.303061	-0.096	0.277667	-0.048	0.776916	-0.145	0.337945	0.334105	0.0166259	-0.151229	0.360583	0.286648	0.157995	-0.282251	0.279254	0.0190806	0.187714
11147_17_3	somamer	TREML1	TRML1	Trem-like transcript 1 protein	Trem-like transcript 1 protein; Cell surface receptor that may play a role in the innate and adaptive immune response.	Microglial cells	Cytosol;Nuclear speckles	Uncertain		-0.275	0.261743	0.064823	-0.061	0.155241	0.000174074	-0.111	0.0483571	0.00570544	-0.008	0.928298	0.00229528	-0.16	0.0812285	-0.392973	0.00672554	-1.72394	0.0252684	0.180278	0.430976	-0.699791	0.554721	0.060543	0.0248832	-0.089	0.326143	-0.005	0.986997	-0.191	0.19401	-0.292746	0.00962278	-0.0137444	0.918239	0.198893	0.226287	-0.470369	0.0263933	0.0247692	0.094595
11150_3_3	somamer	COL6A1	Collagen a1(VI)	Collagen alpha-1(VI) chain	Collagen alpha-1(VI) chain; Collagen VI acts as a cell-binding protein.	Fibroblasts	Cytosol	Approved	Secreted to extracellular matrix	0.071	0.836967	0.00830868	0.173	2.63807e-05	0.0247834	0.292	6.6869e-08	0.0605997	0.049	0.511348	0.0029857	0.044	0.673346	-0.291295	0.0264784	0.566245	0.415762	-0.412974	0.0479432	0.58763	0.584917	0.027929	0.23439	0.004	0.978182	-0.056	0.734997	0.045	0.813966	-0.211514	0.0882955	-0.0666264	0.651188	-0.589986	0.00119278	0.0176724	0.939363	0.0357701	0.0227952
11152_46_3	somamer	KLK13	kallikrein 13	Kallikrein-13	Kallikrein-13; Kallikrein related peptidase 13.	Granulocytes			Secreted in other tissues	-0.015	0.971675	9.57605e-23	-0.006	0.899523	3.56074e-06	-0.182	0.000970846	0.0344947	0.218	0.00129103	0.0702093	-0.05	0.632132	-0.316184	0.00818905	-1.44892	0.0226951	-0.372966	0.0492598	2.05913	0.0361235	0.0494045	0.0544241	-0.09	0.31638	0.01	0.961112	-0.224	0.109617	-0.162699	0.0995602	-0.0287885	0.806151	0.0744574	0.604856	-0.439982	0.0178192	0.0302873	0.0468156
11154_3_3	somamer	NFE2L1	NF2L1	Nuclear factor erythroid 2-related factor 1	Endoplasmic reticulum membrane sensor NFE2L1; [Endoplasmic reticulum membrane sensor NFE2L1]: Endoplasmic reticulum membrane sensor that translocates into the nucleus in response to various stresses to act as a transcription factor. Constitutes a precursor of the transcription factor NRF1 (By similarity). Able to detect various cellular stresses, such as cholesterol excess, oxidative stress or pr…	non-specific	Nucleoplasm	Approved	Intracellular and membrane	0.121	0.662588	0.00169903	0.249	1.00785e-09	0.0391033	0.261	1.60496e-06	0.0475787	0.242	0.000324688	0.0299926	0.012	0.911779	0.562883	0.0154721	0.516079	0.674807	-0.0344266	0.925356	2.02809	0.287083	0.017254	0.453686	-0.092	0.30752	-0.157	0.255354	-0.009	0.971468	0.876393	2.08321e-05	-0.397955	0.100564	-0.00220409	0.994072	0.206718	0.587859	0.0091768	0.527054
11155_16_3	somamer	COL6A5	CO6A5	Collagen alpha-5(VI) chain	Collagen alpha-5(VI) chain; Collagen VI acts as a cell-binding protein.	non-specific			Secreted in other tissues	-0.073	0.827108	0.00594384	0.193	2.73097e-06	0.0303101	0.207	0.000154772	0.0386349	0.177	0.0100598	0.0207463	0.167	0.0683422	0.243847	0.0207341	1.2943	0.021274	-0.156565	0.348342	-1.01944	0.238504	0.0309391	0.193873	-0.106	0.223179	-0.086	0.581941	-0.129	0.408457	0.525125	3.20034e-06	-0.167375	0.205627	0.157534	0.331153	-0.252477	0.225879	0.0244639	0.0984767
11158_40_3	somamer	CCDC64	BICR1	Bicaudal D-related protein 1	BICD family-like cargo adapter 1; Component of secretory vesicle machinery in developing neurons that acts as a regulator of neurite outgrowth. Regulates the secretory vesicle transport by controlling the accumulation of Rab6- containing secretory vesicles in the pericentrosomal region restricting anterograde secretory transport during the early phase of neuronal differentiation, thereby inhibiti…	Inhibitory neurons	Cytosol;Nucleoplasm	Approved		0.062	0.865612	0.00690082	-0.013	0.781328	0.00568804	-0.047	0.424701	0.00825168	0.09	0.208392	0.0004615	0.005	0.96381	0.985987	2.60328e-08	1.26682	0.16317	-1.65347	5.33998e-09	-1.43703	0.305925	0.175344	3.46246e-06	0.011	0.937597	-0.068	0.674968	0.039	0.840797	0.823527	4.29851e-09	-0.206398	0.205375	-1.41812	6.56975e-12	0.153487	0.549953	0.143275	9.03324e-10
11159_14_3	somamer	MUL1	MUL1	Mitochondrial ubiquitin ligase activator of NFKB 1	Mitochondrial ubiquitin ligase activator of NFKB 1; Exhibits weak E3 ubiquitin-protein ligase activity. E3 ubiquitin ligases accept ubiquitin from an E2 ubiquitin-conjugating enzyme in the form of a thioester and then directly transfer the ubiquitin to targeted substrates. Can ubiquitinate AKT1 preferentially at 'Lys-284' involving 'Lys-48'-linked polyubiquitination and seems to be involved in re…	non-specific	Cytosol;Mitochondria;Nucleoplasm	Approved		-0.159	0.549385	0.0309151	-0.135	0.00110467	0.011363	-0.183	0.000875756	0.0309466	-0.129	0.0661203	0.0033041	-0.152	0.0966029	-1.05695	2.6567e-11	-1.85653	0.0206642	0.582485	0.0151781	-0.974744	0.429336	0.0838214	0.00454879	-0.048	0.655206	0.046	0.791655	-0.124	0.430542	-1.08507	8.3942e-16	0.100529	0.511559	0.698129	0.000231061	-0.533079	0.0277505	0.04231	0.00942151
11161_5_3	somamer	SPG20	SPG20	Spartin	Spartin; May be implicated in endosomal trafficking, or microtubule dynamics, or both. Participates in cytokinesis.	non-specific	Cytosol	Supported		0.045	0.911654	0.0148919	0.423	5.50448e-27	0.152722	0.439	7.54831e-17	0.151525	0.413	8.80329e-11	0.163055	0.181	0.0481406	0.318148	0.0653464	2.25002	0.0148155	-0.286241	0.296414	0.815209	0.565299	0.0691976	0.0132126	-0.106	0.224506	-0.155	0.265086	-0.046	0.808949	0.565707	5.82296e-05	-0.317458	0.0557589	-0.331417	0.103206	0.184456	0.479851	0.0165615	0.247046
11162_37_3	somamer	EQTN	EQTN	Equatorin	Equatorin; Acrosomal membrane-anchored protein involved in the process of fertilization and in acrosome biogenesis.	non-specific	Actin filaments;Plasma membrane	Approved	Secreted in male reproductive system	-0.284	0.246018	0.0554716	-0.135	0.00117693	0.00517934	-0.213	0.000101929	0.00897424	-0.029	0.713399	0.000440861	-0.27	0.00223078	0.0641037	0.624914	-1.14883	0.101335	0.0614342	0.768585	-1.10045	0.309258	0.0512774	0.0479439	-0.044	0.692153	-0.055	0.747953	-0.031	0.872784	0.240566	0.0401117	-0.115276	0.407253	-0.339623	0.0470062	0.111902	0.609774	0.0123722	0.38786
11163_7_3	somamer	FAM162B	F162B	Protein FAM162B	Protein FAM162B; Family with sequence similarity 162 member B.	Lymphatic endothelial cells				-0.031	0.948091	0.00138228	-0.162	8.31505e-05	0.0243454	-0.186	0.000704899	0.028537	-0.15	0.0304791	0.0249326	0.172	0.0602887	0.241986	0.231047	2.46868	0.0225604	0.338212	0.293072	-3.14714	0.059597	0.0343909	0.154239	-0.032	0.784906	-0.048	0.77803	-0.008	0.974347	0.369727	0.0272205	-0.161961	0.414796	0.177315	0.466589	0.392977	0.209783	0.0102287	0.475906
11164_7_3	somamer	TENM2	TEN2	Teneurin-2	Ten-2 intracellular domain; Involved in neural development, regulating the establishment of proper connectivity within the nervous system. Promotes the formation of filopodia and enlarged growth cone in neuronal cells. Induces homophilic cell-cell adhesion (By similarity). May function as a cellular signal transducer. [Ten-2 intracellular domain]: Induces gene transcription inhibition.	Inhibitory neurons	Nucleoli	Approved		0.297	0.231171	0.0640925	0.387	1.47378e-22	0.123182	0.367	5.83191e-12	0.0926543	0.41	1.16332e-10	0.166392	0.286	0.00111882	0.27292	0.212898	3.44363	0.00348351	0.0636402	0.855013	1.38971	0.441186	0.105026	0.000894328	-0.193	0.00901929	-0.229	0.0568211	-0.13	0.402651	1.09544	1.72852e-09	-0.657189	0.00196957	-0.078799	0.76066	0.526574	0.113949	0.0285361	0.0586924
11170_9_3	somamer	FLNA	filamin A	Filamin-A	Filamin-A; Promotes orthogonal branching of actin filaments and links actin filaments to membrane glycoproteins. Anchors various transmembrane proteins to the actin cytoskeleton and serves as a scaffold for a wide range of cytoplasmic signaling proteins. Interaction with FLNB may allow neuroblast migration from the ventricular zone into the cortical plate. Tethers cell surface- localized furin, m…	Monocytes	Actin filaments;Cytosol;Plasma membrane	Enhanced		-0.097	0.740201	0.000730303	-0.183	8.55354e-06	0.0179772	-0.182	0.000937824	0.013098	-0.181	0.00854438	0.0257212	-0.115	0.221829	-0.611967	0.000130365	-0.602164	0.471832	0.229519	0.35892	-2.17486	0.0939553	0.0427951	0.0877575	0.018	0.889695	0.016	0.935349	0.009	0.971409	-0.365913	0.00538903	0.00455454	0.976647	-0.272813	0.153399	6.66044e-05	0.999783	0.00721773	0.628729
11173_29_3	somamer	MILR1	MILR1	Allergin-1	Allergin-1; Immunoglobulin-like receptor which plays an inhibitory role in degranulation of mast cells. Negatively regulates IgE-mediated mast cell activation and suppresses the type I immediate hypersensitivity reaction (By similarity).	Dendritic cells				0.104	0.722537	0.0081373	0.209	3.46793e-07	0.0364074	0.232	2.1746e-05	0.0446663	0.184	0.00748491	0.0282236	-0.237	0.00838496	0.844849	4.92577e-07	-1.76512	0.042619	0.139675	0.589459	-0.358239	0.789147	0.0425815	0.0890526	-0.051	0.625807	-0.076	0.626433	-0.021	0.91842	0.865769	2.47269e-09	-0.223779	0.184458	-0.0980421	0.635055	0.172221	0.516708	0.00521008	0.740973
11174_8_3	somamer	THSD7A	THS7A	Thrombospondin type-1 domain-containing protein 7A	Thrombospondin type-1 domain-containing protein 7A, soluble form; [Thrombospondin type-1 domain-containing protein 7A]: Plays a role in actin cytoskeleton rearrangement.	Inhibitory neurons			Secreted to blood	0.064	0.859934	0.00265734	-0.207	4.24805e-07	0.0383049	-0.281	2.11731e-07	0.072323	-0.091	0.203799	0.00344756	-0.33	0.000144709	-0.413371	0.00196608	-2.63987	0.00022551	-0.151595	0.470761	0.248006	0.8196	0.115874	0.000417841	0.03	0.799925	0.007	0.974611	0.035	0.85748	-0.33136	0.00641035	-0.0889454	0.53652	-0.580137	0.00110152	0.0365981	0.871822	0.0357921	0.0227638
11178_21_3	somamer	SVEP1	SVEP1	Sushi, von Willebrand factor type A, EGF and pentraxin domain-containing protein 1	Sushi, von Willebrand factor type A, EGF and pentraxin domain-containing protein 1; May play a role in the cell attachment process.	Oligodendrocytes			Intracellular and membrane	0.061	0.86763	0.00130134	0.186	6.19372e-06	0.0395445	0.165	0.00295309	0.038849	0.191	0.00532518	0.0351717	0.097	0.309229	-0.165698	0.0589094	0.679679	0.145315	0.364687	0.00934569	0.235353	0.743778	0.0719198	0.0107796	-0.015	0.912314	-0.026	0.898004	0.035	0.85748	0.0495847	0.552429	-0.119019	0.231048	0.216366	0.0762067	0.0722811	0.644282	0.0190313	0.188729
11179_7_3	somamer	TSSK1B	TSSK1	Testis-specific serine/threonine-protein kinase 1	Testis-specific serine/threonine-protein kinase 1; Testis-specific serine/threonine-protein kinase required during spermatid development. Phosphorylates 'Ser-288' of TSKS. Involved in the late stages of spermatogenesis, during the reconstruction of the cytoplasm. During spermatogenesis, required for the transformation of a ring-shaped structure around the base of the flagellum originating from th…	non-specific				0.046	0.90974	0.0148689	-0.006	0.890681	1.01149e-05	-0.008	0.897324	0.00435174	0.003	0.975393	0.00344027	-0.055	0.588598	0.512115	0.0022571	-0.124151	0.888176	-0.00176572	0.99466	-1.88961	0.167551	0.0202768	0.375838	0.108	0.211396	0.1	0.499879	0.112	0.4849	0.0296285	0.833248	0.349854	0.0372442	0.166941	0.416446	-0.25316	0.33788	0.0131181	0.359902
11180_17_3	somamer	SMARCC1	SMRC1	SWI/SNF complex subunit SMARCC1	SWI/SNF complex subunit SMARCC1; Involved in transcriptional activation and repression of select genes by chromatin remodeling (alteration of DNA-nucleosome topology). Component of SWI/SNF chromatin remodeling complexes that carry out key enzymatic activities, changing chromatin structure by altering DNA-histone contacts within a nucleosome in an ATP-dependent manner. May stimulate the ATPase act…	non-specific	Nucleoplasm	Enhanced		0.079	0.806971	0.00143766	0.209	3.54134e-07	0.0339368	0.254	3.02169e-06	0.0373071	0.142	0.0422451	0.0265699	0.098	0.305445	0.229483	0.0417458	0.179056	0.764468	0.257357	0.150575	1.27642	0.168361	0.0408941	0.0995729	0.023	0.855272	-0.037	0.841589	0.099	0.544558	0.379511	0.000150672	-0.107897	0.360522	0.0401177	0.781504	0.283702	0.12769	0.00971514	0.500161
11184_51_3	somamer	CHGA	CgA	Chromogranin-A	p-Glu serpinin precursor; [Pancreastatin]: Strongly inhibits glucose induced insulin release from the pancreas. [Serpinin]: Regulates granule biogenesis in endocrine cells by up-regulating the transcription of protease nexin 1 (SERPINE2) via a cAMP-PKA-SP1 pathway. This leads to inhibition of granule protein degradation in the Golgi complex which in turn promotes granule formation.	Excitatory neurons	Vesicles	Supported	Intracellular and membrane	0.059	0.872858	0.0218267	0.138	0.0009053	0.0170075	0.214	9.03063e-05	0.0360932	0.094	0.189207	0.0100129	0.025	0.818347	-0.136823	0.286301	0.735811	0.28206	-0.773829	0.000196787	-0.0782424	0.940965	0.0734352	0.00961092	-0.022	0.860926	-0.091	0.552792	0.026	0.896693	-0.116274	0.343102	-0.104318	0.474566	-0.763469	2.49683e-05	0.045664	0.842579	0.0587294	0.000904527
11185_145_3	somamer	GCH1	GCH1	GTP cyclohydrolase 1	GTP cyclohydrolase 1; Positively regulates nitric oxide synthesis in umbilical vein endothelial cells (HUVECs). May be involved in dopamine synthesis. May modify pain sensitivity and persistence. Isoform GCH-1 is the functional enzyme, the potential function of the enzymatically inactive isoforms remains unknown. Belongs to the GTP cyclohydrolase I family.	Monocytes	Nucleoplasm	Supported		-0.102	0.724754	0.0141142	-0.209	3.37963e-07	0.0518677	-0.195	0.000385999	0.0387181	-0.238	0.000409084	0.0787617	0.049	0.635373	0.0696454	0.638548	0.371022	0.638751	0.390946	0.0989345	-1.19538	0.328657	0.017331	0.451652	0.058	0.568792	0.075	0.632843	0.026	0.896693	0.0923233	0.462603	0.0840142	0.57418	-0.0270868	0.882542	0.148169	0.529676	0.0054839	0.724167
11186_12_3	somamer	TMEM52	TMM52	Transmembrane protein 52	Transmembrane protein 52.	Plasma cells	Nucleoplasm;Plasma membrane	Approved	Intracellular and membrane	-0.193	0.446266	0.0508935	-0.169	4.15689e-05	0.0113749	-0.27	6.26993e-07	0.057624	-0.041	0.588303	0.00380237	-0.164	0.0724522	-0.275148	0.116384	-1.21942	0.191305	-0.241353	0.386127	-0.687088	0.63343	0.0331777	0.167122	-0.068	0.486366	0.01	0.961112	-0.168	0.264668	-0.0540723	0.747972	0.00737595	0.970612	-0.161462	0.510945	-0.442019	0.162015	0.014019	0.328533
11187_11_3	somamer	CLEC12A	CL12A	C-type lectin domain family 12 member A	C-type lectin domain family 12 member A; Cell surface receptor that modulates signaling cascades and mediates tyrosine phosphorylation of target MAP kinases.	Monocytes				0.313	0.229482	0.075851	0.067	0.117863	0.00222356	0.095	0.0923325	0.0038303	0.027	0.725798	0.000772249	0.034	0.753914	1.01459	3.11201e-20	0.865467	0.099086	-0.0520694	0.738964	-1.0242	0.206363	0.0149556	0.518883	0.038	0.741567	0.037	0.841589	0.046	0.808919	0.805754	3.6071e-18	0.0252761	0.808818	-0.0139682	0.91318	0.0268155	0.870669	0.000654529	0.982936
11190_129_3	somamer	YME1L1	YMEL1	ATP-dependent zinc metalloprotease YME1L1	ATP-dependent zinc metalloprotease YME1L1; ATP-dependent metalloprotease that catalyzes the degradation of folded and unfolded proteins with a suitable degron sequence in the mitochondrial intermembrane region. Plays an important role in regulating mitochondrial morphology and function by cleaving OPA1 at position S2, giving rise to a form of OPA1 that promotes maintenance of normal mitochondrial…	non-specific	Mitochondria	Supported		-0.263	0.278485	0.055222	-0.162	9.09206e-05	0.0131533	-0.168	0.00242154	0.0156853	-0.156	0.02398	0.0113886	-0.027	0.805725	-0.100563	0.453119	-0.271324	0.703992	0.289094	0.17643	-1.12865	0.30749	0.020146	0.379138	-0.047	0.659964	-0.041	0.814435	-0.05	0.789774	0.113801	0.326541	-0.156026	0.258355	-0.0403748	0.811343	0.15862	0.465883	0.00368257	0.826141
11193_27_3	somamer	HNF1A	HNF1A	Hepatocyte nuclear factor 1-alpha	Hepatocyte nuclear factor 1-alpha; Transcriptional activator that regulates the tissue specific expression of multiple genes, especially in pancreatic islet cells and in liver (By similarity). Binds to the inverted palindrome 5'- GTTAATNATTAAC-3'. Activates the transcription of CYP1A2, CYP2E1 and CYP3A11 (By similarity).	non-specific	Nucleoplasm	Supported		-0.062	0.86693	0.0347848	0.017	0.69642	0.00135091	-0.03	0.616698	0.00149295	0.068	0.356178	0.0135487	-0.094	0.328069	-0.353788	0.0494873	-0.458674	0.631194	0.290956	0.308656	-2.64997	0.0741026	0.0403518	0.10333	-0.082	0.374054	-0.01	0.963527	-0.163	0.282486	-0.422654	0.00478875	0.192095	0.278912	0.223741	0.303761	-0.691904	0.0137019	0.0181768	0.207742
11194_6_3	somamer	SIT1	SIT1	Signaling threshold-regulating transmembrane adapter 1	Signaling threshold-regulating transmembrane adapter 1; Negatively regulates TCR (T-cell antigen receptor)-mediated signaling in T-cells. Involved in positive selection of T-cells.	B cells				-0.35	0.205913	0.0850326	0.051	0.236509	0.00707509	0.042	0.471595	0.00168617	0.077	0.291699	0.0228252	0.058	0.5698	-0.00893468	0.956158	1.041	0.230385	-0.318739	0.21911	-1.91539	0.154015	0.0208576	0.363167	-0.091	0.310202	-0.162	0.244422	-0.026	0.898086	0.296985	0.0388858	-0.314288	0.0660337	-0.423718	0.0434143	0.20651	0.442733	0.0189073	0.191453
11196_31_3	somamer	COL6A3	Collagen alpha-3(VI)	Collagen alpha-3(VI) chain	Collagen alpha-3(VI) chain; Collagen VI acts as a cell-binding protein.	Fibroblasts	Endoplasmic reticulum	Approved	Secreted to extracellular matrix	0.084	0.785004	0.0100638	0.252	5.72864e-10	0.0580984	0.161	0.00371065	0.0234437	0.361	2.35698e-08	0.114079	0.34	8.17211e-05	0.0883071	0.434475	2.60947	2.2909e-05	-0.039007	0.82828	-0.65924	0.479138	0.123142	0.000238992	-0.15	0.0594285	-0.186	0.163084	-0.086	0.609963	0.324004	0.00176959	-0.229021	0.0620882	0.310563	0.039232	-0.0736569	0.702853	0.0353239	0.0241689
11198_37_3	somamer	CREB3L1	CR3L1	Cyclic AMP-responsive element-binding protein 3-like protein 1	Processed cyclic AMP-responsive element-binding protein 3-like protein 1; Transcription factor involved in unfolded protein response (UPR). Binds the DNA consensus sequence 5'-GTGXGCXGC-3'. In the absence of endoplasmic reticulum (ER) stress, inserted into ER membranes, with N-terminal DNA-binding and transcription activation domains oriented toward the cytosolic face of the membrane. In response…	Fibroblasts	Nucleoplasm	Approved		-0.019	0.969109	0.000376397	-0.096	0.0232102	0.0087866	-0.151	0.00659494	0.0183535	-0.039	0.610811	0.00280677	-0.085	0.380874	0.683273	0.000360831	-2.7236	0.00720962	0.104911	0.72661	2.58228	0.0975893	0.0373897	0.126294	0.025	0.842622	0.038	0.838447	0.013	0.950307	0.35451	0.0215696	0.188344	0.303419	0.34907	0.120248	0.0162887	0.954949	0.0132039	0.356797
11200_52_3	somamer	CD93	C1QR1	Complement component C1q receptor	Complement component C1q receptor; Receptor (or element of a larger receptor complex) for C1q, mannose-binding lectin (MBL2) and pulmonary surfactant protein A (SPA). May mediate the enhancement of phagocytosis in monocytes and macrophages upon interaction with soluble defense collagens. May play a role in intercellular adhesion.	Endothelial cells	Plasma membrane;Vesicles	Approved		-0.066	0.854651	0.0120787	-0.176	1.8857e-05	0.0211015	-0.228	3.12512e-05	0.0224959	-0.115	0.104237	0.0227549	-0.088	0.361464	-0.380742	0.00131072	-0.86908	0.164098	0.23863	0.200852	0.278685	0.772472	0.019053	0.406397	-0.01	0.944238	-0.044	0.80495	0.035	0.85937	-0.12339	0.23938	-0.187544	0.133086	-0.112458	0.462161	0.3057	0.120494	0.00807066	0.580857
11201_19_3	somamer	PUS1	TRUA	tRNA pseudouridine synthase A, mitochondrial	tRNA pseudouridine synthase A; Converts specific uridines to PSI in a number of tRNA substrates. Acts on positions 27/28 in the anticodon stem and also positions 34 and 36 in the anticodon of an intron containing tRNA. Involved in regulation of nuclear receptor activity through pseudouridylation of SRA1 RNA; Belongs to the tRNA pseudouridine synthase TruA family.	non-specific	Mitochondria;Nucleoplasm	Supported		-0.17	0.519001	0.0337242	-0.179	1.44709e-05	0.0244584	-0.198	0.000306107	0.0243864	-0.168	0.0148459	0.0281081	-0.062	0.541098	-0.210132	0.100049	-1.01728	0.135033	0.205306	0.311983	0.693137	0.509339	0.016239	0.481877	-0.007	0.960256	-0.028	0.886616	0.018	0.934049	-0.0396723	0.73902	-0.0242917	0.863864	-0.0728329	0.675123	0.180566	0.419095	0.0024274	0.896971
11202_70_3	somamer	TBX5	TBX5	T-box transcription factor TBX5	T-box transcription factor TBX5; DNA-binding protein that regulates the transcription of several genes and is involved in heart development and limb pattern formation. Binds to the core DNA motif of NPPA promoter.	Fibroblasts	Nucleoplasm	Approved		-0.044	0.913806	0.0175003	-0.098	0.0203323	0.020509	-0.137	0.0141542	0.0222072	-0.051	0.493568	0.017223	0.095	0.320645	1.06789	4.66777e-08	1.0359	0.301592	-0.312631	0.296781	0.123984	0.936205	0.0137923	0.551924	0.024	0.843282	-0.043	0.805945	0.105	0.51435	1.07141	1.42624e-11	-0.11145	0.541823	-0.396099	0.0776535	0.699415	0.0155721	0.0223947	0.126516
11203_97_3	somamer	PKLR	KPYR	Pyruvate kinase PKLR	Pyruvate kinase PKLR; Plays a key role in glycolysis.	non-specific	Cytosol	Approved		-0.131	0.630689	0.0531425	-0.248	1.1568e-09	0.0352	-0.273	4.84156e-07	0.0416491	-0.209	0.00213825	0.0280783	-0.173	0.0580865	-0.0995184	0.603024	-2.83457	0.00591865	0.311289	0.307596	1.72047	0.276135	0.045296	0.0734076	0.005	0.975674	0.04	0.82449	-0.063	0.726738	0.105757	0.51974	-0.0360805	0.853514	-0.315917	0.18797	0.104188	0.735257	0.00515966	0.743376
11204_80_3	somamer	CXADR	CXAR	Coxsackievirus and adenovirus receptor	Coxsackievirus and adenovirus receptor; Component of the epithelial apical junction complex that may function as a homophilic cell adhesion molecule and is essential for tight junction integrity. Also involved in transepithelial migration of leukocytes through adhesive interactions with JAML a transmembrane protein of the plasma membrane of leukocytes. The interaction between both receptors also …	Oligodendrocytes	Cell Junctions;Plasma membrane	Supported	Secreted - unknown location	0.1	0.732639	0.00929987	0.241	3.18753e-09	0.0356363	0.257	2.17126e-06	0.0496046	0.225	0.000875424	0.0220468	0.207	0.0223925	-0.0714466	0.662531	1.8171	0.0383531	-0.225144	0.388239	1.29654	0.337284	0.0661428	0.0165257	0.003	0.985008	-0.13	0.361658	0.161	0.287604	-0.082595	0.548516	-0.24723	0.131716	-0.329474	0.101529	0.729006	0.00498679	0.0230494	0.116643
11205_10_3	somamer	ITGB7	Integrin beta-7	Integrin beta-7	Integrin beta-7; Integrin alpha-4/beta-7 (Peyer patches-specific homing receptor LPAM-1) is an adhesion molecule that mediates lymphocyte migration and homing to gut-associated lymphoid tissue (GALT). Integrin alpha-4/beta-7 interacts with the cell surface adhesion molecules MADCAM1 which is normally expressed by the vascular endothelium of the gastrointestinal tract. Interacts also with VCAM1 an…	Plasma cells	Cytosol;Plasma membrane	Approved		-0.064	0.859723	0.0112628	0.039	0.368244	0.00065847	-0.047	0.423718	0.00386048	0.153	0.0270995	0.0264215	0.149	0.105191	-0.501628	7.71274e-05	1.59852	0.0166473	-0.268982	0.175307	0.0166818	0.987014	0.0532723	0.0419182	-0.103	0.233189	-0.153	0.27182	-0.037	0.846953	-0.340859	0.00183153	-0.257689	0.0467907	-0.181538	0.252536	0.122682	0.547253	0.0151547	0.290085
11207_3_3	somamer	MSR1	Macrophage scavenger receptor	Macrophage scavenger receptor types I and II	Macrophage scavenger receptor types I and II; Membrane glycoproteins implicated in the pathologic deposition of cholesterol in arterial walls during atherogenesis. Two types of receptor subunits exist. These receptors mediate the endocytosis of a diverse group of macromolecules, including modified low density lipoproteins (LDL). Isoform III does not internalize acetylated LDL.	Monocytes				-0.131	0.629463	0.0178688	0.085	0.0459128	0.00179568	0.04	0.495069	3.8996e-06	0.133	0.0584713	0.00826047	-0.218	0.0154353	1.1089	1.97551e-06	-2.75051	0.0235126	0.390667	0.279125	-1.02542	0.582759	0.0610764	0.0239427	0.031	0.797117	0.022	0.91676	0.059	0.745686	0.399589	0.0266122	0.215103	0.314463	0.527997	0.0445419	-0.129325	0.701117	0.0142912	0.318385
11208_15_3	somamer	NAGPA	NAGPA	N-acetylglucosamine-1-phosphodiester alpha-N-acetylglucosaminidase	N-acetylglucosamine-1-phosphodiester alpha-N-acetylglucosaminidase; Catalyzes the second step in the formation of the mannose 6- phosphate targeting signal on lysosomal enzyme oligosaccharides by removing GlcNAc residues from GlcNAc-alpha-P-mannose moieties, which are formed in the first step. Also hydrolyzes UDP-GlcNAc, a sugar donor for Golgi N-acetylglucosaminyltransferases.	Excitatory neurons				0.205	0.406093	0.0268152	0.295	2.78021e-13	0.0912262	0.331	7.24777e-10	0.110674	0.281	2.40506e-05	0.0866608	0.141	0.125198	0.000513903	0.995685	0.404799	0.42459	-0.52933	0.000575121	1.55001	0.0490509	0.0921142	0.00238902	-0.12	0.15036	-0.162	0.244422	-0.102	0.531849	0.275638	0.00475432	-0.19495	0.0921105	-0.439806	0.00204422	0.0611688	0.736985	0.0378234	0.0173157
11212_7_3	somamer	TXNDC5	TXND5	Thioredoxin domain-containing protein 5	Thioredoxin domain-containing protein 5; Possesses thioredoxin activity. Has been shown to reduce insulin disulfide bonds. Also complements protein disulfide-isomerase deficiency in yeast (By similarity).	Plasma cells	Endoplasmic reticulum	Approved	Intracellular and membrane	0.075	0.819908	9.94143e-25	-0.017	0.70589	0.000166785	-0.064	0.269475	0.000462236	0.048	0.519645	0.00390313	0.216	0.0170516	2.53654	1.13915e-24	3.58945	0.00190479	-0.131978	0.69887	-2.96043	0.0948479	0.0504194	0.0508113	0.009	0.950766	-0.066	0.685183	0.126	0.423789	2.28249	8.99333e-32	-0.100928	0.629783	-0.0282214	0.912474	0.221329	0.50264	0.0014187	0.950632
11214_40_3	somamer	DNAJB9	DNJB9	DnaJ homolog subfamily B member 9	DnaJ homolog subfamily B member 9; Co-chaperone for Hsp70 protein HSPA5/BiP that acts as a key repressor of the ERN1/IRE1-mediated unfolded protein response (UPR) (By similarity). J domain-containing co-chaperones stimulate the ATPase activity of Hsp70 proteins and are required for efficient substrate recognition by Hsp70 proteins. In the unstressed endoplasmic reticulum, interacts with the lumin…	Plasma cells	Cytosol;Endoplasmic reticulum	Approved	Intracellular and membrane	0.126	0.646969	0.0145392	0.322	1.28887e-15	0.10193	0.344	1.24842e-10	0.116655	0.321	9.83479e-07	0.0991681	0.129	0.167195	-0.691157	2.06755e-09	0.764764	0.192935	-0.210722	0.229757	0.859762	0.343537	0.0385264	0.117123	-0.165	0.0320194	-0.295	0.00555872	-0.006	0.979543	-0.101463	0.293193	-0.533696	4.61491e-06	-0.50681	0.000358973	0.339565	0.0611974	0.0818131	2.70754e-05
11215_6_3	somamer	CDH15	CAD15	Cadherin-15	Cadherin-15; Cadherins are calcium-dependent cell adhesion proteins. They preferentially interact with themselves in a homophilic manner in connecting cells; cadherins may thus contribute to the sorting of heterogeneous cell types. M-cadherin is part of the myogenic program and may provide a trigger for terminal muscle differentiation.	non-specific	Golgi apparatus;Plasma membrane	Enhanced		-0.269	0.263783	0.0895665	-0.156	0.000165394	0.00891896	-0.187	0.000681329	0.0163868	-0.142	0.0408686	0.00625213	-0.253	0.00445898	0.0591781	0.724623	-2.72403	0.00264176	0.600383	0.0257682	-0.564657	0.683544	0.0993411	0.00137564	-0.012	0.930657	0.025	0.902474	-0.041	0.83357	0.111816	0.467281	0.0371958	0.8389	0.461956	0.0401027	-0.17059	0.554358	0.0125826	0.380666
11219_95_3	somamer	FGFBP3	FGFP3	Fibroblast growth factor-binding protein 3	Fibroblast growth factor-binding protein 3; Heparin-binding protein which binds to FGF2, prevents binding of FGF2 to heparin and probably inhibits immobilization of FGF2 on extracellular matrix glycosaminoglycans, allowing its release and subsequent activation of FGFR signaling which leads to increased vascular permeability.	non-specific			Secreted in brain	0.102	0.724754	0.0104752	0.162	8.54766e-05	0.0246644	0.195	0.000381723	0.040649	0.098	0.169932	0.00615459	0.114	0.222945	-0.63608	3.70115e-08	-0.409788	0.488827	0.375207	0.0348599	2.46214	0.00769481	0.0809504	0.0055249	-0.112	0.192629	-0.137	0.324434	-0.065	0.715446	-0.399555	7.68207e-05	-0.198531	0.0956194	0.317738	0.0298771	0.129996	0.488174	0.0311255	0.0422058
11220_53_3	somamer	C10orf105	CJ105	Uncharacterized protein C10orf105	Uncharacterized protein C10orf105; Chromosome 10 open reading frame 105.	non-specific				-0.073	0.826738	0.00299223	-0.14	0.000712233	0.0167184	-0.126	0.0242795	0.0123404	-0.156	0.0240169	0.0244197	-0.168	0.0660704	-0.133292	0.395577	-1.38219	0.0992867	0.417362	0.0957917	-1.2841	0.321096	0.0550551	0.0370234	-0.045	0.683303	-0.082	0.604046	0.001	0.999597	0.194509	0.142049	-0.240983	0.12636	-0.183246	0.342748	0.262741	0.290066	0.00724549	0.627557
11222_62_3	somamer	PTPRH	PTPRH	Receptor-type tyrosine-protein phosphatase H	Receptor-type tyrosine-protein phosphatase H; Protein phosphatase that may contribute to contact inhibition of cell growth and motility by mediating the dephosphorylation of focal adhesion-associated substrates and thus negatively regulating integrin- promoted signaling processes. Induces apoptotic cell death by at least two distinct mechanisms: inhibition of cell survival signaling mediated by P…	Oligodendrocytes	Cytosol;Nuclear speckles	Approved		-0.002	0.996833	0.00711804	0.309	1.58689e-14	0.0853186	0.33	8.36054e-10	0.111844	0.267	6.38258e-05	0.0547961	0.245	0.0061007	0.027059	0.849112	1.99064	0.00925484	0.294226	0.194971	0.101393	0.931101	0.0791093	0.00634608	-0.119	0.156525	-0.137	0.325432	-0.057	0.754259	0.516135	1.92592e-05	-0.209829	0.139692	0.267132	0.125282	-0.0471074	0.833181	0.0207095	0.155392
11223_1_3	somamer	TMEM154	TM154	Transmembrane protein 154	Transmembrane protein 154.	Granulocytes	Nuclear membrane	Approved		-0.075	0.819908	0.0105539	-0.212	2.10324e-07	0.028657	-0.282	1.98039e-07	0.0467767	-0.119	0.0935501	0.0103311	-0.145	0.115551	-0.763196	1.75511e-08	-1.15532	0.0962955	0.00313254	0.987915	0.0120513	0.99102	0.0250657	0.281261	0.035	0.76257	0.08	0.609815	-0.028	0.891105	-0.645177	3.32422e-08	0.0669189	0.6227	-0.102836	0.537589	0.0589346	0.783418	0.00336547	0.844158
11226_16_3	somamer	UBE3A	UBE3A	Ubiquitin-protein ligase E3A	Ubiquitin-protein ligase E3A; E3 ubiquitin-protein ligase which accepts ubiquitin from an E2 ubiquitin-conjugating enzyme in the form of a thioester and transfers it to its substrates. Several substrates have been identified including the ARNTL/BMAL1, ARC, RAD23A and RAD23B, MCM7 (which is involved in DNA replication), annexin A1, the PML tumor suppressor, and the cell cycle regulator CDKN1B. Add…	non-specific	Nucleoplasm	Approved		0.06	0.868985	5.74391e-05	0.099	0.0189972	0.00903181	0.081	0.156996	0.00335676	0.116	0.102161	0.0160869	0.149	0.104962	0.217575	0.253236	0.994077	0.327223	0.116136	0.70137	1.86451	0.235138	0.0384537	0.117449	-0.038	0.739545	0.006	0.978638	-0.089	0.588401	0.302496	0.0496583	-0.101002	0.580788	0.016868	0.940043	0.230256	0.424701	0.00247602	0.895116
11227_31_3	somamer	TBL2	TBL2	Transducin beta-like protein 2	Transducin beta like 2.	non-specific	Cytosol	Supported	Intracellular and membrane	0.013	0.974174	0.00828011	0.043	0.329477	0.0052564	0.065	0.261829	0.00502934	0.022	0.784419	0.0059907	0.165	0.0710425	1.46238	2.4902e-09	0.745726	0.550018	0.101903	0.7845	0.979831	0.611605	0.0106907	0.652219	0.047	0.661385	-0.021	0.917009	0.115	0.470454	1.38738	4.80007e-14	-0.155615	0.459382	-0.201945	0.433719	0.771066	0.0204922	0.017724	0.217763
11229_16_3	somamer	ERN1	ERN1	Serine/threonine-protein kinase/endoribonuclease IRE1	Serine/threonine-protein kinase/endoribonuclease IRE1; Serine/threonine-protein kinase and endoribonuclease that acts as a key sensor for the endoplasmic reticulum unfolded protein response (UPR). In unstressed cells, the endoplasmic reticulum luminal domain is maintained in its inactive monomeric state by binding to the endoplasmic reticulum chaperone HSPA5/BiP. Accumulation of misfolded protein…	Plasma cells				-0.021	0.966266	0.00507442	-0.095	0.0240102	0.00584829	-0.124	0.0273704	0.0105096	-0.07	0.341575	0.00325549	-0.186	0.0415823	1.14039	6.27646e-09	-2.01898	0.0447069	0.101767	0.733571	-0.297592	0.847519	0.0401205	0.10503	0.007	0.96023	0.081	0.607492	-0.088	0.597299	0.795484	2.40394e-07	0.189644	0.2919	0.319926	0.147406	-0.558834	0.0492992	0.0122984	0.39112
11230_12_3	somamer	CCBE1	CCBE1	Collagen and calcium-binding EGF domain-containing protein 1	Collagen and calcium-binding EGF domain-containing protein 1; Required for lymphangioblast budding and angiogenic sprouting from venous endothelium during embryogenesis. Belongs to the CCBE1 family.	Excitatory neurons	Cytosol;Plasma membrane	Approved	Secreted to extracellular matrix	-0.019	0.969109	6.79152e-21	0.195	2.07809e-06	0.0221654	0.235	1.7354e-05	0.0348808	0.149	0.0321714	0.0106442	0.068	0.496047	0.120314	0.415605	-0.112041	0.886814	-0.0853597	0.716704	1.74666	0.152528	0.0160962	0.486385	-0.076	0.422967	-0.191	0.142357	0.057	0.758183	0.583752	2.18353e-06	-0.266097	0.0658954	-0.508012	0.00432745	0.556416	0.0149035	0.0276189	0.0664067
11231_12_3	somamer	FDX1L	ADXL	Adrenodoxin-like protein, mitochondrial	Ferredoxin-2, mitochondrial; Essential for heme A and Fe/S protein biosynthesis.	non-specific				-0.3	0.230088	0.0999152	-0.175	2.27096e-05	0.0141767	-0.211	0.000115513	0.0230911	-0.13	0.0629285	0.00516411	-0.121	0.194648	-0.806854	3.25203e-10	-0.840338	0.19639	0.029676	0.878385	-1.11074	0.269351	0.0421819	0.0917367	-0.033	0.776629	0.052	0.758497	-0.134	0.383296	-0.691321	7.31937e-11	0.124223	0.310881	0.0356795	0.812276	-0.495856	0.0106016	0.0225498	0.124098
11232_46_3	somamer	TCN1	Holo-TC I	Transcobalamin-1	Transcobalamin-1; Binds vitamin B12 with femtomolar affinity and protects it from the acidic environment of the stomach; Belongs to the eukaryotic cobalamin transport proteins family.	non-specific			Secreted to blood	-0.004	0.991219	0.0139361	0.175	2.22188e-05	0.0389568	0.128	0.0224247	0.0348122	0.211	0.00192337	0.0342777	0.188	0.0388185	-0.202728	0.105504	1.01351	0.128814	0.660697	0.00104961	-0.271603	0.791864	0.0816991	0.0052567	-0.127	0.125434	-0.035	0.849757	-0.209	0.150041	0.135004	0.263708	-0.0477913	0.739283	0.802721	7.01695e-06	-0.169446	0.454365	0.065293	0.000346806
11242_33_3	somamer	TGM1	TGM1	Protein-glutamine gamma-glutamyltransferase K	Protein-glutamine gamma-glutamyltransferase K; Catalyzes the cross-linking of proteins and the conjugation of polyamines to proteins. Responsible for cross-linking epidermal proteins during formation of the stratum corneum. Involved in cell proliferation ; Belongs to the transglutaminase superfamily. Transglutaminase family.	Granulocytes	Plasma membrane;Vesicles	Approved		0.035	0.939487	0.00304961	-0.049	0.263236	0.000324662	-0.046	0.432971	5.21689e-05	-0.062	0.403913	0.00383897	-0.152	0.098033	0.0228613	0.86576	-1.09591	0.129594	0.216554	0.315345	-0.991955	0.374184	0.0427049	0.0882196	0.011	0.936767	0.025	0.901546	0.001	0.997614	0.0197806	0.872739	0.172815	0.239976	0.27264	0.13089	-0.372935	0.108068	0.00957635	0.507271
11243_90_3	somamer	ADGRF1	GPR110	Adhesion G-protein coupled receptor F1	Adhesion G-protein coupled receptor F1; Orphan receptor; Belongs to the G-protein coupled receptor 2 family. Adhesion G-protein coupled receptor (ADGR) subfamily.	non-specific			Secreted - unknown location	-0.03	0.949086	0.000372484	-0.077	0.0706485	0.00668714	-0.101	0.0729536	0.0152566	-0.025	0.74894	0.000172288	-0.136	0.140444	0.691002	2.54193e-08	0.04913	0.938284	-0.406963	0.03287	-0.948998	0.33421	0.0377709	0.122919	0.021	0.864343	-0.054	0.747953	0.106	0.511993	0.401207	3.34471e-05	0.0236472	0.835199	-0.19353	0.165617	0.0256783	0.886065	0.00687069	0.648128
11244_63_3	somamer	LTBP4	LTBP4	Latent-transforming growth factor beta-binding protein 4	Latent-transforming growth factor beta-binding protein 4; Key regulator of transforming growth factor beta (TGFB1, TGFB2 and TGFB3) that controls TGF-beta activation by maintaining it in a latent state during storage in extracellular space. Associates specifically via disulfide bonds with the Latency-associated peptide (LAP), which is the regulatory chain of TGF-beta, and regulates integrin-depen…	Fibroblasts			Secreted to extracellular matrix	-0.146	0.584717	0.0387662	-0.145	0.000478997	0.0180967	-0.162	0.00354891	0.0132474	-0.136	0.051951	0.0305917	-0.103	0.280249	-0.180747	0.202332	-0.42666	0.571697	0.376982	0.0955198	-0.605097	0.604076	0.0190827	0.406291	0.02	0.873322	-0.049	0.775091	0.112	0.4849	-0.0475284	0.707702	-0.153458	0.309232	0.0114058	0.950826	0.491606	0.0392718	0.015525	0.277634
11245_43_3	somamer	FLNA	filamin A	Filamin-A	Filamin-A; Promotes orthogonal branching of actin filaments and links actin filaments to membrane glycoproteins. Anchors various transmembrane proteins to the actin cytoskeleton and serves as a scaffold for a wide range of cytoplasmic signaling proteins. Interaction with FLNB may allow neuroblast migration from the ventricular zone into the cortical plate. Tethers cell surface- localized furin, m…	Monocytes	Actin filaments;Cytosol;Plasma membrane	Enhanced		0.055	0.887403	0.00455788	0.25	7.81286e-10	0.0473204	0.227	3.32904e-05	0.0483277	0.268	6.09706e-05	0.0421755	-0.212	0.0187085	0.183388	0.18698	-2.44709	0.00109613	0.476456	0.0320036	1.64865	0.150419	0.0732811	0.00972288	-0.084	0.362438	-0.103	0.486076	-0.058	0.747575	0.507614	0.00011058	-0.290301	0.0610029	0.186929	0.324417	0.241449	0.322138	0.0180512	0.210211
11248_43_3	somamer	UROS	HEM4	Uroporphyrinogen-III synthase	Uroporphyrinogen-III synthase; Catalyzes cyclization of the linear tetrapyrrole, hydroxymethylbilane, to the macrocyclic uroporphyrinogen III, the branch point for the various sub-pathways leading to the wide diversity of porphyrins. Porphyrins act as cofactors for a multitude of enzymes that perform a variety of processes within the cell such as methionine synthesis (vitamin B12) or oxygen trans…	non-specific	Nucleoplasm	Approved		-0.158	0.552325	0.0227166	0.136	0.00105436	0.0217652	0.112	0.0457049	0.0200919	0.163	0.0184856	0.023653	0.085	0.38021	0.809859	1.32737e-05	0.795401	0.410982	0.350387	0.225952	0.278209	0.852398	0.0195977	0.392823	-0.004	0.976542	-0.026	0.896551	0.022	0.912786	1.0625	1.24936e-10	-0.216467	0.256936	-0.310114	0.185558	0.392513	0.192435	0.00708688	0.635941
11252_30_3	somamer	LRCH4	LRCH4	Leucine-rich repeat and calponin homology domain-containing protein 4	Leucine rich repeats and calponin homology domain containing 4.	non-specific	Cytosol;Focal adhesion sites;Nucleoplasm	Approved		-0.155	0.560222	0.046335	0.13	0.00171353	0.00747525	0.127	0.0237455	0.00738123	0.12	0.088132	0.005484	-0.032	0.76292	1.14615	8.98151e-10	-1.43898	0.130417	0.673508	0.0183268	0.951955	0.516715	0.0380713	0.12072	0.007	0.96023	-0.051	0.764743	0.101	0.534015	1.23186	7.50029e-16	-0.198024	0.254132	0.28198	0.185624	0.398536	0.145722	0.0198393	0.172666
11254_13_3	somamer	PAPLN	PPN	Papilin	Papilin, proteoglycan like sulfated glycoprotein; Belongs to the papilin family.	Astrocytes			Secreted - unknown location	-0.158	0.551494	0.0281315	-0.119	0.00448799	0.0109388	-0.116	0.038872	0.00447534	-0.129	0.0663705	0.0267639	0.096	0.314781	0.0889965	0.648901	0.811469	0.436348	-0.0750918	0.809373	0.0741977	0.963273	0.00588466	0.82472	0.042	0.708818	-0.021	0.916782	0.109	0.494266	0.196263	0.204984	-0.147296	0.42369	-0.357301	0.114034	0.558334	0.054949	0.0132269	0.356179
11257_1_3	somamer	QDPR	DHPR	Dihydropteridine reductase	Dihydropteridine reductase; The product of this enzyme, tetrahydrobiopterin (BH-4), is an essential cofactor for phenylalanine, tyrosine, and tryptophan hydroxylases; Belongs to the short-chain dehydrogenases/reductases (SDR) family.	Oligodendrocytes	Mitochondria	Approved		-0.031	0.948091	1.9571e-21	-0.065	0.130717	0.00184375	-0.099	0.079933	0.00339772	-0.015	0.859389	2.33466e-05	0.127	0.171621	-1.0218	2.79196e-09	0.292161	0.738296	-0.700197	0.00791988	2.10907	0.120068	0.0520958	0.0453148	-0.064	0.517667	-0.066	0.685812	-0.09	0.587145	-0.840807	2.37788e-08	-0.0012482	0.994318	-0.370871	0.0851282	-0.254018	0.358284	0.019124	0.186995
11259_71_3	somamer	PCDHGA8	PCDG8	Protocadherin gamma-A8	Protocadherin gamma-A8; Potential calcium-dependent cell-adhesion protein. May be involved in the establishment and maintenance of specific neuronal connections in the brain.	non-specific	Plasma membrane;Vesicles	Uncertain		-0.221	0.370304	0.0456191	0.122	0.00354779	0.00957687	0.115	0.0405532	0.0119444	0.131	0.0617712	0.00626599	0.01	0.928513	0.0926284	0.575263	0.105881	0.904324	0.0535207	0.838872	-0.202673	0.88176	0.000322491	0.996247	-0.085	0.357992	-0.109	0.455044	-0.05	0.791123	0.509449	0.000322166	-0.34538	0.0391944	-0.171002	0.403941	0.396796	0.13239	0.0121917	0.395521
11260_47_3	somamer	SUN5	SPA4L	SUN domain-containing protein 5	SUN domain-containing protein 5; Plays an essential role in anchoring sperm head to the tail. Is responsible for the attachment of the coupling apparatus to the sperm nuclear envelope.	non-specific				0.057	0.878464	0.0395375	0.298	1.46656e-13	0.0692184	0.325	1.39154e-09	0.0846163	0.275	3.5723e-05	0.0582976	-0.056	0.584993	-0.158023	0.343409	-0.243196	0.78421	-0.18665	0.482069	-1.00647	0.464059	0.0128957	0.580882	-0.1	0.250411	-0.087	0.570233	-0.113	0.481843	-0.0774115	0.566434	-0.201083	0.211099	0.0332469	0.865972	-0.0510767	0.840161	0.00918706	0.526824
11262_39_3	somamer	TRABD	TRABD	TraB domain-containing protein	TraB domain-containing protein; TraB domain containing.	Dendritic cells	Mitochondria;Nucleoplasm	Approved		-0.096	0.743894	0.0114267	0.108	0.00968202	0.0118958	0.143	0.010036	0.0142151	0.094	0.188781	0.0143682	0.1	0.29778	0.879495	6.51644e-10	1.60885	0.0266759	-0.259054	0.230235	-0.559897	0.615905	0.0363071	0.135836	-0.01	0.945682	-0.1	0.497964	0.09	0.587145	0.917413	3.33656e-14	-0.158001	0.252982	-0.432714	0.0109789	0.267286	0.220067	0.0185069	0.200344
11265_8_3	somamer	ALDH1A1	Retinal dehydrogenase 1	Retinal dehydrogenase 1	Retinal dehydrogenase 1; Can convert/oxidize retinaldehyde to retinoic acid. Binds free retinal and cellular retinol-binding protein-bound retinal (By similarity). May have a broader specificity and oxidize other aldehydes in vivo.	Schwann cells	Cytosol	Enhanced		-0.306	0.229905	0.0823268	-0.173	2.81077e-05	0.018846	-0.085	0.135391	0.00405727	-0.268	6.05417e-05	0.0491054	0.032	0.767575	-0.393085	0.000142848	-0.465414	0.389679	0.109582	0.497724	1.03318	0.2175	0.0115676	0.622308	0.056	0.580001	-0.06	0.715114	0.183	0.216157	-0.289679	0.000434694	-0.109779	0.258718	-0.407622	0.000687188	0.387174	0.0118239	0.0371526	0.0187716
11266_8_3	somamer	SELPLG	SELPL	P-selectin glycoprotein ligand 1	P-selectin glycoprotein ligand 1; A SLe(x)-type proteoglycan, which through high affinity, calcium-dependent interactions with E-, P- and L-selectins, mediates rapid rolling of leukocytes over vascular surfaces during the initial steps in inflammation. Critical for the initial leukocyte capture.	Dendritic cells	Vesicles	Approved		-0.035	0.937953	0.000132522	-0.023	0.604548	2.31672e-07	0.047	0.426073	0.00516622	-0.07	0.343108	0.00470088	-0.09	0.348423	1.18344	1.02998e-15	-0.159676	0.824715	-0.505944	0.019695	-1.55035	0.165506	0.0604	0.0251366	0.155	0.0479718	0.193	0.139803	0.095	0.563081	0.637482	8.65048e-09	0.38624	0.00286346	-0.264465	0.0945005	-0.396145	0.0515456	0.0484319	0.00392333
11267_11_3	somamer	MUC1	MUC1	Mucin-1	Mucin-1 subunit alpha; The alpha subunit has cell adhesive properties. Can act both as an adhesion and an anti-adhesion protein. May provide a protective layer on epithelial cells against bacterial and enzyme attack.	Granulocytes	Plasma membrane	Supported	Secreted in other tissues	-0.233	0.337886	0.085136	-0.183	8.44472e-06	0.0182629	-0.225	3.95126e-05	0.0291827	-0.143	0.0394936	0.0107821	-0.156	0.0883219	0.26079	0.20273	-1.97902	0.070379	0.768494	0.0190421	-0.502319	0.765586	0.0527184	0.0434721	0.048	0.653449	0.072	0.650298	0.034	0.861772	0.269043	0.136849	0.0379175	0.859914	0.329972	0.21096	0.134279	0.691834	0.00814952	0.577427
11270_17_3	somamer	CHCHD10	CHC10	Coiled-coil-helix-coiled-coil-helix domain-containing protein 10, mitochondrial	Coiled-coil-helix-coiled-coil-helix domain-containing protein 10, mitochondrial; May be involved in the maintenance of mitochondrial organization and mitochondrial cristae structure.	non-specific	Mitochondria	Supported		0.11	0.696703	0.0159418	0.312	8.59565e-15	0.0841631	0.376	1.76735e-12	0.104331	0.262	9.00372e-05	0.0790104	0.172	0.0604921	0.361533	0.00283802	1.78298	0.00567418	-0.319803	0.0947072	-0.0535344	0.95675	0.0692737	0.0131296	-0.055	0.598322	-0.147	0.283714	0.054	0.773848	0.476248	3.02893e-05	-0.244138	0.0694715	-0.45076	0.00643154	0.281011	0.1846	0.0242238	0.101726
11273_176_3	somamer	GSTT2B	GSTT2	Glutathione S-transferase theta-2B	Glutathione S-transferase theta-2B; Conjugation of reduced glutathione to a wide number of exogenous and endogenous hydrophobic electrophiles. Has a sulfatase activity.	non-specific	Cytosol	Supported		-0.145	0.587143	0.0235811	0.093	0.0272675	0.00281357	0.096	0.0911678	0.00327951	0.102	0.15263	0.00355069	0.112	0.230651	0.321307	0.0151823	0.980506	0.16235	-0.00183139	0.993013	-0.355456	0.742729	0.0134303	0.563523	-0.017	0.898558	-0.113	0.444109	0.104	0.522185	0.507638	8.33145e-06	-0.0892198	0.504475	-0.207352	0.206296	0.105497	0.616621	0.0049338	0.754826
11276_1_3	somamer	CEP57	CEP57	Centrosomal protein of 57 kDa	Centrosomal protein of 57 kDa; Centrosomal protein which may be required for microtubule attachment to centrosomes. May act by forming ring-like structures around microtubules. Mediates nuclear translocation and mitogenic activity of the internalized growth factor FGF2, but that of FGF1.	non-specific	Centrosome;Cytosol	Supported	Intracellular and membrane	-0.107	0.713778	0.00515709	0.101	0.0160532	0.00937064	0.063	0.272386	0.000789812	0.148	0.0329309	0.028581	0.102	0.281764	0.405529	0.000348138	0.703592	0.237304	-0.00486209	0.978156	-0.385714	0.674867	0.00847221	0.729826	-0.006	0.966182	0.05	0.765711	-0.068	0.701961	0.224903	0.0175717	0.0798242	0.477136	0.273834	0.0472884	-0.213368	0.228419	0.0115505	0.423039
11279_42_3	somamer	GABBR1	GABR1	Gamma-aminobutyric acid type B receptor subunit 1	Gamma-aminobutyric acid type B receptor subunit 1; Component of a heterodimeric G-protein coupled receptor for GABA, formed by GABBR1 and GABBR2. Within the heterodimeric GABA receptor, only GABBR1 seems to bind agonists, while GABBR2 mediates coupling to G proteins. Ligand binding causes a conformation change that triggers signaling via guanine nucleotide-binding proteins (G proteins) and modula…	Astrocytes	Centrosome	Approved	Intracellular and membrane	-0.049	0.901621	6.11988e-05	0.251	6.79714e-10	0.05317	0.334	4.78028e-10	0.0810697	0.191	0.00524383	0.0406928	0.178	0.0516335	-0.167434	0.162518	1.86987	0.00371678	-0.636357	0.000988463	-0.0897453	0.927477	0.102089	0.00111175	-0.036	0.752267	-0.153	0.27182	0.069	0.698659	-0.0280102	0.798304	-0.203734	0.118863	-0.572161	0.000391765	0.138716	0.500038	0.0417086	0.0102475
11280_6_3	somamer	GAD1	DCE1	Glutamate decarboxylase 1	Glutamate decarboxylase 1; Catalyzes the production of GABA.	Inhibitory neurons	Cytosol;Plasma membrane;Vesicles	Approved		-0.114	0.681323	0.0131441	0.225	3.66778e-08	0.0479523	0.35	5.90343e-11	0.11292	0.081	0.261809	0.00619437	0.121	0.192413	-0.373723	0.000135613	0.30901	0.546426	-0.276676	0.071789	1.18833	0.134732	0.0409806	0.0990231	-0.06	0.54849	-0.148	0.281668	0.032	0.868028	-0.186117	0.0162562	-0.179347	0.0512949	-0.39718	0.000468197	0.13228	0.360893	0.0418308	0.0100713
11281_6_3	somamer	GRB7	GRB7	Growth factor receptor-bound protein 7	Growth factor receptor-bound protein 7; Adapter protein that interacts with the cytoplasmic domain of numerous receptor kinases and modulates down-stream signaling. Promotes activation of down-stream protein kinases, including STAT3, AKT1, MAPK1 and/or MAPK3. Promotes activation of HRAS. Plays a role in signal transduction in response to EGF. Plays a role in the regulation of cell proliferation a…	non-specific	Cytosol;Plasma membrane	Supported		-0.018	0.969455	0.000522495	-0.024	0.594049	9.35452e-05	-0.142	0.0108902	0.0105248	0.107	0.134105	0.00577647	0.083	0.388987	0.48267	0.00131494	0.43771	0.579703	0.266806	0.259172	-0.200094	0.869947	0.0100288	0.67402	0.022	0.858294	0.046	0.791655	0	0.999799	0.408343	0.0016768	0.102748	0.503507	0.351354	0.0627009	-0.0133307	0.956085	0.0131424	0.358916
11282_16_3	somamer	MSR1	Macrophage scavenger receptor	Macrophage scavenger receptor types I and II	Macrophage scavenger receptor types I and II; Membrane glycoproteins implicated in the pathologic deposition of cholesterol in arterial walls during atherogenesis. Two types of receptor subunits exist. These receptors mediate the endocytosis of a diverse group of macromolecules, including modified low density lipoproteins (LDL). Isoform III does not internalize acetylated LDL.	Monocytes				-0.104	0.722537	0.00496425	0.029	0.51161	0.00122555	0.017	0.78739	0.000108397	0.043	0.56756	0.00498273	-0.134	0.148375	-0.40882	0.0102527	-0.960566	0.254502	0.271309	0.28134	-0.810269	0.533865	0.0250934	0.280944	-0.117	0.167329	-0.1	0.500527	-0.135	0.379069	-0.214346	0.10106	-0.042874	0.782417	0.078251	0.681095	-0.319475	0.192331	0.0105313	0.464145
11284_24_3	somamer	LAIR1	LAIR1	Leukocyte-associated immunoglobulin-like receptor 1	Leukocyte-associated immunoglobulin-like receptor 1; Functions as an inhibitory receptor that plays a constitutive negative regulatory role on cytolytic function of natural killer (NK) cells, B-cells and T-cells. Activation by Tyr phosphorylation results in recruitment and activation of the phosphatases PTPN6 and PTPN11. It also reduces the increase of intracellular calcium evoked by B-cell recep…	Dendritic cells	Plasma membrane	Supported		-0.064	0.858757	0.0136228	0.127	0.00228497	0.0188405	0.168	0.0024026	0.0356712	0.066	0.371338	0.0042796	0.119	0.204122	-0.140901	0.292568	0.398555	0.5761	0.299884	0.160077	0.201898	0.854674	0.0179866	0.434153	-0.174	0.0198713	-0.226	0.0599041	-0.097	0.551949	0.554352	0.000113369	-0.371881	0.0283745	-0.0552672	0.789834	0.283699	0.287595	0.014398	0.314624
11285_8_3	somamer	CD34	CD34	Hematopoietic progenitor cell antigen CD34	Hematopoietic progenitor cell antigen CD34; Possible adhesion molecule with a role in early hematopoiesis by mediating the attachment of stem cells to the bone marrow extracellular matrix or directly to stromal cells. Could act as a scaffold for the attachment of lineage specific glycans, allowing stem cells to bind to lectins expressed by stromal cells or other marrow components. Presents carboh…	Endothelial cells	Cell Junctions;Plasma membrane	Approved		-0.028	0.950103	0.00250752	-0.152	0.000233097	0.0215643	-0.153	0.00595119	0.0113103	-0.158	0.0227462	0.0430813	-0.025	0.821474	1.12017	1.48085e-07	-0.23805	0.827969	0.0515642	0.874821	-2.04583	0.22817	0.0166378	0.470172	0.016	0.906332	0.037	0.842331	-0.022	0.912786	0.787706	5.9345e-07	0.241291	0.191201	-0.0412398	0.855297	0.0583708	0.840872	0.00994607	0.489134
11286_78_3	somamer	VIMP	SELS	Selenoprotein S	Selenoprotein S; Involved in the degradation process of misfolded endoplasmic reticulum (ER) luminal proteins. Participates in the transfer of misfolded proteins from the ER to the cytosol, where they are destroyed by the proteasome in a ubiquitin-dependent manner. Probably acts by serving as a linker between DERL1, which mediates the retrotranslocation of misfolded proteins into the cytosol, and…	Dendritic cells	Endoplasmic reticulum	Enhanced		-0.163	0.540766	0.00472423	0.02	0.652243	3.77415e-05	0.106	0.0591016	0.00681595	-0.019	0.809614	0.00056289	0.141	0.12567	0.434756	0.00856655	2.9347	0.000928811	-1.4978	3.56445e-08	-1.24055	0.359128	0.181543	2.10139e-06	-0.015	0.912188	-0.144	0.300279	0.074	0.669654	0.791373	2.99627e-08	-0.300739	0.0710666	-1.78868	7.1454e-17	0.585941	0.0258892	0.185679	3.83769e-13
11287_14_3	somamer	CYB5A	Cytochrome b5	Cytochrome b5	Cytochrome b5; Cytochrome b5 is a membrane-bound hemoprotein functioning as an electron carrier for several membrane-bound oxygenases.	non-specific	Cytosol;Vesicles	Enhanced		0.26	0.282515	0.0387116	0.471	6.01672e-34	0.15905	0.479	4.46584e-20	0.136728	0.458	2.17891e-13	0.186576	0.157	0.0858239	0.20684	0.213721	2.40172	0.00718146	-0.102151	0.699313	-0.207351	0.879606	0.0584789	0.028956	-0.188	0.0115522	-0.182	0.170997	-0.172	0.249652	0.607533	0.000131801	-0.162405	0.385693	0.218029	0.342384	-0.359854	0.22305	0.0177028	0.218244
11288_26_3	somamer	NT5C2	5NTC	Cytosolic purine 5'-nucleotidase	Cytosolic purine 5'-nucleotidase; May have a critical role in the maintenance of a constant composition of intracellular purine/pyrimidine nucleotides in cooperation with other nucleotidases. Preferentially hydrolyzes inosine 5'-monophosphate (IMP) and other purine nucleotides.	non-specific				0.045	0.91041	0.000159079	0.155	0.000170807	0.0215271	0.124	0.0266939	0.00800763	0.195	0.00433537	0.0407702	-0.098	0.308303	0.371962	0.0133115	-1.66066	0.0376948	0.333882	0.160718	1.92876	0.117773	0.0321828	0.178932	0.002	0.991303	0.036	0.84661	-0.031	0.872784	0.261116	0.0257859	-0.021137	0.87902	0.144465	0.396524	0.0215689	0.921524	0.0029199	0.869758
11289_31_3	somamer	CSNK1D	KC1D	Casein kinase I isoform delta	Casein kinase I isoform delta; Essential serine/threonine-protein kinase that regulates diverse cellular growth and survival processes including Wnt signaling, DNA repair and circadian rhythms. It can phosphorylate a large number of proteins. Casein kinases are operationally defined by their preferential utilization of acidic proteins such as caseins as substrates. Phosphorylates connexin-43/GJA1…	non-specific	Nucleoli fibrillar center;Nucleoplasm	Supported		-0.11	0.696703	0.0141014	0.094	0.0250994	0.00725135	0.169	0.00228204	0.0244158	0.002	0.978664	2.81056e-05	0.067	0.504525	0.107929	0.455667	0.354061	0.646012	-0.0599554	0.794594	0.656558	0.581946	0.00753236	0.764251	0.001	0.995571	-0.053	0.755432	0.069	0.698743	0.343014	0.00777095	-0.0801633	0.599321	-0.368943	0.0492321	0.276426	0.25089	0.0115551	0.423039
11291_73_3	somamer	MAN1A1	MA1A1	Mannosyl-oligosaccharide 1,2-alpha-mannosidase IA	Mannosyl-oligosaccharide 1,2-alpha-mannosidase IA; Involved in the maturation of Asn-linked oligosaccharides. Progressively trim alpha-1,2-linked mannose residues from Man(9)GlcNAc(2) to produce Man(5)GlcNAc(2); Belongs to the glycosyl hydrolase 47 family.	non-specific	Golgi apparatus	Supported		-0.178	0.495828	0.0173131	-0.091	0.0312492	0.00228319	-0.089	0.118343	0.000502093	-0.102	0.154877	0.00821139	-0.164	0.0724522	0.0639168	0.68155	-1.04457	0.209206	0.183932	0.458684	-1.09243	0.395359	0.0324332	0.175981	-0.086	0.35273	-0.073	0.648395	-0.111	0.488217	0.322127	0.0204956	-0.285284	0.0840469	-0.0574381	0.776248	0.223799	0.389246	0.00881521	0.542947
11293_14_3	somamer	LRRN1	LRRN1	Leucine-rich repeat neuronal protein 1	Leucine rich repeat neuronal 1.	OPC				0.062	0.865612	0.00987649	0.075	0.0772044	7.28527e-08	0.049	0.403989	0.000977704	0.106	0.137295	0.00247993	0.072	0.463844	2.92595	2.3332e-10	4.74568	0.0430069	-0.911914	0.191726	-5.33109	0.140668	0.0294121	0.213244	-0.105	0.22583	-0.148	0.281668	-0.054	0.773752	3.01526	6.96412e-14	-0.402247	0.382297	-0.0572525	0.919195	-0.393999	0.587167	0.0080399	0.582027
11294_7_3	somamer	TMCC3	TMCC3	Transmembrane and coiled-coil domains protein 3	Transmembrane and coiled-coil domain family 3; Belongs to the TEX28 family.	Oligodendrocytes	Endoplasmic reticulum	Approved		-0.111	0.694925	0.0343864	-0.319	2.30274e-15	0.0652262	-0.341	1.88118e-10	0.0659036	-0.3	5.79401e-06	0.0730302	-0.175	0.0558892	-3.48368e-05	0.999815	-1.70073	0.0343298	0.550928	0.0219139	-0.427556	0.729424	0.0623588	0.0217077	0.053	0.606959	0.052	0.756039	0.058	0.753614	0.102198	0.460982	-0.0208213	0.899506	0.0657559	0.745049	0.233745	0.368821	0.00489185	0.755993
11297_54_3	somamer	NOTCH2	NOTC2	Neurogenic locus notch homolog protein 2	Neurogenic locus notch homolog protein 2; Functions as a receptor for membrane-bound ligands Jagged-1 (JAG1), Jagged-2 (JAG2) and Delta-1 (DLL1) to regulate cell-fate determination. Upon ligand activation through the released notch intracellular domain (NICD) it forms a transcriptional activator complex with RBPJ/RBPSUH and activates genes of the enhancer of split locus. Affects the implementatio…	non-specific	Nucleoplasm;Plasma membrane	Supported		0.002	0.996833	1.66167e-22	0.274	1.48823e-11	0.0746411	0.274	4.19887e-07	0.0517677	0.291	1.09542e-05	0.0995117	0.021	0.854277	-0.66112	0.00023464	0.814407	0.387291	0.811039	0.00432422	-1.31753	0.36595	0.0471958	0.0640193	-0.247	0.000366331	-0.197	0.126874	-0.274	0.0453912	-0.476367	0.000737602	-0.365774	0.0286379	1.10333	1.19705e-07	-0.462549	0.0788539	0.126657	1.45034e-08
11300_32_3	somamer	SORT1	SORT	Sortilin	Sortilin; Functions as a sorting receptor in the Golgi compartment and as a clearance receptor on the cell surface. Required for protein transport from the Golgi apparatus to the lysosomes by a pathway that is independent of the mannose-6-phosphate receptor (M6PR). Also required for protein transport from the Golgi apparatus to the endosomes. Promotes neuronal apoptosis by mediating endocytosis o…	Oligodendrocytes	Cytosol;Golgi apparatus	Supported		-0.156	0.559958	0.0494724	-0.076	0.0741396	0.00211221	-0.124	0.0269377	0.0142847	-0.023	0.774168	0.000824547	-0.174	0.0569588	1.00617	4.94451e-09	-0.896159	0.307045	0.326873	0.212746	-2.40265	0.0774719	0.0569352	0.0323715	0.024	0.848921	0.048	0.780708	-0.007	0.977414	0.79777	1.79116e-08	0.179201	0.277239	0.204901	0.311004	-0.153301	0.555265	0.00510469	0.74628
11302_237_3	somamer	TNR	TENR	Tenascin-R	Tenascin-R; Neural extracellular matrix (ECM) protein involved in interactions with different cells and matrix components. These interactions can influence cellular behavior by either evoking a stable adhesion and differentiation, or repulsion and inhibition of neurite growth. Binding to cell surface gangliosides inhibits RGD-dependent integrin-mediated cell adhesion and results in an inhibition …	OPC			Secreted in brain	-0.102	0.724882	4.81916e-05	0.19	3.73201e-06	0.0231813	0.286	1.31451e-07	0.0498883	0.106	0.137463	0.00973808	-0.005	0.961494	-0.434335	0.0011515	0.117091	0.867609	-0.632414	0.0028986	1.53775	0.158068	0.0546719	0.0379476	0.014	0.917499	-0.097	0.51459	0.123	0.4328	-0.437252	0.000486861	-0.0633662	0.668317	-0.668082	0.000263146	0.185182	0.427245	0.0396644	0.0135436
11303_7_3	somamer	SAMHD1	SAMH1	Deoxynucleoside triphosphate triphosphohydrolase SAMHD1	Deoxynucleoside triphosphate triphosphohydrolase SAMHD1; Protein that acts both as a host restriction factor involved in defense response to virus and as a regulator of DNA end resection at stalled replication forks. Has deoxynucleoside triphosphate (dNTPase) activity, which is required to restrict infection by viruses, such as HIV-1: dNTPase activity reduces cellular dNTP levels to levels too lo…	Schwann cells	Nucleoplasm	Supported		0.093	0.753624	0.0122435	0.05	0.253466	0.00166812	0.019	0.754048	0.00723574	0.085	0.238356	0.000171425	0.081	0.406881	1.70494	4.92308e-16	0.0135703	0.989436	0.00626565	0.983677	1.71036	0.281421	0.0111097	0.637778	0.132	0.102729	0.036	0.845193	0.261	0.0548906	1.22096	1.4918e-14	0.0474499	0.793314	-0.17159	0.439948	0.661464	0.0210011	0.0286608	0.0577434
11308_8_3	somamer	CREB3L4	CR3L4	Cyclic AMP-responsive element-binding protein 3-like protein 4	Processed cyclic AMP-responsive element-binding protein 3-like protein 4; Transcriptional activator that may play a role in the unfolded protein response. Binds to the UPR element (UPRE) but not to CRE element. Preferentially binds DNA with to the consensus sequence 5'-T[GT]ACGT[GA][GT]-3' and has transcriptional activation activity from UPRE. Binds to NF-kappa-B site and has transcriptional acti…	non-specific	Nuclear membrane;Nucleoplasm	Approved		-0.173	0.508102	0.00394555	0.17	3.76515e-05	0.0199386	0.185	0.000767597	0.0264064	0.179	0.00932866	0.0179183	0.171	0.0616714	-0.0370404	0.772073	2.17642	0.00162281	-0.465933	0.0230604	-1.04872	0.3205	0.0755053	0.00827771	-0.137	0.0874488	-0.216	0.0777467	-0.047	0.80397	0.102749	0.388223	-0.355351	0.0124799	-0.421981	0.0155342	0.100373	0.653077	0.0376498	0.0175975
11310_8_3	somamer	DSG3	Desmoglein-3	Desmoglein-3	Desmoglein-3; Component of intercellular desmosome junctions. Involved in the interaction of plaque proteins and intermediate filaments mediating cell-cell adhesion.	Granulocytes				-0.215	0.38454	0.077565	0.035	0.421785	0.00404682	0.094	0.095804	0.0191713	-0.047	0.529164	0.00160169	-0.041	0.696997	-0.452202	0.00199313	-0.223441	0.771706	-0.00629085	0.978187	0.0983383	0.934203	0.000571391	0.991696	-0.089	0.321897	-0.14	0.313586	-0.049	0.793957	-0.00894171	0.948559	-0.273532	0.0978153	-0.203381	0.314928	0.232874	0.370689	0.00882463	0.54268
11311_79_3	somamer	RAG1	RAG-1	V(D)J recombination-activating protein 1	V(D)J recombination-activating protein 1; Catalytic component of the RAG complex, a multiprotein complex that mediates the DNA cleavage phase during V(D)J recombination. V(D)J recombination assembles a diverse repertoire of immunoglobulin and T-cell receptor genes in developing B and T- lymphocytes through rearrangement of different V (variable), in some cases D (diversity), and J (joining) gene …	non-specific	Nucleoplasm	Supported		-0.009	0.980929	0.00124178	-0.169	4.31536e-05	0.0131459	-0.214	9.45508e-05	0.0204474	-0.118	0.0939187	0.00824189	-0.158	0.0854672	-0.31574	0.0217214	-1.01591	0.164076	0.242583	0.265701	-0.443683	0.693742	0.0270896	0.247239	0.003	0.984454	0.05	0.768588	-0.067	0.707422	-0.201532	0.113821	-0.0481734	0.75032	0.084649	0.648463	0.0579306	0.808225	0.00146871	0.948404
11312_40_3	somamer	PMS2	PMS2	Mismatch repair endonuclease PMS2	Mismatch repair endonuclease PMS2; Component of the post-replicative DNA mismatch repair system (MMR). Heterodimerizes with MLH1 to form MutL alpha. DNA repair is initiated by MutS alpha (MSH2-MSH6) or MutS beta (MSH2-MSH3) binding to a dsDNA mismatch, then MutL alpha is recruited to the heteroduplex. Assembly of the MutL-MutS-heteroduplex ternary complex in presence of RFC and PCNA is sufficient…	non-specific	Nucleoplasm	Supported		-0.044	0.913072	0.000480154	-0.031	0.478023	0.00191779	-0.081	0.155387	0.00426144	0.019	0.816157	0.000721014	0.112	0.234368	0.429494	0.00639646	1.17479	0.158759	-0.0619526	0.803091	-0.11083	0.931331	0.0164011	0.477115	-0.05	0.633836	-0.051	0.765194	-0.059	0.745686	0.676636	2.3597e-06	-0.048692	0.771802	-0.035632	0.862607	0.139109	0.599274	0.000803079	0.976266
11313_100_3	somamer	PCBD1	PHS	Pterin-4-alpha-carbinolamine dehydratase	Pterin-4-alpha-carbinolamine dehydratase; Involved in tetrahydrobiopterin biosynthesis. Seems to both prevent the formation of 7-pterins and accelerate the formation of quinonoid-BH2. Coactivator for HNF1A-dependent transcription. Regulates the dimerization of homeodomain protein HNF1A and enhances its transcriptional activity; Belongs to the pterin-4-alpha-carbinolamine dehydratase family.	non-specific	Nucleoplasm	Enhanced		0.228	0.347735	0.068092	0.458	6.27018e-32	0.148261	0.488	7.78499e-21	0.171087	0.427	1.43701e-11	0.128115	0.293	0.000851256	-0.688552	0.00309221	4.09081	0.00100778	-0.453704	0.216607	1.1506	0.544384	0.113196	0.000500918	-0.167	0.0284023	-0.171	0.212402	-0.171	0.251602	0.0933513	0.625657	-0.32672	0.151805	-0.282896	0.311257	-0.286439	0.425025	0.0243598	0.0998657
11315_148_3	somamer	PPM1D	PPM1D	Protein phosphatase 1D	Protein phosphatase 1D; Involved in the negative regulation of p53 expression. Required for the relief of p53-dependent checkpoint mediated cell cycle arrest. Binds to and dephosphorylates 'Ser-15' of TP53 and 'Ser-345' of CHEK1 which contributes to the functional inactivation of these proteins. Mediates MAPK14 dephosphorylation and inactivation. Is also an important regulator of global heterochr…	non-specific	Nucleoplasm	Supported		-0.223	0.363242	0.0692478	-0.218	9.51659e-08	0.0507752	-0.248	5.31012e-06	0.077185	-0.176	0.0105568	0.0248249	-0.215	0.0174284	-0.60975	1.99798e-08	-1.54717	0.00581611	0.0882802	0.594889	-0.193892	0.821459	0.0723463	0.0104286	-0.028	0.818351	0.027	0.886616	-0.118	0.455527	-0.549583	1.79501e-08	0.00956113	0.932885	0.0441129	0.751397	-0.0784558	0.661212	0.000789482	0.976733
11318_20_3	somamer	APOA5	Apo A-V	Apolipoprotein A-V	Apolipoprotein A-V; Minor apolipoprotein mainly associated with HDL and to a lesser extent with VLDL. May also be associated with chylomicrons. Important determinant of plasma triglyceride (TG) levels by both being a potent stimulator of apo-CII lipoprotein lipase (LPL) TG hydrolysis and an inhibitor of the hepatic VLDL-TG production rate (without affecting the VLDL-apoB production rate) (By simi…	non-specific			Secreted to blood	-0.005	0.991219	0.000321582	-0.145	0.000483437	0.00656016	-0.19	0.0005362	0.00604042	-0.089	0.218338	0.00901035	-0.048	0.647233	0.222586	0.215991	-0.794409	0.40693	0.339434	0.236104	0.262441	0.859301	0.0105996	0.654579	0.059	0.558981	0.063	0.69857	0.039	0.841293	0.290794	0.0549967	0.0586375	0.744397	-0.05933	0.787937	0.474953	0.0945714	0.0172848	0.22863
11319_106_3	somamer	MRE11A	MRE11	Double-strand break repair protein MRE11A	Double-strand break repair protein MRE11; Component of the MRN complex, which plays a central role in double-strand break (DSB) repair, DNA recombination, maintenance of telomere integrity and meiosis. The complex possesses single-strand endonuclease activity and double-strand- specific 3'-5' exonuclease activity, which are provided by MRE11. RAD50 may be required to bind DNA ends and hold them i…	non-specific	Nucleoplasm	Enhanced		-0.005	0.991219	0.00283054	-0.14	0.000714406	0.0192301	-0.203	0.00021338	0.0386326	-0.066	0.369591	0.00611266	0.114	0.223465	1.16421	2.26574e-05	-0.31935	0.823339	0.141586	0.740467	4.27835	0.0543216	0.0317348	0.184309	0.044	0.687107	0.007	0.976133	0.078	0.651227	1.0988	6.96566e-08	-0.0945065	0.690698	-0.466066	0.110193	0.977718	0.0093568	0.0271307	0.0707482
11320_29_3	somamer	CHFR	CHFR	E3 ubiquitin-protein ligase CHFR	E3 ubiquitin-protein ligase CHFR; E3 ubiquitin-protein ligase that functions in the antephase checkpoint by actively delaying passage into mitosis in response to microtubule poisons. Acts in early prophase before chromosome condensation, when the centrosome move apart from each other along the periphery of the nucleus. Probably involved in signaling the presence of mitotic stress caused by microt…	non-specific	Microtubules;Nuclear bodies	Uncertain		-0.308	0.229905	0.0873242	-0.302	7.86887e-14	0.0569834	-0.342	1.8576e-10	0.065913	-0.25	0.000200814	0.0449424	-0.148	0.10775	0.990645	5.26146e-08	-1.82421	0.0516813	0.0664783	0.811511	-0.593881	0.680736	0.0440204	0.0799425	0.108	0.211396	0.103	0.486447	0.103	0.529909	0.574986	0.000142159	0.11643	0.513135	-0.297593	0.17334	0.0705822	0.801419	0.00935	0.517742
11324_3_3	somamer	PXDNL	PXDNL	Peroxidasin-like protein	Peroxidasin-like protein; [Isoform PMR1]: Endonuclease selectively degrading some target mRNAs while they are engaged by translating ribosomes, among which albumin and beta-globin mRNAs.	Inhibitory neurons	Cytosol;Nucleoplasm	Approved	Intracellular and membrane	-0.105	0.719338	0.0161395	-0.108	0.0100236	0.00219806	-0.112	0.045763	0.00203132	-0.114	0.108276	0.00388846	-0.063	0.528908	-0.135114	0.326514	-1.43805	0.0509725	0.505195	0.0220019	-0.0769277	0.945919	0.0516899	0.046789	-0.064	0.513342	0.002	0.993349	-0.155	0.306797	0.165374	0.166219	-0.0745001	0.599721	0.129248	0.457946	-0.130734	0.55917	0.0058185	0.704841
11325_8_3	somamer	BTG2	BTG2	Protein BTG2	Protein BTG2; Anti-proliferative protein; the function is mediated by association with deadenylase subunits of the CCR4-NOT complex. Activates mRNA deadenylation in a CNOT6 and CNOT7-dependent manner. In vitro can inhibit deadenylase activity of CNOT7 and CNOT8. Involved in cell cycle regulation. Could be involved in the growth arrest and differentiation of the neuronal precursors (By similarity)…	non-specific	Vesicles	Approved		-0.211	0.392176	0.0419159	-0.183	8.14123e-06	0.0259393	-0.172	0.00185694	0.0157405	-0.204	0.00263474	0.0457512	-0.117	0.212013	-0.14818	0.332515	-1.40237	0.0861687	0.333467	0.171464	0.192367	0.878594	0.028581	0.225056	0.098	0.267718	0.09	0.55901	0.103	0.530014	-0.249512	0.0420842	0.102368	0.482227	-0.135873	0.446963	0.165488	0.471208	0.00877783	0.54506
11327_56_3	somamer	CLK2	CLK2	Dual specificity protein kinase CLK2	Dual specificity protein kinase CLK2; Dual specificity kinase acting on both serine/threonine and tyrosine-containing substrates. Phosphorylates serine- and arginine- rich (SR) proteins of the spliceosomal complex. May be a constituent of a network of regulatory mechanisms that enable SR proteins to control RNA splicing and can cause redistribution of SR proteins from speckles to a diffuse nucleo…	non-specific	Nucleoplasm	Enhanced		0.02	0.966733	0.000130565	0.086	0.0426947	0.0103033	0.116	0.0381404	0.0188304	0.06	0.421659	0.00355405	0.119	0.204344	0.861273	1.18916e-07	1.9723	0.0190746	-0.100068	0.688547	-2.99909	0.0211771	0.0349466	0.148627	-0.026	0.835295	0.003	0.990049	-0.066	0.713756	1.05106	1.8153e-13	0.0766417	0.63907	-0.0979623	0.62499	-0.363378	0.158957	0.0105363	0.464046
11328_9_3	somamer	USB1	USB1	U6 snRNA phosphodiesterase	U6 snRNA phosphodiesterase; Phosphodiesterase responsible for the U6 snRNA 3' end processing. Acts as an exoribonuclease (RNase) responsible for trimming the poly(U) tract of the last nucleotides in the pre-U6 snRNA molecule, leading to the formation of mature U6 snRNA 3' end-terminated with a 2',3'-cyclic phosphate; Belongs to the 2H phosphoesterase superfamily. USB1 family.	non-specific	Nucleoplasm	Supported		-0.164	0.534694	0.0236776	-0.122	0.0033671	0.0101515	-0.128	0.0225799	0.0142385	-0.125	0.0759712	0.00757909	-0.077	0.428903	-0.537649	1.57931e-06	-0.534559	0.356419	-0.0643263	0.710081	-0.837717	0.350177	0.0287911	0.221914	-0.061	0.544229	0.008	0.971551	-0.147	0.328528	-0.521399	1.70323e-07	0.0386389	0.739828	0.0243628	0.864428	-0.209801	0.253177	0.00475424	0.76455
11330_15_3	somamer	CSNK2B	CSK2B	Casein kinase II subunit beta	Casein kinase II subunit beta; Participates in Wnt signaling (By similarity). Plays a complex role in regulating the basal catalytic activity of the alpha subunit; Belongs to the casein kinase 2 subunit beta family.	non-specific				-0.257	0.282912	0.0633773	-0.008	0.858779	0.00375382	-0.016	0.800637	0.00735153	0.022	0.784967	0.000684123	0.173	0.0577553	0.0370784	0.84702	0.183565	0.857798	-0.167399	0.584616	3.65882	0.0218514	0.0505908	0.0502985	0.022	0.862478	-0.084	0.590184	0.129	0.409841	0.0585584	0.708763	-0.0586613	0.753149	-0.388675	0.0899428	0.608559	0.0390952	0.019115	0.187148
11333_82_3	somamer	ARHGAP25	RHG25	Rho GTPase-activating protein 25	Rho GTPase-activating protein 25; GTPase activator for the Rho-type GTPases by converting them to an inactive GDP-bound state.	B cells	Nucleoplasm;Vesicles	Approved		0.234	0.336023	0.0590779	-0.079	0.0640796	0.0181554	-0.147	0.00825757	0.0356439	0.006	0.943791	0.00462291	0.273	0.00196756	1.10603	1.33694e-08	2.00911	0.0444037	-0.113641	0.702095	2.03648	0.186421	0.0783918	0.00673048	0.164	0.0330862	0.109	0.453444	0.239	0.0796753	0.55986	0.000176472	0.265374	0.131878	0.0105177	0.961102	0.652822	0.0190007	0.0576395	0.00105246
11334_7_3	somamer	LILRB3	LIRB3	Leukocyte immunoglobulin-like receptor subfamily B member 3	Leukocyte immunoglobulin-like receptor subfamily B member 3; May act as receptor for class I MHC antigens. Becomes activated upon coligation of LILRB3 and immune receptors, such as FCGR2B and the B-cell receptor. Down-regulates antigen-induced B-cell activation by recruiting phosphatases to its immunoreceptor tyrosine- based inhibitor motifs (ITIM).	Monocytes	Plasma membrane	Approved		-0.1	0.730878	0.0219008	-0.149	0.000310356	0.0185691	-0.156	0.00483454	0.00937918	-0.144	0.0392341	0.0390077	0.009	0.935265	-0.00743119	0.969411	-0.67817	0.511739	0.145417	0.637652	1.06495	0.50537	0.00414189	0.884056	0.04	0.721794	-0.016	0.935349	0.092	0.583155	0.261127	0.0972318	-0.0667581	0.721086	-0.549451	0.0170131	0.711066	0.0162979	0.0292647	0.0534818
11336_9_3	somamer	FANCF	FANCF	Fanconi anemia group F protein	Fanconi anemia group F protein; DNA repair protein that may operate in a postreplication repair or a cell cycle checkpoint function. May be implicated in interstrand DNA cross-link repair and in the maintenance of normal chromosome stability (By similarity).	non-specific	Nucleoplasm	Supported		-0.022	0.963623	0.00382888	-0.137	0.000919035	0.00385544	-0.172	0.00183927	0.0116238	-0.095	0.183758	0.000111878	-0.206	0.0230538	-0.504158	8.55279e-05	-1.71923	0.0109873	-0.134781	0.501243	0.249557	0.809818	0.0573779	0.0315111	-0.05	0.634799	-0.013	0.948283	-0.096	0.557547	-0.46313	0.000227993	-0.0135433	0.927121	0.0879301	0.628284	-0.204503	0.381286	0.00422117	0.794169
11338_49_3	somamer	BLK	BLK	Tyrosine-protein kinase BLK	Tyrosine-protein kinase Blk; Non-receptor tyrosine kinase involved in B-lymphocyte development, differentiation and signaling (By similarity). B-cell receptor (BCR) signaling requires a tight regulation of several protein tyrosine kinases and phosphatases, and associated coreceptors (By similarity). Binding of antigen to the B-cell antigen receptor (BCR) triggers signaling that ultimately leads t…	B cells	Nucleoplasm	Uncertain		0.055	0.885578	5.84145e-05	0.159	0.000117495	0.0104615	0.127	0.0229243	0.00656324	0.194	0.00453321	0.0181085	0.125	0.178238	0.368392	0.0232325	1.15638	0.179467	-0.0131948	0.959019	-0.901735	0.497833	0.00977709	0.682123	-0.032	0.779181	-0.059	0.721284	0.001	0.996406	0.429059	0.00138151	-0.0613668	0.698569	0.0129234	0.946977	-0.0637969	0.798447	0.00161433	0.943627
11342_59_3	somamer	PLXDC2	PXDC2	Plexin domain-containing protein 2	Plexin domain-containing protein 2; May play a role in tumor angiogenesis. Belongs to the plexin family.	Microglial cells	Nuclear bodies	Supported		-0.252	0.29619	0.0595898	-0.062	0.147963	0.000382875	-0.115	0.0406631	0.00147975	0	0.999671	0.00924692	-0.142	0.124653	-0.58241	8.69438e-05	-1.38491	0.0752072	0.097532	0.673762	-0.26898	0.822519	0.0328247	0.171369	-0.14	0.0779841	-0.147	0.281668	-0.135	0.3808	-0.300378	0.0207888	-0.229258	0.13721	0.0557346	0.767947	-0.165214	0.496399	0.0185308	0.199944
11347_9_3	somamer	TALDO1	Transaldolase	Transaldolase	Transaldolase; Transaldolase is important for the balance of metabolites in the pentose-phosphate pathway.	non-specific	Cytosol	Approved		-0.218	0.37731	0.0499887	-0.055	0.203522	0.00339861	-0.08	0.15896	0.00314062	-0.026	0.739766	0.00462248	-0.027	0.803864	0.570169	0.00320215	-0.351614	0.730185	0.321721	0.291559	-1.74837	0.268296	0.0187158	0.415082	0.063	0.522861	0.029	0.878788	0.102	0.531849	0.257752	0.0935101	0.237041	0.194501	0.0537028	0.810376	0.211125	0.463257	0.0166773	0.244201
11348_132_3	somamer	P4HA2	P4HA2	Prolyl 4-hydroxylase subunit alpha-2	Prolyl 4-hydroxylase subunit alpha-2; Catalyzes the post-translational formation of 4- hydroxyproline in -Xaa-Pro-Gly- sequences in collagens and other proteins.	Fibroblasts	Endoplasmic reticulum;Vesicles	Enhanced	Intracellular and membrane	-0.159	0.548976	0.0332759	-0.325	6.40375e-16	0.0916357	-0.353	4.18504e-11	0.105919	-0.293	9.40066e-06	0.0773163	-0.299	0.00067345	0.679526	7.35253e-06	-3.01891	0.00016586	0.485139	0.0401385	-0.218971	0.857217	0.128717	0.000157693	0.121	0.146461	0.058	0.725468	0.207	0.154008	0.370009	0.00334304	0.0542457	0.71605	-0.0877339	0.631472	0.576565	0.0146072	0.0340914	0.0286444
11350_30_3	somamer	STUB1	CHIP	E3 ubiquitin-protein ligase CHIP	E3 ubiquitin-protein ligase CHIP; E3 ubiquitin-protein ligase which targets misfolded chaperone substrates towards proteasomal degradation. Collaborates with ATXN3 in the degradation of misfolded chaperone substrates: ATXN3 restricting the length of ubiquitin chain attached to STUB1/CHIP substrates and preventing further chain extension. Ubiquitinates NOS1 in concert with Hsp70 and Hsp40. Modulat…	non-specific	Cytosol;Nucleoplasm	Supported		0.095	0.748175	0.00251877	0.124	0.00288364	0.0166486	0.135	0.0157975	0.0154735	0.104	0.144541	0.0146447	-0.074	0.451462	-0.169746	0.312849	-1.35022	0.132687	0.608128	0.0239474	1.62297	0.242107	0.0383307	0.118616	-0.09	0.317191	-0.084	0.590184	-0.096	0.558272	0.158459	0.23738	-0.212818	0.18241	0.15058	0.441357	0.138529	0.581591	0.00958226	0.507271
11351_233_3	somamer	NHEJ1	NHEJ1	Non-homologous end-joining factor 1	Non-homologous end-joining factor 1; DNA repair protein involved in DNA nonhomologous end joining (NHEJ) required for double-strand break (DSB) repair and V(D)J recombination. May serve as a bridge between XRCC4 and the other NHEJ factors located at DNA ends, or may participate in reconfiguration of the end bound NHEJ factors to allow XRCC4 access to the DNA termini. It may act in concert with XR…	non-specific	Nucleoplasm	Supported		-0.207	0.401094	0.0508067	-0.144	0.000492989	0.0139219	-0.136	0.01479	0.00968847	-0.158	0.0220768	0.0235147	0.204	0.0239928	-0.701976	3.46326e-06	0.815379	0.298742	-0.0629813	0.787946	1.19983	0.322845	0.0300386	0.205203	0.046	0.670145	0.055	0.74575	0.035	0.857542	-0.871037	1.17051e-13	0.172264	0.199978	0.0248139	0.880211	-0.0195295	0.926491	0.00709191	0.635814
11354_21_3	somamer	PLCB1	Phospholipase C-beta-1	1-phosphatidylinositol 4,5-bisphosphate phosphodiesterase beta-1	1-phosphatidylinositol 4,5-bisphosphate phosphodiesterase beta-1; The production of the second messenger molecules diacylglycerol (DAG) and inositol 1,4,5-trisphosphate (IP3) is mediated by activated phosphatidylinositol-specific phospholipase C enzymes.	Excitatory neurons	Plasma membrane	Approved		-0.25	0.29619	0.0577759	0.03	0.493521	0.000470993	0.115	0.0411663	0.00595175	-0.046	0.539817	0.000323201	0.325	0.000179591	-0.335979	0.0024818	2.78067	3.80165e-06	-0.591688	0.000848272	-0.506924	0.575411	0.1718	4.42685e-06	-0.013	0.920351	-0.081	0.604942	0.032	0.86494	-0.151249	0.11494	-0.141414	0.215133	-0.559386	7.55518e-05	0.170271	0.343606	0.0464946	0.00518108
11355_10_3	somamer	EIF5A2	IF5A2	Eukaryotic translation initiation factor 5A-2	Eukaryotic translation initiation factor 5A-2; mRNA-binding protein involved in translation elongation. Has an important function at the level of mRNA turnover, probably acting downstream of decapping. Involved in actin dynamics and cell cycle progression, mRNA decay and probably in a pathway involved in stress response and maintenance of cell wall integrity. Functions as a regulator of apoptosis…	non-specific	Vesicles	Supported		-0.12	0.664937	0.0138103	0.195	2.08489e-06	0.0404127	0.19	0.000540821	0.0376075	0.202	0.00303204	0.0424191	0.151	0.100809	0.429346	0.0161252	-0.240302	0.799078	0.309662	0.273026	3.41344	0.0202808	0.0553122	0.0363688	-0.003	0.985008	0.001	0.994921	-0.014	0.948315	0.668799	2.68187e-05	-0.123856	0.508227	-0.140535	0.540447	0.407545	0.167795	0.00559911	0.71816
11356_19_3	somamer	DGCR14	DGC14	Protein DGCR14	Splicing factor ESS-2 homolog; May be involved in pre-mRNA splicing.	non-specific	Nucleoplasm	Approved		-0.198	0.425266	0.0621692	-0.122	0.0035488	0.00851116	-0.143	0.0100663	0.00709685	-0.102	0.153217	0.011342	0.136	0.141957	-0.215258	0.171974	-0.0816235	0.922409	0.125273	0.616984	1.42831	0.271295	0.0129813	0.578146	0.035	0.761359	0	0.998418	0.051	0.78518	-0.00908014	0.948186	-0.048354	0.771175	-0.239853	0.239896	0.422659	0.1075	0.0107516	0.455007
11358_15_3	somamer	GRB10	GRB10	Growth factor receptor-bound protein 10	Growth factor receptor-bound protein 10; Adapter protein which modulates coupling of a number of cell surface receptor kinases with specific signaling pathways. Binds to, and suppress signals from, activated receptors tyrosine kinases, including the insulin (INSR) and insulin-like growth factor (IGF1R) receptors. The inhibitory effect can be achieved by 2 mechanisms: interference with the signali…	Oligodendrocytes	Vesicles	Supported		-0.119	0.668671	0.0246528	-0.177	1.73344e-05	0.0242688	-0.261	1.51298e-06	0.053915	-0.082	0.259324	0.00671316	0.023	0.839815	-0.573353	2.32659e-05	-0.542558	0.442197	0.373772	0.0774064	1.07949	0.32318	0.0238364	0.303461	-0.026	0.834404	0.04	0.82449	-0.103	0.528317	-0.557879	5.4183e-07	0.0433324	0.739131	0.26191	0.101385	-0.156529	0.445647	0.00782508	0.593708
11360_39_3	somamer	RRM1	RRM1	Ribonucleoside-diphosphate reductase large subunit	Ribonucleoside-diphosphate reductase large subunit; Provides the precursors necessary for DNA synthesis. Catalyzes the biosynthesis of deoxyribonucleotides from the corresponding ribonucleotides.	non-specific	Cytosol	Supported		-0.004	0.991219	0.00560757	0.049	0.260228	0.00515894	0.019	0.751106	0.00312124	0.081	0.264712	0.00747043	0.109	0.247991	0.272205	0.123523	-0.599504	0.523483	0.0737522	0.792714	2.90625	0.0465835	0.0265734	0.256079	-0.035	0.759024	-0.006	0.981405	-0.063	0.726738	0.306428	0.0357578	-0.0364112	0.833401	0.00338241	0.987288	0.0958608	0.72543	0.000453614	0.990318
11361_73_3	somamer	TYMP	TP	Thymidine phosphorylase	Thymidine phosphorylase; May have a role in maintaining the integrity of the blood vessels. Has growth promoting activity on endothelial cells, angiogenic activity in vivo and chemotactic activity on endothelial cells in vitro.	Monocytes	Golgi apparatus;Nuclear bodies	Approved		0.016	0.970861	5.12918e-05	-0.107	0.0104383	0.00811323	-0.198	0.000318413	0.0266565	-0.031	0.687697	0.00121925	-0.098	0.308303	0.681681	2.66339e-05	-2.37641	0.00537984	0.687144	0.00703441	1.93385	0.140203	0.0704732	0.0118916	0.084	0.362026	0.119	0.410792	0.063	0.726738	0.400738	0.00329876	0.116542	0.470064	0.516679	0.00932783	0.179574	0.4802	0.0351505	0.0248366
11365_17_3	somamer	TENM4	TEN4	Teneurin-4	Teneurin-4; Involved in neural development, regulating the establishment of proper connectivity within the nervous system. Plays a role in the establishment of the anterior-posterior axis during gastrulation. Regulates the differentiation and cellular process formation of oligodendrocytes and myelination of small-diameter axons in the central nervous system (CNS). Promotes activation of focal adh…	Excitatory neurons				-0.267	0.270038	0.0704443	0.125	0.00260793	0.00743921	0.161	0.0036701	0.0162449	0.114	0.108678	0.00449518	0.127	0.171967	-0.249266	0.0132413	1.40506	0.00886865	-0.342351	0.0323164	-0.902774	0.273452	0.0551007	0.0369266	-0.048	0.654996	-0.133	0.352473	0.024	0.905511	-0.158913	0.073006	-0.174299	0.098282	-0.449641	0.000550653	0.0664522	0.688787	0.0440635	0.00740557
11368_32_3	somamer	AK2	KAD2	Adenylate kinase 2, mitochondrial	Adenylate kinase 2, mitochondrial, N-terminally processed; Catalyzes the reversible transfer of the terminal phosphate group between ATP and AMP. Plays an important role in cellular energy homeostasis and in adenine nucleotide metabolism. Adenylate kinase activity is critical for regulation of the phosphate utilization and the AMP de novo biosynthesis pathways. Plays a key role in hematopoiesis.	non-specific	Mitochondria	Approved		0.07	0.841239	0.00168017	0.016	0.721214	9.54347e-05	0.06	0.30145	0.000609472	-0.022	0.782555	0.00133742	0.31	0.000429014	0.565033	4.43703e-05	2.80572	0.000136375	-0.319103	0.139967	-0.35242	0.752217	0.111252	0.000581034	0.094	0.293872	0.023	0.91221	0.164	0.277532	0.434217	0.000386987	0.0931355	0.518722	-0.367078	0.0386232	0.308434	0.175711	0.0243057	0.100524
11369_23_3	somamer	ADH5	ADHX	Alcohol dehydrogenase class-3	Alcohol dehydrogenase class-3; Catalyzes the oxidation of long-chain primary alcohols and the oxidation of S-(hydroxymethyl) glutathione. Also oxidizes long chain omega-hydroxy fatty acids, such as 20-HETE, producing both the intermediate aldehyde, 20-oxoarachidonate and the end product, a dicarboxylic acid, (5Z,8Z,11Z,14Z)-eicosatetraenedioate. Class-III ADH is remarkably ineffective in oxidizin…	non-specific				0.112	0.691183	1.37158e-06	0.05	0.245037	0.00893876	0.031	0.60052	0.00593936	0.082	0.258478	0.0137735	0.203	0.0249115	-0.132576	0.453169	0.359682	0.70246	-0.157734	0.575121	3.30251	0.0242725	0.0547662	0.0377559	-0.025	0.841364	0.064	0.691978	-0.136	0.374725	0.126703	0.395752	0.00823855	0.962965	-0.187869	0.388181	-0.134466	0.630799	0.00490568	0.755621
11370_20_3	somamer	INPP5E	INP5E	72 kDa inositol polyphosphate 5-phosphatase	Phosphatidylinositol polyphosphate 5-phosphatase type IV; Phosphatidylinositol (PtdIns) phosphatase that specifically hydrolyzes the 5-phosphate of phosphatidylinositol-3,4,5-trisphosphate (PtdIns(3,4,5)P3), phosphatidylinositol 4,5-bisphosphate (PtdIns(4,5)P2) and phosphatidylinositol 3,5-bisphosphate (PtdIns(3,5)P2) (By similarity). Specific for lipid substrates, inactive towards water soluble …	non-specific	Focal adhesion sites;Golgi apparatus	Uncertain		-0.224	0.358922	0.0534749	-0.273	1.68821e-11	0.0578113	-0.292	6.86584e-08	0.0581678	-0.257	0.000125936	0.0626157	-0.099	0.30101	-0.70224	7.91455e-09	-1.01211	0.104123	0.0519512	0.779381	-0.136023	0.887328	0.0262748	0.260973	-0.006	0.970837	0.039	0.825244	-0.059	0.743634	-0.683904	3.83074e-10	0.00664617	0.958058	0.00198791	0.989767	-0.0126289	0.949463	1.30533e-05	0.999917
11371_1_3	somamer	GPR101	GP101	Probable G-protein coupled receptor 101	Probable G-protein coupled receptor 101; Orphan receptor.	non-specific				-0.132	0.629318	0.0128588	-0.048	0.270029	0.00444899	-0.065	0.261334	0.00292802	-0.032	0.673323	0.00885426	-0.075	0.447307	0.751291	2.13786e-05	-0.147642	0.872516	0.231593	0.399997	-1.2864	0.366585	0.0108643	0.646477	0.073	0.447629	0.011	0.961112	0.163	0.282787	0.506519	0.000551318	-0.0121969	0.943789	-0.0989614	0.64093	0.442853	0.105078	0.011821	0.411358
11372_2_3	somamer	ZNF18	ZNF18	Zinc finger protein 18	Zinc finger protein 18; May be involved in transcriptional regulation; Belongs to the krueppel C2H2-type zinc-finger protein family.	non-specific	Golgi apparatus;Nucleoplasm	Approved		0.042	0.920915	0.00162753	0.209	3.24372e-07	0.031297	0.279	2.66211e-07	0.0552334	0.129	0.0664679	0.0145	-0.003	0.983012	-0.106063	0.430585	-0.122442	0.864356	-0.268198	0.211376	0.401159	0.717521	0.00850286	0.728966	0.03	0.803583	-0.054	0.753129	0.142	0.351666	-0.0876354	0.44708	-0.0549078	0.6888	-0.449151	0.00785754	0.199046	0.357389	0.0205211	0.158625
11377_19_3	somamer	ADH7	ADH7	Alcohol dehydrogenase class 4 mu/sigma chain	All-trans-retinol dehydrogenase [NAD(+)] ADH7; Catalyzes the NAD-dependent oxidation of all-trans-retinol, alcohol, and omega-hydroxy fatty acids and their derivatives. Oxidizes preferentially all trans-retinol, all-trans-4-hydroxyretinol, 9-cis- retinol, 2-hexenol, and long chain omega-hydroxy fatty acids such as juniperic acid. In vitro can also catalyzes the NADH-dependent reduction of all-tra…	Granulocytes	Cytosol;Plasma membrane	Supported		0.029	0.949086	0.000183014	0.104	0.0131741	0.00917881	0.098	0.0823578	0.0113599	0.115	0.104339	0.00771535	0.165	0.0707168	0.0545365	0.754585	1.7656	0.0587703	-0.410607	0.140578	-0.184805	0.897769	0.0347462	0.150601	-0.078	0.406094	-0.032	0.867209	-0.148	0.326694	0.378393	0.019824	-0.0638536	0.740145	0.0181664	0.938668	-0.365513	0.22898	0.0101984	0.47724
11378_37_3	somamer	SYK	KSYK	Tyrosine-protein kinase SYK	Tyrosine-protein kinase SYK; Non-receptor tyrosine kinase which mediates signal transduction downstream of a variety of transmembrane receptors including classical immunoreceptors like the B-cell receptor (BCR). Regulates several biological processes including innate and adaptive immunity, cell adhesion, osteoclast maturation, platelet activation and vascular development. Assembles into signaling…	Dendritic cells	Cytosol;Plasma membrane	Approved		-0.232	0.339908	0.0401573	0.043	0.329448	0.00135599	-0.022	0.713063	0.000101797	0.115	0.105326	0.00875751	-0.119	0.203105	-0.238212	0.0857547	-0.932269	0.206319	0.352455	0.11027	-0.184685	0.871166	0.0251213	0.280403	0.006	0.970977	0.045	0.796186	-0.041	0.83357	-0.208709	0.0477491	-0.0116535	0.925778	0.108533	0.47945	-0.0915643	0.642519	0.00231929	0.902954
11380_84_3	somamer	RBM24	RBM24	RNA-binding protein 24	RNA-binding protein 24; Multifunctional RNA-binding protein involved in the regulation of pre-mRNA splicing, mRNA stability and mRNA translation important for cell fate decision and differentiation. Plays a major role in pre-mRNA alternative splicing regulation. Mediates preferentially muscle-specific exon inclusion in numerous mRNAs important for striated cardiac and skeletal muscle cell differe…	Excitatory neurons	Nucleoplasm	Enhanced		-0.066	0.853938	0.00537575	0.146	0.000432606	0.0127438	0.186	0.000740874	0.028134	0.102	0.153943	0.00144006	0.033	0.756609	-0.299876	0.0212728	-0.186955	0.78622	0.0951704	0.644091	1.3872	0.19421	0.0147536	0.524683	-0.065	0.505742	-0.146	0.290969	0.033	0.863541	0.155715	0.205137	-0.350283	0.0169137	-0.408872	0.0229519	0.512087	0.0266909	0.0233989	0.111815
11381_56_3	somamer	PRPS1	PRPS1	Ribose-phosphate pyrophosphokinase 1	Ribose-phosphate pyrophosphokinase 1; Catalyzes the synthesis of phosphoribosylpyrophosphate (PRPP) that is essential for nucleotide synthesis; Belongs to the ribose-phosphate pyrophosphokinase family.	non-specific	Vesicles	Approved		-0.24	0.32153	0.0988997	-0.047	0.275253	0.00107303	-0.043	0.469202	0.000146101	-0.056	0.450129	0.00397299	-0.081	0.407118	-0.56335	4.88315e-05	-0.153874	0.831586	0.0745818	0.730137	-0.854554	0.445474	0.00753989	0.764095	-0.082	0.374054	-0.043	0.809651	-0.15	0.322071	-0.23509	0.0438177	-0.13065	0.345329	-0.268031	0.114843	-0.0438253	0.840781	0.0142882	0.318385
11383_41_3	somamer	KRT7	Keratin 7	Keratin, type II cytoskeletal 7	Keratin, type II cytoskeletal 7; Blocks interferon-dependent interphase and stimulates DNA synthesis in cells. Involved in the translational regulation of the human papillomavirus type 16 E7 mRNA (HPV16 E7). Belongs to the intermediate filament family.	Fibroblasts	Cytosol;Intermediate filaments	Supported		-0.148	0.58034	0.00589448	0.054	0.213278	0.00105537	0.052	0.37011	0.00249008	0.058	0.434916	8.53487e-05	-0.185	0.0424671	1.36245	9.08554e-11	-2.0605	0.0529328	0.172281	0.586407	-0.822173	0.615984	0.0456055	0.0718933	0.088	0.333602	0.078	0.618794	0.114	0.475361	0.970985	6.84615e-09	0.130371	0.503127	0.0103053	0.965566	0.205429	0.503379	0.00713734	0.633438
11388_75_3	somamer	WFDC2	HE4	WAP four-disulfide core domain protein 2	WAP four-disulfide core domain protein 2; Broad range protease inhibitor.	Plasma cells			Secreted in other tissues	0.008	0.98434	0.00104571	0.255	3.61292e-10	0.0562001	0.322	1.97832e-09	0.0737979	0.212	0.00177709	0.0614846	0.087	0.369855	-0.379693	0.00293095	0.674145	0.316741	-0.872253	2.24422e-05	0.459494	0.65877	0.0936205	0.00212574	-0.134	0.0963855	-0.127	0.377158	-0.203	0.163301	-0.249002	0.0291742	-0.148259	0.273843	-0.414712	0.0128843	-0.478532	0.0254776	0.0765786	6.16259e-05
11390_24_3	somamer	CA8	Carbonic Anhydrase VIII	Carbonic anhydrase-related protein	Carbonic anhydrase-related protein; Does not have a carbonic anhydrase catalytic activity.	OPC				-0.026	0.952672	0.000904533	-0.051	0.236524	0.00379393	-0.014	0.826333	1.21454e-09	-0.097	0.177272	0.0202699	0.158	0.0847572	0.701907	0.00155503	2.17252	0.0638377	0.626105	0.0737635	-1.46401	0.417755	0.0403344	0.10341	0.045	0.681644	0.048	0.779229	0.038	0.842428	0.629432	0.00061836	0.0897087	0.679269	0.0177513	0.946806	-0.0311321	0.927479	0.000623887	0.984537
11391_69_3	somamer	MVK	MVK	Mevalonate kinase	Mevalonate kinase; Catalyzes the phosphorylation of mevalonate to mevalonate 5- phosphate, a key step in isoprenoid and cholesterol biosynthesis ; Belongs to the GHMP kinase family. Mevalonate kinase subfamily.	non-specific	Cytosol;Vesicles	Supported		-0.058	0.874965	0.00512781	0.245	1.68892e-09	0.0401226	0.266	9.86965e-07	0.0517239	0.222	0.00105464	0.0272086	0.176	0.0543222	0.373052	0.00253482	1.50499	0.0216429	0.0888405	0.647858	0.440925	0.661472	0.064403	0.0187062	0.018	0.891686	-0.108	0.462587	0.175	0.241835	0.690357	1.6712e-08	-0.306446	0.0318181	-0.299915	0.086326	0.750819	0.000897938	0.0309845	0.0428875
11401_181_3	somamer	RNF146	RN146	E3 ubiquitin-protein ligase RNF146	E3 ubiquitin-protein ligase RNF146; E3 ubiquitin-protein ligase that specifically binds poly-ADP- ribosylated (PARsylated) proteins and mediates their ubiquitination and subsequent degradation. May regulate many important biological processes, such as cell survival and DNA damage response. Acts as an activator of the Wnt signaling pathway by mediating the ubiquitination of PARsylated AXIN1 and AX…	non-specific	Cytosol;Plasma membrane	Supported		-0.01	0.979243	9.57137e-05	0.207	4.11898e-07	0.033838	0.168	0.00241816	0.0277089	0.253	0.000168326	0.0398713	0.188	0.0399254	0.665028	1.02349e-05	1.24671	0.112533	0.0744653	0.750311	0.279705	0.817387	0.0299217	0.206678	-0.037	0.748367	-0.052	0.756039	-0.011	0.962935	0.960067	1.26411e-11	-0.134933	0.408603	-0.0107386	0.957214	0.251169	0.329351	0.00344689	0.839625
11402_17_3	somamer	KMT2C	KMT2C	Histone-lysine N-methyltransferase 2C	Histone-lysine N-methyltransferase 2C; Histone methyltransferase that methylates 'Lys-4' of histone H3. H3 'Lys-4' methylation represents a specific tag for epigenetic transcriptional activation. Central component of the MLL2/3 complex, a coactivator complex of nuclear receptors, involved in transcriptional coactivation. KMT2C/MLL3 may be a catalytic subunit of this complex. May be involved in le…	non-specific	Nucleoplasm	Supported		-0.006	0.990808	0.00468334	0.21	2.82485e-07	0.0116006	0.164	0.00297187	0.000411344	0.265	7.58157e-05	0.0428291	0.085	0.37914	1.27136	4.42371e-05	0.723352	0.655941	0.134328	0.781831	-0.0661252	0.97899	0.00243602	0.944456	-0.077	0.419031	-0.048	0.779229	-0.112	0.4849	1.16669	1.11997e-06	-0.0123279	0.96492	0.345149	0.315713	-0.365968	0.407847	0.00509789	0.746383
11405_150_3	somamer	CARD9	CARD9	Caspase recruitment domain-containing protein 9	Caspase recruitment domain-containing protein 9; Adapter protein that plays a key role in innate immune response to a number of intracellular pathogens, such as C.albicans and L.monocytogenes. Is at the crossroads of ITAM-tyrosine kinase and the Toll-like receptors (TLR) and NOD2 signaling pathways. Probably controls various innate immune response pathways depending on the intracellular pathogen.…	Monocytes				-0.122	0.658042	0.0238898	0.065	0.129952	0.00350585	0.037	0.525775	0.0025515	0.091	0.207915	0.0034407	-0.035	0.74485	0.969239	5.98627e-09	0.304697	0.719737	0.221142	0.383852	-1.53657	0.242864	0.0107119	0.65193	-0.007	0.966084	-0.008	0.972039	0	0.999799	0.92001	1.71001e-11	-0.111925	0.477427	0.136939	0.478476	0.280917	0.258333	0.00873982	0.546815
11406_82_3	somamer	ACAD8	ACAD8	Isobutyryl-CoA dehydrogenase, mitochondrial	Isobutyryl-CoA dehydrogenase, mitochondrial; Isobutyryl-CoA dehydrogenase which catalyzes one of the steps of the valine catabolic pathway. To a lesser extent, is also able to catalyze the oxidation of (2S)-2-methylbutanoyl-CoA.	non-specific				-0.183	0.475773	0.0223316	-0.09	0.0320782	0.0045487	-0.104	0.0653765	0.0041065	-0.101	0.156934	0.010138	-0.134	0.150321	0.61652	0.000321769	-1.87513	0.0378969	1.05963	0.000108363	0.165441	0.905215	0.0936862	0.00211951	0.011	0.936767	0.018	0.929581	0.039	0.838298	0.550004	0.000180479	0.0115051	0.946981	0.665752	0.00183291	0.0439467	0.872012	0.0351364	0.0248442
11421_10_3	somamer	EHD4	EHD4	EH domain-containing protein 4	EH domain-containing protein 4; ATP- and membrane-binding protein that probably controls membrane reorganization/tubulation upon ATP hydrolysis. Plays a role in early endosomal transport.	Endothelial cells	Plasma membrane	Approved		0.184	0.471598	0.0538933	0.452	3.80366e-31	0.163339	0.447	1.79309e-17	0.144702	0.463	1.01385e-13	0.194295	0.282	0.00130664	-0.160834	0.302337	2.6632	0.00154334	-0.210268	0.396995	1.29698	0.313078	0.122845	0.000245499	-0.079	0.400452	-0.104	0.481731	-0.03	0.879033	0.0890048	0.525936	-0.218244	0.191607	-0.0435321	0.831613	0.183665	0.485424	0.00499907	0.750786
11422_2_3	somamer	DLX3	DLX3	Homeobox protein DLX-3	Homeobox protein DLX-3; Likely to play a regulatory role in the development of the ventral forebrain. May play a role in craniofacial patterning and morphogenesis; Belongs to the distal-less homeobox family.	non-specific	Nucleoplasm	Approved		-0.237	0.329145	0.0848003	-0.182	9.17193e-06	0.0194104	-0.195	0.000387518	0.0228878	-0.169	0.0142716	0.014884	-0.18	0.0484032	-0.774178	1.08156e-08	-1.18568	0.0874254	0.131016	0.525986	-1.7684	0.0992802	0.0780175	0.00691103	-0.064	0.515062	-0.029	0.87836	-0.113	0.480082	-0.609422	1.08244e-08	0.00955191	0.938548	-0.102687	0.499309	-0.332877	0.0890275	0.0191467	0.186658
11424_4_3	somamer	FAH	FAAA	Fumarylacetoacetase	Fumarylacetoacetase; Fumarylacetoacetate hydrolase.	Granulocytes	Cytosol	Approved		0.046	0.90974	0.00771143	0.157	0.000140096	0.0316174	0.179	0.00115757	0.0412362	0.119	0.093477	0.0177691	0.368	1.61367e-05	-0.191072	0.0762727	1.7317	0.00278007	0.289094	0.0920571	0.7605	0.390669	0.136756	8.67119e-05	-0.099	0.257538	-0.042	0.811235	-0.143	0.34694	0.0667634	0.482285	-0.0534352	0.6364	0.4537	0.00115854	-0.200664	0.260534	0.0378793	0.0172321
11425_31_3	somamer	RUFY1	RUFY1	RUN and FYVE domain-containing protein 1	RUN and FYVE domain-containing protein 1; Binds phospholipid vesicles containing phosphatidylinositol 3-phosphate and participates in early endosomal trafficking.	non-specific	Cytosol;Vesicles	Supported		0.023	0.957735	0.00116093	0.107	0.0104227	0.00901804	0.104	0.065061	0.0100848	0.114	0.107576	0.00764572	-0.035	0.74485	0.633238	1.65681e-06	-0.0742409	0.913493	0.153935	0.451277	-0.262919	0.803601	0.00336344	0.91075	0.022	0.858294	-0.035	0.850532	0.099	0.543277	0.555546	8.94262e-07	-0.0066331	0.959992	0.0115684	0.94313	0.13532	0.516409	0.0021999	0.908854
11428_31_3	somamer	PDLIM1	PDLI1	PDZ and LIM domain protein 1	PDZ and LIM domain protein 1; Cytoskeletal protein that may act as an adapter that brings other proteins (like kinases) to the cytoskeleton. Involved in assembly, disassembly and directioning of stress fibers in fibroblasts. Required for the localization of ACTN1 and PALLD to stress fibers. Required for cell migration and in maintaining cell polarity of fibroblasts (By similarity).	Endothelial cells	Actin filaments	Supported		-0.011	0.976237	0.00573575	0.176	2.00734e-05	0.0313323	0.174	0.00163002	0.0323568	0.165	0.0166602	0.0253657	0.065	0.511999	-0.725717	9.63276e-06	0.900378	0.291215	0.253553	0.319789	-1.50618	0.253821	0.0124197	0.595967	-0.142	0.0745072	-0.133	0.352473	-0.141	0.355307	-0.229381	0.0968793	-0.290916	0.0768653	0.267963	0.183512	-0.168495	0.514946	0.0282478	0.0610285
11429_80_3	somamer	HNRNPC	hnRNP C1/C2	Heterogeneous nuclear ribonucleoproteins C1/C2	Heterogeneous nuclear ribonucleoproteins C1/C2; Binds pre-mRNA and nucleates the assembly of 40S hnRNP particles. Interacts with poly-U tracts in the 3'-UTR or 5'-UTR of mRNA and modulates the stability and the level of translation of bound mRNA molecules. Single HNRNPC tetramers bind 230-240 nucleotides. Trimers of HNRNPC tetramers bind 700 nucleotides. May play a role in the early steps of spli…	non-specific	Nucleoplasm	Enhanced		-0.211	0.392176	0.0424175	-0.095	0.0237116	0.0097307	-0.144	0.00990461	0.0172172	-0.047	0.531052	0.00486951	-0.04	0.704232	0.566909	5.7883e-05	-0.648427	0.378536	0.103039	0.639318	0.368358	0.746183	0.0052618	0.845328	0.086	0.343261	0.087	0.569779	0.085	0.611983	0.347535	0.00288764	0.05509	0.689589	0.00702887	0.966852	0.218762	0.314724	0.00849935	0.561013
11430_49_3	somamer	DTX1	DTX1	E3 ubiquitin-protein ligase DTX1	E3 ubiquitin-protein ligase DTX1; Functions as a ubiquitin ligase protein in vivo, mediating ubiquitination and promoting degradation of MEKK1, suggesting that it may regulate the Notch pathway via some ubiquitin ligase activity (By similarity). Regulator of Notch signaling, a signaling pathway involved in cell-cell communications that regulates a broad spectrum of cell- fate determinations. Main…	Astrocytes	Cytosol;Nucleoplasm	Supported		-0.051	0.897327	0.00940209	-0.16	0.000102698	0.044759	-0.189	0.000573616	0.0533022	-0.114	0.107601	0.0317001	-0.012	0.911143	-0.241373	0.0607498	-0.348783	0.609675	-0.176527	0.387466	0.387512	0.713803	0.00567836	0.832023	0.079	0.393135	0.052	0.756039	0.102	0.532048	-0.239489	0.023767	0.0580053	0.644198	-0.307391	0.0465572	0.215525	0.276758	0.0184054	0.202743
11432_11_3	somamer	PQBP1	PQBP1	Polyglutamine-binding protein 1	Polyglutamine-binding protein 1; Intrinsically disordered protein that acts as a scaffold, and which is involved in different processes, such as pre-mRNA splicing, transcription regulation, innate immunity and neuron development. Interacts with splicing-related factors via the intrinsically disordered region and regulates alternative splicing of target pre-mRNA species. May suppress the ability o…	non-specific	Nuclear speckles	Supported		-0.038	0.927997	0.000684087	-0.102	0.0155501	0.0168871	-0.169	0.00228772	0.0294844	-0.014	0.866785	0.00604565	0.137	0.139361	0.480645	0.0096683	0.393967	0.688196	0.306892	0.296055	2.7331	0.0730452	0.05118	0.0483094	0.107	0.217713	-0.033	0.858773	0.278	0.0433716	0.556312	9.63205e-05	-0.196511	0.242315	-0.59532	0.00405231	1.22842	4.83911e-06	0.0735034	0.000100176
11433_11_3	somamer	TCTN2	TECT2	Tectonic-2	Tectonic-2; Component of the tectonic-like complex, a complex localized at the transition zone of primary cilia and acting as a barrier that prevents diffusion of transmembrane proteins between the cilia and plasma membranes. Required for hedgehog signaling transduction (By similarity).	Inhibitory neurons	Golgi apparatus	Uncertain		-0.297	0.230423	0.113787	-0.117	0.00520724	0.00717456	-0.153	0.00595119	0.0184869	-0.064	0.39157	0.000154724	-0.305	0.000509425	0.426005	0.0109147	-2.47938	0.00552505	0.11535	0.662607	-1.19233	0.38401	0.0970077	0.00164447	0.079	0.397095	0.11	0.45083	0.031	0.871726	0.0136629	0.929662	0.290112	0.11583	0.137166	0.543759	-0.256288	0.377694	0.0071219	0.634109
11436_6_3	somamer	INA	AINX	Alpha-internexin	Alpha-internexin; Class-IV neuronal intermediate filament that is able to self- assemble. It is involved in the morphogenesis of neurons. It may form an independent structural network without the involvement of other neurofilaments or it may cooperate with NF-L to form the filamentous backbone to which NF-M and NF-H attach to form the cross-bridges.	Inhibitory neurons	Intermediate filaments	Approved		0.065	0.85704	0.00139297	0.027	0.549228	0.00199995	-0.07	0.2263	0.00353424	0.136	0.0523425	0.0181667	0.222	0.0137458	1.43914	1.41651e-06	1.95475	0.20599	0.558192	0.226726	1.76003	0.461036	0.0445111	0.0771917	0.065	0.506606	0.072	0.651484	0.06	0.743388	1.35718	4.37731e-09	0.0984473	0.713834	0.186842	0.570432	0.74267	0.0799531	0.0239249	0.105299
11438_6_3	somamer	DNAJB2	DNJB2	DnaJ homolog subfamily B member 2	DnaJ homolog subfamily B member 2; Functions as a co-chaperone, regulating the substrate binding and activating the ATPase activity of chaperones of the HSP70/heat shock protein 70 family. In parallel, also contributes to the ubiquitin-dependent proteasomal degradation of misfolded proteins. Thereby, may regulate the aggregation and promote the functional recovery of misfolded proteins like HTT, …	Oligodendrocytes	Nuclear membrane	Enhanced		0.03	0.948091	0.0046259	0.294	3.58049e-13	0.0789333	0.366	6.33073e-12	0.102305	0.244	0.000285683	0.0762261	0.178	0.0510372	-0.0880617	0.489134	1.88574	0.00590876	-0.669651	0.00112011	0.147791	0.887976	0.100495	0.00125382	-0.089	0.324176	-0.143	0.301973	-0.043	0.823978	0.120732	0.325457	-0.215595	0.14034	-0.484189	0.00713494	-0.0404212	0.860601	0.0358365	0.0226334
11439_88_3	somamer	RHPN2	RHPN2	Rhophilin-2	Rhophilin-2; Binds specifically to GTP-Rho. May function in a Rho pathway to limit stress fiber formation and/or increase the turnover of F-actin structures in the absence of high levels of RhoA activity. Belongs to the RHPN family.	Astrocytes				-0.105	0.719209	2.04355e-05	-0.138	0.000864673	0.0128936	-0.206	0.000172833	0.0263461	-0.042	0.584126	0.000709643	-0.082	0.396001	1.79568	2.6503e-13	0.153727	0.899614	-0.0356272	0.922056	-3.15652	0.0952313	0.023934	0.301728	0.141	0.0767146	0.089	0.562748	0.201	0.16809	1.57991	4.51757e-15	0.064905	0.77725	-0.376448	0.181451	0.390519	0.280686	0.0107219	0.45624
11440_58_3	somamer	SOCS3	SOCS-3	Suppressor of cytokine signaling 3	Suppressor of cytokine signaling 3; SOCS family proteins form part of a classical negative feedback system that regulates cytokine signal transduction. SOCS3 is involved in negative regulation of cytokines that signal through the JAK/STAT pathway. Inhibits cytokine signal transduction by binding to tyrosine kinase receptors including gp130, LIF, erythropoietin, insulin, IL12, GCSF and leptin rece…	Endothelial cells	Cytosol	Approved		0.062	0.865612	0.00337485	-0.026	0.565748	0.00097349	-0.005	0.940164	5.29283e-05	-0.067	0.364486	0.00847485	-0.101	0.288287	-0.189358	0.0352573	-0.543944	0.254595	-0.126857	0.373575	0.24732	0.737332	0.0144161	0.534787	0.004	0.978752	0.019	0.927086	-0.031	0.873671	-0.25054	0.00254649	-0.0267054	0.785551	-0.0927353	0.441222	-0.00251498	0.987033	0.00240047	0.898912
11444_49_3	somamer	POLR3F	RPC6	DNA-directed RNA polymerase III subunit RPC6	DNA-directed RNA polymerase III subunit RPC6; DNA-dependent RNA polymerase catalyzes the transcription of DNA into RNA using the four ribonucleoside triphosphates as substrates. Specific peripheric component of RNA polymerase III which synthesizes small RNAs, such as 5S rRNA and tRNAs. May direct RNA Pol III binding to the TFIIIB-DNA complex. Plays a key role in sensing and limiting infection by …	non-specific	Nucleoplasm	Approved		-0.328	0.212346	0.123594	-0.166	5.91448e-05	0.00856103	-0.184	0.000821505	0.0162916	-0.153	0.0275642	0.00378183	-0.066	0.507513	-0.466461	0.000251726	-0.61472	0.357529	0.198727	0.319602	-0.238572	0.817252	0.0132331	0.569969	-0.005	0.972455	-0.02	0.919844	0.006	0.979543	-0.176056	0.151621	-0.065028	0.655817	-0.0176931	0.921224	0.114904	0.61744	0.000848035	0.974528
11448_34_3	somamer	GALK1	GALK1	Galactokinase	Galactokinase; Major enzyme for galactose metabolism; Belongs to the GHMP kinase family. GalK subfamily.	non-specific	Cytosol	Approved		0.019	0.969109	0.00547865	0.074	0.0815586	0.000724687	0.051	0.377933	0.00161921	0.101	0.155393	0.00741942	-0.045	0.669149	1.24298	4.27399e-05	-2.38836	0.132679	1.00593	0.034573	1.07831	0.659901	0.033011	0.169247	0.049	0.639988	0.092	0.542124	0.018	0.931984	0.806666	0.00043242	0.0223627	0.934068	0.572142	0.0850345	0.102346	0.81023	0.0119487	0.405384
11450_110_3	somamer	P4HB	Protein disulfide-isomerase	Protein disulfide-isomerase	Protein disulfide-isomerase; This multifunctional protein catalyzes the formation, breakage and rearrangement of disulfide bonds. At the cell surface, seems to act as a reductase that cleaves disulfide bonds of proteins attached to the cell. May therefore cause structural modifications of exofacial proteins. Inside the cell, seems to form/rearrange disulfide bonds of nascent proteins. At high con…	Plasma cells	Endoplasmic reticulum	Supported	Intracellular and membrane	0.185	0.468335	0.0183763	-0.165	6.11056e-05	0.0281107	-0.275	3.97018e-07	0.072196	-0.023	0.772657	0.000702482	0.113	0.230284	1.4603	3.43631e-10	0.809367	0.491741	-0.330513	0.34766	-0.046349	0.979681	0.00739117	0.770033	0.122	0.146359	0.087	0.574125	0.162	0.286786	1.18388	9.41649e-10	0.161529	0.471235	-0.169683	0.537117	0.341235	0.334516	0.0112534	0.43559
11454_87_3	somamer	EIF3G	EIF3G	Eukaryotic translation initiation factor 3 subunit G	Eukaryotic translation initiation factor 3 subunit G; RNA-binding component of the eukaryotic translation initiation factor 3 (eIF-3) complex, which is required for several steps in the initiation of protein synthesis. The eIF-3 complex associates with the 40S ribosome and facilitates the recruitment of eIF-1, eIF-1A, eIF- 2:GTP:methionyl-tRNAi and eIF-5 to form the 43S pre-initiation complex (43…	non-specific	Cytosol	Enhanced		-0.206	0.403583	0.0721757	-0.122	0.0033367	0.0181417	-0.232	2.11939e-05	0.0638646	-0.008	0.928309	0.000288723	0.17	0.0629584	0.60069	0.00133045	1.04972	0.286913	0.488248	0.0980881	1.46734	0.335763	0.0538191	0.0403351	0.108	0.214121	0.095	0.524062	0.158	0.295987	0.4427	0.0017988	0.143509	0.392026	0.0601421	0.76981	0.582037	0.0281323	0.0404366	0.0122221
11458_30_3	somamer	PCBP1	PCBP1	Poly(rC)-binding protein 1	Poly(rC)-binding protein 1; Single-stranded nucleic acid binding protein that binds preferentially to oligo dC. In case of infection by poliovirus, plays a role in initiation of viral RNA replication in concert with the viral protein 3CD.	non-specific	Nuclear speckles	Supported		0.099	0.732639	0.012078	-0.062	0.148782	0.00342747	-0.092	0.106406	0.00883241	-0.03	0.701733	0.000694942	0.098	0.304597	0.288563	0.179337	0.0884396	0.938315	0.313936	0.358436	2.81809	0.112091	0.0337169	0.160945	0.085	0.357992	0.078	0.618794	0.095	0.565601	0.184816	0.27423	0.0383499	0.848651	-0.12098	0.623556	0.639786	0.0440559	0.0216689	0.138434
11459_81_3	somamer	ELL	ELL	RNA polymerase II elongation factor ELL	RNA polymerase II elongation factor ELL; Elongation factor component of the super elongation complex (SEC), a complex required to increase the catalytic rate of RNA polymerase II transcription by suppressing transient pausing by the polymerase at multiple sites along the DNA. Elongation factor component of the little elongation complex (LEC), a complex required to regulate small nuclear RNA (snRN…	non-specific	Nucleoplasm	Supported		-0.185	0.465246	0.0330744	0.032	0.47436	0.00104415	-0.045	0.444899	0.00911562	0.129	0.0668147	0.00329474	0.096	0.315358	0.59969	0.00037986	1.26073	0.155229	-0.171238	0.517349	-0.302018	0.825341	0.0155842	0.50131	0.003	0.987158	-0.061	0.708413	0.078	0.651021	0.5087	0.000237647	-0.154005	0.345389	-0.130851	0.513165	0.464007	0.0718406	0.00939596	0.515339
11462_8_3	somamer	RBFOX2	RBM9	RNA binding protein fox-1 homolog 2	RNA binding protein fox-1 homolog 2; RNA-binding protein that regulates alternative splicing events by binding to 5'-UGCAUGU-3' elements. Prevents binding of U2AF2 to the 3'-splice site. Regulates alternative splicing of tissue- specific exons and of differentially spliced exons during erythropoiesis (By similarity). RNA-binding protein that seems to act as a coregulatory factor of ER-alpha.	Inhibitory neurons	Nucleoplasm	Supported		0.038	0.927997	0.0077278	0.395	1.8809e-23	0.115154	0.441	5.57132e-17	0.137273	0.339	1.96228e-07	0.0885695	0.247	0.00553193	0.152679	0.440967	2.79981	0.00856582	0.577514	0.0682429	-0.933869	0.567461	0.0724652	0.0103492	-0.132	0.104203	-0.211	0.09112	0.003	0.988468	0.538015	0.00092872	-0.39913	0.038041	0.326069	0.166307	0.421624	0.163866	0.0270988	0.0709712
11465_4_3	somamer	GPR135	GP135	Probable G-protein coupled receptor 135	G-protein coupled receptor 135; Orphan receptor. Has spontaneous activity for beta-arrestin recruitment. Shows a reciprocal regulatory interaction with the melatonin receptor MTNR1B most likely through receptor heteromerization.	Excitatory neurons				-0.149	0.577162	0.0266902	0.057	0.187244	0.00167458	0.118	0.0350942	0.0118715	0.002	0.979777	0.000561657	0.034	0.750855	0.424525	0.003256	0.342477	0.652492	-0.146129	0.520323	-1.99875	0.0904563	0.0239336	0.301728	-0.066	0.505674	-0.101	0.495729	-0.049	0.795652	0.612286	5.07117e-08	-0.0917248	0.483614	-0.309373	0.054591	-0.161285	0.434706	0.02478	0.0945761
11468_15_3	somamer	RBM19	RBM19	Probable RNA-binding protein 19	Probable RNA-binding protein 19; Plays a role in embryo pre-implantation development.	non-specific	Nucleoli	Supported		-0.193	0.44619	0.0354936	-0.113	0.00702715	0.00983502	-0.145	0.00909812	0.0173249	-0.078	0.285496	0.0043536	-0.251	0.00474423	0.613054	0.000486919	-2.50865	0.00704067	0.350213	0.204619	-0.583137	0.682712	0.0763403	0.00778739	0.007	0.96023	0.021	0.919844	0.002	0.993914	0.30757	0.0341848	0.191647	0.266271	0.311008	0.141549	-0.23303	0.391088	0.00746736	0.614484
11476_43_3	somamer	VPS4A	VPS4A	Vacuolar protein sorting-associated protein 4A	Vacuolar protein sorting-associated protein 4A; Involved in late steps of the endosomal multivesicular bodies (MVB) pathway. Recognizes membrane-associated ESCRT-III assemblies and catalyzes their disassembly, possibly in combination with membrane fission. Redistributes the ESCRT-III components to the cytoplasm for further rounds of MVB sorting. MVBs contain intraluminal vesicles (ILVs) that are …	non-specific	Midbody	Supported		0.254	0.291988	0.0769976	0.412	1.23139e-25	0.135341	0.462	1.25206e-18	0.148793	0.375	5.44223e-09	0.140021	0.241	0.00705094	-0.101196	0.374946	1.82639	0.00295523	-0.43161	0.018228	1.22291	0.194021	0.131763	0.000126087	-0.092	0.305474	-0.17	0.212615	-0.006	0.979543	0.160621	0.143919	-0.264924	0.0430753	-0.442342	0.00600682	0.31209	0.130166	0.0255723	0.0857748
11480_1_3	somamer	ALDH3A1	Aldehyde dehydrogenase, class 3	Aldehyde dehydrogenase, dimeric NADP-preferring	Aldehyde dehydrogenase, dimeric NADP-preferring; ALDHs play a major role in the detoxification of alcohol- derived acetaldehyde (Probable). They are involved in the metabolism of corticosteroids, biogenic amines, neurotransmitters, and lipid peroxidation (Probable). Oxidizes medium and long chain aldehydes into non-toxic fatty acids. Preferentially oxidizes aromatic aldehyde substrates. Comprises…	Granulocytes	Cytosol;Plasma membrane	Supported		-0.113	0.686282	0.00701088	-0.117	0.0052577	0.0110349	-0.14	0.012249	0.0207558	-0.098	0.169692	0.00417632	-0.264	0.00292067	-0.726555	2.75391e-12	-1.71009	0.00115588	0.0203816	0.895435	0.559942	0.485778	0.0712349	0.0113792	-0.107	0.216211	-0.035	0.852361	-0.183	0.216157	-0.713421	2.34139e-14	-0.0959109	0.368924	0.161754	0.216857	-0.159853	0.342252	0.0160642	0.262446
11481_25_3	somamer	HAVCR2	TIMD3	Hepatitis A virus cellular receptor 2	Hepatitis A virus cellular receptor 2; Cell surface receptor implicated in modulating innate and adaptive immune responses. Generally accepted to have an inhibiting function. Reports on stimulating functions suggest that the activity may be influenced by the cellular context and/or the respective ligand. Regulates macrophage activation. Inhibits T-helper type 1 lymphocyte (Th1)-mediated auto- and…	NK cells				-0.027	0.950889	0.00554646	-0.083	0.0489636	0.00814461	-0.198	0.000317801	0.0269853	0.063	0.394434	0.000630972	-0.112	0.232164	-0.553734	2.35595e-05	-1.1947	0.0809355	-0.100594	0.62157	1.75965	0.0964301	0.0194482	0.396564	0.037	0.744588	0.012	0.956796	0.064	0.722607	-0.524321	1.42946e-06	-0.0713477	0.575182	-0.25237	0.106578	0.103299	0.60679	0.00761547	0.606801
11486_26_3	somamer	ZNF174	ZN174	Zinc finger protein 174	Zinc finger protein 174; Transcriptional repressor; Belongs to the krueppel C2H2-type zinc-finger protein family.	non-specific	Nucleoli fibrillar center	Supported		-0.012	0.975777	0.00182752	0.13	0.00178331	0.0104677	0.125	0.0255626	0.0158784	0.14	0.0446135	0.00536663	0.015	0.894383	0.619829	0.000168865	0.498902	0.562967	0.40085	0.120858	-1.3493	0.31229	0.0162006	0.482883	-0.058	0.566172	-0.126	0.383307	0.051	0.785711	0.997324	8.24519e-12	-0.195415	0.244963	-0.0663763	0.747226	0.391943	0.139361	0.00684571	0.648594
11487_4_3	somamer	SPOCK1	Testican-1	Testican-1	Testican-1; May play a role in cell-cell and cell-matrix interactions. May contribute to various neuronal mechanisms in the central nervous system.	Oligodendrocytes	Vesicles	Approved	Secreted to blood	0.169	0.523414	0.0406086	0.32	1.71739e-15	0.0962312	0.373	2.71124e-12	0.101613	0.284	1.83266e-05	0.104728	0.049	0.639959	-0.800571	1.26291e-09	0.34713	0.604029	-0.478186	0.0175907	1.12354	0.278434	0.0393538	0.110372	-0.066	0.499512	-0.136	0.329829	0.004	0.987425	-0.585902	2.61497e-07	-0.135324	0.308714	-0.309824	0.0578509	-0.0721009	0.730688	0.020778	0.154531
11490_42_3	somamer	UBL4A	UBL4A	Ubiquitin-like protein 4A	Ubiquitin-like protein 4A; As part of a cytosolic protein quality control complex, the BAG6/BAT3 complex, maintains misfolded and hydrophobic patches- containing proteins in a soluble state and participates to their proper delivery to the endoplasmic reticulum or alternatively can promote their sorting to the proteasome where they undergo degradation. The BAG6/BAT3 complex is involved in the post…	non-specific	Cytosol;Nucleoplasm	Supported		0.065	0.857304	0.00585531	0.362	1.00011e-19	0.113159	0.419	2.36706e-15	0.138398	0.308	3.04964e-06	0.100926	0.16	0.0797843	-0.0314088	0.799381	1.45328	0.0283561	-0.367873	0.0628071	0.354538	0.727925	0.0588013	0.028205	-0.105	0.224861	-0.202	0.114771	0.012	0.95845	0.200089	0.0829329	-0.281786	0.0403091	-0.355738	0.0348211	0.126964	0.556794	0.0244231	0.0989866
11505_1_3	somamer	CD38	CD38	ADP-ribosyl cyclase/cyclic ADP-ribose hydrolase 1	ADP-ribosyl cyclase/cyclic ADP-ribose hydrolase 1; Synthesizes the second messengers cyclic ADP-ribose and nicotinate-adenine dinucleotide phosphate, the former a second messenger for glucose-induced insulin secretion. Also has cADPr hydrolase activity. Also moonlights as a receptor in cells of the immune system.	Plasma cells	Plasma membrane	Supported		-0.358	0.205913	0.115535	-0.221	6.20163e-08	0.0380781	-0.297	3.77595e-08	0.0748851	-0.13	0.0643006	0.00741784	-0.091	0.341643	0.743283	8.65335e-09	-0.730823	0.268026	-0.146715	0.456376	-1.40281	0.169678	0.053641	0.0408299	-0.047	0.659964	-0.035	0.852361	-0.099	0.54502	0.713572	1.33801e-09	-0.0472585	0.72902	-0.10573	0.527489	-0.211437	0.325872	0.0105954	0.461898
11510_31_3	somamer	APOL1	Apo L1	Apolipoprotein L1	Apolipoprotein L1; May play a role in lipid exchange and transport throughout the body. May participate in reverse cholesterol transport from peripheral cells to the liver.	Endothelial cells			Secreted to blood	-0.071	0.836529	0.024193	0.075	0.0781847	0.00674297	0.015	0.809607	0.00118025	0.124	0.0793525	0.0131039	0.095	0.324792	-0.321463	0.00231864	-0.29212	0.599256	0.511844	0.00232632	1.80132	0.0372025	0.0894209	0.00294152	-0.055	0.597038	0.056	0.734997	-0.186	0.207375	-0.102369	0.280935	0.143428	0.20434	0.613112	1.24613e-05	-0.325308	0.0681981	0.0528122	0.00210089
11510_51_3	somamer	APOL1	Apo L1	Apolipoprotein L1	Apolipoprotein L1; May play a role in lipid exchange and transport throughout the body. May participate in reverse cholesterol transport from peripheral cells to the liver.	Endothelial cells			Secreted to blood	-0.379	0.205913	0.122281	-0.18	1.23715e-05	0.0268688	-0.22	6.05538e-05	0.0360488	-0.146	0.0355737	0.0200157	-0.066	0.509349	-0.312961	0.00985498	-1.39956	0.0299488	0.239081	0.212687	1.58051	0.111989	0.0318026	0.183653	0.003	0.985294	0.004	0.987132	-0.011	0.960792	-0.0548545	0.623921	-0.00849725	0.949094	-0.118127	0.469415	-0.0349584	0.867692	0.00239139	0.899168
11513_92_3	somamer	CD38	CD38	ADP-ribosyl cyclase/cyclic ADP-ribose hydrolase 1	ADP-ribosyl cyclase/cyclic ADP-ribose hydrolase 1; Synthesizes the second messengers cyclic ADP-ribose and nicotinate-adenine dinucleotide phosphate, the former a second messenger for glucose-induced insulin secretion. Also has cADPr hydrolase activity. Also moonlights as a receptor in cells of the immune system.	Plasma cells	Plasma membrane	Supported		-0.195	0.438463	0.0520282	-0.028	0.535234	0.000170348	-0.006	0.924868	0.000826681	-0.058	0.440763	0.000146517	-0.153	0.0956948	0.604569	4.16575e-05	-1.26403	0.101489	0.448034	0.0523888	-1.20752	0.310786	0.0584364	0.029025	-0.002	0.988262	-0.043	0.806361	0.055	0.76889	0.845436	4.11435e-10	-0.0126205	0.935735	0.0154174	0.935986	0.0542795	0.825913	0.000260036	0.994994
11514_196_3	somamer	CD59	CD59	CD59 glycoprotein	CD59 glycoprotein; Potent inhibitor of the complement membrane attack complex (MAC) action. Acts by binding to the C8 and/or C9 complements of the assembling MAC, thereby preventing incorporation of the multiple copies of C9 required for complete formation of the osmolytic pore. This inhibitor appears to be species-specific. Involved in signal transduction for T-cell activation complexed to a pro…	Lymphatic endothelial cells	Golgi apparatus;Vesicles	Uncertain	Intracellular and membrane	0.01	0.978255	0.00103365	0.182	9.57449e-06	0.029667	0.223	4.5109e-05	0.0460078	0.155	0.025012	0.0215654	0.197	0.0310234	-0.128641	0.199051	1.44724	0.00713261	-0.398817	0.0129586	0.316197	0.701287	0.0883193	0.0031929	-0.035	0.759286	-0.108	0.462587	0.034	0.861678	0.00432444	0.963415	-0.0914038	0.415384	-0.391498	0.00466023	0.0609055	0.73059	0.0261738	0.0795807
11516_7_3	somamer	FABP1	FABPL	Fatty acid-binding protein, liver	Fatty acid-binding protein, liver; Plays a role in lipoprotein-mediated cholesterol uptake in hepatocytes. Binds cholesterol. Binds free fatty acids and their coenzyme A derivatives, bilirubin, and some other small molecules in the cytoplasm. May be involved in intracellular lipid transport (By similarity). Belongs to the calycin superfamily. Fatty-acid binding protein (FABP) family.	Endothelial cells	Cytosol;Nucleoplasm	Approved		0.045	0.912338	5.73386e-22	0.231	1.47295e-08	0.0560708	0.19	0.000544445	0.0459041	0.28	2.61324e-05	0.0607042	0.211	0.0196902	-0.178211	0.122672	0.889303	0.148276	0.421862	0.0222744	0.66518	0.483616	0.0738963	0.00930533	-0.122	0.146461	-0.063	0.699444	-0.152	0.316991	0.160108	0.146345	-0.140685	0.283064	0.649372	6.39613e-05	-0.116326	0.573236	0.0606857	0.00066799
11530_37_3	somamer	HMBS	HEM3	Porphobilinogen deaminase	Porphobilinogen deaminase; Tetrapolymerization of the monopyrrole PBG into the hydroxymethylbilane pre-uroporphyrinogen in several discrete steps; Belongs to the HMBS family.	Plasma cells	Lipid droplets	Approved		-0.139	0.605872	0.00584254	0.021	0.638865	0.00577065	0.015	0.81195	0.00548191	0.011	0.895594	0.00386832	0.121	0.193588	-0.214248	0.215418	-0.0976653	0.915463	0.335347	0.223426	1.7565	0.218051	0.0246917	0.287321	-0.085	0.358811	-0.066	0.685812	-0.11	0.489414	0.0450378	0.774481	-0.115311	0.537618	0.192962	0.400411	-0.0028607	0.992259	0.0045909	0.774872
11531_24_3	somamer	C10orf54	GI24	Platelet receptor Gi24	V-type immunoglobulin domain-containing suppressor of T-cell activation; Immunoregulatory receptor which inhibits the T-cell response. May promote differentiation of embryonic stem cells, by inhibiting BMP4 signaling (By similarity). May stimulate MMP14- mediated MMP2 activation.	Monocytes	Nucleoplasm	Approved		-0.058	0.874965	0.000102321	0.189	4.03998e-06	0.0294435	0.221	5.34348e-05	0.0381059	0.168	0.0149574	0.0252883	0.123	0.185679	-0.586524	3.04825e-08	1.21098	0.0264099	-0.260296	0.109141	0.14405	0.863572	0.0526379	0.043705	-0.033	0.775252	-0.139	0.318148	0.074	0.669654	-0.449359	2.82258e-06	-0.204532	0.0694345	-0.297998	0.0311741	0.266492	0.133228	0.0169336	0.23736
11534_6_3	somamer	LRIT3	LRIT3	Leucine-rich repeat, immunoglobulin-like domain and transmembrane domain-containing protein 3	Leucine-rich repeat, immunoglobulin-like domain and transmembrane domain-containing protein 3; Plays a role in the synapse formation and synaptic transmission between cone photoreceptor cells and retinal bipolar cells (By similarity). Required for normal transmission of a light-evoked stimulus from the cone photoreceptor cells to the ON-bipolar cells and ON-ganglion cells in the inner retina. Req…	non-specific	Cytosol;Mitochondria;Nucleoplasm	Approved		-0.233	0.337886	0.0598435	-0.263	1.06198e-10	0.0510069	-0.329	8.38994e-10	0.0759508	-0.262	9.25271e-05	0.0531707	-0.227	0.0115326	-0.721134	9.72987e-07	-2.02835	0.00821701	1.04737	7.17637e-06	-1.30822	0.266834	0.155342	1.89314e-05	-0.061	0.539873	0.028	0.884592	-0.136	0.374725	-0.649354	6.3799e-07	0.0141689	0.925947	0.732177	0.000106783	-0.231347	0.336097	0.0458424	0.00569052
11536_9_3	somamer	MYSM1	MYSM1	Histone H2A deubiquitinase MYSM1	Histone H2A deubiquitinase MYSM1; Metalloprotease that specifically deubiquitinates monoubiquitinated histone H2A, a specific tag for epigenetic transcriptional repression, thereby acting as a coactivator. Preferentially deubiquitinates monoubiquitinated H2A in hyperacetylated nucleosomes. Deubiquitination of histone H2A leads to facilitate the phosphorylation and dissociation of histone H1 from …	non-specific	Nucleoplasm	Supported		-0.135	0.620998	0.0199873	-0.037	0.3936	0.00314791	-0.011	0.860705	0.00167429	-0.065	0.38044	0.00428189	-0.167	0.0674773	1.10857	2.55221e-08	-1.10909	0.276738	-0.0208653	0.945317	-0.599366	0.70357	0.0175707	0.445671	0.082	0.374054	0.022	0.915226	0.145	0.337945	0.869164	1.78757e-08	0.104905	0.559082	-0.355345	0.107187	0.0789227	0.780388	0.0113358	0.432509
11537_12_3	somamer	TFR2	TFR2	Transferrin receptor protein 2	Transferrin receptor protein 2; Mediates cellular uptake of transferrin-bound iron in a non- iron dependent manner. May be involved in iron metabolism, hepatocyte function and erythrocyte differentiation; Belongs to the peptidase M28 family. M28B subfamily.	Excitatory neurons	Golgi apparatus	Approved		-0.341	0.208107	0.112893	-0.15	0.000279432	0.0158774	-0.217	7.28088e-05	0.0447843	-0.06	0.41971	0.00199015	-0.078	0.425201	-0.0932346	0.469393	-0.208108	0.761803	0.156361	0.446238	-1.69829	0.110947	0.0290176	0.218695	0.037	0.743576	0.05	0.767779	0.015	0.942396	-0.114309	0.310193	-0.0016977	0.989886	0.110106	0.502753	0.114385	0.588088	0.00411253	0.799638
11538_216_3	somamer	MLYCD	DCMC	Malonyl-CoA decarboxylase, mitochondrial	Malonyl-CoA decarboxylase, mitochondrial; Catalyzes the conversion of malonyl-CoA to acetyl-CoA. In the fatty acid biosynthesis MCD selectively removes malonyl-CoA and thus assures that methyl-malonyl-CoA is the only chain elongating substrate for fatty acid synthase and that fatty acids with multiple methyl side chains are produced. In peroxisomes it may be involved in degrading intraperoxisomal…	non-specific				0.019	0.969109	8.75894e-22	0.051	0.236524	0.00314543	0.071	0.217858	0.00821625	0.018	0.823788	8.60731e-06	-0.084	0.385387	-0.317441	0.0371628	-0.0560409	0.944661	0.25108	0.298651	-1.54938	0.21567	0.0171858	0.455443	-0.124	0.137238	-0.122	0.399301	-0.14	0.360053	0.172755	0.206053	-0.139631	0.390055	0.0152152	0.939094	-0.119487	0.640731	0.00691874	0.645182
11540_37_3	somamer	FOXO3	FOXO3A	Forkhead box protein O3	Forkhead box protein O3; Transcriptional activator that recognizes and binds to the DNA sequence 5'-[AG]TAAA[TC]A-3' and regulates different processes, such as apoptosis and autophagy. Acts as a positive regulator of autophagy in skeletal muscle: in starved cells, enters the nucleus following dephosphorylation and binds the promoters of autophagy genes, such as GABARAP1L, MAP1LC3B and ATG12, ther…	non-specific	Nucleoplasm	Enhanced		-0.068	0.848275	0.023932	0.013	0.776392	0.000127509	-0.033	0.575985	0.000419311	0.056	0.454164	0.00162812	0.05	0.627074	0.233855	0.199057	0.401224	0.678762	0.157194	0.587165	0.506804	0.735204	0.00714882	0.778496	0.01	0.94596	-0.007	0.97737	0.024	0.90579	0.284869	0.0357931	0.0463775	0.773249	-0.258118	0.191537	0.297768	0.241099	0.0114902	0.425352
11543_84_3	somamer	LIMA1	LIMA1	LIM domain and actin-binding protein 1	LIM domain and actin-binding protein 1; Actin-binding protein involved in actin cytoskeleton regulation and dynamics. Increases the number and size of actin stress fibers and inhibits membrane ruffling. Inhibits actin filament depolymerization. Bundles actin filaments, delays filament nucleation and reduces formation of branched filaments. Plays a role in cholesterol homeostasis. Influences plasm…	Fibroblasts	Actin filaments;Plasma membrane	Enhanced		0	0.998444	2.7395e-05	0.109	0.00933987	0.00567375	0.08	0.160931	0.0057062	0.154	0.0260463	0.00708556	0.093	0.331991	0.633277	0.000259468	0.568902	0.531184	-0.228529	0.400066	-0.0109342	0.993789	0.00610484	0.816921	-0.013	0.920874	-0.024	0.906739	-0.004	0.987425	0.641269	4.54776e-06	0.00337457	0.983578	-0.151103	0.452536	0.155247	0.548218	0.00272444	0.881456
11546_7_3	somamer	CYGB	CYGB	Cytoglobin	Cytoglobin; May have a protective function during conditions of oxidative stress. May be involved in intracellular oxygen storage or transfer.	Fibroblasts	Nuclear speckles	Approved		-0.058	0.874965	0.00257388	0.188	4.87605e-06	0.0247835	0.205	0.000182514	0.0244203	0.18	0.00896167	0.0296496	0.054	0.597515	0.630481	8.23733e-07	0.0500778	0.939531	-0.321666	0.104138	1.88687	0.0658294	0.0376938	0.123507	0.033	0.777397	-0.023	0.912157	0.105	0.513674	0.455084	5.66808e-06	0.117788	0.316753	-0.18025	0.211768	-0.122669	0.508255	0.0116441	0.419378
11547_84_3	somamer	MUSK	MUSK	Muscle, skeletal receptor tyrosine-protein kinase	Muscle, skeletal receptor tyrosine-protein kinase; Receptor tyrosine kinase which plays a central role in the formation and the maintenance of the neuromuscular junction (NMJ), the synapse between the motor neuron and the skeletal muscle. Recruitment of AGRIN by LRP4 to the MUSK signaling complex induces phosphorylation and activation of MUSK, the kinase of the complex. The activation of MUSK in …	Oligodendrocytes				-0.029	0.949086	0.00391611	-0.038	0.389337	0.000494654	-0.04	0.49342	0.00032269	-0.059	0.432714	0.00283418	-0.227	0.0117103	-0.121084	0.314652	-1.54829	0.0165279	0.500074	0.00965868	-0.327006	0.741613	0.0771908	0.00734442	-0.041	0.71362	-0.051	0.765194	-0.012	0.95845	-0.112451	0.298265	-0.107441	0.403435	0.30251	0.0556074	0.114983	0.570534	0.0188813	0.191994
11548_84_3	somamer	CDC25A	MPIP1	M-phase inducer phosphatase 1	M-phase inducer phosphatase 1; Tyrosine protein phosphatase which functions as a dosage- dependent inducer of mitotic progression. Directly dephosphorylates CDK1 and stimulates its kinase activity. Also dephosphorylates CDK2 in complex with cyclin E, in vitro.	Plasma cells	Nucleoplasm	Approved		-0.126	0.648149	0.0296201	0.152	0.000228232	0.0254807	0.111	0.0488082	0.0144067	0.216	0.0014818	0.0530282	0.103	0.277275	-0.252569	0.0131846	1.44244	0.00798809	-0.480007	0.00320106	-1.28426	0.124496	0.0742058	0.0091318	-0.03	0.799925	-0.133	0.352327	0.062	0.731564	-0.133511	0.182835	-0.129647	0.276762	-0.42916	0.00349676	0.0354411	0.850306	0.0309771	0.0428875
11549_6_3	somamer	ISL1	ISL1	Insulin gene enhancer protein ISL-1	Insulin gene enhancer protein ISL-1; DNA-binding transcriptional activator. Recognizes and binds to the consensus octamer binding site 5'-ATAATTAA-3' in promoter of target genes. Plays a fundamental role in the gene regulatory network essential for retinal ganglion cell (RGC) differentiation. Cooperates with the transcription factor POU4F2 to achieve maximal levels of expression of RGC target gen…	Fibroblasts	Nucleoplasm	Approved		-0.032	0.948091	0.0238933	0.155	0.000183999	0.0234159	0.13	0.0196071	0.0145626	0.174	0.0114393	0.0325993	0.124	0.182526	0.125267	0.339017	0.812298	0.245061	0.371229	0.0761078	-0.337458	0.754508	0.0294534	0.21271	-0.109	0.20712	-0.071	0.658708	-0.147	0.330848	0.633767	1.20765e-06	-0.115735	0.448826	0.240689	0.199382	-0.188621	0.433707	0.0128247	0.371016
11551_16_3	somamer	HMG20B	HM20B	SWI/SNF-related matrix-associated actin-dependent regulator of chromatin subfamily E member 1-related	High mobility group 20B; Required for correct progression through G2 phase of the cell cycle and entry into mitosis. Required for RCOR1/CoREST mediated repression of neuronal specific gene promoters.	non-specific	Nucleoplasm	Enhanced		-0.307	0.229905	0.126621	-0.196	1.87294e-06	0.0364898	-0.226	3.5901e-05	0.0360808	-0.157	0.0235384	0.0396032	-0.05	0.62602	-0.078258	0.609203	-0.638367	0.434251	0.208101	0.393681	-0.911644	0.47031	0.0177032	0.441815	0.083	0.365809	0.108	0.462637	0.044	0.819819	-0.251588	0.0191455	0.128849	0.311735	-0.10023	0.520935	0.382876	0.0570391	0.0326692	0.0346722
11557_3_3	somamer	SMURF1	SMUF1	E3 ubiquitin-protein ligase SMURF1	E3 ubiquitin-protein ligase SMURF1; E3 ubiquitin-protein ligase that acts as a negative regulator of BMP signaling pathway. Mediates ubiquitination and degradation of SMAD1 and SMAD5, 2 receptor-regulated SMADs specific for the BMP pathway. Promotes ubiquitination and subsequent proteasomal degradation of TRAF family members and RHOA. Promotes ubiquitination and subsequent proteasomal degradation…	Oligodendrocytes	Vesicles	Approved		-0.134	0.624218	0.0177094	0.226	3.00277e-08	0.035447	0.288	1.08522e-07	0.0509391	0.177	0.0100316	0.0297325	0.193	0.0336949	-0.240097	0.0286153	1.94077	0.00099257	-0.432014	0.0135729	-0.316802	0.724539	0.0954959	0.00183061	-0.008	0.958714	-0.1	0.499879	0.082	0.630917	-0.151593	0.138224	-0.133822	0.271048	-0.418677	0.00519563	0.190717	0.319718	0.0226372	0.122608
11560_76_3	somamer	NFATC4	NFAC4	Nuclear factor of activated T-cells, cytoplasmic 4	Nuclear factor of activated T-cells, cytoplasmic 4; Ca(2+)-regulated transcription factor that is involved in several processes, including the development and function of the immune, cardiovascular, musculoskeletal, and nervous systems. Involved in T-cell activation, stimulating the transcription of cytokine genes, including that of IL2 and IL4. Along with NFATC3, involved in embryonic heart deve…	Astrocytes	Cytosol;Nuclear speckles	Supported		-0.132	0.629318	0.030565	-0.181	1.11875e-05	0.0172745	-0.206	0.000166883	0.0180059	-0.153	0.0275642	0.0185175	-0.097	0.310403	-0.0639983	0.728088	-0.93298	0.342188	0.176196	0.547994	-1.07894	0.477408	0.0203464	0.374006	0.04	0.717959	0.077	0.622274	-0.014	0.948315	-0.114165	0.437612	0.225632	0.197603	-0.00653689	0.975691	0.0508333	0.853765	0.00941136	0.514601
11561_32_3	somamer	RNF165 (ARK2C)	RN165	RING finger protein 165	E3 ubiquitin-protein ligase RNF165; E3 ubiquitin-protein ligase that acts as a regulator of motor axon elongation. Required for efficient motor axon extension in the dorsal forelimb by enhancing the transcriptional responses of the SMAD1/SMAD5/SMAD8 effectors, which are activated downstream of BMP. Acts by mediating ubiquitination and degradation of SMAD inhibitors such as SMAD6, SMAD7, SKI and S…	Excitatory neurons	Nucleoplasm;Plasma membrane	Approved		-0.026	0.952794	0.0143498	-0.245	1.70307e-09	0.0375723	-0.312	6.74106e-09	0.0511575	-0.161	0.0197419	0.0238512	0.064	0.519811	2.07683	2.99624e-28	0.352524	0.678147	0.0311411	0.902334	-0.539954	0.681134	0.00115163	0.978197	0.118	0.164835	0.157	0.255734	0.089	0.592725	1.41411	4.11856e-26	0.299503	0.0418661	0.407434	0.0240965	-0.177948	0.442047	0.024083	0.103388
11562_9_3	somamer	POLE2	DPOE2	DNA polymerase epsilon subunit 2	DNA polymerase epsilon subunit 2; Accessory component of the DNA polymerase epsilon complex. Participates in DNA repair and in chromosomal DNA replication (By similarity).	Inhibitory neurons	Nuclear bodies;Nucleoplasm	Supported		-0.216	0.383144	0.0466022	-0.167	4.90806e-05	0.0161723	-0.201	0.000243799	0.0205744	-0.131	0.0622509	0.012374	-0.194	0.0330747	-0.452492	0.00108111	-1.20791	0.0981107	0.195604	0.368805	-1.38366	0.219872	0.0587507	0.0283164	-0.006	0.970837	0.085	0.582545	-0.134	0.38359	-0.299395	0.0169301	0.10197	0.492601	-0.00925238	0.959498	-0.243783	0.298332	0.00399591	0.807203
11563_51_3	somamer	SYTL4	SYTL4	Synaptotagmin-like protein 4	Synaptotagmin-like protein 4; Modulates exocytosis of dense-core granules and secretion of hormones in the pancreas and the pituitary. Interacts with vesicles containing negatively charged phospholipids in a Ca(2+)-independent manner (By similarity).	Astrocytes	Vesicles	Approved		-0.143	0.592686	0.0198284	0.113	0.00675808	0.00310181	0.148	0.00762138	0.00966269	0.074	0.310429	4.77005e-05	0.076	0.435482	0.233733	0.0478287	1.23602	0.0496096	-0.0754727	0.686828	-0.10589	0.912977	0.0316805	0.184783	0.05	0.63533	-0.044	0.79996	0.173	0.244524	0.276163	0.00673009	-0.155883	0.196771	-0.266635	0.0721312	0.522209	0.0063071	0.0231624	0.114848
11565_58_3	somamer	ZNF23	ZNF23	Zinc finger protein 23	Zinc finger protein 23; May be involved in transcriptional regulation. May have a role in embryonic development; Belongs to the krueppel C2H2-type zinc-finger protein family.	Oligodendrocytes	Cytosol	Approved		0.085	0.783196	0.0311967	0.165	6.61826e-05	0.0193903	0.105	0.0631558	0.00318515	0.23	0.000664304	0.0565613	-0.028	0.799986	-1.09183	1.02062e-06	-0.30423	0.792023	0.429476	0.213732	-1.75602	0.325728	0.0166753	0.46928	-0.105	0.224861	-0.047	0.786006	-0.156	0.306797	-0.828938	5.32985e-06	0.113329	0.595663	0.57239	0.0293745	-0.525168	0.119407	0.0159369	0.266603
11566_48_3	somamer	KRT72	Keratin 72	Keratin, type II cytoskeletal 72	Keratin, type II cytoskeletal 72; Has a role in hair formation. Specific component of keratin intermediate filaments in the inner root sheath (IRS) of the hair follicle (Probable).	NK cells				-0.233	0.337886	0.0229719	-0.198	1.40969e-06	0.0215967	-0.2	0.000260268	0.0214144	-0.2	0.00332482	0.0238973	-0.208	0.0210813	-0.775567	9.25234e-09	-1.3443	0.0521485	0.201051	0.32927	-1.6683	0.118602	0.0843417	0.00435263	-0.015	0.90674	0.055	0.746815	-0.115	0.467847	-0.708456	2.72586e-08	0.037528	0.800295	0.0398588	0.82659	-0.242931	0.299337	0.00398253	0.807849
11570_94_3	somamer	BCAP29	BAP29	B-cell receptor-associated protein 29	B-cell receptor-associated protein 29; May play a role in anterograde transport of membrane proteins from the endoplasmic reticulum to the Golgi. May be involved in CASP8- mediated apoptosis (By similarity); Belongs to the BCAP29/BCAP31 family.	Excitatory neurons	Cytosol	Approved		-0.147	0.582181	0.0144645	-0.096	0.0227054	0.00981863	-0.172	0.00184175	0.024819	-0.002	0.980983	9.4166e-05	-0.1	0.293697	0.217344	0.170525	-0.402148	0.633538	0.0754765	0.764548	-1.15853	0.374951	0.0139266	0.548314	-0.032	0.777984	0.017	0.935123	-0.1	0.541266	0.211825	0.0744409	0.0662273	0.638537	-0.00756146	0.965113	-0.107144	0.629803	0.00104375	0.968079
11572_4_3	somamer	DNM2	DYN2	Dynamin-2	Dynamin-2; Microtubule-associated force-producing protein involved in producing microtubule bundles and able to bind and hydrolyze GTP. Plays a role in the regulation of neuron morphology, axon growth and formation of neuronal growth cones (By similarity). Plays an important role in vesicular trafficking processes, in particular endocytosis. Involved in cytokinesis. Regulates maturation of apopto…	non-specific	Cytosol;Golgi apparatus	Approved		0.125	0.650381	0.0153007	0.326	4.98212e-16	0.100089	0.375	2.04495e-12	0.121051	0.277	3.0549e-05	0.0854563	0.15	0.102663	0.0250854	0.824428	1.43425	0.0181607	-0.285011	0.114685	0.213263	0.819076	0.0591409	0.0274919	-0.097	0.274556	-0.162	0.244422	-0.018	0.931984	0.128624	0.226669	-0.22809	0.071923	-0.136996	0.377303	0.111921	0.574637	0.0116797	0.418073
11573_3_3	somamer	SRSF6	SRSF6	Serine/arginine-rich splicing factor 6	Serine/arginine-rich splicing factor 6; Plays a role in constitutive splicing and modulates the selection of alternative splice sites. Plays a role in the alternative splicing of MAPT/Tau exon 10. Binds to alternative exons of TNC pre- mRNA and promotes the expression of alternatively spliced TNC. Plays a role in wound healing and in the regulation of keratinocyte differentiation and proliferatio…	non-specific	Nuclear speckles	Supported		-0.018	0.969455	0.0019739	-0.041	0.354062	0.00315337	-0.153	0.00573521	0.031038	0.076	0.30269	0.00265684	0.227	0.0115009	0.711257	0.00297491	0.702009	0.578085	0.108572	0.773373	4.38748	0.0255243	0.0645035	0.018562	0.026	0.831665	0.011	0.961112	0.058	0.75345	0.618105	0.000614847	0.0237479	0.911202	0.114655	0.660683	0.599235	0.0749419	0.0205147	0.158685
11582_63_3	somamer	DNAJA2	DNJA2	DnaJ homolog subfamily A member 2	DnaJ homolog subfamily A member 2; Co-chaperone of Hsc70. Stimulates ATP hydrolysis and the folding of unfolded proteins mediated by HSPA1A/B (in vitro).	non-specific	Cytosol;Nucleoli	Approved		-0.11	0.696703	0.0263082	0.22	6.96221e-08	0.0367316	0.278	2.79534e-07	0.0510088	0.184	0.00743705	0.031976	0.113	0.227896	0.00583214	0.970362	1.74396	0.0382153	-0.54151	0.0313368	-0.688507	0.594899	0.0448366	0.0756641	-0.096	0.277814	-0.166	0.22828	-0.036	0.851521	0.253591	0.0674491	-0.319036	0.0532314	-0.556083	0.00614528	0.104367	0.687616	0.033964	0.029076
11591_43_3	somamer	PRC1	PRC1	Protein regulator of cytokinesis 1	Protein regulator of cytokinesis 1; Key regulator of cytokinesis that cross-links antiparrallel microtubules at an average distance of 35 nM. Essential for controlling the spatiotemporal formation of the midzone and successful cytokinesis. Required for KIF14 localization to the central spindle and midbody. Required to recruit PLK1 to the spindle. Stimulates PLK1 phosphorylation of RACGAP1 to allo…	non-specific	Cytokinetic bridge;Microtubules;Midbody;Plasma membrane	Supported		0.007	0.986706	1.31014e-21	0.115	0.0057314	0.0153091	0.07	0.226887	0.0104807	0.167	0.0154565	0.0211625	-0.122	0.189659	-0.427306	0.000206621	-0.734486	0.223927	0.0273251	0.879416	-0.545789	0.55849	0.0246753	0.28749	-0.107	0.217622	-0.058	0.725468	-0.177	0.234163	-0.120061	0.244062	-0.110365	0.367938	-0.119189	0.427825	-0.176213	0.361909	0.0166411	0.244769
11593_21_3	somamer	CXCL9	MIG	C-X-C motif chemokine 9	C-X-C motif chemokine 9; Cytokine that affects the growth, movement, or activation state of cells that participate in immune and inflammatory response. Chemotactic for activated T-cells. Binds to CXCR3; Belongs to the intercrine alpha (chemokine CxC) family.	Schwann cells			Secreted to blood	-0.099	0.735638	0.00668028	-0.227	2.53729e-08	0.0425691	-0.277	3.12151e-07	0.0531916	-0.173	0.0119867	0.0340512	-0.158	0.0850885	-0.333742	0.0111216	-0.915138	0.1888	0.147411	0.477964	-1.13365	0.292232	0.0402467	0.104021	0.001	0.993315	0.039	0.826793	-0.042	0.826271	-0.437564	2.23427e-05	0.134756	0.266712	0.189799	0.202247	-0.157037	0.41151	0.00620156	0.686127
11601_26_3	somamer	DHX8	DHX8	ATP-dependent RNA helicase DHX8	ATP-dependent RNA helicase DHX8; Involved in pre-mRNA splicing as component of the spliceosome. Facilitates nuclear export of spliced mRNA by releasing the RNA from the spliceosome. Belongs to the DEAD box helicase family. DEAH subfamily. DDX8/PRP22 sub-subfamily.	non-specific	Nucleoplasm	Supported	Intracellular and membrane	-0.131	0.629463	0.0373993	-0.03	0.500856	0.00138608	-0.076	0.185586	0.00803678	0.013	0.873964	0.000333812	0.149	0.104529	-0.0495909	0.767783	0.886676	0.322534	0.313801	0.241556	0.149323	0.914125	0.0211823	0.355538	-0.025	0.841401	-0.037	0.843663	-0.01	0.966424	0.127699	0.342354	-0.0689921	0.666194	0.105994	0.58896	0.217929	0.387645	0.00512143	0.746034
11602_12_3	somamer	CPNE1	CPNE1	Copine-1	Copine-1; Calcium-dependent phospholipid-binding protein that plays a role in calcium-mediated intracellular processes. Involved in the TNF-alpha receptor signaling pathway in a calcium- dependent manner. Exhibits calcium-dependent phospholipid binding properties. Plays a role in neuronal progenitor cell differentiation; induces neurite outgrowth via a AKT-dependent signaling cascade and calcium-…	non-specific	Nuclear membrane;Nucleoplasm	Supported		-0.049	0.901621	0.00672743	0.111	0.00813075	0.00324641	0.101	0.0725158	0.000876459	0.112	0.11516	0.00687921	-0.002	0.988525	0.641588	6.67965e-05	-0.838271	0.318867	0.51461	0.0414072	1.3492	0.299722	0.0299869	0.205886	-0.042	0.708799	-0.088	0.56908	0.022	0.912786	1.00585	5.36875e-11	-0.18662	0.291796	0.168771	0.436784	0.333033	0.232898	0.0106159	0.460705
11608_5_3	somamer	MAP1LC3B	MLP3B	Microtubule-associated proteins 1A/1B light chain 3B	Microtubule-associated proteins 1A/1B light chain 3B; Ubiquitin-like modifier involved in formation of autophagosomal vacuoles (autophagosomes). Plays a role in mitophagy which contributes to regulate mitochondrial quantity and quality by eliminating the mitochondria to a basal level to fulfill cellular energy requirements and preventing excess ROS production. Whereas LC3s are involved in elongat…	non-specific	Vesicles	Approved		0.038	0.927997	0.0104947	0.272	2.16689e-11	0.0565872	0.353	3.73546e-11	0.0869282	0.181	0.0084369	0.0314516	0.338	0.000104223	-0.00146881	0.989243	2.54926	1.8315e-05	-0.26179	0.132527	0.392804	0.661998	0.165629	7.95713e-06	-0.007	0.961192	-0.099	0.505335	0.09	0.58653	0.172442	0.09671	-0.073512	0.55108	-0.349062	0.0214457	0.26623	0.171354	0.0159351	0.266603
11614_29_3	somamer	ERH	ERH	Enhancer of rudimentary homolog	Enhancer of rudimentary homolog; May have a role in the cell cycle; Belongs to the E(R) family.	non-specific	Nucleoplasm	Approved		-0.126	0.64825	0.0235876	-0.136	0.00102564	0.0236234	-0.204	0.000194069	0.0610554	-0.04	0.598368	0.00242011	0.261	0.00337068	1.32968	1.66534e-10	2.07231	0.0496736	-0.163712	0.6021	1.24921	0.442388	0.0550485	0.0370234	0.18	0.0159877	0.162	0.244422	0.188	0.202755	0.847773	3.42482e-08	0.316328	0.0776209	-0.241583	0.271169	0.488671	0.0837767	0.04637	0.00526822
11616_9_3	somamer	HSF1	HSF1	Heat shock factor protein 1	Heat shock factor protein 1; Functions as a stress-inducible and DNA-binding transcription factor that plays a central role in the transcriptional activation of the heat shock response (HSR), leading to the expression of a large class of molecular chaperones heat shock proteins (HSPs) that protect cells from cellular insults' damage. In unstressed cells, is present in a HSP90-containing multichap…	non-specific	Nucleoplasm	Supported		0.075	0.820184	0.00347618	0.15	0.000300413	0.0161771	0.118	0.0356044	0.0103912	0.193	0.00490856	0.0222026	0.178	0.0508018	0.0553135	0.716414	0.882074	0.277823	0.154749	0.523589	2.6594	0.0351949	0.082672	0.00487308	0.031	0.797117	-0.041	0.81562	0.132	0.393114	0.0388696	0.746538	-0.0647474	0.650935	-0.0452248	0.796625	0.525073	0.0204102	0.0215819	0.139723
11617_1_3	somamer	ITGAL	LFA-1 alpha-L chain	Integrin alpha-L	Integrin alpha-L; Integrin ITGAL/ITGB2 is a receptor for ICAM1, ICAM2, ICAM3 and ICAM4. Integrin ITGAL/ITGB2 is a receptor for F11R. Integin ITGAL/ITGB2 is a receptor for the secreted form of ubiquitin-like protein ISG15; the interaction is mediated by ITGAL. Involved in a variety of immune phenomena including leukocyte-endothelial cell interaction, cytotoxic T-cell mediated killing, and antibody…	NK cells				-0.166	0.530912	0.0225193	-0.027	0.545451	0.000180902	-0.047	0.426163	2.09226e-05	-0.009	0.914528	0.00227114	0.015	0.897296	-0.235564	0.107782	0.0799842	0.918131	0.320356	0.169309	-0.87555	0.467292	0.0118134	0.614674	-0.031	0.792621	-0.069	0.666988	0.016	0.940474	0.103766	0.401489	-0.138299	0.347388	-0.0850717	0.637263	0.381981	0.100178	0.00790698	0.58916
11626_7_3	somamer	UBE2V1	UB2V1	Ubiquitin-conjugating enzyme E2 variant 1	Ubiquitin conjugating enzyme E2 V1.	non-specific	Nucleoplasm	Enhanced		-0.014	0.973843	0.000389532	0.202	8.07348e-07	0.0342728	0.277	3.32432e-07	0.0542764	0.123	0.0806787	0.020091	0.237	0.00855687	-0.114558	0.300823	1.86704	0.00176397	-0.3594	0.0423728	0.138551	0.879211	0.0948595	0.00192953	0.02	0.872882	-0.068	0.672867	0.111	0.488217	-0.0703515	0.493519	-0.103209	0.3986	-0.402614	0.00752366	0.25798	0.18115	0.0202055	0.165358
11629_36_3	somamer	TRAF4	TRAF4	TNF receptor-associated factor 4	TNF receptor-associated factor 4; Adapter protein and signal transducer that links members of the tumor necrosis factor receptor (TNFR) family to different signaling pathways. Plays a role in the activation of NF-kappa-B and JNK, and in the regulation of cell survival and apoptosis. Regulates activation of NF-kappa-B in response to signaling through Toll-like receptors. Required for normal skelet…	Dendritic cells	Nucleoli fibrillar center	Supported		-0.147	0.581036	0.0323166	-0.169	4.1276e-05	0.018245	-0.221	5.57751e-05	0.0412552	-0.107	0.132126	0.00378988	-0.105	0.270392	-0.807441	1.00535e-06	-0.991068	0.245912	0.315675	0.216229	-0.65321	0.620521	0.0242483	0.295559	-0.079	0.397095	-0.056	0.741061	-0.12	0.449332	-0.662699	1.72294e-07	-0.0317539	0.83005	0.00146926	0.993539	-0.374303	0.109192	0.0155834	0.275991
11633_89_3	somamer	AHSA1	AHSA1	Activator of 90 kDa heat shock protein ATPase homolog 1	Activator of 90 kDa heat shock protein ATPase homolog 1; Acts as a co-chaperone of HSP90AA1. Activates the ATPase activity of HSP90AA1 leading to increase in its chaperone activity. Competes with the inhibitory co- chaperone FNIP1 for binding to HSP90AA1, thereby providing a reciprocal regulatory mechanism for chaperoning of client proteins. Competes with the inhibitory co-chaperone TSC1 for bind…	non-specific	Cytosol	Supported		0.229	0.347652	0.0645948	0.371	1.06437e-20	0.111509	0.349	6.43354e-11	0.0856176	0.403	2.58275e-10	0.160679	0.352	4.03052e-05	0.0445935	0.741665	3.26783	1.00104e-05	-0.334025	0.122192	0.762554	0.494409	0.184357	1.59608e-06	-0.039	0.729255	-0.066	0.685812	0.003	0.988468	0.153821	0.258192	-0.0840247	0.603433	-0.105661	0.594288	0.112635	0.658718	0.0011847	0.962316
11634_32_3	somamer	RGS10	RGS10	Regulator of G-protein signaling 10	Regulator of G-protein signaling 10; Regulates G protein-coupled receptor signaling cascades, including signaling downstream of the muscarinic acetylcholine receptor CHRM2. Inhibits signal transduction by increasing the GTPase activity of G protein alpha subunits, thereby driving them into their inactive GDP-bound form. Modulates the activity of potassium channels that are activated in response t…	Granulocytes	Nucleoplasm	Supported		-0.201	0.419545	0.023101	-0.073	0.0857487	0.00655512	-0.17	0.00213538	0.0362605	0.074	0.313953	0.00614602	0.261	0.00329468	-1.07821	1.02258e-08	1.63745	0.0895187	-0.0762509	0.79055	2.22832	0.134911	0.0723408	0.0104286	0.13	0.110918	0.106	0.471024	0.14	0.361219	-1.07493	1.67263e-12	0.1229	0.482181	-0.465279	0.0305379	0.471603	0.0877214	0.0309868	0.0428875
11643_73_3	somamer	DTX3L	DTX3L	E3 ubiquitin-protein ligase DTX3L	E3 ubiquitin-protein ligase DTX3L; E3 ubiquitin-protein ligase which, in association with ADP- ribosyltransferase PARP9, plays a role in DNA damage repair and in interferon-mediated antiviral responses. Monoubiquitinates several histones, including histone H2A, H2B, H3 and H4. In response to DNA damage, mediates monoubiquitination of 'Lys-91' of histone H4 (H4K91ub1). The exact role of H4K91ub1 i…	non-specific	Cytosol;Nucleoplasm	Supported		-0.094	0.748175	0.00340335	-0.101	0.0167684	0.00596087	-0.161	0.00363211	0.00975401	-0.028	0.724177	0.00335943	0.039	0.713315	-0.0830025	0.5087	0.0852631	0.898605	0.344021	0.0865171	-0.0636974	0.950929	0.0164024	0.477115	0.015	0.911135	-0.025	0.90157	0.066	0.713756	0.0409765	0.711686	-0.0217692	0.868914	-0.0778461	0.630411	0.23975	0.24942	0.00526441	0.737752
11645_9_3	somamer	P4HA1	P4HA1	Prolyl 4-hydroxylase subunit alpha-1	Prolyl 4-hydroxylase subunit alpha-1; Catalyzes the post-translational formation of 4- hydroxyproline in -Xaa-Pro-Gly- sequences in collagens and other proteins; Belongs to the P4HA family.	non-specific	Endoplasmic reticulum	Supported	Intracellular and membrane	-0.083	0.789836	0.0178119	-0.214	1.63029e-07	0.0236621	-0.222	5.07644e-05	0.0198426	-0.214	0.00161707	0.0331415	0.027	0.802806	-0.537761	0.00414761	-0.530647	0.591788	0.232339	0.432196	-0.561005	0.71394	0.00774615	0.756491	0.014	0.914871	-0.046	0.791655	0.09	0.588035	-0.442415	0.00163216	-0.139678	0.40014	-0.116232	0.567972	0.540648	0.0393627	0.0133172	0.35333
11646_4_3	somamer	CHST9	Carbohydrate sulfotransferase 9	Carbohydrate sulfotransferase 9	Carbohydrate sulfotransferase 9; Catalyzes the transfer of sulfate to position 4 of non- reducing N-acetylgalactosamine (GalNAc) residues in both N-glycans and O-glycans. Participates in biosynthesis of glycoprotein hormones lutropin and thyrotropin, by mediating sulfation of their carbohydrate structures. Has a higher activity toward carbonic anhydrase VI than toward lutropin. Only active agains…	OPC			Intracellular and membrane	0.018	0.969455	0.000386391	0.099	0.0187934	0.0129543	0.119	0.0335531	0.011236	0.068	0.361171	0.0168982	-0.097	0.31121	0.318719	0.0124642	-0.280757	0.677238	0.212515	0.292281	-0.0808876	0.938194	0.00675359	0.792638	-0.058	0.566172	-0.004	0.987361	-0.124	0.430542	0.353216	0.00222074	-0.11557	0.397334	0.142721	0.394068	-0.250853	0.244143	0.0162679	0.2564
11647_6_3	somamer	FZD10	Frizzled-10	Frizzled-10	Frizzled-10; Receptor for Wnt proteins. Functions in the canonical Wnt/beta-catenin signaling pathway (By similarity). The canonical Wnt/beta-catenin signaling pathway leads to the activation of disheveled proteins, inhibition of GSK-3 kinase, nuclear accumulation of beta-catenin and activation of Wnt target genes. A second signaling pathway involving PKC and calcium fluxes has been seen for some…	Lymphatic endothelial cells	Nucleoplasm	Enhanced		-0.041	0.922034	0.00537974	0.203	7.27025e-07	0.036922	0.247	5.7041e-06	0.0584239	0.164	0.0177496	0.0163994	0.156	0.0873844	0.0390139	0.727464	1.18957	0.0473126	-0.0783758	0.660288	0.0785841	0.932146	0.0365289	0.133808	-0.052	0.616904	-0.179	0.177175	0.102	0.531849	0.234285	0.0188947	-0.313217	0.00841008	-0.330191	0.0233291	0.572217	0.00230151	0.0307219	0.0444172
11649_3_3	somamer	SMAP1	SMAP1	Stromal membrane-associated protein 1	Stromal membrane-associated protein 1; GTPase activating protein that acts on ARF6. Plays a role in clathrin-dependent endocytosis. May play a role in erythropoiesis (By similarity).	non-specific	Cytosol;Plasma membrane	Approved		-0.037	0.931467	0.000942277	0.222	5.58471e-08	0.0312583	0.209	0.000133344	0.0307746	0.24	0.000361046	0.0306209	0.004	0.969307	1.19602	9.03228e-13	-0.292536	0.725594	0.0661771	0.790431	1.98202	0.125312	0.0178449	0.438123	0.07	0.462217	0.025	0.902698	0.146	0.33558	0.887874	5.49746e-10	-0.0188985	0.909168	0.0686616	0.735398	0.5482	0.0363927	0.0238446	0.106131
11653_69_3	somamer	SLC6A9	SC6A9	Sodium- and chloride-dependent glycine transporter 1	Sodium- and chloride-dependent glycine transporter 1; Terminates the action of glycine by its high affinity sodium- dependent reuptake into presynaptic terminals. May play a role in regulation of glycine levels in NMDA receptor-mediated neurotransmission.	Oligodendrocytes	Golgi apparatus	Approved		-0.019	0.969109	2.74378e-18	-0.019	0.670319	3.04494e-05	-0.045	0.445964	0.00244573	0.007	0.932433	0.0061508	-0.289	0.000999766	-0.662298	5.89683e-08	-2.13048	0.000801654	0.0267988	0.886114	-0.364359	0.706857	0.110246	0.000623227	-0.123	0.14075	-0.054	0.749269	-0.21	0.149243	-0.600711	1.99171e-08	0.0285125	0.818875	0.174591	0.253325	-0.563498	0.00431822	0.0341881	0.0282656
11656_110_3	somamer	EVL	EVL	Ena/VASP-like protein	Ena/VASP-like protein; Ena/VASP proteins are actin-associated proteins involved in a range of processes dependent on cytoskeleton remodeling and cell polarity such as axon guidance and lamellipodial and filopodial dynamics in migrating cells. EVL enhances actin nucleation and polymerization; Belongs to the Ena/VASP family.	NK cells	Cytosol;Vesicles	Approved		0.023	0.95837	0.000708352	0.086	0.0431376	0.00142234	0.045	0.440078	8.28392e-06	0.159	0.0218194	0.0113176	0.407	2.86828e-06	0.508306	0.000118313	3.31518	3.06245e-06	-0.317057	0.125371	0.440332	0.680099	0.189028	1.08879e-06	0.121	0.146982	0.049	0.775763	0.192	0.193201	0.381182	0.00108737	0.0647857	0.638254	-0.323135	0.0564686	0.517171	0.0177276	0.0368796	0.0193436
11657_86_3	somamer	SOCS7	SOCS7	Suppressor of cytokine signaling 7	Suppressor of cytokine signaling 7; Regulates signaling cascades probably through protein ubiquitination and/or sequestration. Functions in insulin signaling and glucose homeostasis through IRS1 ubiquitination and subsequent proteasomal degradation. Inhibits also prolactin, growth hormone and leptin signaling by preventing STAT3 and STAT5 activation, sequestering them in the cytoplasm and reducin…	Excitatory neurons	Cytosol	Approved		-0.161	0.542559	0.0475448	-0.124	0.00295483	0.0102815	-0.121	0.0305048	0.00814699	-0.13	0.0638562	0.0157693	-0.054	0.594345	-0.389708	0.0406937	-0.433155	0.667921	0.639285	0.0351024	-1.49769	0.338064	0.0307022	0.196897	0.034	0.764637	-0.001	0.994501	0.079	0.644877	-0.319896	0.0400371	0.00894904	0.961379	0.140524	0.535369	-0.138805	0.633866	0.00159677	0.943833
11659_31_3	somamer	CLINT1	EPN4	Clathrin interactor 1	Clathrin interactor 1; Binds to membranes enriched in phosphatidylinositol 4,5- bisphosphate (PtdIns(4,5)P2). May have a role in transport via clathrin-coated vesicles from the trans-Golgi network to endosomes. Stimulates clathrin assembly.	non-specific	Vesicles	Supported		-0.012	0.976081	0.00022909	0.334	7.77586e-17	0.0842191	0.385	4.38289e-13	0.0982345	0.302	4.89992e-06	0.0862779	0.198	0.029724	0.0271551	0.822567	2.1075	0.00127842	-0.450914	0.0202611	-0.11893	0.905187	0.0955571	0.00182952	-0.12	0.153403	-0.198	0.126	-0.034	0.859919	0.286024	0.0150701	-0.344956	0.0137566	-0.411557	0.0165242	0.198542	0.366697	0.0307912	0.0441634
11661_11_3	somamer	NLRP1	NALP1	NACHT, LRR and PYD domains-containing protein 1	NACHT, LRR and PYD domains-containing protein 1; As the sensor component of the NLRP1 inflammasome, plays a crucial role in innate immunity and inflammation. In response to pathogens and other damage-associated signals, initiates the formation of the inflammasome polymeric complex, made of NLRP1, CASP1, and possibly PYCARD. Recruitment of proCASP1 to the inflammasome promotes its activation and C…	Microglial cells	Cytosol;Nucleoplasm	Supported		-0.262	0.278485	0.0732346	-0.101	0.0160032	0.00218217	-0.246	6.06909e-06	0.0517353	0.022	0.782555	0.0118425	-0.19	0.037441	-1.02475	9.96657e-11	-2.38007	0.00321906	0.816674	0.000748755	-0.0781235	0.949583	0.10892	0.000691082	-0.064	0.517667	0.094	0.534245	-0.215	0.134691	-1.1413	1.74488e-15	0.243449	0.13598	1.51514	3.01104e-13	-0.823658	0.00146567	0.142906	9.46426e-10
11664_32_3	somamer	ARFGAP2	ARFG2	ADP-ribosylation factor GTPase-activating protein 2	ADP-ribosylation factor GTPase-activating protein 2; GTPase-activating protein (GAP) for ADP ribosylation factor 1 (ARF1). Implicated in coatomer-mediated protein transport between the Golgi complex and the endoplasmic reticulum. Hydrolysis of ARF1-bound GTP may lead to dissociation of coatomer from Golgi-derived membranes to allow fusion with target membranes.	non-specific	Golgi apparatus	Supported		0.189	0.454284	0.0384686	0.314	5.93634e-15	0.0871823	0.292	6.88967e-08	0.0750884	0.346	9.98219e-08	0.108124	0.249	0.00511901	0.00297606	0.981754	2.25887	0.00131579	-0.0560054	0.787015	0.548557	0.609306	0.106939	0.000787151	-0.092	0.301652	-0.123	0.39476	-0.028	0.886949	0.123104	0.294483	-0.196834	0.159155	0.0527683	0.75795	0.113455	0.606315	0.00761807	0.606798
11669_39_3	somamer	SLCO5A1	SO5A1	Solute carrier organic anion transporter family member 5A1	Solute carrier organic anion transporter family member 5A1; Belongs to the organo anion transporter (TC 2.A.60) family.	Inhibitory neurons	Plasma membrane	Supported		0.052	0.896922	3.43414e-23	-0.006	0.893567	0.000214134	-0.053	0.36134	0.0026697	0.075	0.308609	0.00152082	0.035	0.74485	-0.286506	0.192225	1.18707	0.310357	0.155665	0.65581	-2.65348	0.143242	0.0116572	0.619755	-0.048	0.654996	-0.042	0.812692	-0.069	0.698659	-0.0999175	0.561902	-0.137493	0.502372	-0.287181	0.25359	-0.145011	0.653596	0.0105025	0.465341
11670_18_3	somamer	GPR101	GP101	Probable G-protein coupled receptor 101	Probable G-protein coupled receptor 101; Orphan receptor.	non-specific				-0.278	0.258219	0.0638134	-0.182	9.38471e-06	0.0138672	-0.221	5.29039e-05	0.016373	-0.134	0.0563471	0.0123167	-0.064	0.521063	-0.149262	0.354101	-0.735453	0.39161	0.254102	0.322035	-0.424984	0.748745	0.0132648	0.569166	0.02	0.873517	-0.001	0.996465	0.039	0.840931	0.0904849	0.554638	-0.00508078	0.97775	-0.181743	0.416177	0.278123	0.333216	0.00491925	0.755041
11671_19_3	somamer	BRPF1	BRPF1	Peregrin	Peregrin; Component of the MOZ/MORF complex which has a histone H3 acetyltransferase activity. Preferentially mediates histone H3-K23 acetylation. Positively regulates the transcription of RUNX1 and RUNX2.	non-specific	Cytosol;Plasma membrane	Approved		-0.155	0.559958	0.0186906	0.005	0.915069	0.00202352	-0.051	0.376885	0.0102101	0.061	0.412309	0.000589995	0.04	0.704232	0.574391	0.00941094	-0.114296	0.922092	0.110816	0.751016	1.90046	0.29384	0.0106244	0.654017	0.029	0.810986	-0.011	0.961112	0.073	0.672474	0.538406	0.00119576	-0.0790789	0.687025	-0.320201	0.18395	0.649656	0.0363459	0.0170877	0.233846
11672_17_3	somamer	KIF16B	KI16B	Kinesin-like protein KIF16B	Kinesin-like protein KIF16B; Plus end-directed microtubule-dependent motor protein involved in endosome transport and receptor recycling and degradation. Regulates the plus end motility of early endosomes and the balance between recycling and degradation of receptors such as EGF receptor (EGFR) and FGF receptor (FGFR). Regulates the Golgi to endosome transport of FGFR-containing vesicles during e…	Oligodendrocytes	Mitochondria	Uncertain		-0.218	0.379703	0.0395046	-0.181	1.03932e-05	0.0425688	-0.246	6.3411e-06	0.0560285	-0.121	0.086704	0.031864	0.142	0.124402	0.567296	0.00566888	0.744013	0.492028	0.325438	0.314846	0.849986	0.611745	0.0197474	0.389381	0.035	0.759286	-0.003	0.990049	0.085	0.611983	0.666248	0.000176527	-0.163844	0.433845	-0.129052	0.615133	0.573576	0.0827846	0.00918265	0.526824
11677_17_3	somamer	ZDHHC14	ZDH14	Probable palmitoyltransferase ZDHHC14	Probable palmitoyltransferase ZDHHC14; Zinc finger DHHC-type palmitoyltransferase 14; Belongs to the DHHC palmitoyltransferase family. ERF2/ZDHHC9 subfamily.	OPC	Vesicles	Uncertain		-0.056	0.881219	0.00497489	0.126	0.00255454	0.016626	0.148	0.00765631	0.0279571	0.113	0.109587	0.00748376	-0.124	0.185434	-0.380688	0.045858	-0.315006	0.755392	-0.111422	0.712297	-1.09088	0.485745	0.00993123	0.676857	-0.137	0.0893615	-0.189	0.148884	-0.089	0.592725	-0.0423354	0.763731	-0.388412	0.0209322	-0.47149	0.0222662	0.0607865	0.818035	0.035785	0.0227643
11678_105_3	somamer	GJD2	CXD2	Gap junction delta-2 protein	Gap junction delta-2 protein; One gap junction consists of a cluster of closely packed pairs of transmembrane channels, the connexons, through which materials of low MW diffuse from one cell to a neighboring cell; Belongs to the connexin family. Delta-type subfamily.	non-specific				-0.006	0.99084	0.000800717	0.227	2.73649e-08	0.0435259	0.301	2.57886e-08	0.0729662	0.133	0.0577363	0.020468	0.072	0.464614	-0.26979	0.0633828	2.00681	0.00988883	-0.241865	0.294563	-2.25242	0.0601766	0.0392854	0.110928	-0.109	0.206818	-0.206	0.105391	0.018	0.934049	0.154578	0.233014	-0.387727	0.0122254	-0.528952	0.00536556	0.269274	0.268022	0.0345662	0.0269043
11681_8_3	somamer	AGFG1	NUPL	Arf-GAP domain and FG repeat-containing protein 1	Arf-GAP domain and FG repeat-containing protein 1; Required for vesicle docking or fusion during acrosome biogenesis (By similarity). May play a role in RNA trafficking or localization. In case of infection by HIV-1, acts as a cofactor for viral Rev and promotes movement of Rev-responsive element-containing RNAs from the nuclear periphery to the cytoplasm. This step is essential for HIV-1 replica…	non-specific	Vesicles	Supported		0.084	0.785882	0.0154308	0.361	1.22057e-19	0.110587	0.34	2.16959e-10	0.0911376	0.384	2.22091e-09	0.130673	0.36	2.61891e-05	-0.157866	0.35459	3.39272	0.000241983	0.234831	0.387212	1.53587	0.274939	0.172047	4.37507e-06	-0.025	0.84107	-0.036	0.847528	0.019	0.928156	-0.000372762	0.997835	-0.0487069	0.765679	0.108704	0.587632	0.233935	0.364192	0.00569461	0.711647
11683_19_3	somamer	GGA3	GGA3	ADP-ribosylation factor-binding protein GGA3	ADP-ribosylation factor-binding protein GGA3; Plays a role in protein sorting and trafficking between the trans-Golgi network (TGN) and endosomes. Mediates the ARF-dependent recruitment of clathrin to the TGN and binds ubiquitinated proteins and membrane cargo molecules with a cytosolic acidic cluster-dileucine (DXXLL) motif. Mediates export of the GPCR receptor ADRA2B to the cell surface. nvolve…	non-specific	Golgi apparatus	Supported		0.002	0.996833	3.31893e-22	0.19	3.58787e-06	0.0308926	0.246	6.25014e-06	0.0467005	0.114	0.107682	0.0146832	0.301	0.000656967	-0.0561263	0.656131	2.55963	0.000183541	-0.122816	0.540819	0.335503	0.746826	0.128205	0.000163585	0.003	0.984819	-0.102	0.489834	0.152	0.317168	0.038069	0.744517	-0.15473	0.266	-0.200351	0.240289	0.42674	0.0521095	0.0110732	0.441281
11690_47_3	somamer	ANAPC7	APC7	Anaphase-promoting complex subunit 7	Anaphase-promoting complex subunit 7; Component of the anaphase promoting complex/cyclosome (APC/C), a cell cycle-regulated E3 ubiquitin ligase that controls progression through mitosis and the G1 phase of the cell cycle. The APC/C complex acts by mediating ubiquitination and subsequent degradation of target proteins: it mainly mediates the formation of 'Lys-11'-linked polyubiquitin chains and, t…	non-specific	Cytosol;Nucleoplasm	Approved		-0.04	0.924319	0.00270014	-0.132	0.00144588	0.00452724	-0.163	0.00326841	0.00638096	-0.103	0.146871	0.00389355	0.086	0.375412	0.278244	0.109146	0.787121	0.394073	-0.054204	0.844145	-0.139088	0.922371	0.00564898	0.832571	0.033	0.776737	0.018	0.927534	0.043	0.82463	0.440969	0.00458009	0.0135299	0.941384	-0.0629521	0.780286	0.145544	0.615954	0.00146663	0.948404
11699_16_3	somamer	PTP4A2	TP4A2	Protein tyrosine phosphatase type IVA 2	Protein tyrosine phosphatase type IVA 2; Protein tyrosine phosphatase which stimulates progression from G1 into S phase during mitosis. Promotes tumors. Inhibits geranylgeranyl transferase type II activity by blocking the association between RABGGTA and RABGGTB.	non-specific				0.176	0.499479	0.0267596	0.295	2.83049e-13	0.0802789	0.301	2.40323e-08	0.075097	0.272	4.5706e-05	0.0826675	0.092	0.340453	0.00111205	0.992741	0.878188	0.178735	0.179596	0.356798	0.0222106	0.982418	0.0247452	0.286495	-0.107	0.217568	-0.069	0.666988	-0.123	0.4328	0.11313	0.296686	-0.0401661	0.755328	0.293739	0.0637678	-0.166573	0.412601	0.0136074	0.342782
11709_29_3	somamer	CPT1B	CPT1B	Carnitine O-palmitoyltransferase 1, muscle isoform	Carnitine O-palmitoyltransferase 1, muscle isoform; Carnitine palmitoyltransferase 1B.	non-specific				-0.01	0.979243	0.00160006	0.269	3.65592e-11	0.0792127	0.253	3.26216e-06	0.0868497	0.265	7.48591e-05	0.065056	0.136	0.141596	-0.109719	0.380494	0.521552	0.434089	0.74281	0.000246531	0.645117	0.53154	0.0967609	0.00166498	-0.162	0.0367797	-0.046	0.792866	-0.261	0.0548906	0.287985	0.0117618	-0.124221	0.359211	0.912801	7.27579e-08	-0.398603	0.0625273	0.101941	9.90124e-07
11712_207_3	somamer	UNC45A	UN45A	Protein unc-45 homolog A	Protein unc-45 homolog A; Acts as co-chaperone for HSP90. Prevents the stimulation of HSP90AB1 ATPase activity by AHSA1. Positive factor in promoting PGR function in the cell. May be necessary for proper folding of myosin (Potential). Necessary for normal cell proliferation. Necessary for normal myotube formation and myosin accumulation during muscle cell development. May play a role in erythropo…	non-specific	Nuclear speckles	Supported		-0.213	0.386835	0.037649	-0.236	6.6214e-09	0.0396379	-0.283	1.80895e-07	0.0623107	-0.188	0.00602063	0.0209864	-0.128	0.170554	-0.797737	1.77451e-10	-1.77696	0.00533357	0.0958938	0.611317	1.51689	0.121514	0.040871	0.0996689	-0.023	0.851614	0.042	0.812692	-0.107	0.506483	-0.768615	5.75171e-11	0.0734453	0.587581	-0.0124281	0.940337	-0.141923	0.506287	0.00182749	0.932254
11716_28_3	somamer	LRIT2	LRIT2	Leucine-rich repeat, immunoglobulin-like domain and transmembrane domain-containing protein 2	Leucine rich repeat, Ig-like and transmembrane domains 2.	non-specific				-0.424	0.205913	0.155456	-0.208	3.8752e-07	0.0329007	-0.24	1.09516e-05	0.0551319	-0.16	0.0211423	0.0101093	-0.182	0.0464575	0.775722	0.000265919	-1.72967	0.121763	-0.168226	0.61349	-1.63576	0.343183	0.0514054	0.0476066	0.024	0.843189	0.078	0.617359	-0.047	0.805339	0.477259	0.00596241	0.22359	0.276743	0.0191545	0.939388	-0.306575	0.344106	0.00416842	0.796874
11814_29_3	somamer	MET	Met	Hepatocyte growth factor receptor	Hepatocyte growth factor receptor; Receptor tyrosine kinase that transduces signals from the extracellular matrix into the cytoplasm by binding to hepatocyte growth factor/HGF ligand. Regulates many physiological processes including proliferation, scattering, morphogenesis and survival. Ligand binding at the cell surface induces autophosphorylation of MET on its intracellular domain that provides…	Endothelial cells	Cytosol;Plasma membrane	Approved	Secreted to blood	-0.15	0.574296	0.0166162	0.096	0.0223668	0.00274694	0.169	0.00228612	0.0182273	0.012	0.879836	0.00312284	0.13	0.162527	-0.388047	0.0105253	1.13881	0.156544	-0.272409	0.256258	0.43989	0.722844	0.0271431	0.246483	-0.076	0.423345	-0.147	0.281668	-0.027	0.893563	-0.0833429	0.483145	-0.306852	0.0304998	-0.437141	0.0120641	0.267339	0.230806	0.0254249	0.0870816
11817_1_3	somamer	RPS6KB1	KS6B1	Ribosomal protein S6 kinase beta-1	Ribosomal protein S6 kinase beta-1; Serine/threonine-protein kinase that acts downstream of mTOR signaling in response to growth factors and nutrients to promote cell proliferation, cell growth and cell cycle progression. Regulates protein synthesis through phosphorylation of EIF4B, RPS6 and EEF2K, and contributes to cell survival by repressing the pro-apoptotic function of BAD. Under conditions …	non-specific	Nucleoplasm	Supported		-0.166	0.530912	0.0683171	-0.123	0.00316126	0.0139702	-0.212	0.000106077	0.0362108	-0.015	0.84978	0.000152618	-0.058	0.567822	-0.576957	1.10379e-05	-1.82652	0.00796575	0.127623	0.53134	1.75559	0.0972899	0.0373361	0.12657	0.016	0.904331	0.029	0.882762	-0.011	0.960231	-0.472192	3.35126e-05	-0.0336944	0.801168	-0.228172	0.164921	0.100157	0.634973	0.00558877	0.718703
11827_7_3	somamer	RORC	RORG	Nuclear receptor ROR-gamma	Nuclear receptor ROR-gamma; Nuclear receptor that binds DNA as a monomer to ROR response elements (RORE) containing a single core motif half-site 5'-AGGTCA-3' preceded by a short A-T-rich sequence. Key regulator of cellular differentiation, immunity, peripheral circadian rhythm as well as lipid, steroid, xenobiotics and glucose metabolism. Considered to have intrinsic transcriptional activity, ha…	T cells	Nuclear bodies	Supported		-0.001	0.998242	1.06558e-21	0.111	0.00814199	0.0211321	0.09	0.114928	0.014642	0.127	0.0716881	0.0309595	-0.288	0.00102046	-0.488116	0.000792507	-2.53644	0.00106294	0.33581	0.142421	-0.55047	0.641474	0.107961	0.000736684	-0.15	0.0593209	-0.13	0.361728	-0.176	0.234921	0.0842567	0.54572	-0.201352	0.225298	-0.034468	0.865465	-0.358308	0.171258	0.0265433	0.0759274
11835_8_3	somamer	TREM2	TREM2	Triggering receptor expressed on myeloid cells 2	Triggering receptor expressed on myeloid cells 2; Forms a receptor signaling complex with TYROBP which mediates signaling and cell activation following ligand binding. Acts as a receptor for amyloid-beta protein 42, a cleavage product of the amyloid-beta precursor protein APP, and mediates its uptake and degradation by microglia. Binding to amyloid-beta 42 mediates microglial activation, prolifer…	Macrophages	Vesicles	Uncertain	Secreted in brain	-0.199	0.423842	0.0506931	-0.05	0.247516	0.000463193	-0.118	0.0348192	0.00602437	0.032	0.675316	0.00295286	-0.132	0.156639	-0.0373366	0.73911	0.0320461	0.957229	0.0276795	0.8768	-0.978412	0.290514	0.00946444	0.692112	-0.055	0.595298	-0.025	0.902474	-0.098	0.547629	0.145443	0.148777	-0.0206314	0.86313	-0.0926074	0.52818	-0.153416	0.416394	0.00719474	0.629849
11836_144_3	somamer	DDR1	discoidin domain receptor 1	Epithelial discoidin domain-containing receptor 1	Epithelial discoidin domain-containing receptor 1; Tyrosine kinase that functions as cell surface receptor for fibrillar collagen and regulates cell attachment to the extracellular matrix, remodeling of the extracellular matrix, cell migration, differentiation, survival and cell proliferation. Collagen binding triggers a signaling pathway that involves SRC and leads to the activation of MAP kinas…	Oligodendrocytes	Cell Junctions;Nucleoplasm	Approved	Intracellular and membrane	0.36	0.205913	0.185683	0.282	3.38623e-12	0.0780332	0.407	1.63348e-14	0.124194	0.146	0.036459	0.042615	0.056	0.582942	-0.342526	0.0384453	-0.130431	0.881783	-0.83393	0.00168356	2.64118	0.0527246	0.065942	0.0167339	-0.097	0.269954	-0.079	0.616766	-0.165	0.274425	-0.194654	0.20331	-0.103836	0.568076	-0.485546	0.0300125	-0.370142	0.197225	0.0372262	0.0186053
11837_7_3	somamer	TNFRSF18	GITR	Tumor necrosis factor receptor superfamily member 18	Tumor necrosis factor receptor superfamily member 18; Receptor for TNFSF18. Seems to be involved in interactions between activated T-lymphocytes and endothelial cells and in the regulation of T-cell receptor-mediated cell death. Mediated NF-kappa-B activation via the TRAF2/NIK pathway.	Plasma cells			Secreted to blood	-0.29	0.236888	0.0571502	-0.117	0.00494117	0.0169233	-0.095	0.0926024	0.0134463	-0.122	0.0844765	0.0145882	-0.018	0.87047	-0.613598	8.47182e-07	0.310495	0.629401	-0.567002	0.00353118	-0.624213	0.530638	0.0494474	0.0542988	0.042	0.704355	-0.003	0.990049	0.059	0.745686	-0.685371	1.71286e-10	-0.0481153	0.698119	-0.542997	0.000403485	-0.0180434	0.926491	0.0442554	0.00721699
11851_21_3	somamer	TREM2	TREM2	Triggering receptor expressed on myeloid cells 2	Triggering receptor expressed on myeloid cells 2; Forms a receptor signaling complex with TYROBP which mediates signaling and cell activation following ligand binding. Acts as a receptor for amyloid-beta protein 42, a cleavage product of the amyloid-beta precursor protein APP, and mediates its uptake and degradation by microglia. Binding to amyloid-beta 42 mediates microglial activation, prolifer…	Macrophages	Vesicles	Uncertain	Secreted in brain	0.315	0.229482	0.0624715	0.09	0.0333845	0.0134072	0.062	0.279959	0.0104784	0.121	0.085889	0.0174983	0.018	0.87265	1.74061	2.65852e-18	0.351276	0.714239	-0.00844966	0.97648	0.229551	0.87705	0.00213782	0.953101	0.086	0.344069	0.063	0.696837	0.128	0.410324	1.14485	3.72626e-13	0.151921	0.400265	0.210123	0.342881	0.0754116	0.791054	0.00843806	0.563436
11860_3_3	somamer	CLPB	CLPB	Caseinolytic peptidase B protein homolog	Caseinolytic peptidase B protein homolog; May function as a regulatory ATPase and be related to secretion/protein trafficking process.	non-specific				0.026	0.952672	0.00147043	0.031	0.479023	0.00182038	0.01	0.87783	0.00101338	0.049	0.518662	0.00235527	-0.152	0.0972502	0.660392	1.10905e-05	-0.888256	0.256087	0.437661	0.0618541	-1.56347	0.196485	0.0498871	0.0526362	0.008	0.955738	0.001	0.994921	0.028	0.886949	0.466387	0.000462158	0.00639155	0.967545	0.268978	0.163251	-0.132737	0.592086	0.00614918	0.690189
11872_9_3	somamer	PCDHGB1	PCDGD	Protocadherin gamma-B1	Protocadherin gamma-B1; Potential calcium-dependent cell-adhesion protein. May be involved in the establishment and maintenance of specific neuronal connections in the brain.	non-specific	Plasma membrane;Vesicles	Approved		0.123	0.656227	0.0163163	-0.03	0.504546	0.000111263	-0.052	0.371418	0.00275203	-0.001	0.993745	0.00309539	-0.186	0.0414196	-0.0697356	0.735586	-3.50456	0.00167169	-0.323327	0.326125	2.60511	0.127128	0.061383	0.0235199	0.037	0.748367	0.012	0.956796	0.065	0.7186	-0.227113	0.228565	-0.084289	0.706972	-0.179096	0.514939	0.295358	0.403627	0.0023917	0.899168
11890_2_3	somamer	VSIG1	VSIG1	V-set and immunoglobulin domain-containing protein 1	V-set and immunoglobulin domain containing 1.	non-specific	Cytosol;Vesicles	Approved		-0.083	0.788603	0.0137845	0.192	3.06264e-06	0.0281953	0.137	0.0143551	0.0087946	0.263	8.66981e-05	0.0732649	0.035	0.740192	0.669366	9.971e-05	0.520495	0.562688	0.302971	0.260054	-1.07586	0.439393	0.00922792	0.700751	-0.184	0.0142605	-0.173	0.208608	-0.192	0.193201	0.988417	6.02473e-12	-0.268264	0.105166	0.313508	0.122524	-0.201184	0.440219	0.0286439	0.0578544
11895_21_3	somamer	MMRN2	EMILIN-3	Multimerin-2	Multimerin-2; Inhibits endothelial cells motility and acts as a negative regulator of angiogenesis; it downregulates KDR activation by binding VEGFA.	Endothelial cells	Vesicles	Approved	Secreted to extracellular matrix	0.032	0.948091	0.00468187	-0.172	3.0232e-05	0.0257431	-0.222	4.91721e-05	0.04025	-0.123	0.0817107	0.0119005	-0.007	0.953055	2.47939	6.1372e-18	1.10717	0.424289	0.0889618	0.829745	-3.1753	0.13931	0.0116294	0.620434	0.032	0.782708	0.066	0.686757	0.021	0.919617	1.79472	2.63867e-16	0.316374	0.203441	0.472135	0.121931	-0.446711	0.254611	0.00861249	0.554202
11912_45_3	somamer	C11orf87	CK087	Uncharacterized protein C11orf87	Uncharacterized protein C11orf87; Chromosome 11 open reading frame 87.	Excitatory neurons				-0.156	0.557924	0.0502875	-0.204	6.36222e-07	0.0270615	-0.268	7.5053e-07	0.0442753	-0.122	0.0846459	0.0122896	-0.099	0.300958	-0.681591	7.35347e-07	-1.01046	0.155924	0.108135	0.610501	-0.161579	0.883083	0.0205465	0.370003	-0.017	0.898558	0.012	0.956796	-0.054	0.77044	-0.461227	0.000215123	-0.0449269	0.759679	-0.124767	0.488625	0.291983	0.20781	0.00574021	0.708986
11917_8_3	somamer	KRBA2	KRBA2	KRAB-A domain-containing protein 2	KRAB-A domain containing 2.	non-specific	Nucleoplasm	Approved		-0.203	0.412206	0.0489971	-0.084	0.0470583	0.00472813	-0.073	0.206261	0.00402685	-0.104	0.144444	0.00728798	-0.139	0.131693	0.519556	0.000328104	-0.647545	0.393403	0.309857	0.172337	-0.818301	0.485526	0.0225963	0.325683	0.048	0.646394	0.113	0.444903	-0.037	0.846953	0.392982	0.00150681	0.118636	0.417613	0.211926	0.237985	-0.0989697	0.667903	0.00507499	0.747629
11918_54_3	somamer	STOX1	STOX1	Storkhead-box protein 1	Storkhead-box protein 1; Involved in regulating the levels of reactive oxidative species and reactive nitrogen species and in mitochondrial homeostasis in the placenta. Required for regulation of inner ear epithelial cell proliferation via the AKT signaling pathway (By similarity).	Astrocytes	Nucleoplasm	Supported	Intracellular and membrane	-0.006	0.99084	0.000330344	-0.176	2.01053e-05	0.0149643	-0.291	7.5361e-08	0.0380836	-0.031	0.69055	0.000370173	0.043	0.679333	3.91906	4.34201e-38	1.17727	0.358651	-0.046353	0.90362	-2.446	0.218009	0.00838203	0.733563	0.07	0.46554	0.131	0.356009	0.009	0.969867	2.9493	3.54184e-35	0.458014	0.0713129	0.658365	0.0346885	-0.525818	0.188639	0.016698	0.243679
11919_84_3	somamer	LRIT3	LRIT3	Leucine-rich repeat, immunoglobulin-like domain and transmembrane domain-containing protein 3	Leucine-rich repeat, immunoglobulin-like domain and transmembrane domain-containing protein 3; Plays a role in the synapse formation and synaptic transmission between cone photoreceptor cells and retinal bipolar cells (By similarity). Required for normal transmission of a light-evoked stimulus from the cone photoreceptor cells to the ON-bipolar cells and ON-ganglion cells in the inner retina. Req…	non-specific	Cytosol;Mitochondria;Nucleoplasm	Approved		-0.103	0.724551	0.0143543	-0.139	0.000797555	0.00399821	-0.278	2.84243e-07	0.0367408	0.039	0.610029	0.00986342	0.067	0.49698	2.93776	2.91239e-24	1.79614	0.180334	0.0438878	0.912558	-1.71932	0.406401	0.00961013	0.687813	0	0.996965	0.091	0.546696	-0.106	0.509915	2.2117	2.36609e-20	0.256053	0.33895	1.05014	0.00148814	-0.830386	0.0496702	0.0300399	0.04842
11926_23_3	somamer	AAGAB	P34	Alpha- and gamma-adaptin-binding protein p34	Alpha- and gamma-adaptin-binding protein p34; May be involved in endocytic recycling of growth factor receptors such as EGFR.	non-specific	Cytosol;Nuclear speckles	Supported		-0.241	0.319787	0.0753906	0.004	0.935147	0.000345428	0.035	0.558267	0.000419597	-0.015	0.85735	0.00129507	-0.06	0.55555	-0.0414022	0.743762	0.0980534	0.884518	-0.455799	0.0247854	-0.188738	0.856579	0.0279172	0.234486	-0.01	0.94596	-0.002	0.994205	-0.041	0.831338	0.00599305	0.963841	-0.154764	0.325476	-0.309805	0.108915	0.0802219	0.746346	0.0100566	0.484005
11934_9_3	somamer	INTS3	INT3	Integrator complex subunit 3	Integrator complex subunit 3; Component of the Integrator (INT) complex. The Integrator complex is involved in the small nuclear RNAs (snRNA) U1 and U2 transcription and in their 3'-box-dependent processing. The Integrator complex is associated with the C-terminal domain (CTD) of RNA polymerase II largest subunit (POLR2A) and is recruited to the U1 and U2 snRNAs genes (Probable). Mediates recruit…	non-specific	Nucleoli	Approved	Intracellular and membrane	-0.033	0.948091	0.0032981	-0.142	0.000601575	0.011146	-0.219	6.42523e-05	0.0192746	-0.055	0.462105	0.00445653	0.018	0.874619	-0.239824	0.0555133	0.00373895	0.99551	0.258856	0.193263	-0.691476	0.501333	0.010828	0.647369	-0.026	0.831665	-0.037	0.838686	-0.011	0.960456	-0.00757289	0.943645	-0.071901	0.572775	-0.123969	0.427962	0.27768	0.167627	0.00599141	0.698808
11939_11_3	somamer	GPLD1	PHLD	Phosphatidylinositol-glycan-specific phospholipase D	Phosphatidylinositol-glycan-specific phospholipase D; This protein hydrolyzes the inositol phosphate linkage in proteins anchored by phosphatidylinositol glycans (GPI-anchor) thus releasing these proteins from the membrane.	Inhibitory neurons			Secreted to blood	-0.292	0.236348	0.110614	0.145	0.000476112	0.0200753	0.159	0.00421474	0.0236969	0.128	0.0676837	0.0172999	0.023	0.832463	0.183149	0.0841048	0.826737	0.143092	-0.0696913	0.678729	-1.80602	0.0391816	0.024346	0.294199	-0.06	0.546202	-0.056	0.739732	-0.068	0.701493	0.348042	5.62956e-05	-0.00596612	0.953188	-0.0304548	0.806976	-0.318903	0.047185	0.0227185	0.121256
11952_1_3	somamer	IGDCC3	IGDC3	Immunoglobulin superfamily DCC subclass member 3	Immunoglobulin superfamily DCC subclass member 3.	Fibroblasts	Nucleoplasm;Vesicles	Uncertain		-0.116	0.675993	0.0189038	-0.133	0.00138462	0.0308526	-0.164	0.00300443	0.0427108	-0.105	0.140986	0.0227256	0.251	0.00466309	0.83559	4.14173e-05	1.58689	0.136495	0.0991886	0.754782	1.83289	0.26562	0.0530455	0.042474	0.061	0.544229	-0.003	0.990049	0.146	0.335861	0.732549	7.32269e-06	-0.00416314	0.982666	-0.188848	0.421825	0.782106	0.0099757	0.0306738	0.0446024
11955_1_3	somamer	ARHGAP1	RHG01	Rho GTPase-activating protein 1	Rho GTPase-activating protein 1; GTPase activator for the Rho, Rac and Cdc42 proteins, converting them to the putatively inactive GDP-bound state. Cdc42 seems to be the preferred substrate.	non-specific	Vesicles	Approved		0.262	0.278485	0.0873375	0.483	1.27087e-35	0.191432	0.492	3.57234e-21	0.176426	0.465	8.49679e-14	0.219965	0.225	0.0123757	0.440552	0.00663244	2.41461	0.00527405	-0.0678699	0.790922	0.278719	0.833426	0.0742123	0.0091318	-0.094	0.291864	-0.09	0.558563	-0.071	0.686237	0.448298	0.000852673	-0.20878	0.188786	0.376079	0.0539173	0.0144104	0.954066	0.0222401	0.129124
11969_5_3	somamer	S100A2	S100A2	Protein S100-A2	Protein S100-A2; May function as calcium sensor and modulator, contributing to cellular calcium signaling. May function by interacting with other proteins, such as TPR-containing proteins, and indirectly play a role in many physiological processes. May also play a role in suppressing tumor cell growth.	Granulocytes	Cytosol;Nucleoplasm	Approved		-0.178	0.497043	0.0351998	0.039	0.37768	0.0025874	0.055	0.341451	0.00493159	0.015	0.857789	0.000662063	-0.11	0.244836	0.291577	0.0299183	-0.600796	0.398843	0.127542	0.548712	-1.54058	0.162628	0.0365045	0.133978	0.007	0.96023	-0.02	0.919844	0.044	0.821015	0.220745	0.0501593	-0.0271	0.83942	0.0900611	0.583011	-0.110705	0.59963	0.00258926	0.889912
11986_30_3	somamer	PSMD1	PSMD1	26S proteasome non-ATPase regulatory subunit 1	26S proteasome non-ATPase regulatory subunit 1; Component of the 26S proteasome, a multiprotein complex involved in the ATP-dependent degradation of ubiquitinated proteins. This complex plays a key role in the maintenance of protein homeostasis by removing misfolded or damaged proteins, which could impair cellular functions, and by removing proteins whose functions are no longer required. Therefo…	non-specific	Nucleoplasm	Approved		-0.145	0.587283	0.0124871	-0.121	0.00379024	0.0136849	-0.179	0.00117554	0.0238459	-0.036	0.635714	0.00121551	0.076	0.434806	0.377377	0.0094798	1.18564	0.124083	-0.317045	0.168478	-0.603195	0.612026	0.0214935	0.348437	0.065	0.506606	0.125	0.388731	-0.024	0.905511	0.260048	0.0258511	0.126625	0.360369	-0.236739	0.163538	-0.0370077	0.865288	0.0113607	0.431388
11993_227_3	somamer	ATP1A1	AT1A1	Sodium/potassium-transporting ATPase subunit alpha-1	Sodium/potassium-transporting ATPase subunit alpha-1; This is the catalytic component of the active enzyme, which catalyzes the hydrolysis of ATP coupled with the exchange of sodium and potassium ions across the plasma membrane. This action creates the electrochemical gradient of sodium and potassium ions, providing the energy for active transport of various nutrients. Belongs to the cation trans…	Monocytes				-0.096	0.743894	0.010169	-0.241	3.51955e-09	0.0518021	-0.344	1.29492e-10	0.0995778	-0.102	0.152305	0.0111557	-0.035	0.744637	2.12371	6.93585e-25	0.458901	0.629157	-0.281392	0.322149	-2.25124	0.12669	0.0233894	0.310568	0.044	0.683934	0.125	0.388006	-0.045	0.81691	1.26529	7.43526e-17	0.364459	0.0343381	0.498572	0.0183482	-0.631034	0.0202177	0.0227246	0.121256
12008_3_3	somamer	CD7	CD7	T-cell antigen CD7	T-cell antigen CD7; Not yet known.	NK cells				-0.017	0.969551	1.59454e-22	-0.089	0.0343224	0.0180664	-0.235	1.71728e-05	0.0778187	0.108	0.128292	0.00582605	0.112	0.232479	1.43421	3.5573e-17	1.86065	0.0249176	-0.132968	0.589386	-2.01856	0.114539	0.0271845	0.245927	0.178	0.0174185	0.231	0.0568211	0.118	0.455527	0.878944	5.83091e-11	0.500952	0.00132346	0.179496	0.344974	-0.36834	0.132073	0.0301777	0.0475017
[truncated: 3,366 more rows]
[truncated: 321 more columns]
