# Supplementary material for: Longitudinal proteomic profiling of cerebrospinal fluid in untreated multiple sclerosis defines evolving disease biology
Source: Nat Commun. 2025 Dec 3;16:11012. doi: 10.1038/s41467-025-65154-8 (PMC12695886; doi:10.1038/s41467-025-65154-8)
Supplement: Supplementary file 6 — Supplementary Data 4 [file 41467_2025_65154_MOESM6_ESM.xlsx]

## Sheet: Supplementary data 4
Enrichment of cell-specific markers associated with various aspects of MS. One-sided Chi-square test was used to determine significant associations.
	Cell type	elevated in MS	decreaed in MS	Ms vs HC Chi-square p value	Ms vs HC Chi-square FDR-adjusted p value	positive CEL association	negative CEL associateion	CEL association Chi-square p value	CEL association Chi-square FDR-adjusted p value	positive CEL-NFL residual association	negative CEL-NFL residual association	CEL-NFL residual association p value	CEL-NFL residual association FDR-adjusted p value	positive T2LL association	negative T2LL associateion	T2LL association Chi-square p value	T2LL association Chi-square FDR-adjusted p value	positive CombiWISE association	negative CombiWISE associateion	CombiWISE association Chi-square p value	CombiWISE association Chi-square FDR-adjusted p value	positive Brain damage association	negative Brain damage associateion	Brain damage association Chi-square p value	Brain damage association Chi-square FDR-adjusted p value	positive SC disability association	negative SC disability associateion	SC disability association Chi-square p value	SC disability association Chi-square FDR-adjusted p value	positive GMS disability association	negative GMS disability associateion	GMS disability association Chi-square p value	GMS disability association Chi-square FDR-adjusted p value	positive DRB1*15:01/03 association	negative DRB1*15:01/03 associateion	DRB1*15:01/03 association Chi-square p value	DRB1*15:01/03 association Chi-square FDR-adjusted p value	positive BMI (cont.) association	negative BMI (cont.) associateion	BMI (cont.) association Chi-square p value	BMI (cont.) association Chi-square FDR-adjusted p value	positive BMI (cat.) association	negative BMI (cat.) associateion	BMI (cat.) association Chi-square p value	BMI (cat.) association Chi-square FDR-adjusted p value	positive Hx of smoking association	negative Hx of smoking associateion	Hx of smoking association Chi-square p value	Hx of smoking association Chi-square FDR-adjusted p value
1	Astrocytes	24	22	0.768083	0.836597	1	9	0.011412	0.0367721	5	0	0.0253473	0.0646217	5	27	0.000100622	0.00066698	46	12	8.02864e-06	7.16402e-05	18	9	0.0832645	0.167977	35	11	0.000402244	0.00245581	27	8	0.00132004	0.0057783	41	10	1.41921e-05	0.000131702	2	41	2.72361e-09	6.0225e-08	2	40	4.53136e-09	8.76064e-08	8	3	0.131668	0.231417
2	Excitatory neurons	29	41	0.151494	0.260345	1	9	0.011412	0.0367721	6	0	0.0143059	0.041487	3	69	7.35785e-15	5.69007e-13	51	23	0.00113419	0.00506022	8	25	0.00308319	0.0127732	43	15	0.000236382	0.00156687	21	22	0.878794	0.917074	77	15	1.02007e-10	3.38079e-09	1	71	1.58953e-16	1.84386e-14	0	69	9.84634e-17	1.84386e-14	11	4	0.0707011	0.153296
3	Inhibitory neurons	21	34	0.0796158	0.167977	1	1	1	1	1	0	0.317311	0.433036	6	51	2.51628e-09	6.0225e-08	38	20	0.0181025	0.0512167	8	15	0.1444	0.250006	31	10	0.00103936	0.00503352	19	12	0.208668	0.320602	52	12	5.73303e-07	6.65032e-06	6	48	1.09397e-08	1.81287e-07	3	47	4.89171e-10	1.4186e-08	8	1	0.0196307	0.0535801
4	Oligodendrocytes	13	38	0.000464038	0.00245318	0	7	0.00815097	0.0282243	3	0	0.0832645	0.167977	4	46	2.85549e-09	6.0225e-08	39	22	0.0295084	0.0744125	13	23	0.0955807	0.184789	31	16	0.0286714	0.074739	17	23	0.342782	0.462357	39	14	0.000594713	0.00328508	4	43	1.27984e-08	1.97949e-07	3	42	6.10789e-09	1.09002e-07	3	1	0.317311	0.433036
5	OPC	17	30	0.0579277	0.12988	3	7	0.205903	0.318464	3	2	0.654721	0.755698	4	36	4.20039e-07	4.87246e-06	35	16	0.00780173	0.0278462	13	19	0.288844	0.408609	25	10	0.0112299	0.0378227	16	17	0.861804	0.912962	49	8	5.61704e-08	7.23973e-07	5	57	4.00192e-11	1.54741e-09	3	52	3.91766e-11	1.54741e-09	3	3	1	1
6	Schwann cells	14	15	0.852684	0.907443	2	2	1	1	NA	NA	NA	NA	6	8	0.59298	0.705494	17	14	0.590014	0.705494	13	8	0.275234	0.39661	9	9	1	1	16	12	0.449692	0.579603	11	9	0.654721	0.744584	1	15	0.000465258	0.00245318	1	11	0.00389242	0.0153058	5	2	0.256839	0.372417
7	Fibroblasts	69	50	0.0815562	0.167977	7	26	0.00094141	0.00445729	8	0	0.00467773	0.0172259	18	25	0.285751	0.408609	93	43	1.80724e-05	0.000144579	54	20	7.73649e-05	0.000578989	55	24	0.000487062	0.00275606	70	32	0.000168182	0.0010268	42	26	0.0523451	0.121441	15	51	9.36694e-06	8.04863e-05	12	38	0.000236034	0.0014041	15	8	0.1444	0.250006
8	Endothelial cells	29	25	0.586214	0.705494	4	10	0.108809	0.200348	6	1	0.0587817	0.12988	8	33	9.44813e-05	0.000664232	28	30	0.792849	0.859537	18	16	0.731601	0.812112	21	20	0.875896	0.917074	22	24	0.768083	0.836597	42	14	0.000182811	0.00128521	14	27	0.0423302	0.10021	12	28	0.011412	0.0367721	3	4	0.705457	0.790657
9	Lymphatic endothelial cells	21	14	0.236724	0.358203	0	9	0.0026998	0.0113882	5	1	0.10247	0.194862	2	20	0.000124236	0.000800633	24	10	0.0163512	0.0468331	14	6	0.0736383	0.158186	17	6	0.0218101	0.0595288	14	11	0.548506	0.67688	19	9	0.0587817	0.128654	3	18	0.00106311	0.00483613	5	14	0.0389475	0.095242	1	5	0.10247	0.194862
10	Monocytes	70	35	0.000636299	0.00328048	12	3	0.0201368	0.053698	11	0	0.000911119	0.00445729	29	18	0.108601	0.200348	53	35	0.0550088	0.12762	30	16	0.039	0.095242	36	24	0.121335	0.21992	37	25	0.127508	0.22877	36	19	0.0218895	0.058372	7	31	9.8884e-05	0.00066698	10	28	0.00350048	0.0142476	6	6	1	1
11	Macrophages	39	20	0.0133763	0.0403027	13	3	0.0124193	0.0383255	4	0	0.0455003	0.106627	17	7	0.0412268	0.0986044	25	20	0.456057	0.584559	17	10	0.177932	0.283628	20	11	0.105998	0.200348	19	13	0.288844	0.408609	19	11	0.144127	0.244531	10	16	0.239317	0.358203	7	13	0.179712	0.283628	1	4	0.179712	0.283628
12	Microglial cells	15	15	1	1	0	1	0.317311	0.433036	1	0	0.317311	0.433036	2	7	0.0955807	0.184789	14	8	0.200825	0.314807	7	2	0.0955807	0.184789	12	4	0.0455003	0.107715	14	5	0.0389475	0.095242	14	3	0.00763288	0.0281084	0	13	0.000311491	0.00176258	0	11	0.000911119	0.00445729	0	2	0.157299	0.260667
13	Granulocytes	30	23	0.336289	0.456251	3	4	0.705457	0.790657	2	0	0.157299	0.260667	10	11	0.827259	0.892671	26	29	0.68583	0.787686	17	14	0.590014	0.705494	18	21	0.630954	0.7393	24	18	0.354539	0.472719	19	12	0.208668	0.314357	3	18	0.00106311	0.00483613	5	17	0.0105152	0.0353556	2	3	0.654721	0.755698
14	Dendritic cells	20	18	0.745603	0.823714	3	0	0.0832645	0.167977	1	0	0.317311	0.433036	8	10	0.637352	0.743043	18	16	0.731601	0.812112	12	11	0.834827	0.896666	10	13	0.531615	0.663089	14	10	0.414216	0.539877	19	11	0.144127	0.244531	4	11	0.0707011	0.153296	0	8	0.00467773	0.0172259	0	1	0.317311	0.433036
15	B-cells	14	4	0.0184221	0.0513795	7	0	0.00815097	0.0282243	NA	NA	NA	NA	6	0	0.0143059	0.041487	2	11	0.0125549	0.0383255	2	2	1	1	2	10	0.0209213	0.0577827	3	4	0.705457	0.790657	1	3	0.317311	0.420663	3	0	0.0832645	0.167977	2	2	1	1	1	2	0.563703	0.684707
16	Plasma cells	39	16	0.0019266	0.00827726	0	6	0.0143059	0.041487	2	1	0.563703	0.684707	18	15	0.601508	0.708375	24	19	0.445766	0.577752	23	11	0.0395918	0.0956801	15	12	0.563703	0.681141	22	13	0.12819	0.22877	26	8	0.00202205	0.00868732	6	21	0.00389242	0.0153058	9	19	0.0587817	0.12988	3	0	0.0832645	0.167977
17	NK-cells	24	16	0.205903	0.318464	12	3	0.0201368	0.053698	2	1	0.563703	0.684707	9	4	0.165518	0.270424	12	22	0.0863478	0.17122	8	11	0.491297	0.619462	9	14	0.297147	0.415289	9	16	0.161513	0.265752	11	6	0.225253	0.337153	12	7	0.251349	0.372417	10	4	0.108809	0.200348	5	3	0.4795	0.607891
18	T-cells	22	13	0.12819	0.22877	6	2	0.157299	0.260667	2	0	0.157299	0.260667	6	4	0.527089	0.660998	11	17	0.256839	0.372417	7	13	0.179712	0.283628	9	8	0.808365	0.880473	11	14	0.548506	0.67688	4	8	0.248213	0.362173	1	4	0.179712	0.283628	1	1	1	1	5	2	0.256839	0.372417
[truncated: 4 more columns]
