# Supplementary material for: Longitudinal proteomic profiling of cerebrospinal fluid in untreated multiple sclerosis defines evolving disease biology
Source: Nat Commun. 2025 Dec 3;16:11012. doi: 10.1038/s41467-025-65154-8 (PMC12695886; doi:10.1038/s41467-025-65154-8)
Supplement: Supplementary file 7 — Supplementary Data 5 [file 41467_2025_65154_MOESM7_ESM.xlsx]

## Sheet: Supplementary data 5
Ingenuity Pathway Analysis results for Canonical Pathways
Outcome	Canonical Pathway	p-value (-log10)	Activation z-score	ratio	molecules
Propensity matching: Brain damage vs CombiWISE	Response to elevated platelet cytosolic Ca2+	3.79	2.449	0.042	A2M,APOA1,FGA,KNG1,SERPINA3,SERPING1
Propensity matching: Brain damage vs CombiWISE	Sertoli Cell-Sertoli Cell Junction Signaling	1.29	2	0.016	A2M,CDH3,IL1R2,TNFRSF1B
Propensity matching: Brain damage vs CombiWISE	Role of Osteoclasts in Rheumatoid Arthritis Signaling Pathway	2.07	2.236	0.019	ADAM23,DIRAS3,IL1R2,MMP10,MMP19,TNFRSF1B
Propensity matching: Brain damage vs CombiWISE	Production of Nitric Oxide and Reactive Oxygen Species in Macrophages	2.28	2.236	0.025	APOA1,APOB,APOM,DIRAS3,TNFRSF1B
Propensity matching: Brain damage vs CombiWISE	DHCR24 Signaling Pathway	2.62	2.236	0.03	APOA1,APOB,APOM,FGA,KNG1
Propensity matching: Brain damage vs CombiWISE	Atherosclerosis Signaling	2.15	2	0.03	APOA1,APOB,APOM,SELE
Propensity matching: Brain damage vs CombiWISE	FXR/RXR Activation	2.28	-2.236	0.025	APOA1,APOB,FGF19,HNF4A,TNFSF15
Propensity matching: Brain damage vs CombiWISE	HOTAIR Regulatory Pathway	2.61	2.236	0.03	ATG7,MMP10,MMP19,WIF1,WNT5A
Propensity matching: Brain damage vs CombiWISE	Hepatic Fibrosis Signaling Pathway	0.656	2	0.009	DIRAS3,IL1R2,TNFRSF1B,WNT5A
Propensity matching: Brain damage vs CombiWISE	Wound Healing Signaling Pathway	1.82	2.236	0.02	F2,IL1R2,MMP10,TNFRSF1B,TNFSF15
Propensity matching: Brain damage vs CombiWISE	Cachexia Signaling Pathway	0.776	2	0.011	FGA,IL1R2,TNFRSF1B,TNFSF15
Propensity matching: Brain damage vs T2LL	Metabolism of water-soluble vitamins and cofactors	1.43	2.449	0.102	ACACB,CYB5A,TCN1,TCN2,TPK1,VNN2
Propensity matching: Brain damage vs T2LL	Molecular Mechanisms of Cancer	2.09	2.1	0.06	ACVR2B,ADGRF5,APAF1,BCL2L1,BMP10,BMP6,CAMK2B,CAMK2D,CBL,CDC25B,CDC42,CHEK1,CRK,CTNNA2,DIRAS3,ELK1,F2,FAS,FZD10,GPR101,IFNAR1,IL11RA,IL12RB1,IL12RB2,IL1R1,IL1R2,IL22RA1,IL27RA,IL2RB,IL2RG,ITGB5,LAMTOR3,LRP1,LTB4R,MAP2K4,MMP1,MMP10,MMP12,MMP17,MMP19,MMP3,MMP8,MMP9,MRE11,PRKCQ,PRKCZ,RAF1,SHC1,SHH,TGFB1,WNT5A
Propensity matching: Brain damage vs T2LL	Role of Osteoclasts in Rheumatoid Arthritis Signaling Pathway	9.04	2.874	0.127	ADAM12,ADAM17,ADAM19,CBL,CDC42,COL15A1,COL18A1,COL28A1,COL6A3,COL6A5,COL9A1,CREB3L4,CSF1,CSF2,CTNNA2,DIRAS3,ELK1,FCGR1A,GSN,IL1R1,IL1R2,IL7,MAP2K4,MMP1,MMP10,MMP12,MMP17,MMP19,MMP3,MMP8,MMP9,RAF1,SHC1,TEC,TNFRSF11A,TNFRSF11B,TNFRSF1A,TNFRSF1B,TREM2
Propensity matching: Brain damage vs T2LL	Signaling by NOTCH1	0.637	-2.236	0.064	ADAM17,CDK8,ITCH,JAG1,JAG2
Propensity matching: Brain damage vs T2LL	Signaling by NTRK1 (TRKA)	3.85	2.887	0.148	ADCYAP1,CLTC,CRK,CRKL,DUSP4,ELK1,FRS2,MAPKAPK2,NGF,SHC1,STAT3,YWHAB
Propensity matching: Brain damage vs T2LL	Clathrin-mediated endocytosis	2.48	2.496	0.1	AGFG1,APOB,BIN1,CBL,CLTC,EGFR,EREG,HGS,ITSN1,M6PR,RAB5C,SYT11,WNT5A
Propensity matching: Brain damage vs T2LL	Cargo recognition for clathrin-mediated endocytosis	2.74	2.309	0.112	AGFG1,APOB,CBL,CLTC,EGFR,EREG,GRK2,HGS,ITSN1,M6PR,SYT11,WNT5A
Propensity matching: Brain damage vs T2LL	LPS/IL-1 Mediated Inhibition of RXR Function	1.89	2.333	0.074	ALDH1A1,ALDH1A3,APOE,CD14,CHST2,CHST3,CPT1B,FABP1,FABP3,GSTP1,IL1R1,IL1R2,IL33,IL36A,MAP2K4,TNFRSF11B,TNFRSF1A,TNFRSF1B,WSCD2
Propensity matching: Brain damage vs T2LL	IL-4 Signaling	0	2.668	0.029	ALOX15B,BCL2L1,CCL22,COL15A1,COL18A1,COL28A1,COL6A3,COL6A5,COL9A1,CREB3L4,FAS,IL2RG,MMP12,NR3C1,STAT3,STAT6,TGFB1
Propensity matching: Brain damage vs T2LL	Ferroptosis Signaling Pathway	2.45	2.496	0.099	ALOX15B,BECN1,CARS1,CTSB,FTMT,GCH1,H2AZ1,HSPB1,PRKAB2,RAF1,SAT1,SLC3A2,STAT3
Propensity matching: Brain damage vs T2LL	Neutrophil degranulation	15.1	2.142	0.132	APAF1,ARSA,ARSB,ATG7,BPI,BST1,CAMP,CD14,CD300A,CD58,CD93,CEACAM3,CFP,CKAP4,CLEC4C,CRISPLD2,CTSA,CTSB,CTSC,CTSD,CTSG,CXCL1,DSC1,DSG1,FAF2,FCN1,GAA,GDI2,GNS,GPI,GRN,GSN,GSTP1,HEXB,HMGB1,HSPA1A/HSPA1B,ILF2,LAMTOR3,LILRB2,LTF,MANBA,MCEMP1,MLEC,MMP8,MMP9,NME2,PGRMC1,PLAUR,PRCP,PSAP,RAB5C,RNASE2,SERPINA3,SERPINB1,SIGLEC14,SIRPB1,SNAP29,SPTAN1,TCN1,TNFAIP6,TNFRSF1B,VAPA,VCL
Propensity matching: Brain damage vs T2LL	Type I Diabetes Mellitus Signaling	0	2.121	0.025	APAF1,CD86,CPE,FAS,IL12A,IL12B,IL1R1,INS,MAP2K4,STAT1,TNFRSF11B,TNFRSF1A,TNFRSF1B
Propensity matching: Brain damage vs T2LL	Acute Phase Response Signaling	12.5	3.153	0.184	APCS,APOA2,C1QB,C1QC,C2,C5,C9,CFB,CRP,ELK1,F2,FGA,IL1R1,IL33,IL36A,ITIH2,ITIH3,ITIH4,KLKB1,MAP2K4,MBL2,NR3C1,PLG,RAF1,RBP4,RBP7,SAA1,SERPINA3,SERPING1,SHC1,STAT3,TNFRSF11B,TNFRSF1A,TNFRSF1B
Propensity matching: Brain damage vs T2LL	cAMP-mediated signaling	1.13	2.138	0.064	APEX1,CAMK2B,CAMK2D,CREB3L4,DUSP4,GRK2,LAMTOR3,LTB4R,PDE2A,PDE5A,PDE6D,PDE9A,RAF1,RGS10,STAT3
Propensity matching: Brain damage vs T2LL	Intra-Golgi and retrograde Golgi-to-ER traffic	0.626	2.111	0.054	ARFGAP2,COG8,CYTH4,KIF16B,KIF23,M6PR,PAFAH1B3,RACGAP1,SNAP29,TMED2,VTI1A
Propensity matching: Brain damage vs T2LL	Asparagine N-linked glycosylation	1.4	2	0.129	ASGR1,ASGR2,PDIA3,UAP1
Propensity matching: Brain damage vs T2LL	Autophagy	3.88	2.132	0.101	ATG5,ATG7,BECN1,BMP6,CREB3L4,GABARAPL1,GABARAPL2,INS,MAP1LC3B,MAP2K4,PPM1D,PPP2R3A,PPP2R5A,PRKAB2,PRKCQ,RAF1,SLC3A2,SNAP29,TGFB1,TNFRSF11B,TNFRSF1A,TNFRSF1B
Propensity matching: Brain damage vs T2LL	Macroautophagy	3.44	2.53	0.154	ATG5,ATG7,BECN1,CHMP3,GABARAPL1,GABARAPL2,LAMTOR3,MAP1LC3B,PRKAB2,RRAGC
Propensity matching: Brain damage vs T2LL	Chronic Myeloid Leukemia Signaling	2.45	2.558	0.079	BCL2L1,BLK,CRK,CRKL,FAS,FZD10,ITCH,MCL1,MMP9,NFATC4,NOTCH2,NOTCH3,PDIA3,PLK1,PRKAB2,RAF1,RAN,SHH,STAT3,TGFB1,TNFSF10,WNT5A
Propensity matching: Brain damage vs T2LL	GM-CSF Signaling	3.18	2.333	0.143	BCL2L1,CAMK2B,CAMK2D,CSF2,CSF2RA,ELK1,RAF1,SHC1,STAT1,STAT3
Propensity matching: Brain damage vs T2LL	VEGF Signaling	0.624	2.236	0.061	BCL2L1,EIF1AX,KDR,RAF1,SHC1,VCL
Propensity matching: Brain damage vs T2LL	Serotonin Receptor Signaling	3.69	2.466	0.079	BDNF,BLK,BST1,CAMK2B,CAMK2D,CDC42,CPE,CREB3L4,CXCL8,DIRAS3,F13B,FGA,GCH1,GPLD1,IL12A,IL12B,IL33,LCK,LEP,MAP1LC3B,MAP2K4,MMP9,MPDZ,PCBD1,PDIA3,PLA2G2C,PLAUR,PRKCQ,PRKCZ,PTGS2,PTS,RAF1,SHANK3,STAT3,STIM1,TGFB1,TNNI2
Propensity matching: Brain damage vs T2LL	ISGylation Signaling Pathway	4.94	-2.5	0.148	BECN1,IFNA10,IFNA14,IFNA16,IFNA4,IFNA6,IFNA7,IFNAR1,IFNL2,IFNW1,IRF6,ISG15,MAP2K4,STAT1,TSG101,UBE2N
Propensity matching: Brain damage vs T2LL	Neutrophil Extracellular Trap Signaling Pathway	8.18	-3.202	0.11	BLK,BPI,C1QB,C1QC,C5,CAMP,CCL5,CD14,COL15A1,COL18A1,COL28A1,COL6A3,COL6A5,COL9A1,CTSG,CXCL8,DEFA5,GP1BA,HMGB1,IFNA10,IFNA14,IFNA16,IFNA4,IFNA6,IFNA7,IFNAR1,IFNW1,IGHA2,IGHM,LCK,LTF,MAP2K4,MCL1,MMP9,NDUFS4,PDIA3,PLA2G2C,PPID,PRKCQ,PRKCZ,RAF1,SERPINB1,STIM1,TIMM50
Propensity matching: Brain damage vs T2LL	Role of Macrophages, Fibroblasts and Endothelial Cells in Rheumatoid Arthritis	8.57	2.722	0.12	C5,CAMK2B,CAMK2D,CCL2,CCL5,CREB3L4,CSF1,CSF2,CXCL8,DKKL1,FCGR1A,FZD10,IGHM,IL15,IL1R1,IL1R2,IL32,IL33,IL36A,IL7,LRP1,LTB,MAP2K4,MAPKAPK2,MMP1,MMP3,NFATC4,PDIA3,PRKCQ,PRKCZ,RAF1,ROR2,SELE,STAT3,TGFB1,TNFRSF11B,TNFRSF1A,TNFRSF1B,TRAF4,WNT5A
Propensity matching: Brain damage vs T2LL	Signaling by MET	2.76	2.53	0.127	CBL,CRK,CRKL,HGFAC,HGS,LAMA4,SHC1,SPINT2,STAT3,TNS4
Propensity matching: Brain damage vs T2LL	Insulin Receptor Signaling	0.865	2.121	0.064	CBL,CRK,CRKL,INS,NCK1,PRKCZ,RAF1,SHC1,STX4
Propensity matching: Brain damage vs T2LL	RANK Signaling in Osteoclasts	1.05	2.646	0.077	CBL,ELK1,GSN,MAP2K4,MAP3K3,RAF1,TNFRSF11A
Propensity matching: Brain damage vs T2LL	Role of Hypercytokinemia/hyperchemokinemia in the Pathogenesis of Influenza	9.48	-2.236	0.233	CCL2,CCL5,CXCL3,CXCL8,IFNA10,IFNA14,IFNA16,IFNA4,IFNA6,IFNA7,IFNAR1,IFNL2,IFNW1,IL12A,IL12B,IL33,IL36A,IL5,ISG15,STAT1
Propensity matching: Brain damage vs T2LL	Role of IL-17F in Allergic Inflammatory Airway Diseases	2.48	2.449	0.149	CCL2,CREB3L4,CSF2,CXCL1,CXCL8,IL11,RAF1
Propensity matching: Brain damage vs T2LL	Role of PI3K/AKT Signaling in the Pathogenesis of Influenza	4.05	-2.333	0.167	CCL5,CRK,CRKL,IFNA10,IFNA14,IFNA16,IFNA4,IFNA6,IFNA7,IFNAR1,IFNW1
Propensity matching: Brain damage vs T2LL	Gap Junction Signaling	0.299	2.673	0.043	CCN3,CREB3L4,EGFR,GJD2,IL1R2,MAP2K4,PDIA3,PRKCQ,PRKCZ,RAF1,TGFB1,TNFRSF11B,TNFRSF1A,TNFRSF1B
Propensity matching: Brain damage vs T2LL	Cyclins and Cell Cycle Regulation	1.15	-2.236	0.081	CCNH,CDK1,FBXL5,PPP2R3A,PPP2R5A,RAF1,TGFB1
Propensity matching: Brain damage vs T2LL	IL-6 Signaling	6.34	3.441	0.155	CD14,CRP,CSNK2A2,CXCL8,ELK1,HSPB1,IL1R1,IL1R2,IL33,IL36A,MAP2K4,MAPKAPK2,MCL1,RAF1,SHC1,STAT3,TNFAIP6,TNFRSF11B,TNFRSF1A,TNFRSF1B
Propensity matching: Brain damage vs T2LL	Signaling by ALK	2.24	2.236	0.179	CD274,FRS2,IL2RG,SHC1,STAT3
Propensity matching: Brain damage vs T2LL	p38 MAPK Signaling	3.8	2.673	0.125	CDC25B,CREB3L4,ELK1,FAS,HSPB1,IL1R1,IL1R2,IL33,IL36A,MAP2K4,MAPKAPK2,STAT1,TGFB1,TNFRSF1A,TNFRSF1B
Propensity matching: Brain damage vs T2LL	Signaling by VEGF	2.24	2.111	0.102	CDC42,CDH5,CRK,ELMO1,HSPB1,KDR,MAPKAPK2,NCK1,NRP1,NRP2,PRKCZ
Propensity matching: Brain damage vs T2LL	Ephrin Receptor Signaling	1.62	2.333	0.074	CDC42,CREB3L4,CRK,CRKL,EFNA4,EFNB1,EFNB2,EPHA1,EPHB4,ITGB5,ITSN1,NCK1,RAF1,SHC1,STAT3
Propensity matching: Brain damage vs T2LL	Cardiac Hypertrophy Signaling	0.267	2.53	0.042	CDC42,DIRAS3,ELK1,HSPB1,MAP2K4,MAP3K3,MAPKAPK2,NFATC4,PDIA3,RAF1,TGFB1
Propensity matching: Brain damage vs T2LL	Transcriptional activity of SMAD2/SMAD3:SMAD4 heterotrimer	0.824	-2	0.082	CDK8,PARP1,SMURF2,STAT1
Propensity matching: Brain damage vs T2LL	Endosomal Sorting Complex Required For Transport (ESCRT)	1.4	2	0.129	CHMP3,HGS,TSG101,VPS4A
Propensity matching: Brain damage vs T2LL	Neuroprotective Role of THOP1 in Alzheimer's Disease	4.85	-2.324	0.139	CMA1,CTSG,ECE1,F7,FAP,GZMA,GZMK,GZMM,HGFAC,KNG1,MASP1,MMP9,PLG,PRSS27,PRSS8,SERPINA3,TPSG1
Propensity matching: Brain damage vs T2LL	Collagen chain trimerization	2.01	2.449	0.136	COL15A1,COL18A1,COL28A1,COL6A3,COL6A5,COL9A1
Propensity matching: Brain damage vs T2LL	Melanocyte Development and Pigmentation Signaling	0	2	0.041	CREB3L4,CRK,RAF1,SHC1
Propensity matching: Brain damage vs T2LL	PCP (Planar Cell Polarity) Pathway	1.9	2.646	0.117	CTHRC1,EFNB1,FZD10,MAP2K4,ROR2,RSPO3,WNT5A
Propensity matching: Brain damage vs T2LL	Regulation of mRNA stability by proteins that bind AU-rich elements	2.01	2.449	0.136	DCP1A,HSPA1A/HSPA1B,HSPB1,MAPKAPK2,YWHAB,YWHAZ
Propensity matching: Brain damage vs T2LL	MAPK targets/ Nuclear events mediated by MAP kinases	1.32	2	0.121	DUSP4,ELK1,MAP2K4,MAPKAPK2
Propensity matching: Brain damage vs T2LL	TNFs bind their physiological receptors	7.92	2.111	0.379	EDA,EDAR,TNFRSF11B,TNFRSF14,TNFRSF18,TNFRSF1A,TNFRSF1B,TNFRSF8,TNFSF14,TNFSF15,TNFSF8
Propensity matching: Brain damage vs T2LL	Signaling by NOTCH3	1.24	-2.236	0.1	EGFR,JAG1,JAG2,NOTCH3,STAT1
Propensity matching: Brain damage vs T2LL	ERB2-ERBB3 Signaling	0.861	2.236	0.077	ELK1,NRG3,RAF1,SHC1,STAT3
Propensity matching: Brain damage vs T2LL	Role of RIG1-like Receptors in Antiviral Innate Immunity	1.92	-2.449	0.13	IFNA10,IFNA14,IFNA16,IFNA4,IFNA6,IFNA7
Propensity matching: Brain damage vs T2LL	Activation of IRF by Cytosolic Pattern Recognition Receptors	4.11	-2.714	0.169	IFNA10,IFNA14,IFNA16,IFNA4,IFNA6,IFNA7,IFNAR1,ISG15,MAP2K4,PPIB,STAT1
Propensity matching: Brain damage vs T2LL	Interleukin-1 family signaling	1.34	2.53	0.078	IL18BP,IL1R1,IL1R2,IL33,IL36A,MAP2K4,MAP3K3,PTPN9,STAT3,UBE2N
Propensity matching: Brain damage vs T2LL	Inhibition of Angiogenesis by TSP1	1.27	2	0.118	KDR,MAP2K4,MMP9,TGFB1
Propensity matching: Brain damage vs T2LL	G_i Signaling	0	2.236	0.036	LTB4R,RAF1,RGS10,SHC1,STAT3
Covariates: BMI categorical	Metabolism of water-soluble vitamins and cofactors	0.953	-2	0.068	ACACB,BTD,TCN2,TPK1
Covariates: BMI categorical	Glycerophospholipid biosynthesis	1.91	-2.121	0.081	ACHE,ACP6,BCHE,CHKB,CSNK2A2,GPCPD1,GPD1,PLA2G2E
Covariates: BMI categorical	Acetylcholine Receptor Signaling Pathway	0	-2.449	0.031	ACHE,ADAM9,CACNA2D3,PDIA3,PLCB1,PRKCG
Covariates: BMI categorical	D-myo-inositol-5-phosphate Metabolism	1.32	-2.53	0.055	ACP1,ACP6,DOT1L,FIG4,NUDT9,PDXP,PLCB1,PPP3R1,PTPN11,PTPRH,PTPRJ
Covariates: BMI categorical	D-myo-inositol (1,4,5,6)-Tetrakisphosphate Biosynthesis	1.21	-2.333	0.055	ACP1,ACP6,DOT1L,FIG4,NUDT9,PDXP,PPP3R1,PTPN11,PTPRH,PTPRJ
Covariates: BMI categorical	Role of Osteoclasts in Rheumatoid Arthritis Signaling Pathway	4.4	-2.982	0.078	ADAM11,ADAM12,ADAM22,ADAM23,ADAM9,CDC42,COL18A1,COL23A1,COL6A1,CSF1,GRB2,GSN,IL1R2,IL1RAP,IL1RL2,IL7,MAPK8,MMP16,MMP19,PPP3R1,RAF1,TNFRSF11A,TNFRSF11B,TNFRSF1A
Covariates: BMI categorical	LGI-ADAM interactions	5.66	-2.449	0.429	ADAM11,ADAM22,ADAM23,DLG4,STX1A,STX1B
Covariates: BMI categorical	Extracellular matrix organization	8.34	-3.3	0.17	ADAM12,BCAN,BGN,COL18A1,COL6A1,DAG1,DCN,DDR1,ITGB1,LAMB1,LAMC2,MATN4,NCAM1,NID2,NRXN1,TGFB1,TNC,VTN
Covariates: BMI categorical	Signaling by EGFR	3.84	-2.121	0.16	ADAM12,BTC,CDC42,EGFR,GRB2,PTPN11,RPS27A,UBB
Covariates: BMI categorical	Myelination Signaling Pathway	6.82	-2.556	0.092	ADAM22,ARF6,BMP6,BMPR1A,BMPR2,CDC42,CNP,DAG1,EGFR,ERBB3,ERBB4,FGFR3,FGFRL1,GRB2,IGF1R,IGF2R,ITGB1,ITGB7,KLK3,LAMB1,LAMC2,LINGO1,LYN,MPZ,NGF,NOTCH1,NTRK2,PPP3R1,PTPN11,RAF1
Covariates: BMI categorical	Collagen degradation	0.914	-2	0.066	ADAM9,COL18A1,COL23A1,COL6A1
Covariates: BMI categorical	O-linked glycosylation	5.73	-2.84	0.135	ADAMTS1,ADAMTS6,ADAMTSL1,ADAMTSL2,B3GLCT,B4GALT6,C1GALT1C1,CFP,DAG1,GALNT1,GALNT7,LARGE1,MUC1,POMGNT2,SPON1
Covariates: BMI categorical	Pulmonary Fibrosis Idiopathic Signaling Pathway	4.01	-2.449	0.074	ADAMTS1,AXL,BMPR2,COL18A1,COL23A1,COL6A1,EGFR,F2,FGFR3,FGFRL1,GRB2,IL11RA,IL6ST,ITGB1,JAG1,MAPK8,MMP16,MMP19,MUC1,NOTCH1,NOTCH3,RAF1,RPS6KA5,TGFB1
Covariates: BMI categorical	Degradation of the extracellular matrix	2.36	-2.646	0.106	ADAMTS1,BCAN,DCN,LAMB1,LAMC2,MMP19,SCUBE1
Covariates: BMI categorical	Signaling by NTRK1 (TRKA)	4.38	-2.714	0.136	ADCYAP1,AP2A2,CLTC,DNM2,FRS2,GRB2,NGF,NTRK1,NTRK2,RPS6KA5,YWHAB
Covariates: BMI categorical	Oxytocin in Brain Signaling Pathway	0.37	-2.646	0.035	ADCYAP1,CACNA2D3,EGFR,OXT,PLA2G2E,PRKCG,RAF1
Covariates: BMI categorical	S100 Family Signaling Pathway	0	-2.558	0.028	ADGRE2,ANXA2,BTC,CACNA2D3,CD36,EGFR,FGFR3,FGFRL1,GABBR1,IFNW1,KLK3,MAPK8,MMP16,MMP19,NGF,NTRK2,PDIA3,PLA2G2E,PLCB1,PRKCG,RAF1,TGFB1
Covariates: BMI categorical	Molecular Mechanisms of Cancer	1.05	-3.087	0.04	ADGRE2,BID,BMP6,BMPR1A,BMPR2,CDC42,CDKN2D,F2,FAS,GABBR1,GHR,GRB2,HGF,IFNAR1,IL11RA,IL17RB,IL18R1,IL1A,IL1R2,IL1RL2,IL6ST,ITGB1,ITGB7,LRP1,MAPK8,MMP16,MMP19,NOTCH1,PAK6,PLCB1,PRKCG,PTPN11,RAF1,TGFB1
Covariates: BMI categorical	CREB Signaling in Neurons	1.02	-4.6	0.041	ADGRE2,BMP6,BMPR1A,BMPR2,CACNA2D3,EGFR,FGFR3,GABBR1,GHR,GRB2,GRIA4,HGF,IGF1R,IGF2R,INSR,KDR,NTRK1,NTRK2,NTRK3,PDIA3,PLCB1,PRKCG,RAF1,TGFB1,TNFRSF11A
Covariates: BMI categorical	Breast Cancer Regulation by Stathmin1	0	-2.53	0.017	ADGRE2,BMP6,FOXM1,GABBR1,GRB2,HGF,PLCB1,PRKCG,RAF1,TGFB1
Covariates: BMI categorical	FAK Signaling	0	-4.158	0.027	ADGRE2,BMPR2,ECM1,EFNA2,EFNA3,EFNA5,EFNB1,EGFR,GABBR1,GHR,GRB2,IFNAR1,IGF1R,IL11RA,IL17RB,IL18R1,IL1R2,IL1RL2,IL6ST,ITGB1,ITGB7,KDR,MAPK8,MET,PAK6,RAF1,SPARCL1,TGFB1
Covariates: BMI categorical	HIF1_ Signaling	2.22	-2.138	0.067	ADM,APEX1,BMP6,EPO,HGF,HSPA8,KDR,MET,MMP16,MMP19,PPP3R1,PRKCG,RAF1,TGFB1
Covariates: BMI categorical	Deubiquitination	0.7	-2.111	0.042	ADRM1,PSMD1,PSMD11,PSMD7,RAD23A,RAD23B,RIPK2,RPS27A,STAMBPL1,TGFB1,UBB
Covariates: BMI categorical	Netrin-1 signaling	7.5	-2.309	0.24	AGAP2,CDC42,DSCAM,HJV,MAPK8,NEO1,NTN1,PTPN11,RGMA,RGMB,UNC5A,UNC5D
Covariates: BMI categorical	Acute Phase Response Signaling	8.42	-2	0.13	AGT,APCS,C2,C4BPA,C9,CFB,CRP,F2,FGA,FTL,GRB2,IL1A,IL1RAP,IL6ST,KLKB1,MAPK8,MBL2,PTPN11,RAF1,SAA1,SOD2,TNFRSF11B,TNFRSF1A,VWF
Covariates: BMI categorical	Cardiac Hypertrophy Signaling (Enhanced)	4.35	-3.413	0.065	AGT,APEX1,BMPR2,CACNA2D3,EDA,FGF1,FGFR3,FGFRL1,GHR,IFNAR1,IGF1R,IL11RA,IL17RB,IL18R1,IL1A,IL1R2,IL1RL2,IL6ST,ITGB1,ITGB7,LEP,MAPK8,NPPB,PDE6D,PDE9A,PDIA3,PLCB1,PPP3R1,PRKCG,RAF1,RCAN1,RPS6KA5,TGFB1,TNFRSF11B,TNFRSF1A
Covariates: BMI categorical	LXR/RXR Activation	7.29	2.357	0.146	AGT,APOB,APOD,APOL1,C9,CD14,CD36,FGA,IL1A,IL1R2,IL1RAP,IL1RL2,LY96,LYZ,SAA1,TNFRSF11B,TNFRSF1A,VTN
Covariates: BMI categorical	G alpha (q) signalling events	1.68	-2.111	0.063	AGT,ARHGEF25,CCK,F2,GHRL,NMU,OXT,PLCB1,QRFP,SAA1,TAC1
Covariates: BMI categorical	Cachexia Signaling Pathway	6.21	-2.335	0.084	AGT,AZGP1,BMPR2,CRP,EDA,FGA,GABARAPL1,GDF11,HSPA8,IFNGR1,IFNGR2,IGF1R,IL1A,IL1R2,IL1RAP,IL1RL2,INHBC,INSR,LEP,LIFR,MAP1LC3B,MAPK8,POMC,PRKCG,PSMD1,PSMD11,PSMD7,STAT1,TGFB1,TNFRSF11B,TNFRSF1A
Covariates: BMI categorical	Estrogen Receptor Signaling	0.68	-3.357	0.039	AGT,CACNA2D3,DLG4,EGFR,GRB2,IGF1R,IGF2R,LEP,MMP16,MMP19,NOTCH1,PDIA3,PLCB1,PRKCG,RAF1,SOD2
Covariates: BMI categorical	Metabolism of steroid hormones	1.64	-2	0.114	AKR1B1,CGA,LHB,POMC
Covariates: BMI categorical	L1CAM interactions	7.18	-3.3	0.144	ALCAM,AP2A2,CHL1,CLTC,CNTN1,CSNK2A2,DLG4,DNM2,EGFR,EPHB2,HSPA8,ITGB1,L1CAM,LAMB1,NCAM1,NFASC,NRP2,RPS6KA5
Covariates: BMI categorical	Neutrophil degranulation	7.81	-2.214	0.084	ALDOA,ANXA2,AP2A2,BST1,CD14,CD177,CD36,CD55,CD58,CD59,CFP,CLEC5A,FOLR3,FTL,GDI2,GNS,GSN,HSPA8,IGF2R,LILRA3,LILRB2,LTF,LYZ,MIF,MPO,NFASC,PGLYRP1,PGM1,PGRMC1,PLAUR,PPBP,PPIA,PSMD1,PSMD11,PSMD7,PTPRJ,SERPINB1,SIGLEC9,VAPA,XRCC6
Covariates: BMI categorical	Gluconeogenesis I	2.03	-2	0.148	ALDOA,ENO1,MDH1,MDH2
Covariates: BMI categorical	Glucose metabolism	0.622	-2	0.05	ALDOA,MDH1,MDH2,TPI1
Covariates: BMI categorical	IL-15 Production	15.1	-3.657	0.22	ALK,AXL,CLK2,DDR1,EGFR,EPHA1,EPHA4,EPHA5,EPHB2,ERBB3,ERBB4,FGFR3,IGF1R,INSR,IRF1,KDR,LYN,MET,NTRK1,NTRK2,NTRK3,RET,ROR1,ROR2,STAT1,TEK,TYRO3
Covariates: BMI categorical	Sperm Motility	9.23	-2.236	0.117	ALK,AXL,CLK2,DDR1,EGFR,EPHA1,EPHA4,EPHA5,EPHB2,ERBB3,ERBB4,FGFR3,IGF1R,INSR,KDR,LYN,MET,NPPB,NTRK1,NTRK2,NTRK3,PDIA3,PLA2G2E,PLCB1,PRKCG,RET,ROR1,ROR2,TEK,TYRO3
Covariates: BMI categorical	Thyroid Cancer Signaling	2.5	-2.121	0.101	ALK,INSR,KLK3,NGF,NTRK1,NTRK2,NTRK3,RET
Covariates: BMI categorical	RHO GTPase cycle	1.36	-2.837	0.047	AMIGO2,ARHGEF25,CDC42,CLTC,CPD,DOCK9,FRS2,GRB2,IL32,ITGB1,JAG1,NSFL1C,PAK6,PGRMC2,PLXNA1,SLITRK3,SLITRK5,STMN2,TIAM1,TOR1AIP1,TRA2B
Covariates: BMI categorical	Class I MHC mediated antigen processing and presentation	1.32	-2.828	0.048	ANAPC10,BLMH,CD14,CD36,FGA,HERC1,LY96,PDIA3,PSMD1,PSMD11,PSMD7,RNF41,RPS27A,SMURF1,UBB,UBE2C,UBE2N,UBE2V1
Covariates: BMI categorical	Cohesin Chromatin Regulation Pathway	0.439	-2.333	0.036	ANAPC10,BUB1,HNF4A,PCDH10,PCDH9,PCDHA7,PCDHGA10,PCDHGA12,PCDHGB4
Covariates: BMI categorical	Cell Cycle Checkpoints	1.33	-2.673	0.052	ANAPC10,BUB1,PSMD1,PSMD11,PSMD7,RPS27A,TOPBP1,UBB,UBE2C,UBE2N,YWHAB,YWHAG,YWHAQ,YWHAZ
Covariates: BMI categorical	Senescence-Associated Secretory Phenotype (SASP)	1.58	-2.449	0.082	ANAPC10,CDKN2D,IL1A,RPS27A,UBB,UBE2C
Covariates: BMI categorical	Protein Ubiquitination Pathway	2.62	-2.668	0.066	ANAPC10,DNAJB1,DNAJB11,DNAJB12,DNAJB14,DNAJB2,DNAJB9,DNAJC18,HSPA8,PSMD1,PSMD11,PSMD7,RPS27A,SMURF1,UBB,UBE2C,UBE2N,UBE2V1
Covariates: BMI categorical	Clathrin-mediated endocytosis	4.25	-2.673	0.108	AP2A2,APOB,ARF6,BTC,CLTC,DNM2,EGFR,GRB2,HSPA8,IGF2R,M6PR,RPS27A,SYT9,UBB
Covariates: BMI categorical	Cargo recognition for clathrin-mediated endocytosis	3.29	-2.111	0.103	AP2A2,APOB,BTC,CLTC,EGFR,GRB2,IGF2R,M6PR,RPS27A,SYT9,UBB
Covariates: BMI categorical	Opioid Signaling Pathway	0.588	-2.111	0.039	AP2A2,CACNA2D3,CDC42,CLTC,LYN,PLCB1,POMC,PPP3R1,PRKCG,RAF1,RPS6KA5
Covariates: BMI categorical	Synaptogenesis Signaling Pathway	13.3	-4.427	0.127	AP2A2,CADM1,CDC42,CDH11,CDH15,CDH3,CDH7,DLG4,EFNA2,EFNA3,EFNA5,EFNB1,EPHA1,EPHA10,EPHA4,EPHA5,EPHB2,EPHB6,GRB2,GRIA4,HSPA8,LRP1,LRP8,LRRTM2,LYN,NLGN1,NLGN2,NLGN3,NLGN4X,NRXN1,NSF,NTRK2,RAF1,STX1A,STX1B,SYT5,SYT9,THBS3,TIAM1,VTI1A
Covariates: BMI categorical	Huntington's Disease Signaling	4.5	-2.714	0.081	AP2A2,CLTC,DLG4,DNAJB1,DNM2,EGFR,GRB2,HSPA8,IGF1R,MAPK8,NGF,NSF,NTRK1,PLCB1,PRKCG,PSMD1,PSMD11,PSMD7,RPS27A,STX1A,STX1B,UBB,VTI1A
Covariates: BMI categorical	Beta-catenin independent WNT signaling	2.88	-2.53	0.098	AP2A2,CLTC,PLCB1,PPP3R1,PRKCG,ROR1,ROR2,RPS27A,SMURF1,UBB
Covariates: BMI categorical	Glutamate binding, activation of AMPA receptors and synaptic plasticity	2.54	-2.236	0.156	AP2A2,DLG4,GRIA4,NSF,PRKCG
Covariates: BMI categorical	Post-translational protein phosphorylation	5.22	-2.673	0.131	APLP2,APOB,APOL1,CSF1,FGA,GOLM1,HRC,LAMB1,MXRA8,PDIA6,PRKCSH,SPARCL1,TMEM132A,TNC
Covariates: BMI categorical	WNT/SHH Axonal Guidance Signaling Pathway	3.09	-2.496	0.087	ARF6,BOC,GPC1,HHIP,LYN,MAPK8,PLXNA1,SEMA3E,SEMA3G,YWHAB,YWHAG,YWHAQ,YWHAZ
Covariates: BMI categorical	Signaling by MET	4.49	-2.714	0.139	ARF6,GRB2,HGF,ITGB1,LAMB1,LAMC2,MET,PTPN11,PTPRJ,RPS27A,UBB
Covariates: BMI categorical	G_q Signaling	0.553	-2.449	0.041	ARHGEF25,CDC42,GPLD1,PLCB1,PPP3R1,PRKCG,RAF1
Covariates: BMI categorical	RAF/MAP kinase cascade	7.81	-4.158	0.107	ARTN,BTC,DLG4,EGFR,ERBB3,ERBB4,FGA,FGF1,FGFR3,FRS2,GFRA1,GFRA2,GRB2,HGF,MET,NCAM1,NRG3,PEBP1,PSMD1,PSMD11,PSMD7,RAF1,RET,RPS27A,TEK,UBB,VWF,YWHAB
Covariates: BMI categorical	NCAM signaling for neurite out-growth	2.55	-2.646	0.115	ARTN,COL6A1,GFRA1,GFRA2,GRB2,NCAM1,RPS6KA5
Covariates: BMI categorical	RET signaling	5.42	-3	0.22	ARTN,FRS2,GFRA1,GFRA2,GRB2,PTPN11,RAP1GAP,RET,SHANK3
Covariates: BMI categorical	Asparagine N-linked glycosylation	2.6	-2.236	0.161	ASGR2,FUT8,GNPNAT1,PDIA3,UMOD
Covariates: BMI categorical	Mitophagy	2.67	-2.236	0.167	ATG5,CSNK2A2,MAP1LC3B,RPS27A,UBB
Covariates: BMI categorical	Immunogenic Cell Death Signaling Pathway	3.96	-2.714	0.122	ATG5,GZMA,HSPA8,IFNAR1,IFNGR1,IFNGR2,IFNW1,LRP1,PDIA3,TNFRSF11B,TNFRSF1A
Covariates: BMI categorical	Necroptosis Signaling Pathway	2.46	-2.309	0.077	AXL,FAS,IFNAR1,IFNW1,PLA2G2E,PPIF,PPP3R1,STAT1,TNFRSF10B,TNFRSF11B,TNFRSF1A,TYRO3
Covariates: BMI categorical	Glycosaminoglycan metabolism	9.48	-3.638	0.212	B3GALT6,B4GALT2,B4GALT3,B4GALT6,BCAN,BGN,CSGALNACT2,DCN,GLCE,GPC1,GPC2,GPC5,KERA,OMD,ST3GAL6,STAB2,UST
Covariates: BMI categorical	Chondroitin Sulfate Biosynthesis	3.23	-2.121	0.131	B3GALT6,CHST1,CHST2,CSGALNACT2,HS3ST4,HS6ST1,SULT1E1,UST
Covariates: BMI categorical	Heparan Sulfate Biosynthesis	2.13	-2.121	0.088	B3GALT6,CHST1,CHST2,GLCE,HS3ST4,HS6ST1,SULT1E1,UST
Covariates: BMI categorical	Semaphorin Neuronal Repulsive Signaling Pathway	1.72	-2.333	0.067	BCAN,DPYSL5,ITGB1,ITGB7,NRP2,PAK6,PLXNA1,SEMA3E,SEMA6A,SEMA6C
Covariates: BMI categorical	TP53 Regulates Transcription of Cell Death Genes	1.32	-2	0.091	BID,FAS,TNFRSF10B,TNFRSF10D
Covariates: BMI categorical	MYC Mediated Apoptosis Signaling	1.16	-2	0.08	BID,FAS,TNFRSF11B,TNFRSF1A
Covariates: BMI categorical	Retinoic acid Mediated Apoptosis Signaling	1.97	-2.449	0.1	BID,IFNAR1,IFNW1,IRF1,TNFRSF10B,TNFRSF10D
Covariates: BMI categorical	HEY1 Signaling Pathway	3.79	-3.742	0.093	BMP6,BMPR1A,BMPR2,DLL1,EGFR,ERBB3,ERBB4,GRB2,JAG1,MMP16,MMP19,NOTCH1,NOTCH3,NTRK3,TGFB1
Covariates: BMI categorical	CLEAR Signaling Pathway	7.02	2.268	0.098	BMP6,BMPR1A,BMPR2,EGFR,FGFR3,GHR,GNS,HGF,IGF1R,IGF2R,INSR,KDR,M6PR,NAGPA,NTRK1,NTRK2,NTRK3,PPP3R1,PRKCG,RRAGC,TGFB1,TNFRSF11A,TNFRSF11B,TNFRSF1A,YWHAB,YWHAG,YWHAQ,YWHAZ
Covariates: BMI categorical	STAT3 Pathway	13.1	-3.71	0.193	BMP6,BMPR1A,BMPR2,EGFR,FGFR3,GHR,HGF,IFNAR1,IGF1R,IGF2R,IL11RA,IL17RB,IL18R1,IL1A,IL1R2,IL1RL2,IL6ST,INSR,KDR,MAPK8,NTRK1,NTRK2,NTRK3,RAF1,TGFB1,TNFRSF11A
Covariates: BMI categorical	Human Embryonic Stem Cell Pluripotency	2.78	-3.357	0.075	BMP6,BMPR1A,BMPR2,FGFR3,FGFRL1,GRB2,KLK3,LIFR,NGF,NTRK1,NTRK2,NTRK3,PRKCG,RAF1,TGFB1
Covariates: BMI categorical	Role of NANOG in Mammalian Embryonic Stem Cell Pluripotency	1.03	-2	0.056	BMP6,BMPR1A,BMPR2,GRB2,IL6ST,LIFR,RAF1
Covariates: BMI categorical	Factors Promoting Cardiogenesis in Vertebrates	1.66	-2.333	0.065	BMP6,BMPR1A,BMPR2,LRP1,MAPK8,NPPB,PDIA3,PLCB1,PRKCG,TGFB1
Covariates: BMI categorical	NAD Signaling Pathway	0.48	-2.449	0.04	BMP6,BST1,HGF,OXT,SOD2,TGFB1
Covariates: BMI categorical	Hereditary Breast Cancer Signaling	0.366	-2.236	0.036	BMP6,HGF,RPS27A,TGFB1,UBB
Covariates: BMI categorical	PTEN Signaling	7.28	2.982	0.132	BMPR1A,BMPR2,CDC42,CSNK2A2,EGFR,FGFR3,GHR,GRB2,IGF1R,IGF2R,INSR,ITGB1,ITGB7,KDR,MAGI2,NTRK1,NTRK2,NTRK3,RAF1,TNFRSF11A
Covariates: BMI categorical	Pulmonary Healing Signaling Pathway	5.35	-2.236	0.101	BMPR1A,BMPR2,CDC42,DLK1,EGFR,FOXM1,GRB2,JAG1,KDR,LYN,MAPK8,MMP16,MMP19,NOTCH1,NOTCH3,PRKCG,RAF1,TGFB1,TNFRSF11B,TNFRSF1A
Covariates: BMI categorical	NF-_B Signaling	0.896	-3.962	0.04	BMPR1A,BMPR2,CSNK2A2,EGFR,FGFR3,GHR,IGF1R,IGF2R,IL1A,IL1R2,INSR,KDR,MAPK8,NGF,NTRK1,NTRK2,NTRK3,RAF1,TNFRSF11A,TNFRSF11B,TNFRSF1A,UBE2N,UBE2V1
Covariates: BMI categorical	Orexin Signaling Pathway	0	-2.646	0.029	BMPR1A,CACNA2D3,PDIA3,PLA2G2E,PLCB1,PRKCG,PTPN11
Covariates: BMI categorical	T Cell Exhaustion Signaling Pathway	0	-2.333	0.019	BMPR2,CD274,HAVCR2,HLA-DQA2,IFNAR1,KDR,MAPK8,PTPN11,STAT1,TGFB1,TNFRSF14
Covariates: BMI categorical	Role of Tissue Factor in Cancer	5.65	-2.4	0.101	BMPR2,CSF1,EGFR,F2,FGA,HGF,ITGB1,KDR,LYN,MAPK8,MET,PDIA6,PDXP,PLAUR,PLCB1,PTPN11,RAF1,RPS6KA5,TGFB1,TNFRSF11B,TNFRSF1A
Covariates: BMI categorical	FAT10 Cancer Signaling Pathway	1.16	-2	0.08	BMPR2,TGFB1,TNFRSF11B,TNFRSF1A
Covariates: BMI categorical	Pancreatic Secretion Signaling Pathway	1.32	-3.606	0.052	BST1,CA10,CCK,EGFR,NSF,PDIA3,PLCB1,PRKCG,STIM1,STX1A,STX1B,VIP,VTI1A
Covariates: BMI categorical	Serotonin Receptor Signaling	1.65	-3.128	0.049	BST1,CACNA2D3,CDC42,CPE,F13B,FGA,GPLD1,ITGB1,LEP,LYN,MAP1LC3B,NPPB,PAK6,PDIA3,PLA2G2E,PLAUR,PLCB1,PRKCG,RAF1,SHANK3,STIM1,TGFB1,VWF
Covariates: BMI categorical	ERBB Signaling	3.83	-2.111	0.118	BTC,CDC42,EGFR,ERBB3,ERBB4,GRB2,MAPK8,NRG3,PAK6,PRKCG,RAF1
Covariates: BMI categorical	Neuregulin Signaling	4.77	-2.887	0.12	BTC,DCN,DLG4,EGFR,ERBB3,ERBB4,GRB2,ITGB1,ITGB7,NRG3,PRKCG,PTPN11,RAF1,RNF41
Covariates: BMI categorical	Signaling by ERBB4	4.09	-3	0.153	BTC,DLG4,EGFR,ERBB3,ERBB4,GRB2,NRG3,RPS27A,UBB
Covariates: BMI categorical	PIP3 activates AKT signaling	4.49	-3.357	0.107	BTC,EGFR,ERBB3,ERBB4,FGF1,FGFR3,FRS2,GRB2,HGF,IL1RAP,INSR,MET,NR4A1,NRG3,PTPN11
Covariates: BMI categorical	Signaling by PTK6	3.55	-2.828	0.145	BTC,EGFR,ERBB3,ERBB4,GPNMB,NRG3,RPS27A,UBB
Covariates: BMI categorical	Signaling by ERBB2	4.68	-3	0.18	BTC,EGFR,ERBB3,ERBB4,GRB2,NRG3,RNF41,RPS27A,UBB
Covariates: BMI categorical	Histone Modification Signaling Pathway	0.874	-2.496	0.044	BUB1,CSNK2A2,DOT1L,IRF1,MAPK8,RPS6KA5,SMYD2,SUMO3,XRCC6,YWHAB,YWHAG,YWHAQ,YWHAZ
Covariates: BMI categorical	Mitotic Prometaphase	0	-2	0.02	BUB1,CSNK2A2,MZT1,YWHAG
Covariates: BMI categorical	Complement cascade	5.31	2.5	0.119	C2,C4BPA,C6,C8A,C9,CD55,CD59,CFB,CFHR1,CFP,CPN1,CRP,F2,FCN2,MBL2,VTN
Covariates: BMI categorical	Dopamine-DARPP32 Feedback in cAMP Signaling	0.281	-2	0.032	CACNA2D3,CALY,PDIA3,PLCB1,PPP3R1,PRKCG
Covariates: BMI categorical	GPCR-Mediated Nutrient Sensing in Enteroendocrine Cells	0.513	-2.236	0.042	CACNA2D3,CCK,PDIA3,PLCB1,PRKCG
Covariates: BMI categorical	Oxytocin Signaling Pathway	1.23	-2.138	0.05	CACNA2D3,CCL5,CD36,EGFR,GAD1,GRB2,LEP,MAPK8,OXT,PLA2G2E,PLCB1,PPP3R1,PRKCG,RAF1
Covariates: BMI categorical	Cardiac Hypertrophy Signaling	0.527	-2.121	0.038	CACNA2D3,CDC42,GRB2,IGF1R,MAPK8,PDIA3,PLCB1,PPP3R1,RAF1,TGFB1
Covariates: BMI categorical	Neurovascular Coupling Signaling Pathway	0.525	-2.333	0.039	CACNA2D3,ENTPD1,ENTPD6,GABBR1,GAD1,GRIA4,PLA2G2E,PLCB1,STIM1
Covariates: BMI categorical	GABAergic Receptor Signaling Pathway (Enhanced)	1.16	-2.121	0.058	CACNA2D3,GABBR1,GAD1,NLGN1,NLGN2,NLGN3,NLGN4X,NRXN1
Covariates: BMI categorical	Glutaminergic Receptor Signaling Pathway (Enhanced)	1.31	-3.5	0.049	CACNA2D3,GABBR1,GPLD1,GRIA4,NSF,PDIA3,PLA2G2E,PLCB1,PPP3R1,PRKCG,SHANK1,SHANK3,STX1A,STX1B,TGFB1,VTI1A
Covariates: BMI categorical	Synaptic Long Term Depression	1.04	-2.333	0.051	CACNA2D3,GAD1,GRIA4,IGF1R,LYN,PDIA3,PLA2G2E,PLCB1,PRKCG,RAF1
Covariates: BMI categorical	Role of NFAT in Cardiac Hypertrophy	1.31	-2.887	0.054	CACNA2D3,GRB2,IGF1R,IL6ST,MAPK8,PDIA3,PLCB1,PPP3R1,PRKCG,RAF1,RCAN1,TGFB1
Covariates: BMI categorical	Cholecystokinin/Gastrin-mediated Signaling	2.39	-2.333	0.084	CCK,CDC42,EGFR,EPHA4,GRB2,IL1A,MAPK8,PLCB1,PRKCG,RAF1
Covariates: BMI categorical	Pathogen Induced Cytokine Storm Signaling Pathway	7.12	-2.263	0.089	CCL18,CCL25,CCL4L1/CCL4L2,CCL5,COL18A1,COL23A1,COL6A1,CRP,CXCL13,CXCL16,CXCL9,EDA,FGA,FTL,HLA-DQA2,IFNAR1,IFNGR1,IFNGR2,IL18R1,IL1A,IL1R2,IL1RAP,IL1RL2,IL6ST,IRF1,LEP,MAPK8,PPBP,STAT1,TGFB1,TNFRSF10B,TNFRSF11B,TNFRSF1A
Covariates: BMI categorical	Role of Macrophages, Fibroblasts and Endothelial Cells in Rheumatoid Arthritis	4.73	-2.294	0.078	CCL5,CSF1,DKK3,ICAM1,IL17RB,IL18R1,IL1A,IL1R2,IL1RAP,IL1RL2,IL32,IL6ST,IL7,LRP1,MIF,PDIA3,PLCB1,PPP3R1,PRKCG,RAF1,ROR2,SELE,TGFB1,TNFRSF11B,TNFRSF1A,WIF1
Covariates: BMI categorical	MyD88:MAL(TIRAP) cascade initiated on plasma membrane	4.4	-2.121	0.19	CD14,CD36,FGA,LY96,RPS27A,UBB,UBE2N,UBE2V1
Covariates: BMI categorical	Hepatic Cholestasis	3.18	-2.183	0.076	CD14,CYP3A4,EDA,HNF4A,IL1A,IL1R2,IL1RAP,IL1RL2,INSR,LEP,LY96,MAPK8,PPP3R1,PRKCG,TGFB1,TNFRSF11B,TNFRSF1A
Covariates: BMI categorical	Caspase activation via Death Receptors in the presence of ligand	2.9	-2	0.25	CD14,FAS,LY96,TNFRSF10B
Covariates: BMI categorical	MIF-mediated Glucocorticoid Regulation	1.6	-2	0.111	CD14,LY96,MIF,PLA2G2E
Covariates: BMI categorical	MyD88-independent TLR4 cascade	3.9	-2.646	0.189	CD14,LY96,PTPN11,RPS27A,UBB,UBE2N,UBE2V1
Covariates: BMI categorical	MyD88 dependent cascade initiated on endosome	3.47	-2.449	0.194	CD14,LY96,RPS27A,UBB,UBE2N,UBE2V1
Covariates: BMI categorical	Th1 Pathway	5.21	-2.324	0.123	CD274,DLL1,GRB2,HAVCR2,HLA-DQA2,ICAM1,IFNAR1,IFNGR1,IFNGR2,IL18R1,IL27,IRF1,NOTCH1,NOTCH3,STAT1
Covariates: BMI categorical	Transcriptional regulation of white adipocyte differentiation	0.575	2	0.048	CD36,FABP4,LEP,TGFB1
Covariates: BMI categorical	COPI-mediated anterograde transport	0.406	-2	0.039	CD55,CD59,NSF,TMED2
Covariates: BMI categorical	Regulation of the Epithelial Mesenchymal Transition by Growth Factors Pathway	3.45	-2.84	0.083	CDC42,EGFR,FGF1,FGFR3,FGFRL1,FRS2,GRB2,HGF,MAPK8,MET,PTPN11,RAF1,SMURF1,TGFB1,TNFRSF11B,TNFRSF1A
Covariates: BMI categorical	mTOR Signaling	0.455	-2	0.037	CDC42,GPLD1,INSR,PRKCG,RPS27A,RPS3,RPS6KA5,RPS7
Covariates: BMI categorical	Glioma Signaling	1.02	-2.449	0.056	CDKN2D,EGFR,GRB2,IGF1R,IGF2R,PRKCG,RAF1
Covariates: BMI categorical	Ovarian Cancer Signaling	0	-2	0.025	CGA,EGFR,LHB,RAF1
Covariates: BMI categorical	CNTF Signaling	3.44	-2.121	0.14	CNTFR,GRB2,IL6ST,LIFR,PTPN11,RAF1,RPS6KA5,STAT1
Covariates: BMI categorical	Signaling by NOTCH1	2.53	-2.828	0.103	CNTN1,DLK1,DLL1,DNER,JAG1,NOTCH1,RPS27A,UBB
Covariates: BMI categorical	Notch Signaling	2.21	-2.236	0.132	CNTN1,DLL1,JAG1,NOTCH1,NOTCH3
Covariates: BMI categorical	Signaling by NOTCH2	2.42	-2.236	0.147	CNTN1,DLL1,JAG1,RPS27A,UBB
Covariates: BMI categorical	GP6 Signaling Pathway	1.74	-2.333	0.071	COL18A1,COL23A1,COL6A1,FGA,GRB2,LAMB1,LAMC2,LYN,PRKCG
Covariates: BMI categorical	Intrinsic Prothrombin Activation Pathway	7.36	2.111	0.262	COL18A1,F13B,F2,F9,FGA,KLK11,KLK13,KLK14,KLK3,KLK8,KLKB1
Covariates: BMI categorical	Other interleukin signaling	4.13	-2.449	0.25	CSF1,CSF3,IL32,STX1A,STX3,TXLNA
Covariates: BMI categorical	TCF dependent signaling in response to WNT	2.01	-2.496	0.065	CSNK2A2,HECW1,KREMEN1,PSMD1,PSMD11,PSMD7,RPS27A,RSPO2,RSPO3,RSPO4,UBB,WIF1,YWHAZ
Covariates: BMI categorical	Regulation of TP53 Activity through Phosphorylation	0.483	-2	0.043	CSNK2A2,RPS27A,TOPBP1,UBB
Covariates: BMI categorical	Neurexins and neuroligins	6.83	-3.464	0.211	DLG4,LRRTM2,LRRTM4,NLGN1,NLGN2,NLGN3,NLGN4X,NRXN1,SHANK1,SHANK3,STX1A,SYT9
Covariates: BMI categorical	HIPPO signaling	1.27	2.236	0.069	DLG4,TEAD4,YWHAB,YWHAG,YWHAQ,YWHAZ
Covariates: BMI categorical	Aldosterone Signaling in Epithelial Cells	2.53	-2.236	0.076	DNAJB1,DNAJB11,DNAJB12,DNAJB14,DNAJB2,DNAJB9,DNAJC18,HSPA8,NR3C2,PDIA3,PLCB1,PRKCG,RAF1
Covariates: BMI categorical	XBP1(S) activates chaperone genes	1.21	-2	0.083	DNAJB11,DNAJB9,FKBP14,PDIA6
Covariates: BMI categorical	Semaphorin interactions	3.09	-2.121	0.125	DPYSL5,ITGB1,MET,PLXNA1,PLXNC1,SEMA3E,SEMA6A,SEMA7A
Covariates: BMI categorical	Systemic Lupus Erythematosus in B Cell Signaling Pathway	0	-2.065	0.028	EDA,GRB2,IFNAR1,IFNGR1,IFNGR2,IFNW1,IGHA2,IGHD,IGHE,IL1A,IL6ST,ISG15,LEP,LYN,PPP3R1,PRKCG,PTPN11,RAF1,STAT1,TGFB1
Covariates: BMI categorical	TNFs bind their physiological receptors	1.92	-2	0.138	EDA,TNFRSF11B,TNFRSF14,TNFRSF1A
Covariates: BMI categorical	ERK5 Signaling	4.02	-3.162	0.135	EGFR,IL6ST,NGF,NTRK1,PTPN11,RPS6KA5,YWHAB,YWHAG,YWHAQ,YWHAZ
Covariates: BMI categorical	Sleep NREM Signaling Pathway	0.824	2.449	0.052	EGFR,RAF1,YWHAB,YWHAG,YWHAQ,YWHAZ
Covariates: BMI categorical	TR/RXR Activation	0.246	-2	0.031	ENO1,FGA,FOXM1,NXPH2
Covariates: BMI categorical	ERB2-ERBB3 Signaling	0.841	-2	0.062	ERBB3,GRB2,NRG3,RAF1
Covariates: BMI categorical	ERBB4 Signaling	1.22	-2.236	0.074	ERBB4,GRB2,NRG3,PRKCG,RAF1
Covariates: BMI categorical	Nucleotide Excision Repair	1.96	-2.828	0.082	ERCC4,RAD23A,RAD23B,RPS27A,SUMO3,UBB,UBE2N,XRCC1
Covariates: BMI categorical	HDR through Homologous Recombination (HRR) or Single Strand Annealing (SSA)	0.568	-2.236	0.045	ERCC4,RPS27A,TOPBP1,UBB,UBE2N
Covariates: BMI categorical	Chronic Myeloid Leukemia Signaling	0.794	-2.309	0.043	FAS,FOXM1,GRB2,ITGB1,NOTCH1,NOTCH3,PDIA3,PLCB1,PPP3R1,PTPN11,RAF1,TGFB1
Covariates: BMI categorical	p38 MAPK Signaling	2.36	-2.53	0.083	FAS,IL1A,IL1R2,IL1RAP,IL1RL2,PLA2G2E,RPS6KA5,STAT1,TGFB1,TNFRSF1A
Covariates: BMI categorical	RIPK1-mediated regulated necrosis	1.77	-2	0.125	FAS,RPS27A,TNFRSF10B,UBB
Covariates: BMI categorical	FGF Signaling	4.14	-2.111	0.128	FGF1,FGFR3,FGFRL1,FRS2,GRB2,HGF,MAPK8,MET,PTPN11,RAF1,RPS6KA5
Covariates: BMI categorical	Signaling by FGFR1	5.57	-2.53	0.2	FGF1,FGFRL1,FLRT1,FLRT2,FLRT3,FRS2,GRB2,PTPN11,RPS27A,UBB
Covariates: BMI categorical	Signaling by NTRK2 (TRKB)	3.04	-2.236	0.2	FRS2,GRB2,NTRK2,PTPN11,TIAM1
Covariates: BMI categorical	Intra-Golgi and retrograde Golgi-to-ER traffic	0.35	-2.646	0.034	GALNT1,IGF2R,M6PR,MAN1A2,NSF,TMED2,VTI1A
Covariates: BMI categorical	Endothelin-1 Signaling	0.586	-2.121	0.041	GPLD1,GRB2,MAPK8,PDIA3,PLA2G2E,PLCB1,PRKCG,RAF1
Covariates: BMI categorical	Phospholipases	0.775	-2	0.058	GPLD1,PDIA3,PLA2G2E,PLCB1
Covariates: BMI categorical	MSP-RON Signaling in Macrophages Pathway	2.91	2.111	0.092	GRB2,HLA-DQA2,IFNGR1,IFNGR2,KLK11,KLK13,KLK14,KLK3,KLK8,KLKB1,STAT1
Covariates: BMI categorical	EIF2 Signaling	0.37	-2.236	0.035	GRB2,IGF1R,INSR,RAF1,RPLP2,RPS27A,RPS3,RPS7
Covariates: BMI categorical	PPAR Signaling	2.2	3	0.084	GRB2,IL1A,IL1R2,IL1RAP,IL1RL2,INSR,RAF1,TNFRSF11B,TNFRSF1A
Covariates: BMI categorical	Insulin Receptor Signaling	0.354	-2.236	0.036	GRB2,INSR,MAPK8,PTPN11,RAF1
Covariates: BMI categorical	VEGF Family Ligand-Receptor Interactions	1.33	-2.236	0.071	GRB2,KDR,NRP2,PLA2G2E,PRKCG,RAF1
Covariates: BMI categorical	14-3-3-mediated Signaling	2.68	-2.714	0.087	GRB2,MAPK8,PDIA3,PLCB1,PRKCG,RAF1,TNFRSF1A,YWHAB,YWHAG,YWHAQ,YWHAZ
Covariates: BMI categorical	Melanocyte Development and Pigmentation Signaling	0.72	-2.236	0.051	GRB2,POMC,PTPN11,RAF1,RPS6KA5
Covariates: BMI categorical	FLT3 Signaling	2.31	-2.236	0.139	GRB2,PTPN11,PTPRJ,RPS27A,UBB
Covariates: BMI categorical	Neuropathic Pain Signaling in Dorsal Horn Neurons	1.02	-2.449	0.059	GRIA4,NTRK2,PDIA3,PLCB1,PRKCG,TAC1
Covariates: BMI categorical	Synaptic Long Term Potentiation	0.639	-2.449	0.046	GRIA4,PDIA3,PLCB1,PPP3R1,PRKCG,RAF1
Covariates: BMI categorical	SNARE Signaling Pathway	0.877	-2.646	0.052	HSPA8,NSF,STX1A,STX1B,SYT5,SYT9,VTI1A
Covariates: BMI categorical	Chaperone Mediated Autophagy	2.36	-2	0.182	HSPA8,RNASE1,RPS27A,UBB
Covariates: BMI categorical	Regulation of mRNA stability by proteins that bind AU-rich elements	1.94	-2.236	0.114	HSPA8,RPS27A,UBB,YWHAB,YWHAZ
Covariates: BMI categorical	Role of Chondrocytes in Rheumatoid Arthritis Signaling Pathway	3.87	-2.673	0.099	IL17RB,IL18R1,IL1A,IL1R2,IL1RAP,IL1RL2,IL6ST,ITGB1,LRP1,MMP16,MMP19,PPP3R1,TNFRSF11B,TNFRSF1A
Covariates: BMI categorical	Interleukin-1 family signaling	4.91	-2.324	0.116	IL18R1,IL1A,IL1R2,IL1RAP,IL1RL2,MAPK8,PSMD1,PSMD11,PSMD7,PTPN11,RIPK2,RPS27A,UBB,UBE2N,UBE2V1
Covariates: BMI categorical	Receptor-type tyrosine-protein phosphatases	5.82	-2.646	0.35	IL1RAP,NTRK3,PTPRD,SLITRK1,SLITRK3,SLITRK4,SLITRK5
Covariates: BMI categorical	CDK5 Signaling	1.17	-2.236	0.061	ITGB1,LAMB1,LAMC2,MAPK8,NGF,NTRK2,RAF1
Covariates: BMI categorical	p75 NTR receptor-mediated signalling	1.89	-2.121	0.08	LINGO1,MAPK8,NGF,RIPK2,RPS27A,RTN4R,TIAM1,UBB
Covariates: BMI categorical	Pre-NOTCH Expression and Processing	0.673	-2	0.053	NOTCH1,NOTCH3,ST3GAL6,TMED2
Covariates: BMI categorical	CCR3 Signaling in Eosinophils	0.392	-2.236	0.037	PAK6,PLA2G2E,PLCB1,PRKCG,RAF1
Covariates: BMI categorical	WNT/Ca+ pathway	0.824	-2	0.061	PDE6D,PDIA3,PLCB1,ROR1
Covariates: BMI categorical	E3 ubiquitin ligases ubiquitinate target proteins	1.04	-2	0.073	PEX14,RPS27A,UBB,UBE2N
Covariates: BMI categorical	Opioid Signalling	0.511	-2	0.044	PLCB1,POMC,PPP3R1,PRKCG
Covariates: BMI categorical	Rap1 signalling	2.9	-2	0.25	RAF1,RAP1GAP,YWHAB,YWHAZ
Covariates: BMI categorical	NLR signaling pathways	1.52	-2.236	0.089	RIPK2,RPS27A,UBB,UBE2N,UBE2V1
Covariates: BMI categorical	TNF signaling	0.994	-2	0.07	RPS27A,TAX1BP1,TNFRSF1A,UBB
Covariates: BMI categorical	MyD88 cascade initiated on plasma membrane	2.15	-2	0.16	RPS27A,UBB,UBE2N,UBE2V1
Covariates: BMI categorical	FOXO-mediated transcription	2.6	-2	0.211	YWHAB,YWHAG,YWHAQ,YWHAZ
Covariates: BMI continuous	Glycerophospholipid biosynthesis	2.55	-2.53	0.101	ACHE,ACP6,BCHE,CHKB,CPNE1,CSNK2A2,GPCPD1,GPD1,PLA2G2E,PLD3
Covariates: BMI continuous	Acetylcholine Receptor Signaling Pathway	0.587	-3	0.046	ACHE,ADAM17,ADAM9,AKT2,CACNA2D3,NGFR,PDIA3,PLCB1,PRKCG
Covariates: BMI continuous	Insulin Receptor Signaling	0.889	-2.121	0.057	ACLY,AKT2,CBL,GRB2,INSR,MAPK8,PTPN11,RAF1
Covariates: BMI continuous	Neutrophil degranulation	11	-2.546	0.105	ACLY,ALDOA,AP2A2,BST1,CD14,CD177,CD36,CD55,CD58,CD59,CFD,CFP,CLEC5A,CPNE1,CREG1,FOLR3,FTL,GDI2,GSN,HMGB1,HSPA8,IGF2R,IMPDH1,IRAG2,LILRA3,LTF,LYZ,MIF,MMP8,MPO,NFASC,PGLYRP1,PGM1,PGRMC1,PLAUR,PPBP,PPIA,PRDX4,PRSS3,PSMD11,PSMD7,PTPRJ,QPCT,RAC1,S100A7,SERPINB1,SIGLEC9,SLPI,VAPA,XRCC6
Covariates: BMI continuous	Role of Osteoclasts in Rheumatoid Arthritis Signaling Pathway	11.1	-3.307	0.127	ADAM11,ADAM12,ADAM17,ADAM22,ADAM23,ADAM9,AKT2,CBL,CDC42,COL15A1,COL18A1,COL20A1,COL23A1,COL6A1,COL9A1,COL9A2,CSF1,CTNNB1,FCGR2B,GRB2,GSN,IL1R2,IL1RAP,IL1RL2,IL7,ITGB3,MAPK8,MMP16,MMP19,MMP8,NGFR,PPP3R1,RAC1,RAF1,RND1,SFRP4,TNFRSF11A,TNFRSF11B,TNFRSF1A
Covariates: BMI continuous	LGI-ADAM interactions	5.32	-2.449	0.429	ADAM11,ADAM22,ADAM23,DLG4,STX1A,STX1B
Covariates: BMI continuous	Signaling by EGFR	5.93	-2.714	0.22	ADAM12,ADAM17,BTC,CBL,CDC42,EGFR,GRB2,HGS,PTPN11,RPS27A,UBB
Covariates: BMI continuous	Extracellular matrix organization	8.2	-2.524	0.179	ADAM12,BCAN,BGN,COL18A1,COL6A1,COL9A1,COL9A2,DCN,DDR1,ITGB1,ITGB3,LAMB1,LAMC2,MATN4,NCAM1,NRXN1,TGFB1,TNR,VTN
Covariates: BMI continuous	Myelination Signaling Pathway	7.55	-2.058	0.104	ADAM17,ADAM22,AKT2,ARHGAP5,BMPR1A,BMPR2,CDC42,CNP,CTNNB1,EGFR,ERBB3,ERBB4,FGFR3,FZD10,GRB2,IGF1R,IGF2R,ITGB1,ITGB3,ITGB7,KLK3,LAMB1,LAMC2,LINGO1,LYN,NGF,NGFR,NOTCH1,NTRK2,PDGFRA,PPP3R1,PTPN11,RAC1,RAF1
Covariates: BMI continuous	Collagen degradation	3.53	-2.333	0.148	ADAM17,ADAM9,COL15A1,COL18A1,COL23A1,COL6A1,COL9A1,COL9A2,MMP8
Covariates: BMI continuous	Neuregulin Signaling	6.04	-3.742	0.145	ADAM17,AKT2,BTC,DCN,DLG4,EGFR,ERBB3,ERBB4,GRB2,GRB7,ITGB1,ITGB3,ITGB7,NRG3,PRKCG,PTPN11,RAF1
Covariates: BMI continuous	Signaling by ERBB4	5.18	-2.714	0.186	ADAM17,BTC,DLG4,EGFR,ERBB3,ERBB4,ESR1,GRB2,NRG3,RPS27A,UBB
Covariates: BMI continuous	Signaling by NOTCH1	2.74	-3	0.115	ADAM17,CNTN1,DLK1,DLL1,DNER,JAG1,NOTCH1,RPS27A,UBB
Covariates: BMI continuous	Regulation of the Epithelial Mesenchymal Transition in Development Pathway	0.699	-2.236	0.058	ADAM17,CTNNB1,FZD10,JAG1,NOTCH1
Covariates: BMI continuous	ERBB4 Signaling	1.46	-2.449	0.088	ADAM17,ERBB4,GRB2,NRG3,PRKCG,RAF1
Covariates: BMI continuous	p75 NTR receptor-mediated signalling	3.05	-2.111	0.11	ADAM17,LINGO1,MAPK8,NGF,NGFR,RAC1,RIPK2,RPS27A,RTN4R,TIAM1,UBB
Covariates: BMI continuous	TNF signaling	1.28	-2.236	0.088	ADAM17,RPS27A,TAX1BP1,TNFRSF1A,UBB
Covariates: BMI continuous	O-linked glycosylation	4.38	-2.673	0.126	ADAMTS4,ADAMTS6,ADAMTSL2,B3GLCT,B4GALT6,C1GALT1C1,CFP,GALNT1,GALNT13,GALNT7,LARGE1,POMGNT2,SPON1,THBS1
Covariates: BMI continuous	Role of Macrophages, Fibroblasts and Endothelial Cells in Rheumatoid Arthritis	7.87	-2.475	0.105	ADAMTS4,AKT2,C5,CCL5,CSF1,CTNNB1,DKK3,FZD10,IL17RB,IL18R1,IL1A,IL1R2,IL1RAP,IL1RL2,IL32,IL6R,IL6ST,IL7,LRP1,MIF,NGFR,PDIA3,PGF,PLCB1,PPP3R1,PRKCG,PRSS3,RAC1,RAF1,SELE,SFRP4,TGFB1,TNFRSF11B,TNFRSF1A,WIF1
Covariates: BMI continuous	Degradation of the extracellular matrix	2.63	-2.828	0.121	ADAMTS4,BCAN,DCN,LAMB1,LAMC2,MMP19,MMP8,SCUBE1
Covariates: BMI continuous	Role of Chondrocytes in Rheumatoid Arthritis Signaling Pathway	6.16	-2.982	0.135	ADAMTS4,IL17RB,IL18R1,IL1A,IL1R2,IL1RAP,IL1RL2,IL6R,IL6ST,ITGB1,LRP1,MMP16,MMP19,MMP8,NGFR,PGF,PPP3R1,TNFRSF11B,TNFRSF1A
Covariates: BMI continuous	Oxytocin in Brain Signaling Pathway	0.379	-2.828	0.04	ADCYAP1,AKT2,CACNA2D3,EGFR,OXT,PLA2G2E,PRKCG,RAF1
Covariates: BMI continuous	Signaling by NTRK1 (TRKA)	2.62	-2.333	0.111	ADCYAP1,AP2A2,DNM2,FRS2,GRB2,NGF,NTRK2,RPS6KA3,YWHAB
Covariates: BMI continuous	Class B/2 (Secretin family receptors)	0.587	-2.236	0.052	ADCYAP1,CD55,FZD10,UCN3,VIP
Covariates: BMI continuous	Folate Signaling Pathway	0.856	-2	0.071	ADSL,CD274,FOLR3,IL6ST
Covariates: BMI continuous	Acute Phase Response Signaling	9.96	-2.524	0.151	AGT,AKT2,APCS,C2,C4BPA,C5,C9,CFB,CRP,F2,FGA,FTL,GRB2,IL1A,IL1RAP,IL6R,IL6ST,KLKB1,MAPK8,MBL2,NGFR,PTPN11,RAF1,SAA1,SOD2,TNFRSF11B,TNFRSF1A,VWF
Covariates: BMI continuous	Cachexia Signaling Pathway	8.28	-2.271	0.103	AGT,AKT2,AZGP1,BMPR2,CLCF1,CRP,EDA,FGA,GABARAPL1,GDF11,GDF15,HMGB1,HSPA8,IFNGR1,IFNGR2,IGF1R,IL1A,IL1R2,IL1RAP,IL1RL2,IL6R,INHBB,INHBC,INSR,LEP,LIFR,MAP1LC3B,MAPK8,NGFR,PRKCG,PSMD11,PSMD7,STAT1,TGFB1,TNFRSF11B,TNFRSF1A,TNFSF4,TNFSF9
Covariates: BMI continuous	Cardiac Hypertrophy Signaling (Enhanced)	5.6	-3.773	0.078	AGT,AKT2,BMPR2,CACNA2D3,CLCF1,CTNNB1,EDA,FGF1,FGF19,FGFR3,FZD10,GHR,IGF1R,IL11RA,IL17RB,IL18R1,IL1A,IL1R2,IL1RL2,IL3RA,IL6R,IL6ST,ITGB1,ITGB3,ITGB7,LEP,MAPK8,NGFR,NPPA,NPPB,PDE3A,PDE9A,PDIA3,PLCB1,PPP3R1,PRKCG,RAF1,TGFB1,TNFRSF11B,TNFRSF1A,TNFSF4,TNFSF9
Covariates: BMI continuous	Estrogen Receptor Signaling	1.01	-2.982	0.049	AGT,AKT2,CACNA2D3,DLG4,EGFR,ESR1,GRB2,IGF1R,IGF2R,LEP,MMP16,MMP19,MMP8,NOTCH1,PDIA3,PGF,PLCB1,PRKCG,RAF1,SOD2
Covariates: BMI continuous	LXR/RXR Activation	7.84	2.236	0.163	AGT,APOB,APOD,APOF,APOL1,C9,CD14,CD36,FGA,IL1A,IL1R2,IL1RAP,IL1RL2,LY96,LYZ,NGFR,SAA1,TNFRSF11B,TNFRSF1A,VTN
Covariates: BMI continuous	G alpha (q) signalling events	1.32	-2.111	0.063	AGT,ARHGEF25,CCK,F2,GHRL,LTB4R,NMU,OXT,PLCB1,SAA1,TAC1
Covariates: BMI continuous	PXR/RXR Activation	0.694	-2	0.062	AKT2,ALDH1A1,CYP3A4,INSR
Covariates: BMI continuous	Thyroid Cancer Signaling	2.7	-2.333	0.114	AKT2,ALK,CTNNB1,INSR,KLK3,NGF,NTRK2,NTRK3,RET
Covariates: BMI continuous	Pancreatic Secretion Signaling Pathway	2.44	-3.771	0.073	AKT2,AMY2B,BST1,CA10,CA11,CCK,EGFR,LIPA,NSF,PDIA3,PLCB1,PRKCG,RAC1,STIM1,STX1A,STX1B,VIP,VTI1A
Covariates: BMI continuous	Angiopoietin Signaling	2.25	-2.121	0.105	AKT2,ANGPTL1,GRB2,GRB7,PAK6,PTPN11,RASA1,TEK
Covariates: BMI continuous	Synaptogenesis Signaling Pathway	13.3	-4.727	0.137	AKT2,AP2A2,CADM1,CDC42,CDH11,CDH15,CDH7,CTNNB1,DLG4,EFNA2,EFNA3,EFNA5,EFNB1,EPHA1,EPHA10,EPHA2,EPHA4,EPHA5,EPHB2,EPHB6,GRB2,GRIA4,HSPA8,LRP1,LRP8,LRRTM2,LYN,NLGN1,NLGN2,NLGN3,NLGN4X,NRXN1,NSF,NTRK2,RAC1,RAF1,STX1A,STX1B,SYT5,SYT9,THBS1,TIAM1,VTI1A
Covariates: BMI continuous	Huntington's Disease Signaling	3.62	-3.051	0.081	AKT2,AP2A2,DLG4,DNAJB1,DNM2,EGFR,GRB2,HSPA8,IGF1R,MAPK8,NGF,NSF,PACSIN1,PLCB1,PRKCG,PSMD11,PSMD7,RASA1,RPS27A,STX1A,STX1B,UBB,VTI1A
Covariates: BMI continuous	Thrombin Signaling	0.96	-2.121	0.053	AKT2,ARHGEF25,CDC42,EGFR,F2,GRB2,PDIA3,PLCB1,PRKCG,RAC1,RAF1,RND1
Covariates: BMI continuous	G_q Signaling	1.07	-2.646	0.059	AKT2,ARHGEF25,CDC42,PLCB1,PLD3,PPP3R1,PRKCG,RAC1,RAF1,RND1
Covariates: BMI continuous	Pulmonary Fibrosis Idiopathic Signaling Pathway	6.57	-3.536	0.098	AKT2,AXL,BMPR2,CCN4,COL15A1,COL18A1,COL20A1,COL23A1,COL6A1,COL9A1,COL9A2,CTNNB1,EGFR,F2,FGFR3,FZD10,GRB2,IL11RA,IL6ST,ITGB1,JAG1,MAPK8,MMP16,MMP19,MMP8,NOTCH1,NOTCH3,PDGFRA,RAF1,RPS6KA3,TGFB1,THBS1
Covariates: BMI continuous	Activin Inhibin Signaling Pathway	2.41	-2.5	0.076	AKT2,BAMBI,BMPR1A,CTNNB1,IL1A,IL1R2,IL1RAP,IL1RL2,INHBB,INHBC,MAPK8,NGFR,PRL,TGFB1,TNFRSF11B,TNFRSF1A
Covariates: BMI continuous	Molecular Mechanisms of Cancer	1.98	-3.317	0.051	AKT2,BID,BMPR1A,BMPR2,CBL,CDC42,CDKN2D,CTNNB1,F2,FZD10,GABBR1,GHR,GPR107,GPR135,GRB2,HGF,IL11RA,IL17RB,IL18R1,IL1A,IL1R2,IL1RL2,IL3RA,IL6R,IL6ST,ITGB1,ITGB3,ITGB7,LRP1,LTB4R,MAPK8,MMP16,MMP19,MMP8,NOTCH1,PAK6,PLCB1,PRKCG,PTPN11,RAC1,RAF1,RASA1,RND1,TGFB1
Covariates: BMI continuous	Intrinsic Pathway for Apoptosis	3.15	-2.121	0.145	AKT2,BID,MAPK8,PPP3R1,YWHAB,YWHAG,YWHAQ,YWHAZ
Covariates: BMI continuous	HEY1 Signaling Pathway	5.29	-3.771	0.118	AKT2,BMPR1A,BMPR2,BPNT2,DLL1,EGFR,ERBB3,ERBB4,GRB2,JAG1,MMP16,MMP19,MMP8,NOTCH1,NOTCH3,NPPA,NTRK3,PGF,TGFB1
Covariates: BMI continuous	CREB Signaling in Neurons	1.33	-4.747	0.049	AKT2,BMPR1A,BMPR2,CACNA2D3,EGFR,FGFR3,FLT1,FZD10,GABBR1,GHR,GPR107,GPR135,GRB2,GRIA4,HGF,IGF1R,IGF2R,INSR,KDR,LTB4R,NGFR,NTRK2,NTRK3,PDGFRA,PDIA3,PLCB1,PRKCG,RAF1,TGFB1,TNFRSF11A
Covariates: BMI continuous	PTEN Signaling	10.6	3.128	0.172	AKT2,BMPR1A,BMPR2,CBL,CDC42,CSNK2A2,EGFR,FGFR3,FLT1,GHR,GRB2,IGF1R,IGF2R,INSR,ITGB1,ITGB3,ITGB7,KDR,MAGI2,NGFR,NTRK2,NTRK3,PDGFRA,RAC1,RAF1,TNFRSF11A
Covariates: BMI continuous	NF-_B Signaling	0.907	-4.315	0.046	AKT2,BMPR1A,BMPR2,CSNK2A2,EGFR,FGFR3,FLT1,GHR,IGF1R,IGF2R,IL1A,IL1R2,INSR,KDR,MAPK8,NGF,NGFR,NTRK2,NTRK3,PDGFRA,RAF1,TNFRSF11A,TNFRSF11B,TNFRSF1A,UBE2N,UBE2V1
Covariates: BMI continuous	Human Embryonic Stem Cell Pluripotency	2.62	-3.5	0.08	AKT2,BMPR1A,BMPR2,CTNNB1,FGFR3,FZD10,GRB2,KLK3,LIFR,NGF,NTRK2,NTRK3,PDGFRA,PRKCG,RAF1,TGFB1
Covariates: BMI continuous	Role of NANOG in Mammalian Embryonic Stem Cell Pluripotency	1.47	-2.449	0.073	AKT2,BMPR1A,BMPR2,CTNNB1,FZD10,GRB2,IL6ST,LIFR,RAF1
Covariates: BMI continuous	CLEAR Signaling Pathway	6.34	2.414	0.102	AKT2,BMPR1A,BMPR2,EGFR,FGFR3,FLT1,GHR,HGF,IGF1R,IGF2R,INSR,KDR,M6PR,NAGPA,NGFR,NTRK2,NTRK3,PDGFRA,PPP2R5A,PPP3R1,PRKCG,TGFB1,TNFRSF11A,TNFRSF11B,TNFRSF1A,YWHAB,YWHAG,YWHAQ,YWHAZ
Covariates: BMI continuous	Orexin Signaling Pathway	0	-2.828	0.034	AKT2,BMPR1A,CACNA2D3,PDIA3,PLA2G2E,PLCB1,PRKCG,PTPN11
Covariates: BMI continuous	T Cell Exhaustion Signaling Pathway	0	-2.111	0.023	AKT2,BMPR2,CD274,HAVCR2,HLA-DQA2,IL6R,KDR,MAPK8,PPP2R5A,PTPN11,STAT1,TGFB1,TNFRSF14
Covariates: BMI continuous	FAK Signaling	0.576	-3.904	0.04	AKT2,BMPR2,CTNNB1,ECM1,EFNA2,EFNA3,EFNA5,EFNB1,EGFR,ETS2,FLT1,FZD10,GABBR1,GHR,GPR107,GPR135,GRB2,IGF1R,IL11RA,IL17RB,IL18R1,IL1R2,IL1RL2,IL3RA,IL6R,IL6ST,ITGB1,ITGB3,ITGB7,KDR,KIT,LTB4R,MAPK8,MET,PAK6,PDGFRA,RAC1,RAF1,RASA1,SPARCL1,TGFB1
Covariates: BMI continuous	FAT10 Cancer Signaling Pathway	2.72	-2.646	0.14	AKT2,BMPR2,CTNNB1,NGFR,TGFB1,TNFRSF11B,TNFRSF1A
Covariates: BMI continuous	Serotonin Receptor Signaling	2.23	-2.646	0.06	AKT2,BST1,CACNA2D3,CDC42,CPE,F13B,FGA,ITGB1,ITGB3,LEP,LYN,MAP1LC3B,NPPB,PAK6,PDIA3,PLA2G2E,PLAUR,PLCB1,PLD3,PRKCG,RAC1,RAF1,RND1,RPS6KA3,SHANK3,STIM1,TGFB1,VWF
Covariates: BMI continuous	S100 Family Signaling Pathway	0.782	-2.611	0.043	AKT2,BTC,CACNA2D3,CCL3,CD36,CTNNB1,EGFR,ESR1,FCGR2B,FGFR3,FZD10,GABBR1,GPR107,GPR135,IFNW1,KLK3,LTB4R,MAPK8,MMP16,MMP19,MMP8,NGF,NTRK2,PDIA3,PGF,PLA2G2E,PLCB1,PRKCG,RAC1,RAF1,S100A7,TGFB1,VDR
Covariates: BMI continuous	PIP3 activates AKT signaling	7.56	-3.273	0.15	AKT2,BTC,EGFR,ERBB3,ERBB4,ESR1,FGF1,FGF19,FGFR3,FRS2,GRB2,HGF,IL1RAP,INSR,KIT,MET,NRG3,PDGFRA,PPP2R5A,PTPN11,RAC1
Covariates: BMI continuous	Signaling by ERBB2	5.93	-2.714	0.22	AKT2,BTC,EGFR,ERBB3,ERBB4,GRB2,GRB7,NRG3,RPS27A,UBB,USP8
Covariates: BMI continuous	Oxytocin Signaling Pathway	1.33	-2	0.057	AKT2,CACNA2D3,CCL5,CD36,EGFR,GAD1,GRB2,LEP,MAPK8,NPPA,OXT,PLA2G2E,PLCB1,PPP3R1,PRKCG,RAF1
Covariates: BMI continuous	G Beta Gamma Signaling	1.04	-2.121	0.062	AKT2,CACNA2D3,CDC42,DNM2,EGFR,GRB2,PRKCG,RAF1
Covariates: BMI continuous	Glutaminergic Receptor Signaling Pathway (Enhanced)	0.91	-3.5	0.049	AKT2,CACNA2D3,GABBR1,GRIA4,NSF,PDIA3,PLA2G2E,PLCB1,PLD3,PPP3R1,PRKCG,SHANK3,STX1A,STX1B,TGFB1,VTI1A
Covariates: BMI continuous	Role of NFAT in Cardiac Hypertrophy	1.23	-2.887	0.058	AKT2,CACNA2D3,GRB2,IGF1R,IL6R,IL6ST,MAPK8,PDIA3,PLCB1,PPP3R1,PRKCG,RAF1,TGFB1
Covariates: BMI continuous	Systemic Lupus Erythematosus in B Cell Signaling Pathway	0.289	-2.746	0.036	AKT2,CBL,CLCF1,CTNNB1,EDA,FCGR2B,GRB2,IFNGR1,IFNGR2,IFNW1,IGHD,IL1A,IL6R,IL6ST,ISG15,LEP,LYN,PPP3R1,PRKCG,PTPN11,RAC1,RAF1,STAT1,TGFB1,TNFSF4,TNFSF9
Covariates: BMI continuous	14-3-3-mediated Signaling	3.2	-2.887	0.102	AKT2,CBL,GRB2,MAPK8,PDIA3,PLCB1,PRKCG,RAF1,TNFRSF1A,YWHAB,YWHAG,YWHAQ,YWHAZ
Covariates: BMI continuous	FLT3 Signaling	3.61	-2.646	0.194	AKT2,CBL,GRB2,PTPN11,PTPRJ,RPS27A,UBB
Covariates: BMI continuous	IL-4 Signaling	0	-2.309	0.021	AKT2,CCL22,COL15A1,COL18A1,COL20A1,COL23A1,COL6A1,COL9A1,COL9A2,GRB2,HLA-DQA2,TGFB1
Covariates: BMI continuous	Hepatic Cholestasis	5.78	-2.041	0.108	AKT2,CD14,CLCF1,CYP3A4,EDA,ESR1,FGF19,IL1A,IL1R2,IL1RAP,IL1RL2,IL6R,INSR,LEP,LY96,MAPK8,NGFR,PPP3R1,PRKCG,TGFB1,TNFRSF11B,TNFRSF1A,TNFSF4,TNFSF9
Covariates: BMI continuous	IL-6 Signaling	5.45	-2.5	0.132	AKT2,CD14,CRP,CSNK2A2,GRB2,IL1A,IL1R2,IL1RAP,IL1RL2,IL6R,IL6ST,MAPK8,NGFR,PTPN11,RAF1,TNFRSF11B,TNFRSF1A
Covariates: BMI continuous	Dendritic Cell Maturation	0	-2.5	0.027	AKT2,CD58,COL18A1,FCGR2B,HLA-DQA2,IL1A,IL1RL2,IL32,LEP,MAPK8,NGFR,PDIA3,PLCB1,STAT1,TNFRSF11B,TNFRSF1A
Covariates: BMI continuous	Colorectal Cancer Metastasis Signaling	2.73	-2	0.074	AKT2,CDC42,CTNNB1,EGFR,FZD10,GRB2,IFNGR1,IL6R,IL6ST,LRP1,MAPK8,MMP16,MMP19,MMP8,PGF,RAC1,RND1,STAT1,TGFB1,TNFRSF1A
Covariates: BMI continuous	Glioblastoma Multiforme Signaling	2.07	-2.309	0.076	AKT2,CDC42,CTNNB1,EGFR,FZD10,GRB2,IGF1R,PDGFRA,PDIA3,PLCB1,RAC1,RAF1,RND1
Covariates: BMI continuous	Regulation of the Epithelial Mesenchymal Transition by Growth Factors Pathway	6.38	-2.837	0.12	AKT2,CDC42,EGFR,FGF1,FGF19,FGFR3,FRS2,GRB2,HGF,IL6R,MAPK8,MET,NGFR,PDGFRA,PTPN11,RAC1,RAF1,SMURF1,TGFB1,TNFRSF11B,TNFRSF1A,TNFSF4,TNFSF9
Covariates: BMI continuous	Glioma Signaling	1.45	-2.828	0.072	AKT2,CDKN2D,EGFR,GRB2,IGF1R,IGF2R,PDGFRA,PRKCG,RAF1
Covariates: BMI continuous	GP6 Signaling Pathway	4.91	-2	0.126	AKT2,COL15A1,COL18A1,COL20A1,COL23A1,COL6A1,COL9A1,COL9A2,FGA,GRB2,ITGB3,LAMB1,LAMC2,LYN,PRKCG,RAC1
Covariates: BMI continuous	IGF-1 Signaling	4.02	-2.121	0.124	AKT2,CSNK2A2,GRB2,IGF1R,IGFBP2,MAPK8,PTPN11,RAF1,RASA1,YWHAB,YWHAG,YWHAQ,YWHAZ
Covariates: BMI continuous	IL-2 Signaling	1.64	-2	0.097	AKT2,CSNK2A2,GRB2,MAPK8,PTPN11,RAF1
Covariates: BMI continuous	Chronic Myeloid Leukemia Signaling	0.902	-3.207	0.05	AKT2,CTNNB1,FZD10,GRB2,ITGB1,NOTCH1,NOTCH3,PDIA3,PLCB1,PPP3R1,PTPN11,RAC1,RAF1,TGFB1
Covariates: BMI continuous	Endometrial Cancer Signaling	0.779	-2	0.067	AKT2,CTNNB1,GRB2,RAF1
Covariates: BMI continuous	VEGF Family Ligand-Receptor Interactions	2.52	-2.121	0.107	AKT2,FLT1,GRB2,KDR,NRP2,PGF,PLA2G2E,PRKCG,RAF1
Covariates: BMI continuous	HIF1_ Signaling	2.45	-2.84	0.077	AKT2,FLT1,HGF,HSPA8,IL6R,KDR,MET,MMP16,MMP19,MMP8,PGF,PPP3R1,PRKCG,RAC1,RAF1,TGFB1
Covariates: BMI continuous	EIF2 Signaling	0.358	-2.449	0.039	AKT2,GRB2,IGF1R,INSR,RAF1,RPLP2,RPS27A,RPS3,RPS7
Covariates: BMI continuous	Acute Myeloid Leukemia Signaling	0.387	-2	0.044	AKT2,GRB2,KIT,RAF1
Covariates: BMI continuous	P2Y Purinergic Receptor Signaling Pathway	0.469	-2.236	0.045	AKT2,ITGB3,PDIA3,PLCB1,PRKCG,RAF1
Covariates: BMI continuous	FOXO-mediated transcription	3.36	-2.236	0.263	AKT2,YWHAB,YWHAG,YWHAQ,YWHAZ
Covariates: BMI continuous	L1CAM interactions	7	-2.524	0.152	ALCAM,AP2A2,CHL1,CNTN1,CSNK2A2,DLG4,DNM2,EGFR,EPHB2,HSPA8,ITGB1,ITGB3,L1CAM,LAMB1,NCAM1,NFASC,NRP2,RAC1,RPS6KA3
Covariates: BMI continuous	Gluconeogenesis I	1.83	-2	0.148	ALDOA,ENO1,MDH1,MDH2
Covariates: BMI continuous	Glucose metabolism	0.495	-2	0.05	ALDOA,MDH1,MDH2,TPI1
Covariates: BMI continuous	IL-15 Production	15.4	-3.9	0.236	ALK,AXL,CLK2,DDR1,EGFR,EPHA1,EPHA2,EPHA4,EPHA5,EPHB2,ERBB3,ERBB4,FGFR3,FLT1,IGF1R,INSR,IRF1,KDR,KIT,LYN,MET,NTRK2,NTRK3,PDGFRA,RET,ROR1,STAT1,TEK,TYRO3
Covariates: BMI continuous	RHO GTPase cycle	2.2	-4.041	0.06	AMIGO2,ARFGAP2,ARHGAP5,ARHGEF25,CDC42,CKB,CPD,DOCK9,DSG2,EPHA2,FRS2,GRB2,GRB7,HGS,IL32,ITGB1,JAG1,PAK6,PGRMC2,PLXNA1,RAC1,RND1,SLITRK3,SLITRK5,STMN2,TIAM1,TOR1AIP1
Covariates: BMI continuous	Class I MHC mediated antigen processing and presentation	0.724	-2.183	0.045	ANAPC10,BLMH,CD14,CD36,FGA,HERC1,HMGB1,LY96,PDIA3,PSMD11,PSMD7,RPS27A,SMURF1,UBB,UBE2C,UBE2N,UBE2V1
Covariates: BMI continuous	Cohesin Chromatin Regulation Pathway	0.972	-3.051	0.053	ANAPC10,BUB1,ESR1,PCDH10,PCDH9,PCDHA7,PCDHAC2,PCDHGA10,PCDHGA12,PCDHGB2,PCDHGB4,PPP2R5A,TINF2
Covariates: BMI continuous	Cell Cycle Checkpoints	0.957	-2.673	0.052	ANAPC10,BUB1,PPP2R5A,PSMD11,PSMD7,RPS27A,TOPBP1,UBB,UBE2C,UBE2N,YWHAB,YWHAG,YWHAQ,YWHAZ
Covariates: BMI continuous	Protein Ubiquitination Pathway	2.34	-2.357	0.07	ANAPC10,CBL,DNAJB1,DNAJB11,DNAJB12,DNAJB14,DNAJB9,DNAJC18,DNAJC27,HSPA8,PSMD11,PSMD7,RPS27A,SMURF1,UBB,UBE2C,UBE2N,UBE2V1,USP8
Covariates: BMI continuous	Clathrin-mediated endocytosis	5.4	-3.153	0.131	AP2A2,APOB,BIN1,BTC,CBL,DNM2,EGFR,GRB2,HGS,HSPA8,IGF2R,LRP2,M6PR,PACSIN1,RPS27A,SYT9,UBB
Covariates: BMI continuous	Cargo recognition for clathrin-mediated endocytosis	3.94	-3.051	0.121	AP2A2,APOB,BTC,CBL,EGFR,GRB2,HGS,IGF2R,LRP2,M6PR,RPS27A,SYT9,UBB
Covariates: BMI continuous	Beta-catenin independent WNT signaling	2.45	-2.333	0.098	AP2A2,CTNNB1,PLCB1,PPP3R1,PRKCG,RAC1,ROR1,RPS27A,SMURF1,UBB
Covariates: BMI continuous	MHC class II antigen presentation	0	-2	0.032	AP2A2,CTSO,DNM2,HLA-DQA2
Covariates: BMI continuous	Glutamate binding, activation of AMPA receptors and synaptic plasticity	2.28	-2.236	0.156	AP2A2,DLG4,GRIA4,NSF,PRKCG
Covariates: BMI continuous	Post-translational protein phosphorylation	4.56	-2.673	0.131	APLP2,APOB,APOL1,CSF1,FGA,GOLM1,HRC,LAMB1,MFGE8,MXRA8,PDIA6,PRKCSH,SPARCL1,TMEM132A
Covariates: BMI continuous	Cell surface interactions at the vascular wall	7.38	-2.353	0.123	APOB,ATP1B1,ATP1B2,CD177,CD58,ESAM,F2,FCAMR,GPC1,GRB2,GRB7,ITGB1,ITGB3,JAM2,L1CAM,LYN,MIF,PPIA,PSG5,PTPN11,SELE,SELPLG,TEK,TGFB1,TNFRSF10B,TNFRSF10D
Covariates: BMI continuous	Retinoid metabolism and transport	3.84	-2.121	0.182	APOB,GPC1,GPC2,GPC5,LRP1,LRP12,LRP2,LRP8
Covariates: BMI continuous	COPI-mediated anterograde transport	0.522	-2.236	0.049	ARFGAP2,CD55,CD59,NSF,TMED2
Covariates: BMI continuous	Intra-Golgi and retrograde Golgi-to-ER traffic	0.357	-2.828	0.039	ARFGAP2,GALNT1,IGF2R,M6PR,NSF,RABEPK,TMED2,VTI1A
Covariates: BMI continuous	RAF/MAP kinase cascade	10.1	-3.773	0.13	ARTN,BTC,DLG4,EGFR,ERBB3,ERBB4,FGA,FGF1,FGF19,FGFR3,FRS2,GFRA1,GFRA2,GRB2,HGF,IL3RA,ITGB3,KIT,MET,NCAM1,NRG3,PDGFRA,PEBP1,PPP2R5A,PSMD11,PSMD7,RAF1,RASA1,RET,RPS27A,TEK,UBB,VWF,YWHAB
Covariates: BMI continuous	NCAM signaling for neurite out-growth	2.85	-2.121	0.131	ARTN,COL6A1,COL9A1,COL9A2,GFRA1,GFRA2,GRB2,NCAM1
Covariates: BMI continuous	RET signaling	5.88	-3.162	0.244	ARTN,FRS2,GFRA1,GFRA2,GRB2,GRB7,PTPN11,RAP1GAP,RET,SHANK3
Covariates: BMI continuous	Asparagine N-linked glycosylation	2.35	-2.236	0.161	ASGR2,FUT8,GNPNAT1,PDIA3,UMOD
Covariates: BMI continuous	Mitophagy	2.41	-2.236	0.167	ATG5,CSNK2A2,MAP1LC3B,RPS27A,UBB
Covariates: BMI continuous	Macroautophagy	0.694	-2	0.062	ATG5,GABARAPL1,GABARAPL2,MAP1LC3B
Covariates: BMI continuous	Glycosaminoglycan metabolism	8.58	-3.638	0.212	B3GALT6,B4GALT2,B4GALT3,B4GALT6,BCAN,BGN,DCN,GLCE,GPC1,GPC2,GPC5,LYVE1,OMD,PAPSS1,ST3GAL6,STAB2,UST
Covariates: BMI continuous	Retinoic acid Mediated Apoptosis Signaling	1.2	-2.236	0.083	BID,IFNW1,IRF1,TNFRSF10B,TNFRSF10D
Covariates: BMI continuous	MYC Mediated Apoptosis Signaling	0.988	-2	0.08	BID,NGFR,TNFRSF11B,TNFRSF1A
Covariates: BMI continuous	Pulmonary Healing Signaling Pathway	7.91	-2.746	0.131	BMPR1A,BMPR2,CDC42,CTNNB1,DLK1,EGFR,FZD10,GRB2,JAG1,KDR,LYN,MAPK8,MMP16,MMP19,MMP8,NGFR,NOTCH1,NOTCH3,PGF,PRKCG,RAC1,RAF1,TGFB1,THBS1,TNFRSF11B,TNFRSF1A
Covariates: BMI continuous	Factors Promoting Cardiogenesis in Vertebrates	2.05	-2.111	0.078	BMPR1A,BMPR2,CTNNB1,FZD10,LRP1,MAPK8,NPPA,NPPB,PDIA3,PLCB1,PRKCG,TGFB1
Covariates: BMI continuous	STAT3 Pathway	14.3	-3.411	0.215	BMPR1A,BMPR2,EGFR,FGFR3,FLT1,GHR,HGF,IGF1R,IGF2R,IL11RA,IL17RB,IL18R1,IL1A,IL1R2,IL1RL2,IL3RA,IL6R,IL6ST,INSR,KDR,MAPK8,NGFR,NTRK2,NTRK3,PDGFRA,RAC1,RAF1,TGFB1,TNFRSF11A
Covariates: BMI continuous	Wound Healing Signaling Pathway	12.5	-2.137	0.147	BMPR2,CCL5,CLCF1,COL15A1,COL18A1,COL20A1,COL23A1,COL6A1,COL9A1,COL9A2,EDA,EGFR,F2,GRB2,IFNGR1,IFNGR2,IL1A,IL1R2,IL1RAP,IL1RL2,ITGB1,LAMB1,LAMC2,LEP,MAPK8,MMP8,NGFR,PGF,RAC1,RAF1,STAT1,TAC1,TGFB1,TNFRSF11B,TNFRSF1A,TNFSF4,TNFSF9
Covariates: BMI continuous	Signaling by PTK6	5.49	-2.111	0.2	BTC,CBL,EGFR,ERBB3,ERBB4,GPNMB,NRG3,RAC1,RASA1,RPS27A,UBB
Covariates: BMI continuous	ERBB Signaling	3.32	-2.111	0.118	BTC,CDC42,EGFR,ERBB3,ERBB4,GRB2,MAPK8,NRG3,PAK6,PRKCG,RAF1
Covariates: BMI continuous	Mitotic Prometaphase	0	-2.449	0.03	BUB1,CEP57,CSNK2A2,MZT1,PPP2R5A,YWHAG
Covariates: BMI continuous	Complement cascade	5.8	2.828	0.133	C2,C4BPA,C5,C6,C8A,C9,CD55,CD59,CFB,CFD,CFP,COLEC11,CPN1,CRP,F2,FCN2,MBL2,VTN
Covariates: BMI continuous	Dopamine-DARPP32 Feedback in cAMP Signaling	0.303	-2.236	0.038	CACNA2D3,CALY,PDIA3,PLCB1,PPP2R5A,PPP3R1,PRKCG
Covariates: BMI continuous	GPCR-Mediated Nutrient Sensing in Enteroendocrine Cells	0.383	-2.236	0.042	CACNA2D3,CCK,PDIA3,PLCB1,PRKCG
Covariates: BMI continuous	Cardiac Hypertrophy Signaling	0.842	-2.333	0.05	CACNA2D3,CDC42,GRB2,IGF1R,IL6R,MAPK8,PDIA3,PLCB1,PPP3R1,RAC1,RAF1,RND1,TGFB1
Covariates: BMI continuous	Neurovascular Coupling Signaling Pathway	0.348	-2.333	0.039	CACNA2D3,ENTPD1,ENTPD6,GABBR1,GAD1,GRIA4,PLA2G2E,PLCB1,STIM1
Covariates: BMI continuous	GABAergic Receptor Signaling Pathway (Enhanced)	0.902	-2.121	0.058	CACNA2D3,GABBR1,GAD1,NLGN1,NLGN2,NLGN3,NLGN4X,NRXN1
Covariates: BMI continuous	Interleukin-6 family signaling	7.14	-2.333	0.375	CBL,CLCF1,CNTFR,IL11RA,IL6R,IL6ST,LIFR,PTPN11,STAT1
Covariates: BMI continuous	Signaling by FGFR4	4.07	-2.121	0.195	CBL,FGF1,FGF19,FRS2,GRB2,PTPN11,RPS27A,UBB
Covariates: BMI continuous	Signaling by FGFR3	4.15	-2.121	0.2	CBL,FGF1,FGFR3,FRS2,GRB2,PTPN11,RPS27A,UBB
Covariates: BMI continuous	Signaling by FGFR1	4.21	-2.333	0.18	CBL,FGF1,FLRT2,FLRT3,FRS2,GRB2,PTPN11,RPS27A,UBB
Covariates: BMI continuous	Signaling by MET	6.15	-2.138	0.177	CBL,GRB2,HGF,HGS,ITGB1,LAMB1,LAMC2,MET,PTPN11,PTPRJ,RAC1,RPS27A,UBB,USP8
Covariates: BMI continuous	Cholecystokinin/Gastrin-mediated Signaling	2.94	-2.333	0.101	CCK,CDC42,EGFR,EPHA4,GRB2,IL1A,MAPK8,PLCB1,PRKCG,RAC1,RAF1,RND1
Covariates: BMI continuous	MIF-mediated Glucocorticoid Regulation	1.41	-2	0.111	CD14,LY96,MIF,PLA2G2E
Covariates: BMI continuous	MyD88-independent TLR4 cascade	3.53	-2.646	0.189	CD14,LY96,PTPN11,RPS27A,UBB,UBE2N,UBE2V1
Covariates: BMI continuous	MyD88 dependent cascade initiated on endosome	3.16	-2.449	0.194	CD14,LY96,RPS27A,UBB,UBE2N,UBE2V1
Covariates: BMI continuous	Th1 Pathway	3.92	-2.673	0.115	CD274,DLL1,GRB2,HAVCR2,HLA-DQA2,IFNGR1,IFNGR2,IL18R1,IL27,IL6R,IRF1,NOTCH1,NOTCH3,STAT1
Covariates: BMI continuous	Transcriptional regulation of white adipocyte differentiation	0.452	2	0.048	CD36,FABP4,LEP,TGFB1
Covariates: BMI continuous	trans-Golgi Network Vesicle Budding	2.32	-2.828	0.108	CLINT1,CPD,DNM2,FTL,HGS,HSPA8,IGF2R,M6PR
Covariates: BMI continuous	Signaling by NOTCH2	2.17	-2.236	0.147	CNTN1,DLL1,JAG1,RPS27A,UBB
Covariates: BMI continuous	Regulation of TP53 Activity through Phosphorylation	0.371	-2	0.043	CSNK2A2,RPS27A,TOPBP1,UBB
Covariates: BMI continuous	Defensins	1.18	-2	0.093	DEFB108B,DEFB119,DEFB132,PRSS3
Covariates: BMI continuous	Neurexins and neuroligins	5.33	-3.317	0.193	DLG4,LRRTM2,LRRTM4,NLGN1,NLGN2,NLGN3,NLGN4X,NRXN1,SHANK3,STX1A,SYT9
Covariates: BMI continuous	HIPPO signaling	1.9	2.646	0.092	DLG4,PPP2R5A,TEAD3,TEAD4,YWHAB,YWHAG,YWHAQ,YWHAZ
Covariates: BMI continuous	Aldosterone Signaling in Epithelial Cells	2.05	-2.236	0.076	DNAJB1,DNAJB11,DNAJB12,DNAJB14,DNAJB9,DNAJC18,DNAJC27,HSPA8,NR3C2,PDIA3,PLCB1,PRKCG,RAF1
Covariates: BMI continuous	XBP1(S) activates chaperone genes	1.04	-2	0.083	DNAJB11,DNAJB9,FKBP14,PDIA6
Covariates: BMI continuous	Endothelin-1 Signaling	0.587	-2.121	0.046	ECE1,GRB2,MAPK8,PDIA3,PLA2G2E,PLCB1,PLD3,PRKCG,RAF1
Covariates: BMI continuous	TNFs bind their physiological receptors	5.25	-2.121	0.276	EDA,TNFRSF11B,TNFRSF14,TNFRSF18,TNFRSF1A,TNFRSF4,TNFSF4,TNFSF9
Covariates: BMI continuous	ERK5 Signaling	2.9	-2.333	0.122	EGFR,IL6ST,NGF,PTPN11,RPS6KA3,YWHAB,YWHAG,YWHAQ,YWHAZ
Covariates: BMI continuous	Sleep NREM Signaling Pathway	0.64	2.449	0.052	EGFR,RAF1,YWHAB,YWHAG,YWHAQ,YWHAZ
Covariates: BMI continuous	ERB2-ERBB3 Signaling	0.694	-2	0.062	ERBB3,GRB2,NRG3,RAF1
Covariates: BMI continuous	Breast Cancer Regulation by Stathmin1	0	-2.84	0.025	FZD10,GABBR1,GPR107,GPR135,GRB2,HGF,LTB4R,PGF,PLCB1,PPP2R5A,PRKCG,RAC1,RAF1,RPS6KA3,TGFB1
Covariates: BMI continuous	WNT/Ca+ pathway	0.678	-2	0.061	FZD10,PDIA3,PLCB1,ROR1
Covariates: BMI continuous	PPAR Signaling	2.81	3.317	0.103	GRB2,IL1A,IL1R2,IL1RAP,IL1RL2,INSR,NGFR,PDGFRA,RAF1,TNFRSF11B,TNFRSF1A
Covariates: BMI continuous	Neuropathic Pain Signaling in Dorsal Horn Neurons	0.815	-2.449	0.059	GRIA4,NTRK2,PDIA3,PLCB1,PRKCG,TAC1
Covariates: BMI continuous	Synaptic Long Term Potentiation	0.477	-2.449	0.046	GRIA4,PDIA3,PLCB1,PPP3R1,PRKCG,RAF1
Covariates: BMI continuous	SNARE Signaling Pathway	0.67	-2.646	0.052	HSPA8,NSF,STX1A,STX1B,SYT5,SYT9,VTI1A
Covariates: BMI continuous	Chaperone Mediated Autophagy	2.15	-2	0.182	HSPA8,RNASE1,RPS27A,UBB
Covariates: BMI continuous	Regulation of mRNA stability by proteins that bind AU-rich elements	1.7	-2.236	0.114	HSPA8,RPS27A,UBB,YWHAB,YWHAZ
Covariates: BMI continuous	Interleukin-1 family signaling	3.67	-2.138	0.109	IL18R1,IL1A,IL1R2,IL1RAP,IL1RL2,MAPK8,PSMD11,PSMD7,PTPN11,RIPK2,RPS27A,UBB,UBE2N,UBE2V1
Covariates: BMI continuous	p38 MAPK Signaling	1.55	-2.121	0.075	IL1A,IL1R2,IL1RAP,IL1RL2,PLA2G2E,RPS6KA3,STAT1,TGFB1,TNFRSF1A
Covariates: BMI continuous	Receptor-type tyrosine-protein phosphatases	3.24	-2.236	0.25	IL1RAP,NTRK3,SLITRK1,SLITRK3,SLITRK5
Covariates: BMI continuous	CDK5 Signaling	1.65	-2.646	0.078	ITGB1,LAMB1,LAMC2,MAPK8,NGF,NGFR,NTRK2,PPP2R5A,RAF1
Covariates: BMI continuous	Pre-NOTCH Expression and Processing	0.868	-2.236	0.066	NOTCH1,NOTCH3,RFNG,ST3GAL6,TMED2
Covariates: BMI continuous	Phospholipases	0.633	-2	0.058	PDIA3,PLA2G2E,PLCB1,PLD3
Covariates: BMI continuous	E3 ubiquitin ligases ubiquitinate target proteins	0.876	-2	0.073	PEX14,RPS27A,UBB,UBE2N
Covariates: BMI continuous	Nucleotide Excision Repair	1.23	-2.646	0.072	RAD23A,RAD23B,RPS27A,SUMO3,UBB,UBE2N,XRCC1
Covariates: BMI continuous	Rap1 signalling	2.68	-2	0.25	RAF1,RAP1GAP,YWHAB,YWHAZ
Covariates: BMI continuous	NLR signaling pathways	1.31	-2.236	0.089	RIPK2,RPS27A,UBB,UBE2N,UBE2V1
Covariates: BMI continuous	HDR through Homologous Recombination (HRR) or Single Strand Annealing (SSA)	0	-2	0.036	RPS27A,TOPBP1,UBB,UBE2N
Covariates: BMI continuous	MyD88 cascade initiated on plasma membrane	1.95	-2	0.16	RPS27A,UBB,UBE2N,UBE2V1
Disability progression: Brain damage	IL-15 Production	14.9	-2.117	0.22	ABL2,AXL,BTK,CLK2,CSF2RA,CSK,EPHA1,EPHA4,EPHA5,EPHB2,ERBB2,FGFR1,FGFR3,FYN,HCK,KDR,KIT,LCK,MAP2K4,MST1R,MUSK,NFKB1,PDGFRA,PRKCZ,ROR2,STAT1,TEC
Disability progression: Brain damage	Sperm Motility	7.85	-2.236	0.109	ABL2,AXL,BTK,CLK2,CSF2RA,CSK,EPHA1,EPHA4,EPHA5,EPHB2,ERBB2,FGFR1,FGFR3,FYN,HCK,KDR,KIT,LCK,MAP2K4,MST1R,MUSK,PDGFRA,PLA2G2C,PLCB1,PRKCQ,PRKCZ,ROR2,TEC
Disability progression: Brain damage	FLT3 Signaling	4.87	-2.828	0.222	ABL2,CSK,FLT3,FYN,HCK,LCK,PTPRJ,RPS27A
Disability progression: Brain damage	Metabolism of water-soluble vitamins and cofactors	1.41	2.236	0.085	ACP5,CYB5A,TCN1,TPK1,VNN2
Disability progression: Brain damage	Neutrophil degranulation	11.2	2.48	0.099	ADA2,ANXA2,APAF1,ARSA,ARSB,CD14,CD177,CD300A,CD47,CHI3L1,CLEC4C,CTSA,CTSC,CTSG,CTSH,DSC1,FABP5,FAF2,FCGR3A/FCGR3B,FCN1,FOLR3,FTL,GAA,GNS,GSTP1,HMGB1,LILRB2,MANBA,MMP8,MMP9,NFKB1,NME2,OLR1,PIGR,PPBP,PRCP,PRDX4,PSAP,PTPRJ,PTX3,SERPINA3,SIGLEC14,SIGLEC9,TCN1,TNFRSF1B,TXNDC5,VCL
Disability progression: Brain damage	Netrin-1 signaling	3.02	-2.646	0.14	AGAP2,FYN,MAPK13,NTN4,PRKCQ,RGMA,UNC5B
Disability progression: Brain damage	AMPK Signaling	0.301	-2.449	0.033	AK1,CREB3L1,HNF4A,LEP,MAPK13,PPP2R3A,PPP2R5A,RAB22A
Disability progression: Brain damage	LPS/IL-1 Mediated Inhibition of RXR Function	5.6	2.714	0.093	ALDH1A1,ALDH1A3,APOE,CD14,CHST2,CHST5,FABP1,FABP3,FABP5,GSTA4,GSTM3,GSTP1,IL1R1,IL1R2,IL1RAP,IL36A,MAP2K4,NGFR,SULT1A3/SULT1A4,SULT2A1,TLR4,TNFRSF11B,TNFRSF1A,TNFRSF1B
Disability progression: Brain damage	Xenobiotic Metabolism CAR Signaling Pathway	2.44	2.138	0.072	ALDH1A1,ALDH1A3,CHST2,CHST5,GSTA4,GSTM3,GSTP1,MAP2K4,PPP2R3A,PPP2R5A,PRKCQ,PRKCZ,SULT1A3/SULT1A4,SULT2A1
Disability progression: Brain damage	Cell junction organization	0.478	2	0.044	ANG,CDH3,CTNNB1,FLNA
Disability progression: Brain damage	Induction of Apoptosis by HIV1	3	2.121	0.123	APAF1,FAS,MAP2K4,NFKB1,NGFR,TNFRSF11B,TNFRSF1A,TNFRSF1B
Disability progression: Brain damage	TNFR1 Signaling	1.11	2	0.078	APAF1,MAP2K4,NFKB1,TNFRSF1A
Disability progression: Brain damage	PPAR_/RXR_ Activation	1.35	-2.53	0.057	APOA2,GHR,IL1R1,IL1R2,IL1RAP,MAP2K4,MEF2C,NFKB1,PLCB1,RAP2A,TGFB1
Disability progression: Brain damage	Signaling by ERBB4	0.934	-2	0.068	APOE,ESR1,ITCH,RPS27A
Disability progression: Brain damage	Signaling by Rho Family GTPases	0.47	2.333	0.038	ARHGEF10,CDH3,DES,DIRAS3,ELK1,MAP2K4,MYL6B,NFKB1,PRKCZ,SEPTIN10
Disability progression: Brain damage	Hepatic Fibrosis Signaling Pathway	6.73	2.263	0.084	BAMBI,CCL5,COL1A1,CREB3L1,CTNNB1,CXCL8,DIRAS3,ELK1,FGFR1,FTL,IL1R1,IL1R2,IL1RAP,IL36A,KDR,LEP,LRP1,MAP2K4,MAPK13,MYL6B,NFKB1,NGFR,PDGFRA,PRKCQ,PRKCZ,RAP2A,SHH,TGFB1,TLR4,TNFRSF11B,TNFRSF1A,TNFRSF1B,VEGFA,VEGFB,WNT5A
Disability progression: Brain damage	Gap Junction Signaling	2.42	2.236	0.062	BGLAP,BIRC5,CCN3,CREB3L1,CTNNB1,IL1R2,MAP2K4,NFKB1,NGFR,PDGFRA,PLCB1,PRKCQ,PRKCZ,RAP2A,TGFB1,TLR4,TNFRSF11B,TNFRSF1A,TNFRSF1B,TNFSF11
Disability progression: Brain damage	Kinetochore Metaphase Signaling Pathway	0.336	-2	0.036	BIRC5,CDK1,H2AZ1,PPP2R5A
Disability progression: Brain damage	Coronavirus Pathogenesis Pathway	4.04	2.357	0.088	CCL5,CXCL8,ELK1,IFNA4,IFNG,IFNW1,KNG1,MAP2K4,MAPK13,NFKB1,PTGS2,RPS27A,RPS3,RPS3A,RPS7,STAT1,TBK1,TGFB1
Disability progression: Brain damage	IL-10 Signaling	4.5	-2	0.104	CD86,CREB3L1,ELK1,HLA-DQA2,IFNG,IL1R1,IL1R2,IL1RAP,IL36A,IL6ST,MAP2K4,MAPK13,NFKB1,SOCS3,STAT1,TLR4
Disability progression: Brain damage	TREM1 Signaling	1.45	2.449	0.078	CD86,CSF2,CXCL8,NFKB1,TLR4,TREM1
Disability progression: Brain damage	PIP3 activates AKT signaling	9.24	-2.985	0.157	CD86,ERBB2,ESR1,FGF16,FGF19,FGF20,FGF5,FGF8,FGFR1,FGFR3,FLT3,FRS2,FYN,ICOS,IER3,IL1RAP,KIT,LCK,MDM2,PDGFRA,PDPK1,PPP2R5A
Disability progression: Brain damage	Sertoli Cell-Sertoli Cell Junction Signaling	3.11	2.357	0.074	CDH3,CREB3L1,CTNNB1,ELK1,IL1R1,IL1R2,IL1RAP,LAMA4,MAP2K4,MAP3K3,MAPK13,NFKB1,NGFR,RAP2A,TNFRSF11B,TNFRSF1A,TNFRSF1B,VCL
Disability progression: Brain damage	Signaling by SCF-KIT	4.28	-2.828	0.186	CHEK1,CMA1,FYN,KIT,LCK,MMP9,STAT1,TEC
Disability progression: Brain damage	Chaperone Mediated Autophagy Signaling Pathway	0.442	2.132	0.035	CHEK1,CTSA,DNAJB1,EIF4H,FLT3,HMGB1,IL17RB,ITCH,MAP2K4,MAPK13,MCL1,MDM2,MMP10,MMP17,MMP19,MMP3,MMP7,MMP8,MMP9,NFKB1,PDPK1,TBK1
Disability progression: Brain damage	HDR through Homologous Recombination (HRR) or Single Strand Annealing (SSA)	0.323	-2	0.036	CHEK1,MRE11,POLH,RPS27A
Disability progression: Brain damage	Insulin Secretion Signaling Pathway	0.784	-3.317	0.044	CREB3L1,EIF4A3,FYN,GHR,HCK,LCK,MAPK13,PLCB1,PRKCQ,PRKCZ,RPS6KA5,STAT1
Disability progression: Brain damage	FGF Signaling	5.53	-2.309	0.151	CREB3L1,FGF12,FGF16,FGF19,FGF20,FGF5,FGF8,FGFR1,FGFR3,FGFRL1,FRS2,MAPK13,RPS6KA5
Disability progression: Brain damage	Acetylcholine Receptor Signaling Pathway	0.381	-2.646	0.036	CREB3L1,FYN,NFKB1,NGFR,PLCB1,PRKCQ,PRKCZ
Disability progression: Brain damage	Oxytocin in Brain Signaling Pathway	0.743	-2.121	0.045	CREB3L1,MEF2C,NFKB1,PLA2G2C,PRKCQ,PRKCZ,PTGS2,RAP2A,TLR4
Disability progression: Brain damage	RAF/MAP kinase cascade	8.26	-2.785	0.111	CSF2,CSF2RA,CSK,DLG3,ERBB2,FGA,FGF16,FGF19,FGF20,FGF5,FGF8,FGFR1,FGFR3,FLT3,FRS2,FYN,GFRA3,IL2RB,IL2RG,IL3RA,IL5RA,KIT,LAT,NCAM1,PDGFRA,PPP2R5A,RPS27A,VCL,VWF
Disability progression: Brain damage	Bladder Cancer Signaling	10	-2.333	0.181	CXCL8,ERBB2,FGF12,FGF16,FGF19,FGF20,FGF5,FGF8,FGFR3,MDM2,MMP10,MMP17,MMP19,MMP3,MMP7,MMP8,MMP9,RAP2A,RPS6KA5,VEGFA,VEGFB
Disability progression: Brain damage	Signaling by NOTCH1	1.43	-2.449	0.077	DLL4,ITCH,JAG1,JAG2,NOTCH1,RPS27A
Disability progression: Brain damage	Signaling by NOTCH3	3.02	-2.646	0.14	DLL4,JAG1,JAG2,NOTCH1,NOTCH3,RPS27A,STAT1
Disability progression: Brain damage	Aldosterone Signaling in Epithelial Cells	0.745	-2	0.046	DNAJB1,DNAJC19,HSPB1,LRRC52,PDPK1,PLCB1,PRKCQ,PRKCZ
Disability progression: Brain damage	Keratinization	0.286	2.646	0.033	DSC1,DSC2,DSG2,KLK8,KRT18,KRT20,SPINK5
Disability progression: Brain damage	PCP (Planar Cell Polarity) Pathway	0.915	2	0.067	EFNB1,MAP2K4,ROR2,WNT5A
Disability progression: Brain damage	Nonsense-Mediated Decay (NMD)	0.506	-2.236	0.043	EIF4A3,RPS27A,RPS3,RPS3A,RPS7
Disability progression: Brain damage	Growth Hormone Signaling	4.12	-2.333	0.141	ELK1,GHR,IGF2,PDPK1,PRKCQ,PRKCZ,RPS6KA3,RPS6KA5,SOCS3,STAT1
Disability progression: Brain damage	RAC Signaling	0.359	2	0.036	ELK1,MAP2K4,NFKB1,PRKCZ,RAP2A
Disability progression: Brain damage	Signaling by ERBB2	1.14	-2	0.08	ERBB2,FYN,RNF41,RPS27A
Disability progression: Brain damage	Major pathway of rRNA processing in the nucleolus and cytosol	0	-2.236	0.027	FBL,RPS27A,RPS3,RPS3A,RPS7
Disability progression: Brain damage	PI3K Cascade	6.05	-2.53	0.227	FGF16,FGF19,FGF20,FGF5,FGF8,FGFR1,FGFR3,FLT3,FRS2,PDPK1
Disability progression: Brain damage	Signaling by CSF1 (M-CSF) in myeloid cells	1.8	-2	0.129	FYN,HCK,RPS27A,STAT1
Disability progression: Brain damage	Antimicrobial peptides	1.66	2	0.118	HTN3,REG3A,REG3G,RNASE6
Disability progression: Brain damage	Interleukin-1 family signaling	3.08	2.309	0.093	IL18BP,IL18R1,IL1R1,IL1R2,IL1RAP,IL36A,IL4,MAP2K4,MAP3K3,NFKB1,RPS27A,TBK1
Disability progression: Brain damage	Orexin Signaling Pathway	0	-2.236	0.021	MAPK13,NFKB1,PLCB1,PRKCQ,PRKCZ
Disability progression: Brain damage	Eukaryotic Translation Termination	0.46	-2	0.043	RPS27A,RPS3,RPS3A,RPS7
Disability progression: CEL	Oxytocin in Brain Signaling Pathway	3.12	-2.828	0.04	ADCYAP1,CREB3L4,EGFR,IL6,PRKCA,PRKCB,PRKCG,RAF1
Disability progression: CEL	Myelination Signaling Pathway	5.36	-2.138	0.043	ARHGAP5,BMP4,CREB3L4,DAG1,EGFR,FASN,FGFR3,FZD10,ITGB1,ITGB2,NOTCH2,NRG1,PRKAR1B,RAF1
Disability progression: CEL	Huntington's Disease Signaling	3.31	-2.236	0.035	ATP5PF,CREB3L4,EGFR,GOSR1,PRKCA,PRKCB,PRKCG,UBB,VTI1A,VTI1B
Disability progression: CEL	Factors Promoting Cardiogenesis in Vertebrates	3.12	-2.646	0.046	BMP4,CREB3L4,FZD10,PDIA3,PRKCA,PRKCB,PRKCG
Disability progression: CEL	Pulmonary Healing Signaling Pathway	9.91	-2	0.08	BMP4,CTRC,EGFR,FZD10,JAG1,KDR,MMP7,MMP8,MMP9,NOTCH2,PRKCA,PRKCB,PRKCG,RAF1,TNFRSF11B,TNFRSF1B
Disability progression: CEL	Human Embryonic Stem Cell Pluripotency	2.44	-2.646	0.035	BMP4,FGFR3,FZD10,PRKCA,PRKCB,PRKCG,RAF1
Disability progression: CEL	Role of Osteoblasts in Rheumatoid Arthritis Signaling Pathway	5.28	2.887	0.049	BMP4,FZD10,IL12B,IL6,LTA,LTB,MMP7,MMP8,MMP9,SOST,TNFRSF11B,TNFSF13B
Disability progression: CEL	Hematoma Resolution Signaling Pathway	3.64	-2.53	0.039	C9,CCL17,IL12B,IL6,LTA,LTB,MMP7,MMP8,MMP9,TNFSF13B
Disability progression: CEL	Multiple Sclerosis Signaling Pathway	3.47	3	0.04	C9,HLA-DQA2,IL12B,IL23A,IL6,LTA,LTB,MMP9,TNFSF13B
Disability progression: CEL	Pathogen Induced Cytokine Storm Signaling Pathway	8.33	2.065	0.051	CCL16,CCL17,CCL22,COL15A1,COL18A1,CXCL13,CXCL9,HLA-DQA2,IFNA4,IL12B,IL1RN,IL23A,IL6,LTA,LTB,PPBP,TNFRSF11B,TNFRSF1B,TNFSF13B
Disability progression: CEL	IL-17 Signaling	4.02	3	0.048	CCL17,CCL22,IL12B,IL6,LTA,LTB,MMP9,TNFRSF11B,TNFSF13B
Disability progression: CEL	Interleukin-10 signaling	4.13	2.236	0.111	CCL22,IL12B,IL1RN,IL6,TNFRSF1B
Disability progression: CEL	Immunoregulatory interactions between a Lymphoid and a non-Lymphoid cell	4.52	3.162	0.05	CD300C,CD40,CD8A,CRTAM,ITGB1,ITGB2,LILRA5,OSCAR,SH2D1A,TREM1
Disability progression: CEL	Communication between Innate and Adaptive Immune Cells	0	2.236	0.006	CD40,CD8A,IL12B,IL1RN,IL6,TNFSF13B
Disability progression: CEL	Macrophage Classical Activation Signaling Pathway	5.58	3.317	0.058	CD40,CXCL9,DLD,HLA-DQA2,IFNA4,IL12B,IL23A,IL6,LTA,LTB,TNFSF13B
Disability progression: CEL	Activation of IRF by Cytosolic Pattern Recognition Receptors	2.43	2	0.062	CD40,IFNA4,IL6,LTA
Disability progression: CEL	Crosstalk between Dendritic Cells and Natural Killer Cells	6.58	2.121	0.099	CD40,IL12B,IL2RB,IL2RG,IL6,KIR2DL5A,LTA,LTB,TNFRSF1B
Disability progression: CEL	TREM1 Signaling	2.17	2	0.052	CD40,IL6,ITGB1,TREM1
Disability progression: CEL	Signaling by NOTCH2	4.73	-2.236	0.147	CNTN1,DLL1,JAG1,NOTCH2,UBB
Disability progression: CEL	Signaling by NOTCH1	2.15	-2	0.051	CNTN1,DLL1,JAG1,UBB
Disability progression: CEL	GP6 Signaling Pathway	2.09	-2.236	0.039	COL15A1,COL18A1,PRKCA,PRKCB,PRKCG
Disability progression: CEL	Synaptogenesis Signaling Pathway	1.46	-2.646	0.022	COMP,CREB3L4,GOSR1,PRKAR1B,RAF1,VTI1A,VTI1B
Disability progression: CEL	SPINK1 Pancreatic Cancer Pathway	2.56	2	0.067	CPD,CTRC,KLK15,PRSS3
Disability progression: CEL	RAR Activation	2.97	-2.309	0.028	CREB3L4,CSNK2A2,EPO,IL12B,IL6,LTA,LTB,MMP8,MMP9,PDE6D,PRKAR1B,TNFSF13B
Disability progression: CEL	Insulin Secretion Signaling Pathway	3.42	-3.162	0.036	CREB3L4,DLD,GOSR1,PDIA3,PRKAR1B,PRKCA,PRKCB,PRKCG,VTI1A,VTI1B
Disability progression: CEL	CREB Signaling in Neurons	1.44	-3.317	0.018	CREB3L4,EGFR,FGFR3,FZD10,KDR,PDIA3,PRKAR1B,PRKCA,PRKCB,PRKCG,RAF1
Disability progression: CEL	Eicosanoid Signaling	3.36	-2.53	0.036	CREB3L4,EGFR,HPGDS,ITGB1,PDIA3,PRKAR1B,PRKCA,PRKCB,PRKCG,RAF1
Disability progression: CEL	Oxytocin Signaling Pathway	2.18	-2.121	0.028	CREB3L4,EGFR,IL6,PRKAR1B,PRKCA,PRKCB,PRKCG,RAF1
Disability progression: CEL	GNRH Signaling	2.56	-2.646	0.037	CREB3L4,EGFR,PRKAR1B,PRKCA,PRKCB,PRKCG,RAF1
Disability progression: CEL	White Adipose Tissue Browning Pathway	1.34	-2	0.029	CREB3L4,FGFR3,KDR,PRKAR1B
Disability progression: CEL	FGF Signaling	2	-2	0.046	CREB3L4,FGFR3,PRKCA,RAF1
Disability progression: CEL	WNT/Ca+ pathway	4.35	-2.449	0.091	CREB3L4,FZD10,PDE6D,PDIA3,PRKCA,ROR1
Disability progression: CEL	G-Protein Coupled Receptor Signaling	0.425	-2.828	0.011	CREB3L4,FZD10,PDE6D,PRKAR1B,PRKCA,PRKCB,PRKCG,RAF1
Disability progression: CEL	Glutaminergic Receptor Signaling Pathway (Enhanced)	2.33	-3	0.028	CREB3L4,GOSR1,PDIA3,PRKAR1B,PRKCA,PRKCB,PRKCG,VTI1A,VTI1B
Disability progression: CEL	Sleep REM Signaling Pathway	3.97	-2.646	0.063	CREB3L4,IL12B,IL6,LTA,LTB,PRKAR1B,TNFSF13B
Disability progression: CEL	Acetylcholine Receptor Signaling Pathway	2.53	-2.646	0.036	CREB3L4,IL6,PDIA3,PRKAR1B,PRKCA,PRKCB,PRKCG
Disability progression: CEL	Protein Kinase A Signaling	1.31	-2.828	0.02	CREB3L4,PDE6D,PDIA3,PRKAR1B,PRKCA,PRKCB,PRKCG,RAF1
Disability progression: CEL	Dopamine-DARPP32 Feedback in cAMP Signaling	2.01	-2.449	0.032	CREB3L4,PDIA3,PRKAR1B,PRKCA,PRKCB,PRKCG
Disability progression: CEL	Synaptic Long Term Potentiation	3.5	-2.646	0.053	CREB3L4,PDIA3,PRKAR1B,PRKCA,PRKCB,PRKCG,RAF1
Disability progression: CEL	Docosahexaenoic Acid (DHA) Signaling	3.1	-2.333	0.036	CREB3L4,PDIA3,PRKAR1B,PRKCA,PRKCB,PRKCG,RAF1,TNFRSF11B,TNFRSF1B
Disability progression: CEL	Corticotropin Releasing Hormone Signaling	2.42	-2.449	0.04	CREB3L4,PRKAR1B,PRKCA,PRKCB,PRKCG,RAF1
Disability progression: CEL	Sperm Motility	4.33	-2.236	0.043	CSF1R,EGFR,FGFR3,KDR,PDIA3,PRKAR1B,PRKCA,PRKCB,PRKCG,ROR1,TIE1
Disability progression: CEL	EGF Signaling	2.67	-2	0.071	CSNK2A2,EGFR,PRKCA,RAF1
Disability progression: CEL	PDGF Signaling	1.99	-2	0.046	CSNK2A2,PRKCA,PRKCB,RAF1
Disability progression: CEL	Transcriptional regulation by RUNX1	1.21	-2	0.026	CSNK2A2,PRKCB,RSPO3,UBB
Disability progression: CEL	NOD1/2 Signaling Pathway	2.59	2.646	0.037	CXCL13,IFNA4,IL12B,IL6,LTA,LTB,TNFSF13B
Disability progression: CEL	NRF2-mediated Oxidative Stress Response	2.63	-2.449	0.034	CYP3A4,DNAJB9,ERP29,PRKCA,PRKCB,PRKCG,RAF1,UBB
Disability progression: CEL	FXR/RXR Activation	3.29	-2.828	0.043	CYP3A4,FASN,IL12B,IL1RN,IL6,LTA,LTB,TNFSF13B
Disability progression: CEL	Signaling by ROBO receptors	1.57	-2	0.034	DAG1,PRKCA,ROBO3,UBB
Disability progression: CEL	Signaling by NOTCH3	2.85	-2	0.08	DLL1,EGFR,JAG1,UBB
Disability progression: CEL	Aldosterone Signaling in Epithelial Cells	2.16	-2.236	0.035	DNAJB9,PDIA3,PRKCA,PRKCB,PRKCG,RAF1
Disability progression: CEL	Response to elevated platelet cytosolic Ca2+	5.22	-2.333	0.068	ECM1,PPBP,PRKCA,PRKCB,PRKCG,SERPINA3,STX4,TMX3,VTI1B
Disability progression: CEL	Glioblastoma Multiforme Signaling	1.07	-2	0.023	EGFR,FZD10,PDIA3,RAF1
Disability progression: CEL	Pancreatic Secretion Signaling Pathway	3.12	-3	0.036	EGFR,GOSR1,PDIA3,PRKAR1B,PRKCA,PRKCB,PRKCG,VTI1A,VTI1B
Disability progression: CEL	p70S6K Signaling	0.477	-2.646	0.012	EGFR,IL2RG,PDIA3,PRKCA,PRKCB,PRKCG,RAF1
Disability progression: CEL	Neuregulin Signaling	4.71	-2.449	0.068	EGFR,ITGB1,ITGB2,NRG1,PRKCA,PRKCB,PRKCG,RAF1
Disability progression: CEL	ERBB Signaling	3.52	-2.449	0.064	EGFR,NRG1,PRKCA,PRKCB,PRKCG,RAF1
Disability progression: CEL	Signaling by ERBB2	2.85	-2	0.08	EGFR,NRG1,PRKCA,UBB
Disability progression: CEL	Thrombin Signaling	1.64	-2.449	0.027	EGFR,PDIA3,PRKCA,PRKCB,PRKCG,RAF1
Disability progression: CEL	G Beta Gamma Signaling	2.78	-2.449	0.046	EGFR,PRKAR1B,PRKCA,PRKCB,PRKCG,RAF1
Disability progression: CEL	UVB-Induced MAPK Signaling	2.79	-2	0.077	EGFR,PRKCA,PRKCB,PRKCG
Disability progression: CEL	UVC-Induced MAPK Signaling	3.87	-2.236	0.098	EGFR,PRKCA,PRKCB,PRKCG,RAF1
Disability progression: CEL	Erythropoietin Signaling Pathway	5.89	-2.714	0.062	EPO,HBG1,IL12B,IL6,LTA,LTB,PRKCA,PRKCB,PRKCG,RAF1,TNFSF13B
Disability progression: CEL	14-3-3-mediated Signaling	2.81	-2.236	0.047	GFAP,PDIA3,PRKCA,PRKCB,PRKCG,RAF1
Disability progression: CEL	Netrin Signaling	2.81	-2.646	0.04	GOSR1,PRKAR1B,PRKCA,PRKCB,PRKCG,VTI1A,VTI1B
Disability progression: CEL	Role of Hypercytokinemia/hyperchemokinemia in the Pathogenesis of Influenza	2	2	0.046	IFNA4,IL12B,IL1RN,IL6
Disability progression: CEL	CGAS-STING Signaling Pathway	2.6	2.449	0.043	IFNA4,IL12B,IL6,LTA,LTB,TNFSF13B
Disability progression: CEL	ISGylation Signaling Pathway	1.67	2	0.037	IFNA4,IL6,ITGB1,ITGB2
Disability progression: CEL	Adrenergic Receptor Signaling Pathway (Enhanced)	4.55	-3.162	0.05	IL12B,IL6,LTA,LTB,PDIA3,PRKAR1B,PRKCA,PRKCB,PRKCG,TNFSF13B
Disability progression: CEL	Parkinson's Signaling Pathway	1.1	2.449	0.02	IL12B,IL6,LTA,LTB,TNFSF13B,UBB
Disability progression: CEL	Role of Chondrocytes in Rheumatoid Arthritis Signaling Pathway	4.99	2.333	0.064	IL1RN,IL6,ITGB1,LTA,MMP7,MMP8,MMP9,TNFRSF11B,TNFRSF1B
Disability progression: CEL	Orexin Signaling Pathway	1.53	-2.449	0.025	IL6,PDIA3,PRKAR1B,PRKCA,PRKCB,PRKCG
Disability progression: CEL	HOTAIR Regulatory Pathway	1.66	2.236	0.031	JAM2,MMP7,MMP8,MMP9,SPP1
Disability progression: CEL	Signaling by VEGF	1.67	-2	0.037	KDR,NRP2,PRKCA,PRKCB
Disability progression: CEL	VEGF Family Ligand-Receptor Interactions	3.77	-2.236	0.071	KDR,NRP2,PRKCA,PRKCB,PRKCG,RAF1
Disability progression: CEL	Nitric Oxide Signaling in the Cardiovascular System	2.19	-2.236	0.042	KDR,PRKAR1B,PRKCA,PRKCB,PRKCG
Disability progression: CEL	Degradation of the extracellular matrix	2.41	2	0.061	MMP7,MMP8,MMP9,SPP1
Disability progression: CEL	ERBB4 Signaling	3.28	-2.236	0.074	NRG1,PRKCA,PRKCB,PRKCG,RAF1
Disability progression: CEL	Cohesin Chromatin Regulation Pathway	0.657	-2	0.016	PCDHA7,PCDHAC2,PCDHGA10,PCDHGA12
Disability progression: CEL	Neuropathic Pain Signaling in Dorsal Horn Neurons	2.51	-2.236	0.05	PDIA3,PRKAR1B,PRKCA,PRKCB,PRKCG
Disability progression: CEL	Melatonin Signaling	4.14	-2.236	0.083	PDIA3,PRKAR1B,PRKCA,PRKCB,PRKCG,RAF1
Disability progression: CEL	Apelin Cardiomyocyte Signaling Pathway	1.8	-2	0.04	PDIA3,PRKCA,PRKCB,PRKCG
Disability progression: CEL	Endothelin-1 Signaling	1.38	-2.236	0.026	PDIA3,PRKCA,PRKCB,PRKCG,RAF1
Disability progression: CEL	Androgen Signaling	1.08	-2	0.024	PRKAR1B,PRKCA,PRKCB,PRKCG
Disability progression: CEL	_-Adrenergic Signaling	2.37	-2	0.046	PRKAR1B,PRKCA,PRKCB,PRKCG,RAF1
Disability progression: CEL	IL-3 Signaling	2.13	-2	0.051	PRKCA,PRKCB,PRKCG,RAF1
Disability progression: CEL	Thrombopoietin Signaling	3.43	-2.236	0.079	PRKCA,PRKCB,PRKCG,RAF1,THPO
Propensity matching: CombiWISE vs Brain damage	Sertoli Cell-Germ Cell Junction Signaling Pathway (Enhanced)	2.34	2	0.017	A2M,IL1R1,TNFRSF11B,TNFRSF1A
Propensity matching: CombiWISE vs Brain damage	IL-4 Signaling	1.09	2	0.007	ALOX15B,COL15A1,COL28A1,IL2RG
Propensity matching: CombiWISE vs Brain damage	NF-_B Signaling	1.1	2	0.007	CSNK2A2,IL1R1,TNFRSF11B,TNFRSF1A
Propensity matching: CombiWISE vs Brain damage	TNFs bind their physiological receptors	7.74	2.236	0.172	EDA,EDA2R,EDAR,TNFRSF11B,TNFRSF1A
Propensity matching: CombiWISE vs Brain damage	NAFLD Signaling Pathway	2.4	2	0.018	EDA,FASN,TNFRSF11B,TNFRSF1A
Propensity matching: CombiWISE vs Brain damage	Cardiac Hypertrophy Signaling (Enhanced)	1.72	2	0.009	EDA,IL1R1,IL2RG,TNFRSF11B,TNFRSF1A
Propensity matching: CombiWISE vs Brain damage	FAK Signaling	0.47	2	0.004	EFNB1,ETS2,IL1R1,IL2RG
Disability progression: CombiWISE	Coronavirus Pathogenesis Pathway	4.64	2.268	0.142	ABL1,ACE2,ADAM17,ADAM9,AGT,CCL2,CCL5,CXCL8,ELK1,HDAC8,IFNA14,IFNAR1,IFNW1,IL6,KNG1,MAP2K4,MAPK13,MAPK9,NUP98,OAS1,PA2G4,PTGS2,RBL2,RPS3,SMAD4,STAT1,STAT3,TBK1,TGFB1
Disability progression: CombiWISE	Glioma Signaling	4.1	2.138	0.16	ABL1,AKT2,CAMK2B,CAMK2D,CDKN2D,EGFR,HDAC8,IGF1R,IGF2,IGF2R,MAP2K2,MDM2,PA2G4,PDGFB,PDGFRB,PRKCG,PRKCZ,RAF1,RBL2,SHC1
Disability progression: CombiWISE	RHO GTPases Activate WASPs and WAVEs	0.746	-2	0.111	ABL1,BTK,PTK2,RAC1
Disability progression: CombiWISE	HDR through Homologous Recombination (HRR) or Single Strand Annealing (SSA)	0.412	-2.121	0.071	ABL1,CHEK1,MRE11,POLH,RAD1,RMI1,UBC,UBE2N
Disability progression: CombiWISE	RHO GTPase cycle	3.26	2.654	0.102	ABL2,AMIGO2,ARFGAP2,ARHGAP1,ARHGEF10,ARHGEF25,CCT7,CDC37,CKB,CLTC,CPD,CSK,CUL3,DEF6,DOCK9,DSG2,EPHA2,FAF2,FRS2,GJA1,IL32,ITSN1,LCK,MACO1,MYO6,NET1,NSFL1C,NUDC,OSBPL11,PAK5,PDE5A,PGRMC2,RAC1,RACGAP1,SHMT2,SLITRK3,SLITRK5,STMN2,STOM,TIAM1,TMOD3,TOR1AIP1,TPM3,TPM4,TRIO,TWF1
Disability progression: CombiWISE	Metabolism of water-soluble vitamins and cofactors	2.01	2.333	0.153	ACACB,BTD,CYB5A,FASN,PDZD11,RFK,TCN1,TPK1,VNN2
Disability progression: CombiWISE	Activation of gene expression by SREBF (SREBP)	0.974	2.236	0.122	ACACB,FASN,MED1,MVK,PMVK
Disability progression: CombiWISE	Acetylcholine Receptor Signaling Pathway	0.377	2.496	0.067	ACHE,ADAM17,ADAM19,ADAM9,AKT2,CACNA2D3,CAMK2B,CAMK2D,CREB3L4,IL6,PDIA3,PRKCG,PRKCZ
Disability progression: CombiWISE	Glycerophospholipid biosynthesis	1.38	3.317	0.111	ACHE,ALPI,CHKB,CSNK2A2,GPCPD1,GPD1,PLA2G2E,PLA2R1,PLAAT3,PLD3,PNPLA2
Disability progression: CombiWISE	Role of Osteoblasts in Rheumatoid Arthritis Signaling Pathway	24.5	-2	0.27	ACVR2B,AKT2,BMP7,CD70,CLCF1,CNTF,COL1A1,CSF2,CTNNB1,CTSA,CTSB,CTSD,CTSF,CTSG,CTSH,CTSO,CTSS,CXCL8,EDA,FZD10,IGF1R,IGF2R,IL12A,IL12B,IL15,IL17A,IL17C,IL21,IL36A,IL4,IL6,LEP,LRP1,LTA,LTB,MMP10,MMP12,MMP19,MMP20,MMP3,MMP7,MMP8,MMP9,OSM,PROK1,PTGS2,SFRP1,SFRP2,SFRP4,SMAD4,SMURF2,SOST,STAT1,STAT3,STAT6,TGFB1,TGFB3,TNFRSF11B,TNFSF12,TNFSF14,TNFSF15,TNFSF8,TNFSF9,VEGFA,VEGFD,WNT5A
Disability progression: CombiWISE	LGI-ADAM interactions	2.06	2	0.286	ADAM11,DLG4,LGI3,STX1B
Disability progression: CombiWISE	CREB Signaling in Neurons	0.45	2.214	0.066	ADGRF5,AKT2,BMP6,CACNA2D3,CAMK2B,CAMK2D,CREB3L4,EGFR,ELK1,FGFR3,FGFR4,FZD10,GABBR1,GABBR2,GHR,GLP1R,GPR142,GRID1,GRID2,HCAR2,HGF,HTR2A,IGF1R,IGF2R,INSR,KDR,LTB4R,MAP2K2,NTRK2,PDGFB,PDGFRB,PDIA3,PRKCG,PRKCZ,RAF1,SHC1,TGFB1,TNFRSF11A,UTS2R,VEGFA
Disability progression: CombiWISE	Clathrin-mediated endocytosis	3.41	2.065	0.146	AGFG1,ARF6,CBL,CLTC,DNM2,EGFR,EPS15L1,HBEGF,HSPA8,IGF2R,ITSN1,M6PR,PACSIN3,RAB5C,SYT11,SYT2,UBC,VAMP8,WNT5A
Disability progression: CombiWISE	Neuroprotective Role of THOP1 in Alzheimer's Disease	7.66	-2.558	0.213	AGT,CMA1,CTSG,DPP7,ECE1,F7,FAP,GNRH1,GZMA,GZMK,GZMM,HTRA2,KLK1,KLK11,KLK15,KLK3,KLK4,KLK5,KLK6,KLK8,KNG1,MMP9,PRSS1,PRSS8,SERPINA3,TPSG1
Disability progression: CombiWISE	Intrinsic Pathway for Apoptosis	1.72	2.121	0.145	AKT2,APAF1,DYNLL1,PPP3R1,STAT3,YWHAB,YWHAQ,YWHAZ
Disability progression: CombiWISE	Synaptogenesis Signaling Pathway	12.2	2.994	0.178	AKT2,APOE,BDNF,CAMK2B,CAMK2D,CDH11,CDH15,CDH2,CDH3,CDH6,CDH7,COMP,CREB3L4,CRK,CTNNB1,DLG4,EFNA2,EFNA3,EFNA4,EFNA5,EFNB1,EFNB2,EFNB3,EPHA1,EPHA10,EPHA2,EPHB4,GOSR1,HCK,HSPA8,ITSN1,LCK,LRP1,LRRTM2,NAP1L1,NECTIN3,NLGN1,NLGN3,NLGN4X,NTRK2,RAB5C,RAC1,RAF1,RPS6KB1,SGTA,SHC1,STX1B,SYT11,SYT17,SYT2,SYT5,THBS2,TIAM1,VTI1A,VTI1B,YES1
Disability progression: CombiWISE	Gap Junction Signaling	1.53	2.043	0.089	AKT2,BIRC5,CCN3,CDH2,CREB3L4,CTNNB1,EGFR,GJA1,GJD2,HSPA8,HTR2A,IL1R2,MAP2K2,MAP2K4,MAPK9,NT5C,OXT,PDGFRB,PDIA3,PLA2G2E,PPP3R1,PRKCG,PRKCZ,RAF1,SOST,TGFB1,TNFRSF11B,TNFRSF1A,TNFRSF1B
Disability progression: CombiWISE	NF-_B Signaling	0	2.414	0.051	AKT2,CD40,CSNK2A2,EGFR,FGFR3,FGFR4,GH1,GHR,IGF1R,IGF2R,IL1R1,IL1R2,IL36A,INSR,KDR,LCK,LTA,MAP3K3,NGF,NTRK2,PDGFRB,PRKCZ,RAF1,TBK1,TNFRSF11A,TNFRSF11B,TNFRSF1A,TNFRSF1B,UBE2N
Disability progression: CombiWISE	FOXO-mediated transcription	1.58	2	0.211	AKT2,YWHAB,YWHAQ,YWHAZ
Disability progression: CombiWISE	LPS/IL-1 Mediated Inhibition of RXR Function	2.31	2.138	0.105	ALDH1A1,ALDH3A1,APOE,CD14,CHST2,CHST3,CHST5,CPT1B,CYP3A4,FABP1,FABP3,GSTA4,GSTP1,HS6ST1,IL1R1,IL1R2,IL1RAP,IL1RL2,IL36A,LY96,MAP2K4,MAPK9,SOD3,TNFRSF11B,TNFRSF1A,TNFRSF1B,WSCD2
Disability progression: CombiWISE	Signaling by ALK	2.2	2.449	0.214	ALK,CD274,FRS2,IL2RG,SHC1,STAT3
Disability progression: CombiWISE	Ferroptosis Signaling Pathway	1.5	2.673	0.107	ALOX15B,ANGPTL4,ARF6,CARS1,CTSB,FTL,GCH1,H2AZ1,HSPB1,MAP2K2,RAF1,RBL2,SAT1,STAT3
Disability progression: CombiWISE	L1CAM interactions	1.35	2.496	0.104	ANK2,CLTC,CNTN1,CSNK2A2,DLG4,DNM2,EGFR,HSPA8,LAMB1,MAP2K2,NFASC,NRP2,RAC1
Disability progression: CombiWISE	Neutrophil degranulation	15.7	2.46	0.168	AOC1,APAF1,APRT,BST1,CAMP,CD14,CD300A,CD47,CD58,CD93,CEACAM3,CLEC4C,CLEC5A,CRISP3,CRISPLD2,CTSA,CTSB,CTSD,CTSG,CTSH,CTSS,DPP7,DSC1,DYNLL1,DYNLT1,FAF2,FCGR2A,FCGR3A/FCGR3B,FCN1,FOLR3,FTL,GAA,GDI2,GNS,GPI,GSN,GSTP1,HEXB,HMGB1,HSPA1A/HSPA1B,HSPA8,IGF2R,ITGB2,LILRB2,LTF,MANBA,MCEMP1,MLEC,MMP8,MMP9,NFASC,NME2,OLR1,OSCAR,PA2G4,PECAM1,PIGR,PLAUR,PPBP,PRCP,PSAP,PSMB1,PTX3,QPCT,RAB5C,RAC1,RNASE2,S100A11,S…
Disability progression: CombiWISE	trans-Golgi Network Vesicle Budding	4.42	2.324	0.203	AP4M1,CLINT1,CLTC,CPD,DNM2,FTL,GNS,HSPA8,IGF2R,M6PR,RAB5C,STX4,TXNDC5,VAMP8,YIPF6
Disability progression: CombiWISE	Induction of Apoptosis by HIV1	1.34	2.121	0.123	APAF1,FAS,HTRA2,MAP2K4,MAPK9,TNFRSF11B,TNFRSF1A,TNFRSF1B
Disability progression: CombiWISE	Asparagine N-linked glycosylation	1.97	2.449	0.194	ASGR1,ASGR2,FUT8,PDIA3,UAP1,UMOD
Disability progression: CombiWISE	Ion channel transport	0.341	2.111	0.066	ASIC4,ATP1B2,ATP1B3,C8orf44-SGK3/SGK3,CAMK2B,CAMK2D,CLCNKB,PDZD11,RAF1,STOM,UBC,WNK3
Disability progression: CombiWISE	Superpathway of Inositol Phosphate Compounds	0.673	2.183	0.076	CA3,CDC25B,DUSP13B,DUSP28,IGBP1,INPP5E,ITPKC,NT5C,NUDT3,PDCD1,PDXP,PPFIA1,PPP2R3A,PPP2R5A,PPP3R1,PTPRH,RNGTT,SOCS3
Disability progression: CombiWISE	3-phosphoinositide Degradation	1.04	2	0.088	CA3,CDC25B,DUSP13B,DUSP28,IGBP1,INPP5E,NT5C,NUDT3,PDCD1,PDXP,PPFIA1,PPP2R3A,PPP2R5A,PPP3R1,PTPRH,RNGTT,SOCS3
Disability progression: CombiWISE	D-myo-inositol (1,4,5,6)-Tetrakisphosphate Biosynthesis	0.996	2.324	0.087	CA3,CDC25B,DUSP13B,DUSP28,IGBP1,NT5C,NUDT3,PDCD1,PDXP,PPFIA1,PPP2R3A,PPP2R5A,PPP3R1,PTPRH,RNGTT,SOCS3
Disability progression: CombiWISE	Role of Hypercytokinemia/hyperchemokinemia in the Pathogenesis of Influenza	6.02	-2.065	0.221	CCL2,CCL5,CXCL3,CXCL8,IFNA14,IFNA16,IFNA7,IFNAR1,IFNL1,IFNL2,IFNW1,IL12A,IL12B,IL17A,IL36A,IL6,ISG15,OAS1,STAT1
Disability progression: CombiWISE	Cilium Assembly	0	-2	0.024	CCT7,CDK1,CEP57,DYNLL1,INPP5E
Disability progression: CombiWISE	Toll-like Receptor Cascades	0.917	2	0.129	CD14,DNM2,ITGB2,LY96
Disability progression: CombiWISE	Caspase activation via Death Receptors in the presence of ligand	1.84	2	0.25	CD14,FAS,LY96,TNFRSF10B
Disability progression: CombiWISE	Activation of IRF by Cytosolic Pattern Recognition Receptors	3.84	-3.051	0.2	CD40,IFNA14,IFNA16,IFNA7,IFNAR1,IL6,ISG15,LTA,MAP2K4,MAPK9,PPIB,STAT1,TBK1
Disability progression: CombiWISE	Mitotic G2-G2/M phases	0	-2.121	0.04	CDC25B,CDK1,CEP57,DYNLL1,PSMA4,PSMA6,PSMB1,UBC
Disability progression: CombiWISE	MAPK6/MAPK4 signaling	1.96	-2.121	0.13	CDK1,DNAJB1,HSPB1,MAPKAPK5,MMP10,PSMA4,PSMA6,PSMB1,RAC1,RAG1,TNRC6B,UBC
Disability progression: CombiWISE	Dermatan Sulfate Degradation (Metazoa)	1.75	2	0.235	CEMIP2,FGFRL1,HEXB,IDS
Disability progression: CombiWISE	Regulation of TP53 Activity through Phosphorylation	0.923	-2.333	0.097	CHEK1,CHEK2,CSNK2A2,MAPKAPK5,MDM2,MRE11,RAD1,RMI1,UBC
Disability progression: CombiWISE	Regulation of TP53 Activity through Methylation	1.58	-2	0.211	CHEK2,EHMT2,MDM2,UBC
Disability progression: CombiWISE	GPVI-mediated activation cascade	2.31	-2.646	0.2	COL1A1,LAT,LCK,MPIG6B,PDPK1,PRKCZ,RAC1
Disability progression: CombiWISE	WNT/Ca+ pathway	0.414	2.236	0.076	CREB3L4,FZD10,PDIA3,ROR1,WNT5A
Disability progression: CombiWISE	TCR signaling	1.05	-2.309	0.095	CSK,ENAH,GRAP2,LAT,LCK,PDPK1,PSMA4,PSMA6,PSMB1,UBC,UBE2N,VASP
Disability progression: CombiWISE	BAG2 Signaling Pathway	0.569	2	0.082	CTSB,HSPA1A/HSPA1B,HSPA8,MDM2,PSMA4,PSMA6,PSMB1
Disability progression: CombiWISE	HIPPO signaling	1.38	-2.121	0.115	DLG4,ITCH,PPP2R3A,PPP2R5A,SMAD4,TEAD3,TEAD4,YWHAB,YWHAQ,YWHAZ
Disability progression: CombiWISE	XBP1(S) activates chaperone genes	0.464	2	0.083	DNAJB9,FKBP14,PDIA6,SHC1
Disability progression: CombiWISE	Role of RIG1-like Receptors in Antiviral Innate Immunity	0.502	-2	0.087	IFNA14,IFNA16,IFNA7,TBK1
Disability progression: CombiWISE	Interleukin-1 family signaling	2.61	2.183	0.132	IL18BP,IL18R1,IL1R1,IL1R2,IL1RAP,IL1RL2,IL36A,IL4,MAP2K4,MAP3K3,PSMA4,PSMA6,PSMB1,STAT3,TBK1,UBC,UBE2N
Disability progression: CombiWISE	Receptor-type tyrosine-protein phosphatases	2.2	2.236	0.25	IL1RAP,PPFIA1,SLITRK3,SLITRK4,SLITRK5
Disability progression: CombiWISE	Rap1 signalling	1.84	2	0.25	RAF1,RAP1GAP,YWHAB,YWHAZ
Covariates: DRB1*15:01/03	Molecular Mechanisms of Cancer	6.17	2.142	0.074	ABL1,ADGRG2,AKT2,AURKA,BCL2L1,BID,BMP1,BMP6,BMPR2,CAMK2D,CDKN2D,CHEK1,CRK,CSF2RB,DIRAS3,FYN,GABBR1,GPR142,GRB2,GRP,GSK3B,HAT1,HGF,HIF1A,IFNLR1,IL12RB2,IL15RA,IL17RB,IL18R1,IL1R1,IL1RL2,IL22RA1,IL4R,IL6R,IL6ST,IL9,ITGB2,LGR5,LRP1,LTB4R,MAP2K4,MAPK9,MDM2,MMP16,MMP19,MMP20,MMP7,MMP8,NOTCH1,NRAS,PAK5,PLCB1,PRKAR1B,PRKCB,PRKCG,PTK2,RAF1,RBL2,RND1,RXFP1,SHC1,TGFB1,UTS2R,VEGFA
Covariates: DRB1*15:01/03	Glioma Signaling	4.42	2.887	0.125	ABL1,AKT2,CAMK1D,CAMK2D,CDKN2D,EGFR,GRB2,IGF1R,MDM2,NRAS,PDGFRA,PRKCB,PRKCG,RAF1,RBL2,SHC1
Covariates: DRB1*15:01/03	ROBO SLIT Signaling Pathway	10.6	2.041	0.194	ABL1,AKT2,CDH2,ENAH,FGR,FLT1,FYN,GSK3B,HCK,LCK,MMP7,NRXN1,NRXN2,PAK5,PGF,PLXNA1,PRKAR1B,PROK1,PTK2,ROBO3,ROBO4,TGFB1,UNC5B,VEGFA,VEGFB
Covariates: DRB1*15:01/03	IL-15 Production	22.4	3.667	0.303	ABL1,ALK,CLK2,CSF2RA,EGFR,EPHA2,EPHA3,EPHA4,EPHA5,EPHB2,EPHB3,ERBB3,FGFR3,FGR,FLT1,FYN,HCK,IFNB1,IGF1R,INSR,IRF1,LCK,MAP2K4,MET,MUSK,NTRK2,NTRK3,PDGFRA,PTK2,PTK6,ROR1,SYK,TEK,TIE1,TWF1,TYRO3,ZAP70
Covariates: DRB1*15:01/03	Netrin-1 signaling	8.14	2.496	0.295	ABLIM3,AGAP2,DSCAM,FYN,HJV,NEO1,NTN4,PTK2,RGMA,RGMB,UNC5A,UNC5B,UNC5D
Covariates: DRB1*15:01/03	LGI-ADAM interactions	5.11	2.449	0.429	ADAM11,ADAM22,ADAM23,DLG4,STX1A,STX1B
Covariates: DRB1*15:01/03	Acetylcholine Receptor Signaling Pathway	1.66	3.207	0.071	ADAM17,ADAM19,ADAM9,AKT2,CACNA2D3,CAMK2D,CREB3L4,FYN,NGFR,PDIA3,PLCB1,PRKAR1B,PRKCB,PRKCG
Covariates: DRB1*15:01/03	RAR Activation	6.33	3.363	0.092	ADAM17,AKT2,BMPR2,CAMK2D,CLCF1,COL1A1,CREB3L4,CSF2RB,CSNK2A2,DIRAS3,DKK2,EPO,HIF1A,IGFBP3,IL17A,IL31,IL33,IL5,KAT2B,LAMB1,MAP2K4,MAPK9,MED1,MMP8,OSM,PDE1A,PDE3A,PDE6D,PDPK1,PRKAR1B,RBP7,RND1,RORB,RORC,RPS6KA5,SMPDL3A,TGFB1,TNFSF12,TNFSF9,VEGFA
Covariates: DRB1*15:01/03	Neuregulin Signaling	6.78	2	0.16	ADAM17,AKT2,CRK,DLG4,EGFR,ERBB3,GRB2,HBEGF,HSP90B1,ITGB2,NRAS,NRG2,NRG3,PDPK1,PRKCB,PRKCG,RAF1,RNF41,SHC1
Covariates: DRB1*15:01/03	Role of JAK family kinases in IL-6-type Cytokine Signaling	14.3	2.132	0.289	ADAM17,BCL2L1,CLCF1,CNTFR,HSP90B1,IL6R,IL6ST,IRF1,LIFR,MAP2K4,MAPK9,MCL1,OSM,PGF,POMC,PROK1,SERPINA1,SERPINA10,SERPINA7,SERPINA9,TGFB1,VEGFA,VEGFB,VIP
Covariates: DRB1*15:01/03	Signaling by ERBB4	5.64	2.111	0.203	ADAM17,DLG4,EGFR,ERBB3,GRB2,HBEGF,NRAS,NRG2,NRG3,RPS27A,SHC1,UBB
Covariates: DRB1*15:01/03	Notch Signaling	1.82	2.236	0.132	ADAM17,DLL1,JAG1,NOTCH1,NOTCH3
Covariates: DRB1*15:01/03	TNF signaling	1.16	2.236	0.088	ADAM17,MAPKAPK2,RPS27A,TAX1BP1,UBB
Covariates: DRB1*15:01/03	Signaling by NTRK1 (TRKA)	4.86	2.496	0.16	ADCYAP1,AP2A2,CLTC,CRK,DNM2,FRS2,GRB2,MAPKAPK2,MAPKAPK3,NRAS,NTRK2,RPS6KA5,SHC1
Covariates: DRB1*15:01/03	FAK Signaling	1.72	2.06	0.052	ADGRG2,AKT2,BCAR3,BMPR2,CAPN3,CDH5,COL1A1,CRK,CSF2RB,ECM1,EFNA4,EFNA5,EFNB1,EFNB2,EFNB3,EGFR,FLT1,FYN,GABBR1,GPR142,GRB2,GSK3B,IFNLR1,IGF1R,IL12RB2,IL15RA,IL17RB,IL18R1,IL1R1,IL1RL2,IL22RA1,IL33,IL4R,IL6R,IL6ST,ITGB2,LCK,LGR5,LTB4R,MAP2K4,MAPK9,MAPKAPK5,MDM2,MET,NANOG,NRAS,PAK5,PDGFRA,PDPK1,PTK2,RAF1,RXFP1,TGFB1,UTS2R
Covariates: DRB1*15:01/03	CREB Signaling in Neurons	2.2	4.11	0.06	ADGRG2,AKT2,BMP6,BMPR2,CACNA2D3,CAMK2D,CREB3L4,EGFR,FGFR3,FLT1,GABBR1,GPR142,GRB2,GRIA4,GRID2,HGF,IGF1R,INSR,LGR5,LTB4R,NGFR,NRAS,NTRK2,NTRK3,PDGFRA,PDIA3,PLCB1,PRKAR1B,PRKCB,PRKCG,RAF1,RXFP1,SHC1,TGFB1,TNFRSF11A,UTS2R,VEGFA
Covariates: DRB1*15:01/03	Clathrin-mediated endocytosis	3.3	2.138	0.109	AGFG1,AP2A2,CLTC,DNM2,EGFR,EPS15L1,GRB2,HBEGF,ITSN1,LRP2,RAB5C,RPS27A,SYT11,UBB
Covariates: DRB1*15:01/03	Cargo recognition for clathrin-mediated endocytosis	3.11	2.309	0.114	AGFG1,AP2A2,CLTC,EGFR,EPS15L1,GRB2,HBEGF,ITSN1,LRP2,RPS27A,SYT11,UBB
Covariates: DRB1*15:01/03	DHCR24 Signaling Pathway	6.09	2.668	0.139	AGT,AHSG,AKT2,APOL1,APOM,C4B,C9,CETP,FGA,GGA3,GSK3B,ITIH4,KNG1,MDM2,NLGN1,NRAS,POMC,PRKCB,PRKCG,SERPINA1
Covariates: DRB1*15:01/03	WNK Renal Signaling Pathway	2.06	2.646	0.094	AGT,AKT2,ANAPC10,CLCNKB,INSR,MDM2,NR3C2,PRKCB,PRKCG,RPS6KA5
Covariates: DRB1*15:01/03	Cardiac Hypertrophy Signaling (Enhanced)	10.6	2.598	0.104	AGT,AKT2,BMPR2,CACNA2D3,CAMK2D,CHP1,CLCF1,CSF2RB,FGF12,FGF17,FGF4,FGFR3,GSK3B,IFNLR1,IGF1R,IL12RB2,IL15RA,IL17A,IL17RB,IL18R1,IL1R1,IL1RL2,IL22RA1,IL31,IL33,IL4R,IL5,IL6R,IL6ST,ITGB2,MAP2K4,MAPK9,MAPKAPK2,MAPKAPK3,NGFR,NRAS,OSM,PDE1A,PDE3A,PDE6D,PDIA3,PLCB1,PPP3R1,PRKAR1B,PRKCB,PRKCG,PTGS2,PTK2,RAF1,RPS6KA5,SMPDL3A,TG,TGFB1,TNFSF12,TNFSF9,WNT3A
Covariates: DRB1*15:01/03	Cachexia Signaling Pathway	8.28	2.082	0.109	AGT,AKT2,BMPR2,CAPN3,CCL2,CLCF1,FGA,GABARAPL1,GSK3B,HSP90B1,HSPA9,IFNGR1,IFNGR2,IGF1R,IGFBP3,IL17A,IL1R1,IL1RAP,IL1RL2,IL31,IL33,IL5,IL6R,INSR,LIFR,MAP2K4,MAPK9,NGFR,NR3C1,OSM,P4HB,PNPLA2,POMC,PRKAR1B,PRKCB,PRKCG,PSMB1,TGFB1,TNFSF12,TNFSF9
Covariates: DRB1*15:01/03	Estrogen Receptor Signaling	4.1	2.191	0.08	AGT,AKT2,CACNA2D3,CREB3L4,DLG4,EGFR,GRB2,GSK3B,HIF1A,HSP90B1,IGF1R,MED1,MMP16,MMP19,MMP20,MMP7,MMP8,NDUFV2,NOTCH1,NR3C1,NRAS,PDIA3,PGF,PLCB1,PRKAR1B,PRKCB,PRKCG,PROK1,RAF1,SHC1,SOD2,VEGFA,VEGFB
Covariates: DRB1*15:01/03	p70S6K Signaling	0	2.138	0.029	AGT,AKT2,EGFR,GRB2,IGHG1,IL4R,NRAS,PDIA3,PDPK1,PLCB1,PRKCB,PRKCG,RAF1,SHC1,SYK,YWHAE,YWHAG
Covariates: DRB1*15:01/03	Neutrophil degranulation	6.49	2.287	0.09	AHSG,AP2A2,AZU1,BST1,CAMP,CD14,CD177,CD55,CD59,CD63,CFD,CRISP3,CTSB,CTSD,DEFA1,FAF2,FCGR2A,FGR,GCA,GDI2,GSN,GSTP1,HEXB,ILF2,ITGB2,MMP8,NRAS,OLR1,PGLYRP1,PLAUR,PNP,PRG3,PSMB1,PTPRJ,PTX3,QPCT,RAB27A,RAB5C,S100A11,S100A9,SERPINA1,STOM,VAPA
Covariates: DRB1*15:01/03	Response to elevated platelet cytosolic Ca2+	8.1	2.558	0.167	AHSG,CD63,CFD,ECM1,F5,FGA,FLNA,HGF,ITIH4,KNG1,PRKCB,PRKCG,SERPINA1,SERPING1,SYTL4,TGFB1,TMX3,VEGFA,VEGFB,VTI1B,VWF,WDR1
Covariates: DRB1*15:01/03	Pancreatic Secretion Signaling Pathway	2.7	3.3	0.08	AKT2,AMY2B,BST1,CA10,CA2,CA7,CCK,EGFR,LIPN,PDIA3,PLCB1,PRKAR1B,PRKCB,PRKCG,STIM1,STX1A,STX1B,VIP,VTI1A,VTI1B
Covariates: DRB1*15:01/03	Synaptogenesis Signaling Pathway	18.7	4.621	0.167	AKT2,AP2A2,BDNF,CAMK2D,CDH11,CDH15,CDH2,CDH5,CREB3L4,CRK,DLG4,EFNA4,EFNA5,EFNB1,EFNB2,EFNB3,EPHA10,EPHA2,EPHA3,EPHA4,EPHA5,EPHB2,EPHB3,EPHB6,FGR,FYN,GRB2,GRIA4,GSK3B,HCK,ITSN1,LCK,LRP1,LRP8,LRRTM2,NAP1L1,NLGN1,NLGN2,NRAS,NRXN1,NRXN2,NTRK2,PRKAR1B,PTK2,RAB5C,RAF1,SHC1,STX1A,STX1B,SYT11,SYT5,VTI1A,VTI1B
Covariates: DRB1*15:01/03	Opioid Signaling Pathway	3.53	2.294	0.085	AKT2,AP2A2,CACNA2D3,CAMK1D,CAMK2D,CLTC,CREB3L4,FGR,FYN,GSK3B,HCK,LCK,MAP2K4,NRAS,PDE1A,PLCB1,POMC,PPP3R1,PRKAR1B,PRKCB,PRKCG,PTK2,RAF1,RPS6KA5
Covariates: DRB1*15:01/03	Production of Nitric Oxide and Reactive Oxygen Species in Macrophages	1.74	2.309	0.073	AKT2,APOL1,APOM,DIRAS3,IFNGR1,IFNGR2,IRF1,MAP2K4,MAPK9,NGFR,PRKCB,PRKCG,RND1,SERPINA1
Covariates: DRB1*15:01/03	Docosahexaenoic Acid (DHA) Signaling	5.68	3.272	0.107	AKT2,BCL2L1,BDNF,BID,BMP6,CCL20,CREB3L4,FABP1,FABP3,GSK3B,HGF,NGFR,NTRK2,PDIA3,PDPK1,PLCB1,PNPLA2,PRKAR1B,PRKCB,PRKCG,PTGS2,RAF1,STX1A,SYT11,SYT5,TGFB1,VEGFA
Covariates: DRB1*15:01/03	PTEN Signaling	7.56	-2.558	0.15	AKT2,BCL2L1,BMPR2,CSNK2A2,EGFR,FGFR3,FLT1,GRB2,GSK3B,IGF1R,INSR,ITGB2,MAGI2,NGFR,NRAS,NTRK2,NTRK3,PDGFRA,PDPK1,PTK2,RAF1,SHC1,TNFRSF11A
Covariates: DRB1*15:01/03	Glutaminergic Receptor Signaling Pathway (Enhanced)	3.27	3.53	0.079	AKT2,BDNF,CACNA2D3,CAMK2D,CHP1,CREB3L4,FMR1,GABBR1,GRIA4,NR3C1,PDIA3,PLCB1,PLD3,PNPLA2,PPP3R1,PRKAR1B,PRKCB,PRKCG,SCN2B,SHANK1,SHANK3,STX1A,STX1B,TGFB1,VTI1A,VTI1B
Covariates: DRB1*15:01/03	CDX Gastrointestinal Cancer Signaling Pathway	5.03	2.132	0.112	AKT2,BMP1,BMP6,CLCF1,DLL1,EFNB1,EGFR,GSK3B,HBEGF,HNF4A,IL17A,IL31,IL33,IL5,IL6R,LCT,OSM,PTGS2,TGFB1,TNFSF12,TNFSF9,WNT3A
Covariates: DRB1*15:01/03	CLEAR Signaling Pathway	8.1	-2.058	0.119	AKT2,BMP6,BMPR2,CD63,CHP1,CREB3L4,CTSB,CTSD,EGFR,FGFR3,FLT1,GSK3B,HEXB,HGF,HIF1A,IGF1R,INSR,KCNIP3,MAP4K3,MAPK9,NGFR,NRAS,NTRK2,NTRK3,PDGFRA,PLBD2,PPP3R1,PRKCB,PRKCG,TGFB1,TNFRSF11A,VEGFA,YWHAE,YWHAG
Covariates: DRB1*15:01/03	NF-_B Signaling	0.64	2.449	0.046	AKT2,BMPR2,CD40,CSNK2A2,EGFR,FGFR3,FLT1,GH1,GSK3B,IGF1R,IL1R1,IL33,INSR,LCK,NGFR,NRAS,NTRK2,NTRK3,PDGFRA,PRKCB,RAF1,TANK,TNFRSF11A,UBE2N,UBE2V1,ZAP70
Covariates: DRB1*15:01/03	WNT/_-catenin Signaling	3.8	-2.309	0.103	AKT2,BMPR2,CDH2,CDH5,CSNK2A2,DKK2,GJA1,GSK3B,KREMEN1,LRP1,MDM2,MMP7,RPS27A,SFRP1,TGFB1,UBB,WIF1,WNT3A
Covariates: DRB1*15:01/03	Role of NFAT in Cardiac Hypertrophy	4.06	3.273	0.096	AKT2,CACNA2D3,CAMK1D,CAMK2D,CHP1,GRB2,GSK3B,IGF1R,IL6R,IL6ST,MAP2K4,MAPK9,NRAS,PDIA3,PLCB1,PPP3R1,PRKAR1B,PRKCB,PRKCG,RAF1,SHC1,TGFB1
Covariates: DRB1*15:01/03	Oxytocin Signaling Pathway	2.73	2.132	0.077	AKT2,CACNA2D3,CCDC51,CHP1,CREB3L4,EGFR,GAD1,GJA1,GRB2,GSK3B,MAP2K4,MAPK9,NRAS,PLCB1,PNPLA2,PPP3R1,PRKAR1B,PRKCB,PRKCG,PTGS2,RAF1,SHC1
Covariates: DRB1*15:01/03	Orexin Signaling Pathway	0	2.121	0.033	AKT2,CACNA2D3,HIF1A,PDIA3,PLCB1,PRKAR1B,PRKCB,PRKCG
Covariates: DRB1*15:01/03	Thrombin Signaling	1.87	2.138	0.072	AKT2,CAMK1D,CAMK2D,DIRAS3,EGFR,GRB2,NRAS,PDIA3,PDPK1,PLCB1,PRKCB,PRKCG,PTK2,RAF1,RND1,SHC1
Covariates: DRB1*15:01/03	Neutrophil Extracellular Trap Signaling Pathway	4.82	2.121	0.085	AKT2,CAMP,CD14,CD209,CHP1,CLEC7A,COL1A1,COL25A1,COL6A1,DEFA1,FGR,FYN,GP1BA,HCK,HIF1A,IFNA16,IFNB1,IGHG1,ITGB2,LCK,MAP2K4,MAPK9,MCL1,NDUFV2,PDIA3,PLCB1,PNPLA2,PPP3R1,PRKCB,PRKCG,PTK2,RAF1,SELPLG,STIM1,SYK
Covariates: DRB1*15:01/03	IL-17 Signaling	12.4	-2.191	0.175	AKT2,CCL17,CCL2,CCL20,CLCF1,DEFB1,DEFB104A,DEFB107A,DEFB112,DEFB113,DEFB115,DEFB128,DEFB129,DEFB132,GSK3B,HSP90B1,IL17A,IL17RB,IL31,IL33,IL5,MAP2K4,MAPK9,NRAS,OSM,PGF,PROK1,PTGS2,TGFB1,TNFSF12,TNFSF9,VEGFA,VEGFB
Covariates: DRB1*15:01/03	IL-6 Signaling	6.88	2.524	0.155	AKT2,CD14,COL1A1,CSNK2A2,GRB2,IL1R1,IL1RAP,IL1RL2,IL33,IL6R,IL6ST,MAP2K4,MAPK9,MAPKAPK2,MCL1,NGFR,NRAS,RAF1,SHC1,VEGFA
Covariates: DRB1*15:01/03	Natural Killer Cell Signaling	3.84	2.183	0.098	AKT2,CD244,COL1A1,FYN,GRB2,HSPA9,IL12RB2,IL18R1,KIR3DL3,KLRC3,LCK,NCR1,NCR2,NECTIN2,NRAS,PAK5,RAF1,SYK,ULBP3,ZAP70
Covariates: DRB1*15:01/03	Regulation of the Epithelial Mesenchymal Transition by Growth Factors Pathway	7.4	2.711	0.134	AKT2,CDH2,EGFR,FGF12,FGF17,FGF4,FGFR3,FOXC2,FRS2,GRB2,GSK3B,HGF,HSF1,IL6R,MAP2K4,MAPK9,MET,NGFR,NRAS,PDGFRA,RAF1,SHC1,SMURF1,TGFB1,TNFSF12,TNFSF9
Covariates: DRB1*15:01/03	IL-3 Signaling	2.94	2.333	0.123	AKT2,CHP1,CSF2RB,GRB2,NRAS,PPP3R1,PRKCB,PRKCG,RAF1,SHC1
Covariates: DRB1*15:01/03	G_q Signaling	1.18	2.53	0.065	AKT2,CHP1,DIRAS3,GSK3B,PLCB1,PLD3,PPP3R1,PRKCB,PRKCG,RAF1,RND1
Covariates: DRB1*15:01/03	RANK Signaling in Osteoclasts	1.55	2.121	0.086	AKT2,CHP1,GSN,MAP2K4,MAPK9,PPP3R1,RAF1,TNFRSF11A
Covariates: DRB1*15:01/03	FGF Signaling	5.26	3.207	0.163	AKT2,CREB3L4,CRK,FGF12,FGF17,FGF4,FGFR3,FRS2,GRB2,HGF,MAPKAPK2,MET,RAF1,RPS6KA5
Covariates: DRB1*15:01/03	P2Y Purinergic Receptor Signaling Pathway	1.12	2.333	0.068	AKT2,CREB3L4,NRAS,PDIA3,PLCB1,PRKAR1B,PRKCB,PRKCG,RAF1
Covariates: DRB1*15:01/03	Signaling by ERBB2	8.38	2.138	0.28	AKT2,EGFR,ERBB3,FYN,GRB2,HBEGF,NRAS,NRG2,NRG3,PTK6,RNF41,RPS27A,SHC1,UBB
Covariates: DRB1*15:01/03	Leptin Signaling in Obesity	2.03	2	0.105	AKT2,GHRL,GRB2,PDE3A,PDIA3,PLCB1,POMC,PRKAR1B
Covariates: DRB1*15:01/03	L1CAM interactions	5.2	3.638	0.137	ALCAM,ANK2,AP2A2,CHL1,CLTC,CSNK2A2,DLG4,DNM2,EGFR,EPHB2,L1CAM,LAMB1,NCAM1,NRP1,NRP2,RPS6KA5,SCN2B
Covariates: DRB1*15:01/03	RHO GTPase cycle	2.79	3.413	0.069	AMIGO2,ARFGAP2,ARHGAP1,ARHGAP25,ARHGAP5,CCT7,CLTC,CPD,EPHA2,FAF2,FRS2,GJA1,GRB2,ITSN1,JAG1,LCK,MACO1,NET1,NSFL1C,OPHN1,PAK5,PGRMC2,PLXNA1,RND1,SLITRK3,SLITRK5,STMN2,STOM,TOR1AIP1,TWF1,ZAP70
Covariates: DRB1*15:01/03	Class I MHC mediated antigen processing and presentation	1.59	2.294	0.06	ANAPC10,CANX,CD14,CD207,ERAP1,ERAP2,FBXL4,FCGR1A,FGA,HERC1,LY96,PDIA3,PSMB1,RNF34,RNF41,RPS27A,S100A9,SEC61G,SMURF1,UBB,UBE2J1,UBE2N,UBE2V1
Covariates: DRB1*15:01/03	Senescence-Associated Secretory Phenotype (SASP)	0.489	2	0.054	ANAPC10,CDKN2D,RPS27A,UBB
Covariates: DRB1*15:01/03	Mitotic Metaphase and Anaphase	0	2.121	0.034	ANAPC10,CHMP3,PLK1,PSMB1,RPS27A,SPAST,UBB,VPS4A
Covariates: DRB1*15:01/03	Protein Ubiquitination Pathway	1.6	2.5	0.064	ANAPC10,DNAJB11,DNAJB12,DNAJB2,DNAJB9,DNAJC10,DNAJC15,DNAJC27,HSP90B1,HSPA9,MDM2,PSMB1,RPS27A,SMURF1,UBB,UBE2J1,UBE2N,UBE2V1
Covariates: DRB1*15:01/03	DNA Replication Pre-Initiation	0.421	2.236	0.048	ANAPC10,ORC6,PSMB1,RPS27A,UBB
Covariates: DRB1*15:01/03	COPI-mediated anterograde transport	0.439	2.236	0.049	ANK2,ARFGAP2,CD55,CD59,TMED2
Covariates: DRB1*15:01/03	Beta-catenin independent WNT signaling	1.53	2.333	0.068	AP2A2,BRSK2,CLTC,PLCB1,PPP3R1,PRKCB,PRKCG,PSMB1,ROR1,RPS27A,SMURF1,SPHK1,TNRC6B,UBB
Covariates: DRB1*15:01/03	EPH-Ephrin signaling	7.79	3.3	0.194	AP2A2,CLTC,EFNA4,EFNA5,EFNB1,EFNB2,EFNB3,EPHA10,EPHA2,EPHA3,EPHA4,EPHA5,EPHB2,EPHB3,EPHB6,FYN,ITSN1,PTK2
Covariates: DRB1*15:01/03	Intra-Golgi and retrograde Golgi-to-ER traffic	0	2.449	0.029	ARFGAP2,GALNT1,MAN1A2,RABEPK,TMED2,VTI1A
Covariates: DRB1*15:01/03	RAF/MAP kinase cascade	9.1	3.413	0.13	ARTN,CAMK2D,CSF2RA,CSF2RB,DLG4,EGFR,ERBB3,FGA,FGF17,FGF4,FGFR3,FRS2,FYN,GFRA1,GFRA2,GRB2,HBEGF,HGF,IL5,MET,NCAM1,NRAS,NRG2,NRG3,PDGFRA,PEBP1,PSMB1,PTK2,RAF1,RPS27A,SHC1,TEK,UBB,VWF
Covariates: DRB1*15:01/03	Asparagine N-linked glycosylation	6.43	2.982	0.152	ASGR1,ASGR2,B4GALT2,B4GALT3,B4GALT5,B4GALT6,CANX,CGA,MAN1A2,MGAT1,MGAT4A,MGAT4C,PDIA3,PRKCSH,RAD23B,RPN1,RPS27A,ST8SIA3,UBB
Covariates: DRB1*15:01/03	Immunogenic Cell Death Signaling Pathway	1.91	2.333	0.094	ATG5,HSP90B1,HSPA9,IFNB1,IFNGR1,IFNGR2,LRP1,NGFR,PDIA3
Covariates: DRB1*15:01/03	Ion channel transport	0	2.646	0.038	ATP1B1,CAMK2D,CLCNKB,RAF1,RPS27A,STOM,UBB
Covariates: DRB1*15:01/03	Glycosaminoglycan metabolism	6.27	2.982	0.148	B3GALT6,B3GAT3,B4GALT2,B4GALT3,B4GALT5,B4GALT6,CHP1,CHST1,CHST6,CSPG4,GPC2,GPC3,GPC5,HEXB,HS3ST4,HS6ST1,IDS,PAPSS1,PRELP
Covariates: DRB1*15:01/03	Neuropathic Pain Signaling in Dorsal Horn Neurons	2.23	2.53	0.099	BDNF,CAMK1D,CAMK2D,GRIA4,NTRK2,PDIA3,PLCB1,PRKAR1B,PRKCB,PRKCG
Covariates: DRB1*15:01/03	Type I Diabetes Mellitus Signaling	0	2.333	0.021	BID,GAD1,HLA-DQA2,IFNGR1,IFNGR2,IL1R1,IL1RAP,IRF1,MAP2K4,MAPK9,NGFR
Covariates: DRB1*15:01/03	Collagen biosynthesis and modifying enzymes	2.36	-2.121	0.119	BMP1,COL1A1,COL25A1,COL6A1,P4HA1,P4HA2,P4HB,PCOLCE2
Covariates: DRB1*15:01/03	STAT3 Pathway	15.6	3.266	0.23	BMP6,BMPR2,CSF2RB,EGFR,FGFR3,FLT1,HGF,IFNLR1,IGF1R,IL12RB2,IL15RA,IL17RB,IL18R1,IL1R1,IL1RL2,IL22RA1,IL4R,IL6R,IL6ST,IL9,INSR,MAP2K4,MAPK9,NGFR,NRAS,NTRK2,NTRK3,PDGFRA,RAF1,TGFB1,TNFRSF11A,VEGFA
Covariates: DRB1*15:01/03	Hedgehog 'on' state	0.963	2.333	0.062	BRSK2,CDON,GAS1,HHIP,PSMB1,RPS27A,SMURF1,SPHK1,UBB
Covariates: DRB1*15:01/03	Dopamine-DARPP32 Feedback in cAMP Signaling	0.946	2.828	0.059	CACNA2D3,CALY,CHP1,CREB3L4,KCNJ11,PDIA3,PLCB1,PPP3R1,PRKAR1B,PRKCB,PRKCG
Covariates: DRB1*15:01/03	Calcium Signaling	0	2.121	0.037	CACNA2D3,CAMK1D,CAMK2D,CHP1,CREB3L4,GRIA4,PPP3R1,PRKAR1B
Covariates: DRB1*15:01/03	Insulin Secretion Signaling Pathway	3.85	2.065	0.088	CACNA2D3,CAMK2D,CCK,CREB3L4,EIF4G3,FGR,FYN,GH1,HCK,INSR,KCNJ11,LCK,PDIA3,PLCB1,PRKAR1B,PRKCB,PRKCG,PRL,PTK2,RPS6KA5,SEC61G,STX1A,STX1B,VTI1A,VTI1B
Covariates: DRB1*15:01/03	GPCR-Mediated Nutrient Sensing in Enteroendocrine Cells	0.755	2.646	0.059	CACNA2D3,CCK,PDIA3,PLCB1,PRKAR1B,PRKCB,PRKCG
Covariates: DRB1*15:01/03	Gustation Pathway	0	2.646	0.038	CACNA2D3,KCNJ11,LIPN,P2RX6,PDE3A,PRKAR1B,SCN2B,STIM1
Covariates: DRB1*15:01/03	Synaptic Long Term Potentiation	2.21	2.887	0.09	CAMK2D,CHP1,CREB3L4,GRIA4,NRAS,PDIA3,PLCB1,PPP3R1,PRKAR1B,PRKCB,PRKCG,RAF1
Covariates: DRB1*15:01/03	Cellular response to heat stress	1.37	2.828	0.079	CAMK2D,GSK3B,HSF1,HSPA9,MAPKAPK2,TNFRSF21,UBB,YWHAE
Covariates: DRB1*15:01/03	Opioid Signalling	1.22	2	0.078	CAMK2D,PDE1A,PLCB1,POMC,PPP3R1,PRKAR1B,PRKCG
Covariates: DRB1*15:01/03	SNARE Signaling Pathway	1.06	3	0.066	CAMK2D,PRKAR1B,RAB27A,STX1A,STX1B,SYT11,SYT5,VTI1A,VTI1B
Covariates: DRB1*15:01/03	Toll-like Receptor Cascades	1.46	2	0.125	CD14,DNM2,ITGB2,LY96
Covariates: DRB1*15:01/03	MyD88:MAL(TIRAP) cascade initiated on plasma membrane	3.74	2.828	0.19	CD14,FGA,LY96,RPS27A,S100A9,UBB,UBE2N,UBE2V1
Covariates: DRB1*15:01/03	Regulation of TLR by endogenous ligand	1.95	2	0.174	CD14,FGA,LY96,S100A9
Covariates: DRB1*15:01/03	iNOS Signaling	1.39	2	0.102	CD14,IFNGR1,IFNGR2,IRF1,LY96
Covariates: DRB1*15:01/03	MyD88 dependent cascade initiated on endosome	2.97	2.449	0.194	CD14,LY96,RPS27A,UBB,UBE2N,UBE2V1
Covariates: DRB1*15:01/03	Th1 Pathway	4.55	2.5	0.128	CD274,CD40,DLL1,GRB2,HAVCR2,HLA-DQA2,ICAM1,IFNGR1,IFNGR2,IL12RB2,IL18R1,IL6R,IRF1,ITGB2,NOTCH1,NOTCH3
Covariates: DRB1*15:01/03	Role of JAK1, JAK2 and TYK2 in Interferon Signaling	2.46	2	0.185	CGA,IFNB1,IFNGR1,IFNGR2,RAF1
Covariates: DRB1*15:01/03	Role of BRCA1 in DNA Damage Response	0.423	-2	0.05	CHEK1,FANCF,PLK1,RBL2
Covariates: DRB1*15:01/03	Microautophagy Signaling Pathway	0.374	2	0.044	CHMP3,COL1A1,COL25A1,COL6A1,PSMB1,TSG101,VPS4A
Covariates: DRB1*15:01/03	Late endosomal microautophagy	2.75	2.449	0.176	CHMP3,PARK7,RNASE1,RPS27A,TSG101,UBB
Covariates: DRB1*15:01/03	Endosomal Sorting Complex Required For Transport (ESCRT)	2.19	2.236	0.161	CHMP3,RPS27A,TSG101,UBB,VPS4A
Covariates: DRB1*15:01/03	Phospholipase C Signaling	0	2.5	0.02	CHP1,CREB3L4,DIRAS3,FCGR2A,FCGR2B,FYN,GRB2,IGHG1,ITGB2,LCK,NRAS,PEBP1,PLCB1,PLD3,PPP3R1,PRKCB,PRKCG,RAF1,RND1,SHC1,SYK,ZAP70
Covariates: DRB1*15:01/03	NUR77 Signaling in T Lymphocytes	0	2	0.01	CHP1,HLA-DQA2,PPP3R1,PRKCB,PRKCG
Covariates: DRB1*15:01/03	D-myo-inositol-5-phosphate Metabolism	0	2.449	0.034	CILP,IGBP1,NUDT3,PLCB1,PPFIA1,PPP3R1,PTPRJ
Covariates: DRB1*15:01/03	3-phosphoinositide Biosynthesis	0	2.236	0.028	CILP,IGBP1,NUDT3,PPFIA1,PPP3R1,PTPRJ
Covariates: DRB1*15:01/03	Melanocyte Development and Pigmentation Signaling	1.85	2.333	0.092	CREB3L4,CRK,GRB2,NRAS,POMC,PRKAR1B,RAF1,RPS6KA5,SHC1
Covariates: DRB1*15:01/03	WNT/Ca+ pathway	1.37	2.449	0.091	CREB3L4,GSK3B,PDE6D,PDIA3,PLCB1,ROR1
Covariates: DRB1*15:01/03	PFKFB4 Signaling Pathway	1.39	2.236	0.102	CREB3L4,MAP2K4,PRKAR1B,RPS6KA5,TGFB1
Covariates: DRB1*15:01/03	BAG2 Signaling Pathway	0.603	2	0.058	CTSB,HSPA9,MAPKAPK2,MDM2,PSMB1
Covariates: DRB1*15:01/03	Neurexins and neuroligins	4.99	2.714	0.193	DLG4,LRRTM1,LRRTM2,LRRTM4,NLGN1,NLGN2,NRXN1,NRXN2,SHANK1,SHANK3,STX1A
Covariates: DRB1*15:01/03	Somitogenesis	0.783	2	0.073	DLL1,EPHA4,NOTCH1,PSMB1
Covariates: DRB1*15:01/03	Signaling by NOTCH2	1.38	2	0.118	DLL1,JAG1,RPS27A,UBB
Covariates: DRB1*15:01/03	XBP1(S) activates chaperone genes	1.99	2.449	0.125	DNAJB11,DNAJB9,FKBP14,MYDGF,PDIA6,SHC1
Covariates: DRB1*15:01/03	Signaling by FGFR1	5.39	2.111	0.212	FGF17,FGF4,FLRT1,FLRT2,FLRT3,FRS2,GRB2,NRAS,RPS27A,SHC1,UBB
Covariates: DRB1*15:01/03	Signaling by the B Cell Receptor (BCR)	0.897	2.53	0.059	FYN,GRB2,NRAS,PPP3R1,PRKCB,PSMB1,RPS27A,STIM1,SYK,UBB
Covariates: DRB1*15:01/03	Semaphorin interactions	3.1	3	0.141	FYN,GSK3B,MET,NRP1,PLXNA1,PLXNC1,RND1,SEMA4D,SEMA7A
Covariates: DRB1*15:01/03	Regulation of RUNX2 expression and activity	1.22	2.449	0.083	GSK3B,NR3C1,PSMB1,RPS27A,SMURF1,UBB
Covariates: DRB1*15:01/03	Degradation of beta-catenin by the destruction complex	0.325	2	0.044	GSK3B,PSMB1,RPS27A,UBB
Covariates: DRB1*15:01/03	Aggrephagy	2.17	2.449	0.136	HSF1,PARK7,RPS27A,UBB,UBE2N,UBE2V1
Covariates: DRB1*15:01/03	TRIM21 Intracellular Antibody Signaling Pathway	0	2.53	0.018	IFNB1,IFNGR1,IFNGR2,IGHG1,IL17A,IRF1,PSMB1,RPS27A,UBB,UBE2N
Covariates: DRB1*15:01/03	Interferon Signaling	1.27	2	0.108	IFNB1,IFNGR1,IFNGR2,IRF1
Covariates: DRB1*15:01/03	Interleukin-1 family signaling	2.81	2.714	0.101	IL18BP,IL18R1,IL1R1,IL1RAP,IL1RL2,IL33,MAP2K4,PSMB1,RIPK2,RPS27A,UBB,UBE2N,UBE2V1
Covariates: DRB1*15:01/03	Receptor-type tyrosine-protein phosphatases	5.19	2.646	0.35	IL1RAP,NTRK3,PPFIA1,SLITRK1,SLITRK3,SLITRK4,SLITRK5
Covariates: DRB1*15:01/03	Regulation of mRNA stability by proteins that bind AU-rich elements	0.341	2	0.045	MAPKAPK2,PSMB1,RPS27A,UBB
Covariates: DRB1*15:01/03	Chaperone Mediated Autophagy	2.02	2	0.182	PARK7,RNASE1,RPS27A,UBB
Covariates: DRB1*15:01/03	E3 ubiquitin ligases ubiquitinate target proteins	1.18	2.236	0.089	PEX14,RPS27A,SELENOS,UBB,UBE2N
Covariates: DRB1*15:01/03	TAK1-dependent IKK and NF-kappa-B activation	1.57	2.236	0.114	RIPK2,RPS27A,UBB,UBE2N,UBE2V1
Covariates: DRB1*15:01/03	Signaling by TGF-beta Receptor Complex	0.803	2	0.074	RPS27A,SMURF1,TGFB1,UBB
Covariates: DRB1*15:01/03	MyD88 cascade initiated on plasma membrane	1.83	2	0.16	RPS27A,UBB,UBE2N,UBE2V1
Covariates: Race	Formation of Fibrin Clot (Clotting Cascade)	2.97	-2.121	0.205	A2M,CD177,F2,F5,F9,PRCP,PRTN3,SERPINA5
Covariates: Race	NAFLD Signaling Pathway	7.57	-2.197	0.155	ACACB,AKT2,CASP3,CPT1B,CXCL8,EDA,IFNG,IL12A,IL12B,IL15,IL17C,IL25,IL33,IL6R,JAK2,JUN,LEP,LIF,LTA,LTB,MAPK8,NGFR,PIK3CG,PPM1L,PTGS2,SOCS3,TGFB1,TGFB3,TNF,TNFRSF10B,TNFRSF11B,TNFRSF1B,TNFSF11,TNFSF12,TNFSF14
Covariates: Race	Acetylcholine Receptor Signaling Pathway	1.98	2.065	0.098	ADAM17,ADAM19,ADAM9,AKT2,CACNA2D3,CASP3,CREB3L1,CREB3L4,FYN,JAK2,NGFR,NOTUM,PDIA3,PIK3CG,PLCB1,PRKAR1B,PRKCB,PRKCG,TNF
Covariates: Race	RAR Activation	8.37	2.292	0.128	ADAM17,AKT2,ALDH1A3,APEX1,BMPR2,CDC42,CDKN1B,CREB3L1,CREB3L4,CSK,CSNK2A2,CXCL8,DKK2,EDA,IFNG,IGFBP3,IL12A,IL12B,IL15,IL17C,IL25,IL33,IL3RA,JAK2,JUN,LAMB1,LEP,LIF,LTA,LTB,MAPK13,MAPK8,MMP8,MMP9,PARP1,PDE3A,PDE6D,PDE7A,PDE9A,PDPK1,PIK3CG,PRKAR1B,RBP7,RHOA,RPS6KA5,SMPDL3A,SOCS3,TGFB1,TGFB3,TGFBR2,TNF,TNFSF11,TNFSF12,TNFSF14,VEGFA
Covariates: Race	Signaling by ERBB4	5.57	2.138	0.237	ADAM17,BTC,DLG4,EGFR,ERBB3,ERBB4,ESR1,GRB2,NRG1,NRG3,NRG4,RPS27A,UBB,UBC
Covariates: Race	Signaling by NOTCH1	2.47	2.111	0.141	ADAM17,CNTN1,DLL1,DLL4,DNER,DTX1,JAG1,NOTCH1,RPS27A,UBB,UBC
Covariates: Race	LGI-ADAM interactions	3.19	2.236	0.357	ADAM22,ADAM23,DLG4,STX1A,STX1B
Covariates: Race	CREB Signaling in Neurons	0.473	3.888	0.059	ADGRG5,AKT2,BMP6,BMPR2,CACNA2D3,CREB3L1,CREB3L4,EGFR,ELK1,FGFR3,FLT1,GABBR1,GABBR2,GPR135,GRB2,GRIA4,HTR2A,IGF1R,IGF2R,NGFR,NOTUM,NTRK2,NTRK3,PDGFRA,PDGFRB,PDIA3,PIK3CG,PLCB1,PRKAR1B,PRKCB,PRKCG,RAF1,TGFB1,TGFBR2,TNFRSF11A,VEGFA
Covariates: Race	FAK Signaling	0.349	2.626	0.056	ADGRG5,AKT2,BMPR2,CDH5,CRK,CSK,ECM1,EFNA2,EFNA3,EFNA4,EFNA5,EFNB1,EFNB2,EFNB3,EGFR,ELK3,FLT1,FYN,GABBR1,GABBR2,GPR135,GRB2,HTR2A,IFNAR1,IGF1R,IL11RA,IL12RB2,IL17RB,IL18R1,IL1R1,IL1RL2,IL22RA1,IL33,IL3RA,IL5RA,IL6R,IL6ST,ITGB1,ITGB3,JUN,LCK,MAPK13,MAPK8,MET,MMP9,PAK6,PDGFRA,PDGFRB,PDPK1,PIK3CG,RAF1,RASA1,RHOA,SOCS3,SPARCL1,TGFB1,TGFB3,TGFBR2
Covariates: Race	Netrin-1 signaling	8.29	2	0.32	AGAP2,CDC42,DSCAM,FYN,HJV,MAPK13,MAPK8,NEO1,PTPN11,RGMA,RGMB,ROBO1,UNC5A,UNC5B,UNC5C,UNC5D
Covariates: Race	HMGB1 Signaling	14.1	-2.335	0.234	AGER,AKT2,CCL2,CDC42,CXCL8,EDA,ELK1,HAT1,HMGB1,ICAM1,IFNG,IFNGR1,IFNGR2,IL12A,IL12B,IL15,IL17C,IL1R1,IL25,IL33,JUN,LEP,LIF,LTA,LTB,MAPK13,MAPK8,NGFR,PIK3CG,RHOA,TGFB1,TGFB3,TNF,TNFRSF11B,TNFRSF1B,TNFSF11,TNFSF12,TNFSF14,VCAM1
Covariates: Race	IL-17A Signaling in Fibroblasts	8.1	-2.236	0.25	AGER,CCL2,CCL7,CCL8,CXCL1,IL12B,IL17RB,IL23A,JAK2,JUN,MAPK13,MAPK8,P4HA1,P4HA2,P4HB,PRKCB,TGFB1,TNF,TNFSF11,VCAM1
Covariates: Race	DHCR24 Signaling Pathway	1.74	2.138	0.102	AGT,AKT2,APOD,CASP3,ESR1,GGA3,ITIH4,NLGN1,PIK3CG,POMC,PRKCB,PRKCG,SAA1,VCAM1
Covariates: Race	Signaling by the B Cell Receptor (BCR)	1.6	2	0.094	AHCYL1,BCL10,CD79A,FYN,GRB2,PPP3R1,PRKCB,PSMB1,PSMB5,PSMD11,PSMD7,RPS27A,STIM1,SYK,UBB,UBC
Covariates: Race	Integration of energy metabolism	0.301	2.449	0.058	AHCYL1,PLCB1,PRKAR1B,STX1A,SYT5,TKT
Covariates: Race	Multiple Sclerosis Signaling Pathway	9.42	-2.596	0.171	AIFM1,BID,C1QC,CXCL1,CXCL8,EDA,HLA-DMA,HLA-DPB1,HLA-DQA2,IFNG,IFNGR1,IFNGR2,IL10,IL12A,IL12B,IL15,IL17C,IL17RB,IL23A,IL25,IL33,IRF1,IRF4,LEP,LIF,LTA,LTB,MAPK13,MGAT1,MMP9,PARP1,STAT1,TGFB1,TGFB3,TNF,TNFSF11,TNFSF12,TNFSF14
Covariates: Race	CTLA4 Signaling in Cytotoxic T Lymphocytes	0	2.041	0.04	AKT2,AP2A2,BCL10,BCL2L1,CLTC,FGR,FYN,GPLD1,GRB2,HLA-DMA,HLA-DPB1,HLA-DQA2,ITGB1,JUN,LCK,MAPK13,MAPK8,NFATC4,PIK3CG,PLD3,PPM1L,PTPN11,TGFB1,TGFB3
Covariates: Race	Huntington's Disease Signaling	6.45	2.236	0.134	AKT2,AP2A2,BCL2L1,BET1L,CASP3,CLTC,CREB3L1,CREB3L4,DLG4,DNAJB1,DNM2,EGFR,GRB2,HSPA1A/HSPA1B,HSPA8,IGF1R,JUN,MAPK8,NGF,NSF,PACSIN1,PDPK1,PIK3CG,PLCB1,PRKCB,PRKCG,PSMB1,PSMB5,PSMD11,PSMD7,RASA1,RPS27A,STX1A,STX1B,UBB,UBC,VTI1A,VTI1B
Covariates: Race	Synaptogenesis Signaling Pathway	16.7	4.901	0.19	AKT2,AP2A2,BET1L,CADM1,CDC42,CDH11,CDH12,CDH15,CDH5,CNTNAP2,COMP,CREB3L1,CREB3L4,CRK,DLG4,EFNA2,EFNA3,EFNA4,EFNA5,EFNB1,EFNB2,EFNB3,EPHA10,EPHA2,EPHA3,EPHA4,EPHA5,EPHA7,EPHB2,EPHB3,EPHB6,FGR,FYN,GRB2,GRIA4,HSPA8,ITSN1,LCK,LRP8,LRRTM2,NAP1L1,NLGN1,NLGN2,NRXN1,NSF,NTRK2,PIK3CG,PRKAR1B,RAB5C,RAF1,RHOA,RPS6KB1,STX1A,STX1B,SYT11,SYT5,SYT9,TIAM1,VTI1A,VTI1B
Covariates: Race	Docosahexaenoic Acid (DHA) Signaling	6.01	3.087	0.136	AKT2,BCL2L1,BID,BMP6,CASP3,CREB3L1,CREB3L4,FABP1,FABP3,FABP6,NGFR,NOTUM,NTRK2,PDIA3,PDPK1,PIK3CG,PLA2G12B,PLA2G2E,PLCB1,PRKAR1B,PRKCB,PRKCG,PTGS2,RAF1,RPS6KB1,STX1A,SYT11,SYT5,SYT9,TGFB1,TNF,TNFRSF11B,TNFRSF1B,VEGFA
Covariates: Race	DNA damage-induced 14-3-3_ Signaling	1.41	-2.449	0.13	AKT2,BCL2L1,CASP3,CDKN1B,CHEK1,RAD1
Covariates: Race	Erythropoietin Signaling Pathway	9.31	2.611	0.188	AKT2,BCL2L1,CXCL8,EDA,ELK1,GRB2,HBE1,HBG1,IFNG,IL12A,IL12B,IL15,IL17C,IL25,IL33,JAK2,JUN,LEP,LIF,LTA,LTB,PDPK1,PIK3CG,PRKCB,PRKCG,RAF1,RPS6KB1,TGFB1,TGFB3,TNF,TNFSF11,TNFSF12,TNFSF14
Covariates: Race	Glutaminergic Receptor Signaling Pathway (Enhanced)	4.29	3.333	0.111	AKT2,BET1L,CACNA2D3,CHP1,CREB3L1,CREB3L4,FMR1,GABBR1,GABBR2,GOT1,GPLD1,GRIA4,MAPK13,NOTUM,NSF,PDIA3,PIK3CG,PLA2G12B,PLA2G2E,PLCB1,PLD3,PPP3R1,PRKAR1B,PRKCB,PRKCG,RPS6KB1,SCN2B,SCN4B,SHANK1,SHANK3,STX1A,STX1B,TGFB1,TGFB3,VTI1A,VTI1B
Covariates: Race	CDX Gastrointestinal Cancer Signaling Pathway	7.21	2.475	0.158	AKT2,BMP6,CA1,CXCL8,DLL1,EDA,EFNB1,EGFR,IFNG,IL12A,IL12B,IL15,IL17C,IL25,IL33,IL6R,JAK2,JUN,LCT,LEP,LIF,LTA,LTB,MAPK13,PIK3CG,PTGS2,TGFB1,TGFB3,TNF,TNFSF11,TNFSF12,TNFSF14
Covariates: Race	Signaling by ERBB2	7.38	2.324	0.3	AKT2,BTC,EGFR,ERBB3,ERBB4,FYN,GRB2,NRG1,NRG3,NRG4,RHOA,RNF41,RPS27A,UBB,UBC
Covariates: Race	Role of NFAT in Cardiac Hypertrophy	3.22	2.041	0.112	AKT2,CACNA2D3,CAMK1D,CHP1,GRB2,IGF1R,IL6R,IL6ST,LIF,MAPK13,MAPK8,MEF2C,NFATC4,NOTUM,PDIA3,PIK3CG,PLCB1,PPP3R1,PRKAR1B,PRKCB,PRKCG,RAF1,TGFB1,TGFB3,TGFBR2
Covariates: Race	Orexin Signaling Pathway	0.629	2.5	0.067	AKT2,CACNA2D3,CASP3,MAPK13,NOTUM,PDIA3,PIK3CG,PIP4K2A,PLA2G12B,PLA2G2E,PLCB1,PRKAR1B,PRKCB,PRKCG,PTPN11,TNF
Covariates: Race	Glioma Signaling	2.06	2.309	0.112	AKT2,CAMK1D,CDKN2D,EGFR,GRB2,IGF1R,IGF2R,PA2G4,PDGFRA,PDGFRB,PIK3CG,PRKCB,PRKCG,RAF1
Covariates: Race	ROBO SLIT Signaling Pathway	7.66	2.6	0.197	AKT2,CASP3,CDC42,CNTNAP2,ENAH,FGR,FLT1,FYN,JUN,LCK,NRXN1,PAK6,PLXNA1,PRKAR1B,PROK1,RHOA,ROBO1,ROBO2,ROBO3,ROBO4,TGFB1,TGFBR2,UNC5B,VEGFA,VEGFB
Covariates: Race	IL-17 Signaling	14.5	-3.703	0.225	AKT2,CCL17,CCL2,CSF3,CXCL1,CXCL3,CXCL8,DEFB113,DEFB119,DEFB123,DEFB131A/DEFB131B,EDA,ELK1,IFNG,IL12A,IL12B,IL15,IL17C,IL17RB,IL25,IL33,JAK2,JUN,LEP,LIF,LTA,LTB,MAPK13,MAPK8,MMP9,PIK3CG,PROK1,PTGS2,TGFB1,TGFB3,TNF,TNFRSF11B,TNFSF11,TNFSF12,TNFSF14,VEGFA,VEGFB
Covariates: Race	FGF Signaling	5.44	2	0.198	AKT2,CREB3L1,CREB3L4,CRK,FGF12,FGF16,FGF19,FGFR3,FRS2,GRB2,MAPK13,MAPK8,MET,PIK3CG,PTPN11,RAF1,RPS6KA5
Covariates: Race	P2Y Purinergic Receptor Signaling Pathway	1.51	2.111	0.098	AKT2,CREB3L1,CREB3L4,ITGB3,JUN,NOTUM,PDIA3,PIK3CG,PLCB1,PRKAR1B,PRKCB,PRKCG,RAF1
Covariates: Race	TCF dependent signaling in response to WNT	2.18	2.236	0.101	AKT2,CSNK2A2,DKK2,KREMEN1,PSMB1,PSMB5,PSMD11,PSMD7,RBBP5,RNF43,RPS27A,RSPO2,RSPO3,RSPO4,RUNX3,SOST,UBB,UBC,WIF1,YWHAZ
Covariates: Race	FXR/RXR Activation	7.47	3.053	0.166	AKT2,CXCL8,CYP3A4,EDA,FABP6,FBP1,FGF19,GSTA4,GSTP1,HMGB1,ICAM1,IFNG,IL12A,IL12B,IL15,IL17C,IL25,IL33,LEP,LIF,LTA,LTB,MAPK8,PTGS2,SOCS3,TGFB1,TGFB3,TNF,TNFSF11,TNFSF12,TNFSF14
Covariates: Race	PXR/RXR Activation	0.318	2	0.062	AKT2,CYP3A4,PRKAR1B,TNF
Covariates: Race	VEGF Family Ligand-Receptor Interactions	3.2	2.111	0.155	AKT2,FLT1,GRB2,NRP1,NRP2,PIK3CG,PLA2G12B,PLA2G2E,PRKCB,PRKCG,RAF1,VEGFA,VEGFB
Covariates: Race	Translocation of SLC2A4 (GLUT4) to the plasma membrane	0.714	2.449	0.084	AKT2,RAB14,YWHAB,YWHAG,YWHAQ,YWHAZ
Covariates: Race	FOXO-mediated transcription	2.52	2.236	0.263	AKT2,YWHAB,YWHAG,YWHAQ,YWHAZ
Covariates: Race	L1CAM interactions	5.95	2.558	0.176	ALCAM,AP2A2,CHL1,CLTC,CNTN1,CSNK2A2,DLG4,DNM2,EGFR,EPHB2,HSPA8,ITGB1,ITGB3,L1CAM,LAMB1,NCAM1,NFASC,NRP1,NRP2,RPS6KA5,SCN2B,SCN4B
Covariates: Race	Parkinson's Signaling Pathway	3.74	-2.959	0.107	ALDH1A3,ALDH3A1,CACNA2D3,CASP3,CXCL8,EDA,FCGR1A,GRIA4,IFNG,IL12A,IL12B,IL15,IL17C,IL25,IL33,LEP,LIF,LTA,LTB,MAPK13,MAPK8,NDUFV2,PARK7,PRKN,RPS27A,TGFB1,TGFB3,TNF,TNFSF11,TNFSF12,TNFSF14,UBB,UBC
Covariates: Race	IL-15 Production	17.3	3.124	0.301	ALK,AXL,CLK2,CSF2RA,CSK,DDR1,EGFR,EPHA2,EPHA3,EPHA4,EPHA5,EPHB2,EPHB3,ERBB3,ERBB4,FGFR3,FGR,FLT1,FYN,IGF1R,IL15,IRF1,JAK2,LCK,MET,MUSK,NTRK2,NTRK3,PDGFRA,PDGFRB,ROR1,STAT1,SYK,TEK,TIE1,TWF1,TYRO3
Covariates: Race	Sperm Motility	10.8	2.714	0.171	ALK,AXL,CLK2,CSF2RA,CSK,DDR1,EGFR,EPHA2,EPHA3,EPHA4,EPHA5,EPHB2,EPHB3,ERBB3,ERBB4,FGFR3,FGR,FLT1,FYN,IGF1R,JAK2,LCK,MET,MUSK,NOTUM,NPPA,NPPB,NTRK2,NTRK3,PDGFRA,PDGFRB,PDIA3,PLA2G12B,PLA2G2E,PLCB1,PRKAR1B,PRKCB,PRKCG,ROR1,SYK,TEK,TIE1,TWF1,TYRO3
Covariates: Race	Class I MHC mediated antigen processing and presentation	1.21	2.268	0.075	ANAPC10,BECN1,CTSL,ERAP1,FBXL5,FCGR1A,HERC1,HMGB1,LY96,MRC1,PDIA3,PRKN,PSMB1,PSMB5,PSMD11,PSMD7,RNF41,RPS27A,S100A9,SMURF1,SOCS3,TAPBP,UBB,UBC,UBE2J2,UBE2N,UBE2V1,UBE3A
Covariates: Race	Clathrin-mediated endocytosis	5.65	2.985	0.169	AP2A2,BIN1,BTC,CLTC,DNM2,EGFR,GRB2,HGS,HSPA8,IGF2R,ITSN1,LRP2,M6PR,PACSIN1,PACSIN3,RAB5C,RPS27A,SYT11,SYT9,TFRC,UBB,UBC
Covariates: Race	Cargo recognition for clathrin-mediated endocytosis	4.15	2.668	0.159	AP2A2,BTC,CLTC,EGFR,GRB2,GRK2,HGS,IGF2R,ITSN1,LRP2,M6PR,RPS27A,SYT11,SYT9,TFRC,UBB,UBC
Covariates: Race	EPH-Ephrin signaling	10.6	3	0.266	AP2A2,CDC42,CLTC,EFNA2,EFNA3,EFNA4,EFNA5,EFNB1,EFNB2,EFNB3,EPHA10,EPHA2,EPHA3,EPHA4,EPHA5,EPHA7,EPHB2,EPHB3,EPHB6,FYN,ITSN1,MMP9,RASA1,RHOA,TIAM1
Covariates: Race	Beta-catenin independent WNT signaling	2	2.887	0.118	AP2A2,CLTC,PLCB1,PPP3R1,PRKCB,PRKCG,RHOA,ROR1,RPS27A,SMURF1,UBB,UBC
Covariates: Race	Glutamate binding, activation of AMPA receptors and synaptic plasticity	2.15	2.449	0.188	AP2A2,DLG4,GRIA4,NSF,PRKCB,PRKCG
Covariates: Race	BER (Base Excision Repair) Pathway	1.5	-2.449	0.136	APEX1,ARL6IP5,HMGB1,MPG,PARP1,PNKP
Covariates: Race	Resolution of Abasic Sites (AP sites)	0.815	-2	0.105	APEX1,MPG,PARP1,PNKP
Covariates: Race	COPI-mediated anterograde transport	0.31	2.449	0.059	ARFGAP2,BET1L,CD55,CD59,NSF,TMED2
Covariates: Race	RAS processing	2.81	2.449	0.25	ARL2,BCL2L1,PDE6D,RPS27A,UBB,UBC
Covariates: Race	Gamma carboxylation, hypusine formation and arylsulfatase activation	1.63	-2.449	0.146	ARSA,ARSB,ARSK,EIF5A,F2,F9
Covariates: Race	RAF/MAP kinase cascade	8.37	3.162	0.153	ARTN,BTC,CSF2RA,CSK,DLG4,EGFR,ERBB3,ERBB4,FGF16,FGF19,FGFR3,FRS2,FYN,GFRA1,GFRA2,GFRA3,GRB2,IL3RA,IL5RA,ITGB3,JAK2,MET,NCAM1,NRG1,NRG3,NRG4,PDGFRA,PDGFRB,PEBP1,PSMB1,PSMB5,PSMD11,PSMD7,RAF1,RASA1,RPS27A,TEK,UBB,UBC,YWHAB
Covariates: Race	NCAM signaling for neurite out-growth	2.24	2.333	0.148	ARTN,COL6A1,COL9A1,FYN,GFRA1,GFRA2,GRB2,NCAM1,RPS6KA5
Covariates: Race	Asparagine N-linked glycosylation	1.06	2	0.129	ASGR1,ASGR2,PDIA3,UMOD
Covariates: Race	Hematoma Resolution Signaling Pathway	13.1	2.021	0.186	AXL,C1QTNF9,CA1,CCL17,CD163,CXCL8,EDA,F2,FTH1,HMGB1,IFNG,IFNGR1,IFNGR2,IL10,IL12A,IL12B,IL15,IL17C,IL25,IL33,JUN,LEP,LIF,LTA,LTB,LTF,MAPK13,MAPK8,MMP10,MMP12,MMP16,MMP19,MMP20,MMP8,MMP9,NDUFV2,PLG,RHOA,SOCS3,SOD2,SOD3,STAT1,TGFB1,TGFB3,TNF,TNFSF11,TNFSF12,TNFSF14
Covariates: Race	Macroautophagy	0.318	2	0.062	BECN1,GABARAPL1,GABARAPL2,MAP1LC3B
Covariates: Race	SNARE Signaling Pathway	0.895	3.317	0.081	BET1L,HSPA8,NSF,PRKAR1B,STX1A,STX1B,SYT11,SYT5,SYT9,VTI1A,VTI1B
Covariates: Race	STAT3 Pathway	13.4	2.6	0.252	BMP6,BMPR2,EGFR,FGFR3,FLT1,IFNAR1,IGF1R,IGF2R,IL11RA,IL12RB2,IL17RB,IL18R1,IL1R1,IL1RL2,IL22RA1,IL3RA,IL5RA,IL6R,IL6ST,IL9,JAK2,MAPK13,MAPK8,NGFR,NTRK2,NTRK3,PDGFRA,PDGFRB,RAF1,SOCS3,TGFB1,TGFBR2,TNFRSF11A,VEGFA
Covariates: Race	Dopamine-DARPP32 Feedback in cAMP Signaling	1.06	2.309	0.081	CACNA2D3,CALY,CAMKK1,CHP1,CREB3L1,CREB3L4,CSNK1D,NOTUM,PDIA3,PLCB1,PPM1L,PPP3R1,PRKAR1B,PRKCB,PRKCG
Covariates: Race	GPCR-Mediated Nutrient Sensing in Enteroendocrine Cells	0.7	2.333	0.076	CACNA2D3,CCK,GIP,NOTUM,PDIA3,PLCB1,PRKAR1B,PRKCB,PRKCG
Covariates: Race	Adrenergic Receptor Signaling Pathway (Enhanced)	4.4	3.53	0.13	CACNA2D3,CXCL8,EDA,IFNG,IL12A,IL12B,IL15,IL17C,IL25,IL33,LEP,LIF,LTA,LTB,NOTUM,PDIA3,PLCB1,PRKAR1B,PRKCB,PRKCG,TGFB1,TGFB3,TNF,TNFSF11,TNFSF12,TNFSF14
Covariates: Race	Neurovascular Coupling Signaling Pathway	0.861	2.183	0.073	CACNA2D3,ENTPD1,ENTPD3,ENTPD5,ENTPD6,GABBR1,GABBR2,GAD1,GJA1,GRIA4,PLA2G12B,PLA2G2E,PLCB1,PRKAR1B,PTGS2,RHOA,STIM1
Covariates: Race	Synaptic Long Term Depression	0.535	3.464	0.066	CACNA2D3,GAD1,GRIA4,IGF1R,NOTUM,PDIA3,PLA2G12B,PLA2G2E,PLCB1,PPM1L,PRKCB,PRKCG,RAF1
Covariates: Race	Neuropathic Pain Signaling in Dorsal Horn Neurons	1.65	2.111	0.109	CAMK1D,ELK1,GRIA4,NOTUM,NTRK2,PDIA3,PIK3CG,PLCB1,PRKAR1B,PRKCB,PRKCG
Covariates: Race	Pathogen Induced Cytokine Storm Signaling Pathway	24.4	-2.038	0.21	CASP3,CCL14,CCL15,CCL17,CCL18,CCL2,CCL23,CCL25,CCL4L1/CCL4L2,CCL5,CCL7,CCL8,CD163,COL18A1,COL6A1,COL8A1,COL9A1,CSF2RA,CXCL1,CXCL10,CXCL11,CXCL13,CXCL14,CXCL3,CXCL8,CXCL9,DHX58,EDA,FTH1,HLA-DMA,HLA-DPB1,HLA-DQA2,IFNAR1,IFNG,IFNGR1,IFNGR2,IL10,IL12A,IL12B,IL12RB2,IL15,IL17C,IL18R1,IL1R1,IL1RAP,IL1RL2,IL23A,IL25,IL33,IL6R,IL6ST,IL9,IRF1,JAK2,JUN,LEP,LIF,LTA,LTB,MAPK13,MAPK8,NGFR,PPBP,PROK1,SOCS3,STA…
Covariates: Race	Communication between Innate and Adaptive Immune Cells	0	-3.638	0.018	CCL15,CCL5,CD40,CD79A,CXCL10,CXCL8,IFNG,IGHE,IGHG1,IL10,IL12A,IL12B,IL15,IL33,TNF,TNFRSF13B,TNFRSF17
Covariates: Race	Macrophage Classical Activation Signaling Pathway	11.6	-2.795	0.201	CCL15,CCL5,CD40,CXCL10,CXCL11,CXCL8,CXCL9,EDA,HLA-DMA,HLA-DPB1,HLA-DQA2,IFNAR1,IFNG,IFNGR1,IFNGR2,IL10,IL12A,IL12B,IL15,IL17C,IL23A,IL25,IL33,IRF1,JAK2,LEP,LIF,LTA,LTB,LY96,SOCS3,STAT1,TGFB1,TGFB3,TNF,TNFSF11,TNFSF12,TNFSF14
Covariates: Race	Interleukin-10 signaling	10.1	-2.668	0.378	CCL2,CCL5,CSF1,CSF3,CXCL1,CXCL10,CXCL8,FCER2,ICAM1,IL10,IL12A,IL12B,IL1R1,LIF,PTGS2,TNF,TNFRSF1B
Covariates: Race	Role of Hypercytokinemia/hyperchemokinemia in the Pathogenesis of Influenza	4.81	-2.5	0.186	CCL2,CCL5,CXCL10,CXCL3,CXCL8,IFNAR1,IFNG,IFNL1,IFNL3,IL10,IL12A,IL12B,IL33,OAS1,STAT1,TNF
Covariates: Race	CGAS-STING Signaling Pathway	8.02	-2.117	0.193	CCL2,CD274,CXCL8,EDA,GJA1,ICAM1,IFNG,IL12A,IL12B,IL15,IL17C,IL25,IL33,IRF1,LEP,LIF,LTA,LTB,MAP1LC3B,STAT1,TFAM,TGFB1,TGFB3,TNF,TNFSF11,TNFSF12,TNFSF14
Covariates: Race	IL-17A Signaling in Gastric Cells	7.33	-2.646	0.423	CCL5,CXCL1,CXCL10,CXCL11,CXCL8,EGFR,IL17RB,JUN,MAPK13,MAPK8,TNF
Covariates: Race	Pathogenesis of Multiple Sclerosis	3.04	-2	0.444	CCL5,CXCL10,CXCL11,CXCL9
Covariates: Race	Cilium Assembly	0	2	0.024	CCT7,CSNK1D,NDE1,PDE6D,YWHAG
Covariates: Race	CD40 Signaling	2.47	-2.121	0.149	CD40,FCER2,ICAM1,JUN,LTA,MAPK13,MAPK8,PIK3CG,PTGS2,TNFAIP3
Covariates: Race	MAPK6/MAPK4 signaling	1.93	-2	0.12	CDC42,DNAJB1,JUN,MMP10,PSMB1,PSMB5,PSMD11,PSMD7,RPS27A,UBB,UBC
Covariates: Race	Nuclear Cytoskeleton Signaling Pathway	0.492	-2.673	0.064	CDH11,CDH12,CDH15,CDH5,CSNK2A2,FGR,FYN,ITGB1,ITGB3,KIF16B,LCK,NUP98,RHOA,XRCC6
Covariates: Race	Role of CHK Proteins in Cell Cycle Checkpoint Control	0.404	-2	0.069	CHEK1,MRE11,PPM1L,RAD1
Covariates: Race	Synaptic Long Term Potentiation	1.23	3.317	0.091	CHP1,CREB3L1,CREB3L4,GRIA4,NOTUM,PDIA3,PLCB1,PPP3R1,PRKAR1B,PRKCB,PRKCG,RAF1
Covariates: Race	Sleep REM Signaling Pathway	8.93	2.2	0.225	CREB3L1,CREB3L4,CXCL8,EDA,IFNG,IL12A,IL12B,IL15,IL17C,IL25,IL33,LEP,LIF,LTA,LTB,NGFR,PRKAR1B,RPS6KA5,RPS6KB1,TGFB1,TGFB3,TNF,TNFSF11,TNFSF12,TNFSF14
Covariates: Race	PFKFB4 Signaling Pathway	3.56	2.333	0.204	CREB3L1,CREB3L4,FBP1,HK1,HK2,PRKAR1B,RPS6KA5,TGFB1,TGFB3,TKT
Covariates: Race	Interleukin-3, Interleukin-5 and GM-CSF signaling	5.19	2.496	0.236	CRK,CSF2RA,FYN,GRB2,IL3RA,IL5RA,JAK2,PTPN11,RPS27A,SYK,UBB,UBC,YWHAZ
Covariates: Race	Signaling by MET	4.66	2.84	0.19	CRK,GGA3,GRB2,HGS,ITGB1,LAMA4,LAMB1,MET,PTPN11,PTPRJ,RPS27A,SPINT1,TNS4,UBB,UBC
Covariates: Race	HIPPO signaling	1.69	-2.121	0.115	CSNK1D,DLG4,MOB1A,PPM1L,TEAD3,TEAD4,YWHAB,YWHAG,YWHAQ,YWHAZ
Covariates: Race	Processing of Capped Intron-Containing Pre-mRNA	1.35	-3.128	0.08	DHX8,EIF4A3,HNRNPA1,HNRNPA2B1,HNRNPC,HNRNPF,HNRNPH1,HNRNPM,HSPA8,NUP98,PABPN1,PPIE,RBM22,RBM39,RNPC3,SAP18,SNRPA,SNRPF,SRSF6,SRSF7,THOC1,TRA2B,YBX1
Covariates: Race	Synaptic adhesion-like molecules	1.59	2	0.19	DLG4,GRIA4,LRFN2,PTPRD
Covariates: Race	Neurexins and neuroligins	3.63	3.317	0.193	DLG4,LRRTM2,LRRTM3,LRRTM4,NLGN1,NLGN2,NRXN1,SHANK1,SHANK3,STX1A,SYT9
Covariates: Race	April Mediated Signaling	2.13	-2.646	0.167	ELK1,JUN,MAPK13,MAPK8,NFATC4,TNFRSF13B,TNFRSF17
Covariates: Race	Signaling by FGFR4	2.82	2.121	0.195	FGF16,FGF19,FRS2,GRB2,PTPN11,RPS27A,UBB,UBC
Covariates: Race	Signaling by FGFR3	2.89	2.121	0.2	FGF16,FGFR3,FRS2,GRB2,PTPN11,RPS27A,UBB,UBC
Covariates: Race	Signaling by FGFR1	2.85	3	0.18	FLRT1,FLRT2,FLRT3,FRS2,GRB2,PTPN11,RPS27A,UBB,UBC
Covariates: Race	Melatonin Signaling	1.78	2.828	0.125	GNRH1,GNRH2,NOTUM,PDIA3,PLCB1,PRKAR1B,PRKCB,PRKCG,RAF1
Covariates: Race	Phospholipases	1.08	2.646	0.101	GPLD1,NOTUM,PDIA3,PLA2G12B,PLA2G2E,PLCB1,PLD3
Covariates: Race	Endosomal Sorting Complex Required For Transport (ESCRT)	2.22	2.449	0.194	HGS,RPS27A,TSG101,UBB,UBC,VPS4A
Covariates: Race	Telomere Extension by Telomerase	2.12	-2	0.267	HNRNPA1,HNRNPA2B1,MRE11,XRCC6
Covariates: Race	Regulation of mRNA stability by proteins that bind AU-rich elements	2.02	2.646	0.159	HSPA1A/HSPA1B,HSPA8,RPS27A,UBB,UBC,YWHAB,YWHAZ
Covariates: Race	Late endosomal microautophagy	2.67	2.646	0.206	HSPA8,PARK7,RNASE1,RPS27A,TSG101,UBB,UBC
Covariates: Race	Chaperone Mediated Autophagy	3.03	2.449	0.273	HSPA8,PARK7,RNASE1,RPS27A,UBB,UBC
Covariates: Race	Receptor-type tyrosine-protein phosphatases	3.27	2.449	0.3	IL1RAP,NTRK3,PTPRD,SLITRK1,SLITRK4,SLITRK5
Covariates: Race	RAF-independent MAPK1/3 activation	1.46	2	0.174	IL6R,IL6ST,JAK2,PTPN11
Covariates: Race	CDK5 Signaling	1	2.333	0.087	ITGB1,LAMB1,MAPK13,MAPK8,NGF,NGFR,NTRK2,PPM1L,PRKAR1B,RAF1
Covariates: Race	MyD88-independent TLR4 cascade	2.45	2.646	0.189	LY96,PTPN11,RPS27A,UBB,UBC,UBE2N,UBE2V1
Covariates: Race	Pexophagy	3.76	2.236	0.455	MAP1LC3B,NBR1,RPS27A,UBB,UBC
Covariates: Race	Mitochondrial translation	0	-2.236	0.052	MRPL14,MRPL32,MRPL34,MRPL55,MTIF3
Covariates: Race	Aggrephagy	2.08	2.646	0.163	PARK7,PRKN,RPS27A,UBB,UBC,UBE2N,UBE2V1
Covariates: Race	RIPK1-mediated regulated necrosis	1.54	2.236	0.156	PRKN,RPS27A,TNFRSF10B,UBB,UBC
Covariates: Race	Rap1 signalling	2.02	2	0.25	RAF1,RAP1GAP,YWHAB,YWHAZ
Covariates: Race	Toll Like Receptor 3 (TLR3) Cascade	1.54	2.236	0.156	RPS27A,UBB,UBC,UBE2N,UBE2V1
Disability progression: GMS disability	FLT3 Signaling	5.6	-2.53	0.278	ABL2,CSK,FLT3,FLT3LG,FYN,GRB10,HCK,LCK,RPS27A,UBC
Disability progression: GMS disability	Metabolism of water-soluble vitamins and cofactors	2.36	2.828	0.136	ACACB,ACP5,CYB5A,FASN,TCN1,TCN2,TPK1,VNN2
Disability progression: GMS disability	Coronavirus Pathogenesis Pathway	5.87	3	0.127	ACE2,ADAM17,ADAM9,CCL2,CCL5,CXCL8,ELK1,IFNA14,IFNA4,IFNAR1,IFNG,IFNW1,IL6,KNG1,MAP2K4,MAPK13,OAS1,PA2G4,PTGS2,RPS27A,RPS3,RPS3A,RPS7,STAT1,TBK1,TGFB1
Disability progression: GMS disability	Role of Osteoclasts in Rheumatoid Arthritis Signaling Pathway	12.9	2.16	0.153	ACP5,ADAM11,ADAM12,ADAM17,ADAM9,BTK,COL13A1,COL15A1,COL18A1,COL1A1,COL28A1,COL6A3,COL6A5,CREB3L4,CSF1,CSF2,CTNNA2,CTNNB1,ELK1,FCGR3A/FCGR3B,GSN,IFNG,IL1R1,IL1R2,IL1RAP,IL1RL2,IL4,MAP2K4,MAPK13,MMP10,MMP17,MMP19,MMP3,MMP7,MMP8,MMP9,OSCAR,RAC1,RAF1,RAP2A,SFRP2,SFRP4,TEC,TNFRSF11B,TNFRSF1A,TNFRSF1B,TREM2
Disability progression: GMS disability	Superpathway of Inositol Phosphate Compounds	0.771	2.138	0.059	ACP5,DUSP13B,DUSP28,IGBP1,INPP5E,ITPKC,NT5C,NUDT3,PDCD1,PPP2R3A,PPP2R5A,PTPRH,RNGTT,SOCS3
Disability progression: GMS disability	D-myo-inositol (1,4,5,6)-Tetrakisphosphate Biosynthesis	0.941	2.309	0.066	ACP5,DUSP13B,DUSP28,IGBP1,NT5C,NUDT3,PDCD1,PPP2R3A,PPP2R5A,PTPRH,RNGTT,SOCS3
Disability progression: GMS disability	Adipogenesis pathway	1.34	-2.111	0.079	ACVR2B,ATG5,CTNNB1,FGFR1,FGFR2,FGFR3,FGFRL1,LEP,TGFB1,TNFRSF1A,WNT5A
Disability progression: GMS disability	Signaling by BMP	1.58	-2	0.154	ACVR2B,BMP10,CER1,SMURF2
Disability progression: GMS disability	Netrin-1 signaling	2.21	-2.646	0.14	AGAP2,FYN,MAPK13,NTN4,PRKCQ,RAC1,UNC5B
Disability progression: GMS disability	Aryl Hydrocarbon Receptor Signaling	1.95	-2.121	0.088	AIP,ALDH1A1,ALDH1A3,APAF1,CHEK1,CTSD,ESR1,FAS,GSTA4,GSTP1,HSPB1,IL6,MDM2,TGFB1
Disability progression: GMS disability	PPAR Signaling	2.55	-2.309	0.112	AIP,IL1R1,IL1R2,IL1RAP,IL1RL2,IL36A,PTGS2,RAF1,RAP2A,TNFRSF11B,TNFRSF1A,TNFRSF1B
Disability progression: GMS disability	LPS/IL-1 Mediated Inhibition of RXR Function	2.27	2.714	0.082	ALDH1A1,ALDH1A3,APOE,CD14,CHST2,CHST5,CPT1B,FABP1,FABP3,GSTA4,GSTP1,IL1R1,IL1R2,IL1RAP,IL1RL2,IL36A,MAP2K4,SULT2A1,TNFRSF11B,TNFRSF1A,TNFRSF1B
Disability progression: GMS disability	Ferroptosis Signaling Pathway	0.892	2.333	0.069	ALOX15B,ANGPTL4,CARS1,FTL,GCH1,H2AZ1,HSPB1,RAF1,RAP2A
Disability progression: GMS disability	Kinetochore Metaphase Signaling Pathway	0.266	-2.236	0.046	ANAPC10,BIRC5,CDK1,H2AZ1,PPP2R5A
Disability progression: GMS disability	WNK Renal Signaling Pathway	0.719	-2.236	0.066	ANAPC10,CLCNKB,CUL3,MDM2,PRKCQ,PRKCZ,WNK3
Disability progression: GMS disability	Cell surface interactions at the vascular wall	6.64	2.268	0.133	ANGPT2,ATP1B1,ATP1B2,ATP1B3,CD177,CD47,CD58,CD84,CEACAM3,COL1A1,CXADR,DOK2,F2,FYN,IGHA2,ITGB2,JAML,L1CAM,LCK,OLR1,PROC,PSG2,PSG3,SELPLG,TGFB1,TNFRSF10B,TNFRSF10D,TREM1
Disability progression: GMS disability	Neutrophil degranulation	16.9	2.183	0.143	ANXA2,APAF1,ARHGAP45,ARSA,ARSB,BST1,CAMP,CD14,CD177,CD300A,CD47,CD58,CD93,CEACAM3,CLEC4C,CRISP3,CRISPLD2,CTSA,CTSD,CTSH,DSC1,DYNLL1,FAF2,FCGR3A/FCGR3B,FCN1,FOLR3,FTL,GAA,GNS,GPI,GSN,GSTP1,HEXB,HMGB1,HSPA1A/HSPA1B,ITGB2,LAMTOR3,LILRB2,LILRB3,LTF,MANBA,MLEC,MMP8,MMP9,NME2,OLR1,OSCAR,PA2G4,PIGR,PLAUR,PRCP,PRDX4,PSAP,PTX3,RAB5C,RAC1,SERPINA3,SERPINB1,SIGLEC14,SIGLEC9,SLPI,SNAP29,TCN1,TNFRSF1B,TXNDC5,…
Disability progression: GMS disability	trans-Golgi Network Vesicle Budding	3.4	2.111	0.149	AP4M1,CLINT1,CPD,DNM2,FTL,GNS,M6PR,RAB5C,STX4,TXNDC5,VAMP8
Disability progression: GMS disability	Induction of Apoptosis by HIV1	1.61	2.646	0.108	APAF1,FAS,HTRA2,MAP2K4,TNFRSF11B,TNFRSF1A,TNFRSF1B
Disability progression: GMS disability	CDK5 Signaling	0.858	2.121	0.07	BDNF,MAPK13,NGF,NTRK2,PPP2R3A,PPP2R5A,RAF1,RAP2A
Disability progression: GMS disability	Gap Junction Signaling	1.48	2.558	0.068	BGLAP,BIRC5,CCN3,CREB3L4,CTNNB1,EGFR,GJA1,GJD2,HTR2A,IL1R2,MAP2K4,NT5C,PDIA3,PLA2G2E,PRKCQ,PRKCZ,RAF1,RAP2A,TGFB1,TNFRSF11B,TNFRSF1A,TNFRSF1B
Disability progression: GMS disability	cAMP-mediated signaling	0.45	2.714	0.051	CAMK2B,CAMK2D,CREB3L4,GABBR2,GRK2,LAMTOR3,LTB4R,PDE5A,PDE9A,RAF1,RGS10,SMPDL3A
Disability progression: GMS disability	Role of Hypercytokinemia/hyperchemokinemia in the Pathogenesis of Influenza	6.72	-2.183	0.198	CCL2,CCL5,CXCL3,CXCL8,IFNA14,IFNA16,IFNA4,IFNAR1,IFNG,IFNL2,IFNW1,IL12A,IL12B,IL36A,IL6,OAS1,STAT1
Disability progression: GMS disability	PIP3 activates AKT signaling	10	-2.117	0.193	CD86,EGFR,ERBB2,ESR1,FGF16,FGF19,FGF20,FGF4,FGF8,FGFR1,FGFR2,FGFR3,FLT3,FLT3LG,FRS2,FYN,HGF,ICOS,IER3,IL1RAP,KIT,LCK,MDM2,NRG3,PDPK1,PPP2R5A,RAC1
Disability progression: GMS disability	Sertoli Cell-Sertoli Cell Junction Signaling	4.07	2.6	0.103	CDH15,CDH3,CLINT1,CREB3L4,CTNNA2,CTNNB1,EGFR,ELK1,GJA1,IL1R1,IL1R2,IL1RAP,IL1RL2,LAMA4,MAP2K4,MAP3K3,MAPK13,PAK5,RAC1,RAF1,RAP2A,TNFRSF11B,TNFRSF1A,TNFRSF1B,VCL
Disability progression: GMS disability	Cyclins and Cell Cycle Regulation	0.74	-2	0.07	CDK1,PA2G4,PPP2R3A,PPP2R5A,RAF1,TGFB1
Disability progression: GMS disability	Keratinization	0.32	2.53	0.047	CELA2A,DSC1,DSC2,DSG2,KLK8,KRT18,KRT20,KRTAP2-3/KRTAP2-4,PRSS8,SPINK5
Disability progression: GMS disability	Dermatan Sulfate Degradation (Metazoa)	2.24	2	0.235	CEMIP2,FGFRL1,HEXB,IDS
Disability progression: GMS disability	Signaling by SCF-KIT	5.72	-2.714	0.256	CHEK1,CMA1,FYN,GRB10,KIT,LCK,MMP9,PTPRU,RAC1,STAT1,TEC
Disability progression: GMS disability	Regulation of TP53 Activity through Phosphorylation	1.27	-2.121	0.086	CHEK1,CSNK2A2,MDM2,MRE11,RAD1,RMI1,RPS27A,UBC
Disability progression: GMS disability	HDR through Homologous Recombination (HRR) or Single Strand Annealing (SSA)	0.64	-2.646	0.062	CHEK1,MRE11,POLH,RAD1,RMI1,RPS27A,UBC
Disability progression: GMS disability	Glycerophospholipid biosynthesis	0.824	2.646	0.071	CHKB,CSNK2A2,GPCPD1,PITPNB,PLA2G2E,PLA2R1,PNPLA2
Disability progression: GMS disability	p38 MAPK Signaling	5.86	2.357	0.158	CREB3L4,ELK1,FAS,HMGN1,HSPB1,IL1R1,IL1R2,IL1RAP,IL1RL2,IL36A,MAP2K4,MAPK13,MEF2C,PLA2G2E,RPS6KA3,STAT1,TGFB1,TNFRSF1A,TNFRSF1B
Disability progression: GMS disability	TCR signaling	0.706	-2.828	0.064	CSK,ENAH,LAT,LCK,PDPK1,PRKCQ,RPS27A,UBC
Disability progression: GMS disability	Polyamine Regulation in Colon Cancer	0.921	2.236	0.085	CSNK2A2,CTNNB1,MAP2K4,RAF1,STIM1
Disability progression: GMS disability	Cytosolic sensors of pathogen-associated DNA	3.07	-2.121	0.174	CTNNB1,MRE11,NLRP4,RPS27A,STAT6,TBK1,UBC,XRCC6
Disability progression: GMS disability	Eukaryotic Translation Elongation	0.384	-2.236	0.053	EEF1B2,RPS27A,RPS3,RPS3A,RPS7
Disability progression: GMS disability	Regulation of TP53 Activity through Methylation	2.06	-2	0.211	EHMT2,MDM2,RPS27A,UBC
Disability progression: GMS disability	mTOR Signaling	1.53	-2.121	0.075	EIF4A3,EIF4G2,PDPK1,PPP2R3A,PPP2R5A,PRKCQ,PRKCZ,PROK1,RAC1,RAP2A,RPS27A,RPS3,RPS3A,RPS6KA3,RPS7,VEGFA
Disability progression: GMS disability	Nonsense-Mediated Decay (NMD)	0	-2.236	0.043	EIF4A3,RPS27A,RPS3,RPS3A,RPS7
Disability progression: GMS disability	Growth Hormone Signaling	2.95	-2.333	0.141	ELK1,GH1,GHR,IGF2,PDPK1,PRKCQ,PRKCZ,RPS6KA3,SOCS3,STAT1
Disability progression: GMS disability	Role of JAK2 in Hormone-like Cytokine Signaling	3.43	-2.53	0.161	EPO,GH1,GHR,LEP,MPL,PRLR,PROK1,SOCS3,STAT1,VEGFA
Disability progression: GMS disability	Major pathway of rRNA processing in the nucleolus and cytosol	0	-2.236	0.027	FBL,RPS27A,RPS3,RPS3A,RPS7
Disability progression: GMS disability	PI3K Cascade	6.51	-2.309	0.273	FGF16,FGF19,FGF20,FGF4,FGF8,FGFR1,FGFR2,FGFR3,FLT3,FLT3LG,FRS2,PDPK1
Disability progression: GMS disability	Signaling by FGFR4	3.42	-2.121	0.195	FGF16,FGF19,FGF20,FGF4,FGF8,FRS2,RPS27A,UBC
Disability progression: GMS disability	Signaling by FGFR3	3.5	-2.121	0.2	FGF16,FGF20,FGF4,FGF8,FGFR3,FRS2,RPS27A,UBC
Disability progression: GMS disability	G_i Signaling	0	2.236	0.036	GABBR2,LTB4R,RAF1,RAP2A,RGS10
Disability progression: GMS disability	Activation of IRF by Cytosolic Pattern Recognition Receptors	3.26	-2.53	0.154	IFNA14,IFNA16,IFNA4,IFNAR1,IL6,LTA,MAP2K4,PPIB,STAT1,TBK1
Disability progression: GMS disability	Role of RIG1-like Receptors in Antiviral Innate Immunity	0.836	-2	0.087	IFNA14,IFNA16,IFNA4,TBK1
Disability progression: GMS disability	Interleukin-1 family signaling	2.75	2.138	0.109	IL18BP,IL18R1,IL1R1,IL1R2,IL1RAP,IL1RL2,IL36A,IL4,MAP2K4,MAP3K3,PTPN9,RPS27A,TBK1,UBC
Disability progression: GMS disability	NLR signaling pathways	0.627	-2	0.071	ITCH,MAPK13,RPS27A,UBC
Disability progression: GMS disability	Transcriptional activity of SMAD2/SMAD3:SMAD4 heterotrimer	1.19	-2.236	0.102	PARP1,RPS27A,SMURF2,STAT1,UBC
Disability progression: GMS disability	Platelet homeostasis	0.273	2	0.046	PDE5A,PDE9A,PPP2R5A,STIM1
Disability progression: GMS disability	Eukaryotic Translation Termination	0	-2	0.043	RPS27A,RPS3,RPS3A,RPS7
Sexual dimorphism in MS: MS Females vs Males	IL-15 Production	19.1	3.479	0.325	ABL2,ALK,AXL,CSF1R,CSF2RA,DDR1,DDR2,EGFR,EPHA1,EPHA3,EPHA4,EPHA5,EPHB2,EPHB3,ERBB4,FGFR1,FGFR3,FGFR4,FLT1,IFNB1,IGF1R,IL6,IRF1,KDR,KIT,MET,MUSK,NTRK1,NTRK2,NTRK3,PDGFRA,PTK6,RET,ROR1,ROR2,SYK,TEC,TIE1,TWF1,TYRO3
Sexual dimorphism in MS: MS Females vs Males	LGI-ADAM interactions	4.11	2.449	0.429	ADAM11,ADAM22,ADAM23,DLG4,STX1A,STX1B
Sexual dimorphism in MS: MS Females vs Males	Netrin-1 signaling	6.2	2.673	0.28	AGAP2,DSCAM,HJV,MAPK13,MAPK14,NEO1,NTN4,RGMA,RGMB,ROBO1,UNC5A,UNC5B,UNC5C,UNC5D
Sexual dimorphism in MS: MS Females vs Males	Hepatic Fibrosis Signaling Pathway	9.6	-2.832	0.141	AGT,AKT2,BAMBI,BMPR2,CACNA2D3,CCL2,CCL3,CCN2,CD40,CREB3L1,CREB3L4,CSNK1G2,CTNNB1,DIRAS3,FGFR1,FLT1,FTH1,FTL,GSK3B,IL1A,IL1R1,IL1R2,IL1RAP,IL1RL1,IL1RL2,IL1RN,IL36A,ITGB3,KDR,LEP,LEPR,LRP1,MAP2K2,MAPK13,MAPK14,MMP1,MYL6B,NGFR,PDGFRA,PGF,PIK3C2A,PRKAR1B,PRKCB,PRKCG,RAF1,RHOA,ROCK2,RPS6KB1,SERPINE1,SHH,SOD2,SPP1,TGFB3,TGFBR2,TNFRSF11B,VEGFA,VEGFB,WNT3A,WNT5A
Sexual dimorphism in MS: MS Females vs Males	Response to elevated platelet cytosolic Ca2+	13.7	-2.197	0.265	AHSG,ALDOA,APLP2,APOA1,CFD,ECM1,FGA,FLNA,HGF,IGF2,ITGB3,ITIH3,ITIH4,KNG1,PF4,PLG,PPBP,PRKCB,PRKCG,PSAP,RAB27B,SELP,SERPINA3,SERPINA4,SERPINE1,SERPINF2,SERPING1,STX4,SYTL4,TGFB3,TMX3,VEGFA,VEGFB,VTI1B,WDR1
Sexual dimorphism in MS: MS Females vs Males	Regulation of Insulin-like Growth Factor (IGF) transport and uptake by IGFBPs	25.6	-2.188	0.379	AHSG,AMELX,APLP2,APOA1,APOA2,APOB,APOE,APOL1,BMP15,BMP4,C3,CCN1,CHGB,CSF1,F2,FAM20A,FGA,FSTL3,GOLM1,GPC3,HRC,IGF2,IGFBP2,IGFBP6,IL6,ITIH2,KLK1,KLK13,KLK3,KNG1,MFGE8,MGAT4A,MMP1,MXRA8,P4HB,PAPPA,PDIA6,PENK,PLG,PNPLA2,PRKCSH,PROC,SERPINA10,SERPINC1,SPARCL1,SPP1,TMEM132A
Sexual dimorphism in MS: MS Females vs Males	Multiple Sclerosis Signaling Pathway	8.68	-2.271	0.171	AIFM1,BID,C1QC,C3,C5,C8G,C9,CLCF1,FAS,HLA-DMA,HLA-DQA2,IFNG,IFNGR1,IFNGR2,IL11,IL17F,IL1A,IL21,IL22,IL31,IL36A,IL5,IL6,IRF1,KCNG4,LEP,LIF,LTB,MAPK13,MAPK14,MMP9,MPO,NLRP1,OSM,PARP11,TGFB3,TNFSF12,TNFSF15
Sexual dimorphism in MS: MS Females vs Males	IL-4 Signaling	0	-2.6	0.043	AKT2,ALOX15B,COL13A1,COL15A1,COL18A1,COL20A1,COL28A1,COL6A1,COL6A2,COL8A1,CREB3L1,CREB3L4,FAS,FCER2,GRB2,HLA-DMA,HLA-DQA2,IGHE,IL2RG,MAPK13,MAPK14,MMP12,PIK3C2A,RPS6KB1,TGFB3
Sexual dimorphism in MS: MS Females vs Males	Synaptogenesis Signaling Pathway	14.3	3.641	0.184	AKT2,AP2A2,APOE,ARPC3,CADM1,CDH11,CDH12,CDH15,CDH3,CDH5,CDH7,CNTNAP2,COMP,CREB3L1,CREB3L4,CTNNB1,DLG4,EFNA2,EFNA3,EFNA5,EFNB2,EFNB3,EPHA1,EPHA10,EPHA3,EPHA4,EPHA5,EPHA7,EPHB2,EPHB3,EPHB6,GRB2,GRIA4,GSK3B,ITSN1,LRP1,LRP8,LRRTM2,MAPK14,NLGN1,NLGN2,NLGN3,NLGN4X,NRXN1,NRXN3,NTRK2,PIK3C2A,PRKAR1B,RAF1,RHOA,RPS6KB1,SGTA,STX1A,STX1B,SYT5,THBS3,VTI1A,VTI1B
Sexual dimorphism in MS: MS Females vs Males	Huntington's Disease Signaling	3.55	2	0.113	AKT2,AP2A2,ARFIP2,CLTC,CREB3L1,CREB3L4,DLG4,DNM2,EGFR,GRB2,HDAC8,HSPA9,IGF1R,NTRK1,PACSIN1,PENK,PIK3C2A,PLCB1,PRKCB,PRKCG,PSMA6,PSMD11,PSMD5,RPS27A,STX1A,STX1B,TBP,TP53,UBB,UBC,VTI1A,VTI1B
Sexual dimorphism in MS: MS Females vs Males	FXR/RXR Activation	6.37	2.191	0.16	AKT2,APOA1,APOB,APOE,CLCF1,CYP3A4,FABP6,FBP1,FGF19,FGFR4,HNF4A,IFNG,IL11,IL17F,IL1A,IL1RN,IL21,IL31,IL36A,IL5,IL6,LEP,LIF,LTB,OSM,PLTP,PRKAB2,TGFB3,TNFSF12,TNFSF15
Sexual dimorphism in MS: MS Females vs Males	ROBO SLIT Signaling Pathway	5.96	2.711	0.181	AKT2,ARPC3,CNTNAP2,CTNNB1,FLT1,GSK3B,KDR,MMP7,NRXN1,NRXN3,PAK6,PGF,PLXNA1,PRKAR1B,RHOA,ROBO1,ROBO2,ROBO3,ROBO4,TGFBR2,UNC5B,VEGFA,VEGFB
Sexual dimorphism in MS: MS Females vs Males	HOTAIR Regulatory Pathway	4.58	-2.041	0.147	AKT2,ATG7,CTNNB1,ESR1,IRF1,JAM2,MET,MMP1,MMP10,MMP12,MMP16,MMP19,MMP20,MMP3,MMP7,MMP8,MMP9,PCDH10,PIK3C2A,ROCK2,SPP1,WIF1,WNT3A,WNT5A
Sexual dimorphism in MS: MS Females vs Males	Autism Signaling Pathway	7.91	-2.534	0.146	AKT2,CACNA2D3,CCL2,CLCF1,CNTNAP2,CTNNB1,DLD,FMR1,GSK3B,HGF,IFNG,IGF1R,IGF2,IL11,IL17F,IL1A,IL1RN,IL21,IL31,IL36A,IL5,IL6,LEP,LIF,LTB,MAP2K2,MET,NLGN1,NLGN2,NLGN3,NLGN4X,NRXN1,NTRK2,OSM,PIK3C2A,PRKAR1B,RAF1,RPS6KB1,SHANK3,SHH,TGFB3,TNFSF12,TNFSF15,WNT3A,WNT5A
Sexual dimorphism in MS: MS Females vs Males	IL-17 Signaling	12.2	-2.53	0.214	AKT2,CCL17,CCL2,CLCF1,CSF3,DEFB1,DEFB104A/DEFB104B,DEFB115,DEFB119,DEFB123,DEFB124,DEFB125,DEFB131A/DEFB131B,DEFB132,GSK3B,IFNG,IL11,IL17F,IL1A,IL21,IL31,IL36A,IL5,IL6,LEP,LIF,LTB,MAPK13,MAPK14,MMP3,MMP9,OSM,PGF,PIK3C2A,TGFB3,TNFRSF11B,TNFSF12,TNFSF15,VEGFA,VEGFB
Sexual dimorphism in MS: MS Females vs Males	IL-33 Signaling Pathway	7.53	-2.828	0.173	AKT2,CCL17,CCL2,CMA1,CREB3L1,CREB3L4,ICAM3,ICAM5,IFNG,IGHE,IL17F,IL1A,IL1RAP,IL1RL1,IL1RN,IL36A,IL5,IL6,KIT,MAP2K2,MAPK13,MAPK14,MMP12,MMP9,PIK3C2A,PRKAR1B,PRSS22,RPS6KB1,SELE,SYK,TPSAB1/TPSB2,TPSG1
Sexual dimorphism in MS: MS Females vs Males	HMGB1 Signaling	9.89	-2.6	0.204	AKT2,CCL2,CLCF1,DIRAS3,IFNG,IFNGR1,IFNGR2,IL11,IL17F,IL1A,IL1R1,IL21,IL31,IL36A,IL5,IL6,KAT2B,LEP,LIF,LTB,MAP2K2,MAPK13,MAPK14,NGFR,OSM,PIK3C2A,PLAT,RHOA,SELE,SERPINE1,TGFB3,TNFRSF11B,TNFSF12,TNFSF15
Sexual dimorphism in MS: MS Females vs Males	CSDE1 Signaling Pathway	0.974	-2.449	0.107	AKT2,CCL2,CTNNB1,HNRNPC,PABPC4,PABPN1
Sexual dimorphism in MS: MS Females vs Males	PD-1, PD-L1 cancer immunotherapy pathway	3.83	2.138	0.159	AKT2,CD274,CSNK2A2,GSK3B,HLA-DMA,HLA-DQA2,IFNG,IFNGR1,IFNGR2,IL2RG,LAT,NGFR,PDCD1,PDCD1LG2,PIK3C2A,TGFB3,TNFRSF11B
Sexual dimorphism in MS: MS Females vs Males	T Cell Receptor Signaling	0	-2.065	0.031	AKT2,CD8A,CHP1,CTNNB1,GRAP2,GRB2,GSK3B,HLA-DMA,HLA-DQA2,ICOS,IFNG,IL5,LAT,MAP2K2,MAPK13,MAPK14,PIK3C2A,PPP3R1,RAF1
Sexual dimorphism in MS: MS Females vs Males	Systemic Lupus Erythematosus in T Cell Signaling Pathway	0	-2.117	0.044	AKT2,CHP1,CREB3L1,CREB3L4,DIRAS3,ESR1,FAS,GRB2,HLA-DMA,HLA-DQA2,ICOS,IL21,IL6,LAT,LEP,LEPR,MAP2K2,MSN,PIK3C2A,PPP2R3A,PPP2R5A,PPP3R1,RHOA,ROCK2,RPS6KB1,SELPLG,STIM1,SYK
Sexual dimorphism in MS: MS Females vs Males	TR/RXR Activation	0.896	-2.111	0.086	AKT2,FGA,GH1,ITGB3,MED1,NXPH2,PGF,PIK3C2A,RPS6KB1,VEGFA,VEGFB
Sexual dimorphism in MS: MS Females vs Males	IL-17A Signaling in Airway Cells	1.39	-2.646	0.119	AKT2,GSK3B,IL19,IL6,MAP2K2,MAPK13,MAPK14,PIK3C2A
Sexual dimorphism in MS: MS Females vs Males	IL-15 Signaling	0	-2.111	0.028	AKT2,GZMB,IGHA2,IGHD,IGHE,IGHG1,IL15RA,IL2RG,MAP2K2,MAPK13,MAPK14,PIK3C2A,RAF1,RPS6KB1,SYK
Sexual dimorphism in MS: MS Females vs Males	Lymphotoxin _ Receptor Signaling	0.666	-2.236	0.091	AKT2,LTB,LTBR,PIK3C2A,TRAF4
Sexual dimorphism in MS: MS Females vs Males	L1CAM interactions	5.52	2.985	0.176	ALCAM,AP2A2,CHL1,CLTC,CNTN1,CNTN2,CSNK2A2,DLG4,DNM2,EGFR,EPHB2,FGFR1,ITGB3,L1CAM,MAP2K2,MSN,NCAM1,NFASC,NRP1,RPS6KA3,RPS6KA5,SCN2B
Sexual dimorphism in MS: MS Females vs Males	Signaling by FGFR1	3.94	2.111	0.22	ANOS1,FGF18,FGFR1,FGFRL1,FLRT1,FLRT3,FRS2,GRB2,RPS27A,UBB,UBC
Sexual dimorphism in MS: MS Females vs Males	Heme signaling	2.27	2	0.17	APOA1,APOB,BACH1,CLEC1B,LY96,MED1,MEF2C,PGRMC2
Sexual dimorphism in MS: MS Females vs Males	RHOGDI Signaling	0.842	2	0.077	ARHGAP1,ARHGAP5,ARPC3,CDH11,CDH12,CDH15,CDH3,CDH5,CDH7,DIRAS3,ESR1,ITGB3,MSN,MYL6B,PAK6,RHOA,ROCK2
Sexual dimorphism in MS: MS Females vs Males	Actin Nucleation by ARP-WASP Complex	0.526	-2.236	0.075	ARPC3,DIRAS3,GRB2,ITGB3,RHOA,ROCK2,VASP
Sexual dimorphism in MS: MS Females vs Males	CGAS-STING Signaling Pathway	5.75	-2.041	0.171	ATG5,CCL2,CD274,CLCF1,IFNA8,IFNB1,IFNG,IFNW1,IL11,IL17F,IL1A,IL21,IL31,IL36A,IL5,IL6,IRF1,LEP,LIF,LTB,OSM,TGFB3,TNFSF12,TNFSF15
Sexual dimorphism in MS: MS Females vs Males	Nicotine Degradation III	0.332	2	0.067	B3GAT3,CYP3A4,LARGE1,POR
Sexual dimorphism in MS: MS Females vs Males	Cytoprotection by HMOX1	1.17	-2.646	0.113	BACH1,COX7A2L,FABP1,MED1,PTK6,SCO1,TACO1
Sexual dimorphism in MS: MS Females vs Males	STAT3 Pathway	19.2	2.121	0.311	BMP6,BMPR1A,BMPR2,CDC25A,CSF2RB,EGFR,FGFR1,FGFR3,FGFR4,FLT1,GHR,HGF,IFNAR1,IGF1R,IL12RB2,IL15RA,IL1A,IL1R1,IL1R2,IL1RL1,IL1RL2,IL20RA,IL22RA1,IL27RA,IL2RG,IL3RA,IL6ST,IL9,KDR,MAP2K2,MAPK13,MAPK14,NGFR,NTRK1,NTRK2,NTRK3,PDGFRA,PIM1,RAF1,TGFBR2,TNFRSF11A,VEGFA
Sexual dimorphism in MS: MS Females vs Males	The citric acid (TCA) cycle and respiratory electron transport	0.666	2.236	0.091	BSG,DLD,GLO1,LDHB,MDH2
Sexual dimorphism in MS: MS Females vs Males	Complement cascade	4.96	-2.4	0.163	C1QC,C3,C5,C8G,C9,CD55,CD59,CFB,CFD,CFHR1,CFHR5,CFP,CPB2,CPN1,F2,FCN2,FCN3,GZMM,IGHG1,MBL2,SERPING1,VTN
Sexual dimorphism in MS: MS Females vs Males	Pathogen Induced Cytokine Storm Signaling Pathway	25.5	-2.65	0.221	C3,C5,CCL14,CCL15,CCL16,CCL17,CCL18,CCL2,CCL21,CCL23,CCL25,CCL3,CCL3L1,CCL4L1/CCL4L2,CCL7,CLCF1,COL13A1,COL15A1,COL18A1,COL20A1,COL28A1,COL6A1,COL6A2,COL8A1,CSF2RA,CSF2RB,CXCL11,CXCL14,CXCL17,CXCL9,DHX58,FGA,FTH1,FTL,GZMB,HLA-DMA,HLA-DQA2,IFNA8,IFNAR1,IFNB1,IFNG,IFNGR1,IFNGR2,IL11,IL12RB2,IL17F,IL1A,IL1R1,IL1R2,IL1RAP,IL1RL1,IL1RL2,IL1RN,IL21,IL22,IL23R,IL31,IL36A,IL5,IL6,IL6ST,IL9,IRF1,LEP,LIF,L…
Sexual dimorphism in MS: MS Females vs Males	Immunoregulatory interactions between a Lymphoid and a non-Lymphoid cell	4.74	-2.646	0.139	C3,CD1D,CD200,CD300C,CD300LG,CD40,CD8A,COLEC12,CRTAM,ICAM3,ICAM5,KLRF1,KLRG1,LAIR2,LILRA3,LILRA4,LILRA5,LILRA6,LILRB2,LILRB4,MICB,NPDC1,PIANP,PILRA,SLAMF7,TREM1,TREML2,ULBP1
Sexual dimorphism in MS: MS Females vs Males	GPCR-Mediated Nutrient Sensing in Enteroendocrine Cells	0.271	2.646	0.059	CACNA2D3,CCK,PDIA3,PLCB1,PRKAR1B,PRKCB,PRKCG
Sexual dimorphism in MS: MS Females vs Males	Parkinson's Signaling Pathway	1.66	-2.887	0.088	CACNA2D3,CLCF1,DDC,GRIA4,IFNG,IL11,IL17F,IL1A,IL21,IL31,IL36A,IL5,IL6,LEP,LIF,LTB,MAPK13,MAPK14,NDUFV2,OSM,PRKN,RPS27A,TGFB3,TNFSF12,TNFSF15,UBB,UBC
Sexual dimorphism in MS: MS Females vs Males	Adrenergic Receptor Signaling Pathway (Enhanced)	3.2	2.858	0.12	CACNA2D3,CLCF1,DDC,IFNG,IL11,IL17F,IL1A,IL21,IL31,IL36A,IL5,IL6,LEP,LIF,LTB,OSM,PDIA3,PLCB1,PRKAR1B,PRKCB,PRKCG,TGFB3,TNFSF12,TNFSF15
Sexual dimorphism in MS: MS Females vs Males	GABAergic Receptor Signaling Pathway (Enhanced)	0.951	2.309	0.086	CACNA2D3,CNTNAP2,GABBR1,GABBR2,GAD1,NLGN1,NLGN2,NLGN3,NLGN4X,NRXN1,NRXN3,PRKAR1B
Sexual dimorphism in MS: MS Females vs Males	Cardiac _-adrenergic Signaling	0	2.236	0.039	CACNA2D3,GRK2,PDE6D,PPP2R3A,PPP2R5A,PRKAR1B,SMPDL3A
Sexual dimorphism in MS: MS Females vs Males	Gustation Pathway	0	2	0.02	CACNA2D3,PRKAR1B,SCN2B,STIM1
Sexual dimorphism in MS: MS Females vs Males	Communication between Innate and Adaptive Immune Cells	0	-2.138	0.017	CCL15,CCL3,CD40,CD83,CD8A,IFNB1,IFNG,IGHA2,IGHD,IGHE,IGHG1,IL1A,IL1RN,IL36A,IL5,IL6
Sexual dimorphism in MS: MS Females vs Males	ABRA Signaling Pathway	4.12	-2	0.174	CCN2,CHP1,CPT1B,IL6,LIF,MEF2C,MMP9,NPPB,PGF,PPP3R1,RHOA,ROCK2,SMTN,TPM4,VEGFA,VEGFB
Sexual dimorphism in MS: MS Females vs Males	Caspase activation via Death Receptors in the presence of ligand	1.93	2	0.25	CD14,FAS,LY96,TNFRSF10B
Sexual dimorphism in MS: MS Females vs Males	MyD88:MAL(TIRAP) cascade initiated on plasma membrane	2.58	2.121	0.19	CD14,FGA,LY96,RPS27A,S100A9,UBB,UBC,UBE2V1
Sexual dimorphism in MS: MS Females vs Males	MyD88 dependent cascade initiated on endosome	2.09	2.449	0.194	CD14,LY96,RPS27A,UBB,UBC,UBE2V1
Sexual dimorphism in MS: MS Females vs Males	Formation of Fibrin Clot (Clotting Cascade)	9.77	-3	0.41	CD177,F11,F13B,F2,F7,F9,FGA,GP5,KLKB1,KNG1,PF4,PROC,PRTN3,SERPINA5,SERPINC1,SERPING1
Sexual dimorphism in MS: MS Females vs Males	Nuclear Cytoskeleton Signaling Pathway	0.67	-2.5	0.073	CDH11,CDH12,CDH15,CDH3,CDH5,CDH7,CSNK2A2,CTNNB1,DDX19B,DYNLL1,ITGB3,KIF16B,KIF1C,KLC1,NUP98,RHOA
Sexual dimorphism in MS: MS Females vs Males	Keratinization	0	-2.333	0.042	CDSN,DSG1,DSG2,EVPL,KLK13,KLK14,KLK8,PKP2,SPINK5
Sexual dimorphism in MS: MS Females vs Males	Synaptic Long Term Potentiation	1.08	2.714	0.091	CHP1,CREB3L1,CREB3L4,GRIA4,MAP2K2,PDIA3,PLCB1,PPP3R1,PRKAR1B,PRKCB,PRKCG,RAF1
Sexual dimorphism in MS: MS Females vs Males	Signaling by NOTCH1	2.27	2.714	0.141	CNTN1,DLL1,DLL4,DNER,HDAC8,JAG1,KAT2B,NOTCH1,RPS27A,UBB,UBC
Sexual dimorphism in MS: MS Females vs Males	Phase I - Functionalization of compounds	0	2	0.039	CYP3A4,NQO2,POMC,POR
Sexual dimorphism in MS: MS Females vs Males	Sumoylation Pathway	0	2.449	0.058	DIRAS3,FAS,PIAS4,RHOA,SUMO3,TP53
Sexual dimorphism in MS: MS Females vs Males	Glioma Invasiveness Signaling	1.21	-2.121	0.11	DIRAS3,ITGB3,MMP9,PIK3C2A,PLAUR,PLG,RHOA,VTN
Sexual dimorphism in MS: MS Females vs Males	Neurexins and neuroligins	7.02	3	0.281	DLG4,EPB41,EPB41L1,HOMER2,LRRTM2,LRRTM3,LRRTM4,NLGN1,NLGN2,NLGN3,NLGN4X,NRXN1,NRXN3,SHANK1,SHANK3,STX1A
Sexual dimorphism in MS: MS Females vs Males	Signaling by NOTCH3	3.28	2.53	0.2	DLL1,DLL4,EGFR,JAG1,KAT2B,NOTCH1,NOTCH3,RPS27A,UBB,UBC
Sexual dimorphism in MS: MS Females vs Males	XBP1(S) activates chaperone genes	0.515	2	0.083	DNAJB11,DNAJB9,MYDGF,PDIA6
Sexual dimorphism in MS: MS Females vs Males	RIPK1-mediated regulated necrosis	2.02	2.449	0.188	FAS,PRKN,RPS27A,TNFRSF10B,UBB,UBC
Sexual dimorphism in MS: MS Females vs Males	Integration of energy metabolism	0.405	2.236	0.068	GNGT2,PLCB1,PRKAB2,PRKAR1B,STX1A,SYT5,TKT
Sexual dimorphism in MS: MS Females vs Males	Neuropathic Pain Signaling in Dorsal Horn Neurons	0.628	2.121	0.079	GRIA4,NTRK2,PDIA3,PIK3C2A,PLCB1,PRKAR1B,PRKCB,PRKCG
Sexual dimorphism in MS: MS Females vs Males	Factors involved in megakaryocyte development and platelet production	0.554	2.449	0.077	HBE1,HBG1,IFNA8,IFNB1,IRF1,PRKAR1B,TP53
Sexual dimorphism in MS: MS Females vs Males	Receptor-type tyrosine-protein phosphatases	5.06	2.121	0.4	IL1RAP,NTRK3,PPFIA1,PTPRD,SLITRK1,SLITRK3,SLITRK4,SLITRK5
Sexual dimorphism in MS: MS Females vs Males	Apelin Adipocyte Signaling Pathway	0	-2	0.044	MAPK13,MAPK14,PRKAB2,PRKAR1B
Sexual dimorphism in MS: MS Females vs Males	SNARE Signaling Pathway	0.402	2.333	0.066	MYL6B,PRKAR1B,RAB22A,SGTA,STX1A,STX1B,SYT5,VTI1A,VTI1B
Sexual dimorphism in MS: MS Females vs Males	RNA Polymerase II Transcription	0	-2.236	0.034	PABPN1,RNGTT,SRSF6,TBP,THOC1
Sexual dimorphism in MS: MS Females vs Males	RAS processing	1.32	2	0.167	PDE6D,RPS27A,UBB,UBC
Sexual dimorphism in MS: MS Females vs Males	E3 ubiquitin ligases ubiquitinate target proteins	0.666	2.236	0.091	PEX14,RPS27A,SELENOS,UBB,UBC
Sexual dimorphism in MS: MS Females vs Males	Late endosomal microautophagy	0.874	2	0.118	RPS27A,TSG101,UBB,UBC
Sexual dimorphism in MS: MS Females vs Males	Endosomal Sorting Complex Required For Transport (ESCRT)	1.49	2.236	0.161	RPS27A,TSG101,UBB,UBC,VPS4A
Sexual dimorphism in MS: MS Females vs Males	MyD88 cascade initiated on plasma membrane	1.26	2	0.16	RPS27A,UBB,UBC,UBE2V1
Disease effects: MS vs HC	Acute Phase Response Signaling	12.6	3.138	0.227	A2M,APOA2,C1QB,C1QC,C2,C3,C4A/C4B,C5,F2,F8,FTL,IL18,IL1R1,IL1RAP,IL1RN,IL36A,IL36B,IL6R,ITIH2,ITIH3,ITIH4,MAP2K4,MAPK9,MBL2,NFKB1,NR3C1,NRAS,OSM,PDPK1,PTPN11,RAP2A,RBP4,SERPINA3,SERPING1,SHC1,SOCS3,STAT3,TF,TNF,TNFRSF1A,TNFRSF1B,VWF
Disease effects: MS vs HC	IL-6 Signaling	9.44	3.157	0.233	A2M,CD14,COL1A1,CSNK2A2,CXCL8,HSPB1,IL18,IL18RAP,IL1R1,IL1R2,IL1RAP,IL1RN,IL36A,IL36B,IL6R,MAP2K4,MAPK9,MAPKAPK2,MCL1,NFKB1,NRAS,PTPN11,RAP2A,SHC1,SOCS3,STAT3,TNF,TNFRSF1A,TNFRSF1B,VEGFA
Disease effects: MS vs HC	Bladder Cancer Signaling	13.7	-2.887	0.293	ABL1,CXCL8,EGFR,FGF1,FGF12,FGF18,FGF20,FGF22,FGF3,FGF4,FGF6,FGF7,FGF8,HDAC8,MDM2,MMP1,MMP10,MMP12,MMP16,MMP17,MMP19,MMP20,MMP3,MMP7,MMP8,MMP9,NRAS,PGF,PROK1,RAP2A,RBL2,THBS1,TP53,VEGFA
Disease effects: MS vs HC	RHO GTPase cycle	1.72	2.53	0.089	ABL2,AMIGO2,ARHGAP1,ARHGAP25,ARHGEF10,ARHGEF25,CCT7,CDC42,CKB,CLTC,CSK,DSG1,FRS2,GJA1,IL32,ITGB1,ITSN1,LCK,MACO1,MYO6,NCK1,NET1,NSFL1C,NUDC,OSBPL11,PDE5A,PGRMC2,PKN1,RAC1,RACGAP1,RHPN2,RND1,SHMT2,SPTAN1,STOM,TMOD3,TMPO,TRA2B,TWF1,ZAP70
Disease effects: MS vs HC	Neutrophil degranulation	24.4	3.148	0.204	ACLY,ADA2,APAF1,APRT,ARSA,ARSB,ATG7,BPI,BST1,C3,CAMP,CANT1,CD14,CD300A,CD47,CD58,CD59,CD93,CEACAM1,CEACAM3,CHI3L1,CHIT1,CLEC12A,CLEC4C,CPNE1,CRISP3,CTSA,CTSC,CTSD,CTSS,CXCL1,DSC1,DSG1,FCGR2A,FCGR3A/FCGR3B,FCN1,FGR,FTL,GAA,GCA,GGH,GNS,GPI,GRN,GSN,GSTP1,HPSE,HSPA1A/HSPA1B,HSPA8,ILF2,ITGB2,LAMTOR3,LILRB2,LTA4H,LTF,LYZ,MANBA,MMP8,MMP9,NFKB1,NRAS,OLR1,OSCAR,PDXK,PGM1,PIGR,PLAU,PLAUR,PPIA,PRCP,PRDX4,PR…
Disease effects: MS vs HC	Myelination Signaling Pathway	9.59	-2.06	0.162	ACVR2B,ADAM17,ARHGAP1,BDNF,BLK,BMP1,BMP15,BMP4,BMPR1A,CDC42,CHD7,CHP1,CNP,CTNNB1,DTX1,EGFR,FGFR2,FGFR4,FGFRL1,FGR,FYN,GSK3B,HCK,HDAC8,HMGCR,ITGB1,ITGB2,ITGB7,KLK3,LAMA4,LCK,LINGO1,LYN,MPZ,NFATC4,NFKB1,NOTCH2,NRAS,NRG1,NTF3,PDGFB,PDGFRB,PLCG1,PTK2,PTPN11,RAC1,RAP2A,RPS6KB1,SMAD4,WNT3A,WNT5A,WNT7A,YES1
Disease effects: MS vs HC	Adipogenesis pathway	4.69	-2.294	0.165	ACVR2B,ATG7,BMP4,BMPR1A,CCNH,CTNNB1,FGF1,FGFR2,FGFR4,FGFRL1,FOXC2,HAT1,HDAC8,KAT2B,LEP,NFATC4,RPS6KB1,SAP18,TGFB1,TNF,TNFRSF1A,TP53,WNT5A
Disease effects: MS vs HC	Cachexia Signaling Pathway	16.1	2.39	0.19	ACVR2B,AZGP1,CASP2,CD40LG,CLCF1,CNTF,CXCL8,EDA,ERN1,FASLG,GDF11,GDF15,GSK3B,HSPA1A/HSPA1B,HSPA8,IFNG,IFNGR2,IL12B,IL17A,IL17F,IL18,IL18RAP,IL1R1,IL1R2,IL1RAP,IL1RN,IL21,IL36A,IL36B,IL4,IL5,IL6R,INHBA,INHBC,INS,INSL3,LEP,LTA,LTB,MAP2K4,MAPK9,MEF2C,MSTN,NFKB1,NR3C1,OSM,P4HB,PRKCI,PSMA1,PSMA4,PSMB1,PSMD1,PSMD11,PSME3,SOCS3,STAT1,STAT3,STAT6,TGFB1,TGFB3,TGFBR2,TNF,TNFRSF1A,TNFRSF1B,TNFSF11,TNFSF13B,T…
Disease effects: MS vs HC	Signaling by ERBB4	4.19	-2.496	0.22	ADAM17,APOE,BTC,EGFR,ESR1,GFAP,HBEGF,ITCH,NRAS,NRG1,NRG2,SHC1,UBC
Disease effects: MS vs HC	p75 NTR receptor-mediated signalling	2.38	-2.138	0.14	ADAM17,ARHGEF10,BAD,CASP2,ITSN1,LINGO1,NET1,NFKB1,PRKCI,RAC1,RIPK2,RTN4R,UBC,YWHAE
Disease effects: MS vs HC	Neuregulin Signaling	7.83	-2.065	0.222	ADAM17,BAD,BTC,CDK5R1,CDKN1B,CRK,CRKL,DCN,EGFR,HBEGF,ITGA2B,ITGA5,ITGB1,ITGB2,ITGB7,MATK,NRAS,NRG1,NRG2,PDPK1,PLCG1,PRKCI,PTPN11,RAP2A,RPS6KB1,SHC1
Disease effects: MS vs HC	O-linked glycosylation	6.42	-2.294	0.207	ADAMTS1,ADAMTS4,ADAMTS5,ADAMTSL1,ADAMTSL2,C1GALT1C1,GALNT10,GALNT13,GALNT16,GALNT3,GCNT1,LARGE1,MUC1,MUC15,MUC4,POMGNT1,SPON1,SPON2,ST6GALNAC2,ST6GALNAC3,THBS1,THBS2,THSD7A
Disease effects: MS vs HC	Tumoricidal Function of Hepatic Natural Killer Cells	3.27	2	0.292	AIFM1,APAF1,FAS,FASLG,GZMB,LYVE1,M6PR
Disease effects: MS vs HC	Multiple Sclerosis Signaling Pathway	18.1	2.023	0.248	AIFM1,C1QB,C1QC,C2,C3,C5,C8G,CD40LG,CLCF1,CNTF,CTLA4,CXCL1,CXCL8,EDA,FAS,FASLG,HLA-DMA,HLA-DPB1,IFNG,IFNGR2,IL10,IL12B,IL17A,IL17F,IL18,IL21,IL22,IL23A,IL36A,IL36B,IL4,IL5,IRF4,LEP,LTA,LTB,MASP1,MGAT1,MMP9,NFKB1,NLRP1,OSM,PARP16,PLAU,STAT1,TGFB1,TGFB3,TNF,TNFRSF1A,TNFSF11,TNFSF13B,TNFSF14,TNFSF15,TNFSF8,TNFSF9
Disease effects: MS vs HC	Arachidonic acid metabolism	0.814	2.236	0.111	ALOX15B,DPEP1,DPEP2,LTA4H,MAPKAPK2
Disease effects: MS vs HC	TP53 Regulates Transcription of DNA Repair Genes	0.55	2.449	0.086	AP1G2,CCNH,ELL,MSH2,PMS2,TP53
Disease effects: MS vs HC	trans-Golgi Network Vesicle Budding	1.02	2.121	0.108	AP1G2,CLTC,FTL,GNS,HSPA8,M6PR,SORT1,TXNDC5
Disease effects: MS vs HC	Docosahexaenoic Acid (DHA) Signaling	1.8	-2.6	0.1	APAF1,BAD,BDNF,BIRC3,CCL20,FABP3,FAS,FASLG,GSK3B,PDGFB,PDPK1,PLA2G12B,PLA2G2E,PLCB1,PLCG1,PRKCI,RPS6KB1,SYT2,SYT7,SYT9,TGFB1,TNF,TNFRSF1A,TNFRSF1B,VEGFA
Disease effects: MS vs HC	TWEAK Signaling	0.689	2	0.108	APAF1,BAG4,BIRC3,NFKB1
Disease effects: MS vs HC	Induction of Apoptosis by HIV1	3.16	2.309	0.185	APAF1,BIRC3,DIABLO,FAS,FASLG,MAP2K4,MAPK9,NFKB1,TNF,TNFRSF1A,TNFRSF1B,TP53
Disease effects: MS vs HC	Type I Diabetes Mellitus Signaling	0	2.668	0.043	APAF1,CD86,FAS,FASLG,GZMB,HLA-DMA,HLA-DPB1,IFNG,IFNGR2,IL12B,IL1R1,IL1RAP,INS,LTA,MAP2K4,MAPK9,NFKB1,SOCS3,STAT1,TNF,TNFRSF1A,TNFRSF1B
Disease effects: MS vs HC	Cytotoxic T Lymphocyte-mediated Apoptosis of Target Cells	0	2	0.009	APAF1,FAS,FASLG,GZMB
Disease effects: MS vs HC	LXR/RXR Activation	12.1	-2.335	0.268	APOA2,APOA5,APOB,APOD,APOE,APOM,C3,C4A/C4B,CCL7,CD14,HMGCR,IL18,IL18RAP,IL1R1,IL1R2,IL1RAP,IL1RN,IL36A,IL36B,ITIH4,LDLR,LYZ,MMP9,MSR1,NFKB1,NR1H4,PCYOX1,PLTP,RBP4,TF,TNF,TNFRSF1A,TNFRSF1B
Disease effects: MS vs HC	Platelet homeostasis	0.753	2.121	0.093	APOB,FGR,IRAG1,PDE5A,PDE9A,PPP2R5A,PTPN11,STIM1
Disease effects: MS vs HC	Asparagine N-linked glycosylation	1.92	2.449	0.194	ASGR1,ASGR2,CALR,GNPNAT1,UAP1,UMOD
Disease effects: MS vs HC	Ion channel transport	0	2	0.027	ATP1A1,ATP1B3,ATP4B,STOM,UBC
Disease effects: MS vs HC	Superpathway of Inositol Phosphate Compounds	0.612	2.357	0.076	ATP1A1,CILP,DOT1L,DUSP28,FIG4,IGBP1,INPP5E,ITPKC,PDCD1,PLCB1,PLCG1,PPP2R3A,PPP2R5A,PTPN11,PTPRH,RASA1,SIRPA,SOCS3
Disease effects: MS vs HC	3-phosphoinositide Degradation	0.606	2.324	0.077	ATP1A1,CILP,DOT1L,DUSP28,FIG4,IGBP1,INPP5E,PDCD1,PPP2R3A,PPP2R5A,PTPN11,PTPRH,RASA1,SIRPA,SOCS3
Disease effects: MS vs HC	D-myo-inositol-5-phosphate Metabolism	0.712	2.5	0.08	ATP1A1,CILP,DOT1L,DUSP28,FIG4,IGBP1,PDCD1,PLCB1,PLCG1,PPP2R3A,PPP2R5A,PTPN11,PTPRH,RASA1,SIRPA,SOCS3
Disease effects: MS vs HC	D-myo-inositol (1,4,5,6)-Tetrakisphosphate Biosynthesis	0.569	2.673	0.076	ATP1A1,CILP,DOT1L,DUSP28,FIG4,IGBP1,PDCD1,PPP2R3A,PPP2R5A,PTPN11,PTPRH,RASA1,SIRPA,SOCS3
Disease effects: MS vs HC	Hematoma Resolution Signaling Pathway	26.1	-2.255	0.275	AXL,C3,C5,C8G,CD163,CD40LG,CD47,CDNF,CLCF1,CNTF,CXCL8,EDA,F2,FASLG,FTL,GSK3B,IFNG,IFNGR2,IL10,IL12B,IL17A,IL17F,IL18,IL20RA,IL21,IL36A,IL36B,IL4,IL4R,IL5,LEP,LRP1,LTA,LTB,LTF,MAP2K4,MAPK9,MMP1,MMP10,MMP12,MMP16,MMP17,MMP19,MMP20,MMP3,MMP7,MMP8,MMP9,NDUFS4,NDUFV2,NFKB1,OSM,PLAT,SIRPA,SOCS3,SOD1,SOD3,STAT1,STAT3,STAT6,TGFB1,TGFB3,THBS1,TNF,TNFSF11,TNFSF13B,TNFSF14,TNFSF15,TNFSF8,TNFSF9,TREM2
Disease effects: MS vs HC	Nicotine Degradation III	0.275	-2	0.067	B3GAT3,LARGE1,POR,UGT1A6
Disease effects: MS vs HC	Hereditary Breast Cancer Signaling	1.86	-2.5	0.116	BACH1,CHEK2,ESR1,FANCF,MSH2,NPM1,NRAS,PDGFB,PGF,PMS2,PROK1,RAP2A,TGFB1,TP53,UBC,VEGFA
Disease effects: MS vs HC	TNFR2 non-canonical NF-kB pathway	7.6	2.065	0.279	BIRC3,CD40,CD40LG,LTA,LTB,LTBR,PSMA1,PSMA4,PSMB1,PSMD1,PSMD11,PSME3,TNF,TNFRSF11A,TNFRSF1B,TNFSF11,TNFSF13B,TNFSF14,UBC
Disease effects: MS vs HC	Toll Like Receptor 3 (TLR3) Cascade	0.85	-2	0.125	BIRC3,TANK,TBK1,UBC
Disease effects: MS vs HC	NF-_B Signaling	0.401	3.124	0.066	BMP4,BMPR1A,CD40,CD40LG,CSNK2A2,EGFR,FGFR2,FGFR4,GH1,GSK3B,IL18,IL1R1,IL1R2,IL1RN,IL36A,IL36B,INS,KDR,LCK,LTA,LTBR,NFKB1,NRAS,PDGFRB,RAP2A,SIGIRR,TANK,TBK1,TGFBR2,TNF,TNFAIP3,TNFRSF11A,TNFRSF17,TNFRSF1A,TNFRSF1B,TNFSF11,TNFSF13B,ZAP70
Disease effects: MS vs HC	Gluconeogenesis I	3.72	-2.121	0.296	BPGM,ENO1,ENO2,FBP2,GAPDH,GPI,MDH1,MDH2
Disease effects: MS vs HC	Glycolysis I	3.72	-2.121	0.296	BPGM,ENO1,ENO2,FBP2,GAPDH,GPI,PKLR,TPI1
Disease effects: MS vs HC	Signaling by ERBB2	5.01	-2.496	0.26	BTC,EGFR,FYN,HBEGF,MATK,NRAS,NRG1,NRG2,PLCG1,PTK6,SHC1,UBC,YES1
Disease effects: MS vs HC	G-protein beta:gamma signalling	0.85	-2	0.125	BTK,CDC42,PDPK1,PLCB1
Disease effects: MS vs HC	Pathogen Induced Cytokine Storm Signaling Pathway	34.3	2.424	0.264	C3,C5,CCL1,CCL14,CCL18,CCL20,CCL21,CCL24,CCL25,CCL4L1/CCL4L2,CCL5,CCL7,CD163,CD40LG,CLCF1,CLEC7A,CNTF,COL13A1,COL15A1,COL1A1,COL20A1,COL25A1,COL26A1,COL28A1,COL6A3,COL6A5,COL9A1,CSF2RB,CXCL1,CXCL10,CXCL11,CXCL13,CXCL14,CXCL16,CXCL17,CXCL3,CXCL8,CXCL9,EDA,FASLG,FTL,GZMB,HLA-DMA,HLA-DPB1,HMGCR,IFNA16,IFNB1,IFNG,IFNGR2,IL10,IL12B,IL12RB1,IL12RB2,IL17A,IL17F,IL18,IL18R1,IL18RAP,IL1R1,IL1R2,IL1RAP,IL1…
Disease effects: MS vs HC	Immunoregulatory interactions between a Lymphoid and a non-Lymphoid cell	14.4	3.063	0.233	C3,CD1A,CD200R1,CD300A,CD300C,CD300E,CD300LB,CD40,CD40LG,CD8A,COL1A1,COLEC12,CRTAM,CXADR,FCGR1A,FCGR3A/FCGR3B,ITGB1,ITGB2,ITGB7,JAML,KIR2DL2,KIR2DL4,KIR3DL2,KLRB1,KLRC4-KLRK1/KLRK1,KLRG1,LAIR2,LILRA4,LILRA5,LILRB1,LILRB2,LILRB4,MICB,NCR1,NCR2,OSCAR,PILRA,PVR,SH2D1A,SLAMF6,SLAMF7,TREM1,TREM2,TREML1,TREML2,TREML4,VCAM1
Disease effects: MS vs HC	Immunogenic Cell Death Signaling Pathway	4.36	2.668	0.189	CALR,CXCL10,GZMA,GZMB,GZMK,GZMM,HSPA1A/HSPA1B,HSPA8,IFNB1,IFNG,IFNGR2,IFNW1,LRP1,NFKB1,TNF,TNFRSF1A,TNFRSF1B
Disease effects: MS vs HC	tRNA Charging	1.01	2.236	0.128	CARS1,FARS2,IARS1,SARS2,WARS1
Disease effects: MS vs HC	Systemic Lupus Erythematosus in T Cell Signaling Pathway	0	2	0.056	CASP2,CD40LG,CD86,CDC42,CHP1,DIRAS3,ESR1,EZR,FAS,FASLG,HLA-DMA,HLA-DPB1,ICOS,ICOSLG/LOC102723996,IL10,IL12B,IL17A,IL21,IL23A,IRF4,LEP,LEPR,MAP2K4,NRAS,PLCG1,PPP2R3A,PPP2R5A,PTK2,RAC1,RAP2A,RND1,RPS6KB1,SELPLG,STAT3,STIM1,YES1
Disease effects: MS vs HC	Interleukin-10 signaling	11.1	3.441	0.422	CCL20,CCL5,CD86,CSF3,CXCL1,CXCL10,CXCL8,IL10,IL10RA,IL10RB,IL12B,IL18,IL1R1,IL1R2,IL1RN,STAT3,TNF,TNFRSF1A,TNFRSF1B
Disease effects: MS vs HC	Communication between Innate and Adaptive Immune Cells	0	3	0.029	CCL5,CD40,CD40LG,CD79A,CD86,CD8A,CXCL10,CXCL8,IFNB1,IFNG,IGHD,IGHE,IGHG1,IGHM,IL10,IL12B,IL18,IL1RN,IL36A,IL36B,IL4,IL5,JCHAIN,TNF,TNFRSF13B,TNFRSF17,TNFSF13B
Disease effects: MS vs HC	TREM1 Signaling	4.68	2.5	0.208	CCL7,CD40,CD86,CXCL3,CXCL8,IL10,IL18,ITGA5,ITGB1,LAT2,NFKB1,PLCG1,SIGIRR,STAT3,TNF,TREM1
Disease effects: MS vs HC	RNA Polymerase II Transcription	0	2.449	0.04	CCNH,ELL,PABPN1,SRSF7,TBP,U2AF2
Disease effects: MS vs HC	Caspase activation via Death Receptors in the presence of ligand	1.8	2	0.25	CD14,FAS,FASLG,TNFRSF10B
Disease effects: MS vs HC	Dendritic Cell Maturation	0.296	3.667	0.064	CD1A,CD40,CD40LG,CD58,CD86,COL1A1,FCGR1A,FCGR2A,FCGR3A/FCGR3B,HLA-DMA,HLA-DPB1,IFNB1,IGHG1,IGHM,IL10,IL12B,IL18,IL1RN,IL23A,IL32,IL36A,IL36B,JCHAIN,LEP,LEPR,LTA,LTB,LTBR,MAP2K4,MAPK9,NFKB1,PLCB1,PLCG1,STAT1,TNF,TNFRSF1A,TNFRSF1B,TREM2
Disease effects: MS vs HC	Crosstalk between Dendritic Cells and Natural Killer Cells	14.6	2.6	0.341	CD209,CD40,CD40LG,CD86,CSF2RB,FAS,FASLG,IFNB1,IFNG,IL12B,IL15RA,IL18,IL2RB,IL2RG,IL3RA,IL4,KIR2DL2,KIR2DL4,KIR2DL5A,KIR3DL2,KIR3DL3,KLRC4-KLRK1/KLRK1,LTA,LTB,LTBR,MICB,NFKB1,TLN2,TNF,TNFRSF1B,TREM2
Disease effects: MS vs HC	Th1 Pathway	10.8	3.286	0.254	CD40,CD40LG,CD86,CD8A,HAVCR2,HLA-DMA,HLA-DPB1,ICOS,ICOSLG/LOC102723996,IFNG,IFNGR2,IL10,IL10RA,IL10RB,IL12B,IL12RB1,IL12RB2,IL18,IL18R1,IL4,IL6R,ITGB2,LGALS9,LTA,NFATC4,NFKB1,NOTCH2,SOCS3,STAT1,STAT3,TNFSF11
Disease effects: MS vs HC	NFKBIE Signaling Pathway	0	3.153	0.038	CD40,CD40LG,CXCL8,FASLG,LTA,LTB,NFKB1,TNF,TNFRSF1A,TNFRSF1B,TNFSF11,TNFSF13B,TNFSF14,TNFSF15,TNFSF18,TNFSF8,TNFSF9
Disease effects: MS vs HC	Regulation of the Epithelial Mesenchymal Transition by Growth Factors Pathway	18.9	2.469	0.271	CD40LG,CDC42,CDH12,CDH2,EGFR,FASLG,FGF1,FGF12,FGF18,FGF20,FGF22,FGF3,FGF4,FGF6,FGF7,FGF8,FGFR2,FGFR4,FGFRL1,FOXC2,FRS2,GSK3B,IL6R,LTA,LTB,MAP2K4,MAPK9,MMP1,MMP9,NFKB1,NRAS,PDGFB,PDGFRB,PTPN11,RAC1,RAP2A,SHC1,SMAD4,STAT3,TGFB1,TGFB3,TGFBR2,TNF,TNFRSF1A,TNFRSF1B,TNFSF11,TNFSF13B,TNFSF14,TNFSF15,TNFSF18,TNFSF8,TNFSF9
Disease effects: MS vs HC	Inhibition of ARE-Mediated mRNA Degradation Pathway	6.41	2.449	0.178	CD40LG,DCP1A,FASLG,LTA,LTB,MAPKAPK2,PABPN1,PPP2R3A,PPP2R5A,PSMA1,PSMA4,PSMB1,PSMD1,PSMD11,PSME3,TNF,TNFRSF1A,TNFRSF1B,TNFSF11,TNFSF13B,TNFSF14,TNFSF15,TNFSF18,TNFSF8,TNFSF9,YWHAB,YWHAE,YWHAQ,YWHAZ
Disease effects: MS vs HC	GNRH Signaling	0	-2.309	0.063	CDC42,EGFR,HBEGF,MAP2K4,MAPK9,NFKB1,NRAS,PLCB1,PRKCI,PTK2,RAC1,RAP2A
Disease effects: MS vs HC	Pyroptosis	1.6	2.236	0.185	CHMP3,GZMB,IL18,IRF2,TP53
Disease effects: MS vs HC	GABAergic Receptor Signaling Pathway (Enhanced)	0	-2	0.029	CNTNAP1,NLGN3,NRXN1,NRXN3
Disease effects: MS vs HC	Intrinsic Prothrombin Activation Pathway	6.81	-3.051	0.333	COL1A1,F2,F5,F8,KLK10,KLK11,KLK14,KLK15,KLK3,KLK4,KLK5,KLK6,KLK7,PROC
Disease effects: MS vs HC	WNT/SHH Axonal Guidance Signaling Pathway	3.75	-2.132	0.148	CTNNB1,FGR,FYN,GPC1,GSK3B,HCK,HHIP,LCK,LYN,MAP2K4,MAPK9,PRKCI,SEMA3C,SEMA3E,WNT3A,WNT5A,WNT7A,YES1,YWHAB,YWHAE,YWHAQ,YWHAZ
Disease effects: MS vs HC	Striated Muscle Contraction	0.719	2	0.111	DES,TMOD1,TMOD2,TMOD3
Disease effects: MS vs HC	Pyroptosis Signaling Pathway	1.13	2.53	0.106	DHX9,GZMA,IL18,IL1R1,IRF2,NFKB1,NLRP1,TNF,TNFRSF1A,TNFRSF1B
Disease effects: MS vs HC	Processing of Capped Intron-Containing Pre-mRNA	0.558	3.71	0.073	DHX9,HNRNPA1,HNRNPA2B1,HNRNPF,HNRNPM,HNRNPR,HSPA8,NUP98,NXT1,PABPN1,PPIL2,PUF60,RBM22,RNPC3,SAP18,SF1,SF3B4,SNU13,SRSF7,TRA2B,U2AF2
Disease effects: MS vs HC	TNFs bind their physiological receptors	15.8	3.441	0.655	EDA,EDA2R,EDAR,FASLG,LTA,TNFRSF13B,TNFRSF14,TNFRSF17,TNFRSF18,TNFRSF1A,TNFRSF1B,TNFRSF4,TNFSF11,TNFSF13B,TNFSF14,TNFSF15,TNFSF18,TNFSF8,TNFSF9
Disease effects: MS vs HC	Gastrin-CREB signalling pathway via PKC and MAPK	1.62	-2	0.222	EGFR,HBEGF,MMP3,NRAS
Disease effects: MS vs HC	ISG15 antiviral mechanism	1.46	2.333	0.127	EIF4E2,EIF4G2,HERC5,ISG15,NUP98,PLCG1,RIGI,STAT1,UBC
Disease effects: MS vs HC	Neurexins and neuroligins	3.71	-2.887	0.211	EPB41,EPB41L1,HOMER2,LRRTM1,LRRTM3,LRRTM4,NLGN3,NRXN1,NRXN3,SYT2,SYT7,SYT9
Disease effects: MS vs HC	p38 MAPK Signaling	8.89	3.138	0.233	FAS,FASLG,HSPB1,IL18,IL18RAP,IL1R1,IL1R2,IL1RAP,IL1RN,IL36A,IL36B,MAP2K4,MAP4K1,MAPKAPK2,MAPKAPK5,MAX,MEF2C,PLA2G12B,PLA2G2E,RPS6KB1,STAT1,TGFB1,TGFB3,TGFBR2,TNF,TNFRSF1A,TNFRSF1B,TP53
Disease effects: MS vs HC	Signaling by ALK	1.53	2.236	0.179	FRS2,IL2RG,PLCG1,SHC1,STAT3
Disease effects: MS vs HC	MSP-RON Signaling in Macrophages Pathway	6.44	-2.041	0.202	HLA-DMA,HLA-DPB1,IFNG,IFNGR2,IL10,IL12B,ITGB2,KLK10,KLK11,KLK14,KLK15,KLK3,KLK4,KLK5,KLK6,KLK7,MST1,NFKB1,NRAS,RAP2A,SOCS3,STAT1,STAT3,TNF
Disease effects: MS vs HC	Interleukin-15 signaling	2.9	2.236	0.357	IL15RA,IL2RB,IL2RG,SHC1,STAT3
Disease effects: MS vs HC	Interleukin-1 family signaling	7.52	2.502	0.209	IL18,IL18BP,IL18R1,IL18RAP,IL1R1,IL1R2,IL1RAP,IL1RN,IL36A,IL36B,IL4,MAP2K4,NFKB1,PSMA1,PSMA4,PSMB1,PSMD1,PSMD11,PSME3,PTPN11,PTPN9,RIPK2,SIGIRR,STAT3,TBK1,TOLLIP,UBC
Disease effects: MS vs HC	PPAR Signaling	3.9	-2.828	0.168	IL18,IL18RAP,IL1R1,IL1R2,IL1RAP,IL1RN,IL36A,IL36B,INS,NFKB1,NRAS,PDGFB,PDGFRB,RAP2A,SHC1,TNF,TNFRSF1A,TNFRSF1B
Disease effects: MS vs HC	IL-9 Signaling	1.67	2.449	0.171	IL2RG,NFKB1,SOCS3,STAT1,STAT3,TNF
Disease effects: MS vs HC	Pre-NOTCH Expression and Processing	0.275	-2	0.066	KAT2B,NOTCH2,PRKCI,TNRC6B,TP53
Disease effects: MS vs HC	Activation of NMDA receptors and postsynaptic events	0	-2	0.06	NEFL,NRAS,NRG1,PDPK1,RAC1
CSN destructivness: NFL-CEL residuals	Production of Nitric Oxide and Reactive Oxygen Species in Macrophages	2.34	2	0.02	APOD,PRKCB,PRKCG,TNFRSF1B
CSN destructivness: NFL-CEL residuals	Myelination Signaling Pathway	4.73	2.828	0.024	ARHGAP5,CREB3L4,FASN,FGFR3,ITGB1,NRG1,PRKAR1B,RAF1
CSN destructivness: NFL-CEL residuals	RHO GTPase cycle	1.16	2	0.009	ARHGAP5,ITGB1,phosphate,PLXNA1
CSN destructivness: NFL-CEL residuals	Mitochondrial Dysfunction	1.41	-2	0.011	ATP5PF,CREB3L4,DLD,PRKAR1B
CSN destructivness: NFL-CEL residuals	Immunoregulatory interactions between a Lymphoid and a non-Lymphoid cell	4.11	2.449	0.029	CD300C,CRTAM,ITGB1,LILRA5,OSCAR,TREM1
CSN destructivness: NFL-CEL residuals	Virus Entry via Endocytic Pathways	3.08	2	0.032	CD55,ITGB1,PRKCB,PRKCG
CSN destructivness: NFL-CEL residuals	Cell surface interactions at the vascular wall	3.02	2.236	0.022	CD84,ITGB1,JAM2,OLR1,TREM1
CSN destructivness: NFL-CEL residuals	Sertoli Cell-Sertoli Cell Junction Signaling	3.72	2.449	0.024	CLINT1,CREB3L4,ITGB1,JAM2,RAF1,TNFRSF1B
CSN destructivness: NFL-CEL residuals	L1CAM interactions	4.06	2.236	0.038	CNTN1,ITGB1,MSN,NRP2,phosphate
CSN destructivness: NFL-CEL residuals	Insulin Secretion Signaling Pathway	5.11	2.828	0.027	CREB3L4,DLD,PDIA3,PRKAR1B,PRKCB,PRKCG,VTI1A,VTI1B
CSN destructivness: NFL-CEL residuals	CREB Signaling in Neurons	2.94	2.828	0.013	CREB3L4,FGFR3,KDR,PDIA3,PRKAR1B,PRKCB,PRKCG,RAF1
CSN destructivness: NFL-CEL residuals	White Adipose Tissue Browning Pathway	2.76	2	0.026	CREB3L4,FGFR3,KDR,PRKAR1B
CSN destructivness: NFL-CEL residuals	S100 Family Signaling Pathway	1.79	2.646	0.009	CREB3L4,FGFR3,PDIA3,PRKAR1B,PRKCB,PRKCG,RAF1
CSN destructivness: NFL-CEL residuals	Autophagy	2.97	2.236	0.022	CREB3L4,GABARAPL1,PRKAR1B,RAF1,TNFRSF1B
CSN destructivness: NFL-CEL residuals	Role of Macrophages, Fibroblasts and Endothelial Cells in Rheumatoid Arthritis	4.7	2.121	0.024	CREB3L4,IL7,LTA,PDIA3,PRKCB,PRKCG,RAF1,TNFRSF1B
CSN destructivness: NFL-CEL residuals	Eicosanoid Signaling	4.05	2.646	0.023	CREB3L4,ITGB1,PDIA3,PRKAR1B,PRKCB,PRKCG,RAF1
CSN destructivness: NFL-CEL residuals	ERK/MAPK Signaling	3.99	2.449	0.027	CREB3L4,ITGB1,PRKAR1B,PRKCB,PRKCG,RAF1
CSN destructivness: NFL-CEL residuals	Phospholipase C Signaling	0.477	2.236	0.004	CREB3L4,ITGB1,PRKCB,PRKCG,RAF1
CSN destructivness: NFL-CEL residuals	Dendritic Cell Maturation	0.843	2	0.007	CREB3L4,LTA,PDIA3,TNFRSF1B
CSN destructivness: NFL-CEL residuals	Dopamine-DARPP32 Feedback in cAMP Signaling	3.23	2.236	0.025	CREB3L4,PDIA3,PRKAR1B,PRKCB,PRKCG
CSN destructivness: NFL-CEL residuals	Synaptic Long Term Potentiation	5.09	2.449	0.043	CREB3L4,PDIA3,PRKAR1B,PRKCB,PRKCG,RAF1
CSN destructivness: NFL-CEL residuals	Glutaminergic Receptor Signaling Pathway (Enhanced)	3.81	2.646	0.021	CREB3L4,PDIA3,PRKAR1B,PRKCB,PRKCG,VTI1A,VTI1B
CSN destructivness: NFL-CEL residuals	Factors Promoting Cardiogenesis in Vertebrates	2.73	2	0.026	CREB3L4,PDIA3,PRKCB,PRKCG
CSN destructivness: NFL-CEL residuals	Corticotropin Releasing Hormone Signaling	3.64	2.236	0.031	CREB3L4,PRKAR1B,PRKCB,PRKCG,RAF1
CSN destructivness: NFL-CEL residuals	Synaptogenesis Signaling Pathway	2.32	2.236	0.016	CREB3L4,PRKAR1B,RAF1,VTI1A,VTI1B
CSN destructivness: NFL-CEL residuals	Oxytocin in Brain Signaling Pathway	2.29	2	0.02	CREB3L4,PRKCB,PRKCG,RAF1
CSN destructivness: NFL-CEL residuals	Sperm Motility	6.44	2	0.033	CSF1R,FGFR3,KDR,PDIA3,PRKAR1B,PRKCB,PRKCG,ROR1,TIE1
CSN destructivness: NFL-CEL residuals	IL-15 Production	4.21	2.236	0.041	CSF1R,FGFR3,KDR,ROR1,TIE1
CSN destructivness: NFL-CEL residuals	FAK Signaling	0.859	2.449	0.006	ECM1,IL2RB,IL2RG,ITGB1,KDR,RAF1
CSN destructivness: NFL-CEL residuals	Cardiac Hypertrophy Signaling (Enhanced)	5.57	3.317	0.02	FGFR3,IL2RB,IL2RG,ITGB1,LTA,PDIA3,PRKAR1B,PRKCB,PRKCG,RAF1,TNFRSF1B
CSN destructivness: NFL-CEL residuals	STAT3 Pathway	4	2	0.037	FGFR3,IL2RB,IL2RG,KDR,RAF1
CSN destructivness: NFL-CEL residuals	RAF/MAP kinase cascade	5.35	2.828	0.029	FGFR3,IL2RB,IL2RG,NEFL,NRG1,phosphate,RAF1,UBB
CSN destructivness: NFL-CEL residuals	PTEN Signaling	2.74	-2	0.026	FGFR3,ITGB1,KDR,RAF1
CSN destructivness: NFL-CEL residuals	NF-_B Signaling	1.89	2.449	0.011	FGFR3,KDR,LTA,PRKCB,RAF1,TNFRSF1B
CSN destructivness: NFL-CEL residuals	Regulation of the Epithelial Mesenchymal Transition by Growth Factors Pathway	2.38	2	0.021	FGFR3,LTA,RAF1,TNFRSF1B
CSN destructivness: NFL-CEL residuals	Human Embryonic Stem Cell Pluripotency	2.28	2	0.02	FGFR3,PRKCB,PRKCG,RAF1
CSN destructivness: NFL-CEL residuals	Cachexia Signaling Pathway	2.73	2.449	0.016	GABARAPL1,LTA,PRKAR1B,PRKCB,PRKCG,TNFRSF1B
CSN destructivness: NFL-CEL residuals	Signaling by Rho Family GTPases	1.88	2	0.015	GFAP,ITGB1,MSN,RAF1
CSN destructivness: NFL-CEL residuals	14-3-3-mediated Signaling	4.11	2	0.039	GFAP,PDIA3,PRKCB,PRKCG,RAF1
CSN destructivness: NFL-CEL residuals	Signaling by PTK6	4.18	2	0.062	GPNMB,NRG1,phosphate,UBB
CSN destructivness: NFL-CEL residuals	Molecular Mechanisms of Cancer	1.56	2.646	0.008	IL2RB,IL2RG,ITGB1,PRKAR1B,PRKCB,PRKCG,RAF1
CSN destructivness: NFL-CEL residuals	Crosstalk between Dendritic Cells and Natural Killer Cells	3.57	2	0.044	IL2RB,IL2RG,LTA,TNFRSF1B
CSN destructivness: NFL-CEL residuals	p70S6K Signaling	1.32	2.236	0.009	IL2RG,PDIA3,PRKCB,PRKCG,RAF1
CSN destructivness: NFL-CEL residuals	Wound Healing Signaling Pathway	1.95	2	0.016	ITGB1,LTA,RAF1,TNFRSF1B
CSN destructivness: NFL-CEL residuals	Neuregulin Signaling	4.22	2	0.041	ITGB1,NRG1,PRKCB,PRKCG,RAF1
CSN destructivness: NFL-CEL residuals	Neutrophil Extracellular Trap Signaling Pathway	1.87	2.236	0.012	ITGB1,PDIA3,PRKCB,PRKCG,RAF1
CSN destructivness: NFL-CEL residuals	NF-_B Activation by Viruses	3.82	2	0.051	ITGB1,PRKCB,PRKCG,RAF1
CSN destructivness: NFL-CEL residuals	VEGF Family Ligand-Receptor Interactions	4.86	2	0.056	KDR,NRP2,PRKCB,PRKCG,RAF1
CSN destructivness: NFL-CEL residuals	Nitric Oxide Signaling in the Cardiovascular System	2.96	2	0.03	KDR,PRKAR1B,PRKCB,PRKCG
CSN destructivness: NFL-CEL residuals	IL-8 Signaling	2.22	2	0.019	KDR,PRKCB,PRKCG,RAF1
CSN destructivness: NFL-CEL residuals	Pulmonary Healing Signaling Pathway	3.22	2.236	0.025	KDR,PRKCB,PRKCG,RAF1,TNFRSF1B
CSN destructivness: NFL-CEL residuals	Adrenomedullin signaling pathway	2.27	2	0.019	LTA,PDIA3,PRKAR1B,RAF1
CSN destructivness: NFL-CEL residuals	Hepatic Cholestasis	2.87	2.236	0.021	LTA,PRKAR1B,PRKCB,PRKCG,TNFRSF1B
CSN destructivness: NFL-CEL residuals	ERBB4 Signaling	4.03	2	0.057	NRG1,PRKCB,PRKCG,RAF1
CSN destructivness: NFL-CEL residuals	Neuropathic Pain Signaling in Dorsal Horn Neurons	3.35	2	0.038	PDIA3,PRKAR1B,PRKCB,PRKCG
CSN destructivness: NFL-CEL residuals	Melatonin Signaling	5.16	2	0.064	PDIA3,PRKAR1B,PRKCB,PRKCG,RAF1
CSN destructivness: NFL-CEL residuals	Pancreatic Secretion Signaling Pathway	3.56	2.449	0.023	PDIA3,PRKAR1B,PRKCB,PRKCG,VTI1A,VTI1B
CSN destructivness: NFL-CEL residuals	Aldosterone Signaling in Epithelial Cells	2.47	2	0.022	PDIA3,PRKCB,PRKCG,RAF1
CSN destructivness: NFL-CEL residuals	Netrin Signaling	3.42	2.236	0.028	PRKAR1B,PRKCB,PRKCG,VTI1A,VTI1B
CSN destructivness: NFL-CEL residuals	NRF2-mediated Oxidative Stress Response	2.07	2	0.017	PRKCB,PRKCG,RAF1,UBB
CSN destructivness: NFL-CEL residuals	Beta-catenin independent WNT signaling	4.31	2	0.043	phosphate,PRKCB,PRKCG,ROR1,UBB
Disability progression: SC disability	IL-15 Production	15.5	2.535	0.285	ABL1,ALK,BTK,CSK,DDR1,EGFR,EPHA2,EPHA5,EPHB2,EPHB3,ERBB4,FGFR2,FGFR3,FLT3LG,HCK,IGF1R,IL15,IL6,INSR,IRF1,KDR,LCK,MAP2K4,MET,NTRK2,NTRK3,PDGFRA,PDGFRB,PTK2,PTK6,RET,ROR1,TEK,TIE1,TYRO3
Disability progression: SC disability	MicroRNA Biogenesis Signaling Pathway	3.57	-2.294	0.123	ABL1,BMP6,CSDE1,DNAJA2,DNAJB1,EGFR,EWSR1,EXOSC1,HGF,HNRNPA1,HNRNPA2B1,HSP90B1,HSPA8,IFNA14,IFNW1,NRAS,PDGFB,QKI,RALA,RAN,RPS6KB1,TGFB1,VEGFA
Disability progression: SC disability	RHO GTPases Activate WASPs and WAVEs	0.87	-2	0.111	ABL1,BTK,PTK2,RAC1
Disability progression: SC disability	Activation of gene expression by SREBF (SREBP)	1.13	2.236	0.122	ACACB,FASN,MED1,MVK,PMVK
Disability progression: SC disability	Acetylcholine Receptor Signaling Pathway	0.928	3.357	0.077	ACHE,ADAM17,ADAM19,ADAM9,CACNA2D3,CAMK2B,CAMK2D,CREB3L4,IL6,NGFR,PDIA3,PRKAR1B,PRKCB,PRKCG,TNF
Disability progression: SC disability	Glycerophospholipid biosynthesis	1.69	3.317	0.111	ACHE,ALPI,BCHE,CHKB,CSNK2A2,GPCPD1,PLA2G2E,PLA2R1,PLAAT3,PLD3,PNPLA2
Disability progression: SC disability	HEY1 Signaling Pathway	7.22	2.117	0.174	ACVR2B,BMP1,BMP15,BMP6,BMP7,BMPR2,BPNT2,DLL1,DLL4,EGFR,ERBB4,IL6,JAG1,MDM2,MFAP5,MMP12,MMP13,MMP16,MMP20,MMP9,NOTCH1,NOTCH3,NPPA,NTRK3,PROK1,TGFB1,VEGFA,VEGFD
Disability progression: SC disability	Epithelial Adherens Junction Signaling	7.99	2.414	0.184	ACVR2B,BMPR2,CDH2,CRK,CTNNA2,CTNNB1,DLL1,EGFR,FGF1,HGF,HNF1A,IGF1R,MAGI2,MET,MST1,NECTIN2,NOTCH1,NOTCH3,NRAS,PAK5,PPP2R3A,RAC1,RACGAP1,RALA,TIAM1,YWHAB,YWHAG,YWHAQ,YWHAZ
Disability progression: SC disability	Neutrophil degranulation	10.9	2.853	0.137	ADA2,ALDOA,AP2A2,APAF1,APRT,AZU1,BST1,CAMP,CD14,CD300A,CD55,CD58,CD93,CHI3L1,CLEC4C,CREG1,CRISP3,CTSB,CTSH,DPP7,FAF2,FCGR2A,FCGR3A/FCGR3B,FTL,GAA,GDI2,GNS,GPI,GSN,GSTP1,HEXB,HPSE,HSPA1A/HSPA1B,HSPA8,IGF2R,LILRB2,LTF,LYZ,MLEC,MMP9,NFASC,NME2,NRAS,OLR1,OSCAR,PA2G4,PDXK,PIGR,PLAUR,PSMB1,PTPRJ,PTX3,QPCT,RAB5C,RAC1,RNASE3,S100A11,SERPINB1,SIRPB1,SNAP29,STOM,TCN1,VAMP8,VAPA,XRCC6
Disability progression: SC disability	LGI-ADAM interactions	4.24	2.449	0.429	ADAM11,ADAM22,ADAM23,DLG4,STX1A,STX1B
Disability progression: SC disability	Notch Signaling	3.03	2.646	0.211	ADAM17,CNTN1,DLL1,DLL4,DTX1,JAG1,NOTCH1,NOTCH3
Disability progression: SC disability	L1CAM interactions	6.5	3.545	0.184	ALCAM,ANK2,AP2A2,CLTC,CNTN1,CNTNAP1,CSNK2A2,DLG4,DNM2,DPYSL2,EGFR,EPHB2,HSPA8,L1CAM,LAMB1,MAP2K2,NCAM1,NFASC,NRP1,NRP2,RAC1,RPS6KA5,SCN2B
Disability progression: SC disability	RHO GTPase cycle	1.98	2.137	0.082	AMIGO2,ARFGAP2,ARHGAP1,ARHGEF10,ARHGEF25,CCT7,CKB,CLTC,CPD,CSK,DEF6,EPHA2,FAF2,GJA1,IL32,ITSN1,JAG1,LCK,MACO1,MYO6,NET1,NSFL1C,NUDC,OSBPL11,PAK5,PDE5A,PGRMC2,PLXNA1,RAC1,RACGAP1,SHMT2,SLITRK3,SLITRK5,STMN2,STOM,TIAM1,TRIO
Disability progression: SC disability	COPI-mediated anterograde transport	0	2.236	0.049	ANK2,ARFGAP2,CD55,GOSR1,TMED2
Disability progression: SC disability	Synaptogenesis Signaling Pathway	15.4	4.276	0.184	AP2A2,BDNF,CADM1,CAMK2B,CAMK2D,CDH15,CDH2,CNTNAP1,CREB3L4,CRK,CTNNB1,DLG4,EFNA2,EFNA3,EFNA4,EFNA5,EFNB1,EFNB2,EFNB3,EPHA10,EPHA2,EPHA5,EPHA7,EPHB2,EPHB3,EPHB6,GOSR1,HCK,HSPA8,ITSN1,LCK,LRP1,LRP8,LRRTM2,NAP1L1,NLGN1,NLGN2,NLGN3,NLGN4X,NRAS,NRXN1,NRXN3,NTRK2,PRKAR1B,RAB5C,RAC1,RAF1,RALA,RPS6KB1,SGTA,STX1A,STX1B,SYT11,SYT5,TIAM1,UNC13A,VTI1A,VTI1B
Disability progression: SC disability	CTLA4 Signaling in Cytotoxic T Lymphocytes	0	2.524	0.031	AP2A2,CD80,CLTC,GPLD1,GRAP2,HCK,HLA-DMA,HLA-DQA2,LAT,LCK,MAP2K4,MAPK8,MAPK9,NRAS,PLD3,PPP2R3A,RAC1,RALA,TGFB1
Disability progression: SC disability	EPH-Ephrin signaling	7.5	2.837	0.223	AP2A2,CLTC,EFNA2,EFNA3,EFNA4,EFNA5,EFNB1,EFNB2,EFNB3,EPHA10,EPHA2,EPHA5,EPHA7,EPHB2,EPHB3,EPHB6,ITSN1,MMP9,PTK2,RAC1,TIAM1
Disability progression: SC disability	Protein Sorting Signaling Pathway	1.17	2.324	0.084	AP4M1,CLINT1,CLTC,DNM2,GGA1,GGA3,GPLD1,HCK,IGF2R,LCK,PLD3,PRKAR1B,SNX1,SNX4,TMED2
Disability progression: SC disability	Intrinsic Pathway for Apoptosis	1.99	2.121	0.145	APAF1,BID,MAPK8,PPP3R1,YWHAB,YWHAG,YWHAQ,YWHAZ
Disability progression: SC disability	Sirtuin Signaling Pathway	0.465	-2.138	0.062	APEX1,BPGM,CPT1B,EPO,ESRRA,GABARAPL1,LDHB,NAMPT,NDUFS4,NDUFV2,PARP1,PPID,PPIF,SIRT2,SOD3,TIMM50,TNF,XRCC6
Disability progression: SC disability	WNT/SHH Axonal Guidance Signaling Pathway	5.13	2.294	0.154	ARF6,BOC,CAMK2B,CAMK2D,CTNNB1,FZD10,GPC1,HCK,HNF1A,LCK,MAP2K4,MAPK8,MAPK9,PLXNA1,PRKAR1B,SEMA3C,SEMA3G,SFRP1,SHISA2,YWHAB,YWHAG,YWHAQ,YWHAZ
Disability progression: SC disability	Intra-Golgi and retrograde Golgi-to-ER traffic	0.635	2.138	0.069	ARFGAP2,ARFIP2,GALNT1,GOSR1,IGF2R,KIF22,KLC1,MAN1A2,RABEPK,RACGAP1,SNAP29,STX18,TMED2,VTI1A
Disability progression: SC disability	Asparagine N-linked glycosylation	1.58	2.236	0.161	ASGR1,ASGR2,FUT8,PDIA3,UAP1
Disability progression: SC disability	Ion channel transport	0.367	2.333	0.06	ATP1B1,ATP1B2,ATP1B3,CAMK2B,CAMK2D,CLCNKB,RAF1,RPS27A,STOM,UBC,WNK3
Disability progression: SC disability	Glycosaminoglycan metabolism	2.36	2.714	0.138	B3GALT6,B4GALT2,B4GALT6,GPC1,GPC2,GPC5,KERA,OMD,ST3GAL2,ST3GAL6,UST
Disability progression: SC disability	Glutaminergic Receptor Signaling Pathway (Enhanced)	2.94	2.475	0.098	BDNF,CACNA2D3,CAMK2B,CAMK2D,CREB3L4,FMR1,GABBR1,GABBR2,GOSR1,GOT1,GPLD1,NR3C1,PDIA3,PLA2G2E,PLA2R1,PLAAT3,PLAAT4,PLD3,PNPLA2,PPP3R1,PRKAR1B,PRKCB,PRKCG,RPS6KB1,SCN2B,SHANK1,SHANK3,STX1A,STX1B,TGFB1,VTI1A,VTI1B
Disability progression: SC disability	Adrenergic Receptor Signaling Pathway (Enhanced)	4.8	2.502	0.135	BDNF,CACNA2D3,CD70,CSF2,EDA,IL12B,IL15,IL17A,IL21,IL36A,IL4,IL5,IL6,LEP,LTA,LTB,OSM,PDIA3,PRKAR1B,PRKCB,PRKCG,TGFB1,TNF,TNFSF12,TNFSF13B,TNFSF8,TNFSF9
Disability progression: SC disability	Neuropathic Pain Signaling in Dorsal Horn Neurons	0.978	2.333	0.089	BDNF,CAMK2B,CAMK2D,ELK1,NTRK2,PDIA3,PRKAR1B,PRKCB,PRKCG
Disability progression: SC disability	Collagen biosynthesis and modifying enzymes	4.85	-2.138	0.209	BMP1,COL13A1,COL15A1,COL1A1,COL25A1,COL26A1,COL6A1,COL6A5,COL8A1,COLGALT1,P3H1,P4HA2,P4HB,PLOD2
Disability progression: SC disability	DAP12 interactions	4.92	-2.111	0.262	BTK,CD300LB,GRAP2,KLRC4-KLRK1/KLRK1,LAT,LCK,NCR2,NRAS,RAC1,SIRPB1,TREM2
Disability progression: SC disability	Dopamine-DARPP32 Feedback in cAMP Signaling	0.481	2.333	0.064	CACNA2D3,CALY,CAMKK1,CREB3L4,CSNK1D,KCNJ11,PDIA3,PPP2R3A,PPP3R1,PRKAR1B,PRKCB,PRKCG
Disability progression: SC disability	Orexin Signaling Pathway	0	2.53	0.042	CACNA2D3,CAMK2B,IL6,PDIA3,PIP4K2A,PLA2G2E,PRKAR1B,PRKCB,PRKCG,TNF
Disability progression: SC disability	Androgen Signaling	0	2	0.03	CACNA2D3,DNAJB1,PRKAR1B,PRKCB,PRKCG
Disability progression: SC disability	GPCR-Mediated Nutrient Sensing in Enteroendocrine Cells	0	2.236	0.042	CACNA2D3,PDIA3,PRKAR1B,PRKCB,PRKCG
Disability progression: SC disability	SNARE Signaling Pathway	2.47	2	0.118	CAMK2B,CAMK2D,GOSR1,HSPA8,MYL6B,PRKAR1B,RAB22A,SGTA,SNAP29,STX1A,STX1B,SYT11,SYT5,UNC13A,VTI1A,VTI1B
Disability progression: SC disability	IL-17 Signaling	22.2	-2.219	0.278	CCL2,CCL20,CCL22,CD70,CSF2,CSF3,CXCL3,DEFB1,DEFB104A/DEFB104B,DEFB107A/DEFB107B,DEFB108B,DEFB110,DEFB119,DEFB123,DEFB128,DEFB129,DEFB131A/DEFB131B,EDA,ELK1,HSP90B1,IL12B,IL15,IL17A,IL17RA,IL17RB,IL21,IL36A,IL4,IL5,IL6,LEP,LTA,LTB,MAP2K4,MAPK8,MAPK9,MMP13,MMP9,NRAS,OSM,PROK1,PTGS2,RALA,TGFB1,TNF,TNFRSF11B,TNFSF12,TNFSF13B,TNFSF8,TNFSF9,VEGFA,VEGFD
Disability progression: SC disability	Role of Hypercytokinemia/hyperchemokinemia in the Pathogenesis of Influenza	3.61	-2.138	0.163	CCL2,CCL5,CXCL3,IFNA14,IFNA16,IFNAR1,IFNL1,IFNW1,IL12B,IL17A,IL36A,IL5,IL6,TNF
Disability progression: SC disability	NOD1/2 Signaling Pathway	10.2	-2	0.19	CCL2,CD70,CSF2,CXCL13,DEFA5,EDA,HSP90B1,HSPA1A/HSPA1B,HSPA8,IFNA14,IFNA16,IFNAR1,IL12B,IL15,IL17A,IL21,IL36A,IL4,IL5,IL6,LEP,LTA,LTB,MAP2K2,MAP2K4,MAPK8,MAPK9,OSM,RAC1,TBK1,TGFB1,TNF,TNFSF12,TNFSF13B,TNFSF8,TNFSF9
Disability progression: SC disability	Macrophage Classical Activation Signaling Pathway	12.8	-2.082	0.212	CCL20,CCL5,CD14,CD40,CD70,CD80,CSF2,CXCL11,CXCL9,DLD,EDA,HLA-DMA,HLA-DQA2,IFNA14,IFNA16,IFNAR1,IFNGR1,IFNGR2,IL12B,IL15,IL17A,IL21,IL23A,IL36A,IL4,IL5,IL6,IRF1,LEP,LTA,LTB,LY96,OSM,STAT6,TGFB1,TNF,TNFSF12,TNFSF13B,TNFSF8,TNFSF9
Disability progression: SC disability	Caspase activation via Death Receptors in the presence of ligand	2.01	2	0.25	CD14,FAS,LY96,TNFRSF10B
Disability progression: SC disability	iNOS Signaling	0.937	2	0.106	CD14,IFNGR1,IFNGR2,IRF1,LY96
Disability progression: SC disability	Activation of IRF by Cytosolic Pattern Recognition Receptors	3.7	-2.887	0.185	CD40,IFNA14,IFNA16,IFNAR1,IL6,LTA,MAP2K4,MAPK8,MAPK9,TANK,TBK1,TNF
Disability progression: SC disability	FXR/RXR Activation	7.97	2.475	0.171	CD70,CSF2,CYP3A4,EDA,FASN,FBP1,GSTP1,HNF1A,ICAM1,IL12B,IL15,IL17A,IL21,IL36A,IL4,IL5,IL6,LEP,LTA,LTB,MAP2K4,MAPK8,MAPK9,OSM,PKLR,PTGS2,TGFB1,TNF,TNFSF12,TNFSF13B,TNFSF8,TNFSF9
Disability progression: SC disability	Semaphorin interactions	3.76	2.309	0.188	CD72,DPYSL2,DPYSL3,MET,NRP1,PLXNA1,PLXNC1,RAC1,SEMA4D,SEMA6A,SEMA7A,TREM2
Disability progression: SC disability	Signaling by SCF-KIT	3.33	-2.333	0.209	CHEK1,CMA1,GRAP2,GRB10,LCK,MMP9,NRAS,PTPRU,RAC1
Disability progression: SC disability	Intrinsic Prothrombin Activation Pathway	4.13	-2.333	0.238	COL1A1,F5,F8,KLK1,KLK13,KLK15,KLK3,KLK4,KLK6,PROC
Disability progression: SC disability	GPVI-mediated activation cascade	1.94	-2.449	0.171	COL1A1,LAT,LCK,MPIG6B,PDPK1,RAC1
Disability progression: SC disability	WNT/Ca+ pathway	0.303	2	0.061	CREB3L4,FZD10,PDIA3,ROR1
Disability progression: SC disability	Formation of paraxial mesoderm	1.45	2	0.174	CTNNB1,DLL1,NOG,NOTCH1
Disability progression: SC disability	BAG2 Signaling Pathway	0.484	2	0.071	CTSB,HSPA1A/HSPA1B,HSPA8,MDM2,PSMA6,PSMB1
Disability progression: SC disability	Neurexins and neuroligins	5.73	2.138	0.246	DLG4,EPB41L1,HOMER2,LRRTM2,LRRTM4,NLGN1,NLGN2,NLGN3,NLGN4X,NRXN1,NRXN3,SHANK1,SHANK3,STX1A
Disability progression: SC disability	Signaling by NOTCH3	2.24	2.121	0.16	DLL1,DLL4,EGFR,JAG1,NOTCH1,NOTCH3,RPS27A,UBC
Disability progression: SC disability	Pyrimidine Ribonucleotides Interconversion	1.17	2	0.125	ENTPD1,ENTPD3,ENTPD5,ENTPD6,NME2
Disability progression: SC disability	Telomere Extension by Telomerase	2.11	-2	0.267	HNRNPA1,HNRNPA2B1,TNKS,XRCC6
Disability progression: SC disability	Role of RIG1-like Receptors in Antiviral Innate Immunity	0.606	-2	0.087	IFNA14,IFNA16,TANK,TBK1
Disability progression: SC disability	Interleukin-1 family signaling	3.13	2.183	0.132	IL18R1,IL1R1,IL1RL1,IL1RL2,IL36A,IL4,MAP2K4,MAP3K3,MAPK8,PELI2,PSMA6,PSMB1,RPS27A,TBK1,UBC,UBE2N,UBE2V1
Disability progression: SC disability	Platelet homeostasis	0.286	2.236	0.058	LRP8,PDE1A,PDE5A,PDE9A,STIM1
Disability progression: SC disability	Pre-NOTCH Expression and Processing	0.617	2.236	0.079	NOTCH1,NOTCH3,POFUT1,ST3GAL6,TMED2,TNRC6B
Disability progression: SC disability	Actin Nucleation by ARP-WASP Complex	0	-2	0.043	NRAS,RAC1,RALA,VASP
Disability progression: SC disability	Receptor-type tyrosine-protein phosphatases	3.26	2.449	0.3	NTRK3,PPFIA1,SLITRK1,SLITRK3,SLITRK4,SLITRK5
Disability progression: SC disability	Rap1 signalling	2.01	2	0.25	RAF1,RAP1GAP,YWHAB,YWHAZ
Disability progression: SC disability	FOXO-mediated transcription	1.74	2	0.211	YWHAB,YWHAG,YWHAQ,YWHAZ
Covariates: Smoking	G alpha (s) signalling events	1.47	2	0.028	ADCYAP1,CGA,LHB,PDE3A
Covariates: Smoking	S100 Family Signaling Pathway	1.21	2.111	0.014	BSG,FGFR3,FGFR4,GPR101,GSK3B,MMP10,NOTUM,PIK3C2A,TP63,TPM4,VEGFD
Covariates: Smoking	Class A/1 (Rhodopsin-like receptors)	3.43	2.53	0.032	CCL25,CGA,ECE1,GNRH1,LHB,MLN,PENK,PPBP,PPY,TRH
Covariates: Smoking	Ovarian Cancer Signaling	2.65	2	0.038	CGA,GSK3B,LHB,PIK3C2A,RBL1,VEGFD
Covariates: Smoking	IL-27 Signaling Pathway	1.64	2	0.031	EBI3,IL1RL1,JAK2,PIK3C2A
Covariates: Smoking	FXR/RXR Activation	1.68	2.236	0.027	FBP1,FGF19,FGFR4,GSTA4,OSM
Covariates: Smoking	FGF Signaling	2.22	2	0.046	FGF19,FGFR3,FGFR4,PIK3C2A
Covariates: Smoking	CREB Signaling in Neurons	0	2.236	0.008	FGFR3,FGFR4,GPR101,NOTUM,PIK3C2A
Covariates: Smoking	NF-_B Signaling	0.279	2.236	0.009	FGFR3,FGFR4,GSK3B,PIK3C2A,ZAP70
Covariates: Smoking	IL-15 Production	2.41	2.236	0.041	FGFR3,FGFR4,JAK2,TEK,ZAP70
Covariates: Smoking	Natural Killer Cell Signaling	1.06	2	0.02	HSPA8,JAK2,PIK3C2A,ZAP70
Covariates: Smoking	Eicosanoid Signaling	0.677	2	0.014	NOTUM,PIK3C2A,PLA2R1,VEGFD
Propensity matching: T2LL vs Brain damage	Metabolism of water-soluble vitamins and cofactors	1.46	-2	0.068	ACACB,BTD,FASN,TPK1
Propensity matching: T2LL vs Brain damage	Acetylcholine Receptor Signaling Pathway	1.29	-2.828	0.041	ACHE,ADAM9,CACNA2D3,CAMK2B,NGFR,PDIA3,PLCB1,PRKCG
Propensity matching: T2LL vs Brain damage	Glycerophospholipid biosynthesis	1.25	-2.236	0.051	ACHE,BCHE,CHKB,CSNK2A2,GPCPD1
Propensity matching: T2LL vs Brain damage	Ephrin A Signaling	5.88	-2.138	0.101	ACHE,BMP6,CDC42,EFNA2,EFNA3,EFNA4,EFNA5,EGFR,EPHA10,EPHA4,EPHA5,EPHA7,NGFR,RAF1
Propensity matching: T2LL vs Brain damage	LGI-ADAM interactions	5.18	-2.236	0.357	ADAM22,ADAM23,DLG4,STX1A,STX1B
Propensity matching: T2LL vs Brain damage	O-linked glycosylation	3.27	-2.333	0.081	ADAMTS1,ADAMTS4,ADAMTSL1,ADAMTSL2,B4GALT6,C1GALT1C1,LARGE1,MUC15,THSD1
Propensity matching: T2LL vs Brain damage	Pulmonary Fibrosis Idiopathic Signaling Pathway	2.83	-2	0.049	ADAMTS1,COL6A5,COL9A1,EFNB2,EGFR,EIF4EBP2,FGFR3,IL11RA,IL17RA,IL6ST,JAG1,MMP1,MMP7,MMP9,NOTCH1,RAF1
Propensity matching: T2LL vs Brain damage	Role of Macrophages, Fibroblasts and Endothelial Cells in Rheumatoid Arthritis	6.21	-2.558	0.069	ADAMTS4,CAMK2B,CHP1,CSF1,FCGR1A,ICAM1,IGHG1,IL10,IL17RA,IL1R2,IL1RL2,IL6ST,MMP1,NGFR,PDIA3,PGF,PLCB1,PPP3R1,PRKCG,PRSS3,RAF1,SOCS3,TNFRSF1B
Propensity matching: T2LL vs Brain damage	Signaling by NTRK1 (TRKA)	1.05	-2	0.049	ADCYAP1,AP2A2,DNM2,YWHAB
Propensity matching: T2LL vs Brain damage	Oxytocin in Brain Signaling Pathway	0.397	-2.236	0.025	ADCYAP1,CACNA2D3,EGFR,PRKCG,RAF1
Propensity matching: T2LL vs Brain damage	Glucose metabolism	2.85	-2.646	0.088	ADPGK,ALDOA,ALDOC,GPI,MDH1,MDH2,TPI1
Propensity matching: T2LL vs Brain damage	Pyridoxal 5'-phosphate Salvage Pathway	1.33	-2	0.062	ADPGK,DAPK1,DMPK,FAM20B
Propensity matching: T2LL vs Brain damage	DHCR24 Signaling Pathway	1.17	-2.449	0.044	AGT,APOD,APOE,NLGN1,NR1H4,PRKCG
Propensity matching: T2LL vs Brain damage	Cachexia Signaling Pathway	1.96	-2.324	0.041	AGT,BECN1,ERN1,GABARAPL1,HSPA9,IFNGR1,IFNGR2,IL1R2,IL1RL2,MAP1LC3B,NGFR,PRKCG,SOCS3,TNFRSF1B,TNFSF12
Propensity matching: T2LL vs Brain damage	Cardiac Hypertrophy Signaling (Enhanced)	2.61	-3.9	0.041	AGT,CACNA2D3,CAMK2B,CHP1,FGF19,FGFR3,IL11RA,IL17RA,IL1R2,IL1RL2,IL6ST,ITGB2,NGFR,PDE6D,PDE9A,PDIA3,PLCB1,PPP3R1,PRKCG,RAF1,TNFRSF1B,TNFSF12
Propensity matching: T2LL vs Brain damage	p70S6K Signaling	0	-2.449	0.017	AGT,EGFR,IGHE,IGHG1,PDIA3,PLCB1,PRKCG,RAF1,YWHAB,YWHAG
Propensity matching: T2LL vs Brain damage	Neuroprotective Role of THOP1 in Alzheimer's Disease	0.951	-2	0.041	AGT,MMP9,PRSS3,PRSS8,SERPINA3
Propensity matching: T2LL vs Brain damage	Renin-Angiotensin Signaling	0.609	-2	0.033	AGT,PAK6,PRKCG,RAF1
Propensity matching: T2LL vs Brain damage	Neutrophil degranulation	7.03	-2.921	0.063	ALDOA,ALDOC,AP2A2,BST1,CAT,CD55,CD59,CEACAM1,CHIT1,CLEC4D,CLEC5A,FTL,GDI2,GPI,GSTP1,HEXB,ITGB2,LAIR1,MMP9,NFASC,PGRMC1,PLAUR,PRSS3,PTPRJ,S100A11,S100A7,SERPINA3,SERPINB1,TNFRSF1B,VAPA
Propensity matching: T2LL vs Brain damage	Gluconeogenesis I	4.79	-2.449	0.222	ALDOA,ALDOC,GAPDH,GPI,MDH1,MDH2
Propensity matching: T2LL vs Brain damage	Glycolysis I	3.67	-2.236	0.185	ALDOA,ALDOC,GAPDH,GPI,TPI1
Propensity matching: T2LL vs Brain damage	IL-15 Production	9.1	-4.123	0.138	ALK,DDR1,EGFR,EPHA4,EPHA5,EPHB2,ERBB3,FGFR3,FLT3LG,FLT4,KIT,MET,NTRK3,ROR1,TEK,TIE1,TYRO3
Propensity matching: T2LL vs Brain damage	RHO GTPase cycle	0.634	-2.887	0.027	AMIGO2,ARFGAP2,CDC42,CPD,DOCK9,JAG1,NSFL1C,OSBPL11,PAK6,PLXNA1,SLITRK5,STMN2
Propensity matching: T2LL vs Brain damage	Pancreatic Secretion Signaling Pathway	3.12	-2.673	0.056	AMY2B,BST1,CA4,CA5A,CD38,EGFR,GOSR1,PDIA3,PLCB1,PRKCG,STX1A,STX1B,VIP,VTI1A
Propensity matching: T2LL vs Brain damage	Class I MHC mediated antigen processing and presentation	2.24	-2	0.043	ANAPC10,BECN1,FBXL4,FBXL5,FCGR1A,HERC1,PDIA3,RNF34,RPS27A,SMURF1,SOCS3,UBB,UBE2J1,UBE2J2,UBE2N,UBE2V1
Propensity matching: T2LL vs Brain damage	Protein Kinase A Signaling	2.22	-2	0.041	ANAPC10,CAMK2B,CHP1,FLNA,NGFR,PDE6D,PDE9A,PDIA3,PLCB1,PPP3R1,PRKCG,PTPRH,PTPRJ,PTPRR,RAF1,YWHAB,YWHAG
Propensity matching: T2LL vs Brain damage	Senescence-Associated Secretory Phenotype (SASP)	1.18	-2	0.055	ANAPC10,CDKN2D,RPS27A,UBB
Propensity matching: T2LL vs Brain damage	Protein Ubiquitination Pathway	1.9	-2.111	0.044	ANAPC10,DNAJB2,DNAJB9,DNAJC27,HSPA9,RPS27A,SMURF1,UBB,UBE2J1,UBE2J2,UBE2N,UBE2V1
Propensity matching: T2LL vs Brain damage	Cohesin Chromatin Regulation Pathway	0.387	-2.449	0.024	ANAPC10,PCDH9,PCDHA7,PCDHAC2,PCDHGA10,PCDHGA12
Propensity matching: T2LL vs Brain damage	Cell Cycle Checkpoints	0.299	-2.449	0.022	ANAPC10,RPS27A,UBB,UBE2N,YWHAB,YWHAG
Propensity matching: T2LL vs Brain damage	Mitotic Metaphase and Anaphase	0	-2	0.017	ANAPC10,RPS27A,UBB,VPS4A
Propensity matching: T2LL vs Brain damage	L1CAM interactions	4.91	-3.464	0.096	ANK2,AP2A2,CHL1,CSNK2A2,DLG4,DNM2,EGFR,EPHB2,NCAM1,NFASC,NRP2,SCN2B
Propensity matching: T2LL vs Brain damage	COPI-mediated anterograde transport	1.7	-2.449	0.059	ANK2,ARFGAP2,CD55,CD59,GOSR1,TMED2
Propensity matching: T2LL vs Brain damage	Synaptogenesis Signaling Pathway	12.8	-4.95	0.102	AP2A2,APOE,CADM1,CAMK2B,CDC42,DLG4,EFNA2,EFNA3,EFNA4,EFNA5,EFNB1,EFNB2,EIF4EBP2,EPHA10,EPHA4,EPHA5,EPHA7,EPHB2,EPHB6,GOSR1,LRRTM2,NLGN1,NLGN2,NLGN4X,NRXN1,RAF1,STX1A,STX1B,SYT11,SYT5,SYT9,VTI1A
Propensity matching: T2LL vs Brain damage	Plasma lipoprotein assembly, remodeling, and clearance	2.29	-2.449	0.079	AP2A2,APOE,NR1H4,PCSK9,RPS27A,UBB
Propensity matching: T2LL vs Brain damage	Huntington's Disease Signaling	3.01	-2.121	0.053	AP2A2,ARFIP2,BCL2L1,DLG4,DNM2,EGFR,GOSR1,HSPA9,PLCB1,PRKCG,RPS27A,STX1A,STX1B,UBB,VTI1A
Propensity matching: T2LL vs Brain damage	Opioid Signaling Pathway	0.876	-2.333	0.032	AP2A2,CACNA2D3,CAMK1D,CAMK2B,CDC42,PLCB1,PPP3R1,PRKCG,RAF1
Propensity matching: T2LL vs Brain damage	Glutamate binding, activation of AMPA receptors and synaptic plasticity	2.37	-2	0.125	AP2A2,CAMK2B,DLG4,PRKCG
Propensity matching: T2LL vs Brain damage	EPH-Ephrin signaling	8.99	-2.84	0.16	AP2A2,CDC42,EFNA2,EFNA3,EFNA4,EFNA5,EFNB1,EFNB2,EPHA10,EPHA4,EPHA5,EPHA7,EPHB2,EPHB6,MMP9
Propensity matching: T2LL vs Brain damage	Clathrin-mediated endocytosis	2.22	-2.828	0.062	AP2A2,DNM2,EGFR,M6PR,RPS27A,SYT11,SYT9,UBB
Propensity matching: T2LL vs Brain damage	Cargo recognition for clathrin-mediated endocytosis	2.15	-2.646	0.065	AP2A2,EGFR,M6PR,RPS27A,SYT11,SYT9,UBB
Propensity matching: T2LL vs Brain damage	Binding and Uptake of Ligands by Scavenger Receptors	1.52	-2.449	0.054	APOE,CD163,COLEC12,FTL,SCARF1,STAB1
Propensity matching: T2LL vs Brain damage	Signaling by ERBB4	2.85	-2.449	0.102	APOE,DLG4,EGFR,ERBB3,RPS27A,UBB
Propensity matching: T2LL vs Brain damage	TCF dependent signaling in response to WNT	1.24	-2.121	0.04	AXIN2,CSNK2A2,KLHL12,KREMEN1,RPS27A,RSPO3,RSPO4,UBB
Propensity matching: T2LL vs Brain damage	Glycosaminoglycan metabolism	2.19	-2.449	0.075	B4GALT3,B4GALT6,CHP1,GPC2,LYVE1,UST
Propensity matching: T2LL vs Brain damage	Signaling by TGF-beta Receptor Complex	1.61	-2	0.076	BAMBI,RPS27A,SMURF1,UBB
Propensity matching: T2LL vs Brain damage	Docosahexaenoic Acid (DHA) Signaling	3.58	-2.84	0.06	BCL2L1,BID,BMP6,CAT,FABP3,NGFR,PDIA3,PLCB1,PRKCG,RAF1,STX1A,SYT11,SYT5,SYT9,TNFRSF1B
Propensity matching: T2LL vs Brain damage	Intrinsic Pathway for Apoptosis	2.24	-2.236	0.091	BCL2L1,BID,PPP3R1,YWHAB,YWHAG
Propensity matching: T2LL vs Brain damage	PTEN Signaling	4.09	2.714	0.08	BCL2L1,BMPR1A,CDC42,CSNK2A2,EGFR,FGFR3,FLT4,ITGB2,NGFR,NTRK3,RAF1,TNFRSF11A
Propensity matching: T2LL vs Brain damage	Chronic Myeloid Leukemia Signaling	0.646	-2.121	0.029	BCL2L1,CHP1,MMP9,NOTCH1,PDIA3,PLCB1,PPP3R1,RAF1
Propensity matching: T2LL vs Brain damage	Role of Tissue Factor in Cancer	3.91	-2.138	0.068	BCL2L1,CSF1,EGFR,FLT4,MET,MMP1,MMP9,NGFR,PDXP,PLAUR,PLCB1,PRSS3,RAF1,TNFRSF1B
Propensity matching: T2LL vs Brain damage	Interleukin-4 and Interleukin-13 signaling	3.99	2.53	0.091	BCL2L1,ICAM1,IGHE,IGHG1,IL10,ITGB2,MMP1,MMP9,SOCS3,TNFRSF1B
Propensity matching: T2LL vs Brain damage	RAS processing	2.85	-2	0.167	BCL2L1,PDE6D,RPS27A,UBB
Propensity matching: T2LL vs Brain damage	NLR signaling pathways	2.21	-2.236	0.089	BCL2L1,RPS27A,UBB,UBE2N,UBE2V1
Propensity matching: T2LL vs Brain damage	Immunogenic Cell Death Signaling Pathway	3.23	-2.121	0.089	BECN1,DAPK1,HSPA9,IFNGR1,IFNGR2,NGFR,PDIA3,TNFRSF1B
Propensity matching: T2LL vs Brain damage	Macroautophagy	1.33	-2	0.062	BECN1,GABARAPL1,GABARAPL2,MAP1LC3B
Propensity matching: T2LL vs Brain damage	CREB Signaling in Neurons	0.868	-3.153	0.028	BMP6,BMPR1A,CACNA2D3,CAMK2B,EGFR,FGFR3,FLT4,GABBR1,GPR101,HCAR2,NGFR,NTRK3,PDIA3,PLCB1,PRKCG,RAF1,TNFRSF11A
Propensity matching: T2LL vs Brain damage	Factors Promoting Cardiogenesis in Vertebrates	0.994	-2.449	0.039	BMP6,BMPR1A,CAMK2B,PDIA3,PLCB1,PRKCG
Propensity matching: T2LL vs Brain damage	STAT3 Pathway	7.62	-2.714	0.119	BMP6,BMPR1A,EGFR,FGFR3,FLT4,IL11RA,IL17RA,IL1R2,IL1RL2,IL6ST,NGFR,NTRK3,RAF1,SOCS3,SOCS7,TNFRSF11A
Propensity matching: T2LL vs Brain damage	Human Embryonic Stem Cell Pluripotency	0.614	-2.449	0.03	BMP6,BMPR1A,FGFR3,NTRK3,PRKCG,RAF1
Propensity matching: T2LL vs Brain damage	Orexin Signaling Pathway	0.423	-2.449	0.025	BMPR1A,CACNA2D3,CAMK2B,PDIA3,PLCB1,PRKCG
Propensity matching: T2LL vs Brain damage	NF-_B Signaling	0.667	-2.324	0.026	BMPR1A,CD40,CSNK2A2,EGFR,FGFR3,FLT4,IL1R2,NGFR,NTRK3,RAF1,TNFRSF11A,TNFRSF17,TNFRSF1B,UBE2N,UBE2V1
Propensity matching: T2LL vs Brain damage	The citric acid (TCA) cycle and respiratory electron transport	1.56	-2	0.073	BSG,DLD,LDHB,MDH2
Propensity matching: T2LL vs Brain damage	Serotonin Receptor Signaling	1.42	-2.5	0.034	BST1,CACNA2D3,CAMK2B,CD38,CDC42,CPE,GPLD1,MAP1LC3B,MMP9,PAK6,PDIA3,PLAUR,PLCB1,PRKCG,RAF1,SHANK3
Propensity matching: T2LL vs Brain damage	Role of NFAT in Cardiac Hypertrophy	1.71	-3.162	0.045	CACNA2D3,CAMK1D,CAMK2B,CHP1,IL6ST,PDIA3,PLCB1,PPP3R1,PRKCG,RAF1
Propensity matching: T2LL vs Brain damage	Glutaminergic Receptor Signaling Pathway (Enhanced)	2.85	-3.5	0.049	CACNA2D3,CAMK2B,CHP1,GABBR1,GOSR1,GPLD1,PDIA3,PLCB1,PPP3R1,PRKCG,SCN2B,SHANK1,SHANK3,STX1A,STX1B,VTI1A
Propensity matching: T2LL vs Brain damage	Insulin Secretion Signaling Pathway	2.27	-2.53	0.047	CACNA2D3,CAMK2B,CPE,DLD,EIF4EBP2,GOSR1,PCSK1,PDIA3,PLCB1,PRKCG,STX1A,STX1B,VTI1A
Propensity matching: T2LL vs Brain damage	Cardiac Hypertrophy Signaling	0.518	-2.236	0.027	CACNA2D3,CDC42,CHP1,PDIA3,PLCB1,PPP3R1,RAF1
Propensity matching: T2LL vs Brain damage	Oxytocin Signaling Pathway	0.427	-2.646	0.025	CACNA2D3,CHP1,EGFR,PLCB1,PPP3R1,PRKCG,RAF1
Propensity matching: T2LL vs Brain damage	Endocannabinoid Neuronal Synapse Pathway	0.697	-2.236	0.034	CACNA2D3,CHP1,PDIA3,PLCB1,PPP3R1
Propensity matching: T2LL vs Brain damage	Dopamine-DARPP32 Feedback in cAMP Signaling	0.713	-2.236	0.032	CACNA2D3,CHP1,PDIA3,PLCB1,PPP3R1,PRKCG
Propensity matching: T2LL vs Brain damage	White Adipose Tissue Browning Pathway	0.488	-2	0.029	CACNA2D3,FCER1A,FGFR3,LDHB
Propensity matching: T2LL vs Brain damage	GPCR-Mediated Nutrient Sensing in Enteroendocrine Cells	0.634	-2	0.034	CACNA2D3,PDIA3,PLCB1,PRKCG
Propensity matching: T2LL vs Brain damage	Synaptic Long Term Depression	0.402	-2.236	0.025	CACNA2D3,PDIA3,PLCB1,PRKCG,RAF1
Propensity matching: T2LL vs Brain damage	Thrombin Signaling	1	-2.646	0.036	CAMK1D,CAMK2B,CDC42,EGFR,PDIA3,PLCB1,PRKCG,RAF1
Propensity matching: T2LL vs Brain damage	Glioma Signaling	1.33	-2.236	0.048	CAMK1D,CAMK2B,CDKN2D,EGFR,PRKCG,RAF1
Propensity matching: T2LL vs Brain damage	cAMP-mediated signaling	0.914	-2.121	0.034	CAMK1D,CAMK2B,GABBR1,HCAR2,PDE6D,PDE9A,PPP3R1,RAF1
Propensity matching: T2LL vs Brain damage	Neuropathic Pain Signaling in Dorsal Horn Neurons	1.22	-2.236	0.05	CAMK1D,CAMK2B,PDIA3,PLCB1,PRKCG
Propensity matching: T2LL vs Brain damage	Chemokine Signaling	1.05	-2	0.049	CAMK1D,CAMK2B,PLCB1,RAF1
Propensity matching: T2LL vs Brain damage	Necroptosis Signaling Pathway	2.27	-2.333	0.058	CAMK2B,CHP1,DAPK1,NGFR,PPIF,PPP3R1,TNFRSF10B,TNFRSF1B,TYRO3
Propensity matching: T2LL vs Brain damage	Synaptic Long Term Potentiation	1.68	-2.646	0.053	CAMK2B,CHP1,PDIA3,PLCB1,PPP3R1,PRKCG,RAF1
Propensity matching: T2LL vs Brain damage	RAF/MAP kinase cascade	4.96	-4.243	0.069	CAMK2B,DLG4,EGFR,ERBB3,FGF19,FGFR3,FLT3LG,GFRA1,GFRA2,KIT,MET,NCAM1,PEBP1,RAF1,RPS27A,TEK,UBB,YWHAB
Propensity matching: T2LL vs Brain damage	SNARE Signaling Pathway	2.11	-2.828	0.059	CAMK2B,GOSR1,STX1A,STX1B,SYT11,SYT5,SYT9,VTI1A
Propensity matching: T2LL vs Brain damage	WNT/SHH Axonal Guidance Signaling Pathway	1.04	-2.449	0.04	CAMK2B,HHIP,PLXNA1,SEMA3G,YWHAB,YWHAG
Propensity matching: T2LL vs Brain damage	Opioid Signalling	0.925	-2	0.044	CAMK2B,PLCB1,PPP3R1,PRKCG
Propensity matching: T2LL vs Brain damage	NRF2-mediated Oxidative Stress Response	1.56	-2.449	0.042	CAT,DNAJA2,DNAJB2,DNAJB9,FTL,GSTP1,PRKCG,RAF1,TXNRD1,UBB
Propensity matching: T2LL vs Brain damage	Detoxification of Reactive Oxygen Species	2.15	-2	0.108	CAT,GSTP1,PRDX3,TXNRD1
Propensity matching: T2LL vs Brain damage	Apelin Cardiomyocyte Signaling Pathway	0.817	-2	0.04	CAT,PDIA3,PLCB1,PRKCG
Propensity matching: T2LL vs Brain damage	Peroxisomal protein import	1.37	-2	0.064	CAT,PEX14,RPS27A,UBB
Propensity matching: T2LL vs Brain damage	Communication between Innate and Adaptive Immune Cells	0	2.449	0.006	CD40,IGHE,IGHG1,IL10,TNFRSF13B,TNFRSF17
Propensity matching: T2LL vs Brain damage	G_q Signaling	1.18	-2.449	0.041	CDC42,CHP1,GPLD1,PLCB1,PPP3R1,PRKCG,RAF1
Propensity matching: T2LL vs Brain damage	Cholecystokinin/Gastrin-mediated Signaling	1.41	-2.236	0.05	CDC42,EGFR,EPHA4,PLCB1,PRKCG,RAF1
Propensity matching: T2LL vs Brain damage	TEC Kinase Signaling	0	-2.236	0.016	CDC42,FCER1A,IGHE,ITGB2,PAK6,PRKCG,TNFRSF10B,TNFRSF21,TNFSF12
Propensity matching: T2LL vs Brain damage	ROBO SLIT Signaling Pathway	3.47	-2.53	0.079	CDC42,FLT4,MMP7,NRXN1,PAK6,PGF,PLXNA1,ROBO3,ROBO4,UNC5B
Propensity matching: T2LL vs Brain damage	Netrin-1 signaling	5.08	-2.121	0.16	CDC42,HJV,NEO1,RGMB,UNC5A,UNC5B,UNC5C,UNC5D
Propensity matching: T2LL vs Brain damage	CXCR4 Signaling	0.563	-2	0.03	CDC42,PAK6,PLCB1,PRKCG,RAF1
Propensity matching: T2LL vs Brain damage	Hedgehog 'on' state	2.04	-2.449	0.07	CDON,GAS1,HHIP,RPS27A,SMURF1,UBB
Propensity matching: T2LL vs Brain damage	Chaperone Mediated Autophagy Signaling Pathway	0	-2.121	0.013	CHP1,HSPA9,IL17RA,MMP1,MMP7,MMP9,PARK7,PPP3R1
Propensity matching: T2LL vs Brain damage	IL-3 Signaling	1.08	-2	0.051	CHP1,PPP3R1,PRKCG,RAF1
Propensity matching: T2LL vs Brain damage	RANK Signaling in Osteoclasts	0.912	-2	0.044	CHP1,PPP3R1,RAF1,TNFRSF11A
Propensity matching: T2LL vs Brain damage	trans-Golgi Network Vesicle Budding	1.72	-2.236	0.068	CLINT1,CPD,DNM2,FTL,M6PR
Propensity matching: T2LL vs Brain damage	NCAM signaling for neurite out-growth	2.05	-2.236	0.082	COL6A5,COL9A1,GFRA1,GFRA2,NCAM1
Propensity matching: T2LL vs Brain damage	SPINK1 Pancreatic Cancer Pathway	1.44	2	0.067	CPB1,CPD,CPE,PRSS3
Propensity matching: T2LL vs Brain damage	Other interleukin signaling	2.85	-2	0.167	CSF1,STX1A,STX3,TXLNA
Propensity matching: T2LL vs Brain damage	Mitophagy	2.48	-2	0.133	CSNK2A2,MAP1LC3B,RPS27A,UBB
Propensity matching: T2LL vs Brain damage	Neuregulin Signaling	1.44	-2.236	0.051	DLG4,EGFR,ERBB3,ITGB2,PRKCG,RAF1
Propensity matching: T2LL vs Brain damage	Neurexins and neuroligins	6.59	-3.162	0.175	DLG4,LRRTM2,NLGN1,NLGN2,NLGN4X,NRXN1,SHANK1,SHANK3,STX1A,SYT9
Propensity matching: T2LL vs Brain damage	Signaling by NOTCH3	4.12	-2.646	0.14	DLL1,DLL4,EGFR,JAG1,NOTCH1,RPS27A,UBB
Propensity matching: T2LL vs Brain damage	Notch Signaling	2.1	-2	0.105	DLL1,DLL4,JAG1,NOTCH1
Propensity matching: T2LL vs Brain damage	Signaling by NOTCH1	2.24	-2.449	0.077	DLL1,DLL4,JAG1,NOTCH1,RPS27A,UBB
Propensity matching: T2LL vs Brain damage	Signaling by NOTCH2	3.19	-2.236	0.147	DLL1,DLL4,JAG1,RPS27A,UBB
Propensity matching: T2LL vs Brain damage	Signaling by NOTCH4	2.11	-2.449	0.072	DLL4,FLT4,JAG1,NOTCH1,RPS27A,UBB
Propensity matching: T2LL vs Brain damage	Aldosterone Signaling in Epithelial Cells	1.55	-2	0.046	DNAJB2,DNAJB9,DNAJC27,HSPA9,PDIA3,PLCB1,PRKCG,RAF1
Propensity matching: T2LL vs Brain damage	FAK Signaling	0.602	-3	0.024	ECM1,EFNA2,EFNA3,EFNA4,EFNA5,EFNB1,EFNB2,EGFR,FLT4,GABBR1,GPR101,HCAR2,IL11RA,IL17RA,IL1R2,IL1RL2,IL6ST,ITGB2,KIT,MET,MMP9,PAK6,RAF1,SOCS3,SOCS7
Propensity matching: T2LL vs Brain damage	PIP3 activates AKT signaling	2.04	-2.121	0.057	EGFR,ERBB3,FGF19,FGFR3,FLT3LG,ICOS,KIT,MET
Propensity matching: T2LL vs Brain damage	Signaling by ERBB2	1.69	-2	0.08	EGFR,ERBB3,RPS27A,UBB
Propensity matching: T2LL vs Brain damage	ERK5 Signaling	1.16	-2	0.054	EGFR,IL6ST,YWHAB,YWHAG
Propensity matching: T2LL vs Brain damage	Nucleotide Excision Repair	2.38	-2.646	0.072	ERCC1,RAD23A,RAD23B,RPS27A,SUMO3,UBB,UBE2N
Propensity matching: T2LL vs Brain damage	HDR through Homologous Recombination (HRR) or Single Strand Annealing (SSA)	0.686	-2	0.036	ERCC1,RPS27A,UBB,UBE2N
Propensity matching: T2LL vs Brain damage	Iron uptake and transport	1.49	-2	0.069	FBXL5,FTL,RPS27A,UBB
Propensity matching: T2LL vs Brain damage	FGF Signaling	0.978	-2	0.046	FGF19,FGFR3,MET,RAF1
Propensity matching: T2LL vs Brain damage	Signaling by FGFR1	1.69	-2	0.08	FLRT2,FLRT3,RPS27A,UBB
Propensity matching: T2LL vs Brain damage	FLT3 Signaling	2.19	-2	0.111	FLT3LG,PTPRJ,RPS27A,UBB
Propensity matching: T2LL vs Brain damage	Xenobiotic Metabolism General Signaling Pathway	0.747	-2	0.035	FTL,GSTP1,NR1H4,PRKCG,RAF1
Propensity matching: T2LL vs Brain damage	Endothelin-1 Signaling	0.42	-2.236	0.026	GPLD1,PDIA3,PLCB1,PRKCG,RAF1
Propensity matching: T2LL vs Brain damage	Interleukin-1 family signaling	1.27	-2.449	0.046	IL1R2,IL1RL2,RPS27A,UBB,UBE2N,UBE2V1
Propensity matching: T2LL vs Brain damage	Semaphorin Neuronal Repulsive Signaling Pathway	1.42	-2.646	0.047	ITGB2,NRP2,PAK6,PLXNA1,SEMA6A,SEMA6B,SEMA6C
Propensity matching: T2LL vs Brain damage	p75 NTR receptor-mediated signalling	1.23	-2.236	0.05	LINGO1,NGFR,RPS27A,RTN4R,UBB
Propensity matching: T2LL vs Brain damage	Semaphorin interactions	1.97	-2.236	0.078	MET,PLXNA1,PLXNC1,SEMA6A,SEMA7A
Propensity matching: T2LL vs Brain damage	Signaling by MET	1.08	-2	0.051	MET,PTPRJ,RPS27A,UBB
Propensity matching: T2LL vs Brain damage	Inhibition of Matrix Metalloproteases	2.06	-2	0.103	MMP1,MMP7,MMP9,TFPI2
Propensity matching: T2LL vs Brain damage	Receptor-type tyrosine-protein phosphatases	3.16	-2	0.2	NTRK3,SLITRK1,SLITRK4,SLITRK5
Propensity matching: T2LL vs Brain damage	CCR3 Signaling in Eosinophils	0.514	-2	0.03	PAK6,PLCB1,PRKCG,RAF1
Propensity matching: T2LL vs Brain damage	Chaperone Mediated Autophagy	2.99	-2	0.182	PARK7,RNASE1,RPS27A,UBB
Propensity matching: T2LL vs Brain damage	Aggrephagy	2.71	-2.236	0.116	PARK7,RPS27A,UBB,UBE2N,UBE2V1
Propensity matching: T2LL vs Brain damage	WNT/Ca+ pathway	1.31	-2	0.061	PDE6D,PDIA3,PLCB1,ROR1
Propensity matching: T2LL vs Brain damage	P2Y Purinergic Receptor Signaling Pathway	0.521	-2	0.03	PDIA3,PLCB1,PRKCG,RAF1
Propensity matching: T2LL vs Brain damage	14-3-3-mediated Signaling	1.3	-2.449	0.047	PDIA3,PLCB1,PRKCG,RAF1,YWHAB,YWHAG
Propensity matching: T2LL vs Brain damage	Integration of energy metabolism	0.774	-2	0.039	PLCB1,STX1A,SYT5,TKT
Propensity matching: T2LL vs Brain damage	TCR signaling	0.907	-2.236	0.04	PTPRJ,RPS27A,UBB,UBE2N,UBE2V1
Propensity matching: T2LL vs Brain damage	MyD88 cascade initiated on plasma membrane	2.78	-2	0.16	RPS27A,UBB,UBE2N,UBE2V1
Disability progression: T2LL	Acetylcholine Receptor Signaling Pathway	1.85	-2.309	0.058	ACHE,ADAM19,ADAM9,CACNA2D3,CREB3L4,NGFR,PIK3C2A,PLCB1,PRKAR1B,PRKCB,PRKCG,TNF
Disability progression: T2LL	LGI-ADAM interactions	4.55	-2.236	0.357	ADAM22,ADAM23,DLG4,STX1A,STX1B
Disability progression: T2LL	O-linked glycosylation	3.76	-2.309	0.098	ADAMTS1,ADAMTS4,ADAMTSL2,B3GLCT,B4GALT6,C1GALT1C1,GALNT13,GALNT7,LARGE1,MUC15,POMK,SPON1
Disability progression: T2LL	Netrin-1 signaling	8.21	-3.051	0.224	AGAP2,DSCAM,EZR,HJV,NEO1,NTN4,RGMA,RGMB,ROBO1,UNC5A,UNC5B,UNC5C,UNC5D
Disability progression: T2LL	L1CAM interactions	6	-3	0.121	ALCAM,AP2A2,CHL1,DLG4,DNM2,EPHB2,EZR,FGFR1,ITGB1,L1CAM,LAMB1,NCAM1,NFASC,NRP1,RPS6KA5,SCN2B
Disability progression: T2LL	Glycolysis I	1.49	-2	0.093	ALDOA,ALDOC,NAD+,TPI1
Disability progression: T2LL	Response to elevated platelet cytosolic Ca2+	3.68	-2.496	0.091	ALDOA,APLP2,ECM1,FLNA,ITIH4,PRKCB,PRKCG,SERPINA3,TF,TGFB3,TMX3,VEGFA,VTI1B
Disability progression: T2LL	IL-15 Production	17.1	-3.78	0.228	ALK,AXL,DDR1,EPHA2,EPHA4,EPHA5,EPHB2,EPHB3,ERBB3,FGFR1,FGFR3,FGR,FLT1,FLT3LG,FLT4,IL15,INSR,IRF1,KIT,MET,MUSK,NTRK3,PDGFRA,ROR1,TEC,TEK,TIE1,TYRO3
Disability progression: T2LL	Sperm Motility	10.3	-2.236	0.114	ALK,AXL,DDR1,EPHA2,EPHA4,EPHA5,EPHB2,EPHB3,ERBB3,FGFR1,FGFR3,FGR,FLT1,FLT3LG,FLT4,INSR,KIT,MET,MUSK,NPPB,NTRK3,PDGFRA,PLCB1,PRKAR1B,PRKCB,PRKCG,ROR1,TEC,TEK,TIE1,TYRO3
Disability progression: T2LL	Post-translational protein phosphorylation	8.81	-2.357	0.165	AMBN,AMELX,APLP2,APOA2,APOE,APOL1,CHGB,GOLM1,GPC3,HRC,IGFBP3,LAMB1,MFGE8,PCSK9,PRKCSH,TF,TMEM132A,TNC
Disability progression: T2LL	Protein Ubiquitination Pathway	2.25	-2.84	0.058	ANAPC10,DNAJB11,DNAJB12,DNAJB2,DNAJB9,DNAJC18,DNAJC27,HSPA9,IFNG,RPS27A,SMURF1,UBB,UBC,UBE2J1,UBE2J2,UBE2V1
Disability progression: T2LL	Regulation of mitotic cell cycle	0.595	-2	0.044	ANAPC10,RPS27A,UBB,UBC
Disability progression: T2LL	RAF/MAP kinase cascade	7.04	-3.922	0.094	ANGPT1,DLG4,ERBB3,FGF19,FGFR1,FGFR3,FLT3LG,GFRA1,GFRA2,GRB2,IL3RA,IL5RA,KIT,MET,NCAM1,NRG1,NRG3,NRG4,PDGFRA,PPP2R5A,RAF1,RPS27A,TEK,UBB,UBC,YWHAB
Disability progression: T2LL	White Adipose Tissue Browning Pathway	1.19	-2.828	0.053	ANGPT2,CACNA2D3,CREB3L4,FGFR1,FGFR3,NPPB,PRKAR1B,VEGFA
Disability progression: T2LL	Plasma lipoprotein assembly, remodeling, and clearance	1.82	-2.646	0.076	AP2A2,APOA2,APOE,PCSK9,RPS27A,UBB,UBC
Disability progression: T2LL	Synaptogenesis Signaling Pathway	14.4	-4.743	0.124	AP2A2,APOE,CADM1,CDH12,CDH5,CREB3L4,DLG4,EFNA2,EFNA3,EFNA5,EFNB2,EFNB3,EPHA10,EPHA2,EPHA4,EPHA5,EPHA7,EPHB2,EPHB3,EPHB6,FGR,GRB2,GRIA4,LRP8,NLGN1,NLGN2,NRXN1,NRXN3,PIK3C2A,PRKAR1B,RAF1,RALA,RAP2A,RHOA,STX1A,STX1B,SYT11,SYT5,VTI1A,VTI1B
Disability progression: T2LL	Glutamate binding, activation of AMPA receptors and synaptic plasticity	2.29	-2.236	0.125	AP2A2,DLG4,GRIA4,PRKCB,PRKCG
Disability progression: T2LL	Clathrin-mediated endocytosis	3.07	-2.309	0.083	AP2A2,DNM2,GRB2,HGS,LRP2,PIK3C2A,RPS27A,SYT11,TF,UBB,UBC,WNT5A
Disability progression: T2LL	EPH-Ephrin signaling	7.57	-3	0.157	AP2A2,EFNA2,EFNA3,EFNA5,EFNB2,EFNB3,EPHA10,EPHA2,EPHA4,EPHA5,EPHA7,EPHB2,EPHB3,EPHB6,MMP9,RHOA
Disability progression: T2LL	Cargo recognition for clathrin-mediated endocytosis	2.75	-2.53	0.086	AP2A2,GRB2,HGS,LRP2,RPS27A,SYT11,TF,UBB,UBC,WNT5A
Disability progression: T2LL	LXR/RXR Activation	5.39	-2.84	0.115	APOA2,APOD,APOE,APOL1,CD14,GC,IL33,IL36A,ITIH4,MMP9,NGFR,TF,TLR4,TNF,TNFRSF1B
Disability progression: T2LL	Regulation of lipid metabolism by PPARalpha	0.301	-2	0.031	APOA2,MED1,TNFRSF21,TXNRD1
Disability progression: T2LL	Signaling by ERBB4	4.76	-3.162	0.149	APOE,DLG4,ERBB3,GRB2,NRG1,NRG3,NRG4,RPS27A,UBB,UBC
Disability progression: T2LL	Amyloid fiber formation	1.14	-2.236	0.063	APOE,MFGE8,RPS27A,UBB,UBC
Disability progression: T2LL	RAS processing	3.14	-2.449	0.154	ARL2,BCL2L1,PDE6D,RPS27A,UBB,UBC
Disability progression: T2LL	Glycosaminoglycan metabolism	5.33	-2.496	0.13	B3GAT3,B4GALT2,B4GALT3,B4GALT6,CHP1,CSPG4,FMOD,GLCE,GPC2,GPC3,GPC5,LYVE1,UST
Disability progression: T2LL	Activin Inhibin Signaling Pathway	3.42	2.5	0.075	BAMBI,BMPR1A,CDKN1B,CRIPTO,IGHE,IGHG1,IL33,IL36A,MMP7,NGFR,PIK3C2A,RHOA,TGFB3,TLR4,TNF,TNFRSF1B
Disability progression: T2LL	FAK Signaling	0.696	-2.401	0.033	BCAR3,BMPR2,CDH5,ECM1,EFNA2,EFNA3,EFNA5,EFNB2,EFNB3,FLT1,FLT4,GABBR1,GRB2,HCAR2,IL20RA,IL22RA1,IL33,IL3RA,IL5RA,IL6ST,ITGB1,KIT,LHCGR,MET,MMP9,PAK6,PDGFRA,PIK3C2A,RAF1,RALA,RAP2A,RHOA,SOCS3,TGFB3
Disability progression: T2LL	Molecular Mechanisms of Cancer	3.03	-2.655	0.047	BCL2L1,BID,BMP6,BMPR1A,BMPR2,CDKN2D,EDN2,FAS,FASLG,GABBR1,GRB2,GRP,HCAR2,IL20RA,IL22RA1,IL3RA,IL5RA,IL6ST,IL9,ITGB1,LHCGR,MMP16,MMP17,MMP3,MMP7,MMP8,MMP9,NOTCH1,PAK6,PIK3C2A,PLCB1,PRKAR1B,PRKCB,PRKCG,RAF1,RALA,RAP2A,RHOA,TGFB3,VEGFA,WNT5A
Disability progression: T2LL	Docosahexaenoic Acid (DHA) Signaling	3.67	-2.982	0.071	BCL2L1,BID,BMP6,CREB3L4,FAS,FASLG,NGFR,PIK3C2A,PLCB1,PRKAR1B,PRKCB,PRKCG,RAF1,STX1A,SYT11,SYT5,TNF,TNFRSF1B,VEGFA
Disability progression: T2LL	PTEN Signaling	7.9	3.13	0.131	BCL2L1,BMPR1A,BMPR2,CDKN1B,FASLG,FGFR1,FGFR3,FLT1,FLT4,GRB2,INSR,ITGB1,MAGI2,NGFR,NTRK3,PDGFRA,RAF1,RALA,RAP2A,TNFRSF11A
Disability progression: T2LL	NLR signaling pathways	2.14	-2.449	0.098	BCL2L1,RIPK2,RPS27A,UBB,UBC,UBE2V1
Disability progression: T2LL	Retinoic acid Mediated Apoptosis Signaling	1.01	-2	0.064	BID,IFNG,IRF1,TNFRSF10B
Disability progression: T2LL	HEY1 Signaling Pathway	9.54	-2.558	0.139	BMP6,BMPR1A,BMPR2,BPNT2,DLL1,DLL4,ERBB3,GRB2,JAG1,MFAP5,MMP16,MMP17,MMP3,MMP7,MMP8,MMP9,NOTCH1,NOTCH2,NOTCH3,NTRK3,PIK3C2A,TGFB3,VEGFA
Disability progression: T2LL	CREB Signaling in Neurons	2.03	-3.402	0.046	BMP6,BMPR1A,BMPR2,CACNA2D3,CREB3L4,FGFR1,FGFR3,FLT1,FLT4,GABBR1,GRB2,GRIA4,HCAR2,INSR,LHCGR,NGFR,NTRK3,PDGFRA,PIK3C2A,PLCB1,PRKAR1B,PRKCB,PRKCG,RAF1,RALA,RAP2A,TNFRSF11A,VEGFA
Disability progression: T2LL	STAT3 Pathway	11.3	-3.441	0.169	BMP6,BMPR1A,BMPR2,FGFR1,FGFR3,FLT1,FLT4,IL20RA,IL22RA1,IL3RA,IL5RA,IL6ST,IL9,INSR,NGFR,NTRK3,PDGFRA,RAF1,RALA,RAP2A,SOCS3,TNFRSF11A,VEGFA
Disability progression: T2LL	Signaling by BMP	2.13	-2	0.143	BMPR1A,BMPR2,CER1,SMURF1
Disability progression: T2LL	Orexin Signaling Pathway	0.395	-2.121	0.032	BMPR1A,CACNA2D3,PIK3C2A,PLCB1,PRKAR1B,PRKCB,PRKCG,TNF
Disability progression: T2LL	Complement cascade	0.683	-2.236	0.043	C8G,CD55,CD59,CFHR5,FCN2,IGHG1
Disability progression: T2LL	Dopamine-DARPP32 Feedback in cAMP Signaling	1.24	-2.121	0.05	CACNA2D3,CALY,CHP1,CREB3L4,CSNK1D,PLCB1,PPP2R5A,PRKAR1B,PRKCB,PRKCG
Disability progression: T2LL	Role of NFAT in Cardiac Hypertrophy	2.21	-2.138	0.061	CACNA2D3,CAMK1D,CHP1,GRB2,IL6ST,PIK3C2A,PLCB1,PRKAR1B,PRKCB,PRKCG,RAF1,RALA,RAP2A,TGFB3
Disability progression: T2LL	Insulin Secretion Signaling Pathway	2.31	-2.673	0.057	CACNA2D3,CCK,CREB3L4,DLD,FGR,INSR,PCSK1,PIK3C2A,PLCB1,PRKAR1B,PRKCB,PRKCG,RPS6KA5,STX1A,STX1B,VTI1A,VTI1B
Disability progression: T2LL	GPCR-Mediated Nutrient Sensing in Enteroendocrine Cells	0.848	-2.449	0.048	CACNA2D3,CCK,PLCB1,PRKAR1B,PRKCB,PRKCG
Disability progression: T2LL	Glutaminergic Receptor Signaling Pathway (Enhanced)	1.79	-3.153	0.05	CACNA2D3,CHP1,CREB3L4,GABBR1,GRIA4,PIK3C2A,PLCB1,PRKAR1B,PRKCB,PRKCG,SCN2B,SHANK3,STX1A,STX1B,TGFB3,VTI1A,VTI1B
Disability progression: T2LL	Estrogen Receptor Signaling	3.12	-2.558	0.058	CACNA2D3,CREB3L4,DLG4,GRB2,MED1,MMP16,MMP17,MMP3,MMP7,MMP8,MMP9,NDUFV2,NOTCH1,PIK3C2A,PLCB1,PRKAR1B,PRKCB,PRKCG,RAF1,RALA,RAP2A,RHOA,SOD2,VEGFA
Disability progression: T2LL	Corticotropin Releasing Hormone Signaling	2.2	-2.121	0.068	CACNA2D3,CREB3L4,FASLG,GAD1,POMC,PRKAR1B,PRKCB,PRKCG,RAF1,UCN3,VEGFA
Disability progression: T2LL	GNRH Signaling	1.99	-2.111	0.061	CACNA2D3,CREB3L4,GNRH1,GRB2,PAK6,PLCB1,PRKAR1B,PRKCB,PRKCG,RAF1,RALA,RAP2A
Disability progression: T2LL	Androgen Signaling	0.272	-2.236	0.029	CACNA2D3,PRKAR1B,PRKCB,PRKCG,SHBG
Disability progression: T2LL	G alpha (q) signalling events	0	-2.449	0.027	CCK,EDN2,GNRH1,GRP,NTS,PLCB1
Disability progression: T2LL	Immunoregulatory interactions between a Lymphoid and a non-Lymphoid cell	5.67	2.236	0.096	CD200,CD40,CD8A,CRTAM,FCGR1A,FCGR2B,FCGR3A/FCGR3B,ICAM1,ITGB1,KLRG1,LILRA4,LILRA5,NECTIN2,NPDC1,PIANP,PVR,SLAMF6,SLAMF7,TREM1,TREML4
Disability progression: T2LL	Communication between Innate and Adaptive Immune Cells	0	3.051	0.015	CD40,CD86,CD8A,IFNG,IGHA2,IGHE,IGHG1,IL15,IL33,IL36A,TLR4,TNF,TNFRSF13B,TNFRSF17
Disability progression: T2LL	Dendritic Cell Maturation	0.612	2.236	0.034	CD40,CD86,CREB3L4,FCGR1A,FCGR2B,FCGR3A/FCGR3B,HLA-DMA,HLA-DPB1,HLA-DQA2,ICAM1,IGHG1,IL15,IL33,IL36A,NGFR,PIK3C2A,PLCB1,TLR4,TNF,TNFRSF1B
Disability progression: T2LL	Interleukin-10 signaling	2	2.236	0.106	CD86,FCER2,ICAM1,TNF,TNFRSF1B
Disability progression: T2LL	Neuregulin Signaling	4.38	-2.309	0.107	CDKN1B,DLG4,ERBB3,GRB2,ITGB1,NRG1,NRG3,NRG4,PRKCB,PRKCG,RAF1,RALA,RAP2A
Disability progression: T2LL	Role of JAK1, JAK2 and TYK2 in Interferon Signaling	3.15	-2	0.192	CGA,IFNG,IFNGR1,IFNGR2,RAF1
Disability progression: T2LL	NCAM signaling for neurite out-growth	3.29	-2.121	0.121	COL6A1,COL9A2,FGFR1,GFRA1,GFRA2,GRB2,NCAM1,RPS6KA5
Disability progression: T2LL	SPINK1 Pancreatic Cancer Pathway	1.05	2	0.067	CPB1,CPD,PRSS1,PRSS3
Disability progression: T2LL	FGF Signaling	3.65	-2.53	0.111	CREB3L4,FGF12,FGF19,FGFR1,FGFR3,GRB2,MET,PIK3C2A,RAF1,RPS6KA5
Disability progression: T2LL	PFKFB4 Signaling Pathway	2.01	-2.449	0.092	CREB3L4,HK1,PRKAR1B,RPS6KA5,TGFB3,TKT
Disability progression: T2LL	Mitotic G2-G2/M phases	0	-2	0.019	CSNK1D,RPS27A,UBB,UBC
Disability progression: T2LL	Semaphorin Neuronal Repulsive Signaling Pathway	2.89	-2.309	0.079	CSPG4,ITGB1,NRP1,PAK6,PIK3C2A,PLXNA1,PRKAR1B,RHOA,SEMA4D,SEMA6A,SEMA6B,SEMA6C
Disability progression: T2LL	Synaptic adhesion-like molecules	2.44	-2	0.174	DLG4,GRIA4,LRFN2,PTPRD
Disability progression: T2LL	Neurexins and neuroligins	3.73	-2.828	0.14	DLG4,LRRTM4,NLGN1,NLGN2,NRXN1,NRXN3,SHANK3,STX1A
Disability progression: T2LL	Signaling by NOTCH1	2.7	-2.828	0.099	DLL1,DLL4,DNER,JAG1,NOTCH1,RPS27A,UBB,UBC
Disability progression: T2LL	Signaling by NOTCH3	3.96	-2.828	0.151	DLL1,DLL4,JAG1,NOTCH1,NOTCH3,RPS27A,UBB,UBC
Disability progression: T2LL	Signaling by NOTCH4	2.53	-2.121	0.093	DLL4,FLT4,JAG1,NOTCH1,NOTCH2,RPS27A,UBB,UBC
Disability progression: T2LL	XBP1(S) activates chaperone genes	1.34	-2	0.083	DNAJB11,DNAJB9,FKBP14,MYDGF
Disability progression: T2LL	Signaling by ERBB2	4.25	-2.333	0.145	ERBB3,GRB2,NRG1,NRG3,NRG4,RHOA,RPS27A,UBB,UBC
Disability progression: T2LL	Hedgehog ligand biogenesis	1.3	-2.236	0.07	ERLEC1,GPC5,RPS27A,UBB,UBC
Disability progression: T2LL	ABC-family proteins mediated transport	0.377	-2	0.034	ERLEC1,RPS27A,UBB,UBC
Disability progression: T2LL	PI3K Cascade	1.85	-2.236	0.098	FGF19,FGFR1,FGFR3,FLT3LG,GRB2
Disability progression: T2LL	Signaling by FGFR4	1.92	-2.236	0.102	FGF19,GRB2,RPS27A,UBB,UBC
Disability progression: T2LL	Signaling by FGFR1	3.68	-2.828	0.138	FGFR1,FLRT1,FLRT2,FLRT3,GRB2,RPS27A,UBB,UBC
Disability progression: T2LL	Signaling by FGFR3	1.89	-2.236	0.1	FGFR3,GRB2,RPS27A,UBB,UBC
Disability progression: T2LL	ROBO SLIT Signaling Pathway	6.18	-2	0.125	FGR,FLT1,FLT4,MMP7,NRXN1,NRXN3,PAK6,PLXNA1,PRKAR1B,RHOA,ROBO1,ROBO2,ROBO3,ROBO4,UNC5B,VEGFA
Disability progression: T2LL	Signaling by ROBO receptors	2.62	-2.53	0.082	FLRT3,NRP1,PAK6,RHOA,ROBO1,ROBO2,ROBO3,RPS27A,UBB,UBC
Disability progression: T2LL	Hedgehog 'on' state	1.42	-2.449	0.068	GAS1,HHIP,RPS27A,SMURF1,UBB,UBC
Disability progression: T2LL	RET signaling	2.16	-2.236	0.116	GFRA1,GFRA2,GRB2,RAP1GAP,SHANK3
Disability progression: T2LL	Melatonin Signaling	1.64	-2.236	0.077	GNRH1,PLCB1,PRKAR1B,PRKCB,PRKCG,RAF1
Disability progression: T2LL	Signaling by MET	3.15	-2.333	0.105	GRB2,HGS,ITGB1,LAMB1,MET,PTPRJ,RPS27A,UBB,UBC
Disability progression: T2LL	Signaling by EGFR	1.63	-2.236	0.086	GRB2,HGS,RPS27A,UBB,UBC
Disability progression: T2LL	Actin Nucleation by ARP-WASP Complex	0.913	2	0.054	GRB2,ITGB1,RALA,RAP2A,RHOA
Disability progression: T2LL	Signaling by the B Cell Receptor (BCR)	0.386	-2.449	0.033	GRB2,NAD+,PRKCB,RPS27A,UBB,UBC
Disability progression: T2LL	Signaling by FGFR2	0.711	-2	0.049	GRB2,RPS27A,UBB,UBC
Disability progression: T2LL	Endosomal Sorting Complex Required For Transport (ESCRT)	1.79	-2	0.114	HGS,RPS27A,UBB,UBC
Disability progression: T2LL	Interferon Signaling	1.74	-2	0.111	IFNG,IFNGR1,IFNGR2,IRF1
Disability progression: T2LL	Glioma Invasiveness Signaling	1.75	2.449	0.081	MMP9,PIK3C2A,RALA,RAP2A,RHOA,TIMP4
Disability progression: T2LL	Opioid Signalling	0.691	-2.236	0.045	NAD+,PLCB1,POMC,PRKAR1B,PRKCG
Disability progression: T2LL	Integration of energy metabolism	0.721	-2.449	0.044	NAD+,PLCB1,PRKAR1B,STX1A,SYT5,TKT
Disability progression: T2LL	Pexophagy	3.75	-2	0.364	NBR1,RPS27A,UBB,UBC
Disability progression: T2LL	Receptor-type tyrosine-protein phosphatases	3.72	-2.236	0.25	NTRK3,PTPRD,SLITRK1,SLITRK4,SLITRK5
Disability progression: T2LL	Peroxisomal protein import	0.956	-2	0.062	PEX14,RPS27A,UBB,UBC
Disability progression: T2LL	SNARE Signaling Pathway	1.35	-2.828	0.057	PRKAR1B,RAB22A,STX1A,STX1B,SYT11,SYT5,VTI1A,VTI1B
Disability progression: T2LL	MAP kinase activation	2.25	-2.236	0.122	RIPK2,RPS27A,UBB,UBC,UBE2V1
Disability progression: T2LL	Regulation of RUNX2 expression and activity	0.737	-2	0.051	RPS27A,SMURF1,UBB,UBC
Disability progression: T2LL	MyD88 cascade initiated on plasma membrane	2.18	-2	0.148	RPS27A,UBB,UBC,UBE2V1
Disability progression: T2LL	Cellular response to hypoxia	0.737	-2	0.051	RPS27A,UBB,UBC,VEGFA
Disability progression: T2LL	Regulation of mRNA stability by proteins that bind AU-rich elements	1.37	-2	0.085	RPS27A,UBB,UBC,YWHAB
Disease effects: longitudinal slopes	Degradation of the extracellular matrix	4.99	2.309	0.148	A2M,ADAMTS1,CAPN3,CTSL,KLK7,LAMB1,LAMC2,MMP10,MMP12,MMP19,MMP7,SCUBE1
Disease effects: longitudinal slopes	Acute Phase Response Signaling	11.4	2.84	0.152	A2M,AKT2,C3,C4B,C5,C9,CFB,CRP,F2,FGA,IL1B,IL1R1,IL1RAP,IL33,IL36A,IL6R,ITIH2,ITIH4,KLKB1,MAP2K4,MBL2,RAF1,RBP4,RBP7,SERPINE1,SERPING1,SHC1,TNFRSF11B,TNFRSF1A
Disease effects: longitudinal slopes	Sertoli Cell-Sertoli Cell Junction Signaling	5.27	2.132	0.093	A2M,AKT2,CDH15,CDH3,CDH5,CLINT1,CREB3L4,EGFR,IL1R1,IL1RAP,IL1RL1,LAMB1,LAMC2,MAP2K4,MAP3K3,PIK3C2A,PLS1,RAC1,RAF1,SRC,TNFRSF11B,TNFRSF1A,VCL
Disease effects: longitudinal slopes	IL-6 Signaling	6.77	2.84	0.14	A2M,AKT2,CRP,CXCL8,IL1B,IL1R1,IL1RAP,IL1RL1,IL33,IL36A,IL6R,MAP2K4,PIK3C2A,RAF1,SHC1,TNFRSF11B,TNFRSF1A,VEGFA
Disease effects: longitudinal slopes	Response to elevated platelet cytosolic Ca2+	12.1	3.4	0.189	A2M,ALDOA,CD109,FGA,HGF,ITGA2B,ITIH4,KNG1,LGALS3BP,PPIA,PRKCA,PRKCB,PRKCG,SELP,SERPINA4,SERPINE1,SERPING1,STX4,TGFB1,THBS1,VCL,VEGFA,VEGFB,VEGFD,VTI1B
Disease effects: longitudinal slopes	Formation of Fibrin Clot (Clotting Cascade)	7.59	2.714	0.282	A2M,CD177,F13B,F2,FGA,GP5,KLKB1,KNG1,SERPINA5,SERPINC1,SERPING1
Disease effects: longitudinal slopes	Hepatitis B Chronic Liver Pathogenesis Signaling Pathway	4.96	2.982	0.101	ABCC6,AKT2,ANGPT2,CCL2,CREB3L4,CXCL10,HSF1,IL1B,MAP2K4,PIK3C2A,PRKCA,PRKCB,PRKCG,PRKCI,RAF1,RIGI,TGFB1,TP53,VEGFA
Disease effects: longitudinal slopes	Neutrophil degranulation	12.6	3.96	0.105	ACLY,ALDOA,ANXA2,AOC1,AP2A2,ARSB,BST1,C3,CD177,CD33,CD59,CLEC12A,CREG1,CXCL1,DPP7,FAF2,FCGR2A,GDI2,GPI,GRN,GSN,GSTP1,HEXB,IGF2R,KPNB1,LGALS3,LILRB2,LTA4H,LTF,LYZ,MCEMP1,MIF,MLEC,NME2,PGM1,PLAUR,PPIA,RAB18,RAB27A,RAC1,RHOA,RNASE3,SERPINB1,SIGLEC14,SIGLEC9,SIRPB1,SLPI,SNAP25,TOLLIP,VCL
Disease effects: longitudinal slopes	Ephrin Receptor Signaling	5.02	2.828	0.098	ACP1,AKT2,ANGPT1,CREB3L4,CRK,EFNA4,EFNB1,EPHA1,EPHA10,EPHA2,ITGA2B,ITGB7,RAC1,RAF1,RHOA,SHC1,SRC,VEGFA,VEGFB,VEGFD
Disease effects: longitudinal slopes	Protein Kinase A Signaling	1.89	2.683	0.054	ACP1,CAMK2B,CAMK2D,CDKN3,CREB3L4,NOTUM,NTN1,PDIA3,PPP3R1,PRKCA,PRKCB,PRKCG,PRKCI,PTPN1,PTPRU,RAF1,RHOA,SHH,TGFB1,VASP,YWHAB,YWHAZ
Disease effects: longitudinal slopes	PDGF Signaling	2.72	2.121	0.103	ACP1,CRK,MAP2K4,PIK3C2A,PRKCA,PRKCB,RAF1,SHC1,SRC
Disease effects: longitudinal slopes	Role of Osteoclasts in Rheumatoid Arthritis Signaling Pathway	11.4	4.116	0.119	ACP5,ADAM12,ADAM19,ADAM9,AKT2,CBL,COL15A1,COL18A1,COL28A1,COL6A3,CREB3L4,CSF2,FCGR2A,GSN,IL1B,IL1R1,IL1RAP,IL1RL1,IL7,MAP2K4,MMP10,MMP12,MMP16,MMP19,MMP7,PIK3C2A,PPP3R1,PTPN1,RAC1,RAF1,RHOA,SFRP1,SHC1,SRC,TNFRSF11A,TNFRSF11B,TNFRSF1A,TNFSF11
Disease effects: longitudinal slopes	Extracellular matrix organization	6.51	2	0.15	ADAM12,ADAM19,COL18A1,COL6A3,DAG1,IBSP,ITGA2B,LAMB1,LAMC2,MATN4,NID2,SERPINE1,TGFB1,TNC,TNXB,VTN
Disease effects: longitudinal slopes	Signaling by EGFR	2.84	2.646	0.132	ADAM12,AREG,CBL,EGFR,HGS,SHC1,SRC
Disease effects: longitudinal slopes	Acetylcholine Receptor Signaling Pathway	1.94	2.496	0.066	ADAM19,ADAM9,AKT2,CAMK2B,CAMK2D,CREB3L4,NOTUM,PDIA3,PIK3C2A,PRKCA,PRKCB,PRKCG,PRKCI
Disease effects: longitudinal slopes	Collagen degradation	3.71	3	0.141	ADAM9,COL15A1,COL18A1,COL6A3,CTSL,MMP10,MMP12,MMP19,MMP7
Disease effects: longitudinal slopes	O-linked glycosylation	4.16	3.051	0.115	ADAMTS1,ADAMTS15,B3GNT8,C1GALT1C1,DAG1,GALNT16,LARGE1,MUC15,POMGNT2,SPON1,SPON2,THBS1,THBS2
Disease effects: longitudinal slopes	Pulmonary Fibrosis Idiopathic Signaling Pathway	8.16	3.053	0.101	ADAMTS1,AKT2,AREG,CCN4,COL15A1,COL18A1,COL28A1,COL6A3,EGFR,F2,FGF18,FGFR3,FGFR4,FGFRL1,IL11,IL11RA,IL1B,MAP2K4,MMP10,MMP12,MMP16,MMP19,MMP7,NOTCH2,NOTCH3,PIK3C2A,RAF1,RHOA,SERPINE1,SFTPC,TGFB1,THBS1,TP53
Disease effects: longitudinal slopes	S100 Family Signaling Pathway	4.74	3.647	0.061	ADGRE2,ADGRF1,ADGRF5,AKT2,ANXA2,AREG,CACYBP,CAMK2B,CAMK2D,CREB3L4,CXCL8,EGFR,EZR,FCGR2A,FGFR3,FGFR4,FGFRL1,GABBR1,HCAR2,IGHG1,IGHM,IL1B,MAP2K4,MMP10,MMP12,MMP16,MMP19,MMP7,NCF2,NOTUM,PDIA3,PIK3C2A,PRKCA,PRKCB,PRKCG,PRKCI,RAC1,RAF1,RHOA,RXFP1,S100A13,SRC,TGFB1,TP53,TPM1,VEGFA,VEGFB,VEGFD
Disease effects: longitudinal slopes	Molecular Mechanisms of Cancer	5.9	4.627	0.064	ADGRE2,ADGRF1,ADGRF5,AKT2,ARHGEF2,BMP15,BMP6,BMP7,CAMK2B,CAMK2D,CBL,CRK,EDN2,EDN3,F2,FAS,GABBR1,HCAR2,HGF,IL11RA,IL12RB2,IL17RB,IL18R1,IL1B,IL1R1,IL1RL1,IL20RB,IL2RG,IL6R,ITGA2B,ITGB7,LRP1,MAP2K4,MAX,MMP10,MMP12,MMP16,MMP19,MMP7,PIK3C2A,PRKCA,PRKCB,PRKCG,PRKCI,RAC1,RAF1,RBL2,RHOA,RXFP1,SHC1,SHH,SRC,TGFB1,TP53,VEGFA
Disease effects: longitudinal slopes	CREB Signaling in Neurons	2.25	3.536	0.052	ADGRE2,ADGRF1,ADGRF5,AKT2,BMP6,CAMK2B,CAMK2D,CREB3L4,EGFR,FGFR3,FGFR4,FLT4,GABBR1,HCAR2,HGF,IGF1R,IGF2R,INSR,KDR,NOTUM,PDIA3,PIK3C2A,PRKCA,PRKCB,PRKCG,PRKCI,RAF1,RXFP1,SHC1,TGFB1,TNFRSF11A,VEGFA
Disease effects: longitudinal slopes	Phagosome Formation	1.27	2.191	0.044	ADGRE2,ADGRF1,ADGRF5,AKT2,C3,COLEC12,FCGR2A,GABBR1,HCAR2,IGHG1,IGHM,ITGA2B,ITGB7,LYN,MAP2K4,MRC1,PIK3C2A,PLA2G7,PLA2R1,PLAAT4,PRKCA,PRKCB,PRKCG,PRKCI,RAC1,RAF1,RHOA,RXFP1,SCARA3,SRC,VTN
Disease effects: longitudinal slopes	G-Protein Coupled Receptor Signaling	0.282	2.711	0.032	ADGRE2,ADGRF1,ADGRF5,AKT2,CAMK2B,CAMK2D,CREB3L4,CRK,GABBR1,GRK2,HCAR2,MAP2K4,MAP3K3,PIK3C2A,PPP3R1,PRKCA,PRKCB,PRKCG,RAC1,RAF1,RXFP1,SHC1,SRC
Disease effects: longitudinal slopes	FAK Signaling	0.651	3.124	0.037	ADGRE2,ADGRF1,ADGRF5,AKT2,CAPN3,CD3G,CDH5,CRK,EFNA4,EFNB1,EGFR,ETS2,FLT4,GABBR1,HCAR2,IGF1R,IL11RA,IL12RB2,IL17RB,IL18R1,IL1R1,IL1RL1,IL20RB,IL2RG,IL33,IL6R,ITGA2B,ITGB7,KDR,MAP2K4,PIK3C2A,RAC1,RAF1,RHOA,RXFP1,SRC,TGFB1,TP53
Disease effects: longitudinal slopes	Docosahexaenoic Acid (DHA) Signaling	7.89	2.646	0.111	ADGRF1,AKT2,BMP6,CREB3L4,FABP1,FABP3,FABP4,FABP6,FAS,HGF,IL1B,NOTUM,PDIA3,PIK3C2A,PLA2G7,PLA2R1,PLAAT4,PRKCA,PRKCB,PRKCG,PRKCI,RAF1,SYT5,SYT9,TGFB1,TNFRSF11B,TNFRSF1A,VEGFA
Disease effects: longitudinal slopes	Serotonin Degradation	0.406	2	0.04	ADH1B,AKR1A1,B3GAT3,LARGE1
Disease effects: longitudinal slopes	HIF1_ Signaling	13.2	4.596	0.156	ADM,AKT2,BMP6,CAMK2B,CAMK2D,EPO,FLT4,GPI,HGF,IL6R,KDR,LDHB,MAP2K4,MMP10,MMP12,MMP16,MMP19,MMP7,NCF2,PIK3C2A,PPP3R1,PRKCA,PRKCB,PRKCG,PRKCI,RAC1,RAF1,SERPINE1,TGFB1,TP53,VEGFA,VEGFB,VEGFD
Disease effects: longitudinal slopes	Adrenomedullin signaling pathway	2.23	2.309	0.069	ADM,AKT2,C3,IL1B,IL33,IL36A,MAP2K4,MAX,NOTUM,NT5C,PDIA3,PIK3C2A,RAF1,SHC1
Disease effects: longitudinal slopes	Cargo recognition for clathrin-mediated endocytosis	3.86	2.309	0.114	AGFG1,AP2A2,AREG,CBL,CD3G,CFTR,EGFR,GRK2,HGS,IGF2R,LRP2,SYT9
Disease effects: longitudinal slopes	Cyclophilin Signaling Pathway	3.75	2.683	0.08	AIFM1,AKT2,CALR,CCL2,CREB3L4,CXCL1,CXCL8,F2,IL1B,IL6R,LRP1,MAP2K4,PDIA6,PIK3C2A,PPIA,PPID,PPP3R1,RAF1,RHOA,TP53
Disease effects: longitudinal slopes	Interconversion of nucleotide di- and triphosphates	4.54	2.646	0.241	AK1,AK2,DCTPP1,DUT,NME2,RRM2B,TYMS
Disease effects: longitudinal slopes	Pyrimidine Deoxyribonucleotides De Novo Biosynthesis I	2.9	2	0.192	AK1,DUT,NME2,RRM2B,TYMS
Disease effects: longitudinal slopes	NRF2-mediated Oxidative Stress Response	1.85	2.646	0.059	AKR1A1,CUL3,DNAJA4,DNAJB12,DNAJB9,DNAJC10,DNAJC17,GSTP1,HSP90B1,MAP2K4,PIK3C2A,PRKCA,PRKCB,PRKCG,PRKCI,RAF1
Disease effects: longitudinal slopes	Phase II - Conjugation of compounds	0.333	2	0.037	AKR1A1,GSTP1,HPGDS,TPST1
Disease effects: longitudinal slopes	Eicosanoid Signaling	5.26	3.266	0.088	AKT2,ALOX15B,CFTR,CREB3L4,DPEP2,EGFR,HPGD,HPGDS,LTA4H,NOTUM,PDIA3,PIK3C2A,PLA2G7,PLA2R1,PLAAT4,PRKCA,PRKCB,PRKCG,PRKCI,RAF1,RHOA,SRC,VEGFA,VEGFB,VEGFD
Disease effects: longitudinal slopes	IL-8 Signaling	7.17	3.962	0.115	AKT2,ANGPT1,ANGPT2,CXCL1,CXCL8,EGFR,FLT4,KDR,MAP2K4,NCF2,PIK3C2A,PRKCA,PRKCB,PRKCG,PRKCI,RAC1,RAF1,RHOA,SRC,TEK,VASP,VEGFA,VEGFB,VEGFD
Disease effects: longitudinal slopes	Apelin Endothelial Signaling Pathway	2.17	2.53	0.076	AKT2,ANGPT1,CCL2,MAP2K4,PIK3C2A,PRKCA,PRKCB,PRKCG,PRKCI,RAF1,TEK
Disease effects: longitudinal slopes	Synaptogenesis Signaling Pathway	10.9	4.768	0.117	AKT2,AP2A2,CAMK2B,CAMK2D,CDH15,CDH3,CDH5,CREB3L4,CRK,DLG4,EFNA4,EFNB1,EPHA1,EPHA10,EPHA2,GOSR1,LRP1,LRRTM2,LYN,NLGN1,NLGN2,NLGN3,NLGN4X,PIK3C2A,RAC1,RAF1,RHOA,SHC1,SNAP25,SRC,STX1B,SYT5,SYT9,THBS1,THBS2,THBS3,VTI1B
Disease effects: longitudinal slopes	Opioid Signaling Pathway	1.69	3.5	0.057	AKT2,AP2A2,CAMK2B,CAMK2D,CREB3L4,GRK2,LYN,MAP2K4,PPP3R1,PRKCA,PRKCB,PRKCG,PRKCI,RAC1,RAF1,SRC
Disease effects: longitudinal slopes	Production of Nitric Oxide and Reactive Oxygen Species in Macrophages	3.79	2.5	0.088	AKT2,APOD,APOM,LYZ,MAP2K4,MAP3K3,NCF2,PIK3C2A,PRKCA,PRKCB,PRKCG,PRKCI,RAC1,RBP4,RHOA,TNFRSF11B,TNFRSF1A
Disease effects: longitudinal slopes	IL-33 Signaling Pathway	3.68	2.138	0.087	AKT2,AREG,CCL1,CCL2,CREB3L4,CSF2,CXCL8,ICAM2,IL1B,IL1RAP,IL1RL1,IL33,IL36A,KLK6,MAP2K4,MMP12,PIK3C2A
Disease effects: longitudinal slopes	PIP3 activates AKT signaling	7.26	3.13	0.136	AKT2,AREG,CD86,EGFR,FGF17,FGF18,FGF7,FGFR3,FGFR4,FLT3LG,HGF,ICOS,IL1RAP,IL1RL1,IL33,INSR,NRG1,NRG2,RAC1,SRC
Disease effects: longitudinal slopes	Neuregulin Signaling	6.58	3.606	0.143	AKT2,AREG,CRK,DLG4,EGFR,HSP90B1,ITGA2B,ITGB7,NRG1,NRG2,PRKCA,PRKCB,PRKCG,PRKCI,RAF1,SHC1,SRC
Disease effects: longitudinal slopes	HER-2 Signaling in Breast Cancer	3.79	3.3	0.083	AKT2,AREG,CYB5A,EGFR,ETS2,ITGB7,KPNB1,LYN,NRG1,NUP98,PIK3C2A,PRKCA,PRKCB,PRKCG,PRKCI,RAF1,RBL2,SRC,TP53
Disease effects: longitudinal slopes	Extra-nuclear estrogen signaling	1.99	2.646	0.093	AKT2,AREG,EGFR,IGF1R,MMP7,SHC1,SRC
Disease effects: longitudinal slopes	Myelination Signaling Pathway	6.45	3.286	0.091	AKT2,ARHGAP1,ARHGAP5,BMP15,BMP6,BMP7,CNP,CREB3L4,DAG1,EGFR,FASN,FGFR3,FGFR4,FGFRL1,IGF1R,IGF2R,ITGB7,LAMB1,LAMC2,LYN,MPZ,NOTCH2,NRG1,PIK3C2A,PPP3R1,RAC1,RAF1,RHOA,SHH,SRC
Disease effects: longitudinal slopes	Reelin Signaling in Neurons	3.23	2.111	0.093	AKT2,ARHGEF2,ARHGEF25,CAMK2B,CAMK2D,CRK,LYN,MAP2K4,PAFAH1B3,PIK3C2A,RAC1,RHOA,SRC
Disease effects: longitudinal slopes	Thrombin Signaling	3.97	3.153	0.086	AKT2,ARHGEF2,ARHGEF25,CAMK2B,CAMK2D,EGFR,F2,NOTUM,PDIA3,PIK3C2A,PRKCA,PRKCB,PRKCG,PRKCI,RAC1,RAF1,RHOA,SHC1,SRC
Disease effects: longitudinal slopes	G_q Signaling	2.07	2.111	0.071	AKT2,ARHGEF25,GRK2,PIK3C2A,PPP3R1,PRKCA,PRKCB,PRKCG,PRKCI,RAC1,RAF1,RHOA
Disease effects: longitudinal slopes	TCF dependent signaling in response to WNT	1.58	2.309	0.061	AKT2,AXIN2,CUL3,DKK2,PSMA4,RSPO2,RSPO3,RSPO4,SFRP1,SOST,USP8,YWHAZ
Disease effects: longitudinal slopes	Cachexia Signaling Pathway	11.9	3.042	0.114	AKT2,AZGP1,CAPN3,CCL2,CD40LG,CRP,CSF2,CXCL8,EDA,ERN1,FGA,GABARAPL1,GDF15,HSP90B1,IGF1R,IGFBP3,IL11,IL1B,IL1R1,IL1RAP,IL1RL1,IL33,IL36A,IL6R,INHBA,INHBC,INSR,MAP1LC3B,MAP2K4,MSTN,PIK3C2A,PRKCA,PRKCB,PRKCG,PRKCI,PSMA4,TGFB1,TNFRSF11B,TNFRSF1A,TNFSF11,TNFSF12,TNFSF8
Disease effects: longitudinal slopes	HEY1 Signaling Pathway	5.96	2.524	0.118	AKT2,BMP15,BMP6,BMP7,EGFR,ITGA2B,MMP10,MMP12,MMP16,MMP19,MMP7,NOTCH2,NOTCH3,PIK3C2A,TGFB1,TP53,VEGFA,VEGFB,VEGFD
Disease effects: longitudinal slopes	Human Embryonic Stem Cell Pluripotency	3.55	2.668	0.085	AKT2,BMP15,BMP6,BMP7,FGFR3,FGFR4,FGFRL1,HSP90B1,INHBA,MAP2K4,PIK3C2A,PRKCA,PRKCB,PRKCG,PRKCI,RAF1,TGFB1
Disease effects: longitudinal slopes	Role of Osteoblasts in Rheumatoid Arthritis Signaling Pathway	13.1	2.611	0.146	AKT2,BMP7,CD40LG,CSF2,CTSL,CTSO,CXCL8,DKK2,EDA,IGF1R,IGF2R,IL11,IL1B,IL33,IL36A,IL6R,LRP1,MMP10,MMP12,MMP16,MMP19,MMP7,PIK3C2A,SFRP1,SMURF1,SOST,SRC,TGFB1,TNFRSF11B,TNFSF11,TNFSF12,TNFSF8,VEGFA,VEGFB,VEGFD
Disease effects: longitudinal slopes	Serotonin Receptor Signaling	8.5	4.012	0.089	AKT2,BST1,CAMK2B,CAMK2D,CD38,CPE,CREB3L4,CXCL8,F13B,FBP1,FBP2,FGA,IL1B,IL1RL1,IL33,ITGA2B,LYN,MAP1LC3B,MAP2K4,NOTUM,NPPB,PCBD1,PDIA3,PIK3C2A,PLA2G7,PLA2R1,PLAAT4,PLAUR,PRKCA,PRKCB,PRKCG,PRKCI,PTS,RAB27A,RAC1,RAF1,RBL2,RHOA,SHANK3,SRC,STIM1,TGFB1
Disease effects: longitudinal slopes	Role of Macrophages, Fibroblasts and Endothelial Cells in Rheumatoid Arthritis	15.9	3.395	0.136	AKT2,C5,CAMK2B,CAMK2D,CCL2,CREB3L4,CSF2,CXCL8,DKK2,IGHG1,IGHM,IL17RB,IL18R1,IL1B,IL1R1,IL1RAP,IL1RL1,IL33,IL36A,IL6R,IL7,LRP1,MAP2K4,MIF,NOTUM,PDIA3,PIK3C2A,PPP3R1,PRKCA,PRKCB,PRKCG,PRKCI,RAC1,RAF1,RHOA,ROR2,SFRP1,SOST,SRC,TGFB1,TNFRSF11B,TNFRSF1A,TNFSF11,VEGFA,VEGFB,VEGFD
Disease effects: longitudinal slopes	IL-27 Signaling Pathway	2.4	-2.111	0.082	AKT2,C5,CD40,CSF2,IL12RB2,IL1R1,IL1RAP,IL1RL1,PIK3C2A,TNFRSF11B,TNFRSF1A
Disease effects: longitudinal slopes	Cardiac Hypertrophy Signaling (Enhanced)	10.7	5.06	0.093	AKT2,CAMK2B,CAMK2D,CD40LG,CSF2,CXCL8,EDA,FGF17,FGF18,FGF7,FGFR3,FGFR4,FGFRL1,IGF1R,IL11,IL11RA,IL12RB2,IL17RB,IL18R1,IL1B,IL1R1,IL1RL1,IL20RB,IL2RG,IL33,IL36A,IL6R,ITGA2B,ITGB7,MAP2K4,MAP3K3,NOTUM,NPPB,PDIA3,PIK3C2A,PKN1,PPP3R1,PRKCA,PRKCB,PRKCG,PRKCI,RAF1,RCAN1,RHOA,TGFB1,TNFRSF11B,TNFRSF1A,TNFSF11,TNFSF12,TNFSF8
Disease effects: longitudinal slopes	B Cell Receptor Signaling	0	2.673	0.027	AKT2,CAMK2B,CAMK2D,CD79A,CREB3L4,FCGR2A,IGHG1,IGHM,LYN,MAP2K4,MAP3K3,PIK3C2A,PPP3R1,PRKCB,RAC1,RAF1,SHC1
Disease effects: longitudinal slopes	Glutaminergic Receptor Signaling Pathway (Enhanced)	4.16	2.2	0.076	AKT2,CAMK2B,CAMK2D,CREB3L4,GABBR1,GOSR1,GOT1,NOTUM,PDIA3,PIK3C2A,PLA2G7,PLA2R1,PLAAT4,PPP3R1,PRKCA,PRKCB,PRKCG,PRKCI,SCN4B,SHANK3,SNAP25,SRC,STX1B,TGFB1,VTI1B
Disease effects: longitudinal slopes	GM-CSF Signaling	4.12	2.333	0.143	AKT2,CAMK2B,CAMK2D,CSF2,LYN,PIK3C2A,PPP3R1,PRKCB,RAF1,SHC1
Disease effects: longitudinal slopes	Netrin Signaling	6.06	2.236	0.115	AKT2,CAMK2B,CAMK2D,DPYSL3,DPYSL5,GOSR1,NTN1,PIK3C2A,PPP3R1,PRKCA,PRKCB,PRKCG,PRKCI,RAC1,RHOA,SNAP25,STX1B,TRIO,VASP,VTI1B
Disease effects: longitudinal slopes	Glioma Signaling	4.8	3.051	0.117	AKT2,CAMK2B,CAMK2D,EGFR,IGF1R,IGF2R,PIK3C2A,PRKCA,PRKCB,PRKCG,PRKCI,RAF1,RBL2,SHC1,TP53
Disease effects: longitudinal slopes	Role of NFAT in Cardiac Hypertrophy	4.29	2.982	0.088	AKT2,CAMK2B,CAMK2D,IGF1R,IL11,IL6R,MAP2K4,NOTUM,PDIA3,PIK3C2A,PPP3R1,PRKCA,PRKCB,PRKCG,PRKCI,RAF1,RCAN1,SHC1,SRC,TGFB1
Disease effects: longitudinal slopes	Orexin Signaling Pathway	0.813	2.111	0.046	AKT2,CAMK2B,IL1B,NOTUM,PDIA3,PIK3C2A,PRKCA,PRKCB,PRKCG,PRKCI,SRC
Disease effects: longitudinal slopes	Fc_ Receptor-mediated Phagocytosis in Macrophages and Monocytes	5.81	3.051	0.151	AKT2,CBL,CRK,CSF2,EZR,FCGR2A,LYN,PRKCA,PRKCB,PRKCG,PRKCI,RAC1,SRC,VASP
Disease effects: longitudinal slopes	PTEN Signaling	4.46	-3.051	0.105	AKT2,CBL,EGFR,FGFR3,FGFR4,FLT4,IGF1R,IGF2R,INSR,ITGA2B,ITGB7,KDR,RAC1,RAF1,SHC1,TNFRSF11A
Disease effects: longitudinal slopes	RANK Signaling in Osteoclasts	3.71	2.111	0.118	AKT2,CBL,GSN,MAP2K4,MAP3K3,PIK3C2A,PPP3R1,RAF1,SRC,TNFRSF11A,TNFSF11
Disease effects: longitudinal slopes	14-3-3-mediated Signaling	4.6	3.051	0.113	AKT2,CBL,MAP2K4,NOTUM,PDIA3,PIK3C2A,PRKCA,PRKCB,PRKCG,PRKCI,RAF1,SRC,TNFRSF1A,YWHAB,YWHAZ
Disease effects: longitudinal slopes	Hepatic Fibrosis Signaling Pathway	6.58	3.286	0.084	AKT2,CCL2,CD40,CD40LG,CREB3L4,CXCL8,FLT4,IL1B,IL1R1,IL1RAP,IL1RL1,IL33,IL36A,ITGA2B,ITGB7,KDR,LRP1,MAP2K4,NCF2,PIK3C2A,PRKCA,PRKCB,PRKCG,PRKCI,RAC1,RAF1,RHOA,SERPINE1,SHH,TGFB1,TNFRSF11B,TNFRSF1A,VEGFA,VEGFB,VEGFD
Disease effects: longitudinal slopes	TREM1 Signaling	3.67	2.333	0.127	AKT2,CCL2,CD40,CD83,CD86,CSF2,CXCL8,IL1B,IL1RL1,TREM1
Disease effects: longitudinal slopes	IL-17 Signaling	9.35	2.041	0.138	AKT2,CCL2,CD40LG,CSF2,CXCL1,CXCL8,DEFB1,DEFB124,DEFB132,EDA,HSP90B1,IL11,IL17RB,IL1B,IL33,IL36A,MAP2K4,PIK3C2A,TGFB1,TNFRSF11B,TNFSF11,TNFSF12,TNFSF8,VEGFA,VEGFB,VEGFD
Disease effects: longitudinal slopes	Glycation Signaling Pathway	11	2.335	0.138	AKT2,CCL2,CD40LG,CSF2,CXCL8,EDA,ERN1,GPI,ICAM2,IL11,IL1B,IL33,IL36A,MAP2K4,NCF2,PIK3C2A,PRKCA,PRKCB,PRKCG,PRKCI,RAC1,RAF1,SRC,STAB1,TGFB1,TNFSF11,TNFSF12,TNFSF8,VEGFA,VEGFB,VEGFD
Disease effects: longitudinal slopes	Tumor Microenvironment Pathway	9.11	3.674	0.139	AKT2,CCL2,CSF2,CXCL8,FAS,FGF17,FGF18,FGF7,HGF,IL1B,IL6R,MMP10,MMP12,MMP16,MMP19,MMP7,PIK3C2A,RAC1,RAF1,TGFB1,TNC,TNFRSF1A,VEGFA,VEGFB,VEGFD
Disease effects: longitudinal slopes	NF-_B Signaling	1.32	2.449	0.046	AKT2,CD3G,CD40,CD40LG,EGFR,FGFR3,FGFR4,FLT4,IGF1R,IGF2R,IL1B,IL1R1,IL33,IL36A,INSR,KDR,MAP3K3,PIK3C2A,PRKCB,RAF1,TNFRSF11A,TNFRSF11B,TNFRSF1A,TNFSF11,UBE2N,ZAP70
Disease effects: longitudinal slopes	T Cell Exhaustion Signaling Pathway	0	2.111	0.025	AKT2,CD3G,CD86,HAVCR2,HLA-DPB1,IL12RB2,IL6R,IRF4,KDR,MAP2K4,PIK3C2A,TGFB1,VEGFA,ZAP70
Disease effects: longitudinal slopes	Hepatic Cholestasis	10.4	2.785	0.134	AKT2,CD40LG,CFTR,CSF2,CXCL8,EDA,FABP6,FGFR4,IL11,IL1B,IL1R1,IL1RAP,IL1RL1,IL33,IL36A,IL6R,INSR,LY96,MAP2K4,PPP3R1,PRKCA,PRKCB,PRKCG,PRKCI,TGFB1,TNFRSF11B,TNFRSF1A,TNFSF11,TNFSF12,TNFSF8
Disease effects: longitudinal slopes	Inhibition of ARE-Mediated mRNA Degradation Pathway	2.19	2.111	0.074	AKT2,CD40LG,CNOT1,EXOSC3,PSMA4,TNFRSF11B,TNFRSF1A,TNFSF11,TNFSF12,TNFSF8,YWHAB,YWHAZ
Disease effects: longitudinal slopes	Regulation of the Epithelial Mesenchymal Transition by Growth Factors Pathway	8.42	2.558	0.129	AKT2,CD40LG,EGFR,FGF17,FGF18,FGF7,FGFR3,FGFR4,FGFRL1,HGF,HSF1,IL6R,MAP2K4,PIK3C2A,RAC1,RAF1,RHOA,SHC1,SMURF1,TGFB1,TNFRSF11B,TNFRSF1A,TNFSF11,TNFSF12,TNFSF8
Disease effects: longitudinal slopes	p70S6K Signaling	0.392	3	0.034	AKT2,CD79A,EGFR,F2,IGHG1,IGHM,IL2RG,LYN,NOTUM,PDIA3,PIK3C2A,PRKCA,PRKCB,PRKCG,PRKCI,RAF1,SHC1,SRC,YWHAB,YWHAZ
Disease effects: longitudinal slopes	Signaling by VEGF	6.45	3.5	0.148	AKT2,CDH5,CRK,FLT4,KDR,NCF2,NRP1,NRP2,PRKCA,PRKCB,RAC1,RHOA,SRC,VEGFA,VEGFB,VEGFD
Disease effects: longitudinal slopes	Estrogen Receptor Signaling	4.52	3.9	0.073	AKT2,CDK8,CREB3L4,DLG4,EGFR,HSP90B1,IGF1R,IGF2R,MED1,MMP10,MMP12,MMP16,MMP19,MMP7,NOTUM,PDIA3,PIK3C2A,PRKCA,PRKCB,PRKCG,PRKCI,RAF1,RBFOX2,RHOA,SHC1,SRC,TP53,VEGFA,VEGFB,VEGFD
Disease effects: longitudinal slopes	GP6 Signaling Pathway	5.4	3	0.124	AKT2,COL15A1,COL18A1,COL28A1,COL6A3,FGA,ITGA2B,LAMB1,LAMC2,LYN,PIK3C2A,PRKCA,PRKCB,PRKCG,PRKCI,RAC1
Disease effects: longitudinal slopes	TR/RXR Activation	2.97	2.111	0.092	AKT2,COL6A3,ENO1,FASN,FGA,MED1,PIK3C2A,SRC,TRH,VEGFA,VEGFB,VEGFD
Disease effects: longitudinal slopes	FGF Signaling	6.23	2.673	0.163	AKT2,CREB3L4,CRK,FGF17,FGF18,FGF7,FGFR3,FGFR4,FGFRL1,HGF,PIK3C2A,PRKCA,RAC1,RAF1
Disease effects: longitudinal slopes	NGF Signaling	3.85	2.496	0.107	AKT2,CREB3L4,CRK,MAP2K4,MAP3K3,PIK3C2A,RAC1,RAF1,RHOA,SHC1,SMPD1,TP53,TRIO
Disease effects: longitudinal slopes	Oxytocin Signaling Pathway	1.65	3	0.056	AKT2,CREB3L4,CXCL8,EGFR,MAP2K4,NT5C,PIK3C2A,PPP3R1,PRKCA,PRKCB,PRKCG,PRKCI,RAF1,RHOA,SHC1,TNFSF11
Disease effects: longitudinal slopes	MSP-RON Signaling in Cancer Cells Pathway	8.94	4.146	0.154	AKT2,CREB3L4,EGFR,ETS2,KLK10,KLK14,KLK15,KLK6,KLK7,KLK8,KLKB1,MST1,PIK3C2A,PLAUR,RAF1,SRC,ST14,VEGFA,VEGFB,VEGFD,YWHAB,YWHAZ
Disease effects: longitudinal slopes	Oxytocin in Brain Signaling Pathway	2.23	2.138	0.069	AKT2,CREB3L4,EGFR,IL1B,PIK3C2A,PLA2G7,PLA2R1,PLAAT4,PRKCA,PRKCB,PRKCG,PRKCI,PTPN1,RAF1
Disease effects: longitudinal slopes	P2Y Purinergic Receptor Signaling Pathway	2.42	2.53	0.083	AKT2,CREB3L4,ITGA2B,NOTUM,PDIA3,PIK3C2A,PRKCA,PRKCB,PRKCG,PRKCI,RAF1
Disease effects: longitudinal slopes	ILK Signaling	1.58	2.714	0.061	AKT2,CREB3L4,ITGB7,MAP2K4,PIK3C2A,RAC1,RHOA,TNFRSF1A,VCL,VEGFA,VEGFB,VEGFD
Disease effects: longitudinal slopes	CXCR4 Signaling	2.53	3.051	0.078	AKT2,CRK,LYN,MAP2K4,PIK3C2A,PRKCA,PRKCB,PRKCG,PRKCI,RAC1,RAF1,RHOA,SRC
Disease effects: longitudinal slopes	Role of Tissue Factor in Cancer	9.07	4.041	0.129	AKT2,CSF2,CXCL1,CXCL8,EGFR,F2,FGA,FLT4,HGF,IL1B,KDR,LYN,MAP2K4,PDIA6,PDXP,PIK3C2A,PLAUR,PRKCA,RAC1,RAF1,RBL2,SRC,TGFB1,TNFRSF11B,TNFRSF1A,TP53,VEGFA
Disease effects: longitudinal slopes	Fc Epsilon RI Signaling	2.77	2.53	0.092	AKT2,CSF2,LYN,MAP2K4,PIK3C2A,PRKCA,PRKCB,PRKCG,PRKCI,RAC1,RAF1
Disease effects: longitudinal slopes	ID1 Signaling Pathway	7.33	2.449	0.118	AKT2,CUL3,EGFR,FGFR3,FGFR4,FGFRL1,IGF1R,IL6R,LYN,PIK3C2A,PLXNB2,RAF1,SEMA4C,SHH,SRC,STMN3,TGFB1,TNFRSF11B,TNFRSF1A,TP53,TYMS,VEGFA,VEGFB,VEGFD
Disease effects: longitudinal slopes	Telomerase Signaling	2.1	2.333	0.083	AKT2,EGFR,ETS2,HSP90B1,IL2RG,PIK3C2A,RAF1,SHC1,TP53
Disease effects: longitudinal slopes	Colorectal Cancer Metastasis Signaling	3.73	3.771	0.078	AKT2,EGFR,GRK2,IL6R,LRP1,MAP2K4,MMP10,MMP12,MMP16,MMP19,MMP7,PIK3C2A,RAC1,RHOA,SRC,TGFB1,TNFRSF1A,TP53,VEGFA,VEGFB,VEGFD
Disease effects: longitudinal slopes	Glioblastoma Multiforme Signaling	2.03	2.887	0.07	AKT2,EGFR,IGF1R,NOTUM,PDIA3,PIK3C2A,RAC1,RAF1,RHOA,SHC1,SRC,TP53
Disease effects: longitudinal slopes	EGF Signaling	3.4	2.121	0.143	AKT2,EGFR,MAP2K4,PIK3C2A,PRKCA,RAF1,SHC1,SRC
Disease effects: longitudinal slopes	Ovarian Cancer Signaling	1.86	2.333	0.069	AKT2,EGFR,MMP7,PIK3C2A,RAF1,RBL2,SRC,TP53,VEGFA,VEGFB,VEGFD
Disease effects: longitudinal slopes	Signaling by ERBB2	4.58	3	0.18	AKT2,EGFR,NRG1,NRG2,PRKCA,RHOA,SHC1,SRC,USP8
Disease effects: longitudinal slopes	G Beta Gamma Signaling	1.61	3	0.069	AKT2,EGFR,PRKCA,PRKCB,PRKCG,PRKCI,RAF1,SHC1,SRC
Disease effects: longitudinal slopes	mTOR Signaling	3.22	2.53	0.079	AKT2,EIF3J,EIF4B,EIF4G2,EIF4G3,INSR,PIK3C2A,PRKCA,PRKCB,PRKCG,PRKCI,RAC1,RHOA,RPSA,VEGFA,VEGFB,VEGFD
Disease effects: longitudinal slopes	Type II Diabetes Mellitus Signaling	2.43	2.333	0.079	AKT2,ENPP7,INSR,MAP2K4,PIK3C2A,PRKCA,PRKCB,PRKCG,PRKCI,SMPD1,TNFRSF11B,TNFRSF1A
Disease effects: longitudinal slopes	HGF Signaling	4.04	2.714	0.106	AKT2,ETS2,HGF,ITGA2B,ITGB7,MAP2K4,MAP3K3,PIK3C2A,PRKCA,PRKCB,PRKCG,PRKCI,RAC1,RAF1
Disease effects: longitudinal slopes	Nitric Oxide Signaling in the Cardiovascular System	3.89	2.887	0.108	AKT2,FLT4,HSP90B1,KDR,KNG1,PIK3C2A,PRKCA,PRKCB,PRKCG,PRKCI,VEGFA,VEGFB,VEGFD
Disease effects: longitudinal slopes	ROBO SLIT Signaling Pathway	4.15	-2.673	0.109	AKT2,FLT4,KDR,LYN,MMP7,NTN1,RAC1,RHOA,ROBO4,SRC,TGFB1,VEGFA,VEGFB,VEGFD
Disease effects: longitudinal slopes	VEGF Family Ligand-Receptor Interactions	7.04	3.051	0.174	AKT2,FLT4,KDR,NRP1,NRP2,PIK3C2A,PRKCA,PRKCB,PRKCG,PRKCI,RAF1,SHC1,VEGFA,VEGFB,VEGFD
Disease effects: longitudinal slopes	BEX2 Signaling Pathway	0.893	2.236	0.06	AKT2,MAP2K4,VEGFA,VEGFB,VEGFD
Disease effects: longitudinal slopes	Apelin Cardiomyocyte Signaling Pathway	2.31	2.333	0.09	AKT2,NOTUM,PDIA3,PIK3C2A,PRKCA,PRKCB,PRKCG,PRKCI,TGFB1
Disease effects: longitudinal slopes	IL-3 Signaling	3.58	2.53	0.123	AKT2,PIK3C2A,PPP3R1,PRKCA,PRKCB,PRKCG,PRKCI,RAC1,RAF1,SHC1
Disease effects: longitudinal slopes	Translocation of SLC2A4 (GLUT4) to the plasma membrane	1.09	2.236	0.069	AKT2,RAC1,STX4,YWHAB,YWHAZ
Disease effects: longitudinal slopes	Cancer Drug Resistance by Drug Efflux	0.938	2	0.069	AKT2,RAF1,TP53,YBX1
Disease effects: longitudinal slopes	Glycolysis I	3.66	2	0.214	ALDOA,ENO1,FBP1,FBP2,GAPDH,GPI
Disease effects: longitudinal slopes	Gluconeogenesis I	5.59	2.449	0.276	ALDOA,ENO1,FBP1,FBP2,GAPDH,GPI,MDH1,MDH2
Disease effects: longitudinal slopes	Regulation of Insulin-like Growth Factor (IGF) transport and uptake by IGFBPs	9.35	3.273	0.169	AMBN,AMELX,BMP15,C3,F2,FGA,FSTL3,GPC3,HSP90B1,IGFBP3,IGFBP5,IGFBP6,ITIH2,KNG1,LAMB1,MSLN,MXRA8,NOTUM,PDIA6,SERPINC1,TNC
Disease effects: longitudinal slopes	Post-translational protein phosphorylation	8.89	2.982	0.178	AMBN,AMELX,BMP15,C3,FGA,FSTL3,GPC3,HSP90B1,IGFBP3,IGFBP5,ITIH2,KNG1,LAMB1,MSLN,MXRA8,NOTUM,PDIA6,SERPINC1,TNC
Disease effects: longitudinal slopes	RHO GTPase cycle	4.97	3.307	0.073	AMIGO2,ARFGAP2,ARHGAP1,ARHGAP25,ARHGAP5,ARHGEF2,ARHGEF25,CDC42BPA,CFTR,CKB,CPD,CUL3,DOCK9,DSG2,EPHA2,FAF2,HGS,NCF2,NUDC,OSBPL11,PKN1,RAC1,RHOA,RHPN2,SLITRK5,SRC,STMN2,TMOD3,TMPO,TOR1AIP1,TRIO,TWF1,ZAP70
Disease effects: longitudinal slopes	Cell surface interactions at the vascular wall	4.66	3.13	0.093	ANGPT1,ANGPT2,CD177,CD99L2,CXADR,F2,IGHM,JAML,LYN,MIF,PPIA,SELP,SELPLG,SHC1,SRC,TEK,TGFB1,TNFRSF10B,TNFRSF10D,TREM1
Disease effects: longitudinal slopes	RAF/MAP kinase cascade	8.72	4.271	0.115	ANGPT1,AREG,CAMK2B,CAMK2D,CSF2,CUL3,DLG4,EGFR,FGA,FGF17,FGF18,FGF7,FGFR3,FGFR4,FLT3LG,GFRA1,HGF,IL2RG,ITGA2B,NEFL,NRG1,NRG2,PEBP1,PSMA4,RAF1,SHC1,SRC,TEK,VCL,YWHAB
Disease effects: longitudinal slopes	White Adipose Tissue Browning Pathway	1.86	2.53	0.072	ANGPT2,BMP7,CREB3L4,FGFR3,FGFR4,FGFRL1,KDR,LDHB,NPPB,VEGFA
Disease effects: longitudinal slopes	L1CAM interactions	3.18	2.309	0.097	ANK2,AP2A2,DLG4,EGFR,EZR,ITGA2B,LAMB1,NRP1,NRP2,RAC1,SCN4B,SRC
Disease effects: longitudinal slopes	Beta-catenin independent WNT signaling	3	2.673	0.078	AP2A2,AXIN2,NME2,PIK3C2A,PPP3R1,PRKCA,PRKCB,PRKCG,PSMA4,RAC1,RHOA,ROR1,ROR2,SMURF1,STK17B,TNRC6B
Disease effects: longitudinal slopes	Glutamate binding, activation of AMPA receptors and synaptic plasticity	4.34	2.646	0.226	AP2A2,CAMK2B,CAMK2D,DLG4,PRKCA,PRKCB,PRKCG
Disease effects: longitudinal slopes	Signaling by NTRK1 (TRKA)	1.34	2.449	0.074	AP2A2,CRK,RHOA,SHC1,SRC,YWHAB
Disease effects: longitudinal slopes	Virus Entry via Endocytic Pathways	2.27	2.53	0.083	AP2A2,CXADR,ITGB7,PIK3C2A,PRKCA,PRKCB,PRKCG,PRKCI,RAC1,SRC
Disease effects: longitudinal slopes	EPH-Ephrin signaling	3.1	3.162	0.108	AP2A2,EFNA4,EFNB1,EPHA1,EPHA10,EPHA2,LYN,RAC1,RHOA,SRC
Disease effects: longitudinal slopes	ERBB Signaling	4.37	2.887	0.129	AREG,EGFR,MAP2K4,NRG1,NRG2,PIK3C2A,PRKCA,PRKCB,PRKCG,PRKCI,RAF1,SHC1
Disease effects: longitudinal slopes	RHOGDI Signaling	1.57	-2.111	0.059	ARHGAP1,ARHGAP5,ARHGEF2,CDH15,CDH3,CDH5,EZR,ITGA2B,ITGB7,PRKCA,RAC1,RHOA,SRC
Disease effects: longitudinal slopes	Phospholipase C Signaling	0	2	0.02	ARHGEF2,CD3G,CD79A,CREB3L4,FCGR2A,IGHG1,IGHM,ITGA2B,ITGB7,LYN,PEBP1,PPP3R1,PRKCA,PRKCB,PRKCG,PRKCI,RAC1,RAF1,RHOA,SHC1,SRC,ZAP70
Disease effects: longitudinal slopes	G alpha (q) signalling events	1.58	2.714	0.063	ARHGEF25,CCL23,EDN2,EDN3,F2,GHRL,GRK2,KNG1,NPS,TRH,TRIO
Disease effects: longitudinal slopes	Glycosaminoglycan metabolism	5.45	3.5	0.125	ARSB,B3GALT6,B3GAT3,CHST1,CHST6,CSGALNACT2,GLCE,GPC2,GPC3,GPC5,HEXB,HS6ST1,IDS,KERA,PRELP,ST3GAL6
Disease effects: longitudinal slopes	Chondroitin Sulfate Biosynthesis	1.11	2.236	0.07	B3GALT6,B3GAT3,CHST1,CSGALNACT2,HS6ST1
Disease effects: longitudinal slopes	Heparan Sulfate Biosynthesis	0.958	2.449	0.059	B3GALT6,B3GAT3,CHST1,GLCE,HS6ST1,NOTUM
Disease effects: longitudinal slopes	Factors Promoting Cardiogenesis in Vertebrates	5.12	3.5	0.113	BMP15,BMP6,BMP7,CAMK2B,CAMK2D,CREB3L4,LRP1,MAP2K4,NOTUM,NPPB,PDIA3,PRKCA,PRKCB,PRKCG,PRKCI,RHOA,TGFB1
Disease effects: longitudinal slopes	STAT3 Pathway	13.3	3.578	0.194	BMP6,EGFR,FGFR3,FGFR4,FLT4,HGF,IGF1R,IGF2R,IL11RA,IL12RB2,IL17RB,IL18R1,IL1B,IL1R1,IL1RL1,IL20RB,IL2RG,IL6R,INSR,KDR,MAP2K4,RAC1,RAF1,SRC,TGFB1,TNFRSF11A,VEGFA
Disease effects: longitudinal slopes	WNT/SHH Axonal Guidance Signaling Pathway	2.9	3.051	0.086	BOC,CAMK2B,CAMK2D,LYN,MAP2K4,PIK3C2A,PRKCA,PRKCI,SFRP1,SHH,SRC,YWHAB,YWHAZ
Disease effects: longitudinal slopes	Complement cascade	5.1	2	0.118	C3,C4B,C5,C8G,C9,CD59,CFB,CFHR1,CFHR5,CPB2,CRP,F2,IGHG1,MBL2,SERPING1,VTN
Disease effects: longitudinal slopes	Pathogen Induced Cytokine Storm Signaling Pathway	15.7	4.824	0.128	C3,C5,CCL1,CCL14,CCL15,CCL16,CCL18,CCL2,CCL21,CCL23,CCL8,CD40LG,COL15A1,COL18A1,COL28A1,COL6A3,CRP,CSF2,CXCL1,CXCL10,CXCL11,CXCL16,CXCL8,CXCL9,EDA,FGA,HLA-DPB1,IL11,IL12RB2,IL18R1,IL1B,IL1R1,IL1RAP,IL1RL1,IL33,IL36A,IL6R,RAB27A,RIGI,TGFB1,TNFRSF10B,TNFRSF11B,TNFRSF1A,TNFSF11,TNFSF12,TNFSF8,VEGFA,VEGFB,VEGFD
Disease effects: longitudinal slopes	Class A/1 (Rhodopsin-like receptors)	3.67	3.266	0.072	C3,C5,CCL1,CCL16,CCL2,CCL21,CCL23,CXCL1,CXCL10,CXCL11,CXCL16,CXCL8,CXCL9,EDN2,EDN3,F2,GHRL,GPHB5,HCAR2,KNG1,NPS,PPY,RXFP1,TRH
Disease effects: longitudinal slopes	G alpha (i) signalling events	2.35	3.153	0.066	C3,C5,CCL1,CCL16,CCL21,CCL23,CXCL1,CXCL10,CXCL11,CXCL16,CXCL8,CXCL9,GABBR1,HCAR2,KNG1,PPY,SRC
Disease effects: longitudinal slopes	Role of Pattern Recognition Receptors in Recognition of Bacteria and Viruses	9.06	2.309	0.149	C3,C5,CD40LG,CSF2,CXCL8,EDA,IL11,IL1B,IL33,IL36A,MAP2K4,MBL2,PIK3C2A,PRKCA,PRKCB,PRKCG,PRKCI,RIGI,RIPK2,TGFB1,TNFSF11,TNFSF12,TNFSF8
Disease effects: longitudinal slopes	Immunoregulatory interactions between a Lymphoid and a non-Lymphoid cell	8.14	2.353	0.121	C3,CD300E,CD300LG,CD33,CD3G,CD40,CD40LG,CD8A,CLEC2B,COLEC12,CXADR,ICAM2,ITGB7,JAML,LILRA5,LILRA6,LILRB2,LILRB5,MICA,NCR1,SIGLEC10,SIGLEC9,TREM1,TREML2,ULBP1,ULBP3
Disease effects: longitudinal slopes	Calcium Signaling	0.258	2	0.032	CALR,CAMK2B,CAMK2D,CREB3L4,PPP3R1,RCAN1,TPM1
Disease effects: longitudinal slopes	Androgen Signaling	0.481	2.646	0.04	CALR,PRKCA,PRKCB,PRKCG,PRKCI,SHC1,SRC
Disease effects: longitudinal slopes	Chemokine Signaling	2.35	2.646	0.099	CAMK2B,CAMK2D,CCL2,PRKCA,PRKCB,RAF1,RHOA,SRC
Disease effects: longitudinal slopes	Crosstalk between Dendritic Cells and Natural Killer Cells	2.92	2.333	0.102	CAMK2B,CAMK2D,CD40,CD40LG,CD83,CD86,CSF2,FAS,IL2RG,MICA
Disease effects: longitudinal slopes	Insulin Secretion Signaling Pathway	3.83	2.837	0.077	CAMK2B,CAMK2D,CPE,CREB3L4,DLD,EIF4G2,EIF4G3,GOSR1,INSR,LYN,NOTUM,PDIA3,PIK3C2A,PRKCA,PRKCB,PRKCG,PRKCI,SEC11C,SNAP25,SRC,STX1B,VTI1B
Disease effects: longitudinal slopes	GNRH Signaling	2.03	3.606	0.068	CAMK2B,CAMK2D,CREB3L4,EGFR,MAP2K4,MAP3K3,PRKCA,PRKCB,PRKCG,PRKCI,RAC1,RAF1,SRC
Disease effects: longitudinal slopes	Synaptic Long Term Potentiation	2.4	3.317	0.082	CAMK2B,CAMK2D,CREB3L4,NOTUM,PDIA3,PPP3R1,PRKCA,PRKCB,PRKCG,PRKCI,RAF1
Disease effects: longitudinal slopes	Assembly and cell surface presentation of NMDA receptors	1.28	2	0.091	CAMK2B,CAMK2D,DLG4,NEFL
Disease effects: longitudinal slopes	Activation of NMDA receptors and postsynaptic events	1.71	2.646	0.082	CAMK2B,CAMK2D,DLG4,NEFL,NRG1,RAC1,SRC
Disease effects: longitudinal slopes	SNARE Signaling Pathway	1.48	2.333	0.066	CAMK2B,CAMK2D,GOSR1,RAB27A,SNAP25,STX1B,SYT5,SYT9,VTI1B
Disease effects: longitudinal slopes	Opioid Signalling	1.16	2	0.067	CAMK2B,CAMK2D,GRK2,PPP3R1,PRKCA,PRKCG
Disease effects: longitudinal slopes	Mitochondrial Division Signaling Pathway	1.73	3.317	0.066	CAMK2B,CAMK2D,HGF,PPP3R1,RHOA,TNFRSF11B,TNFRSF1A,TP53,VEGFA,VEGFB,VEGFD
Disease effects: longitudinal slopes	Cardiac conduction	1.2	-2	0.061	CAMK2B,CAMK2D,KCNE2,KCNE3,KCNE5,KCNIP3,SCN4B,STIM1
Disease effects: longitudinal slopes	Neuropathic Pain Signaling in Dorsal Horn Neurons	2.82	2.53	0.099	CAMK2B,CAMK2D,NOTUM,PDIA3,PIK3C2A,PRKCA,PRKCB,PRKCG,PRKCI,SRC
Disease effects: longitudinal slopes	Ion channel transport	0	2	0.022	CAMK2B,CAMK2D,RAF1,WNK3
Disease effects: longitudinal slopes	Interleukin-3, Interleukin-5 and GM-CSF signaling	2.7	2.646	0.125	CBL,CRK,CSF2,IL2RG,LYN,SHC1,YWHAZ
Disease effects: longitudinal slopes	Signaling by PTK6	4.23	2.333	0.164	CBL,CRK,EGFR,GPNMB,NRG1,NRG2,PTPN1,RAC1,RHOA
Disease effects: longitudinal slopes	Signaling by MET	5.89	3.051	0.165	CBL,CRK,GGA3,HGF,HGS,LAMB1,LAMC2,PTPN1,RAC1,SHC1,SPINT2,SRC,USP8
Disease effects: longitudinal slopes	Interleukin-6 family signaling	3.07	2.236	0.208	CBL,CRLF1,IL11,IL11RA,IL6R
Disease effects: longitudinal slopes	Signaling by FGFR2	2.63	2.828	0.11	CBL,FGF17,FGF18,FGF7,FGFBP3,RBFOX2,SHC1,SRC
Disease effects: longitudinal slopes	Signaling by FGFR3	2.79	2.449	0.15	CBL,FGF17,FGF18,FGFR3,SHC1,SRC
Disease effects: longitudinal slopes	Signaling by FGFR1	4.43	2.333	0.173	CBL,FGF17,FGF18,FGFRL1,FLRT1,FLRT2,FLRT3,SHC1,SRC
Disease effects: longitudinal slopes	Signaling by SCF-KIT	2.63	2.449	0.14	CBL,LYN,PRKCA,PTPRU,RAC1,SRC
Disease effects: longitudinal slopes	Signaling by CSF1 (M-CSF) in myeloid cells	1.78	2	0.129	CBL,LYN,SHC1,SRC
Disease effects: longitudinal slopes	Irritable Bowel Syndrome Signaling Pathway	10.7	3.55	0.121	CCL2,CD40LG,CSF2,CXCL1,CXCL8,DEFB1,DEFB124,DEFB132,EDA,FAS,IL11,IL12RB2,IL17RB,IL1B,IL1R1,IL1RAP,IL1RL1,IL33,IL36A,IL6R,IL7,LAMB1,MMP10,MMP12,MMP16,MMP19,MMP7,PIK3C2A,RAC1,RHOA,TGFB1,TNFRSF1A,TNFSF11,TNFSF12,TNFSF8
Disease effects: longitudinal slopes	Interleukin-10 signaling	4.97	3	0.2	CCL2,CD86,CSF2,CXCL1,CXCL10,CXCL8,IL1B,IL1R1,TNFRSF1A
Disease effects: longitudinal slopes	Role of IL-17F in Allergic Inflammatory Airway Diseases	5.81	2.449	0.217	CCL2,CREB3L4,CSF2,CXCL1,CXCL10,CXCL8,IL11,IL17RB,IL1B,RAF1
Disease effects: longitudinal slopes	Differential Regulation of Cytokine Production in Intestinal Epithelial Cells by IL-17A and IL-17F	3.16	2	0.217	CCL2,CSF2,CXCL1,DEFB1,IL1B
Disease effects: longitudinal slopes	Role of Chondrocytes in Rheumatoid Arthritis Signaling Pathway	10.4	3.838	0.167	CCL2,CXCL8,IL17RB,IL18R1,IL1B,IL1R1,IL1RAP,IL1RL1,IL33,IL36A,IL6R,LRP1,MAP2K4,MMP10,MMP12,MMP16,MMP19,MMP7,PPP3R1,TNFRSF11B,TNFRSF1A,VEGFA,VEGFB,VEGFD
Disease effects: longitudinal slopes	Renin-Angiotensin Signaling	2.25	2.333	0.083	CCL2,MAP2K4,PIK3C2A,PRKCA,PRKCB,PRKCG,PRKCI,RAC1,RAF1,SHC1
Disease effects: longitudinal slopes	DAP12 interactions	2.63	2.449	0.14	CD300E,RAC1,SHC1,SIGLEC14,SIRPB1,TREM1
Disease effects: longitudinal slopes	Type I Diabetes Mellitus Signaling	0	2.121	0.021	CD3G,CD86,CPE,FAS,HLA-DPB1,IL1B,IL1R1,IL1RAP,MAP2K4,TNFRSF11B,TNFRSF1A
Disease effects: longitudinal slopes	NUR77 Signaling in T Lymphocytes	0	2.121	0.017	CD3G,CD86,HLA-DPB1,MAP3K3,PPP3R1,PRKCA,PRKCB,PRKCG,PRKCI
Disease effects: longitudinal slopes	TEC Kinase Signaling	0	2.714	0.028	CD3G,FAS,ITGA2B,ITGB7,LYN,MAP2K4,PIK3C2A,PRKCA,PRKCB,PRKCG,PRKCI,RAC1,RHOA,SRC,TNFRSF10B,TNFSF12
Disease effects: longitudinal slopes	CCR5 Signaling in Macrophages	0	2.236	0.014	CD3G,FAS,MAP2K4,PRKCA,PRKCB,PRKCG,PRKCI
Disease effects: longitudinal slopes	Wound Healing Signaling Pathway	13.2	4.226	0.142	CD40LG,COL15A1,COL18A1,COL28A1,COL6A3,CSF2,CXCL8,EDA,EGFR,F2,FGF7,IL11,IL1B,IL1R1,IL1RAP,IL1RL1,IL33,IL36A,LAMB1,LAMC2,MAP2K4,MMP10,MST1,PRKCA,RAC1,RAF1,SHC1,TGFB1,TNFRSF11B,TNFRSF1A,TNFSF11,TNFSF12,TNFSF8,VEGFA,VEGFB,VEGFD
Disease effects: longitudinal slopes	Keratinization	0.266	2.646	0.032	CDSN,DSC2,DSG2,KLK14,KLK8,PRSS8,ST14
Disease effects: longitudinal slopes	Macroautophagy	0.775	2	0.06	CHMP3,GABARAPL1,GABARAPL2,MAP1LC3B
Disease effects: longitudinal slopes	Endosomal Sorting Complex Required For Transport (ESCRT)	2.54	2.236	0.161	CHMP3,HGS,TSG101,VPS4A,VTA1
Disease effects: longitudinal slopes	LPS/IL-1 Mediated Inhibition of RXR Function	2.11	3	0.061	CHST1,FABP1,FABP3,FABP4,FABP6,GSTP1,HS6ST1,IL1B,IL1R1,IL1RAP,IL1RL1,IL33,IL36A,LY96,MAP2K4,PLTP,TNFRSF11B,TNFRSF1A
Disease effects: longitudinal slopes	Heparan Sulfate Biosynthesis (Late Stages)	0.439	2	0.042	CHST1,GLCE,HS6ST1,NOTUM
Disease effects: longitudinal slopes	GPVI-mediated activation cascade	1.6	2	0.114	CLEC1B,LYN,RAC1,RHOA
Disease effects: longitudinal slopes	Protein Sorting Signaling Pathway	0.878	2.333	0.05	CLINT1,GGA1,GGA3,IGF2R,LYN,SNX1,SNX4,SNX8,SRC
Disease effects: longitudinal slopes	Collagen chain trimerization	1.28	2	0.091	COL15A1,COL18A1,COL28A1,COL6A3
Disease effects: longitudinal slopes	Assembly of collagen fibrils and other multimeric structures	1.88	2.449	0.098	COL15A1,COL18A1,COL6A3,CTSL,LAMC2,MMP7
Disease effects: longitudinal slopes	Intrinsic Prothrombin Activation Pathway	9.28	2.714	0.302	COL18A1,F13B,F2,FGA,KLK10,KLK14,KLK15,KLK6,KLK7,KLK8,KLKB1,KNG1,SERPINC1
Disease effects: longitudinal slopes	Activation of Matrix Metalloproteinases	2.42	2.236	0.152	COL18A1,KLKB1,MMP10,MMP16,MMP7
Disease effects: longitudinal slopes	Signaling by PDGF	1.98	2.449	0.103	COL6A3,CRK,SRC,THBS1,THBS2,THBS3
Disease effects: longitudinal slopes	SPINK1 Pancreatic Cancer Pathway	6.83	-2.309	0.197	CPB2,CPD,CPE,KLK10,KLK14,KLK15,KLK6,KLK7,KLK8,KLKB1,MMP12,SPINK1,TGFB1
Disease effects: longitudinal slopes	ERK/MAPK Signaling	2.66	2.887	0.072	CREB3L4,CRK,ETS2,ITGA2B,ITGB7,PIK3C2A,PRKCA,PRKCB,PRKCG,PRKCI,RAC1,RAF1,SHC1,SRC,YWHAB,YWHAZ
Disease effects: longitudinal slopes	ERK5 Signaling	1.5	2.449	0.081	CREB3L4,EGFR,MAP3K3,SRC,YWHAB,YWHAZ
Disease effects: longitudinal slopes	Hypoxia Signaling in the Cardiovascular System	3.06	2	0.115	CREB3L4,EPO,HSP90B1,TP53,UBE2C,UBE2J1,UBE2J2,UBE2N,VEGFA
Disease effects: longitudinal slopes	p38 MAPK Signaling	3.74	2.111	0.105	CREB3L4,FAS,IL1B,IL1R1,IL1RAP,IL1RL1,IL33,IL36A,MAP2K4,MAX,TGFB1,TNFRSF1A,TP53
Disease effects: longitudinal slopes	MSP-RON Signaling in Macrophages Pathway	3.31	2.714	0.1	CREB3L4,HLA-DPB1,KLK10,KLK14,KLK15,KLK6,KLK7,KLK8,KLKB1,MST1,PIK3C2A,ST14
Disease effects: longitudinal slopes	Dopamine-DARPP32 Feedback in cAMP Signaling	0.597	2.828	0.043	CREB3L4,NOTUM,PDIA3,PPP3R1,PRKCA,PRKCB,PRKCG,PRKCI
Disease effects: longitudinal slopes	WNT/Ca+ pathway	1.22	2.236	0.076	CREB3L4,NOTUM,PDIA3,PRKCA,ROR1
Disease effects: longitudinal slopes	Corticotropin Releasing Hormone Signaling	1.57	2.828	0.065	CREB3L4,NT5C,PRKCA,PRKCB,PRKCG,PRKCI,RAF1,SHH,UCN3,VEGFA
Disease effects: longitudinal slopes	Role of JAK family kinases in IL-6-type Cytokine Signaling	5.64	2.53	0.157	CRP,HSP90B1,IL11,IL11RA,IL6R,MAP2K4,SERPINA4,SERPINA5,SERPINA7,TGFB1,VEGFA,VEGFB,VEGFD
Disease effects: longitudinal slopes	Pulmonary Healing Signaling Pathway	10	4.914	0.137	CSF2,DLK1,EGFR,FGF7,KDR,LYN,MAP2K4,MMP10,MMP12,MMP16,MMP19,MMP7,NOTCH2,NOTCH3,PRKCA,PRKCB,PRKCG,PRKCI,RAC1,RAF1,SRC,TGFB1,THBS1,TNFRSF11B,TNFRSF1A,VEGFA,VEGFB,VEGFD
Disease effects: longitudinal slopes	Interleukin-2 family signaling	1.2	2	0.085	CSF2,HAVCR2,IL2RG,SHC1
Disease effects: longitudinal slopes	PCP (Planar Cell Polarity) Pathway	2.52	2.646	0.117	CTHRC1,EFNB1,MAP2K4,RAC1,RHOA,ROR2,RSPO3
Disease effects: longitudinal slopes	IL-17A Signaling in Gastric Cells	4.88	2	0.269	CXCL1,CXCL10,CXCL11,CXCL8,EGFR,IL17RB,MAP2K4
Disease effects: longitudinal slopes	Bladder Cancer Signaling	7.32	2.236	0.151	CXCL8,EGFR,FGF17,FGF18,FGF7,FGFR3,MMP10,MMP12,MMP16,MMP19,MMP7,RAF1,RBL2,THBS1,TP53,VEGFA,VEGFB,VEGFD
Disease effects: longitudinal slopes	Agrin Interactions at Neuromuscular Junction	2.83	2.449	0.118	DAG1,EGFR,LAMB1,MAP2K4,NRG1,NRG2,RAC1,SRC
Disease effects: longitudinal slopes	Signaling by ROBO receptors	1	2.714	0.049	DAG1,EVL,FLRT3,NRP1,NTN1,PRKCA,PSMA4,RAC1,RHOA,RPSA,SRC,VASP
Disease effects: longitudinal slopes	Signaling by ERBB4	1.94	2.449	0.102	DLG4,EGFR,NRG1,NRG2,SHC1,SRC
Disease effects: longitudinal slopes	Neurexins and neuroligins	3.35	2.828	0.14	DLG4,LRRTM2,NLGN1,NLGN2,NLGN3,NLGN4X,SHANK3,SYT9
Disease effects: longitudinal slopes	Aldosterone Signaling in Epithelial Cells	2.89	2.333	0.082	DNAJB12,DNAJB9,DNAJC10,DNAJC17,HSP90B1,NOTUM,NR3C2,PDIA3,PIK3C2A,PRKCA,PRKCB,PRKCG,PRKCI,RAF1
Disease effects: longitudinal slopes	Semaphorin interactions	1.26	2.236	0.078	DPYSL3,DPYSL5,NRP1,RAC1,RHOA
Disease effects: longitudinal slopes	Sperm Motility	8.88	2.714	0.116	EGFR,EPHA1,EPHA2,FGFR3,FGFR4,FLT3LG,FLT4,IGF1R,INSR,KDR,LYN,MAP2K4,NOTUM,NPPB,PDIA3,PLA2G7,PLA2R1,PLAAT4,PRKCA,PRKCB,PRKCG,PRKCI,ROR1,ROR2,ROS1,SRC,TEK,TIE1,TWF1,ZAP70
Disease effects: longitudinal slopes	IL-15 Production	9.49	3.273	0.172	EGFR,EPHA1,EPHA2,FGFR3,FGFR4,FLT3LG,FLT4,IGF1R,INSR,KDR,LYN,MAP2K4,PRKCI,ROR1,ROR2,ROS1,SRC,TEK,TIE1,TWF1,ZAP70
Disease effects: longitudinal slopes	Cholecystokinin/Gastrin-mediated Signaling	4.62	2.887	0.12	EGFR,IL1B,IL33,IL36A,MAP2K4,PRKCA,PRKCB,PRKCG,PRKCI,RAC1,RAF1,RHOA,SHC1,SRC
Disease effects: longitudinal slopes	UVC-Induced MAPK Signaling	5.37	2.53	0.196	EGFR,MAP2K4,PRKCA,PRKCB,PRKCG,PRKCI,RAF1,SMPD1,SRC,TP53
Disease effects: longitudinal slopes	Role of JAK2 in Hormone-like Cytokine Signaling	2.33	2.646	0.108	EPO,PAEP,PTPN1,SHC1,VEGFA,VEGFB,VEGFD
Disease effects: longitudinal slopes	Netrin-1 signaling	1.89	2.236	0.114	EZR,NTN1,RAC1,SRC,TRIO
Disease effects: longitudinal slopes	Triglyceride metabolism	1.48	2	0.105	FABP1,FABP3,FABP4,FABP6
Disease effects: longitudinal slopes	Amyloid fiber formation	2.11	2.121	0.09	FGA,GGA1,GGA3,GSN,IAPP,LTF,LYZ,TGFBI
Disease effects: longitudinal slopes	MyD88:MAL(TIRAP) cascade initiated on plasma membrane	1.35	2	0.095	FGA,LY96,PELI2,UBE2N
Disease effects: longitudinal slopes	RET signaling	2.01	2.236	0.122	GFRA1,PRKCA,SHANK3,SHC1,SRC
Disease effects: longitudinal slopes	Antimicrobial peptides	3.82	2.121	0.163	GNLY,HTN1,KLK6,LTF,LYZ,REG3A,RNASE3,RNASE6
Disease effects: longitudinal slopes	GP1b-IX-V activation signalling	3.37	2	0.333	GP5,RAF1,SRC,YWHAZ
Disease effects: longitudinal slopes	ABRA Signaling Pathway	3.93	2.111	0.125	GSN,MAP2K4,NPPB,PPP3R1,RHOA,SMTN,TPM1,VCL,VEGFA,VEGFB,VEGFD
Disease effects: longitudinal slopes	ISGylation Signaling Pathway	1.62	-2.121	0.073	HERC5,IRF4,ISG15,MAP2K4,RIGI,TP53,TSG101,UBE2N
Disease effects: longitudinal slopes	Macropinocytosis Signaling	4.53	2.121	0.145	HGF,ITGB7,MRC1,PIK3C2A,PRKCA,PRKCB,PRKCG,PRKCI,RAC1,RHOA,SRC
Disease effects: longitudinal slopes	PPAR Signaling	4.36	-2.309	0.12	HSP90B1,IL1B,IL1R1,IL1RAP,IL1RL1,IL33,IL36A,INSR,MED1,RAF1,SHC1,TNFRSF11B,TNFRSF1A
Disease effects: longitudinal slopes	Cardiac Hypertrophy Signaling	0.875	2.111	0.046	IGF1R,IL6R,MAP2K4,MAP3K3,NOTUM,PDIA3,PIK3C2A,PPP3R1,RAC1,RAF1,RHOA,TGFB1
Disease effects: longitudinal slopes	Synaptic Long Term Depression	1.91	2.887	0.065	IGF1R,LYN,NOTUM,NT5C,PDIA3,PLA2G7,PLA2R1,PLAAT4,PRKCA,PRKCB,PRKCG,PRKCI,RAF1
Disease effects: longitudinal slopes	Interleukin-1 family signaling	4.15	2.111	0.109	IL18R1,IL1B,IL1R1,IL1RAP,IL1RL1,IL33,IL36A,MAP2K4,MAP3K3,PELI2,PSMA4,RIPK2,TOLLIP,UBE2N
Disease effects: longitudinal slopes	Receptor-type tyrosine-protein phosphatases	2.47	2	0.2	IL1RAP,PPFIA1,SLITRK4,SLITRK5
Disease effects: longitudinal slopes	MIF Regulation of Innate Immunity	1.23	2	0.087	LY96,MAP2K4,MIF,TP53
Disease effects: longitudinal slopes	Fc epsilon receptor (FCERI) signaling	0.308	2.449	0.034	LYN,MAP2K4,PPP3R1,PSMA4,RAC1,SHC1,UBE2N
Disease effects: longitudinal slopes	Histone Modification Signaling Pathway	0	3	0.03	MAP2K4,MST1,PRKCB,SUMO3,VEGFA,VEGFB,VEGFD,YWHAB,YWHAZ
Disease effects: longitudinal slopes	LPS-stimulated MAPK Signaling	2.23	2.121	0.094	MAP2K4,PIK3C2A,PRKCA,PRKCB,PRKCG,PRKCI,RAC1,RAF1
Disease effects: longitudinal slopes	Cell Cycle: G1/S Checkpoint Regulation	1.15	-2	0.072	MAX,NRG1,RBL2,TGFB1,TP53
Disease effects: longitudinal slopes	ESR-mediated signaling	0.483	2	0.042	MED1,PPID,TFF1,TFF3,TNRC6B
Disease effects: longitudinal slopes	Endothelin-1 Signaling	2	2.496	0.067	NOTUM,PDIA3,PIK3C2A,PLA2G7,PLA2R1,PLAAT4,PRKCA,PRKCB,PRKCG,PRKCI,RAF1,SHC1,SRC
Disease effects: longitudinal slopes	GPCR-Mediated Nutrient Sensing in Enteroendocrine Cells	0.747	2.449	0.051	NOTUM,PDIA3,PRKCA,PRKCB,PRKCG,PRKCI
Disease effects: longitudinal slopes	ERBB4 Signaling	3.55	2.333	0.134	NRG1,NRG2,PIK3C2A,PRKCA,PRKCB,PRKCG,PRKCI,RAF1,SHC1
Disease effects: longitudinal slopes	_-Adrenergic Signaling	0.555	2.236	0.046	PRKCA,PRKCB,PRKCG,PRKCI,RAF1
Disease effects: longitudinal slopes	Nucleotide Excision Repair	0.333	2	0.037	RAD23A,RAD23B,SUMO3,UBE2N
