# Supplementary material for: Longitudinal proteomic profiling of cerebrospinal fluid in untreated multiple sclerosis defines evolving disease biology
Source: Nat Commun. 2025 Dec 3;16:11012. doi: 10.1038/s41467-025-65154-8 (PMC12695886; doi:10.1038/s41467-025-65154-8)
Supplement: Supplementary file 8 — Supplementary Data 6 [file 41467_2025_65154_MOESM8_ESM.xlsx]

## Sheet: Supplementary data 6
Ingenuity Pathway Analysis results for Upstream regulators
Outcome	Regulator	Molecule type	Predicted activation state	Bias-corrected z-score	p-value of overlap	Target molecules
Propensity matching: Brain damage vs CombiWISE	IL1B	cytokine	Activated	2.146	4.12e-07	A2M,ACHE,ALDH1A1,APOB,ATG7,C1QTNF1,CSF3,GBP6,GRN,HNF4A,IL1R2,IL22,IL22RA1,LGALS9,MMP10,NADPH,SELE,SERPINA3,SERPING1,TNFRSF1B,TNFSF15,TREM1,WNT5A
Propensity matching: Brain damage vs CombiWISE	IL1A	cytokine	Activated	2.001	9.51e-06	ALDH1A1,CSF3,IL1R2,IL22RA1,LGALS9,MMP10,SELE,SERPINA3,SERPING1,WNT5A
Propensity matching: Brain damage vs CombiWISE	DSCAM	other	Inhibited	-2.7	1.06e-05	L1CAM,MMP10,NEFH,NOTCH3,PLXNC1,ROBO2
Propensity matching: Brain damage vs CombiWISE	IFNG	cytokine	Activated	2.197	1.99e-05	A2M,ATG5,CSF3,CTSC,CYB5A,FGF12,GBP6,IL22RA1,IL2RB,JAG1,LGALS9,MMP10,MSH2,NOTCH3,RCVRN,SELE,SEMA3C,SERPING1,SIGLEC10,TNFRSF1B,TNFSF15,TREM1,WNT5A
Propensity matching: Brain damage vs CombiWISE	CEACAM1	transporter		-2.071	7.39e-05	ALDH1A1,CSF3,IL2RB,NOTCH3
Propensity matching: Brain damage vs CombiWISE	CNTF	cytokine	Activated	2.321	0.000103	A2M,ACHE,BCHE,GRN,IL6ST,REG3A,SERPINA3,WNT5A
Propensity matching: Brain damage vs CombiWISE	DSCAML1	other	Inhibited	-2.445	0.000109	MMP10,NEFH,NOTCH3,PLXNC1,ROBO2
Propensity matching: Brain damage vs CombiWISE	erlotinib	chemical drug	Activated	2.181	0.00153	ACHE,BCHE,CSF3,MMP10,TNFRSF1B
Propensity matching: Brain damage vs CombiWISE	PKD1	ion channel	Activated	2.542	0.00158	ALDH1A1,APOM,ITIH2,KLKB1,KNG1,MIOX
Propensity matching: Brain damage vs CombiWISE	ESR1	ligand-dependent nuclear receptor		-2.028	0.00184	ADAMTS13,APOA1,ARRDC3,CTSC,DSC2,FGF12,GOLM1,IL6ST,JAG1,KLRC4,KRT20,NOTCH3,RBM22,ROBO2,SELE,SEMA3C,TNFRSF18
Propensity matching: Brain damage vs CombiWISE	BMP4	growth factor		-2.199	0.00877	CSF3,FGF12,HBE1,KLKB1,L1CAM,WNT5A
Propensity matching: Brain damage vs CombiWISE	BHLHE40	transcription regulator	Activated	2.136	0.00926	CSF3,GBP6,IL1R2,IL2RB,IL6ST,TNFSF15
Propensity matching: Brain damage vs CombiWISE	resveratrol	chemical drug	Activated	2.506	0.0128	ATG5,BSG,EPHA1,FNDC5,JAG1,KRT20
Propensity matching: Brain damage vs CombiWISE	TCF3	transcription regulator		-2.069	0.0243	CD5,FLT3,IL2RB,NELL1,NOTCH3,SEMA3G
Propensity matching: Brain damage vs CombiWISE	GnRH analog	biologic drug	Activated	2.248	0.0314	CYB5A,FBLN5,KLRC4,PRCP,REG3A
Propensity matching: Brain damage vs CombiWISE	SB203580	chemical drug	Inhibited	-2.026	0.0548	MMP10,NEFH,SELE,SERPING1,TNFSF15,TREM1
Propensity matching: Brain damage vs CombiWISE	poly rI:rC-RNA	biologic drug	Activated	2.369	0.0831	CSF3,GBP6,JAG1,LGALS9,NOTCH3,SELE,SERPING1,WNT5A
Propensity matching: Brain damage vs T2LL	IL1B	cytokine	Activated	2.152	5.72e-33	ADAM12,ADAMTS1,ADM,AIF1,AKR1B1,ALDH1A1,ANTXR1,APCS,APOB,APOE,APOL1,ATG7,BCL2L1,C1QTNF1,C2,C5,CALB1,CCL2,CCL22,CCL27,CCL5,CD14,CD274,CD83,CD86,CDK1,CFB,CHGB,CPB2,CRISPLD2,CRP,CSF1,CSF2,CSF3,CTSB,CX3CL1,CXCL1,CXCL11,CXCL16,CXCL3,CXCL8,DEFB4A/DEFB4B,EGFR,EHF,ENG,EPO,ESRRA,ETS2,F3,FABP1,FAS,FBL,FGFR3,GBP6,GCH1,GDF15,GFRA1,GRN,H3C1,HEXB,HMGB1,HNF4A,HSPA1A/HSPA1B,HSPB1,IER3,IGFBP6,IL11,IL12A,IL12B,IL15…
Propensity matching: Brain damage vs T2LL	IL10	cytokine	Activated	2.862	1.18e-30	ADM,APCS,BCL2L1,BMP6,CAMP,CCL2,CCL22,CCL23,CCL5,CD14,CD163,CD274,CD83,CD86,CSF1,CSF2,CSF3,CSF3R,CTSA,CTSB,CTSC,CTSD,CXCL11,CXCL16,CXCL3,CXCL8,DEFB4A/DEFB4B,EHF,ETS2,F3,FAS,FCGR1A,FLRT2,GNS,GZMA,HEXB,IL12A,IL12B,IL12RB2,IL1R1,IL1R2,IL23A,IL24,IL2RG,IL3,IL33,IL5,IL7,INHBA,KLRC4-KLRK1/KLRK1,LGMN,LILRB2,LILRB4,LIPA,LTB,MCL1,MMP1,MMP3,MMP8,MMP9,MRC1,MSR1,MUC1,NEDD9,NOTCH2,PAM,PDCD1,PLEK,PLK1,PSAP,PTGS…
Propensity matching: Brain damage vs T2LL	C5	cytokine	Activated	2.207	2.77e-16	APCS,C5,CCL2,CCL5,CD86,CDH11,CRP,CSF1,CSF2,CSF3,CXCL1,CXCL3,CXCL8,DAG1,EFNB2,F3,FCGR1A,GDF15,IL12A,IL12B,IL23A,IL5,MBL2,MMP1,MMP3,MMP9,NGF,SELE,SF1,TGFB1,TNFAIP3
Propensity matching: Brain damage vs T2LL	TLR4	transmembrane receptor		-2.568	5.28e-16	ADM,BCL2L1,BPI,CCL2,CCL5,CCN1,CD14,CD163,CD274,CD86,CDC42,CFB,CMA1,CSF2,CSF3,CXCL3,CXCL8,DEFB4A/DEFB4B,EREG,F3,FAS,FLT3LG,GRK2,HMGB1,IFNA10,IFNA14,IFNA16,IFNA4,IFNA6,IFNA7,IFNW1,IL12A,IL12B,IL15,IL18BP,IL23A,IL2RB,IL5,INHBA,ISG15,JAG1,LILRB4,LYVE1,MMP1,MMP9,PLEK,PTGS2,SELE,STAT1,STAT3,TGFB1,TNFAIP3,TNFRSF10A,TNFSF10,TNFSF8,TREM2,USP25
Propensity matching: Brain damage vs T2LL	progesterone	chemical - endogenous mammalian	Activated	2.392	5.44e-16	ADAMDEC1,ADAMTS1,ADCYAP1,ADM,ALDH1A1,APOD,APOE,ASGR1,ASGR2,BCL2L1,BDNF,CCL2,CCL22,CCL25,CCL5,CD86,CDH11,CFB,CNDP2,COL15A1,CSF1,CSF3R,CTSD,CX3CL1,CXCL11,CXCL8,EGFR,ENG,F2,F3,GABARAPL1,GCH1,HGFAC,IGFBP2,IL12A,IL12B,IL15,IL33,IL5,INHBA,JAM2,KDR,LTF,MICOS10-NBL1/NBL1,MMP1,MMP3,MMP9,MPZ,MRC1,MUC1,NEDD9,NME2,NOTCH3,NRP1,NUDT3,PDLIM1,PGRMC1,POSTN,PPP2R5A,PRL,PRNP,PTGS2,RBP4,SAA1,SERPINA11,SLC5A5,SPINK1,…
Propensity matching: Brain damage vs T2LL	hydrogen peroxide	chemical - endogenous mammalian	Activated	2.042	1.1e-13	ADAM17,APAF1,APEX1,ATG7,BCL2L1,CCL2,CCL5,CCNH,CD86,CDK1,CHEK1,CSF1,CSF3,CSF3R,CTSB,CTSD,CXCL3,CXCL8,DNAJA2,DNAJB1,DUSP4,DUT,EGFR,ENG,EPO,ETS2,FAS,GDF15,GRK2,HMGB1,IL23A,IL32,ISCU,KDR,LTB4R,MMP1,MMP10,MMP3,MMP8,MMP9,MSR1,MUC1,NGF,NOTCH3,PARK7,PARP1,PDIA3,PDIA4,PLAUR,PPM1D,PTGS2,PTP4A2,RAN,ROR2,RUNX3,SELE,SHC1,SHH,STAT3,TAGLN,TFAM,TGFB1,TNFAIP3,TNFRSF10B,TRAF4,WNT5A,YWHAB
Propensity matching: Brain damage vs T2LL	TLR9	transmembrane receptor		-2.468	1.12e-13	BCL2L1,CCL5,CD274,CD300A,CD83,CD86,CSF1,CSF2,CSF3,CXCL3,CXCL8,FAS,FLT3LG,GCH1,IER3,IFNA10,IFNA14,IFNA16,IFNA4,IFNA6,IFNA7,IFNL2,IFNW1,IL12A,IL12B,IL23A,IL33,IL36A,ISG15,LILRB4,MCL1,NAMPT,PTGS2,ST3GAL5,STAT1,TGFB1,TNFRSF1B,TNFSF10,UAP1
Propensity matching: Brain damage vs T2LL	ALPHA CATENIN (family)	group	Inhibited	-2.07	1.63e-13	ADAMTS1,AXIN2,BCL2L1,C1QTNF3,CCN3,CDH11,COL15A1,COL6A3,CRIPTO,CTSB,ENG,EREG,IGF2,IGFBP2,IGFBP6,IL2RG,IL36A,LAMA4,MMP12,MMP19,MMP9,PTGS2,SAA1,SELE,TNFAIP3,TNFAIP6,ZYX
Propensity matching: Brain damage vs T2LL	decitabine	chemical drug	Activated	2.035	6.15e-13	ADAM12,ADAMTS1,APAF1,APOE,BDNF,BIN1,BMP6,CCL5,CD226,CD58,CD86,CDH11,CDH3,CDH6,CDK1,COL6A3,CXCL3,DIRAS3,EFNA4,EFNB1,EFNB2,EGFR,EHF,EHMT2,EPHB4,EPO,FAS,FGFR1,FGFR3,FLRT3,GDF15,GFRA1,GSN,GSTP1,HMGB1,HNF4A,HNRNPA2B1,HSPA1A/HSPA1B,IGFBP2,ILF3,ISG15,ISL1,JAG1,KRT18,KRT20,L1CAM,LMNB1,MMP1,MMP3,MMP9,MSH2,NECTIN1,NECTIN2,NPTX2,NR3C1,PCDH8,PDE9A,PKLR,PLK1,PTGS2,RAF1,RAN,RBM39,RUNX3,SAT1,SATB1,SFTPC,SHC1,SP…
Propensity matching: Brain damage vs T2LL	RAC1	enzyme	Activated	2.102	1.6e-11	ALDH1A3,APBB1,BCL2L1,CD86,CRP,CXCL8,FAS,GSN,HSPB1,IL23A,IL33,IL5,INS,MCL1,MMP1,MMP10,MMP9,PLAUR,PRL,PTGS2,SHC1,SLC5A5,STAT1,STAT3,TGFB1,WNT5A
Propensity matching: Brain damage vs T2LL	methotrexate	chemical drug	Activated	2.093	1.97e-11	ACACB,APEX1,BDNF,BECN1,C1QB,C2,C5,C8A,CCL2,CCL25,CCL5,CFB,CRP,CSF1,CXCL11,CXCL8,ESRRA,FABP1,FAS,FGA,GPI,GSN,GZMA,IL12A,IL3,INS,ITIH4,LILRB4,LRP1,MAPKAPK2,NR3C1,PTGS2,SERPING1,SFTPC,TGFB1,TNFRSF11B
Propensity matching: Brain damage vs T2LL	sulforafan	chemical drug	Activated	2.832	2.08e-11	ADAMDEC1,ADAMTS1,AKR1B1,ALDH1A1,APAF1,ARHGAP5,BCL2L1,BECN1,CCL2,CDC25B,CRYZ,CTSB,CXCL8,EFNB2,ENTPD5,FAS,GSTP1,GZMH,IL12A,IL12B,IL23A,INSL6,KDR,KRT17,MMP9,MST1R,PAFAH1B3,PGRMC1,PRDX5,PRL,PTGS2,SELE,SERPING1,STAT3,SULF2,TAX1BP1,TNFRSF10B,TOP1,TST
Propensity matching: Brain damage vs T2LL	KLF4	transcription regulator	Activated	2.715	7.18e-11	ADAMTS1,AIF1,ALDH1A1,ALPI,APCDD1,ASPRV1,BCL2L1,CCL2,CCN3,CD14,CLIC4,CRIPTO,CXCL3,CXCL8,DUSP4,FABP1,HSPB1,IL15,IL23A,IL32,IL7,INHBA,IRF6,KDR,KIF16B,KLK14,KRT17,MMP3,MMP9,MRC1,NRP1,PLAUR,RCAN1,TAGLN,TEAD4,TEK,TGFB1,TNFRSF19,TNFSF10,TPK1,TWSG1,WNT5A
Propensity matching: Brain damage vs T2LL	TLR2	transmembrane receptor		-2.019	3.23e-10	APOBEC3G,BDNF,CCL2,CCL5,CD86,CRP,CSF2,CSF2RA,CSF3,CXCL3,CXCL8,DEFB4A/DEFB4B,GP1BA,GPT,HAVCR2,IFNL2,IL12B,IL15,IL23A,IL33,IL5,LEP,MMP1,MMP3,MMP9,POSTN,PTGS2,SELE,TGFB1,TNFSF10
Propensity matching: Brain damage vs T2LL	bucladesine	chemical toxicant		-2.42	2.88e-09	ADAMTS1,ADM,AIP,APOE,AXIN2,BDNF,C1QL1,CAMP,CCL22,CD14,CD86,CHST2,CXCL3,CXCL8,ESM1,F3,FAH,FCER1A,FGFR1,FSTL3,GCH1,GDF15,GSTP1,IGF2,IGFBP6,IL12A,IL12RB1,IL23A,IL5,LEP,MACROD1,MMP1,MMP9,NGF,PDE5A,PRL,PTGS2,SFTPC,SLC5A5,TGFB1,TOP1
Propensity matching: Brain damage vs T2LL	PLAAT4	enzyme		-2.077	4.2e-09	CCL5,CXCL1,CXCL11,IFNA10,IFNA14,IFNA16,IFNA4,IFNA6,IFNA7,IFNL2,IFNW1,ISG15
Propensity matching: Brain damage vs T2LL	GUCY1B1	enzyme	Activated	2.213	6.46e-09	C1QB,CXCL14,CXCL3,CYGB,ENG,FBLN5,HSPB1,JAM2,KRT18,MMP3,PDLIM1,PLVAP,RBP4,SERPING1,TGFB1,TIE1,TREM2
Propensity matching: Brain damage vs T2LL	PRKCD	kinase	Activated	2.344	9.23e-09	BCL2L1,CCL2,CCL5,CSF2,CTSB,CX3CL1,CXCL16,CXCL8,ETS2,GDF15,IL12B,IL23A,IL2RG,IL32,KRT20,MAP1LC3B,MCL1,MMP1,MMP12,MMP9,MPZ,NOTCH2,PRL,PTGS2,RCAN1,STAT3,TNFRSF11B
Propensity matching: Brain damage vs T2LL	ATF4	transcription regulator	Activated	2.276	2.97e-08	ANGPTL3,APEX1,APOE,ATG5,CARS1,CCL2,CXCL1,CXCL8,GABARAPL2,GCH1,GDF15,HAVCR2,HNF4A,IARS1,IGFBP2,JAG1,MAP1LC3B,MCL1,PDCD1,PTGS2,SH3BP2,SHMT2,SLC3A2,STAT3,TFF3,TNFRSF10B,TNFRSF11A,TNFRSF11B
Propensity matching: Brain damage vs T2LL	TWIST1	transcription regulator	Activated	2.039	3.63e-08	ADAMTS1,ALDH1A1,APOD,C1QTNF1,CCL2,CCN4,CHRDL2,CRIPTO,CXCL8,DPYSL3,EFNB2,FAS,FGFR3,GSN,ISG15,ITGB5,MMP1,MMP9,MRC1,MXRA8,OLFML3,PAM,PRL,RUNX3,SHH,TGFB1,TGFBI,ZYX
Propensity matching: Brain damage vs T2LL	KLF11	transcription regulator	Activated	2.435	8.24e-08	ADAMTS1,ADAMTS13,CCL2,CPT1B,ENG,FABP3,GREM1,IL12B,IL5,INS,ITGB5,MMP1,MMP12,MMP3,MMP8,MMP9,PLG,STAT1,STAT6,TGFB1,TIMP4
Propensity matching: Brain damage vs T2LL	TSC2	other	Inhibited	-2.15	9.49e-08	ARSA,ARSB,AXIN2,CBLN1,CLTC,CTSA,CTSB,CTSC,CTSD,GAA,GGA1,GNS,GPNMB,GSN,HEXB,HSPB1,IFNAR1,IL1R1,IL22RA1,LGMN,LIPA,M6PR,MANBA,MCL1,NFE2L1,PPT1,PRELP,PSAP,STAT1,TAGLN
Propensity matching: Brain damage vs T2LL	IRF7	transcription regulator		-2.85	1.7e-07	APOBEC3G,BCL2L1,C5,CCL5,FCGR1A,IFNA10,IFNA14,IFNA16,IFNA4,IFNA6,IFNA7,IFNL2,IFNW1,IL12A,IL15,IL33,ISG15,LILRA5,MCL1,NAMPT,STAT1,TNFSF10,TPST1,USP25
Propensity matching: Brain damage vs T2LL	NEU3	enzyme	Inhibited	-2.077	2.33e-07	C1QB,C1QC,CTSB,CTSD,GPNMB,HEXB,MMP1,ST3GAL5,TREM2
Propensity matching: Brain damage vs T2LL	alitretinoin	chemical drug	Activated	2.967	2.91e-07	ACACB,ANGPTL3,APOA2,APOD,APOM,BCL2L1,CALB1,CD14,CD83,CD86,CDH5,CPT1B,CXCL11,FABP1,HNF4A,IL2RB,ISG15,LTF,MMP1,MMP9,MUC1,RUNX3,TGFB1
Propensity matching: Brain damage vs T2LL	TNFRSF10A	transmembrane receptor	Activated	2.792	3.44e-07	CD14,ICOS,IL12B,IL27RA,LAT,LCK,STAT3,TNFRSF10A,TNFSF10
Propensity matching: Brain damage vs T2LL	ZRANB1	peptidase	Activated	2.561	4.3e-07	CD274,CXCL11,IFNA10,IFNA14,IFNA16,IFNA4,IFNA6,IFNA7
Propensity matching: Brain damage vs T2LL	Laminin (complex)	complex	Inhibited	-2.231	5.47e-07	CCL2,CDH11,CHGB,EGFR,ETS2,IGF2,MMP1,MMP9,PTGS2,STMN2,WNT5A
Propensity matching: Brain damage vs T2LL	PRNP	other	Inhibited	-3.022	1.08e-06	APOE,BECN1,CCL2,CCL5,CTSD,DLG4,EGFR,ETS2,HSPA1A/HSPA1B,HSPB1,IGF2,LRP1,PDIA3,PLAUR,PRNP,STAT1,STAT3
Propensity matching: Brain damage vs T2LL	tazemetostat	chemical drug	Activated	2.259	1.83e-06	ADAMTS1,APEX1,BDNF,CD58,EFNA4,EFNB1,EFNB2,EGFR,EHMT2,FGFR1,FLRT3,HMGB1,HNRNPA2B1,ILF3,ISL1,L1CAM,LMNB1,RAF1,RAN,RBM39,SATB1,SHC1,SHH,SLC5A5,SPTAN1,STAT3,STAT6,STMN2,TG,TIAM1,VCL,WNT5A,ZFYVE27
Propensity matching: Brain damage vs T2LL	SP2509	chemical reagent		2.095	2.03e-06	ADAMTS1,BCL2L1,BDNF,CCL5,CD274,CD58,EFNA4,EFNB1,EFNB2,EGFR,EHMT2,FGFR1,FLRT3,HMGB1,HNRNPA2B1,ILF3,ISL1,L1CAM,LMNB1,RAF1,RAN,RBM39,SATB1,SHC1,SPTAN1,STAT3,STAT6,STMN2,TIAM1,VCL,ZFYVE27
Propensity matching: Brain damage vs T2LL	KAT2A	enzyme		-2.127	2.76e-06	ADAM12,ADAMTS1,APBB1,BCL2L1,CDC25B,CHEK1,DNAJB9,DUSP4,GABARAPL1,H2AZ1,HNRNPA2B1,ITIH3,NUDC,PDLIM1,PPID,TNFRSF10A,TNFRSF10B,ULBP1
Propensity matching: Brain damage vs T2LL	17-alpha-ethinylestradiol	chemical drug	Activated	2.045	3.34e-06	APOB,APOE,ARRDC3,C1QB,C1QC,CCL5,CDK1,CFP,CKB,CXCL3,DSC2,F3,GDF15,MMP9,MRC1,MUC1,SHBG,TFF3,TNFSF8,ZYX
Propensity matching: Brain damage vs T2LL	thalidomide	chemical drug	Inhibited	-2.061	3.66e-06	BCL2L1,CXCL8,GDF15,IL5,KDR,NRP1,NRP2,PLAUR,STAT3,TGFB1
Propensity matching: Brain damage vs T2LL	TYK2	kinase		-2.135	4.72e-06	CD274,CSF3,GBP6,GZMA,IFNAR1,IGHM,IL12A,IL12B,IL12RB1,IL12RB2,IL23A,ISG15,LILRB2,LILRB4,PNLIPRP1,STAT1,STAT3
Propensity matching: Brain damage vs T2LL	BDNF	growth factor	Inhibited	-2.517	5.3e-06	ADAM17,ADCYAP1,APEX1,BAG3,BCL2L1,BDNF,CCN1,CYGB,DPYSL3,DUSP4,EPO,GDA,ITGB5,ITIH3,LEP,LYPD1,MACROD1,MMP1,MYO6,P4HA1,PCDH8,PLG,PRKCZ,PTPN9,SEMA3E,SHH,SOSTDC1,TAGLN,THRA,TIAM1,TMED2,TNFRSF11B
Propensity matching: Brain damage vs T2LL	lactic acid	chemical - endogenous mammalian	Activated	2.569	5.68e-06	AHSA1,ARRDC3,CACYBP,CCL2,CD274,COL18A1,CSF2,CXCL8,ENTPD1,FBLN1,FSTL3,GAA,GDF15,IGF2,IGFBPL1,KDR,LRP1,MFAP4,MMP9,MRC1,PARP1,SYT11,UFC1
Propensity matching: Brain damage vs T2LL	FABP3	transporter	Activated	2.399	5.94e-06	BDNF,CCL2,CCL5,CDK1,CXCL8,EGFR,MMP1,PTGS2
Propensity matching: Brain damage vs T2LL	IRF5	transcription regulator	Inhibited	-2.745	7.48e-06	BCL2L1,CCL5,CXCL11,IFNA14,IFNA4,IL12A,IL12B,IL23A,ISG15,NAMPT,PTGS2,STAT1,TGFB1,TNFSF10
Propensity matching: Brain damage vs T2LL	S100A6	transporter	Inhibited	-2.121	1.07e-05	ADAMTS1,CDK1,CDKN3,CXCL8,INHBA,PRNP,SELE,TNFAIP3
Propensity matching: Brain damage vs T2LL	thioctic acid	chemical drug	Inhibited	-2.411	1.24e-05	BECN1,CCL2,CXCL8,EPO,GSTP1,ISCU,LEP,MAP1LC3B,MMP9,PARK7,SELE,SLC5A5,TGFB1
Propensity matching: Brain damage vs T2LL	PROC	peptidase		2.076	1.31e-05	CCL2,CXCL3,CXCL8,F2,F5,IL12B,MMP9,SELE,TEK,TNFAIP3
Propensity matching: Brain damage vs T2LL	captopril	chemical drug		-2.046	1.43e-05	EPO,F3,FGA,IER3,IGFBP6,MMP9,MRC1,MYO6,POSTN,PTGS2,SERPING1,SHH,TGFB1
Propensity matching: Brain damage vs T2LL	EP4-D	chemical reagent	Activated	2.471	1.5e-05	CCL5,CD226,CX3CL1,GZMA,IL12B,IL2RB,IL33,LCK,ROBO2,RUNX3,SH2D1A
Propensity matching: Brain damage vs T2LL	atorvastatin	chemical drug	Inhibited	-2.156	2.2e-05	APOB,APOE,BCL2L1,BDNF,BMP6,CCL2,CCN1,CRP,CXCL8,EGFR,ENG,F3,HMGB1,IER3,LEP,MMP3,MMP9,P4HB,POSTN,PRNP,PTGS2,SELE,TGFB1,TNFRSF11A
Propensity matching: Brain damage vs T2LL	CSF (family)	group	Activated	2.069	2.87e-05	CD22,CD274,FCGR1A,IL1R2,IL2RG,MCL1,SPINK1,SPINT2,TNFAIP3,TNFAIP6,TNFRSF14
Propensity matching: Brain damage vs T2LL	Rbx1	enzyme	Activated	2.411	3.34e-05	C8orf44-SGK3/SGK3,CSF1,CTSB,IL1R2,NLRP1,NRP1,PDCD1,SHC1,TEC,TIAM1,TNFRSF8
Propensity matching: Brain damage vs T2LL	MYCN	transcription regulator	Inhibited	-2.411	3.75e-05	ADAM12,ADAMTS1,ALDH1A1,APBB1,APEX1,BCL2L1,CCNH,CDC42,CDH11,CDH5,CKAP4,COL18A1,CRIM1,DPYSL3,DUSP4,EGFR,EIF4G2,FBL,INHBA,ITIH3,MRE11,NME2,PDIA4,PDLIM1,PGRMC2,RPS3,RPS4X,TAGLN,TNFRSF10B,TNFRSF1A,ZYX
Propensity matching: Brain damage vs T2LL	daporinad	chemical drug		2.115	4.15e-05	ALDH1A1,AXIN2,CCL2,CD274,ETS2,IL12B,LMNB1,NAMPT,RCAN1
Propensity matching: Brain damage vs T2LL	CMTM3	cytokine	Activated	2.126	4.52e-05	ADM,AHSA1,BAG3,C1QL1,CACYBP,DES,DNAJB1,FABP3,GDF15,HSPA1A/HSPA1B,HSPB1,IL32,IL7
Propensity matching: Brain damage vs T2LL	ganetespib	chemical drug	Activated	2.455	5.61e-05	CDK1,CHEK1,EGFR,FAS,STAT1
Propensity matching: Brain damage vs T2LL	miR-155-5p (miRNAs w/seed UAAUGCU)	mature microrna		2.21	5.67e-05	AMIGO2,CCN1,CXCL1,CXCL3,CXCL8,DNAJB1,EGFR,F2,IL12B,IL23A,MMP3,MSH2,PTGS2,RAB5C,SATB1,SNAP29,STAT1,TNFRSF10A,TWF1
Propensity matching: Brain damage vs T2LL	THBS1	other	Activated	2.007	8.54e-05	CD274,INHBA,LAMA4,LRP1,MMP9,PARP1,TGFB1,TNFRSF10A,TNFRSF10B
Propensity matching: Brain damage vs T2LL	3M-002	chemical reagent	Inhibited	-2.632	9.93e-05	CCL5,CD300A,CD79A,CD83,CD86,CXCL3,ESM1,FCGR1A,GPNMB,IL12B,IL18BP,PTGS2,TNFSF10,TNFSF15,UCMA
Propensity matching: Brain damage vs T2LL	lovastatin	chemical drug	Inhibited	-2.334	0.000103	ADAMTS1,APOE,BCL2L1,BDNF,CCL2,CCL5,CD86,FGFR1,H2AZ1,IL5,LEP,MCL1,MPZ,PTGS2,TGFB1,TNFRSF11B,TNFRSF8
Propensity matching: Brain damage vs T2LL	LIF	cytokine	Activated	2.859	0.000104	ALDH1A1,BCL2L1,CDH5,CRP,CXCL8,EREG,GPCPD1,GPT,IFNA4,IL7,JAM2,KDR,KNG1,LEP,MMP1,PAPPA2,PTGS2,REG3A,SERPINA3,STAT3,TNFRSF11B,WNT5A
Propensity matching: Brain damage vs T2LL	RGFP966	chemical reagent	Inhibited	-2.338	0.000138	ALDH1A3,APOD,BCAM,BDNF,CCL27,CDH3,IGF2,ITIH2,SCGN,SERPINB1,SOSTDC1,WFIKKN2
Propensity matching: Brain damage vs T2LL	prostaglandin A1	chemical - endogenous non-mammalian	Activated	2.07	0.000151	BCL2L1,CD14,CSF2,CXCL8,HSPA1A/HSPA1B,PTGS2
Propensity matching: Brain damage vs T2LL	PKA (complex)	complex		-2.268	0.000191	ANTXR1,APOE,CD14,DUSP4,GDF9,HNF4A,IL23A,IL5,LEP,MMP3,NGF,PKLR,PRKCZ,PTGS2,SHH,TNFRSF11B
Propensity matching: Brain damage vs T2LL	FC GAMMA RECEPTOR (family)	group	Activated	2.167	0.000192	CCL22,CD86,CXCL8,IL12A,IL12B,TGFB1,TNFAIP3
Propensity matching: Brain damage vs T2LL	PHLPP1	enzyme	Inhibited	-2.453	0.000197	BECN1,CTHRC1,CXCL3,IL15,MAP1LC3B,MCL1
Propensity matching: Brain damage vs T2LL	FABP5	transporter		-2.076	0.000235	CXCL1,CXCL3,CXCL8,DEFB4A/DEFB4B,FABP3,LEP,PTGS2
Propensity matching: Brain damage vs T2LL	phxa 85	chemical reagent	Inhibited	-2.216	0.000247	MMP1,MMP17,MMP3,TIMP4
Propensity matching: Brain damage vs T2LL	TNFAIP6	other	Activated	2.236	0.000254	ITIH1,ITIH2,MMP9,MRC1,SPINT2,TNFAIP6
Propensity matching: Brain damage vs T2LL	COLQ	other	Activated	2.075	0.000326	BDNF,COL6A3,DAG1,FBLN5,LAMA4,MFAP2,MMP19,MMP9,PRELP,TGFB1
Propensity matching: Brain damage vs T2LL	cobalt chloride	chemical reagent	Activated	2.015	0.000366	ADAMTS1,ADM,APAF1,BDNF,CD274,COL18A1,CXCL8,EGFR,EPO,LEP,MCL1,P4HA1,PKLR,PLAUR,PTGS2,TEK,TNFAIP3
Propensity matching: Brain damage vs T2LL	AZD4547	chemical drug	Inhibited	-2	0.000399	CD274,CHEK1,CXCL1,TGFB1
Propensity matching: Brain damage vs T2LL	CBL	enzyme	Activated	2.864	0.000436	CXCL3,EGFR,FLT3,ICOS,IL12B,LAT,LCK,LEP,STAT1
Propensity matching: Brain damage vs T2LL	ERN1	kinase	Activated	2.84	0.000437	ANG,BECN1,CDH6,DNAJB9,DNAJC10,ERLEC1,FAS,GPT,MAP1LC3B,MCL1,P4HB,PDIA3,SDF2L1,SYT11,TCN1,TNFRSF10B
Propensity matching: Brain damage vs T2LL	POU2AF1	transcription regulator		-2.021	0.000443	BCL2L1,CCL22,CCL5,CD79A,CD83,CD86,IGHM,LCK,MCL1,PAPPA2,RPS3,STAT3,STAT6,TGFB1
Propensity matching: Brain damage vs T2LL	C5AR2	g-protein coupled receptor		2.208	0.000499	CSF3,CXCL3,CXCL8,IL12B,IL5
Propensity matching: Brain damage vs T2LL	phospholipid	chemical - endogenous mammalian		-2.174	0.000608	CCL5,CXCL3,F3,PTGS2
Propensity matching: Brain damage vs T2LL	tranilast	chemical drug	Inhibited	-2.23	0.000623	CD86,CSF2,CXCL1,CXCL8,NRP1,TGFB1
Propensity matching: Brain damage vs T2LL	IFNL3	cytokine	Inhibited	-2.855	0.00076	IL12A,IL12B,IL15,IL23A,MMP9,STAT1
Propensity matching: Brain damage vs T2LL	SC-58125	chemical drug		2.219	0.000884	DEFB4A/DEFB4B,FAS,GDF15,PTGS2
Propensity matching: Brain damage vs T2LL	IDR-1002	chemical reagent	Activated	2.388	0.0011	CCL2,CCL5,CSF3R,CXCL1,CXCL3,CXCL8
Propensity matching: Brain damage vs T2LL	FGF8	growth factor	Activated	2.377	0.00117	CCDC50,CCL2,COL18A1,CSF3,FGFR1,NAP1L1,RUNX3,SHC1,SHH,TBX22,TNFRSF11B
Propensity matching: Brain damage vs T2LL	NACC1	transcription regulator		-2.134	0.00124	BCL2L1,GADD45GIP1,HMGB1,MATN3
Propensity matching: Brain damage vs T2LL	resolvin E1	chemical - endogenous mammalian	Activated	2.573	0.00131	ALPI,CAMP,CCL5,IL12B,TAGLN,TNFRSF11B
Propensity matching: Brain damage vs T2LL	CR1L	transmembrane receptor	Inhibited	-2.017	0.00155	C9,COL15A1,COL18A1,COL6A3,TGFB1,TNFRSF1A
Propensity matching: Brain damage vs T2LL	PRKD (family)	group		-2.219	0.00155	CCL5,CPT1B,CXCL3,IL12B,IL23A,PTGS2
Propensity matching: Brain damage vs T2LL	STAT3/STAT3 (complex)	complex	Activated	2.271	0.00157	APCS,BCL2L1,CRP,FGA,MCL1,SERPINA3,SPINK1,WNT5A
Propensity matching: Brain damage vs T2LL	9Z,11E-octadecadienoic acid	chemical - endogenous mammalian	Activated	2.232	0.00167	CPT1B,FABP1,IL12A,IL12B,PTGS2
Propensity matching: Brain damage vs T2LL	MARK2	kinase	Inhibited	-2.814	0.00213	CXCL3,IL12A,IL12B,IL15,LEP,PTGS2
Propensity matching: Brain damage vs T2LL	PTGDR2	g-protein coupled receptor		-2.196	0.00222	CARHSP1,CCL22,CCL5,IL5
Propensity matching: Brain damage vs T2LL	acrolein	chemical toxicant		-2.023	0.00247	CSF2,EGFR,MMP9,PTGS2,TNFRSF10B
Propensity matching: Brain damage vs T2LL	SPDEF	transcription regulator	Inhibited	-2.211	0.00251	CDH11,COL6A3,CXCL8,EGFR,FGFR1,IL33,PLAUR,TGFB1,WNT5A
Propensity matching: Brain damage vs T2LL	CORT	other		2.032	0.00285	BDNF,CCL5,CXCL3,IL12A,IL15,PRL
Propensity matching: Brain damage vs T2LL	LILRB4	other		2.109	0.00285	CSF3R,CXCL11,FAS,ICAM4,ICOS,IL5
Propensity matching: Brain damage vs T2LL	mannose	chemical - endogenous mammalian	Inhibited	-2.049	0.00287	BCL2L1,MCL1,NR3C1,PDIA3
Propensity matching: Brain damage vs T2LL	sanglifehrin A	chemical reagent		2.203	0.00287	CCL5,IL12A,IL12B,IL23A
Propensity matching: Brain damage vs T2LL	P2RX4	ion channel		-2.235	0.00453	BDNF,CXCL3,MMP3,MMP9
Propensity matching: Brain damage vs T2LL	ROCK	group	Activated	2.003	0.0048	CCL2,CDC42,CXCL8,DES,F3,TAGLN,TGFB1
Propensity matching: Brain damage vs T2LL	10E,12Z-octadecadienoic acid	chemical - endogenous mammalian	Activated	2.803	0.00505	ADAM12,ADAM17,CAMK2B,CCL2,CDKN3,CPT1B,CXCL8,GDF15,ITIH2,LRP1,MMP12,NAMPT,PTGS2,TREM2
Propensity matching: Brain damage vs T2LL	CBLB	enzyme	Activated	2.266	0.00557	EGFR,FLT3,ICOS,LAT
Propensity matching: Brain damage vs T2LL	meds433	chemical reagent	Activated	2.321	0.00564	BMP6,EREG,FAS,GDF15,GPT,LTF,PKLR,TIE1,TNFRSF10B,TREML2
Propensity matching: Brain damage vs T2LL	H1-2	other		2.03	0.00675	AXIN2,HSPA1A/HSPA1B,IER3,LTB
Propensity matching: Brain damage vs T2LL	RPS6KB1	kinase	Activated	2.183	0.00688	BCL2L1,EIF1AX,IL12B,ISG15,MCL1,MUC1
Propensity matching: Brain damage vs T2LL	1-(ethylthio)-4-(2-phenylethyl)-4H-spiro[benzo[h][1,2,4]triazolo[4,3-a]quinazoline-6,1'-cyclohexan]-5(7H)-one	chemical reagent		-2.014	0.00713	CDH6,CSF1,F2,MPZ,STAT3,TEAD3,TGFB1
Propensity matching: Brain damage vs T2LL	CASR	g-protein coupled receptor		-2.124	0.00742	BCL2L1,CSF1,DSG1,EGFR,H2AZ1,IER3,ISG15,KLK13,NEDD9,PTGS2,VCL,ZYX
Propensity matching: Brain damage vs T2LL	NUPR1	transcription regulator		2.083	0.00778	ABL2,ADM,CCDC134,CCN1,CXCL3,CXCL8,EREG,FAM162A,FLVCR1,GCH1,GDF15,GPCPD1,H3C1,HNRNPA2B1,KIF23,LMAN2L,LMNB1,MMP10,MMP12,PARP1,PLK1,PRDM4,PRL,PRNP,RAB17,RAB39B,REG3A,RMI1,SAT1,SERF1A/SERF1B,ST3GAL2,UAP1
Propensity matching: Brain damage vs T2LL	11,12-epoxyeicosatrienoic acid	chemical - endogenous mammalian		-2.091	0.00808	APOA2,EGFR,MMP9,SELE
Propensity matching: Brain damage vs T2LL	EGR2	transcription regulator	Activated	2.048	0.0102	ADM,APOE,CDH6,DKKL1,DOK2,GNS,GSN,IGF2,IL1R2,KDR,LGMN,MPZ,NECTIN1,NRP2,PLAUR,RNPEP,SYTL1,TNFRSF8,TNFSF10,TWSG1
Propensity matching: Brain damage vs T2LL	aldesleukin	biologic drug		-2.272	0.0126	BACH2,CD86,ITM2B,PDIA3,STAT1,TNFAIP3,TNFSF10,TNFSF14
Propensity matching: Brain damage vs T2LL	KMT2D	transcription regulator	Inhibited	-2.699	0.0128	CCL2,CD274,CKAP4,CTSD,DSC1,DSC2,ECI2,FABP3,FAH,INHBA,IRF6,ISG15,JAG2,KRT17,LCK,MMP9,MRE11,STAT3
Propensity matching: Brain damage vs T2LL	MANF	other	Activated	2.167	0.0154	ATG5,ATG7,BECN1,MAP1LC3B,MMP9
Propensity matching: Brain damage vs T2LL	ketamine	chemical drug		-2.044	0.0173	BDNF,CXCL8,EPO,PTGS2
Propensity matching: Brain damage vs T2LL	SFRP1	transmembrane receptor	Activated	2.135	0.0197	KRT18,MMP1,MMP10,MMP3,MMP9,NAMPT
Propensity matching: Brain damage vs T2LL	IKZF3	transcription regulator	Activated	2.767	0.0205	ANOS1,ANTXR1,BCL2L1,IGLL1/IGLL5,IGSF11,KIF16B,SPSB1
Propensity matching: Brain damage vs T2LL	CDKN1B	other	Inhibited	-2.556	0.0283	APCDD1,C9,CLPB,FLT3LG,GYPA,MCL1,MMP9,PDCD1,STAT3,TENM4
Propensity matching: Brain damage vs T2LL	bicuculline	chemical - endogenous non-mammalian	Inhibited	-2.358	0.029	BDNF,CCN1,NPTX2,PRL,PTGS2,SAP18
Propensity matching: Brain damage vs T2LL	QKI	other	Activated	2.145	0.0311	CD274,CHGB,CLTC,EGFR,HNRNPF,RAB5C,STAT1,TAGLN,TNFSF10
Propensity matching: Brain damage vs T2LL	GRIN3A	ion channel		2.299	0.0343	ADAM19,APAF1,BACH2,BDNF,DYNLT3,GDA,OBI1,PTGS2,ROBO2
Propensity matching: Brain damage vs T2LL	MERTK	kinase	Activated	2.214	0.0354	CD274,IL12A,IL12B,IL23A,INHBA
Propensity matching: Brain damage vs T2LL	daidzein	chemical drug		-2.1	0.0396	AIF1,APOE,BDNF,CCL2,CD86,CKLF,PTGS2,SHBG
Propensity matching: Brain damage vs T2LL	TOX	transcription regulator	Activated	2.343	0.0461	EHMT2,ENTPD1,HAVCR2,PDCD1,PLK1,TNFRSF8
Propensity matching: Brain damage vs T2LL	TCF7	transcription regulator		-2.303	0.0513	AXIN2,HAVCR2,HNF4A,LAT,LCK
Propensity matching: Brain damage vs T2LL	CASP3	peptidase		-2.014	0.0548	BCL2L1,ISG15,MCL1,MMP9
Propensity matching: Brain damage vs T2LL	STIM1	ion channel	Activated	2.006	0.0551	BCL2L1,C5,KDR,SLC5A5,TG,TGFB1
Propensity matching: Brain damage vs T2LL	cadmium	chemical toxicant	Inhibited	-2.628	0.0721	BCL2L1,CYB5A,EPO,GNS,PTGS2,RETSAT
Propensity matching: Brain damage vs T2LL	di(2-ethylhexyl) phthalate	chemical toxicant	Activated	2.106	0.0751	CCL2,CXCL1,CXCL8,EGFR,FABP1
Propensity matching: Brain damage vs T2LL	KCNIP3	transcription regulator	Inhibited	-2.361	0.0759	CCL5,CX3CL1,PDE2A,SYT11,TNFAIP3,TNFAIP6
Propensity matching: Brain damage vs T2LL	SKIC2	enzyme	Activated	2.389	0.0974	IL33,P4HA1,PLOD2,SHMT2
Propensity matching: Brain damage vs T2LL	MITF	transcription regulator	Inhibited	-2.677	0.0986	APOE,C8orf44-SGK3/SGK3,CAPN3,CDC25B,CMA1,CTSG,CXCL8,GPNMB,HAPLN1,NR3C1,PLK1,RMI1,TFAM,TNFRSF14,XCL1
Propensity matching: Brain damage vs T2LL	ADRB (family)	group	Inhibited	-2.194	0.107	BDNF,FAS,GDF15,MMP9,NOTCH2,PPM1D,PTGS2,RAN,TEK
Propensity matching: Brain damage vs T2LL	ZMPSTE24	peptidase	Activated	2.207	0.116	CCL22,CXCL14,CXCL3,FGL1
Propensity matching: Brain damage vs T2LL	CYLD-AS1	other	Activated	2.082	0.12	AKR1B1,CFB,CSF1,IL11,TNFAIP6
Propensity matching: Brain damage vs T2LL	triamcinolone acetonide	chemical drug	Activated	2.364	0.121	ANOS1,BMP6,CD22,CHL1,EFNB2,ELK1,GZMA,NR3C1,SAA1,SERPINA3,SF1,ST3GAL5
Propensity matching: Brain damage vs T2LL	ziritaxestat	chemical drug	Activated	2.022	0.151	ALDH1A3,AMIGO2,TAGLN,TNFSF10
Propensity matching: Brain damage vs T2LL	DNMT3B	enzyme	Inhibited	-2.304	0.2	CCL5,CDK1,DNAJB1,FGFR3,KDR,PRNP,RAB39B,RCAN1,SH2D1A,STAT1
Propensity matching: Brain damage vs T2LL	NTRK2	kinase		-2.247	0.259	BDNF,CDK1,ITGB5,JAG1,TNFSF10
Propensity matching: Brain damage vs T2LL	gemfibrozil	chemical drug		-2.175	0.326	APOE,CHEK1,CRP,NAP1L1
Covariates: BMI categorical	FOS	transcription regulator	Inhibited	-2.263	3.92e-16	ADAM12,AGT,ALDH1A3,APLP2,BGLAP,BLMH,CADM1,CCL5,CD14,CDH11,CFP,CGA,CHGA,COL18A1,COL6A1,CSF3,CXCL16,ENO1,ERCC4,ESM1,FABP4,FGA,FLRT2,GAS1,HPGDS,HTATIP2,ICAM1,IGDCC3,IL1A,IL27,ITGB1,KIRREL3,LARGE1,LHB,LRP8,MET,NGF,NPPB,NPTX1,NPTX2,NR3C2,NR4A1,PLAUR,POMC,PTPRD,RAP1GAP,RGMA,RPS7,SAP18,SEMA3E,SMURF1,STIM1,TAC1,TAFA1,TFF1,TGFB1,TNFRSF11A,TNFRSF11B,YWHAZ
Covariates: BMI categorical	forskolin	chemical toxicant	Inhibited	-2.465	4.97e-13	ADAMTS1,ADCYAP1,ADM,ADSL,ALDOA,AXL,BAMBI,BGLAP,BID,C1QL1,CCK,CCL18,CCL5,CD14,CD200,CD55,CGA,CHKB,CNP,COL18A1,CSF1,CXCL13,ECM1,EPHA4,EPHA5,ESM1,FAS,FBLN5,GFRA1,GNLY,HHIP,ICAM1,IGF1R,KLK3,LARGE1,LEP,LHB,LTF,MAP1LC3B,MET,MIF,MMP19,MPZ,NGF,NPPB,NPTX2,NR4A1,NTRK2,PDIA4,PGRMC1,POMC,PPBP,PPP3R1,RET,SOD2,STAT1,TAC1,TFF1,TFPI2,TNFRSF11B,VIP,XRCC1
Covariates: BMI categorical	IL17A	cytokine		2.211	5.08e-12	BTC,CCK,CCL5,CD14,CD177,CD274,CFB,CRP,CSF3,CXCL13,CXCL16,CXCL9,ENTPD1,FAS,GNLY,HGF,ICAM1,IL1A,IL27,IL32,IRF1,ISG15,JAG1,KLK11,LEP,LTF,LYN,MPO,NTN1,PLXNB2,PTPN11,REG3A,RNASE7,SAA1,SELE,SEMA3E,STAT1,TGFB1,TNC,TNFRSF11A,TNFRSF11B,TNFRSF14,VWF,YWHAG
Covariates: BMI categorical	ERBB2	kinase		2.098	5.31e-12	ACP2,ADAM12,ANXA2,APLP2,B3GALT6,B4GALT3,BUB1,CADM1,CCL18,CCL5,CD36,CD59,CDC42,CDCP1,CDH11,CDH3,CHST2,COL18A1,COL6A1,CPD,CPM,CST8,CXCL13,DAG1,DLL1,EGFR,EHF,EPHB2,ERBB3,ERBB4,FHIT,GHR,GLO1,GPC1,ICAM1,IGF1R,IGF2R,IL1A,IL6ST,ITGB1,JAG1,JAM2,KDR,KLK3,L1CAM,LAMB1,LAMC2,MFAP2,MIF,MMP16,MUC1,NAGPA,NOTCH1,NOTCH3,NPTX2,NRBP1,PAICS,PCDHGA12,PDIA4,PGM1,PLAUR,PMVK,RNF41,SPARCL1,SPOCK1,ST3GAL6,SULT1E1,TGFB1,TM…
Covariates: BMI categorical	NFkB (complex)	complex		2.439	9.9e-12	ADM,AGT,ALDH1A3,BAMBI,BID,CCK,CCL5,CD274,CD36,CFB,COL18A1,CRP,CSF1,CSF3,CST7,CXCL9,CYP3A4,EGFR,EHF,FAS,FGF1,GAD1,HNF4A,ICAM1,IFNW1,IGFBP2,IGHE,IL1A,IL27,IL32,IRF1,ISG15,ITGB1,JAG1,KDR,MBL2,NCAM1,NGF,NOTCH1,NPPB,PLAUR,PPIF,SAA1,SELE,SOD2,STIM1,TAC1,TFPI2,TGFB1,TNFRSF10B,TNFRSF11B,TNFRSF1A,VSNL1,XRCC6
Covariates: BMI categorical	C5	cytokine		2.34	2.43e-11	APCS,CCL5,CD55,CD59,CDH11,CRP,CSF1,CSF3,CYP3A4,DAG1,HGF,ICAM1,IFNGR2,IL18R1,IL1A,IL27,MBL2,MET,MPO,NGF,SELE,TGFB1
Covariates: BMI categorical	CEBPB	transcription regulator		3.509	8.32e-11	ADM,AGT,APCDD1,APCS,APOB,BGLAP,C2,CCL5,CD14,CD274,CDH3,CRP,CSF3,CXCL16,CYP3A4,DCN,DUT,FABP4,FAS,FTL,GABARAPL1,GAS1,GNLY,HGF,HSPA8,ICAM1,IFNAR1,IFNGR2,IGHE,IL11RA,IL1A,IL7,INSR,LEP,LY96,LYN,MAP1LC3B,MBL2,PAICS,PLAUR,POMC,RCAN1,SAA1,SEMA3E,SOD2,STAT1,TAC1,TGFB1,TNC,TNFRSF1A,XRCC6
Covariates: BMI categorical	PPARGC1A	transcription regulator		2.775	1.32e-10	ACACB,ADAMTS1,AGT,ANGPTL1,APOD,BAMBI,BID,C2,CD36,CPN1,CRP,CYP3A4,DCN,EGFR,ENO1,F2,FABP3,FABP4,FAS,FNDC5,GDF11,GFRA1,ICAM1,IL1A,IL1R2,IL1RAP,ISM1,ITGB1,LAMB1,LIFR,MDH2,MMP19,NR4A1,PDE6D,POSTN,PRDX3,SEMA3G,SEMA6A,SOD2,SPARCL1,STAT1,SVEP1,TNFRSF11B,TNFRSF1A
Covariates: BMI categorical	rosiglitazone	chemical drug		2.006	5.04e-09	ADAMTS1,AGT,BMPR1A,BMPR2,CCL5,CD36,CGA,COL6A1,CRP,CSF1,CXCL9,CYP3A4,DLD,EGFR,FABP3,FABP4,FGF1,GPD1,HGF,HPGDS,ICAM1,IGFBP2,IL1A,INSR,IRF1,KLK3,LEP,LHB,LRP1,MAN1A2,MDH2,MET,MPO,MUC1,NGF,NPPB,POSTN,SHBG,SOD2,STAT1,TNC
Covariates: BMI categorical	tetrachlorodibenzodioxin	chemical toxicant		2.069	1.21e-08	ACHE,ADM,AKR1B1,ALCAM,ALDH1A3,BMPR2,CALN1,CCK,CCL5,CD274,CD36,CDKN2D,CGA,CHST2,COL18A1,COL6A1,DCLK3,EGFR,ERBB3,FAS,GAD1,GALNT1,GAS1,HSPA8,IRF1,ITGB1,ITGB7,JAG1,LHB,M6PR,MBL2,MICOS10-NBL1/NBL1,NOTCH1,NPTX1,PLAUR,PPBP,SAA1,SOD2,TFF1,TNC,ULBP3
Covariates: BMI categorical	cyclosporin A	biologic drug		-2.149	2.66e-08	ACHE,AGT,AKR1B1,ANXA2,APOB,APOD,BGN,CCL5,CD14,CD200,CD55,CDH11,CXCL9,CYP3A4,EGFR,EPO,FAS,FGA,GPNMB,GZMA,HNF4A,ICAM1,IFNGR1,IL1A,ITGB7,KDR,LAMC2,LYN,MDH2,MIF,NR4A1,POSTN,PPIA,PREP,RCAN1,SELE,TGFB1
Covariates: BMI categorical	NFKB1	transcription regulator		3.151	5.03e-08	AKR1B1,APCS,BAMBI,CCL5,CD274,CD59,CFB,CRP,CSF1,CSF3,CXCL16,CXCL9,EGFR,EHF,FAS,FGA,GFRA1,ICAM1,IFNGR2,IL1A,IRF1,ISG15,JAG1,NPPB,NR4A1,SELE,SOD2,STAT1,STIM1,TGFB1
Covariates: BMI categorical	selumetinib	chemical drug	Inhibited	-2.425	9.38e-08	CD274,EPHA4,ERBB3,FGFR3,GPNMB,IGF1R,INSR,LYN,MET,NTRK1,NTRK2,RET,TYRO3
Covariates: BMI categorical	lysophosphatidylinositol	chemical - endogenous mammalian		2.556	9.46e-08	BMPR1A,CD274,CD36,CFB,CSF3,FABP4,ICAM1,IL1A,SELE,SOD2,STAB2
Covariates: BMI categorical	glucocorticoid	chemical drug	Inhibited	-2.244	2.11e-07	ACHE,AGT,BGLAP,BMP6,CCL5,CGA,CHGA,CSF1,CSF3,CXCL13,CYP3A4,EGFR,FAS,ICAM1,IL1A,IL1R2,INSR,KLK3,LEP,MAP1LC3B,MIF,NGF,POMC,SELE,SHBG,TGFB1,TNFRSF11B,TNFRSF1A
Covariates: BMI categorical	resiquimod	chemical drug		2.097	2.51e-07	BMP6,CCL4L1/CCL4L2,CCL5,CD55,CHST2,CSF3,CXCL13,CXCL9,DLD,DLL1,DNAJB9,FAS,GPNMB,HAVCR2,ICAM1,IL1A,IL27,IL7,ISG15,ITGB1,LILRB1,LYN,PSMD1,PSMD11,RIPK2,SEMA7A,SOD2,STAT1,STX12,TNFRSF11A,TNFRSF1A,VOPP1,XRCC6,YWHAB
Covariates: BMI categorical	luteolin	chemical drug	Inhibited	-4.124	2.62e-07	ACHE,APOB,EGFR,FAS,HNF4A,ICAM1,IGF1R,IL27,MPO,SELE,SOD2,TNFRSF10B
Covariates: BMI categorical	MYCN	transcription regulator		2.382	2.75e-07	ADAM12,ADAM23,ADAMTS1,ALDOA,APEX1,BID,CDC42,CDH11,COL18A1,CRIM1,DKK3,DSCAM,EFNA5,EGFR,EPHA5,GRB2,ITGB1,KLK3,NCAM1,NTRK1,PDIA4,PGRMC2,RPLP2,RPS3,RPS7,SLITRK1,SYT9,TNFRSF10B,TNFRSF1A,TPI1
Covariates: BMI categorical	ADCYAP1	other	Inhibited	-2.152	2.01e-06	ADCYAP1,ARHGEF25,B4GALT3,BMP6,C1QL2,CACNA2D3,CCL5,CGA,CHGA,CRTAC1,GALNT7,GAS1,GJD2,IRF1,LHB,NTRK2,POMC,POSTN,SERPINB1,TENM2,TXNRD1,VIP
Covariates: BMI categorical	KAT2A	enzyme	Activated	3.353	5.14e-06	ADAM12,ADAM23,ADAMTS1,DNAJB9,DSCAM,EFNA5,EPHA5,FGF1,FOXM1,GABARAPL1,SLITRK1,SYT9,TFF1,TNFRSF10B,YBX1
Covariates: BMI categorical	PARP2	enzyme	Activated	3.988	6.74e-06	CCL5,CD36,CXCL13,FABP4,FAS,LEP,TNFRSF10B
Covariates: BMI categorical	CALMODULIN (family)	group	Inhibited	-2.068	7.93e-06	DLG4,DOC2B,EPHB6,ICAM5,KDR,LINGO1,NGF,NSF,STX1A,SYT9
Covariates: BMI categorical	HNF1A	transcription regulator		3.212	8.44e-06	A1CF,AGT,AP2A2,APCS,APOB,ASGR2,BTN2A1,C2,C4BPA,C8A,C9,CD55,CPM,CPN1,CRP,F2,FAS,FGA,FUT5,FUT8,GDI2,GOLM2,GPC1,HNF4A,HPGDS,IFNAR1,IGF1R,INSR,LCT,NPTX2,PLCB1,SULT1E1,TNFRSF1A,TPI1,VTN
Covariates: BMI categorical	calcitriol	chemical drug	Inhibited	-2.244	9.36e-06	ADAMTSL2,AKR1B1,ANXA2,ATG5,BGLAP,CCL5,CD14,CHGA,CLTC,CSF1,CXCL16,CYP3A4,DCN,DLL1,EGFR,EHF,EPHB2,ERBB3,FABP4,FAS,FGFR3,FNDC5,FOXM1,FTL,GHR,GORAB,IGF1R,IL1A,ISG15,ITGB7,KLK13,KLK8,LEP,LRTM2,LTF,MBL2,NCAM1,NGF,NPTX1,OMD,PDE9A,PPIF,RNASE1,SERPINB1,TGFB1,TNFRSF10B,TNFRSF10D,TNFRSF11B
Covariates: BMI categorical	HDAC1	enzyme		-2.093	1.19e-05	AGAP3,ALCAM,APEX1,ARF6,ATG5,BAMBI,CCL5,ECM1,EGFR,ENTPD6,FABP4,FAS,FOXM1,GABARAPL1,GAS1,GPC1,HBE1,HBG1,HSPA8,IGFBP2,IL1A,ITGB1,KDR,KLK3,MPZ,PLAUR,RTN4R,STX1A
Covariates: BMI categorical	RARB	ligand-dependent nuclear receptor		2.109	1.85e-05	CD36,CHGA,EGFR,ICAM1,IL32,INSR,KLK3,LTF,LYZ,NTN1,OXT,PLS1,REG3A,RET,SAA1,STAT1,TAC1,TGFB1
Covariates: BMI categorical	TLR2	transmembrane receptor		2.731	2.6e-05	CCL5,CRP,CSF3,GPT,HAVCR2,ICAM1,IL1A,IL27,IRF1,ITGB7,LEP,LHB,MPO,POMC,POSTN,SELE,TGFB1,VWF
Covariates: BMI categorical	STAT3/STAT3	complex		2.123	3.53e-05	APCS,CD36,CRP,CXCL13,FGA,FTL,ICAM1,POMC,SOD2
Covariates: BMI categorical	NCF1	enzyme		2.298	3.67e-05	CCL5,CD14,ICAM1,ISG15,STAT1,TGFB1,TNFRSF14
Covariates: BMI categorical	fludarabine	chemical drug		-2.331	3.97e-05	CFB,CXCL13,FAS,IRF1,LEP,STAT1,TNFRSF10B,TNFRSF1A
Covariates: BMI categorical	CCL11	cytokine		3.428	4.07e-05	BMP6,CCL18,CXCL9,FAS,FGF1,ICAM1,ITGB1,LEP,PPBP
Covariates: BMI categorical	NFAT (family)	group		2.42	5.28e-05	DKK3,DLG4,ESM1,FABP4,FAS,HAVCR2,ICAM1,NPPB,RCAN1,SELE,SOD2,SPARCL1
Covariates: BMI categorical	L-triiodothyronine	chemical - endogenous mammalian		2.403	5.52e-05	ACHE,ADM,AGT,APOB,ATP1B2,BGLAP,CD36,CGA,DLK1,F2,FABP4,FAS,FGA,FNDC5,GHRL,GPCPD1,IGF1R,LCT,LEP,LRP1,LYZ,NPPB,NR4A1,NTNG1,NTRK1,NTRK2,PMVK,PRDX3,RET,SEMA7A,SHBG,TAC1,TGFB1,TIAM1,TMEM132C
Covariates: BMI categorical	JAK2	kinase		2.079	6.74e-05	CCL5,CD274,CD36,CST7,GFRA2,ICAM1,IGF1R,IRF1,KLK8,LYN,MPO,NR4A1,STAT1,TGFB1,THPO
Covariates: BMI categorical	carbon monoxide	chemical - endogenous mammalian		-2.344	7e-05	CD14,EPO,GPT,HGF,ICAM1,ITGB1,LEP,PLAUR,TGFB1
Covariates: BMI categorical	glycodeoxycholic acid	chemical - endogenous mammalian		2.236	7.42e-05	APEX1,APOD,CCL5,CRIM1,ESM1,PAPPA,PLXNC1,RSPO2,SEMA6A,TNFRSF10B
Covariates: BMI categorical	FBXO42	other		2.415	7.81e-05	CCL5,CSF1,ICAM1,STAT1
Covariates: BMI categorical	IFNAR1	transmembrane receptor		2.498	9.95e-05	AXL,CCL5,CD274,CNP,CSF1,CXCL13,DLL1,GPT,IFNAR1,IFNGR1,IL1A,IL27,IRF1,ISG15,KLK11,SOD2,STAT1
Covariates: BMI categorical	filgrastim	biologic drug		-2.332	0.000104	CCL5,CD177,CD55,CD59,CLEC5A,CPD,CST7,ENO1,GABBR1,GNS,GZMA,HHIP,IL18R1,IL1R2,IL1RAP,IL32,ISG15,ITGB7,KLRF1,LILRA5,NECTIN2,NR4A1,PLAUR,PPBP,RPS6KA5,SERPINB1,SIGLEC9,STAT1
Covariates: BMI categorical	JAG2	growth factor		-2.073	0.000114	CCL5,CXCL9,IL1A,JAG1,MIF,NOTCH1,NOTCH3
Covariates: BMI categorical	SLC30A7	transporter	Inhibited	-2.048	0.000126	CD36,CD55,CD59,FABP3,INSR
Covariates: BMI categorical	vadimezan	chemical drug		2.065	0.000126	CCL5,ICAM1,IRF1,ISG15,SELE
Covariates: BMI categorical	MMP12	peptidase		2.634	0.000146	CCL5,HNF4A,ICAM1,IL6ST,PGM1,PSMD1,PSMD11,SPARCL1,YWHAG
Covariates: BMI categorical	taurocholic acid	chemical - endogenous mammalian	Activated	2.577	0.000234	APEX1,APOD,CCL5,CRIM1,ESM1,KDR,PAPPA,PLXNC1,REG3A,RSPO2,SEMA6A
Covariates: BMI categorical	glycochenodeoxycholate	chemical - endogenous mammalian		2.155	0.000252	APEX1,APOD,CCL5,CRIM1,ESM1,PAPPA,PLXNC1,RSPO2,SEMA6A,TNFRSF10B
Covariates: BMI categorical	collagenase	group		2.482	0.000275	ADM,ICAM1,IL1A,IRF1,SAA1,SELE
Covariates: BMI categorical	NfkB-RelA	complex		2.587	0.000388	AGT,CCL5,CXCL9,ICAM1,IRF1,SELE
Covariates: BMI categorical	glycocholic acid	chemical - endogenous mammalian	Activated	2.814	0.000417	APEX1,APOD,CCL5,CRIM1,ESM1,PAPPA,PLXNC1,RSPO2,SEMA6A
Covariates: BMI categorical	PROC	peptidase		-2.36	0.000434	AGT,F2,ICAM1,MPO,NR4A1,SELE,TEK
Covariates: BMI categorical	HMOX1	enzyme		-2.14	0.000434	CD14,CD274,CXCL9,FGF1,GPT,HGF,ICAM1,KDR,MAP1LC3B,SELE,TEK,TGFB1
Covariates: BMI categorical	C1Q (family)	group	Inhibited	-2.532	0.000457	CD274,ICAM1,IL27,NGF,SELE,STX3
Covariates: BMI categorical	LMK-235	chemical reagent	Inhibited	-2.502	0.000457	AGT,CGA,IGSF11,NFASC,NRXN1,VSIR
Covariates: BMI categorical	estradiol-17beta-benzoate	chemical reagent		2.129	0.000534	BGN,C1QL2,CCK,CHGA,GFRA1,ICAM5,IGFBP2,LAMB1,OXT,POMC,RET,TAC1,TGFB1,TNFRSF11B,TYRO3,VIP
Covariates: BMI categorical	ACVRL1	kinase		2.397	0.000535	BMPR2,ICAM1,KDR,PLAUR,SELE,STAT1
Covariates: BMI categorical	RCAN1	other		-2.136	0.000535	CD36,ICAM1,RCAN1,SELE,TEAD4,TGFB1
Covariates: BMI categorical	MAVS	other		2.281	0.00061	ADGRE2,C6,CCL5,CFB,ICAM1,IL11RA,IL18R1,IL1A,ISG15,PLAUR,STAT1,TNFRSF11B
Covariates: BMI categorical	LGALS3	other		2.737	0.000642	FABP4,FAS,GFRA1,GPT,ICAM1,ITGB1,MUC1,PRKCSH,SAA1,SELE,TGFB1
Covariates: BMI categorical	mir-155	microrna		-2.273	0.000673	ALDOA,ANXA2,CCL18,CCL5,CSF3,DNAJA2,DNAJB1,EGFR,ICAM1,IL7,STAT1,TGFB1,YWHAZ
Covariates: BMI categorical	tacrolimus	chemical drug		-2.331	0.000739	APOD,CCL5,CD200,CD36,CFP,CXCL9,DOCK9,DPYSL5,FABP4,GZMA,IL1R2,ITGB7,NPTX1,NR4A1,PTPRJ,SOD2,TIAM1,TNC
Covariates: BMI categorical	CALCA	other	Inhibited	-2.082	0.00075	ALDOA,ENTPD1,ESAM,HAVCR2,ICAM1,IFNGR1,IL17RB,JAG1,KDR,NR4A1,PLXDC2,POMC,RAP1GAP,SERPINB1
Covariates: BMI categorical	mibolerone	chemical drug		2.383	0.000789	ALCAM,BMP6,CLTC,DNAJB11,GPNMB,IFNGR1,KLK3,PPIA,SHANK1,SPARCL1,SPOCK1,TAX1BP1
Covariates: BMI categorical	TSC22D3	transcription regulator		-2.37	0.000899	BGLAP,CCL5,CD274,ICAM1,LEP,SELE,SMURF1
Covariates: BMI categorical	eprenetapopt	chemical drug		2.046	0.00112	CD274,CDH3,DNAJB2,IRF1,NECTIN2,TNFRSF14,YWHAG
Covariates: BMI categorical	BAR501	chemical reagent		-2.132	0.00154	ATG5,ICAM1,SELE,TGFB1
Covariates: BMI categorical	poly dA-dT	chemical reagent		2.693	0.00157	CCL5,ICAM1,ISG15,SELE,STAT1
Covariates: BMI categorical	E. coli lipopolysaccharide	chemical - endogenous non-mammalian		2.582	0.00158	CCL5,ICAM1,IL1R2,IL27,IL32,PMVK,SELE,TGFB1
Covariates: BMI categorical	taurochenodeoxycholate	chemical - endogenous mammalian	Activated	2.352	0.00158	APOD,CCL5,CRIM1,ESM1,PAPPA,PLXNC1,RSPO2,SEMA6A
Covariates: BMI categorical	KDM6A	enzyme		2.795	0.00169	A1CF,CD274,F2,HNF4A,ICAM1,SELE,VTN
Covariates: BMI categorical	pro-inflammatory cytokine	group		2.753	0.00172	ADM,AKR1B1,CD55,CXCL13,EPO,ICAM1,NR4A1,SELE
Covariates: BMI categorical	EPHA2	kinase		2.073	0.00179	ARRDC3,CD274,EGFR,NR4A1,RCAN1,SELE
Covariates: BMI categorical	TLR7	transmembrane receptor		2.475	0.00189	AGT,CCL5,CD274,CXCL13,CXCL9,ESM1,ICAM1,IFNW1,IL27,IRF1,ISG15,SELE,SOD2,STAT1,TAFA4
Covariates: BMI categorical	sorafenib	chemical drug	Inhibited	-2.877	0.00203	ATG5,BID,CCL5,CXCL9,HGF,IGF1R,MET,NOTCH1
Covariates: BMI categorical	CXCL3	cytokine		2.426	0.00233	CCL5,ICAM1,ITGB1,POSTN
Covariates: BMI categorical	IFN ALPHA/BETA (family)	group		2.212	0.00277	AXL,BID,CCL5,CXCL16,IL27,IL7,IRF1,STAT1
Covariates: BMI categorical	rituximab	biologic drug		-2.415	0.00278	CCL5,FAS,NGF,NTRK1,PEBP1
Covariates: BMI categorical	Lymphotoxin	complex		2.543	0.00281	CCL5,CXCL13,ICAM1,IL1A
Covariates: BMI categorical	HDAC2	transcription regulator	Inhibited	-2.219	0.00319	APEX1,ATG5,FAS,FOXM1,GABARAPL1,IL1A,MMP16,MPZ,RNASE1,STMN2,STX1A,TFF1
Covariates: BMI categorical	5-O-mycolyl-beta-araf-(1->2)-5-O-mycolyl-alpha-araf-(1->1')-glycerol	chemical - endogenous non-mammalian		2.421	0.00322	CHST2,CXCL9,FABP4,ICAM1,IL1A,LRP12,RCAN1,SOD2
Covariates: BMI categorical	NfkB1-RelA	complex		2.306	0.00378	CCL5,CSF3,ICAM1,RIPK2,SELE,TNFRSF11B
Covariates: BMI categorical	taurodeoxycholic acid	chemical - endogenous mammalian	Activated	2.121	0.00457	APOD,CCL5,CRIM1,ESM1,PAPPA,PLXNC1,RSPO2,SEMA6A
Covariates: BMI categorical	EPHX2	enzyme		2.319	0.00466	DLL1,ICAM1,NOTCH1,SELE
Covariates: BMI categorical	POU4F1	transcription regulator	Inhibited	-2.046	0.00499	ADCYAP1,HBE1,NTRK1,NTRK2,NTRK3,RET,RGMA,SYT9,TAC1
Covariates: BMI categorical	MOG	other		2.148	0.00501	CCL5,CD274,ICAM1,IL27,LEP,TGFB1
Covariates: BMI categorical	SALL4	transcription regulator	Inhibited	-2.179	0.00511	ANXA2,CDC42,FGF1,ICAM4,ITGB1,MAPK8,NOTCH1,RAP1GAP,SEMA6A,SMURF1,XRCC1,YWHAG
Covariates: BMI categorical	CCL3	cytokine		3.047	0.00543	CXCL9,ITGB1,SELE,STAT1
Covariates: BMI categorical	STAT1 DIMER (complex)	complex		2.039	0.00543	CCL5,CD36,CXCL9,IRF1
Covariates: BMI categorical	MAPK1	kinase	Inhibited	-2.002	0.00573	ADAM12,APBB3,BGLAP,CCL5,CFB,CGA,CHST2,CSGALNACT2,DCN,F9,IGSF9B,ISG15,LHB,NPTX2,NR4A1,POSTN,SPOCK1,STAT1,TFF1,TNFRSF10B,UBE2C
Covariates: BMI categorical	TNKS1BP1	other	Activated	2.011	0.00597	APEX1,CGA,CSF1,ERBB3,SEMA3G,VSIR
Covariates: BMI categorical	CD14	transmembrane receptor		2.559	0.0065	CCL5,GPT,ICAM1,ITGB1,SELE,TGFB1
Covariates: BMI categorical	Esrra	ligand-dependent nuclear receptor	Activated	3.353	0.00664	AGT,ALDOA,BGLAP,ENO1,GZMA,HGF,IL1A,PGM1,TFF1
Covariates: BMI categorical	CCNC	other		2.325	0.00719	CD36,FABP4,FAS,NOTCH1
Covariates: BMI categorical	ginsenoside Rb1	chemical - endogenous non-mammalian	Inhibited	-2.151	0.00719	ICAM1,NGF,NTRK1,TFF1
Covariates: BMI categorical	SPP1	cytokine		2.387	0.00814	CCL18,CCL5,EGFR,HTATIP2,ICAM1,IL1A,JAG1,MET,NOTCH1,RAF1,SEMA6C,SPARCL1,TGFB1
Covariates: BMI categorical	VDR	transcription regulator	Inhibited	-2.614	0.00845	AGT,BGLAP,CD14,CD36,CSF1,CYP3A4,EGFR,GPD1,ICAM1,IL1A,ISG15,ITGB7,KLK13,LEP,NGF,SELE
Covariates: BMI categorical	Ro31-8220	chemical drug		-2.682	0.0103	CD55,FABP4,ICAM1,ITGB1,KLK3
Covariates: BMI categorical	corticosterone	chemical - endogenous mammalian		2.053	0.0104	APOB,BGLAP,CCK,CGA,COL6A1,ITGB1,LEP,LHB,MAPK8,NR3C2,POMC
Covariates: BMI categorical	MST1R	kinase	Activated	3.046	0.0105	CCL5,CXCL13,ICAM1,IL27
Covariates: BMI categorical	STAT5B	transcription regulator		2.619	0.0108	C9,EGFR,ESAM,FAS,GABARAPL1,GPD1,IL11RA,IRF1,LEP,MDH2,MPO,NRP2,OMD,STAMBPL1,SULT1E1,TNFRSF11A,TNFRSF14,TNFRSF1A,VWF
Covariates: BMI categorical	WDR77	transcription regulator		2.231	0.0118	CNTN4,CSF3,SAA1,TGFB1
Covariates: BMI categorical	fingolimod	chemical drug		-2.124	0.0124	AXL,CCL5,CD274,CD36,CXCL13,ICAM1,TGFB1
Covariates: BMI categorical	testosterone propionate	chemical drug	Activated	2.785	0.0134	ADM,CLTC,CNTN4,SAA1,TGFB1
Covariates: BMI categorical	RORC	ligand-dependent nuclear receptor	Activated	2.194	0.0135	ACACB,ALDOA,CCL5,CD36,ENO1,IL1A,IL32,LRTM1,MDH1,MDH2,SULT1E1,TPI1
Covariates: BMI categorical	HLX	transcription regulator		-2.572	0.0146	ICAM1,PAPPA,PLXNA1,SEMA3G
Covariates: BMI categorical	caffeic acid phenethyl ester	chemical drug		-2	0.0147	CYP3A4,EGFR,FTL,ICAM1,IL27,LEP,NGF,TGFB1
Covariates: BMI categorical	PTGER3	g-protein coupled receptor	Inhibited	-2.074	0.0157	AGT,BID,KLKB1,LEP,TMEM59L
Covariates: BMI categorical	POMC	other	Inhibited	-2.143	0.0187	APOB,GAD1,ICAM1,LEP,NR4A1,POMC,SELE,SOD2
Covariates: BMI categorical	topiramate	chemical drug	Inhibited	-2.128	0.0197	CYP3A4,POMC,RET,TGFB1,TYRO3
Covariates: BMI categorical	IFN beta	group		2.346	0.0213	C2,CCL5,CD274,CLK2,CYP3A4,DAG1,ICAM1,IFNGR1,IL1A,IL27,IRF1,ISG15,STAT1,TGFB1,TXNRD1
Covariates: BMI categorical	PARP1	enzyme		2.232	0.0217	CCL5,CD274,CXCL13,EGFR,FAS,ICAM1,NOTCH3,STAT1,TNFRSF10B
Covariates: BMI categorical	ZBTB20	transcription regulator	Activated	2.687	0.0241	C2,DCN,GHR,IGFBP2,LEP,SPOCK1
Covariates: BMI categorical	LTBR	transmembrane receptor		2.161	0.0244	BST1,COCH,CXCL13,ICAM1,LYZ
Covariates: BMI categorical	ALOX15	enzyme		2.016	0.0279	CD36,ICAM1,IL1A,NOTCH3
Covariates: BMI categorical	DDX3X	enzyme		2.243	0.0303	CCL5,RPLP2,RPS3,STAT1
Covariates: BMI categorical	ozone	chemical toxicant	Activated	3.402	0.0315	GPD1,ICAM1,ITGB1,LEP,MPO
Covariates: BMI categorical	FLT3LG	cytokine		2.205	0.0316	CCL5,CD274,HBE1,ICAM1,MAP1LC3B,MPO
Covariates: BMI categorical	TMPRSS2-ERG	fusion gene/product	Inhibited	-2.628	0.0342	DPYSL5,IGF1R,IL1A,KLK8,ROBO3,ROR1,SIGLEC15,SUMO3
Covariates: BMI categorical	ATM	kinase		2.011	0.035	CDKN2D,FAS,IGF1R,IRF1,LEP,TNFRSF10B
Covariates: BMI categorical	RETN	other		2.313	0.0356	FABP3,FABP4,ICAM1,INSR,SELE
Covariates: BMI categorical	LINC00941	other		-2.028	0.0407	CDSN,DNASE1L2,KLK14,SPINK6
Covariates: BMI categorical	MEOX2	transcription regulator		-2.643	0.0407	CDKN2D,ICAM1,LRP1,SELE
Covariates: BMI categorical	STAT5A	transcription regulator	Activated	3.19	0.0505	CSF3,FABP4,FAS,FKBP14,GZMA,ICAM1,IL6ST,IRF1,KLK3,TNFRSF11A,TNFRSF14,TNFRSF1A,YBX1,YWHAG
Covariates: BMI categorical	WBP2	transcription regulator		2.313	0.103	ADRM1,APOB,CSF3,CST7,HHIP,STX3,ULBP3
Covariates: BMI categorical	CDX1	transcription regulator		-2.034	0.119	CCK,CCL25,LCT,TAC1
Covariates: BMI categorical	SOX7	transcription regulator	Inhibited	-2.247	0.129	EPHB2,ESM1,KDR,KLK14
Covariates: BMI categorical	nocodazole	chemical reagent		2.194	0.137	NOTCH1,PPBP,PRKCG,PTPN11,RAF1
Covariates: BMI categorical	AMPK (complex)	complex	Inhibited	-2.027	0.163	ATG5,CYP3A4,LHB,STAT1,STIM1,YBX1
Covariates: BMI categorical	GHRL	growth factor		2.228	0.368	LEP,NGF,POMC,TAC1
Covariates: BMI continuous	dexamethasone	chemical drug	Inhibited	-2.462	8.18e-30	ACLY,ADAM12,ADAM17,ADAM9,ADAMTS4,AGT,ALCAM,ALDH1A1,AMIGO2,AMY2B,APOD,ATG5,ATP1A1,ATP1B1,B4GALT2,BCL2L2,BGLAP,BGN,BMPR1A,BMPR2,C5,C8A,CALB1,CCK,CCL18,CCL22,CCL25,CCL3,CCL4L1/CCL4L2,CCL5,CD14,CD177,CD274,CD36,CD55,CD59,CDH11,CEP57,CFB,CFD,CGA,CHGA,CLEC5A,COL15A1,COL6A1,COL9A2,CPD,CPE,CREG1,CRP,CSF1,CTNNB1,CXCL9,CYP3A4,DCN,DLK1,DLL1,DNER,DUT,EDA,EGFR,EHF,ENO1,ENTPD1,EPHA1,ETS2,F3,FABP3,FABP4,FAIM,FC…
Covariates: BMI continuous	NFKB (complex)	complex		2.199	6.6e-15	AGT,ALDH1A3,BAMBI,BCL2L2,BID,CALB1,CCK,CCL22,CCL3,CCL5,CD274,CD36,CFB,CLCF1,COL18A1,CRP,CSF1,CSF3,CTNNB1,CXCL9,CYP3A4,EGFR,EHF,F3,FGF1,GAD1,GDF15,IFNL1,IFNW1,IGFBP2,IL1A,IL27,IL32,INSRR,IRF1,ISG15,ISL1,ITGB1,JAG1,KDR,KIT,MBL2,NCAM1,NGF,NOTCH1,NPPA,NPPB,PLAUR,SAA1,SELE,SELPLG,SLPI,SOD2,STIM1,TAC1,TFPI2,TGFB1,TNFRSF10B,TNFRSF11B,TNFRSF1A,TNFRSF4,TNFSF4,TSLP,VSNL1,XRCC6
Covariates: BMI continuous	IL4	cytokine		2.083	3.78e-14	ACP2,ADAM17,ADAMTS4,ADRM1,B4GALNT1,BIN1,CCL18,CCL22,CCL25,CCL3,CCL5,CD14,CD200,CD274,CD36,CD55,CD58,CKB,COL18A1,CSF1,CSF3,CXCL16,CXCL9,DARS2,ENTPD1,EPHA2,F3,FABP4,FAM20B,FCGR2B,FLRT2,FLT1,GNPNAT1,GPC1,GPT,GZMA,HEXIM2,HGF,HLA-DQA2,HTRA2,IFNGR2,IGF1R,IGF2R,IL17RB,IL18R1,IL1A,IL1R2,IL1RL2,IL32,IL3RA,IL6ST,IMPDH1,IRF1,ISG15,ITGB1,ITGB3,ITGB7,JAG1,KIT,KLK3,LIFR,LILRB1,LMAN2,LRP1,LTB4R,METAP1,NGF,PEX14…
Covariates: BMI continuous	ERBB2	kinase		2.366	2.6e-12	ACP2,ADAM12,ADAM17,AKT2,APLP2,B3GALT6,B4GALT3,BPNT2,BUB1,CADM1,CCL18,CCL5,CD36,CD59,CDC42,CDCP1,CDH11,CHST2,COL18A1,COL6A1,CPD,CPM,CST8,CTNNB1,DLL1,DSG2,EGFR,EHF,EPHB2,ERBB3,ERBB4,ESR1,F3,FHIT,FLT1,GHR,GLO1,GPC1,GZMH,IGF1R,IGF2R,IL1A,IL6R,IL6ST,ITGB1,ITGB3,JAG1,JAM2,KDR,KIT,KLK3,L1CAM,LAMB1,LAMC2,MFAP2,MIF,MMP16,NAGPA,NOTCH1,NOTCH3,NPTX2,NRBP1,PCDHGA12,PDIA4,PGM1,PLAUR,PPP2R5A,PRL,PRSS3,SLPI,SPAR…
Covariates: BMI continuous	NOTCH1	transcription regulator	Inhibited	-2.14	3.98e-12	ALDH1A1,ALDOA,BGLAP,CD14,CFD,CHGA,CHST1,CTNNB1,DLK1,DLL1,EGFR,EPHA4,ERBB3,ESM1,FCGR2B,FLT1,GATD3/LOC102724023,HSPA8,IGF1R,IGFBP2,IL1A,IRF1,ITGB1,JAG1,KDR,LTF,LYVE1,LYZ,MPO,NGFR,NOTCH1,NOTCH3,PDIA3,SELE,TEK,TFF1,TGFB1,TSLP
Covariates: BMI continuous	poly rI:rC-RNA	biologic drug		2.055	4.97e-12	AIMP1,APOL1,AXL,BTC,BUB1,C2,CCL18,CCL22,CCL3,CCL4L1/CCL4L2,CCL5,CD14,CD200,CD274,CD36,CD58,CFB,CNP,CRP,CSF1,CSF3,CTNNB1,CXCL9,DLK1,DLL1,EHF,FCGR2B,GDF15,GJD2,HAVCR2,HEPACAM2,IFNGR1,IFNL1,IGSF9B,IL1A,IL1RAP,IL27,IL32,IRF1,ISG15,JAG1,LIPA,LTF,LYN,LYZ,M6PR,MBL2,MPO,NOTCH1,NOTCH3,OMD,PLAUR,PTPRJ,RIGI,RNPC3,SAP18,SELE,SLPI,SOD2,STAB1,STAT1,TFPI2,TGFB1,THBS1,TNFRSF10B,TNFRSF11B,TNFRSF14,TNFRSF21,TNFSF4…
Covariates: BMI continuous	SP2509	chemical reagent		-2.15	5.36e-12	AKT2,BCL2L2,BID,BMPR1A,CCL5,CD274,CD58,CNTN1,CRTAC1,CTNNB1,CXCL9,DSG2,EFNA3,EFNB1,EGFR,ESR1,FLRT3,GRB2,HERC1,HMGB1,IL1RAP,ILF3,ISL1,KLK8,L1CAM,MET,NCAM1,NFASC,NOTCH1,NRXN1,OLFM1,PLCB1,RAF1,RET,SPOCK1,STMN2,TIAM1,TYRO3
Covariates: BMI continuous	rosiglitazone	chemical drug		2.114	3.4e-11	ACLY,ADAM17,AGT,ANGPTL3,ATP1A1,BMPR1A,BMPR2,CCL5,CCN4,CD36,CFD,CGA,COL6A1,CRP,CSF1,CTNNB1,CXCL9,CYP3A4,EGFR,F3,FABP3,FABP4,FGF1,GDF15,GPD1,HGF,HPGDS,IGFBP2,IL1A,INSR,IRF1,ITGB3,KLK3,LEP,LHB,LRP1,LTB4R,MDH2,MET,MPO,NGF,NPPA,NPPB,PDGFRA,POSTN,SHBG,SOD2,STAT1,THBS1
Covariates: BMI continuous	PPARGC1A	transcription regulator		2.172	3.06e-10	ACACB,AGT,ANGPTL1,APOD,ATP1B1,BAMBI,BID,C2,C5,CCN4,CD36,CPN1,CPXM1,CRP,CTNNB1,CYP3A4,DCN,EGFR,ENO1,F2,FABP3,FABP4,FANCL,FNDC5,GDF11,GDF15,GFRA1,IL1A,IL1R2,IL1RAP,INHBB,ISM1,ITGB1,LAMB1,LIFR,LIPA,MDH2,MMP19,NPPA,POSTN,PRDX3,SEMA6A,SOD2,SPARCL1,STAT1,TNFRSF11B,TNFRSF1A
Covariates: BMI continuous	CEBPB	transcription regulator		2.559	1.15e-09	AGT,ALDH1A1,APCDD1,APCS,APOB,BGLAP,C2,CCL3,CCL5,CD14,CD274,CFD,CRP,CSF3,CTNNB1,CXCL16,CYP3A4,DCN,DUT,FABP4,FTL,GABARAPL1,GAS1,GDF15,GNLY,HGF,HSPA8,IFNGR2,IL11RA,IL1A,IL3RA,IL7,INSR,LEP,LY96,LYN,MAP1LC3B,MBL2,PCOLCE2,PDGFRA,PLAUR,PRDX4,PRL,SAA1,SOD2,STAT1,TAC1,TGFB1,THBS1,TNFRSF19,TNFRSF1A,VDR,XRCC6
Covariates: BMI continuous	CREBBP	transcription regulator		2.317	3.3e-09	ADAM12,ADCYAP1,AGT,ATG5,AXL,CBL,CCL3,CCL5,CD59,CDCP1,CGA,CKB,CRIM1,CSF1,CXCL9,EGFR,ESAM,FABP4,FGFR3,GFRA1,IGF1R,IL18R1,IL23R,IRF1,ISG15,ITGB7,KLK3,MPO,NOTCH1,NPPA,NTN1,NTRK3,PRL,SELE,SH2D1A,SMOC1,SOD2,TFF1,TNFRSF10B,XRCC6
Covariates: BMI continuous	calcitriol	chemical drug	Inhibited	-2.42	6.36e-09	ADAMTSL2,ATG5,B4GALNT1,BGLAP,CA11,CALB1,CCL5,CD14,CFD,CHGA,CSF1,CXCL16,CYP3A4,DCN,DLL1,EGFR,EHBP1,EHF,EPHB2,ERBB3,ESR1,F3,FABP4,FGFR3,FNDC5,FTL,GHR,GORAB,IGF1R,IL1A,IL23R,ISG15,ISL1,ITGB7,KLK13,KLK8,LEP,LRTM2,LTF,MBL2,MFGE8,NCAM1,NGF,NPPA,NPTX1,OMD,PACSIN1,PCOLCE2,PDE9A,PGF,PRL,QPCT,RNASE1,RND1,SERPINB1,TGFB1,THBS1,TNFRSF10B,TNFRSF10D,TNFRSF11B,TSLP,VDR
Covariates: BMI continuous	EP300	transcription regulator		3.089	7.6e-09	ACACB,ACHE,ADAM12,AGT,ALDOA,ATG5,AXL,CBL,CCL3,CD274,CD36,CD59,CDCP1,CKB,CRIM1,CSF3,EPHB2,FABP4,GFRA1,IGF1R,IL18R1,IL23R,ITGB7,KDR,KLK3,LAMC2,LEP,LHB,MET,NOTCH1,NPPA,NTN1,NTRK3,PRL,PSG5,SELE,SH2D1A,SMOC1,SOD2,TFF1,TNFRSF10B,UBE2C,XRCC6
Covariates: BMI continuous	NFKB1	transcription regulator		2.993	2.73e-08	ADAMTS4,APCS,BAMBI,CCL22,CCL3,CCL5,CD274,CD59,CFB,CRP,CSF1,CSF3,CXCL16,CXCL9,EGFR,EHF,FGA,GFRA1,IFNGR2,IFNL1,IL1A,IRF1,ISG15,JAG1,NPPB,SELE,SOD2,STAT1,STIM1,TGFB1,TNFRSF18,TNFRSF4,TSLP
Covariates: BMI continuous	PPARG	ligand-dependent nuclear receptor		2.398	3.69e-08	ACLY,AGT,AXL,BGLAP,BIN1,CCL22,CCL5,CD274,CD36,CD5L,CFD,CRAT,CSF3,CTNNB1,DLK1,EGFR,ENO1,FABP3,FABP4,FGF1,GABARAPL2,GDF15,GPD1,GPT,HGF,INSR,KLK11,LEP,MDH1,MPO,NPPA,NPPB,NSF,SAA1,SAP18,SELE,SHBG,SNX1,STIM1,TKT,TSLP,VDR,VSIR,YWHAG
Covariates: BMI continuous	selumetinib	chemical drug	Inhibited	-2.004	6.02e-08	CD274,EPHA2,EPHA4,ERBB3,FGFR3,GPNMB,IGF1R,INSR,INSRR,LYN,MET,NTRK2,RET,TYRO3
Covariates: BMI continuous	CREB1	transcription regulator		2.709	7.26e-08	ACHE,ATP1A1,CA10,CALN1,CCK,CCL3,CDH11,CGA,CHGA,CLMP,COCH,CPD,CRIM1,ECM1,ENTPD1,FAM3B,FGF19,FLT1,GAD1,GALNT1,GDF11,GFRA1,GPNMB,IGSF9B,KIAA1549L,LEP,NEO1,NOTCH1,NPTX2,NRP2,OXT,PDE3A,PDGFRA,PLXDC2,PLXNC1,PRL,RELT,SEMA7A,SFRP4,SOD2,ST6GALNAC5,TAC1,TAFA1,TFF1,TINF2,TPT1
Covariates: BMI continuous	cyclosporin A	biologic drug		-2.491	9.98e-08	ACHE,AGT,AIFM1,APOB,APOD,ATP1A1,BGN,CALB1,CCL5,CD14,CD200,CD55,CDH11,CXCL9,CYP3A4,EGFR,F3,FGA,FLT1,GPNMB,GZMA,IFNGR1,IL1A,ITGB7,KDR,LAMC2,LYN,LYVE1,MDH2,MICB,MIF,NGFR,NPPA,POSTN,PPIA,PREP,PRL,SELE,TGFB1
Covariates: BMI continuous	deferoxamine	chemical drug	Inhibited	-2.429	1.83e-07	ALDOA,CD14,CD59,CGA,CTNNB1,CYP3A4,ECM1,EGFR,ENO1,F3,FLT1,GDF15,IGFBP2,IL32,ITGB7,KIT,LEP,MAP1LC3B,PLAUR,SELE,SULF2,TGFB1,TNFRSF10B,TREML2,VDR
Covariates: BMI continuous	GW501516	chemical drug		2.269	4.81e-07	APOD,CFD,COL6A1,F3,FABP3,FLT1,GPD1,GZMH,IGFBP2,IL1A,KLK11,LTF,NOTCH1,SAA1,SLPI,THBS1
Covariates: BMI continuous	TLR3	transmembrane receptor		2.469	5.21e-07	ADAMTS4,CCL3,CCL5,CD274,CFB,CPM,CSF3,HGF,IFNL1,IFNW1,IL1A,IL1R2,IL27,IRF1,ISG15,JAG1,LIPA,MBL2,NOTCH1,NOTCH3,RIGI,SELE,SLPI,STAT1,TNFRSF1A,TREML2,TSLP
Covariates: BMI continuous	MYCN	transcription regulator		2.509	5.25e-07	ADAM12,ADAM23,ALDH1A1,ALDOA,BID,CDC42,CDH11,COL18A1,CRIM1,DKK3,DSCAM,EFNA5,EGFR,EPHA5,GRB2,ITGB1,KLK3,NACA,NCAM1,NGFR,PDGFRA,PDIA4,PGRMC2,RPLP2,RPS3,RPS7,SLITRK1,SV2A,SYT9,TNFRSF10B,TNFRSF1A,TPI1
Covariates: BMI continuous	AR	ligand-dependent nuclear receptor	Inhibited	-2.216	1.06e-06	ADCYAP1,ALDH1A1,ALDOA,ANXA9,AZGP1,B4GALNT1,B4GALT6,BMPR2,BUB1,CCL5,CDH11,CEND1,CGA,CTNNB1,CTSO,DMPK,DNAJB9,DSG2,EGFR,ERBB3,ESR1,ETS2,F9,FAM174B,GDF15,GOLM1,GPD1,GSN,HGF,IGF1R,IGSF8,IL1A,KLK3,KLKB1,LRP8,MRPL33,NGFR,NOTCH1,PDE9A,PDGFRA,PGM1,RIGI,SHBG,STAT1,SULF2,SULT1E1,TEAD3,TFF1,TGFB1,THBS1,UBE2C,VIP,VSNL1
Covariates: BMI continuous	SMPD1	enzyme		2.121	1.9e-06	C5,CCL25,CCL3,CCL5,CLCF1,CSF3,CXCL9,MAP1LC3B,PPBP,TGFB1,TNFRSF1A
Covariates: BMI continuous	RIGI	enzyme		2.596	1.93e-06	C6,CCL22,CCL3,CCL5,CFB,DLL1,IFNL1,IL11RA,IL1A,IRF1,ISG15,PLAUR,RIGI,RPS7,STAT1,THBS1,TNFRSF11B,TNFRSF18
Covariates: BMI continuous	phytohemagglutinin	chemical drug		2.576	4.63e-06	AGT,AKT2,BCHE,C5,C6,CCL18,CCL3,CCL5,CDH11,COL18A1,CPM,CSF1,FGFR3,GPD1,HAVCR2,IFNGR2,IL1R2,ITGB3,KIT,MET,NCAM1,PGF,PPBP,PRL,PTPRJ,RASA1,STAT1
Covariates: BMI continuous	filgrastim	biologic drug		-2.436	5.65e-06	ATP1A1,CCL3,CCL5,CD177,CD55,CD59,CEP57,CLEC5A,CPD,ENO1,ETS2,GABBR1,GZMA,HHIP,IL18R1,IL1R2,IL1RAP,IL32,ISG15,ITGB7,KIT,KLRF1,LILRA5,LTB4R,MMP8,NECTIN2,PLAUR,PPBP,RIGI,RPS6KA3,SERPINB1,SIGLEC9,STAT1,SULF2
Covariates: BMI continuous	CGA	other	Activated	2.68	8.74e-06	C1GALT1C1,CGA,DNAJB11,DNAJB9,ERLEC1,FKBP14,GRB2,ISL1,ISM1,KIT,PDIA3,PDIA4,PDIA6,SFRP4
Covariates: BMI continuous	halofuginone	chemical drug		-2.104	1.38e-05	B4GALT6,BGN,CD200,CD55,CKB,CXCL9,DKK3,FBLN5,FGFR3,IL23R,NLGN1,PDGFRA,SAA1,SPARCL1,TGFB1,TYRO3,VSNL1
Covariates: BMI continuous	BRCA1	transcription regulator		2.069	1.72e-05	ALDH1A3,CCL5,COL18A1,CTNNB1,CYP3A4,EGFR,ESR1,FHIT,GDF15,IGF1R,KIT,KLK3,MATN4,NOTCH1,RIGI,STAT1,TFF1,TNFRSF18,XRCC6
Covariates: BMI continuous	RNASE2	enzyme		2.822	2.32e-05	CCL22,CCL3,CCL5,CSF1,CXCL9,IL7,PPBP,TNFRSF1A
Covariates: BMI continuous	KAT2A	enzyme	Activated	3.297	2.54e-05	ADAM12,ADAM23,DNAJB9,DSCAM,EFNA5,EPHA5,FGF1,GABARAPL1,NGFR,SLITRK1,SV2A,SYT9,TFF1,TNFRSF10B,YBX1
Covariates: BMI continuous	HNF1A	transcription regulator		3.254	2.7e-05	AGT,AIMP1,ANGPTL3,AP2A2,APCS,APOB,ASGR2,BTN2A1,C2,C4BPA,C5,C8A,C9,CD55,CPM,CPN1,CRP,F2,FCAMR,FGA,FUT5,FUT8,GDI2,GOLM2,GPC1,HPGDS,IGF1R,INSR,LCT,LIPA,NPTX2,PLCB1,SLPI,SULT1E1,TNFRSF1A,TPI1,VTN
Covariates: BMI continuous	AKT2	kinase		2.078	3.44e-05	AKT2,BUB1,CTNNB1,ESR1,IGF1R,ITGB1,LEP,PRL,RAC1,TGFB1
Covariates: BMI continuous	luteolin	chemical drug		-2.912	4.56e-05	ACHE,APOB,EGFR,FLT1,IGF1R,IL27,MPO,SELE,SOD2,TNFRSF10B
Covariates: BMI continuous	MAVS	other		2.716	4.74e-05	C6,CCL22,CCL5,CFB,IFNL1,IL11RA,IL18R1,IL1A,ISG15,PLAUR,RIGI,STAT1,THBS1,TNFRSF11B,USP8
Covariates: BMI continuous	W7	chemical reagent		-2.112	6.18e-05	CD14,CGA,EGFR,KLK3,NPPA,NPPB
Covariates: BMI continuous	staurosporine	chemical drug	Activated	2.448	7.74e-05	BGLAP,CREG1,EGFR,ERBB3,IGF1R,IL1RAP,INHBB,ISG15,ITGB3,MICB,MPO,NR3C2,SELE,VDR
Covariates: BMI continuous	DYSF	other		-3.019	7.94e-05	ACLY,CD55,CFD,DNAJB1,FCGR2B,FTL,GABARAPL1,GDF11,ITGB1,ITGB3,LYZ,PDGFRA
Covariates: BMI continuous	EDN1	cytokine		2.058	8.97e-05	ADAM12,CDC42,CTNNB1,EGFR,FABP3,HSPA8,INSR,ITGB1,ITGB3,LEP,NPPA,NPPB,PDIA6,PLAUR,PRL,SELE,THBS1,TPT1,VWF
Covariates: BMI continuous	IRF7	transcription regulator		2.352	0.000117	C5,CCL5,CLEC4M,CXCL9,IFNL1,IFNW1,IL1A,IL27,IRF1,ISG15,LILRA5,MICB,RIGI,RIPK2,STAT1,TPST1,USP8
Covariates: BMI continuous	MAP2K7	kinase		2.529	0.000132	CCL5,DUT,ITGB1,MAPK8,NPPA,PDIA3,PTPN11,TFPI2,VDR
Covariates: BMI continuous	pembrolizumab	biologic drug		2.065	0.000141	CCL3,CCL5,CD274,CXCL9,GZMA,HAVCR2,IRF1,STAT1
Covariates: BMI continuous	PARP2	enzyme	Activated	3.631	0.00017	CCL5,CD36,FABP4,IL23R,LEP,TNFRSF10B
Covariates: BMI continuous	tacrolimus	chemical drug		-2.055	0.000212	APOD,CALB1,CCL5,CD200,CD36,CFP,CXCL9,DOCK9,DPYSL5,ESR1,FABP4,GZMA,IL1R2,ITGB7,NPPA,NPTX1,PTPRJ,SOD2,TIAM1,TNFRSF18,TNFRSF4
Covariates: BMI continuous	SLC30A7	transporter	Inhibited	-2.056	0.000237	CD36,CD55,CD59,FABP3,INSR
Covariates: BMI continuous	sorafenib	chemical drug		-2.694	0.000278	ATG5,BID,CCL3,CCL5,CTNNB1,CXCL9,HGF,IGF1R,MET,NOTCH1
Covariates: BMI continuous	N-COR (family)	group		-2.283	0.000319	ACACB,ALDOA,BIN1,CCL5,CD36,CRP,ENO1,ESR1,FABP4,IL1A,SNX1,STMN2
Covariates: BMI continuous	TFAP2A	transcription regulator		2.131	0.00032	ADAM17,ALCAM,CCL4L1/CCL4L2,CGA,DCBLD2,EGFR,ESR1,GLO1,IFNL1,IL32,LIPA,PLAUR,PPBP,SOD2
Covariates: BMI continuous	QKI	other		2.014	0.000347	BRSK2,CD274,CD36,CLEC4M,CTNNB1,EGFR,GOLM1,HSD17B7,NOTCH1,RAC1,RIGI,STAT1
Covariates: BMI continuous	ADORA3	g-protein coupled receptor		2.374	0.000518	CCL3,CCL5,CSF1,IRF1,NPPA
Covariates: BMI continuous	RNASE1	enzyme		2.822	0.000518	CCL22,CCL3,CCL5,CXCL9,IL7
Covariates: BMI continuous	CCL11	cytokine	Activated	3.818	0.000625	CCL16,CCL18,CXCL9,FGF1,ITGB1,LEP,PPBP,TNFSF4
Covariates: BMI continuous	PIK3R1	kinase		2.019	0.000666	ATP1A1,CCL3,CD36,DNAJB9,ERBB3,F3,ISG15,PDGFRA,SOD2,TGFB1
Covariates: BMI continuous	NFKB-RELA (complex)	complex		2.454	0.000793	AGT,CCL3,CCL5,CXCL9,IRF1,SELE
Covariates: BMI continuous	C1Q (family)	group	Inhibited	-2.533	0.000931	CD274,CTNNB1,IL27,NGF,SELE,STX3
Covariates: BMI continuous	STAT5A	transcription regulator	Activated	3.362	0.000954	CSF3,ESR1,FABP4,FKBP14,GZMA,H1-2,IL6R,IL6ST,IRF1,KIT,KLK3,PRL,QPCT,TNFRSF11A,TNFRSF14,TNFRSF18,TNFRSF1A,TNFRSF4,TNFSF4,YBX1,YWHAG
Covariates: BMI continuous	RORC	ligand-dependent nuclear receptor	Activated	2.357	0.00103	ACACB,ALDOA,ATP1B1,CCL5,CD36,ENO1,HSD17B7,IL1A,IL23R,IL32,LRTM1,MDH1,MDH2,SULF2,SULT1E1,TPI1
Covariates: BMI continuous	glycocholic acid	chemical - endogenous mammalian		2.114	0.0011	APOD,CCL5,CRIM1,ESM1,IL6R,PLXNC1,PRSS3,SEMA6A,SLCO5A1
Covariates: BMI continuous	ocifisertib	chemical drug		2.372	0.0011	ALCAM,ATP1B1,CLCF1,CLEC5A,GZMA,KIT,STAT1
Covariates: BMI continuous	RASSF1	other	Inhibited	-2.017	0.00112	ALDH1A1,AMIGO2,BMPR2,CPE,CREG1,EGFR,ESR1,GDF15,GHR,GSN
Covariates: BMI continuous	CCL3	cytokine		2.993	0.00121	CCL3,CXCL9,ITGB1,SELE,STAT1
Covariates: BMI continuous	IFNAR1	transmembrane receptor		2.152	0.00133	AXL,CCL5,CD274,CNP,CSF1,DLL1,GPT,IFNGR1,IL1A,IL27,IRF1,ISG15,KLK11,SOD2,STAT1,THBS1
Covariates: BMI continuous	mir-802	microrna		-2.659	0.00134	ARRDC3,CD14,CDH11,EFNB1,EPHA4,FGF1,GSN,ITGB1,ITGB3,MAPK8,RAC1,RASA1,SMOC1
Covariates: BMI continuous	Esrra	ligand-dependent nuclear receptor	Activated	2.862	0.00166	AGT,ALDOA,ATP1A1,BGLAP,CRAT,ENO1,GZMA,HGF,IL1A,PGM1,TFF1
Covariates: BMI continuous	IFN alpha/beta	group		2.497	0.00171	AXL,BID,CCL5,CXCL16,IL27,IL7,IRF1,SLPI,STAT1
Covariates: BMI continuous	HSF1	transcription regulator	Inhibited	-2.02	0.00172	ACLY,AHSA1,CCL5,CD274,CD36,COL18A1,CSF3,CTNNB1,DNAJB1,EGFR,FGF1,HMGB1,HSPA8,INHBB,LMAN2L,MICB,MMP19,POSTN,UBB
Covariates: BMI continuous	LGALS3	other		2.372	0.00191	CTNNB1,FABP4,GFRA1,GPT,ITGB1,PRKCSH,PRSS3,RAC1,SAA1,SELE,TGFB1
Covariates: BMI continuous	TSC22D3	transcription regulator		-2.346	0.00196	BGLAP,CCL3,CCL5,CD274,LEP,SELE,SMURF1
Covariates: BMI continuous	DDX3X	enzyme		3.047	0.00218	CCL5,CTNNB1,RAC1,RPLP2,RPS3,STAT1
Covariates: BMI continuous	TGM2	enzyme		2.15	0.00239	CCL22,CCL3,CCL4L1/CCL4L2,CD36,CFP,CSF3,IGF1R,ITGB3,LILRA5,MMP8,SEMA7A,SLPI,STAT1,TGFB1,THBS1,TNFRSF11B,VIP
Covariates: BMI continuous	FCGR2A	transmembrane receptor		2.767	0.00243	C5,CCL18,CCL22,CCL3,CCL5,ISG15,STAT1
Covariates: BMI continuous	ML323	chemical reagent		-2.079	0.00243	ACACB,ACLY,CD36,FABP4,TGFB1
Covariates: BMI continuous	carbamylcholine	chemical drug	Activated	3.085	0.00247	CGA,ECE1,EGFR,MAPK8,MET,NPPA
Covariates: BMI continuous	taurocholic acid	chemical - endogenous mammalian		2.298	0.00258	APOD,CCL5,CRIM1,ESM1,IL6R,KDR,PLXNC1,PRSS3,SEMA6A,SLCO5A1
Covariates: BMI continuous	APH-1	group		-2.16	0.00269	ARHGAP5,GOLM1,LYZ,SELPLG,TMEM119,TPT1,VSIR
Covariates: BMI continuous	STAT3/STAT3 (complex)	complex		2.059	0.00269	APCS,CD36,CRP,FGA,FTL,IL23R,SOD2
Covariates: BMI continuous	NR5A1	ligand-dependent nuclear receptor		2.083	0.00277	CGA,DLL1,JAG1,KIT,LEP,LHB,NOTCH1,NOTCH3,RFNG
Covariates: BMI continuous	CD14	transmembrane receptor		2.059	0.00297	CCL3,CCL5,F3,GPT,ITGB1,SELE,TGFB1
Covariates: BMI continuous	MAP2K4	kinase		2.644	0.00297	CCL5,CRP,EGFR,MAPK8,NPPA,TGFB1,VDR
Covariates: BMI continuous	PIK3CG	kinase		-2.032	0.00362	C2,EGFR,EPHB6,GZMH,IRF1,ITGB3,KIT,SELE,STAT1,TGFB1
Covariates: BMI continuous	E. coli lipopolysaccharide	chemical - endogenous non-mammalian		2.906	0.00365	CCL22,CCL3,CCL5,IL1R2,IL27,IL32,SELE,TGFB1
Covariates: BMI continuous	chitin	chemical - endogenous non-mammalian		2.349	0.0038	CCL22,CCL5,CD274,TSLP
Covariates: BMI continuous	SIX2	transcription regulator	Inhibited	-2.204	0.00474	AKT2,ALDOA,CHGA,CPE,DLK1,IL1A,TPI1
Covariates: BMI continuous	sodium chloride	chemical - endogenous mammalian		2.005	0.00482	CALB1,CCL5,CRP,FGFR3,MAPK8,NPPA,OXT,SOSTDC1,TGFB1,VDR,VWF
Covariates: BMI continuous	MYOD1	transcription regulator		2.046	0.00522	ACACB,ACHE,AGT,ALDOA,ARID3A,BIN1,CDH15,CTNNB1,EGFR,ESR1,FNDC5,GRB2,NPTX1,POSTN,STAT1,TGFB1,TKT
Covariates: BMI continuous	ACKR2	g-protein coupled receptor		-2.131	0.00542	CCL22,CCL5,IL1A,ISG15,RIGI,STAT1
Covariates: BMI continuous	STAT5B	transcription regulator	Activated	3.184	0.00564	C9,EGFR,ESAM,ESR1,GABARAPL1,GPD1,IL11RA,IRF1,LEP,MDH2,MPO,NPPA,NRP2,OMD,STAMBPL1,SULT1E1,TNFRSF11A,TNFRSF14,TNFRSF1A,TNFRSF4,TNFSF4,VWF
Covariates: BMI continuous	MAPK9	kinase		2.407	0.00658	ACLY,CCL5,DLK1,F3,IGFBP2,MIF,NR3C2,PDIA3,RAC1,RAD23B,SELPLG,SOD2,VDR
Covariates: BMI continuous	PTGER3	g-protein coupled receptor	Inhibited	-2.281	0.0066	AGT,BID,FLT1,KLKB1,LEP,TMEM59L
Covariates: BMI continuous	SRC (family)	group		2.628	0.00726	ATP1A1,CD36,FLT1,IL27,ITGB3,STAT1
Covariates: BMI continuous	CALPAIN (complex)	complex		2.364	0.00751	CCL5,CTNNB1,GRIA4,NTRK2
Covariates: BMI continuous	MOG	other		2.106	0.00951	C5,CCL5,CD274,IL27,LEP,TGFB1
Covariates: BMI continuous	PKA CATALYTIC SUBUNIT (family)	group		2.16	0.0115	CGA,FABP4,PRL,VDR
Covariates: BMI continuous	MED1	transcription regulator		2.076	0.0117	ACACB,ACLY,ACP6,APOB,CAPSL,CFD,FABP4,GHR,HGF,KLK3,MET,TFF1,THBS1,UNC5D,VDR
Covariates: BMI continuous	INSIG1	other		-2.021	0.013	ACACB,ACLY,CCL22,CCL5,DLK1,FABP4,LIPA,SELPLG,TGFB1
Covariates: BMI continuous	ETS2	transcription regulator		2.373	0.0139	CGA,CSF3,FGF1,FLT1,LYZ,PRL,RAF1
Covariates: BMI continuous	MEN1	transcription regulator		2.188	0.0143	BGLAP,CTNNB1,FABP4,GAS1,IGFBP2,INHBB
Covariates: BMI continuous	PTN	growth factor		2.186	0.0143	ACLY,ALK,APOB,COL9A1,DLK1,ITGB3
Covariates: BMI continuous	SERPINE2	other		-2.035	0.0148	CCL22,CCL5,IL1A,SELE,TSLP
Covariates: BMI continuous	FST	other	Activated	2.761	0.0148	CD36,CGA,FABP3,FABP4,INHBB,LTF,SAA1
Covariates: BMI continuous	ozone	chemical toxicant	Activated	3.639	0.0154	F3,GPD1,ITGB1,LEP,MPO,NPPA
Covariates: BMI continuous	EPHA2	kinase	Activated	2.541	0.0162	ACLY,ARRDC3,CD274,EGFR,SELE
Covariates: BMI continuous	carbohydrate	chemical - endogenous mammalian		2.255	0.0166	ACACB,ACLY,GHRL,LEP
Covariates: BMI continuous	poly dA-dT	chemical reagent		2.086	0.0166	CCL5,ISG15,SELE,STAT1
Covariates: BMI continuous	SMAD7	transcription regulator	Activated	2.152	0.0179	BGN,BMPR1A,BMPR2,CCL5,CFC1/CFC1B,COL6A1,CRP,DCN,MET,RAC1,TGFB1
Covariates: BMI continuous	mibolerone	chemical drug		2.37	0.0184	ALCAM,DNAJB11,F3,GPNMB,IFNGR1,KLK3,PPIA,SPARCL1,SPOCK1,TAX1BP1
Covariates: BMI continuous	WDR77	transcription regulator		2.218	0.0185	CNTN4,CSF3,SAA1,TGFB1
Covariates: BMI continuous	NPC1	transporter		-2.833	0.0187	APOB,BIN1,FTL,IL1A,ISG15,LIPA,LYZ,MMP8,STAT1,TGFB1,TMEM119
Covariates: BMI continuous	apigenin	chemical - endogenous non-mammalian		-2.794	0.0195	CTNNB1,ESR1,KLK3,MMP8,MPO,NPPA,SELE,SOD2,TNFRSF10B
Covariates: BMI continuous	FGFR3	kinase		2.258	0.0209	ANXA9,CCL3,CD274,CDKN2D,DLL1
Covariates: BMI continuous	PAX2	transcription regulator		2.269	0.0229	ALDH1A3,DKK3,ITGB3,KIT
Covariates: BMI continuous	C3AR1	g-protein coupled receptor		2.018	0.0265	C5,CCL5,CD55,CSF3,DCN
Covariates: BMI continuous	TMPRSS2-ERG	fusion gene/product	Inhibited	-2.198	0.0281	DPYSL5,GDF15,IGF1R,IL1A,KLK8,ROR1,SIGLEC15,SUMO3,THBS1
Covariates: BMI continuous	FASN	enzyme		2.475	0.0303	ACLY,CD36,CFD,FABP4,FGF1,MET
Covariates: BMI continuous	spermine	chemical - endogenous mammalian		-2.046	0.0303	CCL3,CD274,IGFBP2,IL1R2,ISG15,OAZ1
Covariates: BMI continuous	IL17RA	transmembrane receptor		2.021	0.0394	CD36,CSF3,IL1A,SELE
Covariates: BMI continuous	PI3K (family)	group		2.38	0.0411	CD274,CXCL9,ESR1,ISG15,ITGB1,LEP,THBS1,TNFRSF10B
Covariates: BMI continuous	ZBTB20	transcription regulator	Activated	2.676	0.0425	C2,DCN,GHR,IGFBP2,LEP,SPOCK1
Covariates: BMI continuous	TLR	group		2.018	0.0428	CCL3,CCL5,IFNL1,IFNW1,IRF1,JAG1,NOTCH1,STAT1
Covariates: BMI continuous	CYLD	transcription regulator		-2.076	0.0573	NTRK3,STAT1,TGFB1,TNFSF4
Covariates: BMI continuous	SOX7	transcription regulator	Inhibited	-2.499	0.0713	EPHB2,ESM1,FLT1,KDR,MFGE8
Covariates: BMI continuous	testosterone propionate	chemical drug	Activated	2.485	0.0788	CNTN4,PRL,SAA1,TGFB1
Covariates: BMI continuous	nocodazole	chemical reagent		2.182	0.0923	ESR1,NOTCH1,PPBP,PRKCG,PTPN11,RAF1
Covariates: BMI continuous	oxaliplatin	chemical drug		-2.078	0.119	AIFM1,BID,EGFR,GDF15,NOTCH1,STAT1
Covariates: BMI continuous	AMPK	complex	Inhibited	-2.235	0.13	ATG5,CTNNB1,CYP3A4,LHB,STAT1,STIM1,YBX1
Covariates: BMI continuous	POR	enzyme	Inhibited	-2.719	0.326	ACLY,ALDH1A1,APCDD1,BTC,CD36,FGF1,KDR,STAT1
Disability progression: Brain damage	IL10	cytokine	Activated	2.3	2.07e-26	CCL16,CCL18,CCL5,CD14,CD86,COL1A1,CSF2,CSF3,CSF3R,CTSA,CTSC,CTSH,CXCL11,CXCL16,CXCL8,ETS2,FAS,FCGR3A/FCGR3B,GNS,HCK,IFNG,IL12A,IL12RB2,IL17F,IL17RB,IL18R1,IL1R1,IL1R2,IL23A,IL24,IL2RG,IL4,IL6ST,INHBA,LGMN,LILRB2,LILRB4,LTB,MCL1,MMP3,MMP7,MMP8,MMP9,MSR1,MUC1,NEDD9,NOTCH2,PSAP,PTGS2,PTX3,RAB22A,RARRES1,REG3A,REG3G,SELPLG,SLAMF1,SOCS3,STAT1,TGFB1,TLR4,TNFRSF17,TNFRSF1A,TNFRSF1B,TNFSF11,TREM1,VEGFA,X…
Disability progression: Brain damage	IFNG	cytokine	Activated	2.037	4.59e-26	ADA2,ALDH1A3,ANGPTL4,APOBEC3G,APOL1,ATG5,ATP1B1,BACH2,BDNF,C1QC,CABP7,CCL18,CCL25,CCL5,CD14,CD86,CDCP1,CDK1,CIRBP,COL1A1,CRIM1,CRLF1,CSF2,CSF3,CSK,CTNNB1,CTSC,CTSH,CXCL11,CXCL16,CXCL8,CYB5A,DEFB1,DHX9,ELK1,ENTPD1,ERAP2,ERBB2,ETS2,FABP5,FAS,FBLN1,FCGR3A/FCGR3B,FCN1,FGF12,FGFRL1,FTL,GBP6,GDF15,GPT,GRK2,GSTP1,HCK,HMGB1,HSPB1,ICOSLG/LOC102723996,IDE,IER3,IFNG,IGHG1,IL12A,IL12RB2,IL17RB,IL18BP,IL18R1,…
Disability progression: Brain damage	U0126	chemical drug		2.012	5.4e-19	ADAMTS4,ANGPT2,ANGPTL4,APOBEC3G,APOM,ASGR2,BDNF,BGLAP,BIRC5,CCL5,CCN5,CHGA,CHGB,CLCF1,COL1A1,CSF2,CSF3,CTNNB1,CXCL11,CXCL8,DES,ESR1,G0S2,GDF15,GP1BA,GSTA4,HMGB3,HNRNPF,ICOS,IDUA,IER3,IFNG,IL17RB,IL1R2,IL1RAP,IL23A,IL24,IL4,INHBA,JAG1,KDR,KLK3,LEP,MCL1,MDM2,MMP3,MMP9,MUC1,MZF1,POSTN,PPP2R3A,PRELP,PTGS2,PTPRJ,RPS6KA5,SFTPC,SHH,SOCS3,STAT1,STC2,TNFRSF11B,TNFSF11,TXN,VEGFA
Disability progression: Brain damage	BHLHE40	transcription regulator	Activated	2.004	7.42e-18	ATP1B1,AXL,BCL10,BDNF,BIRC5,CCL5,CD14,CD47,CD86,CSF2,CSF3,CSK,CTNNB1,FAS,GBP6,GSTM3,GZMK,HAVCR2,IER3,IFNG,IL12A,IL12RB2,IL18BP,IL1R2,IL2RB,IL2RG,IL6ST,INHBA,KIT,KRT18,LTB,MEF2C,MMP7,MMP9,MSR1,OLR1,PIGR,PPP2R3A,PTGS2,SLAMF1,SOCS3,STAT1,TNFRSF9,TNFSF11,TNFSF14,TNFSF15
Disability progression: Brain damage	15-deoxy-delta-12,14 -PGJ 2	chemical - endogenous mammalian	Activated	2.292	2.07e-15	ADAMTS4,BGLAP,BIRC5,CAV2,CCL5,COL1A1,CSF2,CXCL11,CXCL8,DES,DNAJB1,ESR1,GDF15,GSTP1,HSPB1,IFNG,IL4,KDR,KIT,KLK3,MCL1,MMP3,MMP9,MSR1,MUC1,NFKB1,PARP1,PAX4,PDGFRA,PTGS2,SERPING1,SFRP2,SOCS3,STAT1,TNFSF11,VEGFA
Disability progression: Brain damage	ERBB2	kinase		-2.175	1e-14	ADAM12,ANG,ANGPT2,ANGPTL4,ANXA2,ATP1B3,B3GALT6,BIRC5,CCL18,CCL5,CCN5,CD47,CDCP1,CDH3,CDK1,CHEK1,CHST2,COL18A1,COL1A1,COL6A2,COL6A3,CPD,CSF2,CTNNB1,CXCL8,DAG1,DERL1,DSG2,ELK1,EPHB2,ERBB2,ESR1,FEN1,FSTL3,GALNT11,GBP6,GHR,GZMH,HSPB1,IFNG,IGF2,IL6ST,JAG1,JAG2,KDR,KIT,KLK3,L1CAM,MAPK13,MCL1,MDM2,MMP10,MMP3,MMP7,MMP9,MUC1,NEDD9,NFKB1,NOTCH1,NOTCH2,NOTCH3,NPTX2,PDPK1,PLAT,PPP2R5A,PTGS2,PTX3,RNF41,SERPIN…
Disability progression: Brain damage	STAT1	transcription regulator	Activated	2.2	1.11e-13	ALDH1A3,ANGPT2,APOBEC3G,APOE,APOL1,AXL,BIRC5,CCL5,CD14,CD86,COL1A1,CSF2,CSF3R,CXCL11,CXCL8,FAS,FGA,GBP6,HAVCR2,IFNG,IFNL2,IL12A,IL12RB2,IL18BP,IL1R1,IL1R2,IL23A,IL4,JAKMIP3,MDM2,MMP3,MMP9,MUC1,NFKB1,PTGS2,SELPLG,SERPINA3,SERPING1,SHH,SOCS3,STAT1,TGFB1,TLR4,TNFSF11,VEGFA,VWF
Disability progression: Brain damage	bucladesine	chemical toxicant	Inhibited	-2.315	1.2e-13	APOE,BAMBI,BDNF,BGLAP,C1QL1,CD14,CD86,CHGA,CHST2,CLCF1,CTNNB1,CXCL8,EPHA4,ERBB2,FCER1A,FGFR1,FST,FSTL3,GDF15,GSTP1,HHIP,IFNG,IGF2,IL12A,IL23A,IL4,INHBB,KIT,LEP,MACROD1,MMP9,NCAM1,NFKB1,NGF,PAX4,PDGFRA,PTGS2,SFTPC,SOCS3,TGFB1,TNFSF11,TPO
Disability progression: Brain damage	HIF1A	transcription regulator		-2.016	1.05e-12	ANGPTL4,APOE,AXL,BACH2,BIRC5,CCL5,CCN3,CDCP1,COX8A,CSF2,CTNNB1,CXCL8,CYB5A,DLL4,ENTPD1,EPO,ERBB2,FAS,FYN,GHR,GSTM3,HSPB1,IFNG,IGF2,IGFBP2,IL12A,IL17F,IL4,INHBB,KRT18,LEP,MCL1,MEF2C,MMP7,MMP9,MST1R,MUC1,NFKB1,NOTCH1,NOTCH3,PCDH10,PDPK1,PLOD2,PTGS2,REG3A,REG3G,SHH,SOCS3,STAT1,STC2,TGFB1,TNFRSF11B,TXN,VEGFA
Disability progression: Brain damage	NFkB (family)	group	Inhibited	-2.303	5.82e-12	BIRC5,BSG,CCL5,CSF2,CXCL8,ESR1,HMGB1,HNF4A,IFNG,IL12A,IL17F,IL1R1,IL4,JAG1,MDM2,MMP9,MUC1,NCAM1,PLAT,PTGS2,VEGFA
Disability progression: Brain damage	rosiglitazone	chemical drug	Activated	2.076	7.33e-11	ANGPTL3,ANGPTL4,APOA2,APOE,BDNF,C1QC,CAV2,CCL5,CCN5,CD86,CGA,COL1A1,CTNNB1,CXCL11,CXCL8,FABP1,FABP3,FABP5,GDF15,IFNG,IGF2,IGFBP2,INHBA,INSIG1,KLK3,KRT18,KRT20,LEP,LRP1,MMP3,MMP9,MSR1,MUC1,NGF,OLR1,PDGFRA,POSTN,PTGS2,RBP4,SHBG,SOCS3,STAT1,TLR4,VEGFA,YWHAE
Disability progression: Brain damage	CBL	enzyme		2.035	1.11e-10	BGLAP,COL1A1,CTNNB1,EPHA4,ERBB2,FLT3,ICOS,IFNG,IL4,LAT,LCK,LEP,PDGFRA,STAT1,TNFRSF4
Disability progression: Brain damage	VCAN	other	Inhibited	-2.44	1.29e-10	ANG,ANGPTL4,APOE,BDNF,CXCL8,DAG1,FABP5,FAS,FBLN5,FST,IFNG,INHBB,MDM2,MEF2C,MMP9,NFKB1,NOTCH3,PRELP,SERPING1,STAT1,TGFB1,TWSG1,VCL,VEGFA
Disability progression: Brain damage	PARP1	enzyme	Inhibited	-2.203	1.69e-10	CCL5,CD86,COL1A1,CSF2,CXCL8,ERBB2,FAS,GBP6,GDF15,IFNG,IL18BP,IL4,MDM2,MMP9,NOTCH3,PARP1,PTGS2,SH3BP2,STAT1,TLR4,TMOD3,XCL1
Disability progression: Brain damage	PPARG	ligand-dependent nuclear receptor	Activated	2.129	3.26e-10	ALOX15B,ANGPTL4,APAF1,APOA2,APOE,AXL,BGLAP,BIRC5,CAV2,CCL27,CCL5,CCPG1,COL1A1,CSF3,CTNNB1,CXCL8,FABP1,FABP3,FABP5,FST,GDF15,GPT,IFNG,IL12A,IL17F,IL23A,IL4,INSIG1,KRT18,KRT20,LEP,MANBA,MMP3,MMP9,MUC1,OLR1,PTGS2,RBP4,SAA1,SHBG,SOCS3,TIMP4,TLR4,VEGFA,YWHAE
Disability progression: Brain damage	RAF1	kinase		-2.09	3.69e-10	CCN5,CSF2,CTNNB1,CTSH,ELK1,ERBB2,ESR1,FAM171A1,FAS,HMGB3,HSPB1,IER3,IL12A,IL1R1,IL23A,MMP3,MMP9,MZF1,NFKB1,NGF,PLAT,PTGS2,RFFL,RPS6KA5,SH2D1A,ST6GALNAC2,VEGFA
Disability progression: Brain damage	resveratrol	chemical drug	Activated	2.26	1.72e-09	APAF1,ATG5,BDNF,BGLAP,BIRC5,BSG,CCL5,CD14,CD86,CTNNB1,CXCL8,EPHA1,ESR1,FAS,GDF15,IFNG,IGF2,IL4,JAG1,KDR,KLK3,KRT20,LEP,MCL1,MMP3,MMP9,NFKB1,NOTCH1,PTGS2,SHH,TGFB1,TNFRSF11B,ULBP1
Disability progression: Brain damage	EP300	transcription regulator	Inhibited	-2.331	7e-09	ADAM12,ATG5,AXL,BIRC5,BTK,CDCP1,COL1A1,CRIM1,CSF3,CXCL8,EPHB2,ERBB2,EWSR1,H2AC25,IFNA4,IL17F,IL18R1,IL1R1,KDR,KLK3,LEP,MDM2,MEF2C,MIA,MMP7,MMP9,MSH2,NANOG,NOTCH1,NR3C1,OLR1,PARP1,PTGS2,SCT,SFTPC,SH2D1A,SLAMF1,SOCS3,TPO,VEGFA
Disability progression: Brain damage	GLI1	transcription regulator	Inhibited	-2.203	1.18e-08	ANG,APAF1,C1QTNF3,CAV2,CHI3L1,COL1A1,CXCL8,EPHB6,FAS,FLT3,GPC3,GSTA4,HHIP,IER3,IGF2,IL1R2,IL20,INSIG1,JAG2,KIT,KLK3,KLK7,KLRC3,KRT20,MEF2C,MMP9,MST1R,NANOG,PDGFRA,PPIF,PTGS2,RAP2A,RGS10,RPS6KA3,SCARA3,SOCS3,SYT17,TMCC3,TNFRSF9,TPK1,VEGFA,WIF1,WNT5A
Disability progression: Brain damage	TSC2	other	Inhibited	-2.195	1.25e-08	ANXA2,ARSA,ARSB,BIRC5,CBLN1,CTNNB1,CTSA,CTSC,CTSH,GAA,GNS,GPNMB,HSPB1,IFNG,IL17RB,IL1R1,IL22RA1,LGMN,M6PR,MANBA,MCL1,PDGFRA,PDPK1,PRELP,PSAP,SOCS3,STAT1
Disability progression: Brain damage	sulforafan	chemical drug	Activated	2.562	1.3e-08	AKR1B1,ALDH1A1,APAF1,BIRC5,CRYZL1,CXCL8,ENTPD5,FAS,FTL,GSTA4,GSTP1,GZMH,IFNG,IL12A,IL23A,IL4,IL6ST,KDR,MMP9,MRPL14,MST1R,PIR,PTGS2,SEMA3G,SERPING1,SOCS3,TLR4,TST,VEGFA
Disability progression: Brain damage	trans-hydroxytamoxifen	chemical drug		2.056	2.03e-08	ANGPT2,APOE,CCN5,CHI3L1,COL15A1,COL1A1,CTSH,CXCL8,ERBB2,GNS,GSTP1,IER3,IL1R1,INHBB,KYNU,L1CAM,MUC1,NOTCH1,PLOD2,STAT1,UNC5B,VEGFB
Disability progression: Brain damage	MAPK (family)	group	Inhibited	-2.7	2.66e-08	ADAM12,BDNF,COL1A1,CXCL8,ESR1,IFNG,LEP,MMP10,MMP3,MMP7,MMP9,NR3C1,PIGR,PRKCZ,PTGS2,STAT1,VEGFA
Disability progression: Brain damage	MAP2K1	kinase	Inhibited	-2.574	1.26e-07	APOBEC3G,APOE,ASGR2,CCL5,COL1A1,CRIM1,CRLF1,CSF2,CXCL8,ELK1,FLNA,IER3,LEP,MMP10,MMP3,MMP9,MPZ,MZF1,PDGFRA,PTGS2,TGFB1,TREM2,UNC5B,VEGFA
Disability progression: Brain damage	TFAP2B	transcription regulator		-2.057	2.24e-07	CCL27,CSF2,CXCL8,ERBB2,IGF2,IL20,IL32,KDR,KIT,PPBP
Disability progression: Brain damage	PRDM1	transcription regulator	Activated	2.619	8.02e-07	ANGPTL4,APOM,BTK,CD22,CD48,CD86,CHI3L1,CSF2,CSF3,ESR1,FGA,HCK,ICOSLG/LOC102723996,IFNG,IGHG1,IL24,JAG1,LAT,MCL1,SERPINA3,STAT1,SULT1A3/SULT1A4,TNFRSF10D,TNFRSF17,TNFRSF1A,TNFRSF1B
Disability progression: Brain damage	PPARA	ligand-dependent nuclear receptor	Inhibited	-2.329	8.52e-07	ANGPTL4,ANXA2,APAF1,APOA2,APOE,APOM,BDNF,CDK1,ENTPD1,FABP1,FABP3,FABP5,FGA,G0S2,GPT,GSTM3,GSTP1,H2AZ1,HNF4A,IFNG,IGFBP2,IL17F,IL4,INSIG1,LECT2,LGALS4,MMP9,NFKB1,PTGS2,RBP4,REG3A,REG3G,SAA1,SULT2A1,TXN,VEGFA
Disability progression: Brain damage	MMP	group		-2.009	9.12e-07	AXL,DSG2,FAS,MMP9,PLG,VEGFA
Disability progression: Brain damage	HSF1	transcription regulator	Activated	2.293	1.6e-06	BAG3,BCL10,CCL5,CCT7,CDK1,COL18A1,COL6A2,CSF3,CTNNB1,DNAJB1,FBLN1,HCK,HMGB1,HSPB1,INHBA,INHBB,KCNF1,LAMA4,MCL1,MMP19,NFKB1,POSTN,SERPINH1,TNFSF11
Disability progression: Brain damage	methotrexate	chemical drug	Activated	2.418	1.91e-06	BDNF,CCL25,CCL5,CXCL11,CXCL8,FABP1,FAS,FGA,IFNG,IL12A,IL4,LILRB4,LRP1,MDM2,NGFR,NR3C1,PTGS2,SERPING1,SFTPC,SOCS3,TGFB1,TNFRSF11B,TNFSF11
Disability progression: Brain damage	NR5A1	ligand-dependent nuclear receptor	Activated	2.337	1.99e-06	ANGPT2,CGA,DLL4,GSTA4,JAG1,JAG2,KIT,LAMA4,LEP,NOTCH1,NOTCH2,NOTCH3,SULT2A1
Disability progression: Brain damage	histamine	chemical - endogenous mammalian	Activated	2.405	2.5e-06	ADAMTSL2,BIRC5,CCL5,CD86,CGA,CSF2,CTNNB1,CXCL8,GDF15,IFNG,IL4,LEP,NGF,PTGS2,TNFSF11
Disability progression: Brain damage	ZIC2	transcription regulator	Inhibited	-2.204	2.79e-06	ALDH1A1,APOE,CRLF1,EPHA4,LRP2,MMP3,MMP9,NOTCH1,NRXN3,PCDH10,PDZK1IP1,POSTN,SFRP2,SHH
Disability progression: Brain damage	kainic acid	chemical toxicant	Inhibited	-2.981	3.42e-06	APOE,BDNF,BIRC5,CCL5,CCN5,CHGB,FGFR3,KDR,MMP7,MMP9,NANOG,NCAM1,NGF,NGFR,NPTX2,NR3C1,PLAT,PTGS2,VEGFA
Disability progression: Brain damage	alitretinoin	chemical drug	Activated	2.436	3.78e-06	ADAMTS4,ANGPTL3,APOA2,APOM,CD14,CD86,CGA,CTNNB1,CXCL11,ESR1,FABP1,HNF4A,IL2RB,KLK7,MMP9,MUC1,RUNX3,TGFB1
Disability progression: Brain damage	CAV1	transmembrane receptor	Activated	2.19	4.44e-06	ADAMTS4,CAV2,CD14,CD86,CTNNB1,ESR1,FAS,IFNG,INHBA,INHBB,KDR,KRT18,LEP,MDM2,NOTCH1,RBM39,TNFRSF1A
Disability progression: Brain damage	PSEN1	peptidase	Inhibited	-2.751	5.75e-06	APOE,ATP1B1,AXL,BDNF,BSG,C1QC,CCL5,COX8A,CTNNB1,CTSC,FBL,GDF11,GSTP1,IDE,IFNG,IL4,L1CAM,LRP1,MMP9,MSR1,NCAM1,NDUFS4,NOTCH1,PDGFRA,PTGS2,QDPR,SELPLG,TGFB1,TXN,YWHAE
Disability progression: Brain damage	PDGFB	growth factor	Inhibited	-2.32	8.95e-06	BGLAP,CCN3,COL1A1,CXCL8,EPO,MMP3,MMP9,NOTCH2,NOTCH3,PTGS2,VEGFA
Disability progression: Brain damage	THBS1	other	Activated	2.911	9.41e-06	COL1A1,IFNG,INHBA,LAMA4,LRP1,MMP9,PARP1,TGFB1,VEGFA
Disability progression: Brain damage	FABP3	transporter	Activated	2.699	9.82e-06	BDNF,BIRC5,CCL5,CDK1,CXCL8,PTGS2,VEGFA
Disability progression: Brain damage	FABP4	transporter	Inhibited	-2.265	1.48e-05	ADAMTS4,ALDH1A1,FABP5,IFNG,MMP3,MSR1,PTGS2,SOCS3
Disability progression: Brain damage	triamcinolone acetonide	chemical drug	Activated	2.25	1.57e-05	ANGPTL4,CD22,CHL1,COL13A1,ELK1,EPHA4,HCK,IL6ST,INSIG1,NR3C1,NTM,RNF41,SAA1,SERPINA3,SFRP2,SLAMF1,STC2,SULT2A1,VWF
Disability progression: Brain damage	HNRNPK	other	Inhibited	-2.169	1.58e-05	IER3,IL2RG,KNG1,LILRB4,MMP10,MMP3,NANOG,PRELP,PTGS2
Disability progression: Brain damage	PRNP	other	Inhibited	-2.47	1.94e-05	APOE,CCL5,ETS2,FST,HSPB1,IFNG,IGF2,LRP1,MDM2,NOTCH1,PDPK1,PRNP,STAT1
Disability progression: Brain damage	IFNE	cytokine		-2.092	3.14e-05	ANGPTL3,APOBEC3G,CD86,CXCL11,IFNG,IL4,PTGS2,STAT1
Disability progression: Brain damage	FABP5	transporter	Inhibited	-2.607	4.05e-05	CXCL8,FABP3,LEP,PDPK1,PTGS2,SOCS3,VEGFA
Disability progression: Brain damage	HDAC4	transcription regulator	Activated	2.203	4.12e-05	ANGPTL4,BDNF,C1QC,DLL4,FST,IL17F,MAP3K3,MEF2C,MMP10,MMP9,MPZ,NEDD9,NTM,PTGS2,VEGFA
Disability progression: Brain damage	Tnfsf9	other	Inhibited	-2.2	4.17e-05	BACH2,BCL10,IFNG,IL12A,IL23A,TGFB1
Disability progression: Brain damage	WNT4	cytokine		-2.093	4.6e-05	BGLAP,COL1A1,CTNNB1,FGF8,FST,POSTN,PTGS2,TGFB1,VWF
Disability progression: Brain damage	mibolerone	chemical drug	Inhibited	-2.133	6.85e-05	CDK1,COL1A1,COL6A3,ERP29,FGF8,GPC3,GPNMB,KLK3,NME2,PPIB,PRELP,SHANK1,SPOCK1,TGFBI
Disability progression: Brain damage	morin	chemical - endogenous non-mammalian	Activated	2.303	7.24e-05	BIRC5,COL18A1,MMP3,MMP9,PTGS2
Disability progression: Brain damage	sanglifehrin A	chemical reagent	Activated	2.304	7.24e-05	CCL5,IFNG,IL12A,IL23A,IL4
Disability progression: Brain damage	miR-450a-5p (and other miRNAs w/seed UUUGCGA)	mature microrna		2.09	7.34e-05	ESR1,JAG1,MMP3,MMP9,NOTCH1,TGFB1,TMEM132A
Disability progression: Brain damage	IGF2BP3	translation regulator	Inhibited	-2.323	8.1e-05	AGAP2,AIFM1,DLG3,IGF2,LAMA4,MEF2C,NANOG,NCAM1,NOTCH3,PRKCQ,SFTPC,TEAD4
Disability progression: Brain damage	CREB	group		-2.104	0.000123	ABL2,BDNF,CD14,CGA,CHGA,COL8A1,CXCL8,DES,EDAR,FAS,FMR1,GSTM3,IER3,IFNG,LEP,MCL1,MPZ,NEDD9,NGFR,NR3C1,PLAT,PTGS2,TNFRSF11B,TNFSF11,VEGFA
Disability progression: Brain damage	ROCK2	kinase	Activated	2.509	0.00013	CXCL8,DES,DSC1,DSC2,FABP5,FAS,ICOS,SPINK5,TXLNA
Disability progression: Brain damage	TOMM20	transporter		2.145	0.000135	ALDH1A1,CHGA,NANOG,NCAM1
Disability progression: Brain damage	SFN	other	Activated	2.31	0.000137	CTNNB1,DSC2,DSG2,ERBB2,IL1R1,KRT18
Disability progression: Brain damage	PCGF2	transcription regulator	Activated	2.449	0.000174	CTNNB1,IFNG,JAG1,NFKB1,NOTCH1,NOTCH3,TXLNA
Disability progression: Brain damage	Laminin (complex)	complex	Inhibited	-2.194	0.000237	CHGB,COL1A1,ETS2,IGF2,MMP9,PTGS2,WNT5A
Disability progression: Brain damage	STEAP3	transporter	Activated	2.32	0.000249	ANXA2,COL1A1,MMP3,NEDD9,PDPK1,PLOD2,SPOCK2,VEGFA
Disability progression: Brain damage	SHH	peptidase		-2.127	0.000253	ANGPT2,CHEK1,CTNNB1,FGF19,FGF8,HHIP,IFNG,IGF2,IL4,MEF2C,PDGFRA,PLAT,SFRP2,SHH,SOSTDC1,WNT5A
Disability progression: Brain damage	LY-2510924	biologic drug	Activated	2	0.000304	CD14,CD300A,LILRA5,TREM1
Disability progression: Brain damage	baricitinib	chemical drug	Activated	2.151	0.000304	APOL1,IFNG,IL12A,STAT1
Disability progression: Brain damage	ganetespib	chemical drug		2.07	0.000304	CDK1,CHEK1,FAS,STAT1
Disability progression: Brain damage	CXCL10	cytokine		-2.093	0.000356	CCL5,GPT,IFNG,IL4,MMP9,TGFB1
Disability progression: Brain damage	CD38	enzyme	Activated	2.06	0.000465	ANXA2,ATP1B1,CD86,COL1A1,HEPACAM2,IGHG1,IL1R2,IL5RA,NCAM1,PDLIM1,PRDX4,SDF2L1,SOCS3,TGFB1
Disability progression: Brain damage	EED226	chemical reagent	Inhibited	-2.361	0.00047	ATP1B1,CLCF1,CXCL8,KIT,MAPK13
Disability progression: Brain damage	fisetin	chemical drug		2.045	0.000477	BIRC5,CCL5,IFNG,IL4,MCL1,MMP9,PTGS2
Disability progression: Brain damage	TRAF6	enzyme	Activated	2.585	0.000514	CSF2,CSF3,CTNNB1,CXCL16,CXCL8,MCL1,NFKB1,SERPINA3,TGFB1
Disability progression: Brain damage	EOMES	transcription regulator	Inhibited	-2.154	0.000588	CER1,COL6A3,IFNG,IL2RB,KDR,MMP17,NANOG,NRP2,PDGFRA,ROBO2,TGFBI
Disability progression: Brain damage	amlexanox	chemical drug	Activated	2.264	0.000687	ALDH1A1,ALDH1A3,CMA1,CYB5A,HHIP,LEP,PDGFRA,VTN
Disability progression: Brain damage	RARB	ligand-dependent nuclear receptor	Activated	2.317	0.000765	CHGA,CXCL8,GBP6,IL32,KLK3,KRT20,MMP7,NANOG,PTGS2,REG3A,REG3G,SAA1,STAT1,TGFB1,VEGFA
Disability progression: Brain damage	myelin oligodendrocyte glycoprotein (35-55)	chemical reagent	Inhibited	-2.151	0.000782	IFNG,IL12A,IL23A,NOTCH1
Disability progression: Brain damage	STUB1	enzyme		2.015	0.00084	BIRC5,CDK1,ERBB2,FBL,KLK3,NFKB1,TGFB1,VEGFA
Disability progression: Brain damage	GJA1	transporter	Activated	2.215	0.000903	BGLAP,CCN3,FGFR3,PTGS2,TNFRSF11B,VEGFA
Disability progression: Brain damage	Retnla	other		-2.073	0.00102	IL23A,JAG1,LEP,NOTCH1
Disability progression: Brain damage	WIN 55,212-2	chemical - other		2.002	0.00102	BDNF,KLK3,MMP9,VEGFA
Disability progression: Brain damage	GABA	chemical - endogenous mammalian		2.314	0.00108	APOE,ATP1B1,BDNF,CCL25,CGA,COL6A3,GAA,IDE,IFNG,IL4,MMP3,MMP7,MMP9,MTHFD1,NME2,NOTCH1,PDPK1,PLCB1,PSAP,PTGS2,RBM22,RNF41,TGFB1,VEGFA,VEGFB
Disability progression: Brain damage	mir-143	microrna	Activated	2.321	0.00122	MMP9,NANOG,NOTCH1,PDGFRA,PTGS2
Disability progression: Brain damage	PROX1	transcription regulator	Inhibited	-2.637	0.00123	ANGPT2,CHGA,CHGB,FGFR1,FGFR3,KDR,LYVE1
Disability progression: Brain damage	P2RX4	ion channel		-2.055	0.00163	BDNF,COL1A1,MMP3,MMP9
Disability progression: Brain damage	BTNL2	transmembrane receptor	Activated	2.054	0.00175	CD109,CSF2,ENTPD1,IFNG,IGFLR1,IL4,ITIH5,TNFRSF1B
Disability progression: Brain damage	RNF181	enzyme	Inhibited	-2.376	0.00195	BCL10,CDK1,ESR1,IL24,OLFM1
Disability progression: Brain damage	GRIN3A	ion channel		2.177	0.00199	APAF1,BACH2,BDNF,EPHA5,HIPK3,INSIG1,PTGS2,ROBO2,SLITRK1,WIF1
Disability progression: Brain damage	trastuzumab	biologic drug	Activated	2.147	0.00226	ANGPT2,ANXA2,CXCL8,ERBB2,MDM2
Disability progression: Brain damage	CTCF	transcription regulator	Inhibited	-2.178	0.00228	ALDH1A3,BDNF,C1QL1,CD14,FST,IGF2,IL12A,IL17F,IL1R1,NCAM1,NEFH,PTGS2
Disability progression: Brain damage	piperine	chemical drug		2.082	0.00247	ERBB2,MMP3,MMP9,PTGS2
Disability progression: Brain damage	FGF21	growth factor	Activated	2.002	0.00283	COL1A1,FAS,FGF19,FGFR1,GHR,LEP,MMP9,TGFB1
Disability progression: Brain damage	MUC4	other		-2.083	0.00298	ERBB2,KRT18,MMP9,VTN
Disability progression: Brain damage	PLAAT4	enzyme		-2.075	0.00339	CCL5,CXCL11,IFNA4,IFNL2,IFNW1
Disability progression: Brain damage	3-aminobenzamide	chemical toxicant		2.075	0.00356	COL1A1,MDM2,MMP9,PARP1
Disability progression: Brain damage	dacinostat	chemical drug		2.027	0.00356	ANGPT2,BIRC5,ERBB2,VEGFA
Disability progression: Brain damage	CALR	transcription regulator		-2.021	0.0037	COL1A1,IFNG,MEF2C,PTGS2,TGFB1,VCL
Disability progression: Brain damage	tert-butyl-hydroquinone	chemical reagent	Activated	2.226	0.00383	CTNNB1,FTL,GSTM3,GSTP1,MAP2K4,MIOX,NEFH,RAP2A,WNT5A
Disability progression: Brain damage	POU2AF1	transcription regulator	Inhibited	-2.248	0.00436	CCL5,CD86,ICOSLG/LOC102723996,IFNG,IGHG1,IL4,LCK,MCL1,RPS3,TGFB1
Disability progression: Brain damage	DNMT1	enzyme		2.046	0.00438	BIRC5,CDK1,ESR1,GSTP1,IFNG,IGF2,IL4,KIT,MYL6B,PTGS2,RGMA,RGS10,SFRP2,WNT5A
Disability progression: Brain damage	PKG	group		-2.004	0.00493	BDNF,CTNNB1,TXN,VCL
Disability progression: Brain damage	DHX9	enzyme		-2.121	0.00546	APOE,CCL5,KLK3,MMP9,PARP1
Disability progression: Brain damage	Calcineurin (complex)	complex	Inhibited	-2.194	0.00605	BDNF,CCL18,CCL5,CXCL8,IL4,ITCH,PTGS2
Disability progression: Brain damage	KDM4C	enzyme		-2.047	0.00751	APOE,CSF2RA,FGF5,KLK3,NANOG
Disability progression: Brain damage	P2RY6	g-protein coupled receptor		2.037	0.0076	CXCL8,IFNG,IL12A,IL23A
Disability progression: Brain damage	FOXA1	transcription regulator	Activated	2.204	0.00771	COL18A1,CXCL8,ESR1,HHIP,HNF4A,JAG1,KLK3,MSH2,NANOG,NPTX2,NR3C1,PRNP,SFTPC,SHH,VEGFA
Disability progression: Brain damage	OSMI-1	chemical reagent	Inhibited	-2.119	0.00866	ATP1B1,CLCF1,KIT,MAPK13
Disability progression: Brain damage	PTGES	enzyme		-2.07	0.00965	ANXA2,BIRC5,IFNG,MMP9,PTGS2,RPS3A
Disability progression: Brain damage	S100A6	transporter	Inhibited	-2	0.00982	CDK1,CXCL8,INHBA,PRNP
Disability progression: Brain damage	salinosporamide A	chemical drug		2.058	0.00982	BIRC5,MMP9,PTGS2,VEGFA
Disability progression: Brain damage	NCOA3	transcription regulator	Inhibited	-2.941	0.0117	ERBB2,KDR,LECT2,MMP9,NANOG,PDPK1,PTGS2,VEGFA
Disability progression: Brain damage	KEAP1	other	Inhibited	-2.184	0.012	GSTP1,IFNG,IL4,MMP9,MST1R
Disability progression: Brain damage	RNF2	transcription regulator	Inhibited	-2.14	0.0129	CTNNB1,ESR1,GDF15,HNF4A,NANOG,PDGFRA
Disability progression: Brain damage	PRKD (family)	group		-2.092	0.0154	CCL5,IFNG,IL23A,PTGS2
Disability progression: Brain damage	cadmium chloride	chemical toxicant	Inhibited	-2.283	0.0168	CCL5,DNAJB1,EPO,HSPB1,KLK3,NOTCH1,TGFB1,TXN
Disability progression: Brain damage	bile acid	chemical - endogenous mammalian		-2.027	0.0189	FGF19,HNF4A,IL23A,PTGS2
Disability progression: Brain damage	MEF2	group		-2.073	0.0207	CTNNB1,DLL4,PCDH10,PTGS2
Disability progression: Brain damage	PLA2G10	enzyme	Inhibited	-2.15	0.0269	ETS2,FAS,IL4,KRT18,PTGS2,SHH,VEGFA
Disability progression: Brain damage	DDX3X	enzyme		-2.096	0.0318	CCL5,CTNNB1,RPS3,STAT1
Disability progression: Brain damage	LPL	enzyme		-2.012	0.0334	CXCL8,FABP3,MSR1,TGFB1,VEGFA
Disability progression: Brain damage	PSEN2	peptidase	Inhibited	-2.583	0.0339	COX8A,CTNNB1,CTSC,GDF11,NOTCH1,PDGFRA,PTGS2
Disability progression: Brain damage	IMMT	other	Inhibited	-2.122	0.0355	ANG,AXL,CXCL8,ETS2,INHBA
Disability progression: Brain damage	CAMK4	kinase		-2.108	0.0489	BDNF,FMR1,IFNG,IL4
Disability progression: Brain damage	ASCL1	transcription regulator	Inhibited	-2.566	0.0619	BIRC5,CDK1,DLL4,IGF2,PDGFRA,PRKCQ,PRNP
Disability progression: Brain damage	MAP2K5	kinase		-2.111	0.0663	CXCL8,INSIG1,MMP9,PTGS2
Disability progression: Brain damage	salirasib	chemical drug	Activated	2.118	0.0781	PDGFRA,PLAT,PLOD2,VEGFA
Disability progression: Brain damage	MTORC1 (complex)	complex		-2.081	0.0822	IFNG,IL4,INSIG1,PTGS2
Disability progression: Brain damage	FMR1	translation regulator		2.019	0.0922	BAG3,CTNNB1,DAG1,DLG3,MMP9,NPTX1,PCDH10,PLAT,RPS27A,RPS7,SHANK1
Disability progression: Brain damage	LARP1	translation regulator	Activated	2.382	0.105	CTNNB1,RPS27A,RPS3,RPS3A,RPS7
Disability progression: Brain damage	TFAM	transcription regulator	Activated	2.199	0.109	FABP3,FABP5,IL4,REG3A,REG3G
Disability progression: Brain damage	NPY	other	Activated	2	0.129	BDNF,FAS,LEP,NR3C1
Disability progression: Brain damage	H1-6	other	Inhibited	-2.091	0.247	ICOSLG/LOC102723996,IGF2,MANBA,PRKCQ
Disability progression: Brain damage	H1f1	other	Inhibited	-2.091	0.247	ICOSLG/LOC102723996,IGF2,MANBA,PRKCQ
Disability progression: Brain damage	l-asparaginase	biologic drug	Activated	2.117	0.262	BIRC5,CDK1,CHEK1,INSIG1,SAA1
Disability progression: CEL	lipopolysaccharide	chemical drug	Activated	3.782	2.57e-22	ANXA2,AXIN2,BMP4,CCL17,CCL22,CD40,CD55,CD72,CD8A,CEMIP2,CHI3L1,CLEC4C,CNTN1,CRIM1,CRTAM,CSF1R,CST7,CXCL13,CXCL9,CYP3A4,DAG1,DCBLD2,DLL1,DNAJB9,EGFR,FASN,GFAP,GPD1,GPT,GSN,GZMA,IFNA4,IGFBP5,IL12B,IL1RN,IL23A,IL2RB,IL2RG,IL32,IL6,IL7,ITGB1,ITGB2,JAG1,KDR,LGALS9,LTA,LTB,LYZ,MMP7,MMP8,MMP9,MSN,NOTCH2,NRP2,OLR1,OSCAR,PDIA3,PDIA4,PEX14,PIGR,PRKCA,PRKCB,RAF1,SELPLG,SEMA3G,SERPINA3,SH2D1A,SPP1,STAB1,STX4…
Disability progression: CEL	TNF	cytokine	Activated	4.462	9.62e-18	APOL1,ATP5PF,AXIN2,BMP4,CCL17,CCL22,CCN3,CD40,CD55,CEMIP2,CHI3L1,CHI3L2,COL15A1,CSF1R,CST7,CXCL13,CXCL9,DAG1,DCBLD2,EGFR,EPO,FASN,FGFR3,GFAP,GPD1,HERC1,HEXB,HPGDS,IGFBP5,IGFBP6,IL12B,IL1RN,IL23A,IL32,IL6,IL7,ITGB1,ITGB2,JAG1,KDR,LGALS9,LTA,LTB,LYZ,MMP7,MMP8,MMP9,NEFH,NOTCH2,OLR1,OSCAR,PDIA4,PIAS3,PIGR,PRKCA,SELPLG,SERPINA3,SPP1,TIE1,TNFRSF11B,TNFRSF1B,TNFRSF9,TNFSF13B,TREM1,VSIR
Disability progression: CEL	dexamethasone	chemical drug	Inhibited	-2.284	3.67e-15	ADAM12,APOD,AXIN2,CCL17,CCL22,CCN3,CD40,CD55,CFHR1,CGA,CHI3L1,CHIT1,COL15A1,CPD,CSF1R,CST7,CXCL9,CYP3A4,DLL1,EGFR,ERLIN1,FASN,FCMR,FGL1,GPT,GZMA,HNRNPAB,HPGDS,IFNA4,IGFBP5,IGFBP6,IL12B,IL1RN,IL2RB,IL32,IL6,IL7,ITGB1,JAG1,KDR,KLK15,LAG3,LILRA5,LTA,LTB,MMP8,MMP9,MVK,NOTCH2,OLR1,PIAS3,PPBP,PRKCA,PRKCB,PRSS8,ROR1,SERPINA3,SPARCL1,SPP1,TNFRSF11B,TNFRSF19,TNFRSF9,TNFSF13B,WARS1
Disability progression: CEL	STAT3	transcription regulator	Activated	3.36	8.47e-15	CCL17,CD40,CHI3L1,CXCL13,CXCL9,DLL1,FASN,GFAP,GZMA,HBG1,IGFBP5,IL12B,IL1RN,IL23A,IL2RB,IL6,IL7,ITGB1,ITGB2,JAG1,KDR,LAG3,LTA,LYZ,MMP7,MMP9,NRP2,OSCAR,PDIA4,ROR1,SERPINA3,SPP1,TNFRSF1B,TNFRSF9,TXLNA,WARS1
Disability progression: CEL	IL1B	cytokine	Activated	3.368	9.95e-15	ADAM12,APOL1,BMP4,CCL17,CCL22,CD40,CD55,CEMIP2,CHI3L1,CXCL13,CXCL9,CYP3A4,DLL1,EGFR,EPO,FGFR3,HEXB,HPGDS,IGFBP5,IGFBP6,IL12B,IL1RN,IL23A,IL32,IL6,IL7,ITGB1,KDR,LGALS9,LTA,MFAP2,MMP7,MMP8,MMP9,OLR1,PIGR,SERPINA3,SPP1,TNFRSF11B,TNFRSF19,TNFRSF1B,TNFRSF9,TNFSF13B,TREM1
Disability progression: CEL	IL6	cytokine		2.154	1.2e-13	ANG,AXIN2,CD40,CEMIP2,COMP,CSF1R,CXCL13,CYP3A4,EGFR,EPO,FGL1,GFAP,IGFBP5,IGFBP6,IL12B,IL1RN,IL23A,IL2RG,IL6,IL7,ITGB1,KDR,LAG3,LYZ,MMP7,MMP8,MMP9,PPBP,ROR1,SERPINA3,SPP1,THPO,TNFRSF11B,TNFRSF1B,WARS1
Disability progression: CEL	cardiotoxin	chemical - other		2.719	1.49e-13	ANG,CCL17,CSF1R,CXCL13,DLL1,EPO,GSN,IL1RN,IL2RG,IL6,IL7,ITGB2,LTA,MMP7,MMP8,PIGR,SPP1,TNFRSF11B,TNFRSF1B,TREM1
Disability progression: CEL	NFkB (complex)	complex	Activated	3.722	4.52e-13	CCL17,CCL22,CD40,CD7,COL18A1,CST7,CXCL9,CYP3A4,EGFR,ERAP2,GFAP,IFNA4,IL12B,IL1RN,IL23A,IL32,IL6,ITGB1,JAG1,KDR,LTA,LTB,MMP9,OLR1,SELPLG,SERPINA3,SPP1,STX4,TNFRSF11B,TNFRSF9
Disability progression: CEL	IFNG	cytokine		2.63	1.36e-12	APOL1,CALCOCO2,CCL17,CCL22,CD40,CD55,CD72,CDCP1,CHI3L2,CRIM1,CSF1R,CXCL13,CXCL9,CYP3A4,DLL1,ERAP2,FASN,GFAP,GPT,IL12B,IL1RN,IL23A,IL2RB,IL32,IL6,IL7,ITGB1,ITGB2,JAG1,KDR,LAG3,LGALS9,LTA,LTB,MMP9,OLR1,PIGR,PRKCA,PRSS8,SPP1,THPO,TMCC3,TNFRSF11B,TNFRSF1B,TNFSF13B,TREM1,WARS1
Disability progression: CEL	tetradecanoylphorbol acetate	chemical drug	Activated	3.131	5.25e-12	ADCYAP1,BMP4,CD55,CDCP1,CGA,CRTAM,CSF1R,CXCL13,ECM1,EGFR,IGFBP5,IGFBP6,IL12B,IL1RN,IL22RA2,IL23A,IL2RG,IL32,IL6,ITGB1,ITGB2,JAG1,LGALS9,LTA,LTB,LYZ,MMP7,MMP8,MMP9,OLR1,PPBP,PRKCA,PRKCB,PRKCG,SELPLG,SERPINA3,SPP1,TIE1,TNFRSF11B,TNFRSF1B
Disability progression: CEL	prostaglandin E2	chemical - endogenous mammalian	Activated	2.17	6.72e-12	ANXA2,CCL22,CD40,CD55,CST7,DLL1,EGFR,FASN,FMOD,GFAP,IGFBP5,IL12B,IL1RN,IL23A,IL2RG,IL6,ITGB1,MMP7,MMP9,PPBP,SPP1,TNFRSF11B,TREM1
Disability progression: CEL	MYD88	other	Activated	3.997	8.06e-12	AXIN2,CCL17,CD40,CXCL13,IFNA4,IGFBP5,IL12B,IL1RN,IL23A,IL32,IL6,IL7,JAG1,LTA,LTB,MMP7,MMP8,MMP9,OLR1,SPP1,TNFSF13B
Disability progression: CEL	IL1	group		2.575	1.38e-11	CD40,CD55,CHI3L1,CSF1R,CXCL9,EGFR,EPO,GFAP,IL1RN,IL2RB,IL6,IL7,ITGB2,LYZ,MMP7,MMP9,NRG1,NRP2,PIGR,TNFRSF11B,TNFRSF1B
Disability progression: CEL	IL13	cytokine		2.052	1.9e-11	CCL17,CCL22,CD40,CD72,CHI3L1,COL18A1,EGFR,FCRL3,FGFR3,GPNMB,GSN,IL12B,IL1RN,IL23A,IL32,IL6,JAG1,MMP7,MMP9,PRSS8,SPP1,TNFRSF11B,TNFRSF1B,TNFSF13B
Disability progression: CEL	TGFBR1	kinase	Inhibited	-2.238	9.81e-11	BMP4,CD40,FBLN5,FMOD,IL12B,IL1RN,IL22RA2,IL6,IL7,ITGB2,JAG1,LTB,PRKCB
Disability progression: CEL	IL2	cytokine		2.336	1.36e-10	CCL17,CCL22,CD40,CD8A,CPD,CSF1R,CST7,ECM1,FCMR,GFAP,GZMA,HLA-DQA2,IL12B,IL1RN,IL2RB,IL2RG,IL6,ITGB1,LTA,LTB,MMP9,MSRB3,PDIA3,RAF1,SELPLG,SPP1,TNFRSF11B,TNFRSF1B,TNFRSF9
Disability progression: CEL	ERBB2	kinase		2.067	1.54e-10	ADAM12,ANG,ANXA2,AXIN2,CDCP1,COL18A1,CPD,CSF1R,CXCL13,DAG1,DLL1,EGFR,FASN,IGFBP5,IGFBP6,IL6,ITGB1,JAG1,JAM2,KDR,LTA,MFAP2,MMP7,MMP9,NOTCH2,NPNT,NRBP1,NRG1,PCDHGA12,PDIA4,PRSS3,SERPINA3,SPARCL1,TMX3,TREM1
Disability progression: CEL	poly rI:rC-RNA	biologic drug		2.916	2.77e-10	APOL1,CCL17,CCL22,CD40,CXCL9,DLL1,GJD2,IFNA4,IGFBP6,IL12B,IL1RN,IL23A,IL2RG,IL32,IL6,JAG1,LAG3,LGALS9,LTA,LTB,LYZ,MMP9,NOTCH2,OLR1,PIGR,PRKAR1B,STAB1,TNFRSF11B,TNFSF13B,WARS1
Disability progression: CEL	TNF (family)	group	Activated	2.934	4.28e-10	CD40,CD72,CXCL9,CYP3A4,GFAP,IL12B,IL1RN,IL2RG,IL6,JAG1,KDR,LGALS9,MMP9,SOST,TNFRSF1B,TNFRSF9,TNFSF13B
Disability progression: CEL	GRN	growth factor	Inhibited	-3.001	6.15e-10	CD84,CD8A,CST7,DNAJB9,GPNMB,HEXB,IL12B,IL6,ITGB2,LAG3,LYZ,OLR1,SPP1,STAB1,TIE1
Disability progression: CEL	IL17A	cytokine		2.484	1.57e-09	CCL17,CCL22,CD40,CXCL13,CXCL9,GNLY,HEXB,IL12B,IL1RN,IL23A,IL2RG,IL32,IL6,JAG1,LAG3,MMP8,MMP9,SPP1,TNFRSF11B,TNFRSF1B,TNFSF13B
Disability progression: CEL	SB203580	chemical drug	Inhibited	-3.877	1.6e-09	APOL1,BMP4,CCL17,CD40,CD55,CST7,CXCL9,EPO,ERP29,HBG1,IL12B,IL1RN,IL23A,IL6,KDR,MMP8,MMP9,NEFH,OLR1,SPP1,TNFRSF11B,TREM1
Disability progression: CEL	SERPINE2	other	Inhibited	-2.632	5.28e-09	CCL17,CCL22,CXCL13,IL6,ITGB2,LTA,LTB,MMP9
Disability progression: CEL	interferon alpha	group		2.62	5.97e-09	ANXA2,APOL1,BMP4,CCL22,CD40,CD72,CD8A,COL15A1,CXCL9,CYP3A4,DAG1,EGFR,FASN,IL12B,IL1RN,IL2RB,IL32,IL6,IL7,ITGB1,LGALS9,TNFSF13B,WARS1
Disability progression: CEL	CD40	transmembrane receptor	Activated	3.935	8.27e-09	CCL17,CCL22,CD40,CD8A,IL12B,IL1RN,IL2RB,IL6,ITGB1,ITGB2,LTA,MMP9,NEFH,TNFRSF11B,TNFRSF9,TNFSF13B,TXLNA
Disability progression: CEL	N-acetylmuramyl-L-alanyl-D-isoglutamine	chemical - endogenous non-mammalian	Activated	3.737	1.22e-08	AXIN2,CCL17,CD40,IL12B,IL23A,IL6,ITGB2,MMP9,TREM1
Disability progression: CEL	CpG ODN 2006	chemical reagent		2.535	2.06e-08	CD40,CD55,CXCL9,DLL1,IFNA4,IL12B,IL23A,IL2RB,IL6,IL7,ITGB1,NOTCH2,PRKCB,SELPLG,TNFSF13B
Disability progression: CEL	CSF2	cytokine	Activated	3.86	2.56e-08	CCL17,CD40,CD8A,CLEC4C,CSF1R,CSNK2A2,IL12B,IL1RN,IL23A,IL32,IL6,LTA,LTB,MMP8,MMP9,NACA,OLR1,SPP1,TNFRSF1B,TNFRSF9,TREM1
Disability progression: CEL	simvastatin	chemical drug		-2.104	2.75e-08	CD40,CD55,CYP3A4,EPO,GPT,IL12B,IL23A,IL6,ITGB2,MMP9,OLR1,RAF1,SPP1,TNFRSF11B
Disability progression: CEL	IL1A	cytokine		2.352	3.17e-08	APOD,CD40,CYP3A4,EPO,IGFBP5,IL12B,IL1RN,IL32,IL6,ITGB1,JAM2,LGALS9,MMP9,SERPINA3,SPP1,TNFRSF11B
Disability progression: CEL	CSF1	cytokine	Activated	3.025	4e-08	CSF1R,CXCL9,GPNMB,GPT,IL12B,IL23A,IL2RB,IL6,ITGB1,LAG3,LGALS9,MMP9,MVK,OSCAR,SPP1,STAB1,TNFRSF1B
Disability progression: CEL	fluticasone propionate	chemical drug	Inhibited	-2.292	6.32e-08	CCL22,CHI3L1,CHIT1,CXCL9,FBLN5,IL1RN,MMP7,MMP9,OLR1,SPP1,TNFSF13B,WARS1
Disability progression: CEL	CEBPE	transcription regulator	Activated	2.351	9.96e-08	CSF1R,F7,IL1RN,IL6,LYZ,MMP8,MMP9,TNFSF13B
Disability progression: CEL	BHLHE40	transcription regulator		2.52	1.03e-07	CNTN1,DCBLD2,ECM1,FASN,IL12B,IL2RB,IL2RG,IL6,LTB,MMP7,MMP9,OLR1,PIGR,RAF1,SPARCL1,TNFRSF9
Disability progression: CEL	HDAC1	enzyme	Inhibited	-2.328	1.16e-07	AGAP3,ARHGAP5,AXIN2,BMP4,CSF1R,ECM1,EGFR,GABARAPL1,HBG1,IL6,ITGB1,KDR,MMP9,NEFH,OSCAR,SPP1,TNFRSF19
Disability progression: CEL	CD40LG	cytokine	Activated	3.361	1.92e-07	CCL17,CCL22,CD40,CD8A,EGFR,HLA-DQA2,IL12B,IL2RB,IL6,ITGB2,LTA,LTB,NEFH,PEX14,SELPLG,TNFRSF11B,TNFSF13B
Disability progression: CEL	Srgn	other	Activated	3.441	2.8e-07	CD8A,CXCL13,FCMR,IL12B,LYZ,MMP9,TREM1
Disability progression: CEL	RXRA	ligand-dependent nuclear receptor	Inhibited	-2.802	3.53e-07	CCL17,CCL22,CYP3A4,ECM1,EPO,FASN,GPD1,GPT,IGFBP6,IL12B,IL23A,IL32,IL6,IL7,LYZ,OLR1,SPP1
Disability progression: CEL	NR1H3	ligand-dependent nuclear receptor	Inhibited	-2.037	3.85e-07	APOD,CCL17,CD40,CD55,FASN,GPT,IL12B,IL1RN,IL6,LAG3,LYZ,MMP9,TNFRSF9
Disability progression: CEL	CD3 (complex)	complex		2.303	4.32e-07	ANG,CCL17,CCL22,CD8A,GZMA,HBG1,IGFBP5,IGFBP6,IL12B,IL2RB,IL2RG,IL32,IL6,LTA,PCYOX1,PDIA4,S100A11,SELPLG,ST8SIA3,TMX3,TNFRSF9
Disability progression: CEL	JUN	transcription regulator		2.19	4.33e-07	ADAMTS6,ANXA2,CCN3,CGA,CSF1R,EGFR,FBLN5,GPT,IGFBP6,IL12B,IL23A,IL6,ITGB1,KDR,MMP7,MMP8,MMP9,NEFH,SPP1
Disability progression: CEL	NFKB1	transcription regulator	Activated	3.515	4.37e-07	CCL17,CCL22,CD40,CHI3L1,CXCL9,EGFR,IL12B,IL1RN,IL23A,IL6,JAG1,LTA,LTB,MMP7,MMP9
Disability progression: CEL	E. coli lipopolysaccharide	chemical - endogenous non-mammalian	Activated	3.06	4.39e-07	CCL22,CD40,IL12B,IL23A,IL32,IL6,MMP9,TREM1
Disability progression: CEL	TCR (complex)	complex	Activated	2.964	4.56e-07	APOD,CCL17,CCL22,CXCL13,CXCL9,GZMA,IL23A,IL6,IL7,LTA,PDIA4,SERPINA3,SPP1,TNFRSF1B,TNFSF13B,TWSG1
Disability progression: CEL	pro-inflammatory cytokine	group	Activated	3.337	4.86e-07	CCN3,CD55,CXCL13,EPO,IL6,LGALS9,MMP9,OLR1
Disability progression: CEL	CD44	other		2.426	5.07e-07	CD8A,COL18A1,ECM1,FASN,IL1RN,IL6,ITGB2,MMP7,MMP8,MMP9,NPNT,PPBP,SPP1
Disability progression: CEL	HIVEP1	transcription regulator		-2.719	6.31e-07	CD40,EGFR,IL1RN,IL6,LTA,TNFRSF1B,TNFSF13B
Disability progression: CEL	alefacept	biologic drug	Inhibited	-3.167	6.31e-07	CD8A,CST7,CXCL9,GNLY,IL12B,IL23A,IL2RB
Disability progression: CEL	U0126	chemical drug		-2.179	6.45e-07	AXIN2,CCL17,CSF1R,CXCL9,EGFR,FASN,GFAP,GSN,IL12B,IL23A,IL6,ITGB1,JAG1,KDR,MMP9,PRKCB,SPP1,TNFRSF11B,UMOD,VCX2 (includes others)
Disability progression: CEL	IL3	cytokine		2.339	7.61e-07	CCL17,CCN3,CD40,CLEC4C,CSF1R,CXCL9,FASN,GZMA,IL12B,IL6,LTA,NACA,SERPINA3,TAX1BP1,TNFRSF9
Disability progression: CEL	enterotoxin B	biologic drug	Activated	3.625	8.69e-07	CCL17,CCL22,CD40,CXCL13,GPNMB,IL12B,IL6,SERPINA3
Disability progression: CEL	INSIG1	other		-2.083	9.11e-07	CCL17,CCL22,CXCL13,FASN,IL12B,IL6,MVK,OLR1,SELPLG
Disability progression: CEL	RNASE1	enzyme		2.082	1.04e-06	CCL22,CXCL9,IL12B,IL6,IL7
Disability progression: CEL	IL1RL2	transmembrane receptor	Activated	2.805	1.34e-06	CCL17,CCL22,IL23A,IL6,MMP9
Disability progression: CEL	azoxymethane	chemical toxicant		2.271	2.08e-06	BMP4,CCL17,FZD10,IL22RA2,IL6,MMP9,PRKCA,PRKCB
Disability progression: CEL	ETS1	transcription regulator		2.298	2.2e-06	BMP4,CRTAM,CSF1R,CST4,GZMA,IL12B,IL2RB,ITGB2,LTB,MMP7,MMP9,SPP1
Disability progression: CEL	SPI1	transcription regulator	Activated	2.555	2.4e-06	CCL17,CCL22,CD72,CHI3L1,CHIT1,CSF1R,IL12B,IL1RN,ITGB2,LTB,LYZ,OSCAR,SPP1,TREM1
Disability progression: CEL	Go 6976	chemical drug		-2.459	2.47e-06	CD55,IL12B,IL6,ITGB1,MMP9,PRKCA,TNFRSF9
Disability progression: CEL	EP300	transcription regulator	Activated	3.004	2.56e-06	ADAM12,AXIN2,CDCP1,CRIM1,CST7,FASN,IFNA4,IGFBP6,IL6,ITGB2,KCNIP3,KDR,LTA,MMP7,MMP9,OLR1,SH2D1A
Disability progression: CEL	IFN gamma	complex		2.449	2.86e-06	CHI3L1,CXCL9,IGFBP5,IL32,LGALS9,MMP9,SH2D1A,TNFRSF9
Disability progression: CEL	estriol	chemical - endogenous mammalian	Inhibited	-3.047	3.1e-06	CD40,IL1RN,IL23A,IL6,ITGB2,LTA
Disability progression: CEL	p38 MAPK	group		2.539	3.29e-06	CCL17,CD40,CD55,CXCL9,IGFBP5,IL12B,IL1RN,IL23A,IL32,IL6,ITGB2,JAM2,MMP9,SPP1,TREM1
Disability progression: CEL	PI3K (complex)	complex	Activated	2.791	3.58e-06	ADAM12,CD55,FBLN5,IL12B,IL1RN,IL23A,IL6,ITGB1,ITGB2,KDR,MMP9,SPP1,TREM1
Disability progression: CEL	ESR1	ligand-dependent nuclear receptor	Inhibited	-2.092	3.67e-06	AXIN2,BMP4,CCN3,CD55,CEMIP2,CGA,CRIM1,DCBLD2,DLL1,EGFR,FASN,GFAP,GOSR1,GSN,HPGDS,IGFBP5,IL6,JAG1,LANCL1,LTA,LTB,MICOS10-NBL1/NBL1,MMP9,MPDZ,OLR1,PCYOX1,SOST,SOSTDC1,SPP1,TAX1BP1,TNFRSF11B,WARS1
Disability progression: CEL	EGF	growth factor		2.344	4.1e-06	ADAMTS6,CCL17,CGA,CSF1R,CXCL13,EGFR,FASN,GFAP,IGFBP5,IL23A,IL6,ITGB1,MMP7,MMP9,NRG1,S100A11,SERPINA3,SPP1,TNFRSF11B,TNFRSF1B,TNFRSF9
Disability progression: CEL	NFAM1	transmembrane receptor		2.604	4.36e-06	CCL22,IL12B,IL6,LTA
Disability progression: CEL	C5AR1	g-protein coupled receptor	Activated	3.079	4.42e-06	CD40,CD55,CST7,IL12B,IL23A,IL6,MMP9
Disability progression: CEL	PDGFB	growth factor		2.252	4.42e-06	CCN3,EPO,IL1RN,IL6,MMP9,NOTCH2,SPP1
Disability progression: CEL	lipoteichoic acid	chemical - endogenous non-mammalian	Activated	3.018	4.42e-06	IL12B,IL1RN,IL23A,IL6,MMP9,TNFRSF11B,TREM1
Disability progression: CEL	IRF1	transcription regulator		2.546	4.53e-06	CD40,CXCL9,IFNA4,IL12B,IL23A,IL6,IL7,LTB,MMP9,PIGR,TNFSF13B
Disability progression: CEL	concanavalin a	chemical drug		2.667	4.53e-06	EGFR,GPT,IL1RN,IL23A,IL32,IL6,ITGB2,MMP9,SPP1
Disability progression: CEL	PDCD1	transmembrane receptor	Inhibited	-2.817	4.84e-06	CD40,CD8A,CST7,FCRL3,GNLY,GZMA,IL6
Disability progression: CEL	CD28	transmembrane receptor		2.277	5.5e-06	CXCL13,GZMA,HBG1,IFNA4,IGFBP5,IGFBP6,IL23A,IL6,IL7,LTA,PCYOX1,TMX3,TNFRSF1B,TWSG1
Disability progression: CEL	IKBKB	kinase		2.26	5.89e-06	CCL17,CSF1R,FASN,IFNA4,IGFBP6,IL12B,IL1RN,IL6,LTB,MMP9,TNFRSF11B,TNFRSF1B,TNFRSF9
Disability progression: CEL	IL10RA	transmembrane receptor	Inhibited	-3.014	6.31e-06	BMP4,CCL22,CCN3,CD40,CST7,ECM1,IL12B,IL1RN,IL23A,IL2RG,IL6,OLR1,TREM1
Disability progression: CEL	APP	other	Activated	2.94	7.37e-06	ADCYAP1,ATP5PF,AXIN2,BMP4,CD40,COL18A1,CSF1R,CSNK2A2,EGFR,GFAP,IGFBP5,IL12B,IL6,IL7,MMP8,MMP9,NEFL,NRG1,NRP2,OLR1,PRKCA,PRKCB,PRKCG,TNFRSF11B,ZDHHC14
Disability progression: CEL	CLEC7A	transmembrane receptor	Activated	2.783	8.1e-06	CCL17,CCL22,IL12B,IL23A,IL6
Disability progression: CEL	myelin oligodendrocyte glycoprotein (35-55)	chemical reagent	Activated	2.627	8.2e-06	IL12B,IL23A,IL6,LAG3
Disability progression: CEL	captopril	chemical drug		2.163	8.86e-06	EPO,IGFBP6,IL1RN,IL6,MMP9,S100A11,SPP1
Disability progression: CEL	resolvin E1	chemical - endogenous mammalian	Inhibited	-2.433	9.53e-06	CD55,IL12B,IL6,SPP1,TNFRSF11B
Disability progression: CEL	sanglifehrin A	chemical reagent		-2.345	1.09e-05	CCL17,CXCL9,IL12B,IL23A
Disability progression: CEL	zymosan	chemical - endogenous non-mammalian	Activated	2.524	1.13e-05	CCL17,CCL22,CD40,IL12B,IL23A,IL6,LGALS9
Disability progression: CEL	TLR	group		2.701	1.23e-05	CD40,IFNA4,IL12B,IL6,JAG1,NOTCH2,TNFSF13B,TREM1
Disability progression: CEL	cytokine	group		2.08	1.23e-05	ADAM12,ANG,CCL22,CCN3,CD40,GFAP,IL6,MMP9,TNFRSF1B
Disability progression: CEL	IL33	cytokine	Activated	3.562	1.27e-05	CCL17,CCL22,CD40,CD72,IL1RN,IL2RB,IL2RG,IL32,IL6,JAG1,MMP9,SELPLG,SOST,TNFRSF1B,TNFRSF9
Disability progression: CEL	IL22	cytokine	Activated	2.654	1.3e-05	CCL17,CCL22,CXCL13,GPT,IL12B,IL23A,IL6,MMP9,SERPINA3
Disability progression: CEL	fingolimod	chemical drug		-2.117	1.32e-05	CCL17,CD40,CXCL13,FASN,IL23A,IL6,ITGB2
Disability progression: CEL	IgE	complex		2.238	1.38e-05	CCL17,CCL22,CD40,COL18A1,GSN,IL12B,IL6,LTA,PRKCA,SPP1,TNFRSF11B,TNFRSF1B,TNFRSF9
Disability progression: CEL	IL36A	cytokine		2.591	1.5e-05	CD40,IL12B,IL23A,IL6,MMP9
Disability progression: CEL	TLR9	transmembrane receptor	Activated	3.489	1.74e-05	CCL17,CD40,CXCL9,FCMR,IFNA4,IL12B,IL23A,IL6,LTA,TNFRSF1B,TNFSF13B
Disability progression: CEL	SPP1	cytokine		2.053	2.2e-05	EGFR,GFAP,IL12B,IL6,JAG1,MMP7,MMP9,RAF1,SPARCL1,SPP1
Disability progression: CEL	CLEC10A	other	Inhibited	-2.63	2.94e-05	ENDOU,IL12B,IL6,MMP8,MMP9
Disability progression: CEL	ITGB1	transmembrane receptor		2.091	2.96e-05	DAG1,DLD,EPO,FGFR3,GFAP,IL12B,IL1RN,IL6,MMP9
Disability progression: CEL	ILF3	transcription regulator	Inhibited	-2.341	3.1e-05	CCL22,CD40,CHI3L1,EGFR,IL1RN,IL6,MVK
Disability progression: CEL	PPARG	ligand-dependent nuclear receptor	Inhibited	-3.017	3.23e-05	CCL17,CCL22,CD40,EGFR,FASN,GFAP,GPD1,GPT,IGFBP5,IGFBP6,IL23A,IL6,MMP9,OLR1,SPP1,VSIR
Disability progression: CEL	TLR7	transmembrane receptor		2.781	3.28e-05	CD40,CXCL13,CXCL9,FCMR,IFNA4,IL12B,IL23A,IL6,LTA,TAFA4
Disability progression: CEL	MAVS	other	Activated	3.593	3.44e-05	CCL22,CHIT1,IFNA4,IL12B,IL23A,IL6,SPP1,TNFRSF11B
Disability progression: CEL	CpG ODN 2395	chemical reagent		2.586	3.45e-05	CD40,IL12B,IL23A,IL6
Disability progression: CEL	PRDX1	enzyme		2.131	3.45e-05	ECM1,IL12B,IL6,MMP9
Disability progression: CEL	CD3E	transmembrane receptor		2.061	3.53e-05	CCL17,CCL22,IL6,LTA,MMP9,TNFRSF1B,TWSG1
Disability progression: CEL	SAA	group	Activated	2.748	3.74e-05	CCL17,IL12B,IL1RN,IL23A,IL6
Disability progression: CEL	COLQ	other	Inhibited	-2.156	3.81e-05	BMP4,DAG1,ECM1,FBLN5,MFAP2,MMP9
Disability progression: CEL	triamterene	chemical drug		2.312	3.81e-05	ANXA2,CDCP1,GPNMB,IL6,S100A11,SPP1
Disability progression: CEL	TSLP	cytokine	Activated	2.663	4.13e-05	CCL17,CD40,CXCL9,IL12B,IL32,IL6
Disability progression: CEL	semaxinib	chemical drug		2.014	4.23e-05	CCL22,CD8A,CHI3L1,CXCL13,IL2RB,IL6,KDR,MMP9
Disability progression: CEL	TLR3	transmembrane receptor	Activated	3.174	4.33e-05	CCL17,CD40,IFNA4,IL12B,IL1RN,IL23A,IL6,JAG1,TNFRSF1B,TNFSF13B,TREM1
Disability progression: CEL	SOCS3	phosphatase		-2.377	4.83e-05	CD40,FASN,IL12B,IL1RN,IL23A,IL6,TNFRSF1B
Disability progression: CEL	taurocholic acid	chemical - endogenous mammalian		2.074	4.83e-05	APOD,BMP4,CRIM1,IL6,KDR,PRSS3,TREM1
Disability progression: CEL	MAPK3	kinase		2.029	5.13e-05	BMP4,CGA,IL6,ITGB1,MMP9,SELPLG,SPP1
Disability progression: CEL	GLI1	transcription regulator	Activated	2.53	5.44e-05	ANG,CHI3L1,CRTAM,EGFR,G3BP2,GOSR1,IGFBP6,IL6,KLRC3,MMP9,NRG1,S100A11,SPP1,TMCC3,TNFRSF9,TNFSF13B
Disability progression: CEL	IL7	cytokine	Activated	2.571	5.98e-05	CD8A,IL6,IL7,LTA,LTB,MMP9,SELPLG,TNFRSF9
Disability progression: CEL	RIGI	enzyme		2.076	5.98e-05	CCL22,CHIT1,DLL1,IFNA4,IL23A,IL6,SPP1,TNFRSF11B
Disability progression: CEL	TGM2	enzyme	Activated	2.537	6.16e-05	CCL22,CD300C,EPO,IL6,LGALS9,LILRA5,MMP8,MMP9,SPP1,TNFRSF11B
Disability progression: CEL	TICAM1	other	Activated	2.999	6.58e-05	CD40,CXCL13,IFNA4,IL12B,IL23A,IL6,JAG1,TREM1
Disability progression: CEL	atorvastatin	chemical drug	Inhibited	-2.798	6.61e-05	CD40,CD55,EGFR,FASN,IL6,ITGB2,MMP9,MVK,OLR1,SPP1
Disability progression: CEL	Ap1	complex	Activated	2.755	6.66e-05	CD40,GFAP,IL12B,IL23A,IL6,MMP7,MMP8,MMP9,RSPO3
Disability progression: CEL	NOD2	other	Activated	3.045	7.09e-05	AXIN2,CD40,IL12B,IL23A,IL6,TNFRSF9
Disability progression: CEL	cycloheximide	chemical reagent	Activated	2	7.64e-05	ADCYAP1,CD55,CD8A,EGFR,IGFBP5,IGFBP6,IL1RN,IL6,MMP7,OLR1,PIGR,SPP1,TNFRSF11B
Disability progression: CEL	BCL2	transporter	Activated	2.76	7.71e-05	GZMA,IGFBP6,IL12B,IL23A,IL6,ITGB1,MMP9
Disability progression: CEL	immethridine	chemical reagent	Inhibited	-2.627	8.31e-05	IL6,OLR1,SERPINA3,SPP1
Disability progression: CEL	imiquimod	chemical drug	Activated	3.187	8.41e-05	CCL22,CD40,COMP,DAG1,HEXB,IL12B,IL1RN,IL23A,IL6,ITGB2
Disability progression: CEL	CAMP	other	Activated	2.877	8.62e-05	CXCL13,IL12B,IL1RN,IL23A,IL6,ITGB2,TNFSF13B
Disability progression: CEL	lithocholic acid	chemical - endogenous mammalian	Inhibited	-2.206	8.78e-05	CD40,CYP3A4,IL12B,IL23A,IL6
Disability progression: CEL	REL	transcription regulator		2.458	9e-05	CD40,FBXL4,IL12B,IL23A,IL32,IL6,KDR,MMP9,TNFSF13B,VTI1A
Disability progression: CEL	TLR2	transmembrane receptor	Activated	3.021	9.82e-05	CD40,GPT,IL12B,IL1RN,IL23A,IL6,MMP9,OLR1,TREM1
Disability progression: CEL	ZBTB10	transcription regulator	Activated	3.366	0.000104	CD40,CD8A,IL12B,IL1RN,IL23A,IL32,IL6,LTA
Disability progression: CEL	methotrexate	chemical drug	Inhibited	-2.411	0.00011	CSF1R,FASN,GSN,GZMA,IGFBP5,IL6,PRKCB,S100A11,SPP1,TNFRSF11B
Disability progression: CEL	ADA	enzyme		-2.523	0.000112	CCL17,IL6,MMP9,SPP1
Disability progression: CEL	SOCS2	other	Activated	2.125	0.000112	CD40,CXCL9,FASN,IL6
Disability progression: CEL	PF4	cytokine	Activated	2.757	0.000115	CCL22,IL12B,IL1RN,IL23A,IL6,THPO
Disability progression: CEL	FCGR2A	transmembrane receptor	Activated	2.824	0.000152	CCL22,CD40,IL12B,IL23A,IL6
Disability progression: CEL	TLR4	transmembrane receptor	Activated	2.857	0.000153	CD40,FASN,GFAP,IFNA4,IL12B,IL23A,IL2RB,IL6,JAG1,LTA,MMP9,SPP1,TREM1
Disability progression: CEL	ETV6-RUNX1	fusion gene/product		-2.418	0.000158	CD40,CD72,CHI3L2,DLL1,IL7,ITGB1,ITGB2,LTB,MMP9,SPP1,TAX1BP1
Disability progression: CEL	EP4-D	chemical reagent	Inhibited	-2.628	0.000194	GZMA,IL12B,IL2RB,LTA,SH2D1A
Disability progression: CEL	HSP90B1	other		2.424	0.00021	CD40,IL12B,IL23A,IL6,ITGB2
Disability progression: CEL	CXCL10	cytokine		2.487	0.000216	GPT,IL6,LAG3,MMP9
Disability progression: CEL	RELB	transcription regulator		2.036	0.000267	C1orf162,CD40,CHI3L1,CXCL13,IL6,LTA,LTB
Disability progression: CEL	RXRB	ligand-dependent nuclear receptor	Inhibited	-2.519	0.000272	CCL17,CCL22,ECM1,EPO,FASN,IGFBP6,LYZ,SPP1
Disability progression: CEL	TLN1	other		2.586	0.000273	IL23A,IL6,ITGB1,MMP9
Disability progression: CEL	GNAS	enzyme		2.196	0.000282	CD55,CGA,FASN,IL6,MSRB3,PRKCB,SPP1,TNFRSF1B
Disability progression: CEL	docosahexaenoic acid	chemical drug		-2.23	0.000293	CD40,DNAJB9,FASN,IL12B,IL6,MMP9,RAF1,TNFRSF1B
Disability progression: CEL	CNTF	cytokine	Activated	2.498	0.000295	APOD,FASN,GFAP,GPNMB,HPGDS,IL1RN,SERPINA3,SPP1,THPO
Disability progression: CEL	IL5	cytokine		2.391	0.000338	ANXA2,CCL22,CD40,CD55,IL2RG,LTA,LTB,MMP9,NACA,TNFRSF9
Disability progression: CEL	ZC3H12A	enzyme	Inhibited	-2.296	0.00035	CD72,FCRL1,IL12B,IL2RG,IL6,MMP9,PDIA4,TNFRSF1B
Disability progression: CEL	tyrphostin AG490	chemical drug		-2	0.000371	GFAP,IL6,IL7,MMP9,OSCAR,SPP1
Disability progression: CEL	PF-4878691	chemical drug		2.604	0.000377	CD40,IFNA4,IL12B,IL6
Disability progression: CEL	PRKCQ	kinase		2.369	0.000377	IL6,ITGB1,MMP9,PRKCB
Disability progression: CEL	lisinopril	biologic drug	Activated	2.132	0.000377	ITGB2,KDR,MMP8,MMP9
Disability progression: CEL	BCL6	transcription regulator		-2.088	0.000377	CD72,CPD,FCRL1,FMOD,GABARAPL1,IL12B,IL23A,IL2RB,IL6
Disability progression: CEL	NFAT (family)	group		2.537	0.00039	CD40,IL12B,LAG3,LTA,OSCAR,SPARCL1
Disability progression: CEL	ELOVL3	enzyme	Activated	2.246	0.000463	GPNMB,ITGB2,LYZ,MVK,SPP1
Disability progression: CEL	MAP2K3	kinase		2.491	0.000463	CXCL9,IL12B,IL6,MMP9,OSCAR
Disability progression: CEL	peptidoglycan	chemical - endogenous non-mammalian	Activated	3.022	0.000525	CD40,IL12B,IL1RN,IL23A,IL6,ITGB2
Disability progression: CEL	infliximab	biologic drug	Inhibited	-2.818	0.000526	CCL17,GNLY,LAG3,LTA,TNFRSF9
Disability progression: CEL	mevalonic acid	chemical - endogenous mammalian		2.095	0.000556	CD40,CD55,FASN,IL6
Disability progression: CEL	Bay 11-7082	chemical - kinase inhibitor	Inhibited	-3.08	0.000633	CHI3L1,IL23A,IL2RB,IL6,MMP7,MMP9
Disability progression: CEL	cerivastatin	chemical drug		-2.011	0.000713	CD40,IL6,ITGB2,MMP9,TIE1
Disability progression: CEL	cilostazol	chemical drug		-2.138	0.000724	GFAP,IL23A,KDR,MMP9
Disability progression: CEL	ERK1/2	group		2.44	0.000796	CCL22,CD40,IL12B,IL6,JAM2,MAP4K1,MMP9,SPP1,TNFRSF11B,TREM1
Disability progression: CEL	HDAC	group	Inhibited	-2.082	0.000838	CSF1R,DLL1,EGFR,HNRNPAB,IL6,NPNT,SPP1
Disability progression: CEL	CCL5	cytokine	Activated	2.587	0.000846	CD40,GFAP,IL6,MMP9,OLR1
Disability progression: CEL	TLR8	transmembrane receptor		2.594	0.000855	CD40,IFNA4,IL12B,IL6
Disability progression: CEL	pembrolizumab	biologic drug	Activated	2.518	0.000855	CD8A,CXCL9,GZMA,LAG3
Disability progression: CEL	troglitazone	chemical drug	Inhibited	-2.855	0.000901	ANXA2,AXIN2,COL15A1,CXCL9,CYP3A4,EGFR,FASN,GPD1,IL6,MMP9,SPP1
Disability progression: CEL	ADORA2B	g-protein coupled receptor		2.047	0.000926	CCL17,IL6,MMP9,SPP1
Disability progression: CEL	OLR1	transmembrane receptor		2.019	0.00108	IL6,OLR1,OSCAR,SPP1
Disability progression: CEL	JNK	group		2.409	0.00109	CCL22,CD40,CD55,IL12B,IL23A,IL6,JAM2,MMP9
Disability progression: CEL	GW3965	chemical reagent	Inhibited	-2.493	0.00111	APOD,FASN,IL12B,IL1RN,IL6,MMP9
Disability progression: CEL	C3AR1	g-protein coupled receptor		2.184	0.00116	CD40,CD55,IL23A,IL6
Disability progression: CEL	RGFP966	chemical reagent	Activated	2.22	0.00117	APOD,CD55,IL1RN,PRKCG,SOSTDC1
Disability progression: CEL	CBX5	transcription regulator		-2.388	0.0012	AXIN2,ERAP2,LTB,MMP7,OLR1,SERPINA3
Disability progression: CEL	NfkB1-RelA	complex		2.496	0.00125	IL12B,IL6,MMP9,TNFRSF11B
Disability progression: CEL	E. coli B4 lipopolysaccharide	chemical toxicant	Activated	2.588	0.00127	CD40,CXCL9,GPNMB,IL12B,IL1RN,IL23A,IL6,STAB1,TNFRSF1B
Disability progression: CEL	EPCAM	other		-2.149	0.00134	IL6,MMP7,MMP8,PIGR
Disability progression: CEL	pristane	chemical toxicant		2.535	0.00134	IL12B,IL23A,IL6,TNFSF13B
Disability progression: CEL	IL21	cytokine		2.251	0.00138	CCL17,CXCL13,GZMA,IL23A,IL2RB,IL6,MMP9
Disability progression: CEL	SAMSN1	other	Activated	2.86	0.00143	CD40,IL12B,IL23A,IL6,LTA
Disability progression: CEL	ABCG1	transporter		-2.127	0.00144	CXCL13,FASN,IL12B,IL6
Disability progression: CEL	CpG oligonucleotide	chemical drug	Activated	2.597	0.00147	CD40,IL12B,IL23A,IL6,NOTCH2,OLR1,TNFSF13B
Disability progression: CEL	phorbol esters	chemical - other	Activated	2.707	0.0015	IL6,MMP9,PRKCA,PRKCB,PRKCG
Disability progression: CEL	NFIC	transcription regulator		2.469	0.00151	ADAM12,CHI3L1,GFAP,IL1RN,IL32,ITGB2
Disability progression: CEL	insulin	group	Inhibited	-2.941	0.00155	ADAM12,COL18A1,EGFR,EPO,ERP29,FASN,GFAP,GPD1,IGFBP5,IL6,MMP9,PRKCA,PRKCB,RSPO3,STX4,VTI1A
Disability progression: CEL	S100A8	other		2.115	0.00161	CXCL9,IL23A,IL6,MMP7,MMP9,NRG1,OLR1
Disability progression: CEL	trinitrobenzenesulfonic acid	chemical reagent		2.063	0.00165	ADAM12,IL12B,IL23A,IL6,MMP9
Disability progression: CEL	STAT3/STAT3	complex		2.56	0.00176	CXCL13,IL6,LTA,SERPINA3
Disability progression: CEL	PARP1	enzyme		2.325	0.00182	CXCL13,EGFR,FASN,IL12B,IL6,MMP9
Disability progression: CEL	CpG ODN 1668	chemical reagent		2.454	0.00188	CD40,IL12B,IL23A,IL6
Disability progression: CEL	SP600125	chemical drug		-2.219	0.00189	CCL16,CSF1R,CXCL9,FASN,IL12B,IL1RN,IL23A,IL6,MMP9,SPP1
Disability progression: CEL	STING1	ion channel		2.721	0.00236	CCL22,CHIT1,IFNA4,IL22RA2,IL23A,IL6,TNFRSF11B
Disability progression: CEL	N-ethyl-N-nitrosourea	chemical toxicant		2.604	0.00255	CCL17,CXCL13,SPP1,TNFRSF1B
Disability progression: CEL	lipid A	chemical toxicant		2.554	0.00255	CD40,IL12B,IL6,OLR1
Disability progression: CEL	ionomycin	chemical reagent		2.611	0.00256	CRTAM,IL12B,IL6,ITGB2,LTA,MMP9,SPP1
Disability progression: CEL	NR1H2	ligand-dependent nuclear receptor	Inhibited	-2.137	0.00268	FASN,IL1RN,IL6,MMP9,TNFRSF9
Disability progression: CEL	IL1R1	transmembrane receptor		2.362	0.0027	GFAP,IL1RN,IL6,MMP9
Disability progression: CEL	ibrutinib	chemical drug		-2.178	0.00274	BMP4,CD40,GZMA,IL6,ITGB1,MMP9
Disability progression: CEL	KITLG	growth factor		2.017	0.00301	CCL22,EPO,GFAP,IL1RN,IL6,KDR,PRKCA,PRKCB
Disability progression: CEL	ZFP36	transcription regulator	Inhibited	-2.808	0.00303	IL12B,IL23A,IL6,OSCAR,SPP1
Disability progression: CEL	adavosertib	chemical drug		2.083	0.00303	CCL22,CHIT1,IL23A,IL6,TNFRSF11B
Disability progression: CEL	vidutolimod	chemical drug	Activated	2.937	0.00315	CD40,IL1RN,IL6,SPP1,TNFSF13B
Disability progression: CEL	NR1H	group	Inhibited	-2.593	0.00321	APOD,CD40,FASN,IL12B,IL6,LTB
Disability progression: CEL	hydroxypropyl-beta-cyclodextrin	chemical drug	Inhibited	-2.465	0.0034	APOD,CXCL13,GFAP,IL6,SERPINA3
Disability progression: CEL	JUNB	transcription regulator		2.398	0.00341	CGA,FASN,FBLN5,IL12B,IL6,MMP9
Disability progression: CEL	DOCK8	other	Activated	2.627	0.00374	CD40,IL12B,IL6,LTA
Disability progression: CEL	SASH1	other	Activated	2.627	0.00393	CD40,IL12B,IL6,LTA
Disability progression: CEL	Esrra	ligand-dependent nuclear receptor		2.132	0.00411	ATP5PF,CCL17,GZMA,IL6,SPP1
Disability progression: CEL	TYK2	kinase	Activated	2.674	0.00491	CD8A,GZMA,IL12B,IL23A,LTA
Disability progression: CEL	minocycline	chemical drug		-2.416	0.00575	GFAP,IL6,ITGB1,TNFRSF1B
Disability progression: CEL	IRF7	transcription regulator	Activated	3.082	0.00619	CD40,CXCL9,IFNA4,IL6,LILRA5,TNFSF13B
Disability progression: CEL	RIPK1	kinase		2.053	0.00713	EGFR,IL12B,IL6,MMP9
Disability progression: CEL	BCR (complex)	complex	Activated	2.802	0.00802	CD40,CD7,FCMR,FCRL1,IL23A,IL2RB,IL6,ITGB1
Disability progression: CEL	RIPK2	kinase	Activated	2.654	0.00823	CCL22,CD40,FASN,IL23A,IL6
Disability progression: CEL	IRF5	transcription regulator		2.453	0.00838	IFNA4,IL12B,IL23A,IL6
Disability progression: CEL	E2F3	transcription regulator		2.037	0.00858	COL18A1,DAG1,FBLN5,INSL4,JAM2,SPARCL1
Disability progression: CEL	IFNL1	cytokine		2.502	0.00872	CD40,CXCL9,IL12B,IL6
Disability progression: CEL	BRD4	kinase	Activated	2.833	0.00878	CDCP1,IL6,ITGB1,MAP4K1,ROR1,SPP1
Disability progression: CEL	tacrolimus	chemical drug		-2.185	0.0104	APOD,CXCL9,GZMA,IL2RB,OSCAR,SPP1,TNFRSF1B
Disability progression: CEL	FGFR1	kinase		2.14	0.0177	BMP4,DLL1,FGFR3,IL6,NRG1
Disability progression: CEL	MET	kinase		2.281	0.0185	FMOD,IL6,ITGB1,LTA,PRKCA,SPP1
Disability progression: CEL	TBK1	kinase		2.286	0.0212	CD40,IFNA4,IL12B,IL6
Disability progression: CEL	miR-155-5p (miRNAs w/seed UAAUGCU)	mature microrna		-2.226	0.0217	CSF1R,EGFR,IL12B,IL23A,IL6
Disability progression: CEL	calcimycin	chemical reagent		2.03	0.023	CD40,IL12B,IL6,LTA
Disability progression: CEL	CLDN7	other	Activated	2.005	0.0263	MMP9,NRG1,PRSS8,SOSTDC1
Disability progression: CEL	CXCL8	cytokine		2.189	0.0263	COL18A1,IL32,ITGB2,MMP9
Disability progression: CEL	cholesterol	chemical - endogenous mammalian	Activated	2.677	0.0279	FASN,IL12B,IL1RN,IL6,LYZ,MMP8
Disability progression: CEL	SCD	enzyme	Inhibited	-2.258	0.0312	FASN,IL1RN,IL6,SPP1,TNFRSF9
Disability progression: CEL	DDIT3	transcription regulator		2.1	0.0321	IL12B,IL6,JAG1,WARS1
Disability progression: CEL	PKA	complex	Activated	2.306	0.0438	CD40,IL23A,IL6,TNFRSF11B
Disability progression: CEL	camptothecin	chemical drug		2.053	0.0687	ANXA2,CD300C,CD40,EGFR,GPNMB,IL6,MMP9,SIGLEC7,SPP1,TNFRSF1B
Disability progression: CEL	cantharidin	chemical drug	Activated	2.399	0.123	CSF1R,FASN,GABARAPL1,IL2RB,IL6,MMP9,RRAGC
Disability progression: CEL	RICTOR	other	Inhibited	-2.656	0.127	ATP5PF,IL6,PRKCA,PRKCB,PRKCG
Propensity matching: CombiWISE vs Brain damage	CTNNB1	transcription regulator		-2.008	4.19e-06	APOD,EDA,EDAR,FABP4,FASN,IL1R1,IL23A,NRP2,PDCD1,TNFRSF11B,TNFRSF19,TNFRSF1A,VEGFA
Propensity matching: CombiWISE vs Brain damage	LEP	growth factor		-2.057	9.43e-06	APOA1,FABP3,FABP4,FASN,IL1R1,NAMPT,TNFRSF11B,TNFRSF1A,VEGFA
Propensity matching: CombiWISE vs Brain damage	resiquimod	chemical drug		-2.267	2.07e-05	BMP6,ETS2,FCGR2A,FH,IL23A,NAMPT,TNFRSF1A,VEGFA
Propensity matching: CombiWISE vs Brain damage	NFKBIA	transcription regulator		-2.166	0.000217	A2M,ALOX15B,APOA1,CSF1,DAG1,TNFRSF11B,VEGFA
Propensity matching: CombiWISE vs Brain damage	STAT3	transcription regulator		-2.554	0.000355	A2M,FASN,IL1R1,IL23A,NAMPT,NRP2,PDCD1,TNFRSF1A,VEGFA
Propensity matching: CombiWISE vs Brain damage	CDKN2A	transcription regulator		2.029	0.000471	A2M,CSF1,FASN,IL2RG,TNFRSF1A,VEGFA
Propensity matching: CombiWISE vs Brain damage	JUN	transcription regulator		-2.064	0.000507	A2M,CCN3,CSF1,FABP4,IL23A,NAMPT,VEGFA
Propensity matching: CombiWISE vs Brain damage	TLR9	transmembrane receptor		-2.633	0.000508	CSF1,FLT3LG,IL23A,NAMPT,UAP1
Propensity matching: CombiWISE vs Brain damage	VEGF	group		-2.113	0.000524	A2M,EDA,FABP4,IL1R1,NAMPT,TNFRSF11B,VEGFA
Propensity matching: CombiWISE vs Brain damage	RELA	transcription regulator		-2.042	0.00235	A2M,IL23A,NAMPT,TIAM1,TNFRSF11B,VEGFA
Propensity matching: CombiWISE vs Brain damage	HGF	growth factor		-2.108	0.00244	A2M,CSF1,EDA,NAMPT,TNFRSF1A,VEGFA
Propensity matching: CombiWISE vs Brain damage	RAF1	kinase	Inhibited	-3.196	0.00272	IL1R1,IL23A,TIAM1,VEGFA
Propensity matching: CombiWISE vs Brain damage	Ca2+	chemical - endogenous mammalian		-2.545	0.0094	FABP4,FASN,TNFRSF11B,VEGFA
Disability progression: CombiWISE	TP53	transcription regulator	Activated	2.83	0	A2M,ACACB,ACP2,ADAM12,AK1,AKR1B1,ALDH1A1,ANGPTL4,ANTXR1,APAF1,APOE,APOL1,ARHGAP1,ATAD2,ATG5,AXIN2,BAG3,BDNF,BIRC5,BMP1,BTK,BUB1,CAMK2B,CAMK2D,CARHSP1,CARS1,CCL2,CCL20,CCL5,CCN2,CCNB1IP1,CD274,CD47,CD70,CDC25B,CDH3,CDK1,CDKN2D,CDKN3,CHEK1,CHEK2,CKB,CKM,CLIC4,CLTC,COL13A1,COL18A1,COL1A1,COL9A1,COX7A1,CPT1B,CSF1,CSF2,CSF2RA,CSF3R,CSK,CTNNB1,CTSB,CTSD,CTSF,CTSH,CXCL3,CXCL8,CYB5A,DCK,DCN,DDR1,DEF6,DNA…
Disability progression: CombiWISE	RELA	transcription regulator		-2.18	0	A2M,ADAMTS4,AGT,APOE,BIRC5,CAMP,CCL2,CCL20,CCL22,CCL5,CCN2,CD14,CD274,CD40,CEMIP2,CFB,COL1A1,CSF2,CTCF,CTSB,CXCL11,CXCL3,CXCL8,CXCL9,CYP3A4,EGFR,EHF,ERAP2,ERBB2,EWSR1,F3,FAS,FGF8,GCH1,GDF15,HNF4A,ICAM1,IFNGR2,IFNL1,IGF1R,IGFBP2,IGHM,IL12A,IL12B,IL15RA,IL17C,IL20,IL23A,IL32,IL4,IL6,IL9,IRF1,IRF4,ISG15,ITCH,KRT18,LTA,LTB,MDM2,MIA,MMP3,MMP7,MMP8,MMP9,MST1R,MUC1,NAMPT,NANOG,NPPB,NR4A1,OLR1,PARP1,PDGF…
Disability progression: CombiWISE	APP	other	Inhibited	-2.56	0	ABL1,ACHE,ADAM19,ADAMTS4,ADCYAP1,AK1,APBB1,APLP2,APOE,ARF6,ATG5,AXIN2,BCL2L2,BDNF,BMP6,CAMK2D,CCL2,CCL20,CCL21,CCL5,CCN2,CD40,CD74,CD86,CDC37,CDH2,CDH3,CDK1,CKB,CLIC1,CLTC,COL13A1,COL18A1,CRK,CRLF1,CSF1,CSF2,CSF2RB,CSF3,CSNK2A2,CTNNB1,CTSB,CTSD,CUL3,CXCL3,CXCL8,DCN,DLG4,EGFR,EIF5A2,ERBB2,ESR1,ETS2,FABP3,FAP,FBL,FCGR2A,FLNA,GABBR2,GAPDH,GBP6,GDF15,GDI2,GFAP,GHR,GPI,GSTP1,HAVCR2,HCAR2,HGF,HMGB1,HSP…
Disability progression: CombiWISE	NFKB1	transcription regulator	Inhibited	-3.3	0	A2M,ADAMTS4,AKR1B1,APOE,CCL2,CCL20,CCL22,CCL5,CCN2,CD274,CD40,CD70,CD83,CD86,CFB,COL1A1,CSF1,CSF2,CSF2RA,CSF3,CTCF,CTSB,CXCL11,CXCL16,CXCL3,CXCL8,CXCL9,EGFR,EHF,FAS,FGA,GFRA1,GJA1,ICAM1,IFNGR2,IFNL1,IGHM,IL12A,IL12B,IL17C,IL20,IL23A,IL6,IRF1,IRF4,ISG15,LTA,LTB,MCL1,MDM2,MMP10,MMP3,MMP7,MMP9,NAMPT,NPPB,NR4A1,PECAM1,PLEKHA7,PTGS2,PTX3,RPS6KB1,STAT1,STIM1,SYTL1,TGFB1,TNFRSF18,TNFSF15,VCAM1,VEGFA
Disability progression: CombiWISE	CEBPB	transcription regulator	Inhibited	-3.41	0	ADH7,ADM,AGT,ALDH1A1,ANTXR1,AOC1,APCDD1,ARPP19,ATAD2,BDNF,BIRC5,CCL2,CCL20,CCL5,CD14,CD274,CD74,CD86,CDC25B,CDH3,CDK1,CDKN3,CHEK1,CHEK2,CIRBP,COL1A1,CPB2,CSF3,CSF3R,CTCF,CTNNB1,CXCL16,CXCL3,CXCL8,CYB5A,CYP3A4,DCN,DLX3,DUT,DYNLT1,EFNB2,F7,F8,FAS,FBLN1,FCGR3A/FCGR3B,FSTL3,FTL,GABARAPL1,GAS1,GDF15,GFAP,HGF,HSPA8,ICAM1,IFNAR1,IFNGR2,IL11RA,IL12A,IL12B,IL18BP,IL24,IL3RA,IL4,IL6,IL7,INHBA,INSR,IRF4,KIF…
Disability progression: CombiWISE	JUN	transcription regulator		-2.1	0	A2M,ADAMTS6,ADH7,APOE,APOM,ARTN,BDNF,BIRC5,C5,CA3,CAMP,CCL2,CCL20,CCL8,CCN2,CCN3,CD14,CD274,CDH11,CDH2,CDK1,CGA,COL1A1,CRYAA/LOC102724652,CSF1,CSF2,CSF3,CXCL16,CXCL3,CXCL8,CYGB,DARS1,DOCK9,EGFR,EHD4,ERBB2,F3,FAS,FBLN5,FTL,GJA1,GNRH1,GOT1,GPT,GSTP1,ICAM1,IGF1R,IGF2,IGF2R,IGFBP2,IGFBP6,IL12B,IL23A,IL24,IL6,IL9,KDR,MDM2,MMP10,MMP12,MMP3,MMP7,MMP8,MMP9,MPZ,MZF1,NAMPT,NANOG,NGF,NPPA,NR4A1,OSM,PCSK1,PL…
Disability progression: CombiWISE	ERBB2	kinase		-2.26	0	ABL1,ACP2,ADAM12,ADAM17,ADAM19,AKT2,ANG,ANGPTL4,APLP2,ATP1B3,AXIN2,B3GALT6,BCAM,BIRC5,BMP1,BMP7,BUB1,CCL13,CCL18,CCL2,CCL20,CCL23,CCL5,CCN2,CD47,CDC25B,CDC37,CDH11,CDH2,CDH3,CDK1,CDKN3,CHCHD10,CHD7,CHEK1,CHST2,CHST3,COL18A1,COL1A1,COL6A1,COL6A3,CPD,CSF2,CST8,CTNNB1,CTSB,CUL3,CXCL13,CXCL3,CXCL8,DAG1,DERL1,DPT,DSG2,EFNB3,EGFR,EHF,ELK1,ERBB2,ERBB4,ESR1,F3,FASN,FEN1,FGF7,FSTL3,GBP6,GHR,GJA1,GZMH,H6PD…
Disability progression: CombiWISE	actinomycin D	biologic drug	Inhibited	-2.53	0	ADM,AGFG1,AGT,BDNF,BIRC5,CCL2,CCN2,CD70,CDH2,CGA,CPD,CTNNB1,CXCL8,F3,FAS,FASN,FEN1,FLNA,GAPDH,GCH1,GDA,GPI,GSTP1,HBEGF,IFNGR1,IGF1R,IGFBP5,IL1R2,IL6,IRF1,LTA,LTB4R,MCL1,MDM2,MMP12,MMP3,NGF,NPPB,NTF3,NTRK2,OSM,PDE3A,PLAUR,PTGS2,PTX3,RRM2B,SCGB3A1,SFRP1,SLC30A5,SOCS3,SPHK1,TGFB1,TNFRSF10B,TNFRSF1B,TNFRSF9,UBE2B,VEGFA
Disability progression: CombiWISE	CD40LG	cytokine		-2.13	0	ADAM17,APOBEC3G,APRT,BATF3,CA2,CCL15,CCL18,CCL2,CCL20,CCL22,CCL5,CCN2,CD40,CD70,CD83,CD86,CDC25B,CSF1,CSF2RA,CXCL8,EGFR,F3,FAS,FBL,G0S2,GCH1,HSPA1A/HSPA1B,ICAM1,IL12A,IL12B,IL12RB1,IL15,IL1RAP,IL24,IL36A,IL3RA,IL4,IL4R,IL6,INHBA,IRF1,IRF4,ISG15,ITGB2,LMAN2,LTA,LTB,MCL1,MED1,METAP1,MMP10,MRE11,NAMPT,NAP1L1,NET1,PEX14,PLAUR,PMVK,PTGS2,SELPLG,SERPINA10,SNX4,STAT1,STAT3,TNFRSF11A,TNFRSF11B,TNFSF8,TNF…
Disability progression: CombiWISE	resiquimod	chemical drug	Inhibited	-2.72	0	APOBEC3G,BMP6,CCL1,CCL2,CCL20,CCL22,CCL5,CD40,CD70,CD83,CD86,CHST2,CHST9,CLEC7A,CSF2,CSF3,CSK,CXCL11,CXCL13,CXCL3,CXCL8,CXCL9,DNAJB9,ETS2,FAS,FCGR2A,FCN1,FH,GDF15,GPNMB,HAVCR2,HCK,HSPB1,ICAM1,IFNL1,IGLL1/IGLL5,IL12A,IL12B,IL15,IL17A,IL23A,IL36A,IL4,IL6,IL7,INHBA,IRF4,ISG15,LAP3,LILRB1,LTA,MCL1,NAMPT,NLRP4,OAS1,PARK7,PLAT,PSMA4,PSMA6,PSMB1,PTGS2,PTX3,PVRIG,SELPLG,SEMA7A,SIGLEC1,SOCS3,STAT1,STX12,T…
Disability progression: CombiWISE	8-bromo-cAMP	chemical reagent		-2.34	0	ABL1,ADM,ALPG,AOC1,BIRC5,BMP7,BUB1,CAMP,CCN2,CDC25B,CDK1,CGA,CKB,CNTFR,CRYAA/LOC102724652,CSF2RB,CSF3R,CTSB,CTSD,DCN,EGFR,ENAH,ENTPD1,ESR1,FAS,FST,FUT8,GAA,GCH1,GFAP,GH1,GHR,GJA1,GNS,GSN,GSTP1,IFNGR1,IGF1R,IGF2,IL11RA,IL12RB1,IL15,IL20,IL24,IL4R,IL6,INHBA,INSR,INSRR,KDR,KRT18,LGMN,LIFR,LIPA,MANBA,MDM2,MMP7,MMP9,NPPA,P4HA2,PDE1A,PDGFB,PLAT,PPM1D,PPT1,PTGS2,REN,RPN1,RRM2B,SAT1,SFRP1,SFRP4,SHC1,SMUR…
Disability progression: CombiWISE	PLX5622	chemical drug	Inhibited	-2.23	0	CAMK2B,CAMK2D,CCL2,CCL20,CCL22,CCL5,CD14,CD200,CLEC7A,CSF1,CSF2,CSF2RB,CSF3,CTSD,CTSS,CXCL13,CXCL16,ECRG4,FCGR2A,GAA,GABBR2,GFAP,GJA1,GNRH1,HEXB,ICAM5,IL15,IL17A,IL1R1,IL2RG,IL4,IL4R,IL5RA,IL6,IL7,ITGB2,KLK6,LTA,LTB,NAMPT,NGF,NID2,OLFML3,OSM,PF4,PRKCG,SELPLG,STAB1,STAT1,SYT5,TGFB1,TMEM119,TNFRSF11B,TREM2,UNC93B1,VEGFA,VSIR
Disability progression: CombiWISE	TLR4	transmembrane receptor		-2.19	0	ADM,CCL1,CCL2,CCL20,CCL5,CCL8,CD14,CD200,CD274,CD40,CD70,CD86,CERS5,CFB,CMA1,CSF2,CSF3,CXCL3,CXCL8,DLK1,F3,FAS,FASN,FLT3LG,GFAP,GJA1,GRK2,HBEGF,HMGB1,ICAM1,IFNA14,IFNA16,IFNA7,IFNW1,IL12A,IL12B,IL15,IL15RA,IL17A,IL18BP,IL23A,IL4,IL6,INHBA,IRF1,ISG15,LILRB4,LTA,LYVE1,METTL1,MMP9,NPPA,NR4A1,PLAT,PTGS2,PTX3,RAC1,SMPDL3A,SOCS3,SPHK1,SPTLC2,STAT1,STAT3,TBK1,TGFB1,TNFSF8,TPM1,TREM1,TREM2,VCAM1
Disability progression: CombiWISE	EP300	transcription regulator	Inhibited	-2.81	0	ACACB,ACHE,ADAM12,AGT,ALPI,ATG5,AXIN2,BIRC5,BTK,CA2,CAMK2B,CAMK2D,CBL,CCL2,CD274,CKB,CKM,COL1A1,CRIM1,CRISPLD2,CRYAA/LOC102724652,CSF3,CST7,CXCL3,CXCL8,ERBB2,EWSR1,FASN,GFRA1,H2AC25,H6PD,IGF1R,IGFBP6,IL12RB1,IL15RA,IL17A,IL18R1,IL1R1,IL6,IL9,IRF6,ITGB2,KDR,KLK3,LEP,LTA,MDM1,MDM2,MEF2C,MIA,MMP7,MMP9,NANOG,NPPA,NR3C1,NR4A1,OLR1,PARP1,PDGFRB,PDLIM4,PKLR,PRLR,PTGS2,REN,SCT,SFTPC,SH2D1A,SOCS3,SPHK1,SP…
Disability progression: CombiWISE	methotrexate	chemical drug	Activated	2.98	0	ACACB,BDNF,C5,C8A,CCL13,CCL2,CCL21,CCL25,CCL5,CCL8,CDH2,CFB,CSF1,CTSS,CXCL11,CXCL8,ESRRA,FABP1,FAS,FASN,FGA,FGF7,GAPDH,GPI,GSN,GZMA,ICAM1,IGFBP5,IL12A,IL17A,IL4,IL4R,IL6,INSR,ITIH4,LILRB4,LRP1,LY96,MDM2,NR3C1,PTGS2,RAC1,RPS6KB1,S100A11,SERPING1,SFTPC,SOCS3,TGFB1,TNFRSF11B,UGT1A6,VCAM1
Disability progression: CombiWISE	IRF1	transcription regulator		-2.61	0	CCL2,CCL20,CCL5,CD274,CD40,CD74,CDH2,CFB,CTSS,CXCL11,CXCL16,CXCL3,CXCL8,CXCL9,EIF4A3,F3,FAS,IFNL1,IL12A,IL12B,IL12RB1,IL12RB2,IL15,IL18BP,IL23A,IL4,IL6,IL7,IRF1,IRF4,ISG15,LTB,MMP9,OAS1,PF4,PIGR,PLAAT3,PLAAT4,POLH,PTGS2,SLPI,STAT1,STAT3,TGFB1,TNFRSF1A,VCAM1
Disability progression: CombiWISE	PPARG	ligand-dependent nuclear receptor	Activated	2.57	0	AGT,ALOX15B,ANGPTL4,APAF1,APOA2,APOE,BIRC5,CA2,CCL1,CCL2,CCL22,CCL27,CCL5,CCN2,CCPG1,CD274,CD40,COL1A1,CPT1B,CSF3,CTNNB1,CUL3,CXCL3,CXCL8,DLK1,EGFR,ESRRA,FABP1,FABP3,FASN,FST,GAPDH,GDF15,GFAP,GPD1,GPT,H6PD,HCAR2,HGF,ICAM1,IGFBP5,IGFBP6,IL12A,IL17A,IL23A,IL4,IL6,IL9,INSR,KLK11,KLK6,KRT18,KRT20,LEP,MANBA,MMP3,MMP9,MUC1,NPPA,NPPB,NR4A1,OLR1,PECAM1,PF4,PMVK,PTGS2,RBP4,REN,SAP18,SAT1,SNX1,SOCS3,STIM1,…
Disability progression: CombiWISE	RIGI	enzyme		-2.27	0	BTK,CARD9,CCL2,CCL20,CCL22,CCL5,CCL8,CD70,CD83,CFB,COLEC12,CSF2,CTSS,CXCL11,CXCL8,ICAM1,IFNL1,IFNL2,IL11RA,IL12A,IL15RA,IL23A,IL4R,IL6,IRF1,ISG15,MST1R,OAS1,PLAUR,PTGS2,SERPING1,SOCS3,STAT1,TNFRSF11B,TNFRSF18,TNFSF12
Disability progression: CombiWISE	PARP1	enzyme	Inhibited	-2.51	0	CCL1,CCL5,CD274,CD83,CD86,COL1A1,CSF2,CTLA4,CXCL13,CXCL3,CXCL8,ECE1,EGFR,ERBB2,FAS,FASN,GBP6,GDF15,ICAM1,IL12B,IL17A,IL18BP,IL4,IL6,MDM2,MMP9,PARP1,PDCD1,PTGS2,SH3BP2,STAT1,TMOD3,TNFRSF10B,VCAM1,XCL1
Disability progression: CombiWISE	cyclic AMP	chemical - endogenous mammalian		-2.22	0	ACHE,ADCYAP1,AMH,ANTXR1,BDNF,CA2,CCL2,CCN2,CD86,CDC37,CDH2,CGA,CNTF,CTLA4,ENTPD1,ERBB2,ESRRA,F3,FMR1,GCH1,GJA1,GOT1,HBEGF,IGF2,IGFBP5,IL15,IL4,IL6,INHBA,INSR,KDR,LEP,MMP10,MMP9,NGF,NR4A1,NTF3,NTF4,PRLR,PRNP,PTGS2,RBP4,REN,SLC5A5,SOCS3,STAT1,STAT3,TG,TNFRSF10B,TRH
Disability progression: CombiWISE	SMPD1	enzyme		-2.26	0	C5,CCL2,CCL20,CCL25,CCL27,CCL5,CLCF1,COL1A1,CSF3,CTSB,CXCL11,CXCL8,CXCL9,GFAP,IL12A,IL6,MAP1LC3B,PF4,PPBP,TGFB1,TNFRSF1A
Disability progression: CombiWISE	troglitazone	chemical drug	Activated	2.42	0	AGT,ANGPTL4,AXIN2,BIRC5,BMP1,CARS1,CCL2,CCL5,CD86,CHCHD10,CKM,COL15A1,COL1A1,COX7A1,CPT1B,CSF2,CTNNB1,CXCL11,CXCL3,CXCL8,CXCL9,CYP3A4,DCN,EGFR,ELK1,ENTPD5,EPHA1,FABP3,FASN,G0S2,GDF15,GHRH,GPD1,HGF,HMGB1,ICAM1,IL6,ITM2A,KLK3,KRT20,LAMA4,LEP,MCL1,MMP3,MMP9,MUC1,NPPA,NR4A1,PPP2R5A,PTGS2,QKI,RACGAP1,RGS10,TFF2,TGFB1,TSN,TST,UGT1A6,VCAM1,VEGFA
Disability progression: CombiWISE	CCL11	cytokine	Inhibited	-2.63	0	BIRC5,BMP6,CCL16,CCL18,CCL2,CCL27,CCL8,CXCL11,CXCL3,CXCL8,CXCL9,FAS,GFAP,ICAM1,IL4,IL6,IL9,LEP,MMP3,PPBP,TNFSF14
Disability progression: CombiWISE	sulforafan	chemical drug	Activated	3.48	0	AGT,AKR1B1,ALDH1A1,APAF1,BIRC5,CCL2,CDC25B,COX7A1,CRYZ,CTSB,CXCL8,CYP3A4,EFNB2,ENTPD5,FAS,FBXL4,FTL,GSTA4,GSTP1,GZMH,HBEGF,ICAM1,IGF2R,IL12A,IL12B,IL17A,IL23A,IL4,IL6,KDR,MATK,MMP9,MST1R,OAS1,PDGFRB,PDK2,PMVK,PRDX5,PTGS2,SERPING1,SOCS3,STAT3,SULF2,TAX1BP1,TNFRSF10B,TST,UGT1A6,VCAM1,VEGFA,VEGFD
Disability progression: CombiWISE	RNASE2	enzyme	Inhibited	-2.75	0	CCL1,CCL2,CCL22,CCL23,CCL5,CCL8,CD300A,CD83,CD86,CSF1,CXCL9,IL12B,IL6,IL7,OSM,PPBP,TNFRSF1A
Disability progression: CombiWISE	ionomycin	chemical reagent		-2.05	0	BDNF,BTK,CCL2,CD70,CRTAM,CSF2,CSF3,CTLA4,CXCL8,ETS2,FAS,GCH1,HTR2A,ICAM1,ICOS,IL12B,IL17A,IL21,IL24,IL4,IL6,IL9,IRF4,ITCH,ITGB2,ITM2A,LAT,LTA,MMP10,MMP9,NGF,NR4A1,PDCD1,PRKCZ,PTGS2,STAT3,TGFB1,TNFRSF18,TNFSF14,XCL1
Disability progression: CombiWISE	resveratrol	chemical drug		2.1	0	ADAM17,APAF1,ATG5,BDNF,BIRC5,CCL2,CCL5,CD14,CD40,CD86,CTNNB1,CXCL3,CXCL8,DYNLL1,ECE1,EGFR,EPHA1,ESR1,F3,FAS,FASN,FNDC5,GDF15,ICAM1,IGF2,IL12B,IL17A,IL4,IL6,ISG15,KDR,KLK3,KRT20,LEP,MCL1,MICB,MMP3,MMP9,OAS1,PDGFB,PTGS2,RAN,SHH,SLC5A5,SOST,SPHK1,TGFB1,TNFRSF10B,TNFRSF11A,TNFRSF11B,ULBP1,ULBP3,VASP,VCAM1
Disability progression: CombiWISE	MAVS	other		-2.39	0	BTK,CARD9,CCL20,CCL22,CCL5,CCL8,CD70,CD83,CFB,COLEC12,CXCL11,CXCL8,ICAM1,IFNL1,IFNL2,IL11RA,IL12A,IL12B,IL15RA,IL18R1,IL23A,IL6,ISG15,MST1R,OAS1,PLAUR,SERPING1,SOCS3,STAT1,TNFRSF11B,TNFSF12
Disability progression: CombiWISE	MIF	cytokine	Inhibited	-2.48	0	ATG5,CCL2,CD84,COL1A1,CXCL16,CXCL3,CXCL8,FASN,HGF,ICAM1,IL12A,IL12B,IL15,IL15RA,IL17A,IL1R1,IL20,IL22RA1,IL23A,IL4,IL4R,IL6,IL7,ISG15,ITIH5,MAP1LC3B,MMP3,MMP9,PTGS2,TGFB1,TGFBI,VCAM1
Disability progression: CombiWISE	ruxolitinib	chemical drug		2.09	0	ADM2,BTK,CCL2,CD274,CD79A,COL1A1,COX7A2L,CTSD,CXCL13,ESR1,IFNL1,IL17A,IL17RB,IL4,IL6,ISG15,LGALS4,LIFR,MAP1LC3B,MCL1,NAMPT,PRDX5,PTGS2,STAT1,STAT3,TNFRSF18
Disability progression: CombiWISE	RAF1	kinase	Inhibited	-2.79	0	CA2,CD74,CSF2,CTNNB1,CTSH,CXCL3,DCBLD2,ELK1,ERBB2,ESR1,FAM171A1,FAS,HBEGF,HNRNPAB,HSPB1,IGBP1,IGF1R,IL12A,IL12B,IL1R1,IL23A,IL6,LAD1,LIFR,MMP3,MMP9,MZF1,NGF,NPPA,PLAT,PLAUR,PTGS2,RAC1,RAN,RET,SH2D1A,ST6GALNAC2,TIAM1,VEGFA
Disability progression: CombiWISE	HSF1	transcription regulator	Activated	2.5	0	AHSA1,ATAD2,BAG3,BMP7,CCL5,CCN2,CCT7,CD274,CDK1,COL18A1,CPT1B,CSF3,CTNNB1,DNAJA4,DNAJB1,DPT,EGFR,FASN,FBLN1,FGF4,FGF7,HCK,HMGB1,HSPA1A/HSPA1B,HSPA8,HSPB1,ICAM1,IL6,INHBA,LAMA4,LMAN2L,MCL1,MICB,MMP19,PLAAT4,PNPLA2,POSTN,RAB5C,SERPINH1,SHC1,STAT6,THBS2,UBC,VCAM1
Disability progression: CombiWISE	CAV1	transmembrane receptor	Activated	2.2	0	ADAM17,ADAMTS4,CD14,CD86,CTNNB1,CTSD,ESR1,FAS,HGF,HSPA8,ICAM1,IL6,INHBA,INSR,KDR,KRT18,KRT7,LEP,MDM2,NPPA,NR3C2,NR4A1,NTRK2,PDK2,PRLR,RAC1,RBM39,SLC5A5,SMAD4,TNC,TNFRSF1A,VCAM1
Disability progression: CombiWISE	MAPK	group		-2.13	0	ADAM12,BDNF,CCL2,COL1A1,CXCL8,DLG4,ESR1,F3,GJA1,HGF,IL17A,IL6,LEP,MMP10,MMP3,MMP7,MMP9,MUC4,NPPB,NR3C1,PIGR,PRKCZ,PTGS2,STAT1,VCAM1,VEGFA
Disability progression: CombiWISE	BCL2	transporter		-2.12	0	CD5,CDK1,CHGB,CKM,CSF2,CTSH,CXCL8,FAS,GZMA,HAVCR2,ICAM1,IGFBP6,IL12B,IL15,IL17A,IL21,IL23A,IL4,IL6,MCL1,MDM2,MMP9,PLAUR,RBL2,SPHK1,VEGFA
Disability progression: CombiWISE	SERPINE2	other	Activated	2.41	0	BDNF,CCL20,CCL21,CCL22,CCL5,CSF2,CXCL13,CXCL3,IL17A,IL21,IL4,IL6,ITGB2,LTA,LTB,MMP9
Disability progression: CombiWISE	LTBR	transmembrane receptor		-2.34	0	BATF3,BST1,CCL20,CCL21,CD70,CD74,CD86,COCH,CSF2,CXCL13,DSG2,GDA,ICAM1,IL6,PDGFRB,PRNP,TNFSF9,VCAM1
Disability progression: CombiWISE	NFKB1-RELA (complex)	complex		-2.47	0	ADAMTS4,CCL2,CCL20,CCL5,CSF2,CSF3,CXCL3,CXCL8,ICAM1,IL12B,IL15,IL6,MMP3,MMP9,PTGS2,TNFRSF11B,VCAM1
Disability progression: CombiWISE	captopril	chemical drug	Inhibited	-2.2	0	A2M,AGT,BGN,BIRC5,DLK1,EPO,F3,FCGR2A,FGA,IGFBP6,IL6,MMP9,MYO6,POSTN,PTGS2,REN,S100A11,SERPING1,SHH,TGFB1,TGFB3
Disability progression: CombiWISE	PKA (complex)	complex	Inhibited	-2.83	0	ANTXR1,APOE,BIRC5,CCN2,CD14,CD40,CDH2,CNTF,GHRL,GJA1,HNF4A,IGF1R,IL23A,IL4,IL6,IL9,IRF1,LEP,MMP3,MUC4,NGF,NR4A1,PCSK1,PKLR,PRKCZ,PTGS2,REN,SHH,TNFRSF11B
Disability progression: CombiWISE	alitretinoin	chemical drug	Activated	3.52	0	ACACB,ADAMTS4,ANGPTL3,APOA2,APOD,APOM,BMP7,CCL20,CCL8,CD14,CD83,CD86,CGA,CPT1B,CTNNB1,CXCL11,CXCL13,ESR1,FABP1,FASN,HNF4A,IFNGR1,IL6,IRF1,ISG15,KLK5,LTF,MMP9,MUC1,NPPA,TGFB1,TGFB3
Disability progression: CombiWISE	TYK2	kinase		-2.06	0	CD274,CD74,CSF3,CTSS,GBP6,GZMA,IFNAR1,IGHM,IL12A,IL12B,IL12RB1,IL12RB2,IL17A,IL18R1,IL23A,IRF1,ISG15,LIFR,LILRB2,LILRB4,LTA,OAS1,PNLIPRP1,SOCS3,STAT1,STAT3
Disability progression: CombiWISE	RNASE1	enzyme	Inhibited	-3.24	0	CCL1,CCL2,CCL22,CCL23,CCL5,CCL8,CXCL9,IL12B,IL6,IL7,OSM
Disability progression: CombiWISE	ERBB4	kinase	Inhibited	-2.23	0	ADAM19,ADAM9,BDNF,CCL2,CTNNB1,EFNB2,EGFR,ERBB4,FGF7,GHR,GJA1,GZMH,HBEGF,IGF2,IGFBP5,PTGS2,SERPINA3,SFRP1,SLPI,SOCS3,TNC,VEGFD
Disability progression: CombiWISE	kainic acid	chemical toxicant		-2.2	0	APOE,BDNF,BIRC5,CCL5,CD200,CHGB,CLTC,CNTF,EGFR,ERBB4,FGFR3,GFAP,GFRA1,GJA1,HBEGF,IL6,KDR,KLK6,MMP7,MMP9,NANOG,NGF,NR3C1,NR3C2,NR4A1,NTF3,NTF4,NTRK2,PLAT,PLAUR,PTGS2,RET,VEGFA
Disability progression: CombiWISE	MAP2K3	kinase		-2.31	0	CCL8,COL1A1,CXCL8,CXCL9,GSTP1,ICAM1,IL12A,IL12B,IL4,IL6,ISG15,MMP3,MMP9,NPPA,OSCAR,PTGS2,SLC5A5,STAT1,VEGFA
Disability progression: CombiWISE	TRIM26	other	Activated	3.11	0	CCL2,CCL25,CCL5,CLEC4C,CLEC5A,CLEC6A,CLEC7A,CXCL16,CXCL3,ICAM1,IL12A,IL12B,IL15,IL17C,IL23A,IL4,IL6,IL7,PTGS2,SOD3
Disability progression: CombiWISE	BAPTA-AM	chemical reagent		2.19	0	BDNF,CCL1,CCL2,CCL20,COL1A1,CXCL11,CXCL8,ELK1,FGF17,FGF8,ICAM1,IL1R1,IL6,NR4A1,PTGS2,SOCS3,VCAM1
Disability progression: CombiWISE	ciglitazone	chemical drug	Activated	2.23	0	AGT,APOE,CCL2,CCL5,CDK1,CXCL8,DES,ESR1,GFAP,GPD1,GSN,HGF,ICAM1,IGFBP2,IL12B,IL4,IL6,KLK3,LAMB1,MMP9,MUC1,NPPA,OLR1,PARP1,PTGS2,SFRP2,VCAM1
Disability progression: CombiWISE	enterotoxin B	biologic drug	Inhibited	-2.93	0	BDNF,CCL2,CCL22,CCL5,CD40,CSF2RA,CSF2RB,CSF3,CTLA4,CXCL13,CXCL3,GPNMB,ICAM1,IL12A,IL12B,IL17A,IL21,IL4,IL6,SERPINA3
Disability progression: CombiWISE	5-O-mycolyl-beta-araf-(1->2)-5-O-mycolyl-alpha-araf-(1->1')-glycerol	chemical - endogenous non-mammalian	Inhibited	-2.87	0	CCL2,CCL20,CCL8,CD40,CD83,CHST2,CXCL11,CXCL3,CXCL8,CXCL9,HBEGF,ICAM1,LRP12,MMP9,NAMPT,PTGS2,SLAMF7,SOCS3,SPHK1,VCAM1
Disability progression: CombiWISE	MEF2C	transcription regulator	Inhibited	-2.83	0	ACE2,BDNF,CCL2,CKB,CKM,COL1A1,CPT1B,DES,FAP,FGFR3,GFAP,GJA1,GNRH1,IL6,IRF4,KLK6,LAG3,MEF2C,MMP10,MMP12,MMP8,NPPA,NPPB,NR4A1,POSTN,PTGS2,S100A4,SFRP2,SOST,TPM1
Disability progression: CombiWISE	CREB1	transcription regulator	Inhibited	-2.79	0	ACHE,ADM,APOE,BAG3,BDNF,BIRC5,CA10,CABP7,CARS1,CD79A,CDC37,CDH11,CDH2,CGA,CHGB,CLMP,COCH,CPD,CRHBP,CRIM1,CTNNA2,CXCL8,ECM1,EHD4,ENTPD1,ESD,FASN,GAA,GDA,GDF11,GFRA1,GPNMB,HTR2A,IL4,IL6,INHBA,KIAA1549L,LEP,MCL1,MGAT4C,MVK,NECTIN3,NR4A1,NRP2,OXT,PAM,PCSK1,PDE3A,PLAT,PLXDC2,PLXNC1,PRCP,PTGS2,RBP4,RELT,REN,RSPO2,SAT1,SEMA7A,SFRP4,SLC35G2,ST6GALNAC5,STAT3,TG,TPO,TRH,VEGFA
Disability progression: CombiWISE	FABP5	transporter	Inhibited	-2.85	0	CXCL3,CXCL8,FABP3,IL17A,IL21,IL6,KLK6,LEP,PDPK1,PTGS2,SOCS3,VEGFA
Disability progression: CombiWISE	IFNAR1	transmembrane receptor		-2.21	0	CCL20,CCL5,CD274,CD40,CD47,CD86,CSF1,CXCL11,CXCL13,CXCL3,F7,FAP,GPT,IFNAR1,IFNGR1,IL12A,IL12B,IL15,IL17A,IL6,IRF1,ISG15,KLK11,KLK6,LAP3,OAS1,PLAT,PTGS2,RNASE2,SOCS3,STAT1,VCAM1
Disability progression: CombiWISE	isoproterenol	chemical drug		-2.07	0	ABL1,AGT,CDK1,CGA,CNTF,COL1A1,CSF3,GRK2,HSD17B7,IL6,LEP,MMP9,NAMPT,NGF,NPPA,NPPB,NR4A1,PDE3A,PDGFB,PLAT,PNPLA2,PRNP,PTGS2,RAB5C,REN,TGFB1,TNXB,TYRO3,VEGFA
Disability progression: CombiWISE	alpha-ketoglutaramate	chemical - endogenous mammalian		2.03	0	BMP1,BMP6,BMP7,CXCL3,FAP,FGF20,IL11RA,IL6,LGMN,MMP9,OSM,SOD3,TGFBI,TREM1,TREM2
Disability progression: CombiWISE	JUNB	transcription regulator		-2.12	0	APOM,BDNF,C5,CCL20,CD274,CGA,COL1A1,CSF2,CSF3,CXCL16,CXCL3,CXCL8,DARS1,FASN,FBLN5,IL12B,IL4,IL6,IL9,INHBA,MMP10,MMP3,MMP9,NAMPT,PLAUR,PNPLA2,VAMP8
Disability progression: CombiWISE	CpG ODN 2006	chemical reagent	Inhibited	-2.66	0	CCL2,CCL5,CD274,CD40,CD86,CSK,CXCL11,CXCL8,CXCL9,FCN1,HCK,ICAM1,IFNA14,IFNA16,IFNA7,IFNW1,IGLL1/IGLL5,IL12B,IL15RA,IL17A,IL23A,IL6,IL7,OAS1,PSMA4,PSMA6,PSMB1,PVRIG,SELPLG,SLAMF7,STAT1,TGFB1,TNFSF15,VASP,VCAM1,VOPP1,XRCC6
Disability progression: CombiWISE	rottlerin	chemical drug		2.4	0	APOBEC3G,BIRC5,CD274,CDK1,COL1A1,CXCL3,CXCL8,ECE1,ICAM1,IL32,IL4,MDM2,MMP9,MPZ,PDGFB,PTGS2,TNFRSF10B,VCAM1
Disability progression: CombiWISE	IKZF2	transcription regulator		2.26	0	CSF2,GZMA,ICAM1,ICOS,IL1R1,IL4R,IRF1,IRF4,LAG3,NR4A1,TNFRSF18,TNFRSF9
Disability progression: CombiWISE	METTL3	enzyme		-2.09	0	APAF1,BDNF,CCL2,CCL22,CD274,CDH2,CDH3,CSF2,DEF6,DES,FAS,HNF4A,ICAM1,IL17A,IL1R1,IL6,ISG15,JAG2,LRRTM3,MICOS10-NBL1/NBL1,MMP9,NANOG,NLRP1,NR4A1,OAS1,PARP1,PDGFRB,SFTPC,SOCS3,SYTL1,TNFRSF18
Disability progression: CombiWISE	lactic acid	chemical - endogenous mammalian	Activated	2.48	0	ACHE,AHSA1,CACYBP,CCL2,CCN2,CD274,COL18A1,CSF2,CTNNB1,CXCL8,DRGX,ENTPD1,FBLN1,FSTL3,GAA,GDF15,IGF2,IGFBP5,IGFBPL1,IL17A,KDR,LRP1,LY96,MFAP4,MMP9,NCR1,PARP1,STOM,SYT11,UFC1,XRCC4
Disability progression: CombiWISE	Go 6976	chemical drug		2.45	0	APOBEC3G,BMP6,CCL5,CD83,CHGB,CSF3,CXCL3,CXCL8,ERBB2,IL12B,IL6,MMP9,NPPA,PTGS2,TNFRSF9,VCAM1
Disability progression: CombiWISE	SPDEF	transcription regulator	Inhibited	-2.25	0	CCN2,CD40,CDH11,CDH2,COL13A1,COL1A1,COL6A1,COL6A3,CXCL8,EGFR,KLK3,PLAUR,SMAD4,TGFB1,TNC,VASP,WNT5A
Disability progression: CombiWISE	FABP3	transporter		2.03	0	BDNF,BIRC5,CCL2,CCL5,CDK1,CXCL8,EGFR,IL6,PTGS2,VEGFA
Disability progression: CombiWISE	nocodazole	chemical reagent		-2.02	0	CDK1,CDKN3,CSK,ESR1,FLNA,MAP2K2,MAP2K4,MCL1,MDM2,PF4,PPBP,PPM1D,PRKCG,PRKCZ,PTGS2,PTK2,RAF1,RPS6KB1,YES1
Disability progression: CombiWISE	apigenin	chemical - endogenous non-mammalian		2.31	0	ACE2,AIP,CCL2,CDK1,CTNNB1,CXCL3,CXCL8,ESR1,ICAM1,IL17A,IL17C,IL6,KLK3,LTA,MDM2,MMP8,MMP9,NPPA,PARP1,PTGS2,TNFRSF10B,VCAM1
Disability progression: CombiWISE	(S,R)-3-(4-hydroxyphenyl)-4,5-dihydro-5-isoxazole acetic acid, methyl ester	chemical reagent	Activated	2.84	0	CXCL16,CXCL8,IL12A,IL12B,IL15,IL15RA,IL17A,IL20,IL4,IL4R,IL6,IL7
Disability progression: CombiWISE	TLR6	transmembrane receptor		-2.1	0	CCL5,CSF2,CXCL8,IL12B,IL15,IL17A,IL23A,IL4,IL6
Disability progression: CombiWISE	ID1	transcription regulator	Inhibited	-2.64	0	ALDH1A1,BATF3,CCL1,CCN2,CGA,CUL3,FGFR3,GBP6,GZMA,HNF4A,ICAM1,IGF2,IL9,MDM2,MMP9,NANOG,PTK2,RAP1GAP,SHH,SLC5A5,SMARCC1,TG,XCL1
Disability progression: CombiWISE	manganese	chemical - endogenous mammalian	Inhibited	-2.03	0	BCL2L2,BDNF,CCL2,EFNB3,FGFR3,GAPDH,HGF,HSPA1A/HSPA1B,ICAM1,INHBA,ITM2C,KRT18,MXRA8,NLGN3,NRG3,PARK7,PTGS2,SEMA6A,TGFB1
Disability progression: CombiWISE	ADA	enzyme		2.04	0	CXCL3,DCK,IL4,IL6,MMP12,MMP9,PDE5A,PLAT,TGFB1,VEGFA
Disability progression: CombiWISE	MALP-2s	chemical reagent	Inhibited	-2.55	0	CAMP,CD40,CD86,CXCL3,IL12B,IL15,IL15RA,IL6,MCL1,PTGS2
Disability progression: CombiWISE	vismodegib	chemical drug	Inhibited	-2.48	0	A2M,CCL18,CCL2,CCL21,CD14,CSF3,CTNNB1,CXCL9,DCK,HGF,IGF2,IL6,SFRP2,TNFRSF11B,VEGFA
Disability progression: CombiWISE	THBS1	other	Activated	2.57	0	CCN2,CD274,COL1A1,IL6,INHBA,LAMA4,LRP1,MMP9,PARP1,TGFB1,THPO,TNFRSF10B,VEGFA
Disability progression: CombiWISE	RBCK1	transcription regulator		-2.1	0	CCL2,CCN2,CXCL11,CXCL3,CXCL8,ESR1,ICAM1,IFNGR1,IFNGR2,IL6,IRF1,VCAM1
Disability progression: CombiWISE	IRF5	transcription regulator		-2.23	0	CCL21,CCL5,COL1A1,CXCL11,IFNA14,IL12A,IL12B,IL23A,IL4,IL6,ISG15,NAMPT,OAS1,PTGS2,RAC1,STAT1,TGFB1,VEGFA
Disability progression: CombiWISE	luteolin	chemical drug	Activated	2.7	0	ACHE,BIRC5,EGFR,FAS,HNF4A,ICAM1,IGF1R,IL12B,IL17A,IL20,IL6,MMP9,PTGS2,TNFRSF10B,VEGFA
Disability progression: CombiWISE	TBK1	kinase	Inhibited	-3.23	0	CCL5,CD40,CD70,CD86,CXCL11,CXCL3,CXCL8,ICAM1,IFNL1,IFNL2,IL12A,IL12B,IL15,IL15RA,IL21,IL6,INHBA,ISG15,OAS1,PTGS2,VEGFA
Disability progression: CombiWISE	S100A4	other		-2.26	0	CCL1,CCL5,CLIC4,COL1A1,CSF3,CTNNB1,CXCL3,ICAM1,MDM2,MMP9,PF4,TPO,VCAM1
Disability progression: CombiWISE	SAMSN1	other		-2.46	0	CD40,CD70,HBEGF,IL12A,IL12B,IL15,IL15RA,IL23A,IL6,INHBA,IRF1,ISG15,LTA,PLAT,PTGS2,SOCS3,STAT1,TNFSF8
Disability progression: CombiWISE	GFI1	transcription regulator		2.28	0	CD40,CELA2A,CHD7,CSF1,CXCL8,ENTPD1,ETS2,GJA1,GZMA,ICAM1,IL1R1,IL6,IRF1,ISL1,LTA,MMP7,OSM,RAF1,RAG1,SERPINA3,STAT1,TBK1,TFF3,TNFRSF1A,TNFSF14
Disability progression: CombiWISE	IRF7	transcription regulator		-2.56	0	APOBEC3G,C5,CCL5,CCL8,CD40,CLEC4M,CTLA4,CXCL9,IFNA14,IFNA16,IFNA7,IFNL1,IFNL2,IFNW1,IL12A,IL15,IL15RA,IL6,IRF1,ISG15,LILRA5,MCL1,MICB,NAMPT,OAS1,STAT1,TPST1
Disability progression: CombiWISE	carrageenan	chemical drug		-2.43	0	CCL5,CXCL3,CXCL8,ESR1,GFAP,GRB10,ICAM1,IL6,NGF,NR3C1,PARP1,PTGS2,VEGFA
Disability progression: CombiWISE	ginkgolide B	chemical drug		2.18	0	CCL2,HTRA2,ICAM1,IL6,PECAM1,PF4,PRNP
Disability progression: CombiWISE	myelin oligodendrocyte glycoprotein (35-55)	chemical reagent	Inhibited	-3.05	0	CTLA4,IL12A,IL12B,IL17A,IL23A,IL6,LAG3
Disability progression: CombiWISE	nystatin	chemical drug		-2.06	0	CD40,CD86,CDH2,CXCL8,ICAM1,IL12B,IL6
Disability progression: CombiWISE	mir-27 (includes others)	microrna	Inhibited	-2.13	0	ACACB,BIRC5,COL1A1,CTNNB1,EDAR,EGFR,ESR1,FASN,IL15,IL6,MAP2K4,PNPLA2,PSAP,PTGS2,SEMA6A,SIGLEC1,YWHAQ
Disability progression: CombiWISE	POU2AF1	transcription regulator	Inhibited	-2.67	0	CCL22,CCL5,CD74,CD79A,CD83,CD86,CDC37,IGHM,IL17A,IL21,IL4,IL4R,IL6,IRF4,LCK,MCL1,RPS3,RRM2B,STAT3,STAT6,TGFB1
Disability progression: CombiWISE	BCR (complex)	complex		-2.26	0	BTK,CD300A,CD40,CD5,CD86,CDC37,CLCF1,CTCF,CTNNB1,CTSS,FAM107B,FAS,FCMR,FCRL1,GAPDH,GPI,ICAM1,IFNAR1,IL12RB1,IL1R2,IL23A,IL24,IL4,IL6,IRF4,KREMEN1,LCK,MCL1,NAMPT,PA2G4,PDCD1,PDE7A,PTGS2,PUS1,SLAMF7,STAT1,TNFSF8,TNFSF9
Disability progression: CombiWISE	GW3965	chemical reagent	Activated	2.48	0	ANGPTL3,APOD,APOE,CCL5,CD86,CHEK2,CSF3,CXCL8,FASN,GRAP2,HCAR2,IL12B,IL6,IL9,MICB,MMP9,PKLR,PTGS2,SOCS3,TNFSF14,VEGFA
Disability progression: CombiWISE	docetaxel	chemical drug		2.01	0	BIRC5,BUB1,CCL18,CCL5,CDH2,CDK1,CHEK2,CXCL11,CYP3A4,EDN3,EGFR,ERBB2,FAS,GSTP1,IGF1R,KDR,KLK3,MAP3K3,MCL1,MMP9,PDPK1,PTGS2,TNFRSF10B,VEGFA,YWHAZ
Disability progression: CombiWISE	C1Q (family)	group		2	0	CD274,CTNNB1,ICAM1,IL6,LRP1B,NGF,NTF3,PARP1,STX3,VCAM1
Disability progression: CombiWISE	MARK2	kinase		-2.26	0	CD70,CXCL3,IL12A,IL12B,IL15,IL4,IRF1,LEP,LTA,PTGS2
Disability progression: CombiWISE	PTPRJ	phosphatase	Inhibited	-2.96	0	CD70,CXCL3,HBEGF,IL12A,IL6,INHBA,LTA,PLAT,PLAUR,PTGS2,TG,TNFSF8,TPO
Disability progression: CombiWISE	CCDC88A	other	Activated	2.41	0	CTNNB1,CXCL3,IL12A,IL17A,IL23A,IL6
Disability progression: CombiWISE	RIPK2	kinase	Inhibited	-2.58	0	CCL22,CCL5,CD40,CD86,CLEC5A,CST5,CXCL3,FABP1,FASN,ICAM1,IL17A,IL23A,IL6,INSR,ISG15,OAS1,PNPLA2,STAT1,TNFRSF18,TNFSF15,VCAM1
Disability progression: CombiWISE	resatorvid	chemical drug	Activated	2.52	0	CCL2,CCL20,CXCL3,CXCL8,ICAM1,IL6,LYVE1,MMP9,NPPA,PTGS2,VCAM1
Disability progression: CombiWISE	MYOC	other	Activated	2.04	0	CA2,CDH11,DAG1,DPP7,EPHA2,IGFBP5,IGFBPL1,LAMB1,MFAP2,MPZ,NFASC,PLXNC1,QKI,SFRP1,SOSTDC1,VAPA
Disability progression: CombiWISE	DOCK8	other		-2.17	0	CD40,CD70,IL12B,IL15,IL15RA,IL6,INHBA,IRF1,ISG15,LTA,PLAT,PTGS2,STAT1,TNFSF8
Disability progression: CombiWISE	P2RX4	ion channel	Inhibited	-2.89	0	BDNF,COL1A1,CXCL3,ICAM1,IL6,MMP3,MMP9
Disability progression: CombiWISE	COP1	enzyme	Activated	2.02	0	APOE,CCL5,CXCL3,ESR1,FAS,GFRA1,GJA1,GPNMB,ICAM1,IL12B,IL17RB,MMP3,OLFML3,RET,TFF3
Disability progression: CombiWISE	SASH1	other		-2.17	0	CD40,IL12A,IL12B,IL15,IL15RA,IL6,INHBA,IRF1,ISG15,LTA,PLAT,PTGS2,STAT1,TNFSF8
Disability progression: CombiWISE	ATF3	transcription regulator	Activated	2.03	0	CCL5,CD83,CDK1,CGA,CTNNB1,CXCL16,DUT,EPHA1,EPO,FBP1,GBP6,GSN,HSPB1,ICAM1,IL12B,IL4,IL6,KLK3,MDM2,MMP3,STAT3,TNFRSF10B
Disability progression: CombiWISE	PCA3	other	Inhibited	-2.3	0	CDK1,FGF8,KLK3,PMEPA1
Disability progression: CombiWISE	TTK	kinase		-2.17	0	CD274,ICAM1,MMP9,VCAM1
Disability progression: CombiWISE	MERTK	kinase	Activated	2.28	0	CD274,CD70,FCGR3A/FCGR3B,HGF,IL12A,IL12B,IL17A,IL23A,IL6,INHBA,SOCS3
Disability progression: CombiWISE	CXCL3	cytokine		-2.34	0	CCL5,CLEC6A,CXCL3,GRK2,ICAM1,IL6,POSTN
Disability progression: CombiWISE	CREB (family)	group	Inhibited	-3.22	0	ABL2,ACVR2B,ADCYAP1,ADM,ANTXR1,BDNF,BMP6,CAMP,CD14,CGA,CNTF,CTSB,CXCL8,DES,EDAR,EPHB4,FAS,FMR1,GABBR1,GDA,GJA1,IL6,LEP,MCL1,MICB,MPZ,MUC4,NEDD9,NR3C1,NR4A1,NRN1,PLAT,PTGS2,QKI,RET,SMAD4,TNFRSF11B,TRH,UBC,VEGFA
Disability progression: CombiWISE	ceralasertib	chemical drug	Activated	2.39	0	ABL1,CDK1,CHEK1,CHEK2,MDM2,PARP1,XRCC6
Disability progression: CombiWISE	CARD9	other	Inhibited	-2.38	0	CCL5,CLEC6A,CLEC7A,CSF3,CXCL3,CXCL8,IL12B,IL23A,IL6
Disability progression: CombiWISE	HNRNPK	other	Inhibited	-2.24	0	AGT,CCN2,FGF4,IL2RG,KNG1,LILRB4,MMP10,MMP3,NANOG,PRELP,PTGS2
Disability progression: CombiWISE	IC87114	chemical drug	Activated	2.53	0	CCL5,ICAM1,IL17A,IL4,VCAM1
Disability progression: CombiWISE	SAR-20347	chemical drug	Activated	2.3	0	IL17A,IL20,IL23A,IL6
Disability progression: CombiWISE	PRKAA1	kinase		2.08	0	CA2,CAMKK1,CDH3,CHGB,CXCL8,GHR,IFNAR1,IGF1R,IL12B,IL17A,IL17RB,IL1R1,IL22RA1,IL6,ITIH5,MMP9,PAK5,PDCD1,PKLR,PMEPA1,SOCS3,TNFSF15,VCAM1,VEGFA
Disability progression: CombiWISE	BARX2	transcription regulator	Inhibited	-2.67	0	CDH11,CDH2,CTHRC1,DYNLL1,ESR1,FGF12,FLNA,MMP9
Disability progression: CombiWISE	PHLDA1	other	Inhibited	-2.48	0	CCL5,CXCL13,FAS,ICAM1,IL6,PTGS2
Disability progression: CombiWISE	sanglifehrin A	chemical reagent	Activated	2.63	0	CCL5,CXCL9,IL12A,IL12B,IL23A,IL4
Disability progression: CombiWISE	ritonavir	chemical drug	Activated	2.03	0	AXIN2,BIRC5,BMP1,CARS1,CSF2,CXCL8,CYP3A4,ELK1,EPHA1,ICAM1,IL6,LEP,MMP9,MVK,RACGAP1,RGS10,TSN,UGT1A6,VCAM1,VEGFA
Disability progression: CombiWISE	cilostazol	chemical drug		2.11	0	BDNF,CCL2,GCH1,GFAP,ICAM1,IL23A,KDR,MMP9,VCAM1,VEGFA
Disability progression: CombiWISE	LILRB4	other	Activated	2.78	0	CSF3R,CTLA4,CXCL11,FAS,ICAM4,ICOS,IL17A,IL6,IRF4
Disability progression: CombiWISE	PHB1	transcription regulator	Inhibited	-2.55	0	CTCF,CTNNB1,CXCL8,IGF2,IL17A,KLK3,MDM2,MMP7,TGFB1
Disability progression: CombiWISE	OXT	other	Inhibited	-2.48	0	CCN2,COX7A1,ESR1,FASN,GJA1,MEF2C,NPPA,NR3C1,PRKCZ,PTGS2,TGFB1
Disability progression: CombiWISE	topiramate	chemical drug	Activated	2.14	0	ADH7,CHEK2,CYP3A4,F7,IRF4,NTF3,RET,TGFB1,TNFSF8,TRH,TYRO3
Disability progression: CombiWISE	ETV4	transcription regulator		-2.15	0	CTNNB1,CXCL8,ERBB2,MMP7,MMP9,MUC4,PTGS2,PTK2,SHH
Disability progression: CombiWISE	KLK5	peptidase	Inhibited	-2.82	0	CCL20,ICAM1,IL17A,IL23A,IL4,IL6
Disability progression: CombiWISE	CAMK4	kinase		-2.07	0	BDNF,CAMP,CCL2,CCL20,CPT1B,F3,FMR1,IL4,IL6,NPPA
Disability progression: CombiWISE	EOMES	transcription regulator	Inhibited	-2.08	0	ADCYAP1,ADM,CEMIP2,CER1,COL6A3,DNAJC15,EGFLAM,FGF17,GRP,GZMA,KDR,NANOG,NRP2,PDCD1,ROBO2,STAT3,TGFBI
Disability progression: CombiWISE	fisetin	chemical drug	Activated	2.33	0	BIRC5,CCL5,EGFR,ICAM1,IL12B,IL4,MCL1,MMP9,PTGS2,TNFRSF11A
Disability progression: CombiWISE	12-hydroxyeicosatetraenoic acid	chemical - endogenous mammalian		-2.25	0	ICAM1,PTGS2,VCAM1,VEGFA
Disability progression: CombiWISE	CXCL17	cytokine	Activated	2.22	0	IL12A,IL12B,IL17A,IL23A
Disability progression: CombiWISE	GSK2193874	chemical reagent	Activated	2.5	0	CCL5,CXCL3,HBEGF,IL17A,IL6
Disability progression: CombiWISE	beta-cyclodextrin	chemical - endogenous non-mammalian	Activated	2.21	0	FASN,IL12B,IL6,IL9,PRNP
Disability progression: CombiWISE	C5AR2	g-protein coupled receptor	Activated	2.41	0	CSF3,CXCL3,CXCL8,IL12B,IL17A,IL6
Disability progression: CombiWISE	HDAC4	transcription regulator	Activated	2.26	0	ANGPTL4,BDNF,CKM,CNTN1,FST,HOMER2,IL17A,IL6,ISG15,MAP3K3,MEF2C,MMP10,MMP9,MPZ,NEDD9,NR4A1,PTGS2,SMAD4,VCAM1,VEGFA
Disability progression: CombiWISE	RGFP966	chemical reagent	Inhibited	-2.18	0	APOD,BCAM,BDNF,C1QL2,CCL27,CDH3,DRAXIN,IGF2,ITIH2,PRKCG,SCGN,SERPINB1,SFRP4,SOSTDC1
Disability progression: CombiWISE	CXCL10	cytokine		-2.07	0	CCL5,CD274,GPT,IL4,IL6,LAG3,MMP9,TGFB1
Disability progression: CombiWISE	PRKD (family)	group	Inhibited	-2.65	0	CCL5,COX7A1,CPT1B,CXCL3,IL12B,IL23A,IL6,PTGS2
Disability progression: CombiWISE	epicatechin	chemical drug	Activated	2.63	0	AMH,ANGPTL4,COL15A1,COL1A1,ITIH5,LAMA4,LAMB1,MFAP2,NT5C2,POSTN,PRELP,PTGS2,SULF2,SVEP1,ZNF18
Disability progression: CombiWISE	SYVN1	transporter	Activated	2.9	0	ACP2,ADAM9,APLP2,ATP1B3,DAG1,EPHA2,F3,FAS,FASN,HSPB1,IGF1R,IGHM,IGLL1/IGLL5,LDHB,OLR1,PNPLA2,SCARA3,STAT3,STOM,TNS4
Disability progression: CombiWISE	CHD1	enzyme		-2	0	CCL20,CSF2,CXCL3,ICAM1,IL6,PTGS2
Disability progression: CombiWISE	CXCL1	cytokine		-2.04	0	CLEC6A,ICAM1,IL6,LEP,PTGS2,SOCS3
Disability progression: CombiWISE	CXCL2	cytokine	Inhibited	-2.75	0	ACE2,CCL5,CXCL3,ICAM1,IL17A,IL6
Disability progression: CombiWISE	PCDH10	other	Inhibited	-2.47	0	CXCL8,LAMA4,MMP19,TGFB1,TNFRSF19,ZNF382
Disability progression: CombiWISE	UNC93B1	other		-2.11	0	CSF2,CXCL3,IFNL1,IL12B,IL17A,IL6
Disability progression: CombiWISE	vitamin K2	chemical drug	Activated	2.1	0	CD14,COL6A1,CSF1,CYP3A4,SERPINB1,TNFRSF11B
Disability progression: CombiWISE	3,3'-diindolylmethane	chemical drug	Activated	2.06	0	BIRC5,EGFR,ERBB2,FAS,FASN,GDF15,IFNGR1,IL6,KLRC3,MAP1LC3B,PTGS2,TNFRSF10B
Disability progression: CombiWISE	NFAM1	transmembrane receptor	Inhibited	-2.55	0	CCL22,IL12A,IL12B,IL6,LTA
Disability progression: CombiWISE	perfluorooctane sulfonic acid	chemical toxicant	Activated	2.16	0	ANGPTL4,FASN,IL6,LECT2,RBP4
Disability progression: CombiWISE	bezafibrate	chemical drug	Activated	2.55	0	ACACB,ANGPTL4,APOE,CPT1B,CROT,CYB5A,DLK1,FABP1,FASN,HNF4A,ICAM1,LEP,PEX14,PTGS2,TFF2
Disability progression: CombiWISE	ARHGAP21	other		-2.12	0	CD70,IL12A,IL15,IL15RA,IRF1,LTA,PLAT,PTGS2,TNFSF8
Disability progression: CombiWISE	Havcr1	other	Activated	2.23	0	IL12A,IL17A,IL4,IL6
Disability progression: CombiWISE	ganglioside GM3	chemical - endogenous mammalian	Activated	2.22	0	CD40,CSK,ICAM1,VCAM1
Disability progression: CombiWISE	PLK4	kinase		-2.2	0	CD40,CD70,IL15,IL15RA,IRF1,MMP3,PLAT
Disability progression: CombiWISE	LMK-235	chemical reagent	Activated	2.52	0	AGT,CGA,IGSF11,NFASC,OAS1,PDGFB,SELPLG,VSIR
Disability progression: CombiWISE	NONO	transcription regulator		-2.11	0	CCL5,CCL8,CXCL11,CXCL9,FASN,GCH1,HCAR2,IFNL1,ISG15,OAS1,PDE3A,PDE7A,SERPING1,SIGLEC1,SLAMF7,STAT1,TNFSF15,TNFSF8,VAMP5
Disability progression: CombiWISE	daporinad	chemical drug		2.07	0	ALDH1A1,AXIN2,CCL2,CD274,CTNNB1,ETS2,IL12B,IL6,NAMPT
Disability progression: CombiWISE	BACH2	transcription regulator	Activated	2.46	0	GZMA,GZMH,IL12RB2,IL17A,IL21,IL4,IL6,IL9,IRF4,ITCH,MCL1,TIGIT
Disability progression: CombiWISE	GRIN3A	ion channel		2.18	0	ADAM19,APAF1,BDNF,CD200,DCN,DYNLT3,GDA,GRB10,NCAM2,PTGS2,ROBO2,SLITRK4,TMEM25,XK,YIPF6,ZNF180
Disability progression: CombiWISE	prostaglandin	chemical drug		-2.12	0	HAPLN1,IL4,PTGS2,REN,VEGFA
Disability progression: CombiWISE	RXRB	ligand-dependent nuclear receptor	Activated	2.52	0	ALDH1A1,CCL20,CCL22,CD109,CD86,COLEC12,CTSB,CTSS,ECM1,EPO,FABP1,FASN,FLRT3,HBEGF,HNF4A,IGFBP6,IL4,MMP12,PDGFB,RNASE2,S100A4,TEAD3
Disability progression: CombiWISE	MEF2	group		-2.23	0	ADCYAP1,CKM,CPT1B,CTNNB1,LDHB,NR4A1,PDE3A,PTGS2
Disability progression: CombiWISE	estriol	chemical - endogenous mammalian		2.02	0	CCL1,CCL2,CCL20,CD40,CXCL3,IL23A,IL6,ITGB2,LTA
Disability progression: CombiWISE	MYCN	transcription regulator	Inhibited	-2.62	0	ADAM12,ALDH1A1,APBB1,BIRC5,CCN2,CDH11,COL18A1,COL1A1,CRIM1,DPYSL3,EFNA5,EGFR,EIF4G2,FBL,GAPDH,INHBA,ITIH3,KLK3,MDM2,MRC2,MRE11,MSRB3,MYOM3,NACA,NME2,NUCB1,PA2G4,PDIA4,PDLIM1,PGRMC2,PTK2,RPS3,SV2A,TNFRSF10B,TNFRSF1A,TPM1
Disability progression: CombiWISE	TPH1	enzyme		-2.14	0	CTLA4,FCMR,GZMA,HSPA1A/HSPA1B,HSPA8,ICOS,IL17A,IL1R2,LGMN,RACGAP1,ST6GALNAC2,TG,TIGIT
Disability progression: CombiWISE	PIWIL4	other		-2.52	0	ANGPTL4,CD93,HCK,ICAM4,LAG3,LAT,MEF2C,MMP19,NAB1,NEDD9,NR4A1,PLOD2,SAT1,SOCS3,TGFB1,TGFB3,VAMP5,VEGFA
Disability progression: CombiWISE	IFNL3	cytokine		-2.3	0	IL12A,IL12B,IL15,IL23A,IL5RA,MMP9,STAT1
Disability progression: CombiWISE	cholestyramine	chemical drug	Activated	2.15	0	IL17A,IL4,IL4R,IL6,PMVK
Disability progression: CombiWISE	RAD21	transcription regulator	Inhibited	-2.24	0	BDNF,CD274,CLMP,IGF2,IL20,PCDHGA10,PCDHGB2,ST8SIA2,TFF2,TGFB1
Disability progression: CombiWISE	3-aminobenzamide	chemical toxicant	Activated	2.66	0	COL1A1,ICAM1,IL12B,MDM2,MMP9,PARP1
Disability progression: CombiWISE	TNFRSF11A	transmembrane receptor	Inhibited	-2.51	0	CD40,CXCL13,IL12B,NANOG,TNFRSF11A,VCAM1
Disability progression: CombiWISE	ZFTA-RELA	fusion gene/product		-2.12	0	CSF1,CXCL3,ICAM1,IL15RA,IL4R,IL6,IRF1,PDGFB,PTGS2
Disability progression: CombiWISE	CPT1B	enzyme	Activated	2.82	0	ACACB,AKT2,ANGPTL4,CA2,CBL,COX7A1,EIF4E2,ELK1,FABP3,FASN,FBP1,FH,INSR,LEP,MAP2K2,MAPK9,NDUFS4,PDE3A,PDPK1,PRKCZ,RAF1,RPS6KB1,SHC1,SOCS3
Disability progression: CombiWISE	FABP4	transporter		-2.15	0	ADAMTS4,ALDH1A1,IL12B,IL6,LTB4R,MMP3,PTGS2,SOCS3
Disability progression: CombiWISE	MK-8776	chemical drug	Activated	2.63	0	ABL1,CHEK1,CHEK2,MDM2,PARP1,XRCC6
Disability progression: CombiWISE	NTN1	growth factor	Activated	2.4	0	CCL22,CTSB,IL17A,IL4,IL6,PTGS2
Disability progression: CombiWISE	10-nitrooleate	chemical - endogenous mammalian	Activated	2.49	0	ICAM1,IL6,PECAM1,PTGS2,VCAM1
Disability progression: CombiWISE	101.10 peptide	chemical reagent	Activated	2.55	0	GJA1,IL6,MMP3,MMP9,PTGS2
Disability progression: CombiWISE	Retnla	other	Inhibited	-2.38	0	IL17A,IL23A,IL6,LEP,NPPA
Disability progression: CombiWISE	morin	chemical - endogenous non-mammalian	Activated	2.39	0	BIRC5,COL18A1,MMP3,MMP9,PTGS2
Disability progression: CombiWISE	IFNL1	cytokine	Inhibited	-2.47	0	CD40,CD83,CXCL11,CXCL8,CXCL9,IFNL1,IFNL2,IL12B,IL6,ISG15,OAS1,PLAAT4,STAT1
Disability progression: CombiWISE	haloperidol	chemical drug	Inhibited	-2.65	0	ADCYAP1,BDNF,CTNNB1,DLG4,GFAP,GNRH1,IL4,NR4A1,NTRK2,QKI,SHANK1,VEGFA,WNT5A
Disability progression: CombiWISE	AZD4547	chemical drug	Inhibited	-2	0	CD274,CHEK1,CHEK2,TGFB1
Disability progression: CombiWISE	PNPLA7	enzyme		-2.26	0	IL12B,IL6,LEP,NAMPT
Disability progression: CombiWISE	PPT1	enzyme		2.23	0	CXCL3,GFAP,OSM,RPS6KB1
Disability progression: CombiWISE	SLC6A1	transporter		2.23	0	IL17A,IL23A,IL6,STAT1
Disability progression: CombiWISE	TNFAIP8	other	Activated	2.75	0	CRIM1,CXCL3,IL17A,IL23A,IL6,PARP1
Disability progression: CombiWISE	zerumbone	chemical - endogenous non-mammalian	Activated	2.43	0	BIRC5,ICAM1,IL6,MMP9,PTGS2,TNFRSF10B
Disability progression: CombiWISE	SIX5	transcription regulator	Activated	2.08	0	DMPK,IGF2,IGFBP5,KRT18,PURA,SFRP2
Disability progression: CombiWISE	7-(4-fluorobenzylamino)-1,3,4,8-tetrahydropyrrolo[4,3,2-de]quinolin-8(1H)-one	chemical reagent	Activated	2.3	0	CDK1,CHEK1,CHEK2,MDM2
Disability progression: CombiWISE	Flg	other	Activated	2.3	0	ICAM1,IL4,IL6,VCAM1
Disability progression: CombiWISE	PRDX5	enzyme	Activated	2.08	0	CHEK1,CHEK2,LEP,WNT5A
Disability progression: CombiWISE	docosapentaenoic acid	chemical reagent	Activated	2.25	0	CCL5,IL17A,IL6,PTGS2
Disability progression: CombiWISE	phospholipid	chemical - endogenous mammalian		-2.14	0	CCL5,CXCL3,F3,PTGS2
Disability progression: CombiWISE	MALT1	peptidase		-2.28	0	CD83,CXCL3,IL17A,IL23A,IL6,IRF4,MMP9
Disability progression: CombiWISE	ROCK1	kinase		-2.02	0	CCN2,COL1A1,ICAM1,IL6,LAMA4,NPPA,VCAM1
Disability progression: CombiWISE	BAR501	chemical reagent	Activated	2.23	0	ATG5,ICAM1,IL6,TGFB1,VCAM1
Disability progression: CombiWISE	alpha-amanitin	chemical toxicant	Activated	2.27	0	ADCYAP1,COL1A1,CTSD,GFAP,NR4A1
Disability progression: CombiWISE	FGF8	growth factor	Activated	2.27	0	CCL2,COL18A1,CSF3,CTNNB1,FGF4,FGFR4,NAP1L1,SHC1,SHH,SLPI,TBX22,TNFRSF11B,TNXB
Disability progression: CombiWISE	nicardipine	chemical drug	Activated	2.31	0	BDNF,CXCL3,CYP3A4,IL6,VCAM1
Disability progression: CombiWISE	D-sphingosine	chemical - endogenous mammalian	Inhibited	-2.2	0	IL4,IL4R,IL6,PTGS2
Disability progression: CombiWISE	TTR	transporter		-2.22	0	CCL20,CCL5,CXCL3,TG
Disability progression: CombiWISE	NEUROG1	transcription regulator		2	0	AMIGO2,C1orf115,FABP3,FAP,IL6,INHBA,MFAP4,MMP9,P4HA2,S100A4
Disability progression: CombiWISE	FURIN	peptidase		-2.05	0	BDNF,GJA1,IL4R,JAG2,PMEL,PTGS2,TGFB1,VEGFA
Disability progression: CombiWISE	ARL6IP1	other	Activated	2.49	0	ATG5,CD40,GFAP,ICAM1,IL6,MAP1LC3B,PTX3
Disability progression: CombiWISE	CORT	other		2.25	0	BDNF,CCL5,CXCL3,IL12A,IL15,IL17A,IL6
Disability progression: CombiWISE	FERRITIN (complex)	complex		-2.28	0	BMP6,CCL5,CD70,ICAM1,IGHM
Disability progression: CombiWISE	fenretinide	chemical drug	Activated	2.16	0	ATP1B2,ENAH,IL6,LEP,MMP9,MUC1,PTGS2,RBL2,STAT1,TNFRSF10B,VEGFA
Disability progression: CombiWISE	andrographolide	chemical drug	Activated	2.57	0	BIRC5,EGFR,GSTP1,ICAM1,IL6,MMP9,PTGS2,VCAM1
Disability progression: CombiWISE	1-trifluoromethoxyphenyl-3-(1-propionylpiperidine-4-yl)urea	chemical reagent	Activated	2.21	0.01	IL12B,IL17A,IL23A,IL6
Disability progression: CombiWISE	IGHM	transmembrane receptor	Activated	2.27	0.01	CCL5,CD86,CXCL13,FAS,IL17A,RAG1,SLAMF7
Disability progression: CombiWISE	PRKCZ	kinase	Inhibited	-2.26	0.01	CXCL8,IL4,IL6,MMP9,NPPA,VCAM1,VEGFA
Disability progression: CombiWISE	aprepitant	chemical drug	Inhibited	-2.25	0.01	CXCL8,ECM1,FLRT3,INHBA,SEMA7A,SULF2,TNC
Disability progression: CombiWISE	salinosporamide A	chemical drug	Activated	2.6	0.01	BIRC5,ICAM1,MMP9,PTGS2,TNFRSF10B,VEGFA
Disability progression: CombiWISE	DNMT1	enzyme		2.13	0.01	APBB3,ARTN,BIRC5,CAPN3,CDH2,CDK1,CSF1,EPDR1,ESR1,FAM163A,GSTP1,HBE1,IGF2,IL4,MAZ,MYL6B,PTGS2,RGS10,RSRP1,SFRP2,SFRP4,WNT5A
Disability progression: CombiWISE	levothyroxine	chemical - endogenous mammalian	Inhibited	-2.25	0.01	APOE,CTNNB1,CYP3A4,ESR1,F2,FASN,GDF15,IGFBP6,NPPA,SFRP2,SLC5A5
Disability progression: CombiWISE	NHERF1	transporter	Inhibited	-2.42	0.01	CCL5,CXCL3,EGFR,ERBB2,IL17A,IL4,IL6,S100A4
Disability progression: CombiWISE	BGN	other	Inhibited	-2.34	0.01	AXIN2,CCL2,CXCL13,CXCL3,CXCL8,EGFR
Disability progression: CombiWISE	CpdX-D3	chemical reagent		2.27	0.01	IL17A,IL4,IL6,PTGS2
Disability progression: CombiWISE	N-acetylglucosamine	chemical - endogenous mammalian	Activated	2.04	0.01	IL17A,IL6,PTGS2,TNFRSF10B
Disability progression: CombiWISE	tert-butyl-hydroquinone	chemical reagent	Activated	2.32	0.01	CDH2,CRYZ,CTCF,CTNNB1,FLRT2,FTL,GSTP1,HSPA8,ICAM1,MAP2K4,S100A4,SMAD4,WNT5A
Disability progression: CombiWISE	KMT2D	transcription regulator		-2.07	0.01	ARTN,B3GNT6,CA10,CCL2,CD274,CD74,CDYL2,CTSD,DSC1,DSC2,ECI2,FABP3,FOLR3,INHBA,IRF1,IRF6,ISG15,JAG2,LCK,MMP9,MRE11,MYOM3,POGLUT3,SLC35G2,STAT3
Disability progression: CombiWISE	rifampin	chemical drug	Activated	2.26	0.01	ALDH1A1,AXIN2,BMP1,CARS1,CD14,COL6A1,CSF1,CYP3A4,ELK1,EPHA1,GSTP1,RACGAP1,RGS10,SERPINB1,TNFRSF11B,TSN,UGT1A6
Disability progression: CombiWISE	buparlisib	chemical drug	Inhibited	-2.3	0.01	ADAMTS6,FATE1,LEMD1,MCL1,MILR1,MMP12,NR3C1,SPON1,TNFSF15
Disability progression: CombiWISE	EED226	chemical reagent	Inhibited	-2.49	0.01	CCL2,CLCF1,CXCL8,MAPK13,MPL
Disability progression: CombiWISE	PHLPP1	enzyme	Inhibited	-2.23	0.01	CTHRC1,CXCL3,IL15,MAP1LC3B,MCL1
Disability progression: CombiWISE	resolvin E1	chemical - endogenous mammalian	Activated	2.54	0.01	ALPI,CAMP,CCL5,IL12B,IL6,TNFRSF11B
Disability progression: CombiWISE	1'-acetoxychavicol acetate	chemical reagent	Activated	2.3	0.01	BIRC5,ICAM1,MMP9,PTGS2
Disability progression: CombiWISE	PTGDR2	g-protein coupled receptor		-2.14	0.01	CARHSP1,CCL22,CCL5,IL4
Disability progression: CombiWISE	lith-O-Asp	chemical reagent		2.04	0.01	MMP9,PSMB1,PTK2,WDR1
Disability progression: CombiWISE	TCF7	transcription regulator		-2.07	0.01	AXIN2,CTNNB1,HAVCR2,HNF4A,IL17A,IL6,LAT,LCK
Disability progression: CombiWISE	WIN 55,212-2	chemical - other		2.04	0.01	BDNF,KLK3,MMP9,VEGFA
Disability progression: CombiWISE	concanamycin A	chemical drug		-2.2	0.01	BIRC5,ICAM1,IL4,VCAM1
Disability progression: CombiWISE	lonafarnib	chemical drug		2.05	0.01	BIRC5,MMP9,PTGS2,TNFRSF10B
Disability progression: CombiWISE	vatalanib	chemical drug	Activated	2.08	0.01	COL1A1,KDR,MMP9,PECAM1
Disability progression: CombiWISE	rituximab	biologic drug	Activated	2.32	0.01	BDNF,CCL5,FAS,IGHM,NCR3,NGF
Disability progression: CombiWISE	BAG1	other	Inhibited	-2.37	0.01	CDH2,EGFR,KLK3,NR3C1,PTGS2,PTK2,UAP1
Disability progression: CombiWISE	PRLR	transmembrane receptor		-2.15	0.01	A2M,BDNF,ESR1,GHR,IGFBP5,LEP
Disability progression: CombiWISE	ACSL5	enzyme	Inhibited	-2.02	0.01	ADAMTS6,ANOS1,ELAPOR2,GALNT13
Disability progression: CombiWISE	SOD	group	Activated	2.19	0.01	CXCL3,DSC2,ICAM1,VCAM1
Disability progression: CombiWISE	ZC3H14	other	Inhibited	-2.3	0.01	IL15,IL15RA,LTA,PLAT
Disability progression: CombiWISE	ethyl pyruvate	chemical drug		2.17	0.01	HMGB1,IL6,MMP9,PTGS2
Disability progression: CombiWISE	miR-221-3p (and other miRNAs w/seed GCUACAU)	mature microrna		2.2	0.02	ESR1,GFAP,ICAM1,KLK3,SH3BP2,TBK1
Disability progression: CombiWISE	PDGF-AB (complex)	complex		-2.2	0.02	BIRC5,CKM,HBEGF,IL6
Disability progression: CombiWISE	protectin D1	chemical - endogenous mammalian		2.1	0.02	CCL20,IL23A,IL6,PTGS2
Disability progression: CombiWISE	PRKAR2B	kinase	Inhibited	-2.37	0.02	CDK1,LEP,NR4A1,SLC5A5,TPO
Disability progression: CombiWISE	phorbol 12,13-didecanoate	chemical toxicant	Activated	2.25	0.02	CDK1,CSF1,IL1RAP,MCL1,PARP1
Disability progression: CombiWISE	HIC1	transcription regulator	Inhibited	-2.06	0.02	AMIGO2,CA2,CCN3,EPHA2,FST,INHBA,MMP12,SMPDL3A
Disability progression: CombiWISE	DHX9	enzyme	Inhibited	-2.46	0.02	APOE,CCL5,IL6,KLK3,MMP9,PARP1
Disability progression: CombiWISE	CAST	peptidase		2.03	0.02	CDH2,IL17A,MMP9,NPPA
Disability progression: CombiWISE	MITF	transcription regulator		-2.47	0.03	ACHE,APOE,BIRC7,C8orf44-SGK3/SGK3,CAPN3,CDC25B,CMA1,COL1A1,CTSG,CXCL8,GPNMB,HAPLN1,IRF4,NR3C1,ORC6,OSCAR,PMEL,POLM,QDPR,RMI1,SEMA6A,TNFRSF14,XCL1
Disability progression: CombiWISE	ZC3HAV1	other	Inhibited	-2.22	0.03	ERAP2,HSPA8,IL6,TNFRSF10D,TPM2
Disability progression: CombiWISE	PAX6	transcription regulator	Inhibited	-3.06	0.04	ADAM9,BCL2L2,CARD9,CDH6,CRISPLD2,CRYAA/LOC102724652,CRYZ,EFNB2,F2,GAA,GLP1R,HBE1,ISL1,MMP9,OAS1,PCSK1,SMAD4,TNC,VEGFA
Disability progression: CombiWISE	fluoromethyl 2,2-difluoro-1-(trifluoromethyl)vinyl ether	chemical toxicant	Activated	2.04	0.04	ANGPTL4,FGA,GPNMB,HSPA1A/HSPA1B,HSPB1
Disability progression: CombiWISE	RNF138	enzyme	Inhibited	-2.28	0.05	CCL20,ICAM1,IL6,NAMPT
Disability progression: CombiWISE	interferon alfacon-1	biologic drug	Activated	2.36	0.05	CXCL8,GZMA,IGHM,IL1R2,STK17B
Disability progression: CombiWISE	miR-3648 (miRNAs w/seed GCCGCGG)	mature microrna	Inhibited	-2.23	0.05	B3GALT6,C1QL1,CTNNB1,DNM2,EVA1C,HS6ST1,KREMEN1,MAP1LC3B,MMP7,MST1R,REPIN1
Disability progression: CombiWISE	ADAR	enzyme	Activated	2.22	0.05	ADAM12,CCL5,ICAM1,ISG15,NPPA,STAT1
Disability progression: CombiWISE	ERFE	other	Activated	2.01	0.05	FABP1,NFE2L1,SOST,TNFRSF11B
Disability progression: CombiWISE	methyl-beta-cyclodextrin	chemical drug	Activated	2.24	0.06	CXCL3,CXCL8,CYB5A,IL6,VCAM1
Disability progression: CombiWISE	GSTP1	enzyme		2.1	0.07	CA8,CXCL13,ESR1,GPC2,GSTP1,IL17C,KRTAP2-3/KRTAP2-4,LYVE1,MMP7,SFRP2,STAT3,TMOD2,UBXN4,UGT1A6,UTS2
Disability progression: CombiWISE	SLC2A1	transporter		-2.11	0.08	ALDH1A1,IL17A,NANOG,PTGS2
Disability progression: CombiWISE	acteoside	chemical - endogenous non-mammalian		2.01	0.08	BIRC5,HGF,IL6,MMP9
Disability progression: CombiWISE	carboplatin	chemical drug	Activated	2.32	0.08	A2M,CD274,CD47,CSF2,FCGR2A,FGA,GPNMB
Disability progression: CombiWISE	DDX3X	enzyme	Inhibited	-2.48	0.08	CCL5,CTNNB1,RAC1,RPS3,STAT1
Disability progression: CombiWISE	NKX2-5	transcription regulator		-2.23	0.11	ECE1,GJA1,MEF2C,NPPA,SLC5A5
Disability progression: CombiWISE	stearic acid	chemical - endogenous mammalian		-2.04	0.11	ICAM1,IL6,MCL1,PTGS2
Disability progression: CombiWISE	Firre	other	Inhibited	-2.36	0.12	CSK,EHMT2,ICOS,IL12B,IL6,MAP2K2,MUL1,VCAM1
Disability progression: CombiWISE	FHIT	enzyme		2.21	0.13	MMP9,RAC1,RAN,TGFB3
Disability progression: CombiWISE	bardoxolone methyl	chemical drug	Activated	2.44	0.15	BIRC5,FJX1,IL6,MMP8,MMP9,NR3C2,PTGS2,SLCO5A1,TNFRSF10B,VEGFD
Disability progression: CombiWISE	MYCL	transcription regulator		-2.35	0.22	ARPP19,CARS1,CHD7,COX7A2L,NEDD9,PUS1,SAP18
Disability progression: CombiWISE	TSHZ3	transcription regulator		-2.02	0.39	NR4A1,RSPO2,SLITRK3,SPSB1
Disability progression: CombiWISE	NR5A1	ligand-dependent nuclear receptor	Activated	2.24	0.4	AMH,CGA,GSTA4,JAG2,LAMA4,LEP
Disability progression: CombiWISE	ShK-223	chemical reagent	Inhibited	-2.65	1	CSF3R,CSK,FCGR2A,IL1R2,LGMN,TMCC3
Covariates: DRB1*15:01/03	dexamethasone	chemical drug	Activated	2.134	6.82e-33	ADAM12,ADAM17,ADAM9,ADGRG2,ADM,AGT,ALCAM,AMIGO2,ANK2,ARHGAP25,ATG5,ATP1B1,AZU1,B4GALT2,BCL2L1,BCL6,BDNF,BMP1,BMP6,BMPR2,BSG,CA2,CAMP,CANX,CAST,CCK,CCL17,CCL2,CCL20,CCL23,CCL25,CCN3,CD14,CD177,CD209,CD274,CD40,CD55,CD59,CD74,CD83,CDH11,CDH2,CFD,CGA,CHEK1,CHGA,CILP,CLEC7A,COL1A1,COL6A1,COQ8B,COX7A1,CPD,CPT1B,CRLF2,CSF1,CSF2RB,CST7,CTLA4,CTSB,CTSD,CXCL3,CXCL9,DEFB1,DLL1,DNAJC15,DNER,DUT,EGFR,EIF4G3,…
Covariates: DRB1*15:01/03	IL1 (family)	group		-2.704	1.5e-18	ABL1,ADAM17,ALDH3A1,BDNF,CCL2,CCL20,CCL23,CD1A,CD40,CD55,CD59,CLEC7A,COL1A1,CSF1,CSF2RB,CTSB,CXCL3,CXCL9,DDC,DEFB104A,EGFR,EPO,F3,GJA1,HGF,HIF1A,ICAM1,IFNB1,IGF1R,IL17A,IL1R1,IL33,IL4R,IL5,IL7,IL9,IRF1,ITGB2,LAMB1,LRP1,MMP7,NGFR,NRP2,NTF3,PDGFRA,POMC,PTGS2,RORC,S100A9,SHBG,SOD2,SPHK1,TG,TGFB1,VEGFA
Covariates: DRB1*15:01/03	APP	other		-2.508	2.83e-15	ABL1,ADAM19,ADCYAP1,ANK2,ATG5,ATP1B1,BCL2L1,BDNF,BMP6,BRD4,BSG,CAMK2D,CANX,CAST,CCL2,CCL20,CD40,CD59,CD74,CDH2,CDH5,CLTC,CRK,CRLF1,CSF1,CSNK2A2,CTSB,CTSD,CXCL3,CXCL9,DLG4,EGFR,ENG,EPHB2,EVL,FABP3,FAP,FBL,FCGR1A,FLNA,FLT1,FYN,GDI2,GRB2,GSK3B,HAVCR2,HBE1,HGF,HIF1A,HSPA9,ICAM1,ICAM2,IGF1R,IL17A,IL5,IL6ST,IL7,IL9,INA,INSR,IRF1,KCNE3,KNG1,L1CAM,LRP1,MAPKAPK2,MMP8,MSR1,NBR1,NGFR,NRP1,NRP2,NTF3,OLR1,OSM…
Covariates: DRB1*15:01/03	IL17A	cytokine		-2.537	5.14e-14	BCL2L1,CAMP,CCK,CCL17,CCL2,CCL20,CCL8,CD14,CD274,CD40,CD83,CDH2,COL1A1,CXCL3,CXCL9,DEFB104A,ENTPD1,HBEGF,HEXB,HGF,HIF1A,ICAM1,IFNL1,IL12RB2,IL17A,IL22RA1,IL24,IL33,IL5,IL9,IRF1,JAG1,LAMA4,LRFN2,MCL1,MMP8,MT1F,NRP1,OSM,PGF,PLXNB2,POGLUT3,PTGS2,RNASE7,RORC,S100A9,TGFB1,TNFRSF11A,TNFRSF14,TNFSF12,TNFSF9,TRAF4,VEGFA,VWF,WFDC5,YWHAG
Covariates: DRB1*15:01/03	NFKB (complex)	complex		-2.594	1.12e-13	ADM,AGT,BCL2L1,BDNF,BID,CAMK2D,CAMP,CAV3,CCK,CCL17,CCL2,CCL20,CCL8,CD274,CD40,CD74,CD83,CETP,CGREF1,CLCF1,CSF1,CST7,CXCL3,CXCL9,EBI3,EGFR,ERAP1,ERAP2,F3,FCGR1A,GAD1,HGFAC,HIF1A,HNF4A,HSPA9,ICAM1,IFNA16,IFNB1,IFNL1,IL15RA,IL17A,IL24,IL5,IL9,INSRR,IRF1,JAG1,MCL1,MDM2,NCAM1,NOTCH1,NTF3,OLR1,PLAUR,PLK1,PPM1D,PTGS2,PTX3,SELPLG,SLC3A1,SOD2,SOD3,STIM1,TFPI2,TGFB1,TNFRSF10B,TNFSF9,VEGFA,VSNL1
Covariates: DRB1*15:01/03	dextran sulfate	chemical drug		-2.691	1.88e-13	AGT,AURKA,BDNF,CCL17,CCL2,CCL20,CD14,CD209,CD40,CD74,CD83,CHGA,CXCL9,EFNA5,EFNB2,ENG,FANCF,FGF4,FGFR3,FUT2,HGF,ICAM1,IFNB1,IGF1R,IL17A,IL5,KNG1,LCP1,LY96,MSR1,NRP1,PGF,PLK1,PRC1,PTGS2,REN,S100A9,SPHK1,ST14,TANK,TFF2,TIE1,TNFRSF10B,VEGFA,VEGFB,WNT3A
Covariates: DRB1*15:01/03	JUN	transcription regulator		-2.117	2.65e-13	APOM,ARTN,BCL2L1,BDNF,CAMP,CCL2,CCL20,CCL8,CCN3,CD14,CD244,CD274,CDH11,CDH2,CFD,CGA,CHGA,CHL1,COL1A1,CSF1,CXCL3,CXCL9,EGFR,EHD4,F3,GALNT1,GJA1,GPT,GSK3B,GSTP1,ICAM1,IFNB1,IGF1R,IGFBP3,IL24,IL9,LGR5,MDM2,MET,MMP7,MMP8,MPZ,MSR1,NANOG,NCAM1,NTS,OSM,PLAUR,POLI,PPM1D,PRL,PTGS2,PTX3,SOD2,SPHK1,STIM1,SYK,TGFB1,VEGFA,YWHAG
Covariates: DRB1*15:01/03	EP300	transcription regulator		-2.536	1.42e-12	ACACB,ADAM12,AGT,ATG5,BCL2L1,BCL6,CA2,CAMK2D,CAV3,CCL2,CD274,CD59,COL1A1,CRYBB2,CST7,DDC,EPHB2,EVL,EWSR1,GFRA1,GSK3B,H6PD,IFNB1,IGF1R,IL15RA,IL17A,IL18R1,IL1R1,IL9,IRF6,ITGB2,KCNIP3,KLK3,MDM1,MDM2,MET,MIA,MMP7,NANOG,NOTCH1,NR3C1,NTRK3,OLR1,PDCD1LG2,PKLR,PRL,PTGS2,REN,RORC,SMOC1,SOD2,SPHK1,STOM,TNFRSF10B,VEGFA
Covariates: DRB1*15:01/03	NFKB1	transcription regulator		-3	1.61e-12	BCL2L1,CCL17,CCL2,CCL20,CD209,CD274,CD40,CD59,CD83,COL1A1,CSF1,CTSB,CXCL3,CXCL9,EBI3,EGFR,FGA,GFRA1,GJA1,HSP90B1,ICAM1,IFNB1,IFNGR2,IFNL1,IGFBP3,IGHG1,IL31,IL5,IRF1,JAG1,MCL1,MDM2,MMP7,MSR1,PLEKHA7,PTGS2,PTX3,SOD2,STIM1,SYTL1,TANK,TGFB1,TNFRSF18,VEGFA
Covariates: DRB1*15:01/03	D-glucose	chemical - endogenous mammalian		-2.369	1.9e-12	ACE2,ADAM17,AGT,ANGPT2,ART3,AURKA,BCL2L1,BDNF,CANX,CCL2,CCL20,CD55,CD59,CETP,COL1A1,CPD,CPT1B,CTSB,CTSD,DNAJA2,DNAJB11,EPO,FKBP2,GABARAPL1,GAS1,GHRL,GJA1,GSN,H6PD,HBEGF,HGF,HIF1A,HNF4A,ICAM1,IGF1R,IL17A,IL6ST,IL9,INSR,JAG1,KAT2B,LAMB1,LCP1,LRP1,LY96,MCL1,MSR1,NOTCH1,NR3C1,NRXN1,NTS,PARK7,PDCD5,PDGFRA,PDIA3,PDIA6,PDPK1,PKLR,PLAUR,PLCB1,PRDX3,PRKCB,PTGS2,REN,SHBG,SHC1,SMPD1,SOD2,SPHK1,STX1A,SYTL4,T…
Covariates: DRB1*15:01/03	CREBBP	transcription regulator		-2.48	2.63e-12	ADAM12,ADCYAP1,AGT,ATG5,BCL6,BDNF,CA2,CAMK2D,CD59,CD74,CDH5,CGA,CRYBB2,CSF1,CST7,CXCL9,DDC,EGFR,EPO,ESAM,EVL,FGFR3,FGL1,GFRA1,GH1,ICAM1,IFNB1,IGF1R,IL17A,IL18R1,IRF1,IRF6,KCNIP3,KLK3,MDM1,MDM2,MIA,MPZ,NOTCH1,NR3C1,NTRK3,PKLR,PRL,PTGS2,REN,SMOC1,SOD2,STOM,TNFRSF10B,VEGFA
Covariates: DRB1*15:01/03	MEK	group		-2.201	2.2e-11	B4GALT3,B4GALT5,B4GALT6,BCL2L1,BID,BPNT2,CCL2,CD200,CD63,CDH2,CPD,CXCL9,EFNB3,EPHA2,EPHB2,ERBB3,ETV5,F3,HIF1A,ICAM1,IFNB1,IRF1,L1CAM,LAMB1,LRP8,MANSC1,MCL1,MDM2,NANOG,OSM,PDGFRA,PMEL,POMK,PTGS2,RPN1,SEMA4D,SLC5A5,STIM1,TG,TMEM106B,TMEM132A,TNFRSF10B,UNC5B
Covariates: DRB1*15:01/03	HBB	enzyme		2.013	3.92e-11	BCL6,CCL2,CCL20,CSF1,CXCL3,CXCL9,DEFA1,FLT1,HIF1A,ICAM1,IFNB1,IL17A,IL1R1,IL24,IL5,IL7,IL9,MAPKAPK2,NR3C1,PTGS2,RIPK2,TGFB1
Covariates: DRB1*15:01/03	8-bromo-cAMP	chemical reagent		-2.303	4.45e-11	ABL1,ADM,BCL2L1,BID,BMPR2,CAMP,CFD,CGA,CNTFR,CSF2RB,CTSB,CTSD,EGFR,ENAH,ENTPD1,ERBB3,FYN,GH1,GJA1,GSN,HIF1A,HSP90B1,IFNB1,IFNGR1,IGF1R,IL24,IL4R,IL6ST,INSR,INSRR,LIFR,MAN1A2,MDM2,MMP7,NRP1,P4HA1,P4HA2,PDE1A,PDGFRA,PLCB1,PLK1,POMC,PPM1D,PRL,PTGS2,REN,RPN1,SFRP1,SHC1,SMPD1,TGFB1,TLN2,TNFRSF10B,TRAF4,VEGFA
Covariates: DRB1*15:01/03	poly rI:rC-RNA	biologic drug		-2.033	4.56e-11	ABL1,APOL1,B4GALT5,CAMP,CCL17,CCL2,CCL20,CCL8,CCT7,CD14,CD209,CD274,CD40,CD74,CD83,CDH2,CLEC7A,COX7A2L,CSF1,CXCL3,CXCL9,DEFB1,DEFB104A,DLL1,EBI3,EFNB3,FCGR1A,FMR1,GCA,GJD2,HAVCR2,HBEGF,HEPACAM2,HIF1A,HSPA9,ICAM1,IFNB1,IFNGR1,IFNL1,IL15RA,IL17A,IL1RAP,IL33,IL4R,IRF1,JAG1,MCL1,MSR1,NANOG,NOTCH1,NOTCH3,OLR1,PDCD1LG2,PLAUR,PRKAR1B,PTGS2,PTK6,PTPRJ,RAB27A,RNPC3,SERPING1,SLC5A5,SOD2,STAB1,SYK,TANK,TFPI…
Covariates: DRB1*15:01/03	bleomycin	biologic drug		-2.719	4.45e-10	ACE2,ANGPT2,ATG5,BCL2L1,BMP1,BMPR2,CCL17,CCL2,CDH11,CDH5,COL1A1,CPD,CSF2RB,CTSD,DNER,EGFR,EPHA2,FABP1,FAP,GSK3B,HBEGF,HIF1A,ICAM1,IFNB1,IL17A,IL4R,IL5,JAG1,MAPKAPK2,MDM2,MMP8,PTGS2,PTX3,SEMA7A,SFRP1,SPHK1,STOM,TGFB1,TNFRSF10B,VWF
Covariates: DRB1*15:01/03	resiquimod	chemical drug		-2.286	6.93e-10	BCL6,BMP6,C4B,CCL2,CCL20,CD40,CD55,CD83,CLEC7A,CXCL3,CXCL9,DLL1,DNAJB9,EBI3,FCGR1A,FCGR2A,FCGR2B,GPNMB,HAVCR2,HCK,ICAM1,IFNB1,IFNL1,IL17A,IL33,IL5,IL7,MCL1,NRAS,PARK7,PRKCB,PSMB1,PTGS2,PTX3,PVRIG,RIPK2,SELPLG,SEMA4B,SEMA7A,SIGLEC1,SOD2,STX12,TNFRSF11A,TNFSF9,VEGFA,VOPP1,WARS1
Covariates: DRB1*15:01/03	CREB1	transcription regulator		-2.498	1.49e-09	ADM,AURKA,BCAP29,BCL2L1,BDNF,CA10,CALN1,CAMK1D,CCK,CDH11,CDH2,CGA,CGREF1,CHGA,CLMP,COCH,CPD,DKK2,EBI3,ECM1,EHD4,ENTPD1,FLT1,GAD1,GALNT1,GFRA1,GPNMB,INA,KIAA1549L,LAYN,MCL1,MGAT4C,NEO1,NOTCH1,NPTX2,NRP1,NRP2,PAM,PDE3A,PDGFRA,PLXDC2,PLXNC1,PTGS2,PTPRR,RELT,REN,RSPO2,SEMA7A,SOD2,ST6GALNAC5,TAFA1,TG,TINF2,TPT1,VEGFA
Covariates: DRB1*15:01/03	IL18	cytokine		-2.084	1.75e-09	ADAM19,BCL2L1,BCL6,BSG,CAMP,CCL2,CCL20,CD244,CD274,CD40,CD83,CSF1,CXCL9,DEFA1,DLG4,GJA1,HAVCR2,ICAM1,IL12RB2,IL17A,IL18BP,IL18R1,IL5,IL9,IRF1,NCR1,NCR2,PTGS2,VEGFA
Covariates: DRB1*15:01/03	cyclic AMP	chemical - endogenous mammalian		-2.561	2.31e-09	ADCYAP1,BDNF,CA2,CCL2,CDH2,CGA,CHGA,CTLA4,ENTPD1,F3,FCGR1A,FLT1,FMR1,GJA1,HBEGF,HIF1A,IGFBP3,IL33,IL5,INSR,NTF3,NTF4,POMC,PRL,PTGS2,REN,RORC,RPS6KA5,SLC5A5,SOD2,TG,TNFRSF10B,VWF,YWHAG
Covariates: DRB1*15:01/03	mifepristone	chemical drug	Inhibited	-2.032	2.32e-09	ADM,BCL2L1,CA2,CAMK2D,CAST,CCL2,CD14,CD274,CD74,CDH2,CTSD,EFNB2,EPHB3,F3,GJA1,H6PD,HBEGF,ICAM1,IGFBP3,IL4R,JAM2,KLK3,LRP1,MDM2,NQO2,NR3C1,PDGFRA,PGLYRP1,PTGS2,PTX3,RAP1GAP,SERPING1,SFRP1,SPINK1,TAX1BP1,TEAD4,TENM3,TGFB1,TNFRSF10B
Covariates: DRB1*15:01/03	DSCAM	other	Activated	2.087	3.21e-09	EFNA4,EFNB3,ETV5,GSN,L1CAM,NLGN2,NOTCH3,NTF3,NTN4,NTRK2,PLCB1,PLXNC1,PRKCB,RGMA,SEMA7A,SFRP1,SYNGR3,SYTL4,UNC5A
Covariates: DRB1*15:01/03	selumetinib	chemical drug	Activated	2.32	1.13e-08	CD274,EPHA2,EPHA4,ERBB3,FGFR3,FGR,GPNMB,HIF1A,IGF1R,INSR,INSRR,LCK,MET,MUSK,NTRK2,TYRO3
Covariates: DRB1*15:01/03	nocodazole	chemical reagent	Inhibited	-2.672	1.71e-08	AURKA,CHFR,FLNA,FYN,GSK3B,HIF1A,MAP2K4,MCL1,MDM2,NOTCH1,PLK1,PPM1D,PRKCB,PRKCG,PTGS2,PTK2,RAF1,ZAP70
Covariates: DRB1*15:01/03	LAMA4	enzyme	Inhibited	-2.038	1.9e-08	ANGPT2,ARHGAP5,CAST,EGFR,FLT1,G3BP2,GSK3B,HGF,HIF1A,IGF1R,IL1R1,IL1RAP,IL6R,IL6ST,JAG1,LAMB1,LIFR,MET,NOTCH1,PDGFRA,SHC1,TLN2,TNFRSF14,TNFSF12,VEGFA
Covariates: DRB1*15:01/03	P38 MAPK (family)	group		-2.84	2.64e-08	ADAM17,BCL2L1,BDNF,CAV3,CCK,CCL17,CCL2,CCL8,CD40,CD55,CD83,CDH5,CXCL9,DDC,F3,FLNA,GJA1,HIF1A,ICAM1,IFNB1,IFNL1,IL17A,IL31,IL5,IRF6,ITGB2,JAM2,MCL1,NBR1,NGFR,NOTCH3,PLAUR,PPM1D,PTGS2,SLC5A5,STIM1,TGFB1,TNFRSF10B,VEGFA,VIP
Covariates: DRB1*15:01/03	MYD88	other		-3.129	3.28e-08	BCL6,CCL17,CCL2,CD14,CD274,CD40,CD5,CD83,CXCL9,EBI3,FANCF,HCK,HIF1A,ICAM1,IFNA16,IFNB1,IFNL1,IGHG1,IL17A,IL18R1,IL1RAP,IL5,IL7,IRF1,JAG1,LGR5,MAZ,MET,MMP7,MMP8,MSR1,OLR1,POLH,PTGS2,TGFB1,TNFSF9,ZAP70
Covariates: DRB1*15:01/03	tyrphostin AG 1478	chemical drug		2.295	3.82e-08	BCL2L1,CCL17,CCL2,EGFR,F3,FAP,HBEGF,HIF1A,ICAM1,IGF1R,IRF1,MCL1,PTGS2,PTX3,SPHK1,TFPI2
Covariates: DRB1*15:01/03	infliximab	biologic drug		2.004	5.57e-08	ADAM19,CCL17,CCL2,CCL20,CDH2,CTLA4,FCGR2A,FCGR2B,IL12RB2,IL5,IL9,PTGS2,RORC,SPHK1,VEGFA,WNT3A
Covariates: DRB1*15:01/03	USF2	transcription regulator		-2.126	8.15e-08	AGT,APOA5,CPT1B,FMR1,GHRL,HGF,IGFBP3,IL17A,KLK3,P4HA1,PKLR,REN,RORC,SHBG,TGFB1
Covariates: DRB1*15:01/03	PTPN11	phosphatase	Inhibited	-2.297	1.46e-07	ABL1,AKT2,BCL2L1,BSG,CCL2,CD14,CDKN2D,CHEK1,CSF1,FCGR1A,GP1BA,IFNB1,MCL1,MDM2,MET,MMP19,PLAUR,TP53I11,VIP
Covariates: DRB1*15:01/03	ruxolitinib	chemical drug		2.212	1.83e-07	BCL2L1,CCL17,CCL2,CD274,COL1A1,COX7A2L,CTSD,IFNL1,IL17A,IL17RB,IL5,IL6R,IL6ST,LIFR,MCL1,MSR1,PTGS2,TNFRSF18
Covariates: DRB1*15:01/03	IL33	cytokine		-2.753	2.14e-07	ALDH3A1,BCL2L1,CCL17,CCL2,CD40,CD83,CLEC7A,EBI3,ENTPD1,FGR,FLT1,GRP,HAVCR2,HCK,HIF1A,ICAM1,IFNGR1,IL17A,IL17RB,IL31,IL33,IL4R,IL5,IL9,ITIH1,JAG1,MSR1,NR3C1,NRP1,ORC6,P4HA1,RIPK2,S100A9,SCGB3A1,SELPLG,SIGLEC1,SOD2,SOST,TGFB1,TNFRSF18,VEGFA
Covariates: DRB1*15:01/03	JNK (family)	group		-2.304	2.24e-07	AGT,ATG5,BCL2L1,CCL2,CD209,CD40,CD55,CD83,CDH2,COL1A1,F3,GJA1,HNF4A,ICAM1,IFNB1,IL17A,IL31,IL5,JAM2,MCL1,PLAUR,PPM1D,PTGS2,PTK2,SOD2,TGFB1,TNFRSF10B
Covariates: DRB1*15:01/03	NLRP3	enzyme	Inhibited	-2.365	6.11e-07	AKT2,CAMP,CCL2,CCL20,CD274,COL1A1,COX7A2L,DEFB1,HIF1A,IL17A,IL33,IL5,IRF1,KIAA0040,LRP12,MDM2,MSR1,NLRP1,OLR1,PTGS2,RNASE7,SOD2,TGFB1,UBE2N
Covariates: DRB1*15:01/03	MEOX2	transcription regulator		2.017	8.01e-07	CCL2,CCL20,CDH2,CDKN2D,CXCL3,F3,HBEGF,ICAM1,LRP1,PTK2,PTX3
Covariates: DRB1*15:01/03	prexasertib	chemical drug		-2.063	9.09e-07	ADM,BCL6,GHRL,ICAM1,LRP1,LY96,MDM2,MPL,NGFR,NLRP1,OSM,PTGS2,SIGLEC1,TNFSF9
Covariates: DRB1*15:01/03	diethylnitrosamine	chemical toxicant		-2.049	1.04e-06	ALDH3A1,ANGPT2,BCL2L1,C9,CCL2,CCL20,CD274,CD63,CDH2,EGFR,ENTPD5,GPC3,HGF,HIF1A,HNF4A,HTATIP2,IL1RAP,MCL1,MET,NRAS,QPCT,S100A9,TEK,TGFB1,VEGFA
Covariates: DRB1*15:01/03	phytohemagglutinin	chemical drug		-2.075	1.13e-06	AGT,AHSG,AKT2,CCL2,CD83,CDH11,CSF1,CTLA4,DEFA1,DNAJB2,ENG,FGFR3,FGR,HAVCR2,ICAM1,IFNGR2,IL12RB2,IL15RA,IL24,IL5,ITIH4,MASP1,MET,MIA,NCAM1,PGF,PLK1,PRL,PTPRJ,SHC1,SPHK1
Covariates: DRB1*15:01/03	IL22	cytokine	Inhibited	-3.069	1.55e-06	BCL2L1,CAMP,CCL20,CXCL3,DEFB104A,GPT,GRP,HBEGF,IL24,IL33,MCL1,MUC4,RBL2,RNASE7,S100A9,SOD2,WFDC5
Covariates: DRB1*15:01/03	LIF	cytokine	Activated	2.076	1.63e-06	AHSG,BCL2L1,CCL2,CDH5,COCH,ERAP1,FGF4,GH1,GPT,HBEGF,HGF,HIF1A,IL17A,IL6ST,IL7,IRF1,JAM2,LARGE1,LIFR,NANOG,POMC,PTGS2,SOD2,VEGFA,VIP,VWF
Covariates: DRB1*15:01/03	RNASE2	enzyme		-2.043	3.96e-06	CCL2,CCL23,CCL8,CD83,CSF1,CXCL9,IL5,IL7,OSM
Covariates: DRB1*15:01/03	5-O-mycolyl-beta-araf-(1->2)-5-O-mycolyl-alpha-araf-(1->1')-glycerol	chemical - endogenous non-mammalian	Inhibited	-3.295	4.31e-06	CCL2,CCL20,CCL8,CD40,CD83,CXCL3,CXCL9,EBI3,HBEGF,ICAM1,LRP12,PTGS2,SOD2,SPHK1
Covariates: DRB1*15:01/03	ionomycin	chemical reagent		-2.089	5.1e-06	BCL2L1,BDNF,BID,CCL2,CTLA4,EBI3,FCGR1A,HIF1A,ICAM1,IL17A,IL24,IL5,IL9,ITGB2,ITM2A,NRP1,PRL,PTGS2,PTPRJ,RORC,TGFB1,TNFRSF18,TNFSF9
Covariates: DRB1*15:01/03	TLR9	transmembrane receptor		-2.231	5.11e-06	BCL2L1,CAST,CCL17,CCL2,CD274,CD40,CD5,CD83,CSF1,CXCL9,EBI3,ICAM1,IFNA16,IFNB1,IFNL1,IL17A,IL33,IRF1,MCL1,NTS,PTGS2,SMPD1,SMPDL3A,SPHK1,TGFB1,ZAP70
Covariates: DRB1*15:01/03	TRAF3IP2	enzyme		-2.658	5.26e-06	AGT,CAMP,CCL2,COL1A1,CSF1,HIF1A,ICAM1,IFNB1,IL17A,IL33,IL5,TGFB1,TRAF4
Covariates: DRB1*15:01/03	semaxinib	chemical drug	Activated	2.111	7.63e-06	AHSG,CCL20,CSF2RB,CXCL9,F3,FGF12,HAVCR2,HIF1A,IL1R1,ITIH4,LCK,PTGS2,PTX3,TGFB1,TNFRSF14,TNFRSF18,VWF,ZAP70
Covariates: DRB1*15:01/03	peptidoglycan	chemical - endogenous non-mammalian		-2.059	7.82e-06	CCL2,CCL20,CCL8,CD274,CD40,CXCL3,ICAM1,IFNB1,IL17A,IL5,IRF1,ITGB2,MCL1,PTGS2,S100A9,SOD2
Covariates: DRB1*15:01/03	Ro31-8220	chemical drug		2.114	7.94e-06	BCL2L1,CCL2,CCL20,CD55,COL1A1,HIF1A,ICAM1,KLK3,MDM2,PTGS2
Covariates: DRB1*15:01/03	ADORA2A	g-protein coupled receptor		-2.237	1.25e-05	AKT2,B4GALT3,BDNF,CCL17,CCL2,COL6A1,FBL,G3BP2,HHIP,HIF1A,NTRK2,P4HB,PPP3R1,PTGS2,SYT11,TGFB1,VEGFA,VPS4A
Covariates: DRB1*15:01/03	GUCY1B1	enzyme	Activated	2.358	1.26e-05	CCL2,CD74,CDH2,CXCL9,ENG,ESAM,FLT1,JAM2,MXRA7,PLVAP,SERPING1,TGFB1,TIE1
Covariates: DRB1*15:01/03	JAG2	growth factor		2.317	1.35e-05	BCL6,CCL20,CXCL3,CXCL9,IL1R1,JAG1,LTB4R,NOTCH1,NOTCH3
Covariates: DRB1*15:01/03	TFAP2A	transcription regulator	Inhibited	-2.298	1.37e-05	ADAM17,ALCAM,BCL2L1,CCN5,CGA,DCBLD2,EGFR,FREM2,G3BP2,IFNA16,IFNL1,MDM2,PLAUR,RBL2,S100A9,SMPD1,SOD2,VEGFA
Covariates: DRB1*15:01/03	ZFP36	transcription regulator		2.392	1.7e-05	CA2,CAMP,CLMP,HIF1A,ICAM1,IFNB1,IL17A,IL5,IRF1,OSM,PLAUR,PRC1,PTGS2,S100A9,TNFRSF11A
Covariates: DRB1*15:01/03	IL24	cytokine	Inhibited	-2.573	1.74e-05	BCL2L1,BCL6,CCL2,CCL20,HBEGF,HSP90B1,IL24,MCL1,PTGS2,XRCC4
Covariates: DRB1*15:01/03	mannose	chemical - endogenous mammalian	Inhibited	-2.557	1.85e-05	BCL2L1,HSP90B1,ICAM1,MCL1,NR3C1,PDIA3
Covariates: DRB1*15:01/03	bombesin	chemical - endogenous mammalian		-2.22	2.77e-05	GRB10,IGFBP3,KLK3,KLK4,MET,NR3C1
Covariates: DRB1*15:01/03	KAT2A	enzyme	Inhibited	-3.191	3.77e-05	ADAM12,ADAM23,BCL2L1,CHEK1,DNAJB9,DSCAM,EFNA5,EPHA5,GABARAPL1,IL9,LGR5,MYOM3,NGFR,SLITRK1,SV2A,TNFRSF10B
Covariates: DRB1*15:01/03	CGA	other	Inhibited	-3.198	4.58e-05	BDNF,C1GALT1C1,CGA,DNAJB11,DNAJB9,ERLEC1,ETV5,FKBP14,FKBP2,GRB2,HSP90B1,PDIA3,PDIA6,PTGS2
Covariates: DRB1*15:01/03	PTP4A1	phosphatase	Inhibited	-3.223	5.41e-05	CLTC,COL6A1,CRK,FLNA,FLRT1,FMR1,GDI2,GSTP1,HIF1A,HNF4A,MAP2K4,MAPK9,NRAS,SEPTIN11,STMN2
Covariates: DRB1*15:01/03	2,4-dinitrofluorobenzene	chemical toxicant	Inhibited	-3.282	5.46e-05	CCL2,CXCL9,HPGDS,ICAM1,IL17A,IL24,IL5,PTGS2
Covariates: DRB1*15:01/03	N-acetylmuramyl-L-alanyl-D-isoglutamine	chemical - endogenous non-mammalian	Inhibited	-3.567	7.09e-05	CCL17,CCL2,CCL20,CCL8,CD40,CXCL9,ICAM1,ITGB2,MSR1,PTGS2,WNT3A
Covariates: DRB1*15:01/03	enterotoxin B	biologic drug	Inhibited	-3.894	8.79e-05	BDNF,CCL17,CCL2,CD40,CSF2RB,CTLA4,CXCL9,GPNMB,ICAM1,IL17A,IL33,IL5
Covariates: DRB1*15:01/03	RNASE1	enzyme		-2.519	0.000106	CCL2,CCL23,CCL8,CXCL9,IL7,OSM
Covariates: DRB1*15:01/03	IRF3	transcription regulator		-2.233	0.000107	ADAM9,B4GALT5,CCL2,CD274,CD40,CDH11,CDH2,CXCL9,FCGR1A,FUT2,ICAM1,IFNA16,IFNB1,IFNL1,IL17A,IL33,IRF1,NECTIN2,NR3C1,PNP,TPST1
Covariates: DRB1*15:01/03	GnRH analog	biologic drug	Inhibited	-2.583	0.000109	ABO,ARHGAP1,CD40,COL6A1,FLT1,GATD3,GDI2,GRB2,HIF1A,ITIH4,MAP2K4,MFAP5,MXRA7,NDUFV2,NGFR,NTRK2,NTRK3,PLD3,PTK2,RAB5C,SF1,SFRP1,STX2,THOC1,TRIB2,TWF1,UBE2V1,VEGFB
Covariates: DRB1*15:01/03	Sb202190	chemical drug		2.616	0.000121	ASAH2,CAMP,CAV3,CCL2,CD55,CDH2,COL1A1,EBI3,HIF1A,ICAM1,IFNB1,IL5,P4HA1,PTGS2,TNFRSF10B,VEGFA
Covariates: DRB1*15:01/03	lysophosphatidylcholine	chemical - other		-2.629	0.000131	BDNF,CCL2,CCN3,CD274,CD74,CPT1B,F3,FAAH2,GJA1,HBEGF,ICAM1,LRP1,OLR1,PLAUR,PTGS2,TGFB1
Covariates: DRB1*15:01/03	FCER1 (complex)	complex		-2.744	0.000138	CCL2,CD1A,CD83,CSF1,CXCL3,FYN,IL33,IL5,SPHK1,TNFSF9
Covariates: DRB1*15:01/03	mevalonic acid	chemical - endogenous mammalian	Inhibited	-2.195	0.000174	CCL2,CD40,CD55,ICAM1,PTGS2,RORC,TGFB1,VEGFA
Covariates: DRB1*15:01/03	NFAT (family)	group		-2.423	0.0002	CCL2,CD40,CTLA4,DLG4,EHD4,HAVCR2,HBEGF,ICAM1,IL17A,IL5,PDCD1LG2,PTGS2,SOD2
Covariates: DRB1*15:01/03	olaparib	chemical drug		-2.412	0.0002	ABL1,BCL6,CCL2,CCL8,CHEK1,CHGA,IFNB1,MCL1,MDM2,NCAM1,PLK1,PTGS2,TNFRSF10B
Covariates: DRB1*15:01/03	MAPK7	kinase		-2.068	0.000213	BDNF,CCN3,CDH2,CXCL9,IFNB1,MCL1,PDE3A,PMVK,PTGS2,TEK,TRAF4,VEGFA
Covariates: DRB1*15:01/03	Ni2+	chemical reagent		-2.508	0.000239	CCL2,CCL20,CSF1,CXCL3,HIF1A,ICAM1
Covariates: DRB1*15:01/03	BAG1	other		-2.25	0.000243	BCL2L1,CDH2,EGFR,KLK3,NR3C1,PTGS2,PTK2,RAB27A
Covariates: DRB1*15:01/03	PTPN6	phosphatase	Inhibited	-2.157	0.000377	BCL2L1,CD5,CDH2,CHEK1,GP1BA,IFNB1,IRF1,ITGB2,MCL1,POMC
Covariates: DRB1*15:01/03	FYN	kinase		-2.064	0.000452	CCL2,CD5,EGFR,IL17A,IL5,NOTCH1,PTGS2,RORC
Covariates: DRB1*15:01/03	baicalein	chemical drug	Activated	2.452	0.000458	BCAP29,BCL2L1,CCL2,CTSB,EPO,ICAM1,IGF1R,MCL1,PTGS2,RBL2,XPNPEP1
Covariates: DRB1*15:01/03	CHD1	enzyme		-2.127	0.000473	CCL20,CXCL3,ICAM1,PTGS2,SOD2
Covariates: DRB1*15:01/03	CD3E	transmembrane receptor		-2.471	0.00051	BCL2L1,CCL17,CHEK1,CTLA4,IL5,NRAS,POLE2,PTGS2,SPHK1,TEK,TWSG1,ZAP70
Covariates: DRB1*15:01/03	CD36	transmembrane receptor	Inhibited	-3.091	0.000558	CCL2,CCL20,COL1A1,CXCL3,FABP1,HSP90B1,ICAM1,IGF1R,LRP1,PLAUR,SYK,TNFRSF10B
Covariates: DRB1*15:01/03	JUNB	transcription regulator		-2.084	0.000583	APOM,BDNF,CCL20,CD274,CFD,CGA,COL1A1,CXCL3,CXCL9,IL31,IL5,IL9,PLAUR,PNPLA2,POMC,YWHAG
Covariates: DRB1*15:01/03	TNFRSF10B	transmembrane receptor		2.155	0.000586	IL17A,IL17RB,LCK,RORC,TNFRSF10B,ZAP70
Covariates: DRB1*15:01/03	CAMK4	kinase		-2.471	0.000601	BCL6,BDNF,CAMP,CCL2,CCL20,CPT1B,F3,FMR1
Covariates: DRB1*15:01/03	RXRB	ligand-dependent nuclear receptor		2.381	0.000749	CAMK1D,CCL17,CCL20,COLEC12,CTSB,ECM1,EPO,FABP1,FLRT3,GH1,HBEGF,HNF4A,IL5,NEO1,SEMA4D,TEAD3,TNFSF9
Covariates: DRB1*15:01/03	(S,R)-3-(4-hydroxyphenyl)-4,5-dihydro-5-isoxazole acetic acid, methyl ester	chemical reagent		2.028	0.000755	CCL2,IL15RA,IL17A,IL4R,IL5,IL6ST,IL7
Covariates: DRB1*15:01/03	1-chloro-2,4-dinitrobenzene	chemical drug		-2.549	0.000755	CCL17,CCL2,CCL20,IL17A,IL24,IL31,S100A9
Covariates: DRB1*15:01/03	LOXL1	enzyme		-2.132	0.000803	CCL2,COL1A1,DNAJB11,HIF1A,PTGS2
Covariates: DRB1*15:01/03	HSP90AB1	enzyme	Inhibited	-2.498	0.000864	BCL2L1,CD274,HIF1A,IL17A,KCNJ11,PTK6
Covariates: DRB1*15:01/03	ACOD1	enzyme		2.321	0.000881	CCL2,CD40,CXCL9,GPNMB,ICAM1,IFNB1,IL5
Covariates: DRB1*15:01/03	TP53COR1	other		-2.013	0.000881	BID,CCL2,MCL1,MDM2,SOD2,TNFRSF10B,WNT3A
Covariates: DRB1*15:01/03	ERBB4	kinase	Inhibited	-2.682	0.000895	ADAM19,ADAM9,BDNF,CCN5,EFNB2,EGFR,GJA1,HBEGF,HIF1A,PTGS2,SFRP1
Covariates: DRB1*15:01/03	vorinostat	chemical drug	Inhibited	-2.352	0.000942	ATG5,AURKA,BCL2L1,CAMP,CCL17,CD274,CD74,CDH2,CTSD,EGFR,GH1,ICAM1,IL17A,IRF1,MCL1,NANOG,OSM,PRSS8,PTGS2,RAF1,RNASE7,S100A9,SLC5A5,ST14,TEK,TNFRSF10B,TRAF4,VEGFA
Covariates: DRB1*15:01/03	NOD2	other		-2.175	0.000985	CAMP,CCL2,CD40,CXCL3,ICAM1,IFNB1,IL17A,SOD2,TANK,WNT3A
Covariates: DRB1*15:01/03	halofuginone	chemical drug		2.111	0.000988	B4GALT6,CD200,CD55,COL1A1,CXCL9,FGFR3,IGFBP3,IL17A,IL33,NLGN1,PDGFRA,PRELP,TGFB1,TYRO3,VSNL1
Covariates: DRB1*15:01/03	ceralasertib	chemical drug		2.039	0.00102	ABL1,CHEK1,IFNB1,MDM2,PLK1
Covariates: DRB1*15:01/03	CLEC7A	transmembrane receptor	Inhibited	-3.219	0.00104	CCL17,CCL2,IL17A,IL33,IL5,PTGS2
Covariates: DRB1*15:01/03	PPARG	ligand-dependent nuclear receptor	Activated	2.078	0.00113	AGT,BCL2L1,BCL6,CA2,CCL17,CCL2,CD274,CD40,CFD,COL1A1,CPT1B,EGFR,FABP1,FABP3,GPT,H6PD,HGF,ICAM1,IFNB1,IGFBP3,IL17A,IL33,IL9,INSR,OLR1,PMVK,PTGS2,REN,RORC,S100A11,SHBG,SNX1,STIM1,VEGFA,YWHAE,YWHAG
Covariates: DRB1*15:01/03	NOX4	enzyme		-2.431	0.00115	AGT,BCL2L1,CCL2,COL1A1,HIF1A,ICAM1,MCL1,VEGFA
Covariates: DRB1*15:01/03	PGLYRP2	transmembrane receptor	Inhibited	-2.586	0.00118	CCL17,CCL2,CCL20,CXCL9
Covariates: DRB1*15:01/03	CpG ODN 2395	chemical reagent		-2.127	0.00128	BCL6,CCL2,CD14,CD40,IL4R
Covariates: DRB1*15:01/03	GHRHR	g-protein coupled receptor	Inhibited	-2.602	0.00128	GH1,GSK3B,HIF1A,IL17A,RORC
Covariates: DRB1*15:01/03	SERPINE2	other		2.431	0.00136	BDNF,CCL17,CCL2,CCL20,CXCL9,IL17A,ITGB2
Covariates: DRB1*15:01/03	GHR	transmembrane receptor	Activated	2.491	0.00158	BDNF,CCL2,COL1A1,DLG4,GABBR1,GH1,IGF1R,IGFBP3,SOST
Covariates: DRB1*15:01/03	NTN1	growth factor		2.397	0.00158	CCL2,CTSB,IL17A,L1CAM,PTGS2
Covariates: DRB1*15:01/03	5A apoA-I mimetic peptide	chemical reagent	Activated	2.703	0.00161	CCL17,COL1A1,IL17A,IL5
Covariates: DRB1*15:01/03	HSF1	transcription regulator	Activated	2.131	0.00209	AHSA1,ATAD2,BCL2L1,CCL2,CCT7,CD274,CPT1B,EGFR,FBLN1,FGF4,HCK,HSF1,ICAM1,LAMA4,LMAN2L,MCL1,MMP19,PNPLA2,RAB5C,SHC1,UBB
Covariates: DRB1*15:01/03	CLCN5	ion channel		2.245	0.00213	CCL2,CTSB,IL17A,LRP2
Covariates: DRB1*15:01/03	TIFA	other		-2.4	0.00213	BCL2L1,CCL2,CXCL3,ICAM1
Covariates: DRB1*15:01/03	RORA	ligand-dependent nuclear receptor		-2.205	0.00215	ACACB,APOA5,ATP1B1,CAV3,CCL2,CDH2,CHEK1,CXCL9,DDC,EPO,FABP3,IL17A,NLGN1,NTRK2,POLE2,PTGS2,RORC,S100A9
Covariates: DRB1*15:01/03	Fcgr2b	transmembrane receptor	Inhibited	-2.316	0.00233	CD40,COL1A1,HHIP,ICAM1,IFNB1,VEGFA
Covariates: DRB1*15:01/03	PLP1	other		-2.274	0.00233	CCL2,CCL20,IL17A,IL5,NOTCH1,NOTCH3
Covariates: DRB1*15:01/03	taurocholic acid	chemical - endogenous mammalian	Inhibited	-2.369	0.00241	CCL2,CD74,CXCL3,EFNB3,IL6R,MASP1,PLXNC1,PTGS2,RSPO2,VEGFA,VEGFB
Covariates: DRB1*15:01/03	ocifisertib	chemical drug		-2.041	0.00258	ALCAM,ATP1B1,CCL2,CLCF1,MPL,OSM,PTGS2
Covariates: DRB1*15:01/03	BMS-754807	chemical drug	Activated	2	0.00275	EGFR,EPHA4,IGF1R,MET
Covariates: DRB1*15:01/03	pyridostigmine	chemical drug		2.097	0.00275	CCL2,CXCL9,IL7,IL9
Covariates: DRB1*15:01/03	IRF7	transcription regulator		-2.102	0.00275	BCL2L1,CCL2,CCL8,CD40,CTLA4,CXCL9,FCGR1A,IFNA16,IFNB1,IFNL1,IL15RA,IL33,IRF1,MCL1,RIPK2,TPST1
Covariates: DRB1*15:01/03	S-(2,3-bispalmitoyloxypropyl)-cysteine-GDPKHPKSF	chemical reagent	Inhibited	-2.811	0.00281	CAMP,CCL2,CD40,ICAM1,PTGS2
Covariates: DRB1*15:01/03	resolvin D1	chemical - endogenous mammalian		2.414	0.0029	BCL6,CCL2,IL17A,IL33,IL5,PTGS2,TGFB1
Covariates: DRB1*15:01/03	RIPK2	kinase		-2.108	0.00301	CCL2,CD40,CXCL3,FABP1,ICAM1,IFNB1,IL17A,IL33,INSR,PNPLA2,SOD2,TANK,TNFRSF18
Covariates: DRB1*15:01/03	DTX1	transcription regulator	Activated	2.012	0.00334	AKT2,GFRA1,MCL1,TNFSF9,VEGFA
Covariates: DRB1*15:01/03	SERPINC1	enzyme		-2.021	0.00349	CCL20,F3,MMP7,PTGS2
Covariates: DRB1*15:01/03	leukotriene C4	chemical - endogenous mammalian		-2.694	0.00349	CCL2,ICAM1,IL5,PTGS2
Covariates: DRB1*15:01/03	MYCN	transcription regulator	Inhibited	-2.919	0.00351	ADAM12,ADAM23,BCL2L1,BID,CDH11,CDH5,COL1A1,DSCAM,EFNA5,EGFR,EPHA5,FBL,GRB2,KLK3,MDM2,MSRB3,MYOM3,NCAM1,NGFR,PDGFRA,PGRMC2,PTK2,SLITRK1,SV2A,TNFRSF10B
Covariates: DRB1*15:01/03	carrageenan	chemical drug		-2.266	0.00364	CCL2,GRB10,ICAM1,NR3C1,POMC,PTGS2,VEGFA
Covariates: DRB1*15:01/03	IFN GAMMA (complex)	complex		-2.459	0.00389	AGT,BCL2L1,CCL2,CXCL9,FLT1,ICAM1,IL18BP,IL33,LY96,NR3C1
Covariates: DRB1*15:01/03	captopril	chemical drug	Inhibited	-2.503	0.00393	AGT,EPO,F3,FGA,PTGS2,REN,S100A11,SERPING1,TGFB1
Covariates: DRB1*15:01/03	epirubicin	chemical drug		-2.348	0.00394	ACE2,GSK3B,HIF1A,MDM2,TNFRSF10B
Covariates: DRB1*15:01/03	phorbol 12,13-didecanoate	chemical toxicant		2.057	0.00394	CCK,CSF1,IL1RAP,MCL1,SOD2
Covariates: DRB1*15:01/03	Cxcl1	cytokine		-2.666	0.00435	ACE2,CCL2,ICAM1,IL17A
Covariates: DRB1*15:01/03	P2RX4	ion channel		-2.472	0.00435	BDNF,CCL2,COL1A1,ICAM1
Covariates: DRB1*15:01/03	PTTG1	transcription regulator		2.23	0.00462	CDH2,CDKN2D,CHEK1,HIF1A,MDM2,POLH,POLI,SLC5A5,VEGFA
Covariates: DRB1*15:01/03	zymosan	chemical - endogenous non-mammalian		-2.464	0.00501	CCL17,CCL2,CD40,CPT1B,CSF1,HIF1A,IL17A,IL4R,PTGS2
Covariates: DRB1*15:01/03	PAX8	transcription regulator		-2.005	0.00516	GH1,L1CAM,NCAM1,POMC,SLC5A5,TG
Covariates: DRB1*15:01/03	PCDH10	other	Inhibited	-2.037	0.00534	LAMA4,MMP19,TGFB1,ZNF382
Covariates: DRB1*15:01/03	oxazolone	chemical reagent		-2.55	0.00537	CCL2,CCL20,CXCL9,ICAM1,IL17A
Covariates: DRB1*15:01/03	SERPINE1	other		-2.04	0.00559	BCL6,CCL20,CD14,CSF1,DLG4,FLT1,HGF,ICAM1,PLAUR,TGFB1
Covariates: DRB1*15:01/03	helenalin	chemical - endogenous non-mammalian		2.54	0.00647	CCL20,CXCL3,PTGS2,TNFRSF10B
Covariates: DRB1*15:01/03	mannitol	chemical - endogenous mammalian		-2.078	0.00647	COL1A1,ICAM1,MPDZ,SOD2
Covariates: DRB1*15:01/03	Cdkn2a	other		-2.41	0.00662	CCL2,CDKN2D,COL1A1,CSF1,CXCL9,FBL,FLT1,GFRA2,HGF,IGF1R,IL6R,IL7,MDM2,P4HA2,PGF,VEGFA
Covariates: DRB1*15:01/03	CpG ODN 1668	chemical reagent		-2.35	0.0067	BCL2L1,CCL2,CD40,ICAM1,IFNB1,IL17A,PTGS2
Covariates: DRB1*15:01/03	C5AR1	g-protein coupled receptor	Inhibited	-2.768	0.00694	CCL2,CD40,CD55,COL1A1,CST7,FCGR1A,IL17A,IL5
Covariates: DRB1*15:01/03	NCOA3	transcription regulator		-2.274	0.00732	FGF4,ICAM1,IGF1R,IGFBP3,IRF1,NANOG,PDPK1,PTGS2,TRAF4,VEGFA
Covariates: DRB1*15:01/03	CCR6	g-protein coupled receptor	Inhibited	-2.615	0.00776	CCL2,CCL20,IL17A,IL5
Covariates: DRB1*15:01/03	PRKD (family)	group		-2.096	0.00813	CCL2,COX7A1,CPT1B,CXCL9,PTGS2
Covariates: DRB1*15:01/03	TIRAP	other		-2.401	0.00813	CD40,ICAM1,IFNB1,IRF1,PTGS2
Covariates: DRB1*15:01/03	2-amino-5-phosphonovaleric acid	chemical - other	Activated	2.587	0.00994	ADAM19,BDNF,BID,DKK2,GFRA1,NAB1,NRN1,OLFM1,PTGS2,RPS6KA5,SLITRK3,WNT3A
Covariates: DRB1*15:01/03	POU2AF1	transcription regulator		-2.146	0.0107	BCL2L1,BCL6,CD74,CD83,IGHG1,IL17A,IL4R,LCK,MCL1,RORC,TGFB1
Covariates: DRB1*15:01/03	EREG	growth factor		-2.296	0.0108	CDH2,HBEGF,PGF,PTGS2
Covariates: DRB1*15:01/03	MK-8776	chemical drug		2.37	0.0108	ABL1,CHEK1,MDM2,PLK1
Covariates: DRB1*15:01/03	DDIT4	other		-2.26	0.0118	CCL2,ICAM1,IL17A,IL33,IL5
Covariates: DRB1*15:01/03	JAK3	kinase	Activated	2.202	0.0132	BCL6,CD274,IL17A,IL9,IRF1,RORC
Covariates: DRB1*15:01/03	PALMD	other	Inhibited	-2.703	0.0166	CCL2,CCL20,HIF1A,ICAM1
Covariates: DRB1*15:01/03	ketamine	chemical drug		-2.128	0.0166	BDNF,EPO,GAD1,PTGS2
Covariates: DRB1*15:01/03	SOX7	transcription regulator		2.129	0.0167	COL1A1,DLX3,ENG,EPHB2,FLT1,IRF6,NTF4
Covariates: DRB1*15:01/03	diazoxide	chemical drug		2.233	0.019	BCL2L1,KCNJ11,PKLR,POMC
Covariates: DRB1*15:01/03	mir-103 (includes others)	microrna		2.601	0.019	CGA,HIF1A,RBL2,WNT3A
Covariates: DRB1*15:01/03	TLR5	transmembrane receptor	Inhibited	-2.842	0.0193	CCL2,CCL20,CD40,ICAM1,IL17A,IL33,INSR
Covariates: DRB1*15:01/03	alpha-ketoglutaramate	chemical - endogenous mammalian	Activated	2.656	0.0203	BMP1,BMP6,CCL2,FAP,OSM,SOD3
Covariates: DRB1*15:01/03	GCG	other	Activated	2.059	0.0207	ATP1B1,BCL2L1,CCL2,ESAM,GFRA1,GHRL,IGF1R,NR3C1,PLXDC2,RAP1GAP,RARRES1,SLC3A1,ST14,TGFB1
Covariates: DRB1*15:01/03	DACH1	transcription regulator		2.02	0.022	CXCL3,IGFBP3,KLK3,PTGS2,TGFB1
Covariates: DRB1*15:01/03	CD5	transmembrane receptor		-2.338	0.022	ICAM1,IL17A,IL5,MAPK9,RORC,TGFB1
Covariates: DRB1*15:01/03	Casp4	peptidase		-2.137	0.0241	CD14,FGR,IFNB1,OSM,PGLYRP1
Covariates: DRB1*15:01/03	SLC2A1	transporter		-2.281	0.0242	IL17A,NANOG,PRL,PTGS2
Covariates: DRB1*15:01/03	zymosan A	biologic drug	Inhibited	-2.402	0.0242	CCL2,CD40,CTSB,GPNMB
Covariates: DRB1*15:01/03	AKT inhibitor VIII	chemical reagent	Inhibited	-2.064	0.0287	CCL2,F3,ICAM1,NR3C2,SLC5A5
Covariates: DRB1*15:01/03	thymoquinone	chemical drug		-2.002	0.0287	ADAM17,BCL2L1,CD14,COL1A1,PDE1A
Covariates: DRB1*15:01/03	N-ethyl-N-nitrosourea	chemical toxicant		-2.494	0.034	CCL17,CSF1,CXCL9,ICAM1,IL17A,IL5
Covariates: DRB1*15:01/03	IRS2	enzyme		-2.083	0.0364	COL6A1,DLG4,ENAH,GCKR,GJA1,VEGFA
Covariates: DRB1*15:01/03	HLX	transcription regulator		2.261	0.0369	ICAM1,IL4R,PLXNA1,UNC5B
Covariates: DRB1*15:01/03	puerarin	chemical drug		2.021	0.0406	CCL2,ICAM1,IL17A,PTGS2
Covariates: DRB1*15:01/03	resatorvid	chemical drug	Activated	2.761	0.0459	CCL2,CCL20,ICAM1,IL17A,PTGS2
Covariates: DRB1*15:01/03	disulfiram	chemical drug	Activated	2.586	0.0486	CD274,FANCF,POLH,POLI
Covariates: DRB1*15:01/03	NfkB1-RelA	complex		-2.291	0.0492	CCL2,CCL20,ICAM1,PTGS2,RIPK2
Covariates: DRB1*15:01/03	Scd1	enzyme		2.217	0.0497	ACACB,AHSG,CCL2,CPT1B,ENG,HBEGF,LIFR,MUSK,PNPLA2,PTK6,S100A9,SMPD1
Covariates: DRB1*15:01/03	CASP3	peptidase		-2.082	0.0529	BCL2L1,IFNB1,MCL1,STX1A
Covariates: DRB1*15:01/03	trabectedin	chemical drug		2.075	0.0529	COL1A1,IGF1R,NXF1,PMEL
Covariates: DRB1*15:01/03	RFX1	transcription regulator		-2.244	0.0722	CCL2,CD40,COL1A1,CXCL9,MMP8
Covariates: DRB1*15:01/03	PRDM2	transcription regulator	Activated	2.714	0.158	ANK2,CA2,DDC,PDZK1IP1,ROBO3,SERPINA1,ST6GALNAC1,STOM,TENM3,TFF3,TRIB2
Covariates: DRB1*15:01/03	EP4-D	chemical reagent	Activated	2.393	0.192	CD5,CD74,IL33,LCK
Covariates: DRB1*15:01/03	hydroxyurea	chemical drug	Inhibited	-2.394	0.339	CCL2,CGA,CHEK1,COL1A1,CXCL3,MDM2,POLH,RAF1
Covariates: Race	lipopolysaccharide	chemical drug		-2.041	3.05e-45	ACE2,ACP5,ADAM17,ADAMTS1,ADAMTS5,ADM,AGER,AGT,AKR1A1,AKT2,ALCAM,ALDH3A1,ALDOA,ALDOC,ANGPT2,ANXA2,APEX1,APOBEC3G,ARHGAP1,ATP1A1,AXL,BAMBI,BCL10,BCL2L1,BECN1,BID,BPIFA1,C1QC,CASP3,CCL15,CCL17,CCL18,CCL2,CCL25,CCL5,CCL7,CCL8,CCN1,CCN2,CCN4,CD163,CD1D,CD200,CD209,CD274,CD33,CD38,CD40,CD48,CD55,CD59,CDH11,CDH5,CDKN1B,CEACAM1,CEMIP2,CFD,CHFR,CHI3L1,CLIC5,CNTN1,COL6A1,COL9A1,COX7A1,CPT1B,CRIM1,CSF1,CSF2…
Covariates: Race	dexamethasone	chemical drug	Activated	2.753	1.52e-42	ACOT7,ADAM12,ADAM17,ADAM9,ADAMTS1,ADM,AGT,ALCAM,AMIGO2,APOD,ARHGAP25,ATP1A1,ATP1B1,B4GALT2,BCL2L1,BMP6,BMPR2,BSG,CASP3,CAST,CCK,CCL17,CCL18,CCL2,CCL23,CCL25,CCL4L1/CCL4L2,CCL5,CCL7,CCN1,CCN2,CCN3,CD163,CD177,CD209,CD274,CD34,CD38,CD40,CD48,CD55,CD59,CDH11,CDKN1B,CEACAM1,CEACAM7,CELF2,CFD,CFHR1,CHEK1,CHGA,CHI3L1,CHIT1,COL6A1,COX7A1,CPD,CPE,CPT1B,CSF1,CST5,CST7,CTSE,CTSL,CXCL1,CXCL10,CXCL11,CXCL14,…
Covariates: Race	IFNG	cytokine		-2.608	1.3e-38	A2M,ACE2,ADA2,ADAM17,ADM,AGER,AGT,ALDH1A3,ALKAL2,APOBEC3G,ARL6IP5,ATP1A1,ATP1B1,BCL2L1,BECN1,BID,BMP6,BPIFA1,BST1,C1QC,CABP7,CALCOCO2,CASP3,CCL15,CCL17,CCL18,CCL2,CCL23,CCL25,CCL5,CCL7,CCL8,CCN2,CD163,CD1D,CD200,CD209,CD274,CD38,CD40,CD55,CDH5,CDKN1B,CEACAM1,CLIC5,CRIM1,CSF1,CSF3,CSK,CTSH,CTSZ,CXCL1,CXCL10,CXCL11,CXCL13,CXCL3,CXCL8,CXCL9,CYP3A4,DAPK1,DLG4,DLL1,EBI3,EFNB2,ELK1,ENTPD1,ERAP1,FAH,FBL…
Covariates: Race	AGT	growth factor		-2.052	1.09e-32	ACACB,ACE2,ADAM12,ADAM17,ADAM23,ADAMTS5,ADAMTSL2,ADM,AGER,AGT,ALDH1A3,ALKAL2,ANAPC10,ANGPT2,ASAH2,ATP1A1,ATP1B1,BCL2L1,BECN1,BMP6,BSG,CA3,CASP3,CCL2,CCL5,CCL8,CCN2,CCN3,CCN4,CCN5,CD300C,CDH5,CDKN1B,CEL,CGREF1,COL18A1,COL6A1,COL8A1,COMP,COX7A1,CPA2,CPE,CPN1,CPXM1,CRIM1,CXCL10,CXCL3,CXCL8,DKK3,DLL4,ECM1,EFNA5,EFNB2,EGFR,ENDOU,ENG,ESR1,FBLN5,FCGR1A,FGF16,FGR,FLT1,FOXM1,GABBR1,GCSH,GDF15,GFRA2,GJA1,G…
Covariates: Race	IL1B	cytokine		-2.225	1.16e-31	A2M,ADAM12,ADAMTS1,ADAMTS5,ADM,AGER,ARL6IP5,ASAH2,ATP1A1,BAMBI,BCL2L1,CASP3,CCL17,CCL2,CCL5,CCL7,CCL8,CCN2,CD177,CD274,CD40,CD55,CEMIP2,CHGB,CHI3L1,CSF1,CSF3,CTSF,CTSZ,CXCL1,CXCL10,CXCL11,CXCL13,CXCL3,CXCL8,CXCL9,CYP3A4,DLL1,DLL4,EBI3,EGFR,EGLN1,ENG,ESR1,FABP1,FBL,FCER2,FGFR3,FLT1,FMR1,GAD1,GBP6,GDF15,GFRA1,GJA1,GNRH1,GPHB5,H1-10,H3C1,HEXB,HK2,HMGB1,HSPA1A/HSPA1B,IAPP,ICAM1,ICOSLG/LOC102723996,ID…
Covariates: Race	CD40LG	cytokine	Inhibited	-3.862	3.18e-30	ACY1,ADAM17,ALCAM,APOBEC3G,APRT,ARSB,AXL,BCL2L1,CAST,CCL15,CCL17,CCL18,CCL2,CCL5,CCN2,CD1D,CD38,CD40,CDKN1B,CELF2,CSF1,CSF2RA,CXCL1,CXCL10,CXCL8,EBI3,EGFR,FBL,FCER2,FLT1,HK2,HLA-DQA2,HSPA1A/HSPA1B,ICAM1,ICOSLG/LOC102723996,ID2,IFNG,IGHE,IGHG1,IL10,IL12A,IL12B,IL15,IL1RAP,IL3RA,INHBA,IRF1,IRF2,IRF4,JAK2,JUN,LMAN2,LTA,LTB,MCL1,METAP1,MMP10,MRE11,NAP1L1,NEFH,NET1,PEX14,PLAUR,PMVK,PTGS2,RASA1,RIDA,RN…
Covariates: Race	IL10	cytokine	Activated	2.198	1.28e-28	ADM,AGER,BCL2L1,BMP6,CASP3,CCL17,CCL18,CCL2,CCL23,CCL5,CD163,CD209,CD274,CD40,CD55,CDKN1B,CDKN2D,CEACAM1,CSF1,CSF3,CTSE,CTSH,CTSZ,CXCL10,CXCL11,CXCL13,CXCL3,CXCL8,CXCL9,FCER2,FCGR1A,FLRT2,GNS,GZMA,HEXB,HLA-DMA,ICAM1,IFNG,IFNGR2,IL10,IL12A,IL12B,IL12RB2,IL17RB,IL18R1,IL1R1,IL23A,IL33,IL6ST,IL7,IL9,INHBA,IRF1,JUN,KLRC4-KLRK1/KLRK1,LAG3,LIF,LILRB4,LIPA,LTB,LY96,MCL1,MMP8,MMP9,MRC1,MUC1,NOTCH2,NUP98,…
Covariates: Race	NFKB (complex)	complex	Inhibited	-3.904	7.55e-28	A2M,ADM,AGER,AGT,ALDH1A3,AMH,BAMBI,BCL2L1,BECN1,BID,BPIFA1,CCK,CCL17,CCL2,CCL5,CCL7,CCL8,CCN1,CCN2,CD274,CD40,CGREF1,COL18A1,CSF1,CSF3,CST7,CXCL1,CXCL10,CXCL11,CXCL3,CXCL8,CXCL9,CYP3A4,EBI3,EGFR,ELK1,ERAP1,FABP6,FCER2,FCGR1A,FTH1,GAD1,GDF15,GZMK,HDGF,ICAM1,ICOS,ICOSLG/LOC102723996,IFNG,IFNL1,IGHE,IL10,IL12A,IL12B,IL15,IL17C,IL23A,IL9,INSRR,IRF1,IRF4,ITGB1,JAG1,JUN,LIF,LTA,LTB,MBL2,MCL1,MICA,MMP9,…
Covariates: Race	OSM	cytokine		-2.656	9.5e-27	A2M,ADAM17,ADAMTS1,ADAMTS5,ADH5,AHCYL1,ANGPT2,ANXA2,ARTN,BAMBI,BCL10,BTC,CCL2,CCL5,CDKN1B,CDSN,CHI3L1,CKM,COL6A1,COL8A1,CSF3,CSNK2A2,CST6,CTSH,CTSL,CXCL1,CXCL10,CXCL13,CXCL3,CXCL8,DAPK1,DNASE1L2,ECM1,EDA2R,EPHB2,EPHB6,ERBB3,EVPL,FAM171A1,GDF9,GNRH1,GNS,GPNMB,HK2,HMG20B,ICAM1,ID2,IFNG,IFNGR1,IGFBP3,IL10,IL15,IL33,IL6R,IL6ST,IL7,IRF1,JAG1,JUN,KLK7,LARGE1,LDLRAD4,LEPR,LGALS4,LIF,LY6G6C,MICA,MMP10,MM…
Covariates: Race	CSF2	cytokine		-2.713	1.43e-26	ACP5,ADAM17,AKR1A1,BCL2L1,BID,BSG,CA4,CASP3,CCL17,CCL18,CCL2,CCL23,CCL25,CD163,CD209,CD274,CD33,CD38,CD40,CD5,CDKN1B,CEACAM1,COL8A1,CSF1,CSF2RA,CSF3,CSNK2A2,CXCL1,CXCL10,CXCL3,CXCL8,DOK2,FCGR1A,FLT1,FOXM1,GDF15,HK2,HMGB1,HRK,ICAM1,ICOS,ICOSLG/LOC102723996,ID2,IFNG,IL10,IL12B,IL15,IL1R1,IL23A,IL3RA,IL5RA,INHBA,IRF2,IRF4,ITGB3,JAK2,JUN,LEP,LTA,LTB,LY9,LY96,MCL1,MET,MMP8,MMP9,MRC1,NCAM1,NET1,NRP1,PE…
Covariates: Race	decitabine	chemical drug	Activated	2.205	2.23e-24	ADAM12,ADAM23,ADAMTS1,AKT2,ALK,ANXA2,BID,BIN1,BMP6,BMPR2,BRSK2,BTN2A1,CADM1,CCL5,CCN2,CD40,CD59,CDH11,CDKN1B,CDKN2D,CEACAM1,CGREF1,CHFR,CHI3L1,CNTN1,CNTNAP2,CRTAC1,CXCL10,CXCL3,CYP3A4,DAPK1,DKK2,DSG2,EDA2R,EEF1B2,EFNA3,EFNA4,EFNB1,EFNB2,EFNB3,EGFR,EPHA3,EPHA5,EPHB3,EPHB6,ESR1,FGFR3,FLRT3,FMR1,GAD1,GDF15,GFRA1,GPC3,GRB2,GSN,GSTP1,HDGF,HERC1,HK2,HMGB1,HNRNPA2B1,HSPA1A/HSPA1B,ICAM1,ICOSLG/LOC1027239…
Covariates: Race	ERBB2	kinase		-2.441	3.39e-24	ADAM12,ADAM17,ADAM19,ADAMTS5,AKT2,ALDOC,ANG,ANGPT2,ANXA2,APLP2,ATP1B3,B4GALT3,BCAM,BCL2L1,BPNT2,CADM1,CCL18,CCL2,CCL23,CCL5,CCN2,CCN5,CD33,CD34,CD59,CDC42,CDH11,CDKN1B,CDON,CHCHD10,CHEK1,COL18A1,COL6A1,CPD,CST8,CXCL10,CXCL13,CXCL3,CXCL8,DAG1,DLL1,DPEP1,DSG2,DTX1,EDN2,EFNB3,EGFR,ELK1,ELK3,EPHB2,ERAP1,ERBB3,ERBB4,ESR1,FAH,FHIT,FLT1,FSTL3,GALNT11,GBP6,GJA1,GLO1,HK1,HK2,HSPA1A/HSPA1B,ICAM1,ID2,IFNG,I…
Covariates: Race	IL27	cytokine		-2.689	1.52e-23	ANG,ANGPT2,APOBEC3G,CCL2,CCL5,CCL7,CCL8,CD163,CD38,CXCL1,CXCL10,CXCL11,CXCL8,CXCL9,ENG,ENTPD1,FLT1,GNRH1,HLA-DMA,ICAM1,ICOS,ID2,IFI16,IFNG,IFNL1,IL10,IL12A,IL12B,IL12RB2,IL15,IL18BP,IL6ST,IL7,IL9,IRF1,JAG1,JAK2,LAG3,LGALS4,MCL1,MRC1,NRP2,OAS1,PECAM1,PLG,PTGS2,SAMHD1,SHBG,SOCS3,STAT1,TEK,TGFB1,TIE1,TNF,TNFRSF4,TNFSF11,TNFSF14,VCAM1
Covariates: Race	IL1	group	Inhibited	-4.344	1.94e-23	ADAM17,ADAMTS1,ADAMTS5,ALDH3A1,CCL2,CCL23,CCL5,CD34,CD40,CD55,CD59,CEACAM1,CHI3L1,CRIPTO,CSF1,CSF3,CTSL,CXCL1,CXCL10,CXCL11,CXCL3,CXCL8,CXCL9,EGFR,FTH1,GDF15,GJA1,HMGB1,ICAM1,IFNG,IGF1R,IL10,IL1R1,IL33,IL5RA,IL7,IL9,INHBA,IRF1,IRF4,JUN,LAMB1,LEP,LIF,MMP10,MMP9,NGF,NGFR,NRG1,NRP2,NTF3,PDGFRA,PDGFRB,PIGR,POMC,PTGS2,S100A9,SAA1,SHBG,SOCS3,SOD2,TGFB1,TGFB3,TNF,TNFAIP3,TNFRSF11B,TNFRSF1B,TNFRSF4,TNFSF…
Covariates: Race	APP	other	Inhibited	-2.935	4.6e-23	ADAM19,ADCYAP1,AGER,AIFM1,AK1,ALDOA,ALDOC,APLP2,ARL6IP5,ATP1B1,AXL,BCL2L1,BECN1,BIN1,BMP6,BSG,CASP3,CAST,CCL2,CCL5,CCL7,CCN2,CD40,CD59,CDC42,CDH5,CKB,CLTC,COL18A1,CRK,CSF1,CSF3,CSNK2A2,CXCL1,CXCL10,CXCL3,CXCL8,DLG4,EGFR,ENG,ENO2,EPHB2,ESR1,FABP3,FBL,FCGR1A,FLNA,FLT1,FTH1,FYN,GABBR2,GBP6,GDF15,GRB2,GSTP1,HAVCR2,HK1,HMGB1,HNRNPA1,HSPA1A/HSPA1B,HSPA8,ICAM1,IFI16,IFNG,IGF1R,IGF2R,IL10,IL12B,IL15,IL6S…
Covariates: Race	trichostatin A	chemical drug	Activated	2.238	7.02e-23	ACOT7,ADAMTS1,ADAMTS5,AGT,AKT2,ARHGAP1,ARSB,BCL2L1,BECN1,BID,CASP3,CAST,CCL2,CCL7,CD1D,CD34,CDKN1B,CDKN2D,CGREF1,CHEK1,CNTN1,CNTNAP2,COCH,CPD,CRTAC1,CTSF,CXCL1,CXCL10,CXCL3,CXCL8,CYP3A4,DAG1,DKK2,DOK2,DSG2,EFNA3,EFNA4,EFNB1,EFNB2,EFNB3,EGFR,EPHA3,EPHB3,ESR1,FBLN1,FGFR3,FLRT3,FLT1,FOXM1,FRS2,FTH1,GDF11,GJD2,GRB2,GSN,GSTP1,HBE1,HDGF,HERC1,HMGB1,HNRNPA2B1,ICAM1,ID2,IFNG,IGFBP3,IGHE,IL10,IL12A,IL12B,…
Covariates: Race	JUN	transcription regulator		-2.353	1.16e-21	A2M,ACP5,ADAMTS6,ANXA2,APEX1,ARTN,AXL,BCL2L1,CA3,CCL2,CCL8,CCN1,CCN2,CCN3,CD274,CDH11,CDKN1B,CFD,CHGA,CHL1,CSF1,CSF3,CTSL,CXCL1,CXCL10,CXCL3,CXCL8,CYGB,DARS1,EGFR,EHD4,FBLN5,FTH1,GIP,GJA1,GNRH1,GOT1,GPT,GSTP1,HK1,HK2,HNRNPA2B1,ICAM1,ID2,IFI16,IFNG,IGF1R,IGF2R,IGFBP3,IL10,IL12B,IL23A,IL9,ITGB1,JUN,LIF,MET,MMP10,MMP12,MMP8,MMP9,NCAM1,NEFH,NGF,NPPA,PCSK1,PLAUR,PPM1D,PTGS2,PTPRD,RASA1,SAA1,SOCS3,SOD2…
Covariates: Race	NFKB1	transcription regulator	Inhibited	-4.611	1.21e-21	A2M,BAMBI,BCL2L1,CCL17,CCL2,CCL5,CCN1,CCN2,CD209,CD274,CD40,CD59,CHI3L1,CSF1,CSF2RA,CSF3,CXCL1,CXCL10,CXCL11,CXCL3,CXCL8,CXCL9,DLL4,DTX1,EBI3,EGFR,FABP6,GFRA1,GJA1,ICAM1,ICOSLG/LOC102723996,IFI16,IFNG,IFNGR2,IFNL1,IGFBP3,IGHG1,IL10,IL12A,IL12B,IL17C,IL23A,IRF1,IRF4,JAG1,LTA,LTB,MCL1,MICA,MMP10,MMP9,NPPB,PECAM1,PTGS2,RPS6KB1,SOD2,STAT1,STIM1,SYTL1,TGFB1,TNF,TNFAIP3,TNFRSF18,TNFRSF4,VCAM1,VEGFA
Covariates: Race	TNF (family)	group		-2.754	3.44e-21	ADAMTS5,BCL2L1,CCL2,CCL23,CCL5,CCL8,CD163,CD274,CD40,CSF1,CXCL1,CXCL10,CXCL11,CXCL3,CXCL8,CXCL9,CYP3A4,DHX58,FCER2,FCGR1A,GJA1,HTR2A,ICAM1,IFI16,IFNG,IL12A,IL12B,IL12RB2,IL1R1,IL1RL2,IL33,IL3RA,IL6ST,INHBA,JAG1,JUN,LGALS9,LILRB1,MICA,MMP9,MSTN,OAS1,POMC,PTGS2,SAA1,SHBG,SOCS3,SOST,ST6GAL1,STAT1,TNF,TNFAIP3,TNFRSF14,TNFRSF1B,TNFRSF4,TNFRSF9,TNFSF11,VCAM1
Covariates: Race	poly rI:rC-RNA	biologic drug	Inhibited	-3.547	4.45e-21	APOBEC3G,AXL,BTC,CCL17,CCL18,CCL2,CCL4L1/CCL4L2,CCL5,CCL7,CCL8,CCT7,CD163,CD200,CD209,CD274,CD33,CD40,CEACAM1,COX7A2L,CSF1,CSF3,CXCL1,CXCL10,CXCL11,CXCL3,CXCL8,CXCL9,DARS1,DHX58,DLL1,DLL4,EBI3,EFNB3,EIF5A,FARS2,FCGR1A,FMR1,GBP6,GDF15,GJD2,HAVCR2,HEPACAM2,HLA-DMA,ICAM1,IFI16,IFNG,IFNGR1,IFNL1,IFNL3,IL10,IL12A,IL12B,IL15,IL1RAP,IL23A,IL33,INHBA,IRF1,IRF2,JAG1,JAK2,JUN,LAG3,LGALS9,LIF,LIPA,LTA,LTB,L…
Covariates: Race	RELA	transcription regulator		-2.768	5.71e-21	A2M,ADAMTS5,AGT,ALCAM,BCL10,BCL2L1,BECN1,CASP3,CCL2,CCL5,CCN2,CD274,CD40,CD59,CDKN1B,CEMIP2,CHI3L1,CXCL1,CXCL10,CXCL11,CXCL3,CXCL8,CXCL9,CYP3A4,EGFR,EGLN1,ERAP1,FABP6,GDF15,GPHB5,ICAM1,IFNG,IFNGR2,IFNL1,IGF1R,IGHG1,IL10,IL12A,IL12B,IL17C,IL23A,IL9,IRF1,IRF4,JUN,LTA,LTB,MIA,MICA,MMP8,MMP9,MUC1,NEFH,NGFR,NOTCH1,NPPB,PARP1,PECAM1,PPM1D,PTGS2,PTP4A2,PTPN11,REG3G,SAA1,SHBG,SOD2,STIM1,SYTL1,TAPBP,TFPI2…
Covariates: Race	CD3 (complex)	complex		-2.568	1.56e-20	AHCYL1,ANG,BAMBI,BCL2L1,BECN1,CASP3,CCL17,CCL18,CCL5,CD274,CD5,CDKN1B,CEACAM1,COX7A1,CXCL10,CXCL8,DNASE1L2,EBI3,EIF1B,EIF4A3,ELK3,FBL,FKBP2,FYN,GABARAPL2,GZMA,GZMK,HAT1,HBG1,HGS,HMGN1,HNRNPA1,HNRNPA2B1,HNRNPF,HSPA1A/HSPA1B,HSPA8,ICAM1,ICAM5,ICOS,IFNG,IFNGR1,IL10,IL12B,IL12RB2,IL18R1,IL1R1,IL1RAP,IL9,IRF1,IRF4,JAK2,JUN,KLK7,LCK,LONP1,LTA,MBD1,MICA,NCL,OAZ1,P4HB,PA2G4,PAFAH1B3,PCSK7,PDIA4,PNP,PREP,…
Covariates: Race	IL1A	cytokine		-3.032	2.17e-20	ADAMTS1,ADAMTS5,ALDH1A3,APOD,BCL2L1,CCL2,CCL5,CCL8,CCN1,CD177,CD274,CD40,CHGB,CSF1,CSF3,CXCL1,CXCL10,CXCL3,CXCL8,CYP3A4,FTH1,IAPP,ICAM1,IFNG,IFNGR1,IFNGR2,IL10,IL12B,IL22RA1,IL9,INHBA,IRF1,ITGB1,ITGB3,JAM2,JUN,LAMA4,LEP,LGALS9,LIF,LTF,MMP10,MMP12,MMP9,NGF,PDCD1LG2,POMC,PTGS2,S100A7,S100A9,SAA1,SERPINA3,SOD2,SPP1,TGFB1,TNF,TNFAIP3,TNFRSF11B,TNFSF11,TRH,VCAM1,VIP
Covariates: Race	TCR (complex)	complex		-2.523	2.7e-20	ADM,ALDOA,APOD,ARHGEF1,BCL2L1,BIN1,BSG,CCL17,CCL5,CD200,CD38,CD5,CDKN1B,CXCL10,CXCL11,CXCL13,CXCL8,CXCL9,DHX58,F5,FBL,FLNA,FYN,GZMA,HSD17B10,ICOS,IFNAR1,IFNG,IFNGR1,IL10,IL12RB2,IL18R1,IL23A,IL7,IL9,IRF1,IRF4,JUN,KLRG1,LCK,LIPA,LTA,MAPK8,MCL1,MDH1,NIP7,NRP1,OAS1,P4HB,PA2G4,PDIA4,POMC,RPS3,RPS4X,SERPINA3,SLAMF1,SOCS3,SPP1,STAT1,SYNCRIP,TGFB1,TNF,TNFAIP3,TNFRSF18,TNFRSF1B,TNFRSF4,TNFSF11,TPI1,TWSG1
Covariates: Race	SB203580	chemical drug		3.194	4.34e-20	AGT,AMH,APOBEC3G,CCK,CCL17,CCL2,CCL5,CCL7,CCL8,CCN2,CD200,CD274,CD40,CD55,CDKN1B,CEACAM1,CHRDL2,CST7,CTSH,CXCL1,CXCL10,CXCL11,CXCL3,CXCL8,CXCL9,EBI3,ERP29,FABP3,FCER2,FLT1,GJA1,GSTA4,GSTP1,HBG1,HK2,HMGB1,ICAM1,IFNG,IGFBP3,IL10,IL12B,IL23A,IL9,IRF1,ITGB3,JUN,MCL1,MMP10,MMP12,MMP8,MMP9,MSTN,NEFH,NGF,NPPA,NPPB,P4HA1,PDGFRA,PDGFRB,PLAUR,POMC,POSTN,PTGS2,RBM3,RETN,RIPK2,SOCS3,SOD2,SOD3,SPP1,STAT1,TAGL…
Covariates: Race	E. coli B5 lipopolysaccharide	chemical - endogenous non-mammalian		-2.004	4.55e-20	ADAMTS1,ADH5,APOA5,CCL17,CCL18,CCL2,CCL25,CCL5,CD274,CD40,CDKN1B,CHFR,CRK,CSF3,CXCL10,CXCL13,CXCL3,CXCL8,DNAJB2,EGFR,FABP1,GNMT,ICAM1,ICOSLG/LOC102723996,IFNG,IL10,IL12A,IL12B,IL12RB2,IL15,IL1R1,IL1RAP,IL3RA,IL5RA,IL6R,IL6ST,IL7,IL9,IRF1,LIF,PTGS2,SOCS3,SOD2,SPP1,TEAD4,TGFB1,TGFB3,TGFBR2,TNF,TNFAIP3,TNFSF11,TOLLIP,TPO,TREM1,UBE2I,VEGFA
Covariates: Race	resiquimod	chemical drug	Inhibited	-3.552	8.28e-20	APOBEC3G,BMP6,CCL2,CCL4L1/CCL4L2,CCL5,CD40,CD55,CHST9,CSF3,CSK,CXCL1,CXCL10,CXCL11,CXCL13,CXCL3,CXCL8,CXCL9,DHX58,DLL1,DLL4,DNAJB9,EBI3,FCER2,FCGR1A,GDF15,GDF9,GPNMB,HAVCR2,ICAM1,IFI16,IFNG,IFNL1,IL10,IL12A,IL12B,IL15,IL23A,IL33,IL7,INHBA,IRF4,ITGB1,JUN,LIF,LILRB1,LTA,MCL1,NOTCH2,OAS1,PARK7,PIK3CG,PRKCB,PSMB1,PSMB5,PSMD11,PTGS2,PVRIG,RIPK2,SELPLG,SEMA7A,SOCS3,SOD2,SPP1,STAT1,STX12,TFRC,TNF,TNFAIP…
Covariates: Race	MYD88	other	Inhibited	-4.99	1.83e-19	BAMBI,BCL10,CCL17,CCL2,CCL5,CCN1,CCN4,CD200,CD200R1,CD274,CD38,CD40,CD5,CSF3,CXCL1,CXCL10,CXCL13,CXCL3,CXCL8,DLL4,EBI3,GDF15,ICAM1,ICOS,IFNG,IFNL1,IFNL3,IGHG1,IL10,IL12A,IL12B,IL15,IL17C,IL18R1,IL1RAP,IL23A,IL7,INHBA,IRF1,JAG1,JUN,LTA,LTB,MAZ,MET,MMP10,MMP8,MMP9,MRC1,NPPA,PARP1,PILRA,PTGS2,SAA1,SAMHD1,SOCS3,SPP1,TFRC,TGFB1,TNF,TNFAIP3,TNFRSF13B,TNFSF11,VCAM1
Covariates: Race	IL33	cytokine	Inhibited	-3.642	1.27e-18	ADAMTS1,ALDH1A3,ALDH3A1,ALDOA,AXL,BCL2L1,C1QL2,CCL17,CCL18,CCL2,CCL5,CD200R1,CD40,CXCL1,CXCL10,CXCL11,CXCL3,CXCL8,EBI3,ENO2,ENTPD1,FGR,FLT1,GRK2,HAVCR2,ICAM1,ICOS,ID2,IFNG,IFNGR1,IL10,IL15,IL17RB,IL33,IL9,ITIH1,JAG1,JAK2,LEPR,LILRB4,MCEMP1,MMP10,MMP12,MMP9,NRP1,P4HA1,PCSK1,PILRA,REG3G,RIPK2,S100A9,SELPLG,SERPINB1,SIGLEC8,SOCS3,SOD2,SOST,TGFB1,TGFB3,TNF,TNFAIP3,TNFRSF13B,TNFRSF18,TNFRSF1B,TNFRSF4,…
Covariates: Race	MYF6	transcription regulator		-2.365	2.47e-18	ACACB,ANG,CCL17,CKM,CTSH,CXCL10,CXCL13,DLL1,GDF11,GSN,IFNG,IFNL1,IGFBP3,IL10,IL15,IL23A,IL33,IL7,INHBA,LIF,LTA,LTF,MMP10,MMP8,MSTN,NTF3,SPP1,TGFB1,TNF,TNFRSF11B,TNFRSF14,TNFRSF8,TPO,VEGFA
Covariates: Race	cholecalciferol	chemical - endogenous mammalian		-2.096	2.59e-18	ANXA2,BCL2L1,BECN1,CCL18,CCL2,CCL5,CD209,CD274,CD300A,CD38,CD40,CDKN1B,CSF1,CTSL,CXCL10,CXCL8,DKK2,EGFR,FABP6,HK2,IGFBP3,IL10,IL12B,JUN,LILRB4,MCEMP1,PDGFRA,PDGFRB,PDIA3,PRKCB,PRTN3,RUNX3,SPP1,SULF2,TGFB1,TGFBR2,TNF,TNFRSF11B,TNFSF11,TREML2
Covariates: Race	cyclosporin A	biologic drug	Activated	3.096	4.19e-18	A2M,AGT,AIFM1,ANG,ANXA2,APOD,ARHGEF1,ATP1A1,BCL2L1,CADM3,CASP3,CCL2,CCL5,CCN2,CD163,CD1D,CD200,CD40,CD55,CDH11,CDKN1B,CXCL1,CXCL8,CXCL9,CYP3A4,EGFR,EIF4A3,F5,FCER2,FLNA,FLT1,FREM2,FYN,GJA1,GPNMB,GZMA,ICAM1,ICOS,IFNG,IFNGR1,IL10,IL12A,IL12B,IL12RB2,IRF4,JUN,LTA,LYPD3,LYVE1,MICA,MMP9,MRC1,NGFR,NPPA,PA2G4,PAM,PCSK1,POSTN,PREP,PTGS2,RBM3,S100A11,S100A9,SLAMF1,SMTN,SPP1,TAGLN,TGFB1,TNF,TNFSF11,TNFSF14…
Covariates: Race	NFKBIA	transcription regulator		-2.028	5.36e-18	A2M,ADAMTS5,AXL,BCL2L1,BID,BMPR2,BPIFA1,CCL2,CCL5,CD40,CDKN2D,CHI3L1,CSF1,CSF3,CSK,CTSF,CTSZ,CXCL1,CXCL10,CXCL11,CXCL3,CXCL8,DAG1,ERAP1,FOXM1,GATD3/LOC102724023,GNRH1,GZMK,HK2,HSPA8,ICAM1,IFI16,IFNG,IGF2R,IL10,IL12A,IL15,IL33,IRF1,ITGB1,JUN,LIF,MFGE8,MMP9,NBR1,NGF,NOTCH3,NPPA,PARK7,PLD3,PTGS2,PTP4A2,RRM1,S100A9,SOCS3,SOD2,SOD3,SPOCK1,TFRC,TGFB1,TMPO,TNF,TNFAIP3,TNFRSF10B,TNFRSF11B,TNFRSF1B,TNFSF1…
Covariates: Race	STAT6	transcription regulator		-2.004	8.19e-18	ACP5,ADAM19,AHCYL1,BCL2L1,CAMK1D,CCL17,CCL2,CCL23,CCL5,CCL7,CCL8,CD38,CD40,CDKN1B,CEL,CHST1,CST7,CTSE,CXCL10,CXCL3,DHX58,EPHA2,FABP1,FAM20B,FCER2,FCGR1A,FLRT2,GBP6,HLA-DMA,ICOS,ICOSLG/LOC102723996,IFI16,IFNG,IGF2R,IGHE,IGHG1,IL10,IL12B,IL15,IL18R1,IL33,IL5RA,IL6ST,IL9,IMPDH1,IRF1,IRF4,JAG1,JAK2,LIF,LILRB4,LTA,LTB,MMP12,MMP9,MRC1,MVK,PDCD1LG2,PIANP,PTGS2,RHOA,SIGLEC9,SOCS3,SPDEF,ST6GAL1,SYK,TFF3,T…
Covariates: Race	P38 MAPK (family)	group	Inhibited	-4.232	9.11e-18	ADAM17,AGER,BCL2L1,CCK,CCL17,CCL2,CCL5,CCL7,CCL8,CCN2,CD1D,CD40,CD55,CDH5,CSF3,CXCL1,CXCL10,CXCL11,CXCL3,CXCL8,CXCL9,ELK1,FCER2,FLNA,GJA1,ICAM1,IFNG,IFNL1,IL10,IL12A,IL12B,IL23A,INHBA,IRF6,ITGB3,JAM2,JUN,LEP,MCL1,MEF2C,MMP12,MMP9,NBR1,NFATC4,NGF,NGFR,NOTCH3,NPPA,NPPB,PLAUR,POSTN,PPM1D,PTGS2,RASA1,SOCS3,SPP1,STAT1,STIM1,TGFB1,TNF,TNFRSF10B,TNFSF11,TREM1,VCAM1,VEGFA,VIP
Covariates: Race	HBB	transporter		2.27	1.01e-17	ANG,CASP3,CCL2,CCL5,CCL7,CSF1,CSF3,CXCL1,CXCL10,CXCL3,CXCL8,FLT1,GDF15,ICAM1,IFNG,IL10,IL12B,IL15,IL1R1,IL7,IL9,LIF,LTA,MMP9,PECAM1,PTGS2,RIPK2,STAT1,TGFB1,TNF,TNFAIP3,VCAM1
Covariates: Race	SP600125	chemical drug	Activated	3.244	1.28e-17	ADM,BCL2L1,BECN1,CA4,CASP3,CCL2,CCL5,CCL7,CCN1,CCN2,CDH5,CDKN1B,COL8A1,CPT1B,CSF3,CXCL1,CXCL10,CXCL3,CXCL8,CXCL9,CYGB,DSG2,FLRT3,GNS,ICAM1,IFNG,IL10,IL12B,IL15,IL17RB,IL1R1,IL23A,IL6R,INHBA,JUN,MAGI2,MAP1LC3B,MCL1,MMP12,MMP9,NPPA,P4HA2,PARP1,PDGFRA,PDGFRB,PECAM1,POSTN,PPM1D,PTGS2,RETN,SMPDL3A,SOCS3,SOD2,SPP1,TGFB1,TNF,TNFAIP3,TNFRSF10B,TNFRSF18,TNFSF11,TNFSF14,VCAM1,VEGFA
Covariates: Race	E. coli lipopolysaccharide	chemical - endogenous non-mammalian	Inhibited	-4.073	2.17e-17	BCL2L1,BECN1,CCL2,CCL5,CCL8,CCN1,CD40,CXCL1,CXCL10,CXCL3,CXCL8,EBI3,ICAM1,IFNG,IL10,IL12A,IL12B,IL15,IL23A,MMP9,PMVK,PTGS2,S100A9,SOCS3,TGFB1,TNF,TREM1,VCAM1
Covariates: Race	concanavalin a	chemical drug		-2.391	2.4e-17	BCL2L1,CASP3,CCL25,CDKN1B,CSF3,CXCL10,CXCL8,EBI3,EGFR,FBP1,GPT,GSTP1,HDGF,HMGB1,HTR2A,ICAM1,ICOS,IFNG,IL10,IL18BP,IL23A,IRF1,IRF4,MCL1,MET,MMP9,NGF,POMC,PTGS2,SAA1,SOCS3,SPP1,STAT1,SULT1E1,TGFB1,TNF,TNFRSF18
Covariates: Race	MYC	transcription regulator		-2.229	4.31e-17	ADAM9,ADAMTS1,ADM,AKT2,ALCAM,ALDOA,ANGPT2,APEX1,ARHGAP25,ARHGEF1,ASPRV1,AXL,BCL2L1,BIN1,CASP3,CAST,CCL5,CCN4,CD274,CD48,CD55,CDKN1B,CHEK1,CHP1,CIAO2A,CNTNAP2,COL8A1,COX7A2L,CPD,CRIPTO,CST6,CTBS,CXCL10,CXCL11,CXCL8,CXCL9,EBI3,ECM1,EGLN1,EIF3G,EIF5A,EPHA2,EPHB3,ERAP1,EVPL,F2,FABP1,FBL,FBLN5,FCGR1A,FLNA,FOXM1,FTH1,GAS1,GCSH,GJA1,GOT1,GPC3,GPT,H2AZ1,H3C1,HBE1,HK2,HNRNPA1,HNRNPA2B1,HNRNPAB,HNRNPC,HNRN…
Covariates: Race	simvastatin	chemical drug		2.262	5.16e-17	ACP5,ADAMTS1,ADAMTS13,ANGPT2,BCL2L1,CASP3,CCL2,CCN1,CCN2,CD40,CD55,CDKN1B,CXCL3,CXCL8,CYP3A4,EGLN1,ENTPD1,ESR1,FABP1,GJA1,GPT,H1-2,HK1,ICAM1,IFNG,IGFBP3,IL10,IL12B,IL23A,IRF1,LGALS8,MAP1LC3B,MMP9,NPPB,NTRK2,PCSK9,PECAM1,PTGS2,RAF1,SOCS3,SOD2,SPP1,STAT1,TNF,TNFRSF10B,TNFRSF11B,VCAM1,VEGFA
Covariates: Race	salmonella minnesota R595 lipopolysaccharides	chemical - endogenous non-mammalian	Inhibited	-4.219	1.25e-16	ADAM9,ARHGAP25,AXL,CCL2,CCL5,CCL7,CCL8,CD38,CXCL1,CXCL10,CXCL13,CXCL3,CXCL8,CXCL9,GDF15,HLA-DMA,HLA-DPB1,ICAM1,IFNG,IL10,IL12A,IL12B,IRF1,JAG1,JUN,MET,PILRA,PTGS2,PTPRJ,SAMHD1,SOCS3,TNF,TNFAIP3,VCAM1
Covariates: Race	INTERFERON ALPHA (family)	group	Inhibited	-3.307	2.18e-16	ADA2,ADAM19,ADAMTS1,ANXA2,APOBEC3G,AXL,BCL2L1,CABP7,CADM1,CASP3,CCL2,CCL4L1/CCL4L2,CCL5,CCL7,CD1D,CD209,CD274,CD38,CD40,CDKN1B,CDKN2D,CEACAM1,COX7A1,CXCL1,CXCL10,CXCL11,CXCL3,CXCL8,CXCL9,CYP3A4,DAG1,DHX58,EGFR,ENTPD1,FCGR1A,GBP6,HSPA1A/HSPA1B,ICAM1,IFI16,IFNAR1,IFNG,IFNGR1,IFNL1,IL10,IL12B,IL12RB2,IL15,IL18R1,IL1R1,IL6R,IL6ST,IL7,IL9,IRF1,IRF4,ITGB1,KLRG1,LARGE1,LCK,LGALS9,LIF,LILRB4,MCL1,OAS1,PL…
Covariates: Race	CYTOKINE (family)	group	Inhibited	-3.046	3.03e-16	ADAM12,ANG,BCL2L1,CCL2,CCL5,CCN1,CCN3,CD209,CD40,CDKN1B,CSF1,CXCL1,CXCL3,CXCL8,ICAM1,IFNG,IRF1,JUN,KLRC4-KLRK1/KLRK1,LEP,LIF,MAPK8,MMP12,MMP9,NGF,PDCD1LG2,PLAUR,PTGS2,RETN,RIPK2,S100A4,SAA1,SOCS3,SOD2,TEK,TNFRSF1B,TNFSF11,VCAM1
Covariates: Race	PI3K (complex)	complex		-2.054	3.16e-16	ADAM12,APOA5,BCL2L1,CASP3,CCL2,CCN2,CD274,CD55,CDKN1B,CHGA,CXCL10,CXCL8,DLL4,FBLN5,FHIT,GJA1,GSTP1,HK1,HK2,ICAM1,IFNG,IGF1R,IL10,IL12B,IL23A,IL33,IRF2,ITGB1,JUN,LEP,MCL1,MEF2C,MMP10,MMP12,MMP9,MRC1,NCL,NOTCH1,NPPA,PIK3CG,POSTN,PTGS2,SAMHD1,SOCS3,SPP1,TAGLN,TFAM,TNF,TNFAIP3,TNFRSF11A,TREM1,VCAM1,VEGFA,VIP
Covariates: Race	cisplatin	chemical drug	Inhibited	-3.004	3.51e-16	A2M,ADAMTS1,AGER,AIFM1,ALDH1A3,ANXA2,BCL2L1,BECN1,CASP3,CCL2,CCL5,CCN2,CD274,CDKN1B,CHEK1,CHFR,CPT1B,CSF1,CXCL10,CXCL14,CXCL3,CXCL8,CXCL9,CYP3A4,DNAJB9,DNAJC27,DRAXIN,ECM1,EGFR,ERBB3,ERBB4,ESR1,FLRT3,FLT1,FYN,GAS1,GDF15,GPC5,GPNMB,GSTP1,HAVCR1,HK1,HK2,HMGB1,HNRNPA1,HSPA8,ICAM1,ID2,IFNG,IGF1R,IGFBP3,IL15,IL6ST,INHBA,IRF2,ISCU,ITGB1,JUN,KLK3,L1CAM,LAMB1,LILRB4,LIPA,MAP1LC3B,MAPK8,MCL1,MET,MMP9,MRC1…
Covariates: Race	NFkB (family)	group		-2.152	1.42e-15	BCL2L1,BSG,CASP3,CCL2,CCL5,CXCL10,CXCL8,EGFR,ESR1,HMGB1,ICAM1,IFNG,IL10,IL12A,IL1R1,IL33,IRF1,ITGB1,JAG1,LTA,MMP9,MUC1,NCAM1,NPPB,PLAUR,PTGS2,S100A9,TNF,TNFAIP3,VCAM1,VEGFA
Covariates: Race	HMOX1	enzyme	Activated	2.203	1.74e-15	ANGPT2,BCL2L1,BECN1,CASP3,CCL17,CCL2,CD274,CDKN1B,CXCL1,CXCL10,CXCL3,CXCL8,CXCL9,ENG,FLT1,GPT,ICAM1,IFNG,IL10,IL12B,IL23A,ITGB3,MAP1LC3B,MMP9,MRC1,NPPA,PECAM1,PTGS2,TEK,TGFB1,TNF,TNFSF14,VCAM1,VEGFA
Covariates: Race	IKBKB	kinase	Inhibited	-3.103	2.41e-15	AGER,BCL2L1,CCL17,CCL2,CCL25,CCL5,CCN2,CD200,CSF1,CTSF,CTSZ,CXCL1,CXCL10,CXCL3,CXCL8,DLG4,EGLN1,FOXM1,FYN,GNRH1,HK2,ICAM1,IFI16,IFNG,IFNL1,IL10,IL12B,IL17C,IRF1,ITGB3,LTB,MMP9,MRC1,NGF,NPPA,PLD3,POSTN,PPM1D,PTGS2,S100A4,SMURF1,SOCS3,SOD2,SOD3,TGFB1,TGFBR2,TNF,TNFAIP3,TNFRSF11B,TNFRSF1B,TNFRSF4,TNFRSF9,VCAM1,VEGFA
Covariates: Race	Pam3-Cys-Ser-Lys4	chemical reagent	Inhibited	-3.522	2.61e-15	ADAMTS5,ANGPT2,BCL2L1,CCL17,CCL2,CCL5,CCL8,CCN2,CCN4,CD274,CD40,CD55,CSF3,CXCL1,CXCL10,CXCL13,CXCL3,CXCL8,EBI3,HAVCR2,HK2,ICAM1,ICOSLG/LOC102723996,IFI16,IFNG,IL10,IL12A,IL12B,IL15,IL23A,IL9,IRF1,IRF4,JUN,LTB,MCL1,MMP9,PTGS2,STAT1,TGFB3,TNF,TNFAIP3,TNFRSF11A,TNFRSF14,VCAM1
Covariates: Race	TLR4	transmembrane receptor	Inhibited	-3.722	2.64e-15	ADM,AGER,ALDOA,BAMBI,BCL10,BCL2L1,CAST,CCL2,CCL5,CCL8,CCN1,CD163,CD200,CD200R1,CD274,CD38,CD40,CDC42,CMA1,CSF3,CXCL10,CXCL3,CXCL8,DLL4,EBI3,GJA1,GRK2,HK2,HMGB1,ICAM1,IFI16,IFNG,IL10,IL12A,IL12B,IL15,IL18BP,IL23A,INHBA,IRF1,IRF2,JAG1,LILRB4,LTA,LYVE1,MET,METTL1,MMP9,NPPA,PTGS2,RIPK2,SIGIRR,SMPDL3A,SOCS3,SOD2,SPP1,STAT1,TFRC,TGFB1,TNF,TNFAIP3,TNFRSF13B,TNFSF11,TREM1,VCAM1
Covariates: Race	filgrastim	biologic drug	Activated	2.391	3.73e-15	ARHGAP25,ATP1A1,BCL2L1,CAST,CCL23,CCL5,CD163,CD177,CD48,CD55,CD59,CEACAM1,CHIT1,CPD,CST5,CST7,CXCL1,CXCL10,CXCL8,ELK1,F5,FBP1,FCMR,GABBR1,GNS,GZMA,GZMK,HHIP,HLA-DPB1,IL10,IL18R1,IL1R1,IL1RAP,IL5RA,ISOC1,JAK2,JUN,KLRC4-KLRK1/KLRK1,LGALS8,LILRA5,MEF2C,MMP12,MMP8,MMP9,NDUFV2,NECTIN2,PCSK9,PILRA,PLAUR,PPBP,PTGS2,RBP7,RNASE2,RNASE3,RNF43,RPS6KA5,S100A4,SAMHD1,SERPINB1,SIGLEC8,SIGLEC9,SMPDL3A,SPP1,STAT…
Covariates: Race	CEBPB	transcription regulator	Inhibited	-3.555	4.5e-15	ADM,AGT,BCL2L1,C1QC,CCL2,CCL5,CCL7,CD163,CD1D,CD274,CDKN1B,CFD,CHEK1,CHIT1,CSF3,CXCL10,CXCL3,CXCL8,CYP3A4,DAPK1,DUT,EFNB2,EPHA7,FBLN1,FCGR1A,FSTL3,GABARAPL1,GAS1,GDF15,HSPA8,ICAM1,IFNAR1,IFNG,IFNGR2,IGFBP3,IGHE,IL10,IL11RA,IL12A,IL12B,IL18BP,IL3RA,IL7,INHBA,IRF4,JUN,LEP,LEPR,LY96,MAP1LC3B,MBL2,MIA,MMP10,MRC1,MRE11,NDRG4,NRP1,PA2G4,PCOLCE2,PDGFRA,PLAUR,PLG,POMC,PRSS8,PRTN3,PTGS2,RAD1,RAN,SAA1,SOCS…
Covariates: Race	APOE	transporter		2.122	7.83e-15	ADAMTS5,AGER,APOD,BCAM,C1QC,CASP3,CCL5,CCN1,CCN2,CD40,COL18A1,CREB3L1,CSF1,CSF2RA,CXCL3,ECM1,ELK1,ENG,ESR1,FCGR1A,GJD2,HSPA1A/HSPA1B,ICAM1,IFNG,IGF1R,IL10,IL12A,IL12B,IL23A,IL6R,IRF4,JAK2,JUN,KREMEN1,LARGE1,LEP,LIPA,LRP8,M6PR,MMP9,NEFH,NPNT,P4HB,PCDH9,PCSK9,PRKCB,PTGS2,RTN4R,S100A9,SERPINA3,SOCS3,SOD2,SPP1,STAT1,TGFB1,TIAM1,TNF,TNFRSF14,TNFSF14,VCAM1,ZYX
Covariates: Race	Go 6976	chemical drug		2.533	8.75e-15	APOBEC3G,BCL2L1,BMP6,CCL5,CD55,CHGA,CHGB,CSF3,CXCL10,CXCL3,CXCL8,FLT1,IFNG,IL10,IL12B,ITGB1,MMP9,NPPA,PTGS2,SOD2,TNF,TNFRSF4,TNFRSF9,VCAM1
Covariates: Race	IRF1	transcription regulator	Inhibited	-3.656	9.19e-15	CASP3,CCL2,CCL5,CD274,CD40,CEACAM1,CXCL10,CXCL11,CXCL3,CXCL8,CXCL9,EIF4A3,ERAP1,IFNG,IFNL1,IFNL3,IL10,IL12A,IL12B,IL12RB2,IL15,IL18BP,IL23A,IL33,IL7,IRF1,IRF2,IRF4,JAK2,LTB,MMP9,OAS1,PDCD1LG2,PIGR,PTGS2,SAMHD1,STAT1,TAPBP,TBX3,TGFB1,TNF,VCAM1,ZNF560
Covariates: Race	KLF4	transcription regulator	Activated	2.475	1.28e-14	ADAMTS1,ALCAM,ALPI,ASPRV1,BCL2L1,CASP3,CCL2,CCN3,CD34,CDKN1B,COL8A1,CRIPTO,CST6,CXCL3,CXCL8,DLL1,DLL4,EPHA2,EVPL,FABP1,FLT1,FOXM1,IFNL1,IL10,IL15,IL23A,IL7,INHBA,IRF6,KIF16B,LPO,MEF2C,MICA,MMP9,MRC1,NOTCH1,NPPA,NRP1,PDGFRA,PECAM1,PLAUR,PREP,SOD2,SOD3,TAGLN,TBX3,TEAD4,TEK,TGFB1,TGFB3,TNFRSF19,TNFSF11,TPK1,TWSG1,VCAM1,VEGFA
Covariates: Race	TICAM1	other	Inhibited	-4.385	1.81e-14	CCL2,CCL5,CD38,CD40,CXCL10,CXCL11,CXCL13,CXCL3,CXCL8,GDF15,ICAM1,ICOSLG/LOC102723996,IFI16,IFNG,IFNL1,IFNL3,IL10,IL12A,IL12B,IL15,IL18BP,IL23A,IRF1,JAG1,MET,PILRA,PTGS2,RIPK2,SAMHD1,SOCS3,TNF,TNFAIP3,TNFSF11,TREM1,VCAM1
Covariates: Race	halofuginone	chemical drug		2.406	4.26e-14	ACP5,B4GALT6,CCN2,CD200,CD55,CKB,CSNK1D,CXCL10,CXCL9,CYGB,DKK3,FBLN5,FGFR3,GOT1,HK1,IGFBP3,IL33,KLRG1,MIOX,MMP9,NLGN1,PDGFRA,REG3G,SAA1,SPARCL1,SPP1,ST3GAL2,TAGLN,TGFB1,TGFB3,TGFBR2,TNF,TYRO3,VCAM1,VSNL1
Covariates: Race	bleomycin	biologic drug		-2.371	5.82e-14	ACE2,AGER,ANGPT2,BCL2L1,BMPR2,CASP3,CCL17,CCL2,CCL5,CCN2,CCN4,CD38,CDH11,CDH5,CDKN1B,CHI3L1,CPD,CSF3,CTSE,CXCL1,CXCL10,CXCL3,CXCL8,DNER,EGFR,EPHA2,F2,FABP1,GDF15,GDF2,HK1,HK2,ICAM1,IFNG,IL10,ITGB1,JAG1,MAP1LC3B,MMP12,MMP8,MMP9,MRC1,NPPB,PECAM1,PTGS2,S100A4,SEMA7A,SOCS3,SPP1,TGFB1,TGFBR2,TNF,TNFAIP3,TNFRSF10B
Covariates: Race	geldanamycin	chemical drug		2.12	8.14e-14	AHSA1,AIP,AKT2,ANXA2,BCL2L1,BIN1,BSG,CACYBP,CD40,CDC42,CDH5,CELF2,CHEK1,CXCL8,DNAJB1,DNAJB2,EGFR,FYN,GJA1,GRK2,GSTP1,HEXB,HSPA1A/HSPA1B,IFI16,IGF2R,IRF1,ITGB1,JUN,LCK,LIF,MET,NPPA,NUDC,PARK7,PARP1,PDPK1,PPID,PTGS2,RAB5C,RAF1,RHOA,SCN2B,STAT1,STIM1,TNF,TREML4,YWHAQ,ZNF264,ZYX
Covariates: Race	NFKB-RELA (complex)	complex	Inhibited	-2.996	9.53e-14	AGT,BCL2L1,CCL2,CCL5,CXCL10,CXCL11,CXCL3,CXCL8,CXCL9,ICAM1,IL10,IL23A,IRF1,PTGS2,SOCS3,TNF,VCAM1
Covariates: Race	EP300	transcription regulator	Inhibited	-3.28	1.57e-13	ACACB,ADAM12,AGT,ALDOA,ALPI,AXL,BCL2L1,CCL2,CD274,CD59,CDKN1B,CKB,CKM,CRIM1,CSF3,CST7,CTSE,CXCL3,CXCL8,DTX1,ENO2,EPHB2,FTH1,GFRA1,H2AC25,HK1,HK2,ID2,IGF1R,IL18R1,IL1R1,IL9,IRF6,JUN,KLK3,LEP,LTA,MDM1,MEF2C,MET,MIA,MMP9,NOTCH1,NPPA,NTRK3,PARP1,PDCD1LG2,PDGFRB,PSG5,PTGS2,RETN,RHOA,SCN4B,SH2D1A,SLAMF1,SLAMF6,SOCS3,SOD2,ST6GAL1,TFAM,TGFBR2,TNF,TNFAIP3,TNFRSF10B,TPO,VEGFA,XRCC6
Covariates: Race	sulforafan	chemical drug	Activated	3.296	1.6e-13	ADAMTS1,AGT,ARHGAP5,BCL2L1,BECN1,CASP3,CCL2,CDKN1B,COX7A1,CRYZ,CRYZL1,CXCL8,CYP3A4,EFNB2,ENTPD5,ERBB3,GSTA4,GSTP1,ICAM1,IFNG,IGF2R,IGHE,IL12A,IL12B,IL23A,IL6R,IL6ST,MMP9,MRPL14,MSTN,NEU1,OAS1,PAFAH1B3,PDGFRB,PGRMC1,PMVK,PSMB5,PTGS2,SEMA3G,SOCS3,SULF2,TAX1BP1,TKT,TNF,TNFRSF10B,TOP1,UBA2,VCAM1,VEGFA
Covariates: Race	HHEX	transcription regulator	Inhibited	-2.37	1.82e-13	AXL,CCN1,CCN2,CXCL10,ENG,FLT1,IFNL1,IL12A,IL15,IL25,IL33,IL7,NRP1,PPBP,TEK,TIE1,TNFSF14,VEGFA
Covariates: Race	CREBBP	transcription regulator		-2.22	2.03e-13	ADAM12,ADCYAP1,AGT,AXL,CCL5,CCN1,CD59,CDH5,CDKN1B,CKB,CKM,CRIM1,CSF1,CST7,CXCL10,CXCL8,CXCL9,DTX1,EGFR,ESAM,FGFR3,GFRA1,H2AC25,HK1,ICAM1,IFNG,IGF1R,IL10,IL18R1,IRF1,IRF6,JUN,KLK3,LTA,MDM1,MEF2C,MIA,MMP9,NOTCH1,NPPA,NTRK3,PDGFRB,PTGS2,RETN,RHOA,SCN4B,SERPINA3,SH2D1A,SLAMF1,SLAMF6,SOCS3,SOD2,ST6GAL1,TAGLN,TAPBP,TNF,TNFAIP3,TNFRSF10B,VCAM1,VEGFA,XRCC6
Covariates: Race	STK11	kinase	Activated	2.085	2.15e-13	A2M,AKR1A1,ALCAM,ALDOA,BCL2L1,BECN1,CAMKK1,CCL18,CCL2,CCN2,CD274,CDC42,CDKN1B,CHGB,CNTN1,CSF3,CXCL1,CXCL3,CXCL8,DUT,HHIP,ICAM1,IFNG,IL1RAP,IL23A,IL33,LIF,LTB,LYPD3,MAP1LC3B,MMP9,NCAM2,NET1,NPTX2,PDGFRL,PGM1,PNP,PSMB5,PTGS2,RPIA,RRM1,SHMT2,SOD2,SPARCL1,SPP1,TFPI2,TKT,TNFAIP3,TNFRSF18,TNFRSF4,TNFRSF9,TPI1,VEGFA
Covariates: Race	IFN gamma	complex		-2.485	2.18e-13	AGT,APOBEC3G,BCL2L1,CASP3,CCL2,CCL5,CDKN1B,CHI3L1,CXCL10,CXCL8,CXCL9,ESR1,FLT1,ICAM1,IL10,IL18BP,IL33,JAK2,LGALS9,LIF,LY96,MMP9,SH2D1A,SOCS3,STAT1,TNF,TNFRSF9
Covariates: Race	IGE (complex)	complex		-2.447	2.74e-13	BCL2L1,CCL17,CCL2,CCL5,CD34,CD40,CEACAM1,COL18A1,CSF3,CXCL3,CXCL8,EBI3,ENO2,FCGR1A,FLT1,FYN,GDF15,GSN,HAVCR2,HLA-DMA,ICAM1,IFNG,IL10,IL12B,IL15,IL33,IL9,IRF4,JAK2,LIF,LTA,NGFR,NRP1,PEBP1,PECAM1,PILRA,PPP1R3B,PTGS2,RIPK2,RNASE3,SEMA7A,SERPINB1,SOCS3,SPP1,TFRC,TGFB1,TNF,TNFRSF11B,TNFRSF13B,TNFRSF1B,TNFRSF9,TNFSF14,VCAM1
Covariates: Race	E. coli B4 lipopolysaccharide	chemical toxicant	Inhibited	-3.87	3.22e-13	ADAMTS5,BCL2L1,BID,CASP3,CCL2,CCL5,CD274,CD38,CD40,CSF3,CXCL10,CXCL3,CXCL8,CXCL9,ESR1,EVI2B,F5,FCGR1A,GPNMB,HK2,ICAM1,IFI16,IFNG,IL10,IL12A,IL12B,IL15,IL1R1,IL23A,IL33,IL9,KCNE2,LILRB4,MCL1,METTL1,MRC1,PDE3A,PLAUR,PTGS2,SOCS3,SOD2,TNF,TNFAIP3,TNFRSF1B,TNFRSF4,TNFRSF8,TOLLIP,VCAM1
Covariates: Race	IL36G	cytokine	Inhibited	-2.89	3.74e-13	BMP6,CCL17,CD200R1,CSF3,CXCL1,CXCL10,CXCL11,CXCL8,IFNG,IL12A,IL12B,IL12RB2,IL18R1,IL1RL2,IL23A,IL33,JUN,MMP9,MRC1,NRP1,PIK3CG,TNF,VEGFA
Covariates: Race	RAF1	kinase		-2.256	3.88e-13	ACOT7,BECN1,CCN5,CDKN1B,CDON,CTSH,CTSL,CXCL3,DCBLD2,ELK1,ESR1,FAM171A1,HNRNPA2B1,HNRNPAB,IGF1R,IGFBP3,IL10,IL12A,IL12B,IL1R1,IL23A,ITGB1,ITGB3,JUN,LIF,MET,MMP9,MT1F,NGF,NPPA,PLAUR,PNP,PRSS3,PTGS2,RAN,RPS6KA5,SH2D1A,TFPI2,TIAM1,TNF,VEGFA
Covariates: Race	TNFSF11	cytokine		-2.349	4.2e-13	ACP5,BCL2L1,BSG,BST1,CCL2,CCL5,CD40,CDKN1B,CKB,CSF3,CXCL3,CXCL8,DMPK,DOK2,ESR1,FGR,FOXM1,ICAM1,IFNG,IL10,IL11RA,IL12B,IL15,IL9,IRF4,ITGB3,JAG1,JUN,MMP9,PA2G4,PLAUR,PTGS2,S100A9,SAA1,SLC9B2,SOCS3,SOD2,SPP1,SRXN1,STAT1,TGFB1,TNF,TNFRSF11A,TNFRSF11B,TNFRSF1B,TNFSF11,VCAM1,YWHAZ
Covariates: Race	Ca2+	chemical - endogenous mammalian		-2.041	5.57e-13	ADCYAP1,AGER,ALDH1A3,APEX1,ASPRV1,BCL2L1,CCK,CCN1,CDC42,CDKN1B,CHGB,CXCL8,EGFR,ELK1,GIP,GJA1,IAPP,ICAM1,ICOSLG/LOC102723996,IFNG,IGF1R,IL10,IL33,IL6R,IRF1,JUN,KLK7,MMP10,MMP19,MMP9,NGFR,NPPA,NTRK2,PEBP1,PTGS2,S100A7,S100A9,SPP1,STIM1,TAGLN,TGFB1,TNF,TNFRSF10B,TNFRSF11B,TNFSF11,TSG101,VCAM1,VEGFA,VIP,WIF1
Covariates: Race	curcumin	chemical drug		2.32	5.66e-13	ADAM17,ADAMTS5,AKR1A1,AXL,BCL2L1,CASP3,CCL2,CCL5,CCN2,CD59,CDKN1B,CHGA,CXCL1,CXCL3,CXCL8,CYP3A4,DAPK1,DLG4,DNAJB1,EGFR,ENTPD5,FTH1,FYN,GABBR1,GSTP1,HMGB1,HSPA1A/HSPA1B,HSPA8,ICAM1,IFNG,IL10,JUN,LEP,MCL1,MMP9,MTHFD1,NCAM1,NEO1,NOTCH1,NOTCH2,NPPA,PDGFRB,PTGS2,RETN,SERPINB1,SOCS3,TFAM,TFRC,TGFBR2,TNF,TNFRSF10B,TNFRSF11A,TNFSF11,TOP1,TPT1,VCAM1,VEGFA,VEGFB
Covariates: Race	ZBTB10	transcription regulator		-2.525	7.78e-13	CCL4L1/CCL4L2,CCL5,CD1D,CD274,CD34,CD40,CXCL10,CXCL3,DHX58,ESR1,FLT1,GBP6,HK1,IFI16,IFNL3,IL10,IL12A,IL12B,IL15,IL23A,IRF1,IRF2,IRF4,LTA,LY9,OAS1,PTGS2,RIPK2,SAMHD1,SEMA7A,TNF,TNFRSF14,TNFRSF8,UNC93B1
Covariates: Race	CHUK	kinase	Inhibited	-2.921	9.24e-13	ARL6IP5,BCL2L1,CCL2,CCL5,CCN3,CDKN1B,COL18A1,CSF1,CTSF,CTSZ,CXCL10,CXCL13,CXCL3,CXCL8,ENAH,HK2,ICAM1,IFI16,IFNG,IL10,IL12B,IL23A,ITGB3,MFAP5,MMP10,MMP9,NGF,NOTCH1,PLD3,PTGS2,SOCS3,SOD3,SPP1,TNF,TNFAIP3,TNFRSF11B,TNFRSF1B,VCAM1,VEGFA,VEGFB
Covariates: Race	JNK (family)	group		-2.48	1.14e-12	A2M,AGER,AGT,BCL2L1,CASP3,CCL2,CCL5,CCN2,CD209,CD40,CD55,CELF2,CRIP2,CXCL3,CXCL8,GDF15,GJA1,ICAM1,IFNG,IL10,IL12A,IL12B,IL23A,JAM2,JUN,MCL1,MMP12,MMP9,MRC1,PLAUR,PLG,POSTN,PPM1D,PTGS2,SOCS3,SOD2,TGFB1,TGFBR2,TNF,TNFRSF10B,VCAM1
Covariates: Race	PPARG	ligand-dependent nuclear receptor	Activated	2.599	1.26e-12	AGT,AXL,BCL2L1,BECN1,BIN1,CCL17,CCL2,CCL5,CCN2,CD274,CD40,CFD,CPT1B,CRAT,CSF3,CTSL,CXCL1,CXCL14,CXCL3,CXCL8,EDN2,EGFR,EGLN1,ENO2,FABP1,FABP3,GABARAPL2,GDF15,GPT,HK2,ICAM1,IFNG,IGFBP3,IL10,IL12A,IL23A,IL25,IL33,IL9,INSIG1,JUN,KLK11,LEP,MDH1,MMP9,MRC1,MUC1,NPPA,NPPB,NSF,PECAM1,PMVK,PTGS2,RETN,SAA1,SAP18,SHBG,SOCS3,SPP1,STIM1,TAGLN,TGFBR2,TKT,TNF,VAMP5,VCAM1,VEGFA,VSIR,YWHAG
Covariates: Race	TLR9	transmembrane receptor	Inhibited	-4.024	1.58e-12	BCL2L1,CAST,CCL17,CCL5,CD274,CD300A,CD300E,CD38,CD40,CD5,CDKN1B,CSF1,CSF3,CXCL10,CXCL3,CXCL8,CXCL9,EBI3,FCER2,FCMR,ICAM1,IFI16,IFNG,IFNL1,IFNL3,IL10,IL12A,IL12B,IL23A,IL33,IRF1,IRF4,LILRB4,LTA,MCL1,PTGS2,SMPDL3A,SOCS3,STAT1,TGFB1,TNF,TNFRSF13B,TNFRSF1B
Covariates: Race	lysophosphatidic acid	chemical - other		-2.498	1.75e-12	AKT2,CCL2,CCL5,CCN1,CCN2,CSF1,CXCL1,CXCL10,CXCL3,CXCL8,EGFR,ICAM1,IL15,JUN,LIF,MMP9,NPPB,PDGFRA,PDGFRB,PLAUR,PPP1R3B,PRKCG,PTGS2,TAGLN,TNF,VCAM1,VEGFA
Covariates: Race	SP2509	chemical reagent	Activated	3.523	2.05e-12	ADAMTS1,AKT2,BCL2L1,BID,CCL5,CD274,CNTN1,CNTNAP2,CRTAC1,CXCL10,CXCL9,DSG2,EFNA3,EFNA4,EFNB1,EFNB2,EFNB3,EGFR,EPHA3,EPHB3,ESR1,FLRT3,GRB2,HDGF,HERC1,HMGB1,HNRNPA2B1,IL1RAP,L1CAM,MDM4,MET,NCAM1,NFASC,NOTCH1,NPNT,NRXN1,OLFM1,PLCB1,RAF1,RAN,RBM39,ROBO1,SPOCK1,SPP1,SRSF6,STMN2,TIAM1,TYRO3,ZBTB33
Covariates: Race	IFNAR1	transmembrane receptor	Inhibited	-3.433	3.28e-12	AXL,CCL17,CCL5,CD274,CD40,CLIC5,CSF1,CXCL10,CXCL11,CXCL13,CXCL3,DHX58,DLL1,GPT,IAPP,IFI16,IFNAR1,IFNG,IFNGR1,IFNL3,IL10,IL12A,IL12B,IL15,IRF1,KLK11,LIF,OAS1,PTGS2,RNASE2,SOCS3,SOD2,STAT1,TAPBPL,TNF,TNFAIP3,VCAM1,VEGFB
Covariates: Race	adavosertib	chemical drug		-2.535	3.61e-12	CCL5,CCL7,CCL8,CHIT1,CXCL10,CXCL11,CXCL8,DHX58,FOXM1,ICAM1,IFNG,IFNL3,IL10,IL11RA,IL12A,IL18R1,IL23A,IRF1,OAS1,PLAUR,SAA1,STAT1,TNF,TNFAIP3,TNFRSF11B,TNFRSF18,TNFSF12
Covariates: Race	TRAF6	enzyme		-2.061	4.64e-12	BECN1,CCL17,CCL2,CCL7,CD274,CSF3,CXCL1,CXCL13,CXCL3,CXCL8,EGFR,GABARAPL1,ICAM1,IL10,IL12B,IL15,MAP1LC3B,MCL1,SERPINA3,SOD2,TGFB1,TNF,TNFAIP3
Covariates: Race	IFN beta	group		-2.122	5.31e-12	ACE2,BCL2L1,BPIFA1,CCL2,CCL5,CCL7,CCL8,CD163,CD274,CD40,CD79A,CLK2,CXCL1,CXCL10,CXCL11,CXCL14,CXCL8,CYP3A4,DAG1,DHX58,GBP6,HAAO,ICAM1,IFI16,IFNG,IFNGR1,IL10,IL12A,IL15,IL9,INSIG1,IRF1,IRF2,KIR2DS4 (includes others),LGALS9,LILRB4,MMP9,OAS1,PELI2,PPP1R3B,SAMHD1,SPP1,STAT1,TAPBP,TGFB1,TNF
Covariates: Race	peptidoglycan	chemical - endogenous non-mammalian	Inhibited	-2.957	7.25e-12	CASP3,CCL18,CCL2,CCL5,CCL8,CD200,CD274,CD40,CSF3,CXCL1,CXCL10,CXCL3,CXCL8,ICAM1,ICAM3,IFNG,IL10,IL12A,IL12B,IL23A,IRF1,MCL1,PTGS2,S100A9,SOD2,TNF,YBX1
Covariates: Race	STING1	ion channel	Inhibited	-4.717	7.81e-12	CCL2,CCL5,CCL7,CHIT1,CXCL1,CXCL10,CXCL11,CXCL3,CXCL8,DHX58,FCGR1A,ICAM1,IFI16,IFNG,IFNL1,IL10,IL11RA,IL12A,IL18R1,IL23A,IL33,INHBA,LIF,MMP10,MMP12,MRC1,OAS1,PLAUR,PNP,S100A9,SAMHD1,SOCS3,STAT1,TNF,TNFRSF11B,TNFSF12,VCAM1
Covariates: Race	IL1R (family)	group		-2.293	9.94e-12	CSF3,CXCL1,CXCL11,CXCL3,CXCL8,EGFR,ICAM1,IFNG,IGFBP3,IL6ST,IL7,MMP10,MMP12,MMP8,MMP9,PLAUR,TNF,TNFRSF11B,TNFRSF1B,VEGFA
Covariates: Race	AP1 (complex)	complex		-2.751	9.96e-12	BCL2L1,BECN1,CCL2,CCL5,CCN2,CD40,CHRD,CXCL8,GSTP1,HMBS,ICAM1,IFNG,IGFBP3,IL10,IL12B,IL23A,IL33,JUN,KLK3,MET,MMP12,MMP8,MMP9,NGF,NOG,PLAUR,PTGS2,RSPO3,S100A4,SOCS3,TGFB1,TNF,TNFRSF8,VCAM1,VEGFA,VIP
Covariates: Race	ionomycin	chemical reagent	Inhibited	-3.551	1.24e-11	BCL2L1,BECN1,BID,CASP3,CCL2,CSF3,CXCL10,CXCL8,EBI3,FCER2,FCGR1A,HK2,HTR2A,ICAM1,ICOS,IFNG,IL10,IL12B,IL9,IRF4,ITM2A,LTA,MAPK8,MMP10,MMP9,NCL,NGF,NRP1,PTGS2,PTPRJ,SLAMF1,SPP1,TGFB1,TNF,TNFRSF18,TNFSF11,TNFSF14
Covariates: Race	TLR3	transmembrane receptor	Inhibited	-3.814	1.28e-11	CAST,CCL17,CCL2,CCL5,CD274,CD300E,CD38,CD40,CSF3,CXCL10,CXCL11,CXCL3,CXCL8,DHX58,FMR1,ICAM1,IFI16,IFNAR1,IFNG,IFNL1,IFNL3,IL10,IL12A,IL12B,IL15,IL23A,IL33,IRF1,JAG1,LILRB4,LIPA,MBL2,NOTCH1,NOTCH3,OAS1,PECAM1,PTGS2,SOCS3,STAT1,TNF,TNFRSF1B,TREM1,TREML2,UBE3A
Covariates: Race	tacrolimus	chemical drug	Activated	2.439	1.35e-11	ADAM19,APOD,ARHGEF1,BCL2L1,CASP3,CCL2,CCL5,CD200,CD48,CKM,CXCL10,CXCL8,CXCL9,DAPK1,ESR1,F5,FLNA,GZMA,ICOS,IFNG,IL10,IL33,IRF4,JUN,KLRC4-KLRK1/KLRK1,LILRB4,NFATC4,NPPA,NPTX1,NRP1,PA2G4,PTGS2,PTPRJ,SAMHD1,SLAMF1,SOD2,SPP1,TIAM1,TNF,TNFRSF18,TNFRSF1B,TNFRSF4,TNFSF11
Covariates: Race	enterotoxin B	biologic drug	Inhibited	-4.018	1.44e-11	CCL17,CCL2,CCL5,CCL7,CD40,CSF2RA,CSF3,CXCL1,CXCL10,CXCL13,CXCL3,GPNMB,ICAM1,IFNG,IL10,IL12A,IL12B,IL33,LIF,SERPINA3,SRXN1,TNF,TNFAIP3
Covariates: Race	TGF beta	group	Activated	2.052	1.65e-11	ACY1,ADAM12,ALDOA,ASGR2,ATP1B1,AXL,BAMBI,BCL2L1,BECN1,BST1,CCL2,CCL5,CCN1,CCN2,CD209,CD274,CD79A,CDH11,CDKN1B,CSF1,CSF3,CXCL10,CXCL3,CXCL8,EID3,ENG,ENTPD1,FSTL3,HNRNPAB,ID2,IFNG,IGFBP3,IL10,IL9,ITGB1,ITGB3,JAG1,JUN,LEPR,LIF,MAX,MET,MMP10,MMP9,MUC1,POSTN,PPBP,PTGS2,RUNX3,SMTN,SOCS3,SPOCK1,SPP1,TAGLN,TFRC,TGFB1,TNF,TNFRSF11A,TNFRSF11B,TNFSF11,TREM1,VCAM1,VEGFA
Covariates: Race	MAPT	other		-2.26	2.23e-11	A2M,ALDOA,AMIGO2,ARSA,ATP1B1,BSG,CASP3,CAST,CCL2,CCT7,CD200,CD274,CD48,CD84,CDKN1B,CKB,CLTC,CST7,CTSZ,CXCL10,CXCL13,DLG4,ENDOU,ENO2,EPHA3,FBL,FGFR3,FGR,FYN,GAD1,GLO1,GPNMB,GSTP1,HEXB,HK1,HSPA1A/HSPA1B,HSPA8,ICAM1,IDUA,IFI16,IFNG,JUN,LAG3,LY9,MAPK8,MDH1,MMP9,MRC1,MTHFD1,NDUFV2,NEFH,NEU1,NTRK2,OAS1,OTOF,PARK7,PEBP1,PLXNB2,PPP3R1,PRDX3,SEPTIN11,SERPINA3,STMN2,STX1B,TCN2,TLN2,TNF,TPI1,TPT1,UBC,VCAM1,…
Covariates: Race	troglitazone	chemical drug	Activated	2.009	2.43e-11	AGER,AGT,ANXA2,BCL2L1,CCK,CCL2,CCL5,CD34,CD59,CDKN1B,CEACAM7,CFD,CHCHD10,CKM,COX7A1,CPT1B,CXCL1,CXCL10,CXCL11,CXCL3,CXCL8,CXCL9,CYP3A4,EGFR,ELK1,ENO2,ENTPD5,FABP3,GDF15,GLO1,HMGB1,ICAM1,IFI16,IFNG,ITM2A,JUN,KLK3,LAMA4,LEP,MCL1,MMP9,MUC1,NOTCH3,NPPA,P4HA1,PDGFRA,PTGS2,PTPN11,RETN,SPP1,TGFB1,TNF,VCAM1,VEGFA
Covariates: Race	5-O-mycolyl-beta-araf-(1->2)-5-O-mycolyl-alpha-araf-(1->1')-glycerol	chemical - endogenous non-mammalian	Inhibited	-3.133	2.46e-11	ADAMTS5,CCL2,CCL7,CCL8,CD1D,CD40,CXCL1,CXCL10,CXCL11,CXCL3,CXCL8,CXCL9,EBI3,ICAM1,LRP12,MMP9,PTGS2,SLAMF7,SOCS3,SOD2,TNF,TNFAIP3,VCAM1
Covariates: Race	olaparib	chemical drug	Inhibited	-3.378	2.86e-11	APEX1,CASP3,CCL2,CCL8,CHEK1,CHGA,CXCL10,CXCL11,CXCL13,CXCL8,FOXM1,GDF15,H1-10,ID2,IRF4,MCL1,NCAM1,PARP1,PTGS2,SOCS3,TNF,TNFAIP3,TNFRSF10B,TNFRSF9,XRCC6
Covariates: Race	TLR (family)	group	Inhibited	-4.044	3.35e-11	CCL2,CCL5,CD40,CXCL10,CXCL3,CXCL8,ICAM1,ID2,IFNG,IFNL1,IFNL3,IL10,IL12A,IL12B,IL33,IRF1,IRF4,JAG1,NOTCH1,NOTCH2,PTGS2,SIGIRR,SOCS3,STAT1,TNF,TNFAIP3,TREM1
Covariates: Race	SOCS1	other		2.128	3.43e-11	A2M,BCL2L1,BID,CCL2,CD1D,CD200R1,CD274,CD40,CSF3,CXCL10,CXCL8,GBP6,ICAM1,IFI16,IFNAR1,IFNG,IFNL1,IFNL3,IL15,IRF1,JAK2,JUN,MMP12,MUC1,OAS1,PTGS2,SOCS3,STAT1,TNF,VCAM1
Covariates: Race	MIF	cytokine	Inhibited	-2.93	3.45e-11	BCL2L1,BECN1,CCL2,CD84,CDKN1B,CXCL10,CXCL3,CXCL8,ICAM1,IFNG,IL10,IL12A,IL12B,IL15,IL1R1,IL22RA1,IL23A,IL25,IL6ST,IL7,JUN,MAP1LC3B,MAPK8,MET,MMP9,NPTX1,PTGS2,RETN,TGFB1,TNF,VCAM1
Covariates: Race	FN1	other	Inhibited	-3.004	3.49e-11	ACP5,APLP2,CCL2,CCL5,CCN1,CCN2,CD79A,CDKN1B,CXCL1,CXCL3,CXCL8,EGFR,EIF5A,FLNA,GFRA2,HK1,IFNG,IL1R1,IL7,ITGB1,ITGB3,LGALS8,MAPK8,MAX,MMP9,NPPB,PDGFRA,PLAUR,SOCS3,SPP1,TAGLN,TGFB1,TGFBR2,TNF,TNFRSF10B,VPS4A,YWHAZ,ZYX
Covariates: Race	IL21	cytokine	Inhibited	-2.739	4.14e-11	BCL2L1,BSG,CASP3,CCL17,CCL5,CD1D,CD38,CDKN1B,CLIC5,CXCL10,CXCL13,CXCL8,GBP6,GZMA,HAVCR2,ID2,IFI16,IFNG,IGHG1,IL10,IL12RB2,IL18R1,IL23A,IL9,IRF4,KLRC4-KLRK1/KLRK1,KLRG1,MCL1,MMP12,MMP9,SOCS3,TGFB1,TNF,TNFSF11
Covariates: Race	MYCN	transcription regulator		-2.195	4.14e-11	ADAM12,ADAM23,ADAMTS1,ADAMTS5,ALDOA,APEX1,BCL2L1,BID,CCN2,CDC42,CDH11,CDH5,CDKN1B,COL18A1,COL8A1,CRIM1,DKK3,DSCAM,EFNA5,EGFR,EIF5A,EPHA5,FBL,GRB2,HK2,ID2,INHBA,ITGB1,KLK3,LIF,MRE11,MRPL32,MSRB3,NCAM1,NCL,NGFR,PA2G4,PDGFRA,PDIA4,PGRMC2,PRKN,RPS3,RPS4X,RPS7,SLITRK1,SV2A,SYT9,TAGLN,TNFRSF10B,TPI1,ZYX
Covariates: Race	IL36A	cytokine	Inhibited	-3.014	4.55e-11	CD40,CSF3,CXCL1,CXCL10,CXCL3,CXCL8,IFNG,IL12A,IL12B,IL17C,IL23A,MMP9,S100A7,S100A9,TNF
Covariates: Race	EZH2	transcription regulator	Inhibited	-2.117	4.62e-11	ADAM9,ARHGAP1,ARHGEF1,AXL,BCL2L1,CCL5,CD55,CDKN1B,CPD,CSF1,CSF3,CSK,CTNNA2,CXCL1,CXCL10,CXCL11,CXCL8,EGFR,ERBB4,FBLN1,FLT1,GDF15,GOT1,ICAM1,ICOSLG/LOC102723996,IFNG,IGF1R,IGFBP3,IL10,IL12B,IL12RB2,IL18R1,IL23A,IL6R,IL7,ITGB1,JAM2,KLK3,LTB,MICA,MMP9,NGFR,NOTCH2,PCDH10,PDGFRA,PTGS2,RAP1GAP,RUNX3,S100A4,S100A9,SAA1,SFRP4,SOCS3,SOD2,SOST,TBX3,TGFB1,TGFB3,TGFBR2,TNF,TPM4,VEGFA,WIF1
Covariates: Race	EDN1	cytokine		-2.591	4.62e-11	ADAM12,ADAM19,CCL2,CCN1,CCN2,CDC42,CDKN1B,COMP,CXCL8,EDN3,EGFR,EGLN1,ENAH,FABP3,GJA1,HSPA8,ICAM1,INHBA,ITGB1,ITGB3,JUN,LEP,LEPR,MMP9,NPPA,NPPB,NRG1,PLAUR,POMC,PRKCB,PTGS2,RETN,SOCS3,TPM4,TPT1,VCAM1,VEGFA
Covariates: Race	hyaluronic acid	chemical - endogenous mammalian		-2.368	5.07e-11	BCL2L1,CCL5,CD40,CDH5,CDKN1B,CXCL10,CXCL3,CXCL8,ICAM1,IL10,IL12B,JUN,LY96,LYVE1,MET,MMP12,MMP9,NOG,PTGS2,RHOA,SOCS3,SPP1,TGFB1,TNF,TNFAIP3,TNFSF14,VCAM1
Covariates: Race	CCN1	other		-2.402	5.34e-11	BCL2L1,CCL2,CCN1,CXCL10,CXCL3,CXCL8,ESR1,IFNG,IL12B,IL6ST,ITGB1,ITGB3,JUN,MCL1,MMP9,PECAM1,PTGS2,TGFB1,TIE1,TNF,TOLLIP,VEGFA,WIF1
Covariates: Race	ADORA3	g-protein coupled receptor		-2.207	5.5e-11	CCL2,CCL5,CCL7,CCL8,CSF1,CXCL3,CXCL8,IL10,IRF1,NPPA,SPP1,VEGFA
Covariates: Race	IRF3	transcription regulator		-2.487	6.13e-11	ADAM9,CCL2,CCL5,CD274,CD40,CDH11,CXCL1,CXCL10,CXCL8,DHX58,FCGR1A,ICAM1,IFI16,IFNG,IFNL1,IFNL3,IL10,IL12A,IL12B,IL15,IL23A,IL33,IRF1,LAG3,MFAP2,MMP9,NECTIN2,OAS1,PNP,RASA1,RPS7,STAT1,TMPO,TNF,TNFAIP3,TNFRSF4,VCAM1
Covariates: Race	apigenin	chemical - endogenous non-mammalian		2.168	6.21e-11	ACE2,AIP,BCL2L1,CASP3,CCL2,CDKN1B,CXCL1,CXCL3,CXCL8,ESR1,HK1,HK2,ICAM1,IL10,IL17C,KLK3,LTA,MMP8,MMP9,NPPA,PARP1,PTGS2,SOD2,TAGLN,TNF,TNFRSF10B,VCAM1
Covariates: Race	imiquimod	chemical drug	Inhibited	-3.369	6.45e-11	BCL10,CCK,CCL5,CD274,CD40,COMP,CSF3,CXCL10,CXCL3,CXCL8,DAG1,DNAJB2,ECI2,FTH1,HEXB,HHIP,ICAM1,ICAM3,IFNG,IL10,IL12A,IL12B,IL17C,IL23A,IL6R,IL9,OAS1,PPP1R3B,PRDX3,PTGS2,RAD23B,S100A9,SOCS3,SOD2,STAT1,STMN3,TGFB1,TNF,TXNDC5,UBC
Covariates: Race	NFAT (family)	group	Inhibited	-2.84	7.11e-11	ACP5,CCL2,CCN1,CD40,CXCL8,DKK3,DLG4,EHD4,FCER2,HAVCR2,ICAM1,IFNG,IL10,IL12B,IRF4,LAG3,LTA,NPPB,PDCD1LG2,PTGS2,SOD2,SPARCL1,TNF,TNFSF14,VCAM1
Covariates: Race	IFN (family)	group	Inhibited	-3.307	9.26e-11	ADAMTS1,CD40,CXCL10,CXCL11,DHX58,ICAM1,IFI16,IFNAR1,IL10,IL12B,IL15,IL1R1,IL23A,IL33,IL7,IL9,IRF1,MAVS,MICA,MMP9,NTRK2,PECAM1,PTPRJ,SPP1,STAT1,TFRC,THPO
Covariates: Race	Bay 11-7082	chemical - kinase inhibitor		2.392	1.03e-10	BCL2L1,BECN1,CCL2,CCL5,CD274,CHI3L1,CXCL1,CXCL3,CXCL8,FLT1,GJA1,ICAM1,ICOSLG/LOC102723996,IL10,IL15,IL17C,IL17RB,IL23A,MCL1,MMP9,MUC1,PTGS2,S100A4,SOD2,TNF,VCAM1
Covariates: Race	TIRAP	other	Inhibited	-3.189	1.45e-10	CCL5,CD40,CXCL10,CXCL3,CXCL8,ICAM1,IFNG,IL10,IL12B,IL15,IRF1,PTGS2,TNF,VCAM1
Covariates: Race	dextran sulfate	chemical drug	Inhibited	-3.105	1.58e-10	ADAMTS1,AGT,CCL17,CCL5,CCN2,CD177,CD209,CD40,CHGA,COL18A1,CSF3,CXCL10,CXCL3,CXCL8,EFNA2,EFNA5,EFNB2,ENG,FGFR3,FOXM1,ICAM1,IFNG,IGF1R,IL10,IL12A,IL12B,IL23A,LY96,MMP9,MRC1,NRP1,PARP1,PECAM1,PIGR,PTGS2,REG3G,RHOA,S100A9,SOCS3,ST14,TGFB3,TGFBR2,TIE1,TNF,TNFRSF1B,VCAM1,VEGFA,VEGFB
Covariates: Race	CXCL12	cytokine	Inhibited	-2.799	1.59e-10	ACP5,ADAM17,AXL,BCL2L1,BMP6,CCL2,CCL5,CD274,CD33,CXCL10,CXCL8,DLL4,DMPK,EGFR,FLNA,FYN,GAD1,ICAM1,IFNG,IFNGR2,IRF6,ITGB1,ITGB3,JAK2,JUN,MMP9,PTGS2,RPS6KB1,RUNX3,SELPLG,SOCS3,TNF,TNFRSF10B,TNFRSF11A,TNFRSF11B,TNFRSF1B,TNFSF11
Covariates: Race	phytohemagglutinin	chemical drug		-2.536	1.7e-10	ADH5,AGT,AKT2,ARSB,CASP3,CCL18,CCL2,CCL5,CDH11,COL18A1,CSF1,CXCL10,CXCL8,DNAJB2,EIF5A,ENG,FGFR3,FGR,GNRH1,GPLD1,HAVCR2,ICAM1,IFNG,IFNGR2,IL10,IL12RB2,ITGB3,ITIH4,JAK2,KLRC4-KLRK1/KLRK1,LTA,MET,MIA,MMP12,MMP9,NCAM1,PPBP,PTPRJ,RASA1,SERPINA5,SPP1,STAT1,TFAM,TMPO,TNF
Covariates: Race	IL12A	cytokine	Inhibited	-2.682	1.88e-10	CCL5,CXCL10,EBI3,ICAM1,IFNG,IL10,IL12A,IL12B,IL12RB2,LTA,SELPLG,SOCS3,STAT1,TNF,VCAM1
Covariates: Race	TLR2	transmembrane receptor	Inhibited	-3.435	1.89e-10	AIFM1,APOBEC3G,CASP3,CAST,CCL2,CCL5,CD40,CSF2RA,CSF3,CXCL10,CXCL3,CXCL8,EBI3,GJA1,GPT,HAVCR2,ICAM1,IFNG,IFNL1,IL10,IL12B,IL15,IL23A,IL33,IRF1,LEP,MMP9,NPPA,POMC,POSTN,PTGS2,SOCS3,TGFB1,TNF,TREM1
Covariates: Race	trinitrobenzenesulfonic acid	chemical reagent	Inhibited	-2.927	2.26e-10	ADAM12,BST1,CCL5,CSF2RA,CSF3,CXCL10,CXCL3,FABP6,IFNG,IL10,IL12B,IL15,IL23A,IL25,MMP10,MMP12,MMP9,PTGS2,REG3G,S100A9,SOCS3,TGFB1,TNF
Covariates: Race	TBX21	transcription regulator		-2.034	2.79e-10	CCL2,CCL5,CD38,CXCL10,CXCL9,GZMA,HAVCR2,ICOS,ICOSLG/LOC102723996,IFNG,IL10,IL12RB2,IL1R1,IL6R,IL6ST,KLRG1,LAG3,MRE11,RUNX3,SELPLG,SLAMF7,SPP1,TGFBR2,TNF,TNFSF11,TOPBP1
Covariates: Race	DSCAM	other	Activated	2.126	2.84e-10	CNTN1,EFNA3,EFNA4,EFNB3,GABBR2,GSN,JAK2,L1CAM,MMP10,NEFH,NLGN2,NOTCH3,NTF3,NTRK2,PLCB1,PLXNC1,PRKCB,RGMA,ROBO2,SEMA7A,SFRP4,SYTL4,UNC5A
Covariates: Race	RIGI	enzyme	Inhibited	-3.09	2.87e-10	CCL2,CCL5,CCL7,CCL8,CHIT1,CXCL10,CXCL11,CXCL8,DLL1,ICAM1,IFNL1,IFNL3,IL11RA,IL12A,IL23A,IRF1,NFATC4,OAS1,PLAUR,PTGS2,RPS7,SOCS3,SPP1,STAT1,TNF,TNFAIP3,TNFRSF11B,TNFRSF18,TNFSF12
Covariates: Race	CCL11	cytokine		-2.482	3.01e-10	BCL2L1,BMP6,CCL18,CCL2,CCL8,CDKN1B,CXCL11,CXCL3,CXCL8,CXCL9,ICAM1,IL9,ITGB1,LEP,PPBP,TNF,TNFSF14,VEGFB
Covariates: Race	FBXO42	other	Inhibited	-2.737	3.79e-10	CCL5,CSF1,CXCL8,ICAM1,MMP9,STAT1,TNF,VCAM1
Covariates: Race	TREX1	enzyme	Activated	4.093	4.08e-10	CAST,CCL2,CCL5,CD274,CD300A,CD40,CSF1,CXCL10,CXCL8,DHX58,FCGR1A,GSN,IFI16,IFNG,IL12A,IL12B,IL15,IL25,IL33,IRF1,IRF2,IRF4,MAVS,MCL1,OAS1,SAMHD1,STAT1,TAPBP,TNF,TNFAIP3,VCAM1
Covariates: Race	conjugated linoleic acid	chemical drug	Activated	2.717	4.13e-10	AKT2,AXL,BCL2L1,CPT1B,CST7,CXCL13,CXCL8,GDF15,GSTP1,IFNG,IL10,LEP,MMP9,PTGS2,SOCS3,TNF,TNFAIP3,TNFRSF11B
Covariates: Race	TNFSF14	cytokine	Inhibited	-2.874	4.43e-10	BCL2L1,CCL5,CD40,CXCL1,CXCL10,CXCL11,CXCL3,ICAM1,IFNG,INHBA,MMP9,POSTN,TGFB1,TNF,VCAM1
Covariates: Race	etanercept	biologic drug	Activated	2.796	4.43e-10	CCL2,CD274,CXCL10,CXCL13,CXCL8,CXCL9,ICAM1,IFNG,IL12B,IL17C,IL23A,MMP12,PTGS2,STAT1,TNF
Covariates: Race	IL12B	cytokine		-2.243	5.62e-10	CCL5,CDKN2D,CXCL10,CXCL8,ICAM1,IFNG,IL10,IL12A,IL12B,IL23A,LTA,S100A9,SELPLG,SOCS3,STAT1,TGFB1,TNF,VCAM1
Covariates: Race	TRAF3IP2	enzyme		-2.297	6.47e-10	AGER,AGT,CCL5,CCN2,CSF1,CSF3,CXCL1,CXCL10,CXCL3,ICAM1,IFNG,IL11RA,IL33,MMP10,MMP9,POSTN,TGFB1,TNF,TRAF4,VCAM1
Covariates: Race	ozone	chemical toxicant	Inhibited	-3.177	7.6e-10	BCL2L1,CXCL10,CXCL3,CXCL8,HK2,ICAM1,IFNG,IL10,ITGB1,JUN,LEP,MMP12,NPPA,RETN,SOCS3,SPP1,TNF,VEGFA
Covariates: Race	N-acetylmuramyl-L-alanyl-D-isoglutamine	chemical - endogenous non-mammalian	Inhibited	-3.906	9.52e-10	CCL17,CCL2,CCL5,CCL8,CD200,CD40,CXCL11,CXCL3,CXCL8,ICAM1,IL10,IL12B,IL23A,ITGB3,MMP9,PTGS2,TNF,TNFSF11,TREM1
Covariates: Race	SAA (family)	group	Inhibited	-2.74	9.88e-10	CCL17,CCL2,CSF1,CSF3,CXCL8,ICAM1,IL10,IL12B,IL23A,IL33,IRF4,MRC1,PTGS2,TNF,VCAM1
Covariates: Race	IL10RA	transmembrane receptor	Activated	2.191	1.16e-09	BOC,CCL5,CCN1,CCN3,CD1D,CD34,CD40,CDKN2D,CST7,CTSE,DPEP1,ECM1,ENTPD5,GBP6,GDA,HEPACAM2,HSPA8,IFI16,IFNG,IL12B,IL18BP,IL23A,INHBA,IRF1,KLK3,LRIG3,PAM,PDCD1LG2,PDGFRA,POMC,POSTN,REG3G,SAMHD1,SCARF1,SLAMF6,SLAMF8,SOCS3,SPON1,STAT1,TGFB1,TNF,TNFRSF14,TREM1,WFDC2
Covariates: Race	RNASE1	enzyme		-2.274	1.25e-09	CCL2,CCL23,CCL5,CCL7,CCL8,CXCL10,CXCL9,FCER2,IL12B,IL7,TNF
Covariates: Race	FCER1 (complex)	complex		-2.519	1.36e-09	CCL18,CCL2,CCL5,CCL7,CSF1,CXCL3,CXCL8,FYN,IFNG,IL10,IL33,INHBA,JUN,LIF,MRC1,RLN1,TNF,TNFRSF9
Covariates: Race	FCGR2A	transmembrane receptor	Inhibited	-2.742	1.38e-09	CCL18,CCL2,CCL5,CD40,CXCL10,CXCL3,CXCL8,ICAM1,IFNG,IL10,IL12B,IL23A,PECAM1,PTGS2,STAT1,TNF,VEGFA
Covariates: Race	uric acid	chemical - endogenous mammalian	Inhibited	-2.473	1.42e-09	AGT,CCL2,CCL5,CCN1,CCN2,CDH5,CSF3,CXCL3,CXCL8,ICAM1,IFNG,IL10,IL12B,IL23A,ITGB3,JAM2,MAPK13,PARP1,PTGS2,RAF1,S100A9,TDP1,TGFB1,TNF,TREM1,UBE2N,VCAM1
Covariates: Race	RNASE2	enzyme		-2.584	1.48e-09	CCL2,CCL23,CCL5,CCL7,CCL8,CD300A,CSF1,CXCL10,CXCL9,IL10,IL12B,IL7,PPBP,TNF
Covariates: Race	IFNAR (family)	group		-2.159	1.58e-09	AXL,CCL2,CCL5,CD274,CD40,CXCL10,IFI16,IFNG,IFNGR1,IL10,IL12B,IL15,IRF1,MMP9,OAS1,PDCD1LG2,RIPK2,SPP1,STAT1,TAPBP,TNF,UNC93B1,VCAM1
Covariates: Race	TLR7	transmembrane receptor	Inhibited	-3.986	1.78e-09	AGT,CCL2,CCL5,CD1D,CD274,CD300A,CD38,CD40,CD79A,CDKN1B,CHST9,CXCL1,CXCL10,CXCL13,CXCL3,CXCL8,CXCL9,FCMR,FGF19,ICAM1,IFNG,IL10,IL12A,IL12B,IL1R1,IL23A,IRF1,LTA,MUSK,SOD2,STAT1,TAFA4,TNF,TNFAIP3,UCMA
Covariates: Race	tazemetostat	chemical drug	Activated	4.038	1.87e-09	ADAMTS1,AKT2,APEX1,BID,CNTN1,CNTNAP2,CRTAC1,DSG2,EFNA3,EFNA4,EFNB1,EFNB2,EFNB3,EGFR,EPHA3,EPHB3,ESR1,FLRT3,GRB2,HDGF,HERC1,HMGB1,HNRNPA2B1,IL1RAP,L1CAM,MDM4,MET,NCAM1,NFASC,NOTCH1,NPNT,NRXN1,OLFM1,PLCB1,RAF1,RAN,RBM39,ROBO1,SPOCK1,SPP1,SRSF6,STMN2,TIAM1,TPO,TYRO3,ZBTB33
Covariates: Race	SPP1	cytokine	Inhibited	-3.126	1.89e-09	BCL2L1,CCL15,CCL18,CCL2,CCL5,CD163,COX7A2L,CXCL1,CXCL3,CXCL8,EGFR,ICAM1,IFNG,IL10,IL12B,INSIG1,ITGB3,JAG1,JUN,LIF,MET,MMP9,NOTCH1,PTGS2,RAF1,S100A4,SEMA6C,SPARCL1,SPP1,TGFB1,TGFBR2,TNF,TNFSF11,VEGFA
Covariates: Race	reactive oxygen species	chemical toxicant	Inhibited	-2.759	2.07e-09	ADAM17,ADAM9,APEX1,BCL2L1,CASP3,CCL2,CCL5,CCN2,CD200,CSF3,CXCL8,EGFR,ERBB3,FOXM1,ITGB3,JUN,LEP,MCL1,PTGS2,SOD2,TGFB1,TNF,TNFAIP3,TNFSF11,VCAM1,VEGFA
Covariates: Race	CpG ODN 2006	chemical reagent	Inhibited	-3.42	2.22e-09	BCL2L1,CCL2,CCL5,CD274,CD40,CD55,CDKN1B,CSK,CXCL10,CXCL11,CXCL8,CXCL9,DLL1,FCER2,ICAM1,IFNG,IL10,IL12B,IL23A,IL7,ITGB1,NOTCH2,OAS1,PRKCB,PSMB1,PSMB5,PSMD11,PVRIG,SELPLG,SLAMF7,STAT1,TFRC,TGFB1,TNF,TNFAIP3,TNFRSF13B,TNFRSF17,VCAM1,XRCC6
Covariates: Race	CD14	transmembrane receptor	Inhibited	-2.983	2.52e-09	CCL2,CCL5,CXCL10,CXCL8,GPT,ICAM1,IFNG,IL10,IL12B,IL1R1,ITGB1,PTGS2,SOCS3,TGFB1,TNF,TNFAIP3,VCAM1
Covariates: Race	CpG ODN 1668	chemical reagent	Inhibited	-3.59	2.52e-09	BCL2L1,CD200,CD40,CSF3,CXCL10,CXCL3,CXCL8,ICAM1,IFNG,IL10,IL12A,IL12B,IL23A,PTGS2,SOCS3,STAT1,TNF
Covariates: Race	infliximab	biologic drug		2.235	2.7e-09	ADAM19,CCL17,CCL18,CXCL1,CXCL8,IFNG,IL12RB2,IL15,IL9,INHBA,LAG3,LTA,MMP12,PTGS2,SLAMF1,TNF,TNFRSF4,TNFRSF9,VEGFA
Covariates: Race	HMGB1	transcription regulator		-2.248	3.2e-09	AGER,CASP3,CCL2,CD163,CD274,CD40,CKM,CXCL3,CXCL8,FLT1,HMGB1,ICAM1,IFNG,IL10,IL1R1,MIA,MMP9,MRC1,PTGS2,TNF,TNFSF11,VCAM1
Covariates: Race	NFKB1-RELA (complex)	complex	Inhibited	-3.666	3.37e-09	CCL2,CCL5,CSF3,CXCL1,CXCL3,CXCL8,ICAM1,IL12B,IL15,MMP9,PTGS2,RIPK2,TNF,TNFRSF11B,TNFSF11,VCAM1
Covariates: Race	JAK inhibitor I	chemical drug		2.143	4.08e-09	BCL2L1,CD38,CDKN1B,CXCL1,CXCL10,CXCL11,CXCL3,CXCL9,IFNG,MMP9,PTGS2,SOCS3
Covariates: Race	MAVS	other	Inhibited	-4.207	4.76e-09	CCL5,CCL7,CCL8,CHIT1,CXCL10,CXCL11,CXCL8,DHX58,ICAM1,IFNG,IFNL1,IL11RA,IL12A,IL12B,IL18R1,IL23A,KLRG1,OAS1,PLAUR,SOCS3,SPP1,STAT1,TNF,TNFRSF11B,TNFSF11,TNFSF12
Covariates: Race	LGALS3	other		-2.162	5.13e-09	AGER,CASP3,CCL2,CDKN1B,CTSF,CTSH,CXCL3,GFRA1,GPT,ICAM1,IFNG,IL10,IL12A,ITGB1,MRC1,MUC1,PRKCSH,PRSS3,SAA1,SOCS3,SPP1,TGFB1,TNF,VCAM1
Covariates: Race	KAT2A	enzyme	Inhibited	-2.699	7.01e-09	ADAM12,ADAM23,ADAMTS1,ADAMTS5,BCL2L1,CASP3,CHEK1,DNAJB9,DSCAM,EFNA5,EPHA5,FOXM1,GABARAPL1,H2AZ1,HNRNPA2B1,IL9,JUN,NGFR,NUDC,PPID,SLITRK1,SV2A,SYT9,TNFRSF10B,YBX1
Covariates: Race	dimethyl fumarate	chemical drug	Activated	3.115	8.2e-09	ACVRL1,BMPR2,GZMA,GZMK,IFNG,IL10,IL15,IL23A,JUN,MRC1,PTGS2,SPP1,TNF,TNFAIP3,VEGFA
Covariates: Race	AIMP1	cytokine	Inhibited	-2.815	8.44e-09	CCL2,CCL5,CXCL8,ICAM1,IFNG,IL10,IL12A,IL12B,TNF
Covariates: Race	KITLG	growth factor		-2.568	9.09e-09	AXL,BCL2L1,CASP3,CCL2,CCN2,CDKN1B,CMA1,CSF1,CXCL3,CXCL8,EFNB2,FTH1,GJA1,HBE1,HNRNPF,ID2,IFNG,IGF1R,IGFBP3,IL10,IL9,IRF2,ITGB3,LTF,MEF2C,NPPA,PRKCB,PRTN3,PSMB5,PTGS2,PTPRR,RPS7,STIM1,SYK,TNF,TPSAB1/TPSB2,TPT1,WDR1
Covariates: Race	cyclophosphamide	chemical drug	Inhibited	-2.424	9.62e-09	BECN1,CCL5,CD163,CXCL3,CYP3A4,DTX1,GBP6,GDF15,ICAM1,IFNG,IL10,IL12B,IL15,IL18R1,JAK2,MMP9,NGF,NGFR,PECAM1,PPM1D,PTGS2,RBM3,S100A11,SPP1,STAT1,TGFB1,TNF,TNFRSF10B,VEGFA
Covariates: Race	pentoxifylline	chemical drug		2.195	1.01e-08	AGER,BCL2L1,CCL5,CCN2,CXCL3,ICAM1,IL10,NPPB,POSTN,TGFB1,TNF,TNFRSF10B,VCAM1,VEGFA
Covariates: Race	parthenolide	chemical drug	Activated	2.375	1.13e-08	ADAMTS5,BCL2L1,CCL2,CCL5,CCN2,CXCL3,CXCL8,LIF,MMP9,PTGS2,SOD2,TNF,TNFRSF10B,TNFSF11,VCAM1
Covariates: Race	Sb202190	chemical drug	Activated	3.109	1.22e-08	ASAH2,CCL2,CCN2,CD55,CKM,CXCL10,CXCL8,EBI3,FCER2,HRK,ICAM1,IFNG,IL10,IL12A,IL12B,IL17C,IL23A,MAPK8,MMP9,P4HA1,PTGS2,SPP1,TNF,TNFRSF10B,VCAM1,VEGFA
Covariates: Race	TRIM26	other		2.631	1.4e-08	CCL2,CCL25,CCL5,CXCL10,CXCL14,CXCL3,ICAM1,IL10,IL12A,IL12B,IL15,IL17C,IL23A,IL7,MRC1,PTGS2,SOD2,SOD3,TNF
Covariates: Race	SNAI1	transcription regulator	Inhibited	-2.245	1.45e-08	AXL,BCL2L1,CCL2,CCN1,CCN2,CD55,CDC42,CDH5,CHRDL2,CXCL8,FHIT,FLNA,GDF15,GDF9,GSN,IL23A,IL7,ITGB1,L1CAM,LIF,MMP9,MUC1,PEBP1,PRKCG,PTGS2,SPARCL1,TGFB1,TGFBR2,TPM4
Covariates: Race	E. coli serotype 0127B8 lipopolysaccharide	chemical - endogenous non-mammalian		-2.012	1.58e-08	CCL17,CCL2,CCL5,CCN2,CD40,CXCL10,FGF12,GJA1,IL10,IL12B,IL15,IL23A,IL7,IRF1,JAK2,LIF,NGF,NOTCH3,NTRK2,PRDX3,PTGS2,SEMA7A,SOCS3,SOD2,SOD3,STAT1,TGFBR2,TNF,TNFRSF11B,VEGFA
Covariates: Race	IKZF2	transcription regulator		2.143	1.64e-08	GZMA,ICAM1,ICOS,IFNG,IL10,IL1R1,IRF1,IRF4,KLRG1,LAG3,RUNX3,TNFRSF18,TNFRSF9
Covariates: Race	ATP	chemical - endogenous mammalian		-2.299	1.65e-08	ADM,BECN1,CCL5,CD200,CD274,CDKN1B,CXCL10,CXCL3,CXCL8,DLG4,FLNA,HK1,ICAM1,IFNG,IL10,IL12B,IL23A,IL33,NRP1,PDPK1,PRTN3,PTGS2,TNF,TNFRSF1B,TNFSF11,VCAM1
Covariates: Race	lipoteichoic acid	chemical - endogenous non-mammalian		-2.052	1.78e-08	BCL2L1,CAST,CCL2,CSF3,CXCL10,CXCL8,EBI3,ICAM1,IL10,IL12B,IL23A,MMP9,PTGS2,TNF,TNFRSF11B,TNFSF11,TOLLIP,TREM1
Covariates: Race	sanglifehrin A	chemical reagent	Activated	3.302	1.84e-08	CCL17,CCL5,CD38,CXCL10,CXCL9,IFNG,IL12A,IL12B,IL23A
Covariates: Race	LTA	cytokine		-2.437	1.95e-08	CD274,CD40,CXCL13,EGFR,IFNG,IL10,ITGB1,ITGB3,JAK2,JUN,LTA,LYVE1,PDCD1LG2,PTGS2,TNFRSF11B,VCAM1
Covariates: Race	MAP2K7	kinase		-2.179	2.54e-08	ANGPT2,CCL5,CDH5,CXCL10,CXCL8,DUT,EFNB2,GJA1,IL1R1,ITGB1,MAPK8,NPPA,PDIA3,PTPN11,TFPI2,TNF
Covariates: Race	resatorvid	chemical drug	Activated	2.562	2.75e-08	ALDOA,CCL2,CXCL3,CXCL8,HK2,ICAM1,IFNG,LYVE1,MMP9,MRC1,NPPA,PTGS2,TNF,VCAM1
Covariates: Race	D-galactosamine	chemical - endogenous mammalian	Inhibited	-3.062	2.78e-08	BCL2L1,CASP3,CXCL10,GDF15,GPT,ICAM1,IFNG,IL10,IL12A,IL12B,IL33,JUN,MCL1,PTGS2,SOD2,TNF,VCAM1
Covariates: Race	GFI1	transcription regulator		2.232	2.97e-08	CD40,CDKN1B,CSF1,CXCL8,ENTPD1,GJA1,GZMA,ICAM1,ID2,IFNG,IL10,IL1R1,IL6R,IRF1,ITGB3,JUN,LTA,RAF1,RIPK2,RUNX3,SERPINA3,STAT1,TFF3,TNF,TNFSF11,TNFSF14,TOLLIP
Covariates: Race	NR1H3	ligand-dependent nuclear receptor	Activated	2.024	3.12e-08	APOD,BCL2L1,CCL17,CCL2,CCL5,CD274,CD300E,CD38,CD40,CD55,CDKN1B,CSF3,CXCL10,DLL4,EBI3,FBP1,FCGR1A,FOXM1,GPT,GSTP1,HK1,IFNG,IL10,IL12B,ITGB3,LAG3,MFGE8,MMP9,NOTCH1,PTGS2,TNF,TNFRSF9,TRH,UBC,VEGFA
Covariates: Race	ZC3H12A	enzyme		2.01	3.36e-08	ADAM19,B4GALNT1,BECN1,CCL2,CD38,CEACAM1,ENG,FTH1,HNRNPA2B1,ICAM1,ICOS,IFNG,IL12B,IL33,ITGB3,KREMEN1,LIF,MMP9,NSF,PDE7A,PDIA4,PECAM1,PIK3CG,SEMA4D,SFRP4,TGFB1,TNF,TNFRSF13B,TNFRSF1B,TNFRSF4
Covariates: Race	lactosylceramide	chemical - endogenous mammalian		-2.169	4.15e-08	AMBN,CCL5,CD40,CXCL10,ICAM1,IL12B,PECAM1,TNF,TNFRSF11A,VCAM1
Covariates: Race	MALP-2s	chemical reagent	Inhibited	-2.928	5.47e-08	CAST,CD40,CXCL3,IFNG,IL10,IL12B,IL15,MCL1,PTGS2,SLAMF1,TNF
Covariates: Race	carbon tetrachloride	chemical toxicant		-2.459	5.54e-08	ANGPT2,BCL2L1,BECN1,CA3,CASP3,CCL5,CCN2,CD38,CDKN1B,CEL,CXCL10,FABP1,FOXM1,GDF15,GIP,GSTP1,HDGF,HMGB1,ICAM1,IFNG,IGF2R,IL10,ITGB1,JUN,MMP12,MMP9,PDGFRA,PDGFRB,PECAM1,PTGS2,SOD2,SPP1,TGFB1,TGFBR2,TNF,VCAM1
Covariates: Race	IL1RN	cytokine	Activated	2.786	6.83e-08	CCL2,CXCL1,CXCL11,CXCL3,CXCL8,GJA1,ICAM1,IFNG,IL10,IL18BP,IL23A,IRF1,L1CAM,LGALS9,LIF,MMP9,NGF,OAS1,PTGS2,RIPK2,S100A9,SPP1,TNF,VEGFA
Covariates: Race	MAP2K3	kinase	Inhibited	-2.996	7.05e-08	CCL8,CDKN1B,CXCL10,CXCL8,CXCL9,GSTP1,ICAM1,IFNG,IL10,IL12A,IL12B,MMP9,NPPA,PTGS2,STAT1,TNF,VEGFA
Covariates: Race	C1Q (family)	group	Activated	2.418	8.04e-08	CASP3,CD163,CD274,CDH5,ICAM1,IL10,NGF,NTF3,PARP1,STX3,TNF,VCAM1
Covariates: Race	CARD9	other	Inhibited	-2.838	8.04e-08	CCL5,CSF3,CXCL10,CXCL3,CXCL8,FCGR1A,IFNG,IL10,IL12B,IL23A,NPTX1,TNF
Covariates: Race	IRAK4	kinase		-2.129	8.19e-08	CCL17,CXCL10,CXCL3,CXCL8,IFNG,IFNGR1,IFNL1,IFNL3,IL10,IL12A,IL12B,IL23A,IRF1,IRF4,JUN,LIF,TNF,TNFAIP3
Covariates: Race	SMPD1	enzyme	Inhibited	-2.746	8.3e-08	BECN1,CCL2,CCL25,CCL5,CSF3,CXCL1,CXCL11,CXCL8,CXCL9,IL12A,JAK2,MAP1LC3B,PPBP,TGFB1,TNF
Covariates: Race	CD36	transmembrane receptor		-2.574	8.8e-08	AXL,BTC,CCL5,CSF3,CXCL1,CXCL3,CXCL8,FABP1,ICAM1,IFNG,IGF1R,IL10,IL15,LEP,LIF,MMP10,PLAUR,SYK,TNF,TNFRSF10B,TNFRSF11B
Covariates: Race	IPMK	kinase		-2.05	1.07e-07	BECN1,CCN1,FLNA,ICOS,IFNG,IL10,IRF4,ITGB1,ITGB3,JUN,KLRG1,LAG3,MAP1LC3B,RHOA,TNF
Covariates: Race	IFNA2	cytokine		-2.224	1.28e-07	ADAM17,CCL2,CCL5,CCL8,CD274,CDKN1B,CEACAM1,CXCL10,CXCL11,CXCL13,CXCL9,DNAJB2,EFNB3,GOT1,IFI16,IFNG,IL10,IL12RB2,IRF1,LILRB4,MET,MMP9,MT1F,NLGN2,NPDC1,NPTX2,OAS1,SAMHD1,SH2D1A,SOCS3,STAT1,TNF,TNFRSF10B,VCAM1,VEGFA
Covariates: Race	9,10-dimethyl-1,2-benzanthracene	chemical toxicant		-2.1	1.28e-07	BCL2L1,BECN1,BTC,CDH11,CXCL3,EGFR,EPHA2,IL10,IL12A,JUN,MMP9,MRC1,PTGS2,S100A4,S100A9,TGFB1,TGFBR2,TNF,VEGFA,VEGFB
Covariates: Race	Map3k7	kinase	Inhibited	-2.787	1.35e-07	BCL2L1,CASP3,CCL5,CXCL10,CXCL3,GAS1,IFNG,IL10,IL15,JUN,MMP9,MVK,NGF,PTGS2,S100A9,TNF,VCAM1
Covariates: Race	PRKD1	kinase	Inhibited	-2.495	1.35e-07	BMPR2,CCL5,CD5,CKM,CXCL10,CXCL3,IFNG,IGF1R,IL10,IL12B,IL23A,MMP9,TNF,TNFAIP3,TNFRSF11B,TNFSF11,VCAM1
Covariates: Race	HSPD1	enzyme	Inhibited	-3.262	1.62e-07	ADH5,CXCL3,ICAM1,IFNG,IGF1R,IL10,IL12A,IL12B,IL15,SOCS3,TNF,VCAM1
Covariates: Race	pioglitazone	chemical drug	Activated	2.44	1.67e-07	ACE2,AGER,CASP3,CCL5,CCN2,CDKN1B,CFD,CKM,CXCL10,CXCL8,CYP3A4,FBP1,HMGB1,ICAM1,IFNG,KLK3,LEP,LEPR,MMP9,MUC1,NOTCH1,NPPA,PTGS2,PTPN11,RETN,SOD2,SOST,TGFB1,TNF,TNFRSF11A,TNFRSF1B
Covariates: Race	ATM	kinase		-2.27	1.81e-07	ADH5,BCL2L1,CCN2,CDKN1B,CDKN2D,CHEK1,CXCL8,HK2,IGF1R,IL33,IRF1,JUN,LEP,MICA,PARP1,RRM1,TNFAIP3,TNFRSF10B
Covariates: Race	zymosan	chemical - endogenous non-mammalian	Inhibited	-3.444	1.81e-07	CCL17,CCL5,CD40,CPT1B,CSF1,CSF3,CXCL10,CXCL3,CXCL8,IL10,IL12B,IL23A,IRF4,LGALS9,LIF,PTGS2,SOCS3,TNF
Covariates: Race	TYK2	kinase		-2.069	1.81e-07	CD274,CSF3,CXCL10,DHX58,GBP6,GZMA,IFI16,IFNAR1,IFNG,IL12A,IL12B,IL12RB2,IL18R1,IL23A,IRF1,LILRB4,LTA,OAS1,PDCD1LG2,SOCS3,STAT1,TAPBP
Covariates: Race	STAT1 DIMER (complex)	complex		-2.193	1.82e-07	CCL5,CXCL10,CXCL11,CXCL9,FCGR1A,IFNG,IL23A,IRF1,SOCS3,TNF
Covariates: Race	CLEC7A	transmembrane receptor	Inhibited	-3.329	1.87e-07	CCL17,CCL2,CSF3,CXCL8,IL10,IL12A,IL12B,IL23A,IL33,PTGS2,TNF
Covariates: Race	L-carnitine	chemical - endogenous mammalian	Activated	2.28	1.87e-07	A2M,BCL2L1,CTSL,HLA-DMA,HLA-DPB1,HLA-DQA2,IFNG,IL1R1,NPPA,NRP1,TNF
Covariates: Race	TIFA	other	Inhibited	-2.5	2.06e-07	BCL2L1,CCL2,CCL5,CXCL10,CXCL3,CXCL8,ICAM1,TNFAIP3
Covariates: Race	myelin oligodendrocyte glycoprotein (35-55)	chemical reagent	Inhibited	-2.664	2.06e-07	IFNG,IL10,IL12A,IL12B,IL23A,LAG3,NOTCH1,TNF
Covariates: Race	SRC (family)	group		-2.018	2.09e-07	ATP1A1,CCL2,FGR,FLT1,ICAM1,IL10,IL12B,ITGB3,MCL1,PTGS2,S100A4,STAT1,TNF,VCAM1
Covariates: Race	CpG oligonucleotide	chemical drug	Inhibited	-2.803	2.1e-07	CD274,CD34,CD40,CXCL10,CXCL8,DLL4,GBP6,ICAM1,ICOSLG/LOC102723996,IFNG,IL10,IL12A,IL12B,IL15,IL23A,IL33,M6PR,MCL1,NOTCH1,NOTCH2,OAS1,PTGS2,SOD2,SYK,TFRC,TNF,TNFRSF13B,TNFRSF17
Covariates: Race	CXCL3	cytokine	Inhibited	-2.944	2.25e-07	CCL5,CDKN1B,CXCL10,CXCL3,GRK2,ICAM1,ITGB1,POSTN,TNF
Covariates: Race	NOD2	other	Inhibited	-2.936	2.5e-07	CCL2,CCL5,CD40,CXCL10,CXCL3,CXCL8,ICAM1,IFNG,IL10,IL12B,IL23A,SOCS3,SOD2,TNF,TNFAIP3,TNFRSF9,TNFSF11
Covariates: Race	cigarette smoke	chemical toxicant		-2.519	2.56e-07	ADM,ALDH3A1,BCL2L1,CCL2,CCN1,CCN2,CD274,CKB,CXCL1,CXCL10,CXCL3,CXCL8,EBI3,ELK1,GSTP1,ICAM1,IFNG,IL10,JUN,LEP,MMP12,MMP9,MUC1,NRG1,OAS1,PTGS2,RUNX3,SERPINA3,SOD2,SOD3,TCN2,TNF,UBC
Covariates: Race	S-(2,3-bispalmitoyloxypropyl)-cysteine-GDPKHPKSF	chemical reagent	Inhibited	-3.011	2.83e-07	CCL2,CCL5,CD40,CXCL10,CXCL8,ICAM1,IFNG,MMP9,PTGS2,TNF
Covariates: Race	JAG2	growth factor	Activated	2.736	3.12e-07	CCL5,CXCL1,CXCL3,CXCL9,IL17C,IL1R1,JAG1,MMP12,NOTCH1,NOTCH3,SPP1,TNF
Covariates: Race	nitrofurantoin	chemical drug		-2.065	3.18e-07	A2M,ADAMTS1,ANXA2,APEX1,BCL2L1,CASP3,CXCL10,CXCL3,FABP1,GPNMB,GSTP1,IFNG,IGFBP3,IL10,ITGB1,ITIH4,MAPK8,MET,MMP12,PRKCB,RPS6KB1,S100A11,SPP1,VCAM1,VEGFA,YWHAZ
Covariates: Race	TNFAIP3	enzyme	Activated	2.818	3.39e-07	BCL2L1,CSF1,CXCL10,CXCL8,ICAM1,IFNG,IL10,IL23A,MMP9,NPPA,SOCS3,TFRC,TGFB1,TNF,TNFAIP3,VCAM1
Covariates: Race	CXADR	transmembrane receptor	Activated	2.665	3.39e-07	CCL5,CXCL1,CXCL10,CXCL3,CXCL8
Covariates: Race	RNASEH2B	other		2.616	3.68e-07	CCL5,CSF1,CTSL,CXCL10,CXCL8,DHX58,GBP6,IGF1R,IL12A,IL12B,IL15,IL17C,IL23A,IL7,IRF1,IRF2,IRF4,OAS1,PTGS2,TNFAIP3,VCAM1
Covariates: Race	PRDX1	enzyme	Inhibited	-2.349	3.75e-07	CXCL8,ECM1,EGLN1,IFNG,IL12A,IL12B,MMP9,PTGS2,TNF
Covariates: Race	PRKD	group	Inhibited	-3.391	3.9e-07	CCL5,COX7A1,CPT1B,CXCL10,CXCL3,IFNG,IL10,IL12B,IL23A,PTGS2,TNF
Covariates: Race	KLF11	transcription regulator	Activated	2.237	4.27e-07	ADAMTS1,ADAMTS13,AGT,CCL2,CCN2,CPT1B,ENG,FABP3,IFNG,IL10,IL12B,ITGB3,MMP12,MMP8,MMP9,PLG,SOD2,STAT1,TGFB1,TGFB3,TGFBR2,TNF,VEGFA
Covariates: Race	MOG	other	Inhibited	-2.508	4.45e-07	CCL5,CD274,CD40,CXCL10,ICAM1,IFNG,IL10,IL23A,LEP,MMP9,PECAM1,TGFB1,TNF,VCAM1
Covariates: Race	ZFP36	transcription regulator	Activated	3.315	4.76e-07	CLMP,CXCL3,ICAM1,IFNG,IL10,IL12A,IL12B,IL23A,IRF1,JUN,LTF,PLAUR,PTGS2,S100A9,SLC9B2,SPP1,TFRC,TNF,TNFRSF11A,VCAM1
Covariates: Race	Sn50 peptide	chemical toxicant	Activated	2.707	5.55e-07	BCL2L1,CCN2,CXCL10,CXCL8,GJA1,HMGB1,ICAM1,IFNG,IFNGR2,IL15,MMP9,PTGS2,TNF,TNFRSF21,VCAM1
Covariates: Race	JUNB	transcription regulator		-2.276	5.59e-07	CD274,CDKN1B,CFD,CSF3,CXCL3,CXCL8,DARS1,FBLN5,FTH1,HK2,ID2,IFI16,IL10,IL12B,IL9,INHBA,ITGB3,MMP10,MMP9,PLAUR,POMC,TBX3,TNF,TNFRSF8,YWHAG
Covariates: Race	CGAS	enzyme		-2.381	5.66e-07	BECN1,CASP3,CCL5,CD274,CXCL10,CXCL3,CXCL8,ERAP1,MAP1LC3B,MMP12,OAS1,STAT1,TAPBP,TNF
Covariates: Race	CITED2	transcription regulator		2.284	5.67e-07	ADM,CCL2,CD274,CLIC5,CRIM1,CXCL1,CXCL10,CXCL3,CXCL8,ENTPD1,FLT1,GBP6,ICAM1,IFI16,IL12B,IRF1,IRF2,MAX,MRC1,OAS1,RIPK2,SLAMF7,SLAMF8,STX3,TMCC3,TNF,TNFAIP3,TOP1,TOR1AIP1,TREML2,VEGFA
Covariates: Race	CCR5	g-protein coupled receptor		-2.112	5.73e-07	BID,CASP3,CCL5,CXCL10,CXCL3,IFNG,IL10,IL12B,IL23A,MMP9,TNF,TNFRSF1B
Covariates: Race	BTK	kinase		-2.198	5.73e-07	BCL2L1,CD274,CD38,CD40,CXCL10,CXCL3,CXCL8,CXCL9,ICOS,IFNG,IFNGR2,IL10,IL12B,IRF1,IRF4,ITGB3,JUN,LILRB4,NCL,STAT1,TNF
Covariates: Race	EML4-ALK	fusion gene/product		-2.141	6.06e-07	CASP3,CD274,CDKN1B,CXCL8,EGFR,ERBB3,IGFBP3,IL6R,IRF1,IRF4,ITGB1,MET,MICA,MMP10,SERPINB1,SOCS3,TGFB3,TNFAIP3,TNFRSF10B
Covariates: Race	IL1RL2	transmembrane receptor	Inhibited	-2.699	6.06e-07	CCL17,CXCL1,CXCL10,CXCL8,IL12A,IL23A,MMP9,REG3G,TNF
Covariates: Race	caffeic acid phenethyl ester	chemical drug	Activated	2.799	6.46e-07	BCL2L1,CASP3,CDKN1B,CXCL10,CXCL3,CXCL8,CYP3A4,EGFR,ELK1,ESR1,FTH1,ICAM1,LEP,NGF,NGFR,PTGS2,TGFB1,TNF,TOP1,VCAM1
Covariates: Race	ocifisertib	chemical drug	Inhibited	-2.43	6.83e-07	ALCAM,ATP1B1,CCL2,CD38,CXCL8,GZMA,IFNG,IL10,MAPK13,PTGS2,SOCS3,STAT1,TNF
Covariates: Race	fontolizumab	biologic drug	Activated	2.664	7.08e-07	CCL7,CCL8,CXCL1,IFNG,IL12RB2,LAG3,LILRA3,TNF
Covariates: Race	MAPK8	kinase		-2.256	7.22e-07	APOD,BCL2L1,CASP3,CCL5,CCN2,CDH5,CDKN1B,CXCL8,ELK1,FCER2,FTH1,IFNG,IL10,IL12B,JUN,LEP,LIF,MMP9,NPPA,NPPB,NRP1,PLAUR,PTGS2,SOD2,TNF,TNFAIP3,TRH
Covariates: Race	BCR (complex)	complex	Inhibited	-2.904	7.26e-07	ALDOA,BCL2L1,CASP3,CD300A,CD40,CD5,CDKN1B,FCER2,FCMR,FTH1,HK1,HK2,HLA-DMA,HNRNPA2B1,ICAM1,ICOSLG/LOC102723996,IFNAR1,IFNG,IGHG1,IL10,IL23A,IRF4,ITGB1,JAK2,KREMEN1,LCK,MCL1,NIP7,NSF,PA2G4,PDE7A,PTGS2,RABEPK,SEMA4D,SLAMF7,STAT1,TNFRSF13B,TPI1
Covariates: Race	SAA1	transporter		-2.322	7.65e-07	CCL17,CCL5,CSF3,CXCL10,CXCL8,IL10,IL12B,MMP9,MRC1,S100A9,TNF,TNFSF11
Covariates: Race	NFATC1	transcription regulator	Inhibited	-2.753	8.78e-07	ACP5,CD40,CDKN1B,FCER2,ICAM1,ICOS,IFNG,IFNL1,IL12B,IL33,ITGB3,PDIA4,PPP3R1,PTGS2,SELPLG,SLAMF1,SLAMF6,SPP1,TNF,TNFSF11,VCAM1
Covariates: Race	vincristine	chemical drug	Inhibited	-2.622	8.8e-07	AKT2,BCL2L1,CCL5,CDKN1B,HNRNPF,JUN,MAPK8,MCL1,NCAM1,PTGS2,SOD2,TNFAIP3,YWHAQ
Covariates: Race	MAP2K4	kinase	Inhibited	-3.126	8.99e-07	BCL2L1,CCL5,CXCL10,CXCL8,EGFR,FLNA,IL12B,JUN,MAPK8,MEF2C,NPPA,PTGS2,TGFB1,TNF
Covariates: Race	miR-155-5p (miRNAs w/seed UAAUGCU)	mature microrna	Activated	3.227	9.05e-07	AMIGO2,CCL18,CCN1,CD209,CXCL1,CXCL10,CXCL3,CXCL8,DNAJB1,DSG2,EGFR,F2,FCER2,IFNG,IL12B,IL23A,MET,PDE3A,PTGS2,PTPRJ,RAB5C,RHOA,STAT1,TBCA,TNF,TWF1
Covariates: Race	ANXA2	other	Inhibited	-2.508	1.05e-06	ANG,ANXA2,IGFBP3,JUN,MMP9,PCSK9,PLG,PPM1D,PTGS2,TNF,TNFRSF10B
Covariates: Race	EP4-D	chemical reagent	Activated	3.609	1.12e-06	ALDOC,ARHGEF1,CCL5,CD5,CTSZ,GZMA,IL12B,IL33,LCK,LTA,ROBO2,RUNX3,SH2D1A,SLAMF6
Covariates: Race	brusatol	chemical reagent		2.319	1.14e-06	CCL2,CCL5,CXCL1,CXCL10,CXCL8,ICAM1,VCAM1
Covariates: Race	F2RL1	g-protein coupled receptor		-2.354	1.32e-06	ALKAL2,CCL2,CCN1,CCN2,CXCL1,CXCL8,GBP6,GFRA3,IFNG,IL10,LIF,MMP9,NPTX2,PAPPA,PTGS2,SERPINA3,SERPINB1,TNF,VEGFA
Covariates: Race	SERPINE2	other	Activated	2.747	1.33e-06	CCL17,CCL5,CD34,CXCL10,CXCL13,CXCL3,IFNG,IL10,LTA,LTB,MMP9,TNF
Covariates: Race	oxazolone	chemical reagent	Inhibited	-2.899	1.33e-06	CXCL10,CXCL3,ICAM1,IFNG,IL12B,NGF,SAA1,TNF,TPSAB1/TPSB2,VCAM1
Covariates: Race	carrageenan	chemical drug	Inhibited	-2.953	1.43e-06	BCL10,CCL5,CXCL3,CXCL8,ESR1,ICAM1,JUN,NGF,PARP1,POMC,PTGS2,TNF,VEGFA
Covariates: Race	IL36B	cytokine		-2.305	1.45e-06	CD40,CXCL1,CXCL10,CXCL8,IFNG,IL12A,IL12B,IL23A,TNF
Covariates: Race	LILRB1	transmembrane receptor		2.29	1.45e-06	ADM,CXCL8,FGFR3,IFNG,IL10,IL12B,ITGB1,MMP9,TNF
Covariates: Race	Ni2+	chemical reagent		-2.214	1.45e-06	CCL2,CSF1,CXCL1,CXCL3,CXCL8,HRK,ICAM1,LTB,VCAM1
Covariates: Race	TBK1	kinase	Inhibited	-2.572	1.55e-06	BCL2L1,CCL5,CD40,CXCL10,CXCL11,CXCL3,CXCL8,ICAM1,IFI16,IFNG,IFNL1,IFNL3,IL12A,IL12B,IL15,INHBA,OAS1,PTGS2,TNF,VEGFA
Covariates: Race	Salmonella enterica serotype abortus equi lipopolysaccharide	chemical toxicant		-2.712	1.58e-06	ATP1B1,CCL18,CCL23,CCL5,CD274,CSF3,CXCL1,CXCL3,EBI3,FLT1,ID2,IL10,IL12B,IL23A,INHBA,IRF1,MMP10,PTGS2,RIPK2,SLAMF1,SLAMF7,SOCS3,TFPI2,TMPO,TNF
Covariates: Race	IRF5	transcription regulator	Inhibited	-3.558	1.84e-06	BCL2L1,BID,CASP3,CCL5,CXCL10,CXCL11,DHX58,IL12A,IL12B,IL23A,OAS1,PTGS2,STAT1,TGFB1,TMPO,TNF,VEGFA
Covariates: Race	ABCG1	transporter	Activated	2.379	2.27e-06	CSF3,CXCL13,CXCL3,GBP6,IFNG,IL10,IL12A,IL12B,IL12RB2,IL5RA,INSIG1,TGFB1,TNF
Covariates: Race	N-(3-(aminomethyl)benzyl)acetamidine	chemical reagent		2.257	2.55e-06	BCL2L1,CASP3,CHEK1,CXCL8,HRK,ITGB1,MMP9,RIPK2,TNF,TNFRSF1B,TRAF4
Covariates: Race	resolvin E1	chemical - endogenous mammalian	Activated	2.765	2.6e-06	ALPI,CCL5,CD55,IFNG,IL10,IL12B,SPP1,TAGLN,TNF,TNFRSF11B
Covariates: Race	CD3E	transmembrane receptor		-2.112	2.69e-06	BCL10,BCL2L1,CCL17,CHEK1,ICOS,IFNG,IL10,JUN,LTA,MMP9,PIK3CG,PTGS2,TEK,TNF,TNFRSF1B,TNFSF11,TOPBP1,TWSG1
Covariates: Race	ACAN	other	Inhibited	-2.776	3.02e-06	ADAMTS5,CSF3,CXCL8,IFNG,IL10,TNF
Covariates: Race	MAP3K3	kinase	Inhibited	-2.823	3.16e-06	CASP3,CXCL8,IFNG,IL10,JUN,POSTN,TGFB1,TGFB3,TNFAIP3
Covariates: Race	TLR1	transmembrane receptor	Inhibited	-2.541	3.2e-06	CSF2RA,CXCL8,FCGR1A,IFNG,IL12B,IL15,TNF,TNFAIP3
Covariates: Race	CLEC10A	other		2.022	3.35e-06	ASGR1,ENDOU,HSPA1A/HSPA1B,IFNG,IL10,IL12B,JAK2,MMP8,MMP9,S100A9,TNF
Covariates: Race	(+)-MK-801	chemical drug	Activated	2.219	3.78e-06	ALDOA,CYP3A4,GJA1,HSPA1A/HSPA1B,ICAM1,IL10,IL6R,ITGB3,JUN,NGFR,NPTXR,NTF3,NTRK2,PTGS2,RHOA,TNF
Covariates: Race	MAPK9	kinase	Inhibited	-2.853	4.12e-06	CCL2,CCL5,CCN2,CDH5,CDKN1B,CXCL8,IFI16,IFNG,IL12A,IL12B,IL12RB2,JUN,LIF,LTA,MMP12,MMP9,NCL,PDIA3,RAD23B,SELPLG,SOD2,SOD3,TNF,TNFAIP3,ZYX
Covariates: Race	3M-002	chemical reagent	Inhibited	-3.492	4.49e-06	AGT,CCL5,CD300A,CD40,CD79A,CXCL10,CXCL3,FCGR1A,FCMR,FGF19,GPNMB,IFNG,IL12B,IL18BP,IRF4,LTA,MUSK,PTGS2,TNF,UCMA
Covariates: Race	estradiol-17beta-benzoate	chemical reagent		-2.326	4.57e-06	C1QL2,CABP7,CCK,CHGA,CHGB,COL8A1,FKBP2,GBP6,GFRA1,ICAM5,IGFBP3,KCNE2,LAMB1,MFGE8,NENF,NET1,NMS,PCSK1,PCSK1N,POMC,ROBO1,TAC3,TGFB1,TNFRSF11B,TP53I11,TYRO3,UNC5B,VIP
Covariates: Race	S100A4	other	Inhibited	-2.509	4.58e-06	AGER,CCL5,CDH5,CSF3,CXCL3,ICAM1,MMP9,NOTCH2,S100A9,SAA1,TPO,VCAM1
Covariates: Race	tripterine	chemical - endogenous non-mammalian	Activated	2.582	4.58e-06	CXCL1,CXCL8,DNAJB1,DNAJB9,HSPA1A/HSPA1B,ICAM1,IL1R1,MMP9,SOD2,TNF,TNFAIP3,VCAM1
Covariates: Race	LYMPHOTOXIN (complex)	complex	Inhibited	-2.568	4.94e-06	CCL2,CCL5,CXCL10,CXCL13,CXCL8,ICAM1,TNF,VCAM1
Covariates: Race	IL24	cytokine		-2.083	5.75e-06	BCL2L1,CASP3,CXCL8,IFNG,IL10,IL12A,IL12B,IL23A,IRF4,MCL1,PTGS2,XRCC6
Covariates: Race	resolvin D1	chemical - endogenous mammalian	Activated	2.742	5.75e-06	CCL2,CXCL3,CXCL8,IFNG,IGHE,IL10,IL23A,IL33,JUN,PTGS2,TGFB1,TNF
Covariates: Race	staurosporine	chemical drug	Inhibited	-2.444	5.76e-06	BCL2L1,CASP3,CDKN1B,CKM,CXCL8,EGFR,ERBB3,GGA3,ICAM1,IGF1R,IL1RAP,ITGB3,LILRB4,MCL1,MICA,MMP9,PTGS2,SERPINA3,TOP1,VEGFA
Covariates: Race	hexamethoxyflavone	chemical toxicant	Activated	2.863	6.36e-06	CXCL8,ICAM1,MMP9,PTGS2,TNF,VCAM1
Covariates: Race	MARK2	kinase		-2.361	6.42e-06	CXCL3,IFNG,IL12A,IL12B,IL15,IRF1,LEP,LTA,PTGS2,TNF
Covariates: Race	TLN1	other	Inhibited	-2.601	6.42e-06	AMIGO2,CXCL10,ICAM1,IFNG,IL23A,ITGB1,MCL1,MMP9,TNF,TNFSF14
Covariates: Race	TCIM	other	Inhibited	-2.645	6.52e-06	CXCL1,CXCL8,ICAM1,PTGS2,VCAM1
Covariates: Race	CBL	enzyme		2.272	6.55e-06	CXCL3,EGFR,EPHA4,ICOS,IFNG,IL12B,JAK2,LCK,LEP,PDGFRA,STAT1,TNF,TNFRSF4
Covariates: Race	pyridostigmine	chemical drug		2.194	6.63e-06	CSF3,CXCL10,IFNG,IL15,IL7,IL9,NPPA
Covariates: Race	NFKBIZ	transcription regulator		-2.005	7.25e-06	CCL17,CSF3,CXCL3,CXCL8,IFNG,IL10,IL12B,IL23A,S100A7,S100A9,TNF
Covariates: Race	NTS	other	Inhibited	-2.423	7.41e-06	CCL5,CXCL8,FABP6,GPT,IFNG,KLK3,POMC,TNF
Covariates: Race	ssRNA40	chemical reagent	Inhibited	-2.691	7.41e-06	EBI3,IFNG,IL10,IL12A,IL12B,IL23A,SOCS3,TNF
Covariates: Race	HOXA10	transcription regulator	Inhibited	-2.349	7.48e-06	ADM,ARL2,CA3,CFD,EGFR,FLT1,GJA1,HBE1,HBG1,HMBS,ID2,IGFBP3,IL1R1,ITGB3,LEPR,LTF,MAX,MICOS10-NBL1/NBL1,NCAM1,NUDT3,P4HB,PIGR,SFRP4,ST6GAL1,YWHAG
Covariates: Race	eplerenone	chemical drug		2.343	8.49e-06	CCN2,EDN3,ICAM1,MMP9,PTGS2,SPP1,TGFB1,TNF,VCAM1,VEGFA
Covariates: Race	IFNL3	cytokine	Inhibited	-3.506	8.83e-06	IFNG,IL12A,IL12B,IL15,IL23A,IL5RA,MMP9,STAT1,TNF
Covariates: Race	UM101	chemical drug	Activated	2.909	8.83e-06	CCL17,CCL5,CCL7,CD200,CXCL1,CXCL10,CXCL11,CXCL8,MMP9
Covariates: Race	vidutolimod	chemical drug	Inhibited	-2.974	9.49e-06	CCL2,CCL5,CCL7,CCL8,CD274,CD38,CD40,CXCL10,CXCL11,DHX58,IFNG,IL1R1,LILRB4,OAS1,SLAMF7,SOD2,SPP1,TNF
Covariates: Race	LAMA5	other	Inhibited	-3.075	1.08e-05	CSF3,CXCL10,CXCL3,MMP9,STAT1,TNF,TNFRSF1B
Covariates: Race	NADPH OXIDASE (complex)	complex	Inhibited	-2.791	1.09e-05	CCL2,CXCL1,EGFR,JUN,MMP12,MMP9,PTGS2,VCAM1
Covariates: Race	IFIH1	enzyme		-2.299	1.1e-05	CCL2,CCL5,CXCL10,CXCL3,CXCL8,IFNG,IFNL3,IL12B,LCK,OAS1,PTPRJ,TNF
Covariates: Race	DDIT4	other	Inhibited	-2.345	1.11e-05	BECN1,CCL2,CCL5,CXCL10,ICAM1,IFNG,IL33,MAP1LC3B,PRKN,TNF
Covariates: Race	emodin	chemical drug		2.075	1.15e-05	CCL2,CXCL10,CXCL3,CXCL8,ICAM1,IFNG,IL10,IRF4,LEP,MMP9,MRC1,SOD2,TNF,VCAM1
Covariates: Race	TYROBP	transmembrane receptor		-2.339	1.17e-05	CCL2,CCL7,CD40,CD84,CXCL8,ICAM1,IFNG,IL10,ITGB1,SPP1,TGFB1,TNF,TNFRSF1B
Covariates: Race	DEPTOR	other	Activated	2.841	1.22e-05	CCL5,CXCL10,CXCL11,CXCL9,ICAM1,VCAM1
Covariates: Race	polymyxin B	biologic drug	Activated	2.655	1.22e-05	CSF1,CXCL8,IL10,IL12B,TNF,VCAM1
Covariates: Race	SAMSN1	other	Inhibited	-3.183	1.3e-05	CD40,CXCL10,FCER2,IFNG,IL12A,IL12B,IL15,IL23A,INHBA,IRF1,IRF2,LTA,PTGS2,SOCS3,STAT1,TNF
Covariates: Race	RETN	other		-2.044	1.4e-05	AGER,CCL2,CCN2,CXCL3,FABP3,HMGB1,ICAM1,PTGS2,RETN,SOCS3,SPP1,TNF,VCAM1
Covariates: Race	SIX2	transcription regulator	Activated	2.318	1.4e-05	AKT2,ALDOA,CAMK1D,CDKN1B,CHGA,CHGB,CPE,ENO2,FBP1,IAPP,MAX,PTPRN2,TPI1
Covariates: Race	STAT2	transcription regulator	Inhibited	-2.601	1.4e-05	CCL5,CD40,CXCL10,CXCL8,GBP6,IFNG,IL10,IL12A,IRF1,OAS1,SOCS3,STAT1,TNF
Covariates: Race	lipid A	chemical toxicant		-2.344	1.4e-05	CCL2,CCL5,CD40,CSF3,CXCL10,CXCL3,CXCL8,FCGR1A,IL10,IL12B,M6PR,SYK,TNF
Covariates: Race	CDC42	enzyme		-2.113	1.44e-05	CASP3,CCN2,CDC42,CKM,ESR1,IFNG,ITGB1,JUN,MAPK8,TNF
Covariates: Race	PF-4878691	chemical drug	Inhibited	-2.601	1.44e-05	BCL2L1,CCL2,CD40,CXCL10,CXCL8,IFNG,IL12B,PTGS2,STAT1,TNF
Covariates: Race	MAP2K1/2	group	Inhibited	-2.787	1.47e-05	CCN2,CDKN1B,CHI3L1,CXCL3,GJA1,HK2,IL10,JAG1,JUN,MCL1,MMP9,PIK3CG,RRM1,TNF,VEGFA
Covariates: Race	EPHX2	enzyme	Inhibited	-2.964	1.56e-05	CCL2,DLL1,DLL4,ICAM1,JUN,NOTCH1,TAGLN,VCAM1
Covariates: Race	IL37	cytokine	Activated	2.595	1.56e-05	CSF1,CSF3,CXCL10,CXCL3,CXCL8,IFNG,TNF,VCAM1
Covariates: Race	MLN120B	chemical drug	Activated	2.67	1.56e-05	ACP5,CXCL1,CXCL8,ICAM1,PTGS2,TNF,TNFRSF1B,TNFSF11
Covariates: Race	C5AR1	g-protein coupled receptor	Inhibited	-3.065	1.61e-05	CD40,CD55,CSF3,CST7,CXCL3,CXCL8,FCGR1A,IFNG,IL10,IL12B,IL23A,MMP9,TGFBR2,TNF
Covariates: Race	phosphoenolpyruvate	chemical - endogenous mammalian	Activated	2.854	1.62e-05	CCL2,CCL25,CCL5,CXCL10,CXCL3,IL15,IL33,TNF,TNFAIP3
Covariates: Race	CCL18	cytokine		-2.38	1.67e-05	IFNG,MMP9,S100A4,TGFB1,TNF
Covariates: Race	LITAF	transcription regulator	Inhibited	-2.606	1.67e-05	CCL5,CCL8,IFNG,IL10,TNF
Covariates: Race	U1 SNRNP (complex)	complex	Inhibited	-2.593	1.67e-05	CCL5,IFNG,LY9,SLAMF7,TNF
Covariates: Race	vinpocetine	chemical drug	Activated	2.51	1.67e-05	CXCL3,CXCL8,ICAM1,TNF,VCAM1
Covariates: Race	N-[(2Z)-3-(4,5-dihydro-1,3-thiazol-2-yl)-1,3-thiazolidin-2-yl idene]-5H dibenzo[a,d][7]annulen-5-amine	chemical reagent		2.229	1.71e-05	CCN4,CRAT,LYPD3,MMP10,MMP9,NFATC4,NRG1,PECAM1,S100A4,SPP1,SULT1E1,TFRC,UBC,VIP,YWHAZ
Covariates: Race	IRF7	transcription regulator	Inhibited	-3.156	1.71e-05	APOBEC3G,BCL2L1,CCL5,CCL8,CD40,CXCL10,CXCL9,DHX58,FCGR1A,IFI16,IFNL1,IFNL3,IL12A,IL15,IL33,IRF1,JAK2,LILRA5,MCL1,OAS1,RIPK2,STAT1,TMPO,TNF
Covariates: Race	azoxymethane	chemical toxicant	Inhibited	-2.409	1.73e-05	AGT,CASP3,CCL17,CXCL10,CXCL3,ESR1,IFNG,IGF1R,IGFBP3,IL10,MMP9,NOTCH3,PARP1,PRKCB,PTGS2,TNF
Covariates: Race	NR1H (family)	group	Activated	2.58	1.75e-05	ACACB,AGT,APOD,ATP1B1,BMP6,CCL2,CCL5,CD40,CSF1,CSF3,CXCL1,CXCL10,CXCL8,FLT1,ICOSLG/LOC102723996,IL10,IL12B,IL15,LTB,PTGS2,RUNX3,TNF
Covariates: Race	KRT17	other		-2.069	1.85e-05	CCL17,CCL5,CSF3,CXCL10,CXCL3,IL10,IL15,MMP9,SPP1,TNF
Covariates: Race	nocodazole	chemical reagent	Inhibited	-3.011	1.98e-05	CHFR,CSK,CSNK1D,ESR1,FLNA,FYN,MCL1,NOTCH1,PPBP,PPM1D,PRKCB,PRKCG,PTGS2,PTPN11,RAF1,RPS6KB1
Covariates: Race	RIPK2	kinase	Inhibited	-3.783	2.07e-05	CCL5,CD40,CST5,CXCL1,CXCL10,CXCL3,DHX58,FABP1,ICAM1,IFNG,IL23A,IL33,OAS1,SAMHD1,SOD2,STAT1,TNF,TNFAIP3,TNFRSF18,VCAM1
Covariates: Race	CXCL16	cytokine	Inhibited	-2.727	2.16e-05	CCL2,CCL5,CD38,CXCL8,IFNG,TNF
Covariates: Race	CCL3	cytokine	Inhibited	-2.475	2.19e-05	APOBEC3G,CCL2,CXCL9,IFNG,ITGB1,STAT1,TNF,TNFSF11
Covariates: Race	herbimycin	chemical drug		2.09	2.25e-05	BCL2L1,CCN2,CDKN1B,CXCL8,ICAM1,MMP9,PTGS2,SOD2,TAGLN,TNF,TNFRSF11B
Covariates: Race	(S,R)-3-(4-hydroxyphenyl)-4,5-dihydro-5-isoxazole acetic acid, methyl ester	chemical reagent		2.412	2.35e-05	CXCL8,IFNG,IL10,IL12A,IL12B,IL15,IL25,IL6ST,IL7,TNF
Covariates: Race	CHD1	enzyme		-2.397	2.55e-05	CXCL1,CXCL3,ICAM1,LIF,PTGS2,SOD2,TNF
Covariates: Race	Srgn	other	Inhibited	-3.327	2.77e-05	CMA1,CXCL13,FCMR,IFNG,IL12B,LCK,MMP9,MZB1,S100A9,TPSAB1/TPSB2,TREM1
Covariates: Race	CXCL10	cytokine		-2.143	2.83e-05	CCL5,CD274,CXCL10,GPT,IFNG,LAG3,MMP9,TGFB1,TNF
Covariates: Race	ELF3	transcription regulator		-2.057	2.97e-05	CCL2,CCL8,IL12B,IL23A,KLK3,MET,MMP10,PTGS2,ST6GALNAC5,TGFBR2
Covariates: Race	NR2F2	ligand-dependent nuclear receptor	Inhibited	-2.336	3.02e-05	EFNB2,HBE1,IL10,IL25,IL33,IL7,LTF,NPPA,NRP1,SHBG,ST6GAL1,STAT1,TNFSF14,VEGFA
Covariates: Race	MST1	growth factor	Activated	2.955	3.02e-05	BCL2L1,CCN2,GPC3,IL12B,IL15,PTGS2,SPP1,TNF
Covariates: Race	cuprizone	chemical toxicant	Inhibited	-2.455	3.03e-05	ANXA2,C1QC,CCL5,CCN3,CHI3L1,CTSZ,CXCL10,FLNA,GSN,HAVCR2,HEXB,JAM3,NT5DC3,NTM,PTGS2,SEMA7A,SERPINA3,SH3BGRL,SOCS3,TFRC,TNF
Covariates: Race	H3B-8800	chemical drug	Inhibited	-2.384	3.2e-05	CCL5,CXCL10,CXCL11,OAS1
Covariates: Race	TTK	kinase		-2.216	3.2e-05	CD274,ICAM1,MMP9,VCAM1
Covariates: Race	MMP12	peptidase		-2.326	3.31e-05	CCL5,ICAM1,IL6ST,LIF,MMP9,PGM1,PSMD11,SPARCL1,TBCA,TLN2,TNF,TPM4,YWHAG
Covariates: Race	NR0B2	ligand-dependent nuclear receptor	Activated	2.796	3.46e-05	AGT,CCN2,CD163,CD40,CEL,CXCL10,EGFR,FABP1,FBP1,GPT,IFNG,IL33,LCK,P4HB,PDIA3,PDIA4,PIK3CG,SPP1,TGFB1,TNF,TNFAIP3,TNFRSF11A
Covariates: Race	picryl chloride	chemical toxicant	Inhibited	-2.872	3.62e-05	CXCL10,CXCL3,IFNG,IGHG1,SPP1,TNF
Covariates: Race	CRNDE	other	Activated	2.049	3.72e-05	BCL2L1,EGFR,EPHA2,FGFR3,IL1R1,MCL1,PDGFRB,TGFB1,TIAM1,VEGFA
Covariates: Race	DACH1	transcription regulator	Activated	2.411	3.72e-05	CXCL3,CXCL8,IGFBP3,JUN,KLK3,MEF2C,PTGS2,SOCS3,TGFB1,TNFAIP3
Covariates: Race	FGFR1	kinase		-2.177	3.8e-05	ADAMTS5,DLL1,EBI3,EIF5A,ENG,FGFR3,FLNA,H1-2,HK2,JUN,LIF,NOTCH1,NRG1,PCSK1,PDGFRA,PDPK1,PLAUR,PLXNB2,PTGS2,RPS3,SYNCRIP,TGFB1
Covariates: Race	TAC1	other	Inhibited	-2.833	4.03e-05	CASP3,CCL2,CCN1,CXCL10,CXCL3,CXCL8,EGFR,GNRH1,IFNG,NGF,PTGS2,TGFB1,TNF,TNFRSF11B,TNFSF11
Covariates: Race	MAPKAPK2	kinase	Inhibited	-2.441	4.14e-05	CCL2,CXCL10,CXCL3,CXCL8,ICAM1,IL10,IL23A,LTA,MMP9,MRC1,TNF,VCAM1
Covariates: Race	AS1842856	chemical reagent		2.421	4.62e-05	CCL2,CCL5,CHFR,CXCL1,CXCL10,CXCL8,ICAM1,PTGS2,SOD2,VCAM1
Covariates: Race	IFNE	cytokine		-2.366	4.62e-05	APOBEC3G,CD40,CXCL10,CXCL11,CXCL9,HEXB,IFNG,IL10,PTGS2,STAT1
Covariates: Race	kaempferol	chemical toxicant	Activated	3.01	4.72e-05	BCL2L1,CCN2,EGFR,ICAM1,JUN,MMP9,PTGS2,TNF,TXNDC5
Covariates: Race	17-alpha-ethinylestradiol	chemical drug	Activated	2.006	4.93e-05	C1QC,CCL5,CKB,CXCL10,CXCL3,GDF15,IFI16,JUN,MET,MMP9,MRC1,MUC1,PRTN3,SHBG,TFF3,TGFB3,TNF,TRA2B,VCAM1,VEGFA,ZYX
Covariates: Race	spermine	chemical - endogenous mammalian	Activated	2.997	5.33e-05	CCL2,CCL7,CD274,CXCL1,CXCL10,CXCL11,CXCL3,GBP6,IFI16,IL1R1,OAS1,OAZ1,TNF
Covariates: Race	CpG ODN 2395	chemical reagent	Inhibited	-3.107	5.38e-05	CD40,FCER2,IGHE,IL12B,IL23A,TNF,TNFRSF13B
Covariates: Race	Fibrinogen	complex	Inhibited	-2.748	5.38e-05	CCL2,CD40,CXCL1,CXCL3,CXCL8,ICAM1,TNF
Covariates: Race	rottlerin	chemical drug	Activated	3.512	5.41e-05	APOBEC3G,CD274,CXCL3,CXCL8,ICAM1,IFNG,IL10,ITGB1,JUN,MMP9,PTGS2,TNF,TNFRSF10B,VCAM1
Covariates: Race	TICAM2	other		-2.224	5.48e-05	CCL5,CXCL10,ICOSLG/LOC102723996,IGHG1,IL12B,IRF1,MMP8,TNF
Covariates: Race	atractylon	chemical - endogenous non-mammalian	Activated	2.338	5.48e-05	CASP3,CXCL3,CXCL8,ICAM1,MMP9,PTGS2,TGFBR2,TNF
Covariates: Race	IRS1	enzyme	Inhibited	-2.294	5.79e-05	BMP6,CCN2,CCN4,CKM,COL6A1,COX7A1,EFNB2,ENAH,GJA1,ID2,LAMA4,LEP,MEF2C,NRP1,SPARCL1,SPP1,TAGLN,TFAM,TNNI2,VEGFA
Covariates: Race	TRAIP	enzyme		2.353	6.01e-05	CSF3,CXCL13,DUT,FBL,HNRNPA2B1,IFNG,IL10,IL23A,MMP9,RRM1,TNF
Covariates: Race	pristane	chemical toxicant	Inhibited	-3.202	6.01e-05	CCL5,CXCL10,HNRNPA2B1,ICAM1,IFI16,IL12B,IL23A,MRC1,PTGS2,TGFB1,TNF
Covariates: Race	IGM (complex)	complex	Activated	2.303	6.2e-05	BCL2L1,CD40,CD5,CDKN1B,CXCL8,ELK1,IL10,IRF4,JAK2,MCL1,TNF,TNFRSF13B,TNFRSF14
Covariates: Race	IGF1R	transmembrane receptor		-2.237	6.64e-05	ALDOA,BCL2L1,CCL5,CD300A,CD300C,CD38,CD48,CD84,CDC42,CDKN1B,CKM,COL18A1,ESR1,FTH1,GJA1,ID2,IFNGR2,IGF1R,IGF2R,IGFBP3,INHBA,NDUFV2,NPPA,PRKN,PTGS2,RBM3,RHOA,S100A4,SPP1,TFAM,TGFB1,TNF,TNFSF11,TNNI2,TPO,VEGFA
Covariates: Race	IC87114	chemical drug	Activated	2.623	6.88e-05	CCL5,ICAM1,IFNG,TNF,VCAM1
Covariates: Race	IL18BP	other	Activated	2.422	6.88e-05	CXCL8,IFNG,IL23A,TNF,VEGFA
Covariates: Race	PPT1	enzyme	Activated	2.665	6.88e-05	CXCL10,CXCL3,IFNG,RPS6KB1,TNF
Covariates: Race	2'3'-cyclic guanosine monophosphate-adenosine monophosphate	chemical - endogenous mammalian	Inhibited	-3.017	7.01e-05	CCL5,CXCL10,ICAM1,IFNG,IFNL1,IL10,OAS1,SOCS3,TNF,VCAM1
Covariates: Race	MEOX2	transcription regulator	Activated	2.861	7.01e-05	CCL2,CDKN2D,CXCL1,CXCL3,CXCL8,ICAM1,ITGB3,MMP10,TNFAIP3,VCAM1
Covariates: Race	CpG ODN 1826	chemical reagent		-2.153	7.11e-05	CCL2,CCL5,CD274,CD40,CXCL10,CXCL3,CXCL8,DLL4,FCGR1A,IFNG,IL10,IL12B,LY96,OAS1,PELI2,TNF
Covariates: Race	dapagliflozin	chemical drug		2.368	7.24e-05	CXCL13,CXCL8,IFNG,IL10,IL15,LTA,TGFB1,TNF
Covariates: Race	irinotecan	chemical drug		-2.209	7.24e-05	BCL2L1,CCL5,CXCL10,IFNG,MMP9,SOCS3,TNF,UBE3A
Covariates: Race	3-aminobenzamide	chemical toxicant		2.312	7.55e-05	CXCL1,ICAM1,IL12B,MMP9,NCL,PARP1,TNF
Covariates: Race	TLR6	transmembrane receptor	Inhibited	-3.067	7.55e-05	CCL5,CXCL8,IFNG,IL12B,IL15,IL23A,TNF
Covariates: Race	IRF8	transcription regulator	Inhibited	-2.885	8.07e-05	ACVRL1,BCL2L1,CASP3,CCL5,CD40,CXCL10,CXCL9,DMPK,ICAM1,IFNG,IL12A,IL12B,IL15,IRF4,KCNE2,LIF,LTF,MET,MMP9,OAS1,STAT1,STX2,STX3,TNF
Covariates: Race	HIVEP1	transcription regulator	Activated	2.804	8.6e-05	CD40,EGFR,IL1R1,IL33,LTA,LY96,MAPK13,TGFBR2,TNF,TNFAIP3,TNFRSF1B
Covariates: Race	SAFB	other		2.353	8.6e-05	CCL5,CCN3,CNTNAP2,CXCL10,CXCL11,CXCL8,HLA-DPB1,JUN,L1CAM,LTB,TNFRSF11B
Covariates: Race	10-nitrooleate	chemical - endogenous mammalian	Activated	2.802	8.84e-05	ICAM1,MFGE8,PECAM1,PTGS2,TNF,VCAM1
Covariates: Race	PHLDA1	other	Inhibited	-2.817	8.84e-05	CCL5,CXCL13,ICAM1,IFNG,PTGS2,TNF
Covariates: Race	double-stranded DNA	chemical - endogenous mammalian		-2.341	8.84e-05	CCL5,CD40,CXCL10,CXCL8,ICAM1,SOCS3
Covariates: Race	RNF152	enzyme		-2.342	9.22e-05	CXCL1,CXCL10,CXCL8,TNF
Covariates: Race	poly dA-dT	chemical reagent	Inhibited	-3.314	9.43e-05	CCL5,CXCL10,CXCL8,ICAM1,IFNG,STAT1,TNF,VCAM1
Covariates: Race	GSK2816126	chemical drug	Activated	2.349	9.61e-05	APEX1,CD200,COL9A1,CXCL10,GOT1,GPC3,IL12B,NOG,PDGFRA,SPP1,TNF,TNFRSF11A,WIF1
Covariates: Race	MYOD1	transcription regulator		-2.534	0.000114	ACACB,AGT,ALDOA,BCL2L1,BIN1,CCL2,CDH15,CKM,CXCL14,DAG1,EGFR,ESR1,FOXM1,FYN,GRB2,ID2,IFI16,LIF,MEF2C,MUSK,NPTX1,PNP,POSTN,STAT1,TGFB1,TKT,TNNI2,TOP1
Covariates: Race	TRIM21	enzyme		2.335	0.000118	CCL5,CXCL10,ERAP1,HNRNPA1,IL12B,PDGFRB,TAPBP,TGFBR2,TNF
Covariates: Race	FBN1	other	Activated	2.205	0.000121	ADAMTS1,CCN1,CCN2,ELK1,FLT1,INHBA,MMP9,PDE6D,RIDA,TGFB1,TGFBR2
Covariates: Race	ENTPD1	enzyme	Activated	2.545	0.000121	CXCL3,CXCL8,IFNG,IL12B,TNF
Covariates: Race	RPSA	translation regulator	Activated	3.026	0.000125	CCL5,CSF3,CXCL3,IL1R1,OAS1,PTGS2,STAT1,TAPBP,TNF,TOLLIP
Covariates: Race	C5	other		-2.065	0.000131	BCL2L1,CXCL3,IL10,ITGB1,SOCS3,TNF
Covariates: Race	desoxycorticosterone	chemical - endogenous mammalian		-2.19	0.000131	CCN2,MMP12,PTGS2,SPP1,TGFB1,TNF
Covariates: Race	ethyl pyruvate	chemical drug		2.069	0.000131	BECN1,HMGB1,IL10,MMP9,PTGS2,TNF
Covariates: Race	leukotriene C4	chemical - endogenous mammalian		-2.097	0.000131	CCL2,CXCL8,ICAM1,PTGS2,TNF,VCAM1
Covariates: Race	FADD	other		-2.064	0.000137	CASP3,CD34,CDKN1B,CXCL10,CXCL8,DHX58,FOXM1,ICAM1,JUN,MMP9,RNPC3,STAT1,TNF,TNFAIP3
Covariates: Race	IRF2BP2	transcription regulator	Activated	3.117	0.000143	CCL5,CD274,CXCL13,EGFR,FABP1,GBP6,GZMA,ID2,IFI16,LEPR,LILRB4,MMP8,PILRA,SAA1,SERPINA3,SLAMF7,TNF,VCAM1
Covariates: Race	SIRT3	enzyme	Activated	2.219	0.000166	ANGPT2,BECN1,CASP3,CDH5,IFNG,IL10,LONP1,NPPA,PECAM1,SOD2,TFRC,TNF,VEGFA
Covariates: Race	CXCL8	cytokine		-2.287	0.000184	BCL2L1,CCL5,COL18A1,CPE,CXCL3,CXCL8,ICAM1,IFNL1,KLK3,MMP10,MMP9,PRTN3,PTGS2,TNF,TNFRSF10B,VCAM1,VEGFA
Covariates: Race	FNIP1	other		2.131	0.000188	CCL17,CCL2,CCL5,CXCL10,CXCL13,PECAM1
Covariates: Race	vadimezan	chemical drug		-2.289	0.000188	CCL5,CXCL10,ICAM1,IFNG,IRF1,TNF
Covariates: Race	TBX5	transcription regulator		-2.066	0.000189	ACE2,CCL2,CXCL8,GJA1,IFI16,IL7,MEF2C,NFATC4,NPPA,NPPB,POSTN,PTGS2,S100A4
Covariates: Race	IRGM	enzyme	Activated	3.937	0.000198	APOBEC3G,CXCL1,CXCL10,CXCL3,DHX58,IFI16,IL23A,OAS1,SAMHD1,SOCS3,STAT1,TNF,TNFAIP3,TNFRSF18
Covariates: Race	8-oxo-7-hydrodeoxyguanosine	chemical - endogenous mammalian	Activated	2.645	0.000199	CXCL8,ICAM1,IFNG,PTGS2,TNF
Covariates: Race	GSK2193874	chemical reagent	Activated	2.57	0.000199	CCL5,CCN1,CXCL3,IL10,TNF
Covariates: Race	diaminopimelic acid	chemical - endogenous non-mammalian	Inhibited	-2.568	0.000199	CCL5,CXCL3,IFNG,IL10,TNF
Covariates: Race	icilin	chemical reagent	Activated	2.665	0.000199	CSF3,CXCL10,IL12B,IL15,TNF
Covariates: Race	CXCL17	cytokine	Activated	2.274	0.000206	IL12A,IL12B,IL23A,TNF
Covariates: Race	ULBP2	transmembrane receptor		-2.251	0.000206	IFNG,KLRC4-KLRK1/KLRK1,LTA,TNF
Covariates: Race	epoxyeicosatrienoic acid	chemical - other	Activated	2.384	0.000206	IFNG,IL15,PTGS2,TNFAIP3
Covariates: Race	molibresib	chemical drug		2.251	0.000206	CXCL8,IL10,PTGS2,TNFRSF10B
Covariates: Race	triamcinolone hexacetonide	chemical drug		2.363	0.000206	HMGB1,ICAM1,TNF,TNFSF11
Covariates: Race	SASH1	other	Inhibited	-2.974	0.000226	CD40,CXCL10,IL12A,IL12B,IL15,INHBA,IRF1,LTA,MET,PTGS2,STAT1,TNF
Covariates: Race	TLR5	transmembrane receptor	Inhibited	-3.775	0.000226	CCL5,CD40,CSF3,CXCL3,CXCL8,ICAM1,IL10,IL12B,IL15,IL17C,IL33,TNF
Covariates: Race	verapamil	chemical drug		2.025	0.000227	ANXA2,CD59,GJA1,GPT,IAPP,IFNG,INSIG1,JUN,NPPA,SRXN1,VCAM1
Covariates: Race	1-methyl-4-phenyl-1,2,3,6-tetrahydropyridine	chemical toxicant	Inhibited	-2.664	0.000238	ANXA2,CASP3,CCL5,CSF1,GPT,ISCU,JUN,LIF,NGF,PARK7,PDGFRA,PTGS2,RHOA,SOD2,TNF,TNFRSF1B
Covariates: Race	MALT1	peptidase	Inhibited	-3.265	0.000244	CD38,CXCL3,IL10,IL23A,IRF4,KLRG1,MMP9,TNF
Covariates: Race	VE-821	chemical reagent	Inhibited	-3.307	0.000244	CCL5,CSF3,CXCL3,CXCL8,IL23A,MMP12,TNF,TNFAIP3
Covariates: Race	CD2	transmembrane receptor	Inhibited	-3.251	0.000261	CD40,CD48,CXCL8,HLA-DMA,ICAM1,IFNG,IL10,STAT1,TNF
Covariates: Race	CXCL2	cytokine	Inhibited	-2.818	0.000262	ACE2,CCL5,CXCL10,CXCL3,ICAM1,TNF
Covariates: Race	UNC93B1	other	Inhibited	-2.852	0.000262	CXCL10,CXCL3,IFNG,IFNL1,IL12B,TNF
Covariates: Race	GW3965	chemical reagent	Activated	2.514	0.000271	APOD,CCL5,CD38,CSF3,CXCL10,CXCL8,FOXM1,IL12B,IL9,MICA,MMP9,PTGS2,SIGLEC9,SOCS3,TNF,TNFSF14,VEGFA
Covariates: Race	THBS4	other	Inhibited	-2.98	0.000302	CD40,CXCL10,ICAM1,MMP16,MMP8,P4HB,PECAM1,VCAM1
Covariates: Race	ACSL4	enzyme	Inhibited	-2.959	0.000305	CAMK1D,CCL5,EGFR,FAH,ICAM1,JAK2,LAMB1,LIF,PTGS2,SPP1,STAT1
Covariates: Race	N-ethyl-N-nitrosourea	chemical toxicant	Inhibited	-2.795	0.000305	CCL17,CCL2,CCL5,CSF1,CXCL13,ICAM1,IFNG,OAS1,SPP1,TNF,TNFRSF1B
Covariates: Race	1-trifluoromethoxyphenyl-3-(1-propionylpiperidine-4-yl)urea	chemical reagent	Activated	2.533	0.000309	IFNG,IL12B,IL23A,IL33,TNF
Covariates: Race	IFNL4	cytokine	Inhibited	-2.635	0.000309	CXCL10,CXCL11,DHX58,OAS1,STAT1
Covariates: Race	KRIT1	other	Activated	2.093	0.000309	DLL4,EFNB2,JUN,RHOA,SOD2
Covariates: Race	azithromycin	chemical drug	Activated	2.481	0.000309	CXCL3,MMP9,MRC1,TNF,TREM1
Covariates: Race	calcium chloride	chemical drug		-2.018	0.000309	CD1D,MMP12,MMP9,S100A4,TNFRSF11B
Covariates: Race	okadaic acid	chemical toxicant		-2.043	0.000313	ALDH3A1,BCL2L1,CCN2,CXCL8,ESR1,IL23A,JUN,MCL1,MMP9,PTGS2,RASA1,SAA1,SPP1,TNF
Covariates: Race	topiramate	chemical drug	Activated	2.515	0.000347	CARD19,CASP3,CYP3A4,IRF4,NTF3,POMC,TGFB1,TRH,TYRO3,UBA2
Covariates: Race	IFI16	transcription regulator	Inhibited	-2.615	0.00035	CCL2,CCL5,CDKN1B,CXCL10,CXCL8,ESR1,ICAM1,ID2,IFI16,NPPA,OAS1,TNF,VCAM1
Covariates: Race	HIBCH	enzyme	Activated	2.369	0.000352	CASP3,CXCL1,CXCL10,CXCL3,ICAM1,IFNGR1,IRF1,JUN,PGM1,PTPN11,TNFAIP3
Covariates: Race	calcimycin	chemical reagent	Inhibited	-3.335	0.000353	CD40,CXCL8,ICAM1,IFNG,IL12A,IL12B,INHBA,IRF4,JUN,LTA,NGF,PTGS2,TNF,TPO,UBXN4,VEGFA
Covariates: Race	chitin	chemical - endogenous non-mammalian		-2.162	0.000359	CCL17,CCL5,CD274,IL10,IL33,TNF
Covariates: Race	RCAN1	other	Activated	2.648	0.000371	CXCL8,ICAM1,NPPA,PTGS2,TEAD4,TGFB1,TNF,VCAM1
Covariates: Race	SYK/ZAP	group		-2.325	0.000371	EPHB2,FHIT,ICOSLG/LOC102723996,IL10,IRF4,PTGS2,TNF,VCAM1
Covariates: Race	IGF2BP3	translation regulator	Activated	2.364	0.000375	AGAP2,AIFM1,ALCAM,BCL2L1,CADM1,CNTN1,JAM3,LAMA4,MEF2C,NCAM1,NEO1,NOTCH3,SYK,TEAD4,TIAM1
Covariates: Race	CGS 21680	chemical reagent		2.059	0.000375	CCL5,IFNG,IL10,IL12B,NPPA,PTGS2,TFRC,TNF,VEGFA
Covariates: Race	estriol	chemical - endogenous mammalian	Activated	2.804	0.000375	CCL2,CD40,CXCL10,CXCL3,IFNG,IL10,IL23A,LTA,TNF
Covariates: Race	CDK9	kinase		-2.401	0.000383	CCL5,CXCL8,ELK3,HNRNPH1,MCL1,MET,MMP9,NCL,RAD1,SRSF6,TNFAIP3,TNFRSF10B
Covariates: Race	Y-320	chemical reagent	Inhibited	-2.384	0.000396	CXCL10,CXCL11,CXCL3,CXCL8
Covariates: Race	iguratimod	chemical drug		2.36	0.000396	CSF3,CXCL1,CXCL3,TNF
Covariates: Race	palmitoyl-Cys((RS)-2,3-di(palmitoyloxy)-propyl)-Ala-Gly-OH	chemical reagent		-2.353	0.000396	CXCL8,ICAM1,PTGS2,TNF
Covariates: Race	tubastatin A	chemical reagent		2.185	0.000396	CXCL8,ICAM1,IL10,VCAM1
Covariates: Race	SCGB1A1	cytokine		2.228	0.000401	CCL5,CXCL8,IFNG,IL10,MMP9,PTGS2,S100A9
Covariates: Race	phorbol 12,13-didecanoate	chemical toxicant	Activated	2.481	0.000401	CCK,CSF1,IL1RAP,MAX,MCL1,PARP1,SOD2
Covariates: Race	NAMPT	cytokine	Inhibited	-2.74	0.000415	AIFM1,AXL,COX7A2L,CXCL1,CXCL10,CXCL8,EPHA2,GDF15,ITGB1,JUN,MMP9,PDGFRB,PECAM1,TGFB1,TNF
Covariates: Race	LILRB4	other	Activated	2.693	0.000453	CXCL10,CXCL11,ICOS,IFNG,IL10,IRF4,PDCD1LG2,TNF
Covariates: Race	IFNA10	cytokine		-2.356	0.000461	CCL8,CXCL10,CXCL11,CXCL9,IFNG
Covariates: Race	IFNA21	cytokine		-2.351	0.000461	CCL8,CXCL10,CXCL11,CXCL9,IFNG
Covariates: Race	IFNA5	cytokine		-2.356	0.000461	CCL8,CXCL10,CXCL11,CXCL9,IFNG
Covariates: Race	IFNA6	cytokine		-2.356	0.000461	CCL8,CXCL10,CXCL11,CXCL9,IFNG
Covariates: Race	IFNA7	cytokine		-2.356	0.000461	CCL8,CXCL10,CXCL11,CXCL9,IFNG
Covariates: Race	FZD9	g-protein coupled receptor	Inhibited	-2.855	0.000481	CCL5,CXCL10,CXCL14,IFI16,SPP1,STAT1
Covariates: Race	ZBP1	other	Inhibited	-2.848	0.000481	CXCL1,CXCL10,CXCL8,IL33,OAS1,TNF
Covariates: Race	PTGER2	g-protein coupled receptor		-2.262	0.000505	CCL5,CXCL10,CXCL8,ECM1,IFNG,IL10,IL23A,LIF,MMP9,PABPN1,PTGS2,SPP1,TNF,TREM1,VEGFA
Covariates: Race	hydroxyurea	chemical drug	Inhibited	-2.81	0.000513	BCAM,CCL2,CCL5,CDKN1B,CHEK1,CSF3,CXCL3,CXCL8,IL23A,MMP12,OAS1,RAF1,STAT1,TGFB3,TNF,TNFAIP3
Covariates: Race	Irgm1	enzyme	Activated	3.283	0.000535	CCL5,CXCL10,CXCL13,DHX58,GBP6,ID2,IFI16,IFNG,IRF1,LILRB4,OAS1,SAMHD1,STAT1,TNF
Covariates: Race	CASP4	peptidase	Inhibited	-2.799	0.000619	CCL2,CD177,CXCL14,CXCL3,FGR,IFNG,IL10,MMP9,TNFSF14
Covariates: Race	ESRRB	transcription regulator	Inhibited	-2.325	0.000619	CCL8,HK2,IL12B,IL7,KIRREL2,MCL1,MEF2C,PDIA5,TNFSF14
Covariates: Race	PTPRJ	phosphatase	Inhibited	-3.056	0.000629	CDKN1B,CXCL3,IL12A,INHBA,LTA,MET,PLAUR,PTGS2,TNF,TPO
Covariates: Race	MST1R	kinase		-2.056	0.00063	CCL5,CXCL13,CXCL3,ICAM1,IFNG,JUN,TNF
Covariates: Race	GSN	other	Activated	2.254	0.000633	IFNG,IL12B,PLAUR,POSTN,TGFB1,TNF
Covariates: Race	ILKAP	phosphatase		2.018	0.000633	CD40,HK2,IL10,IL12A,IRF4,TNF
Covariates: Race	TNFSF9	cytokine		-2.094	0.000633	BCL2L1,CXCL8,ICAM1,IFNG,TNF,VCAM1
Covariates: Race	V-PYRRO/NO	chemical reagent	Activated	2.919	0.000633	CASP3,CXCL3,GZMA,ICAM1,JUN,TNFRSF1B
Covariates: Race	DHX9	enzyme	Inhibited	-3.092	0.00066	CCL5,CXCL10,ID2,KLK3,MMP9,PARP1,TGFBR2,TNF
Covariates: Race	CDKN2B-AS1	other	Inhibited	-2.436	0.000662	CXCL8,ICAM1,PTGS2,TNF,VCAM1
Covariates: Race	IFNA16	cytokine		-2.356	0.000662	CCL8,CXCL10,CXCL11,CXCL9,IFNG
Covariates: Race	IFNA8	cytokine		-2.356	0.000662	CCL8,CXCL10,CXCL11,CXCL9,IFNG
Covariates: Race	TAP1	transporter	Activated	2.487	0.000662	CD1D,CXCL8,IFNL1,OAS1,TNF
Covariates: Race	IL26	cytokine		-2.341	0.000684	CXCL8,ICAM1,IL10,TNF
Covariates: Race	Ighg2b	other	Activated	2.384	0.000684	IFNG,IL10,IL12B,TNF
Covariates: Race	MARCHF2	enzyme		2.353	0.000684	CCL5,CXCL10,TFRC,TNF
Covariates: Race	cyclopentenone	chemical reagent		2.194	0.000684	HSPA1A/HSPA1B,ICAM1,PTGS2,TNFSF11
Covariates: Race	ACKR2	g-protein coupled receptor	Activated	2.811	0.000724	CCL5,CXCL10,DHX58,IFI16,IFNG,IL10,OAS1,STAT1,TNF
Covariates: Race	cocaine	chemical drug		-2.006	0.000751	ASGR1,CCL2,CDKN1B,CXCL8,DLG4,EFNB2,ENO2,HJV,ICAM1,INHBA,JUN,MBD1,MCL1,NPTX2,OAS1,PARP1,POMC,STAT1,TNF,TRH,UBASH3B,VEGFA
Covariates: Race	Collagen type I (complex)	complex	Inhibited	-2.334	0.000775	CCL5,HDGF,ITGB1,MCL1,MMP10,MMP12,MMP9,PLOD2,PTGS2,TGFB1,TNF
Covariates: Race	DOCK8	other	Inhibited	-3.35	0.000775	CD40,CXCL10,IL10,IL12B,IL15,INHBA,IRF1,LTA,PTGS2,STAT1,TNF
Covariates: Race	DNASE2	enzyme		2.44	0.000779	CXCL10,DHX58,GPNMB,IFNG,OAS1,SLAMF8,TNF
Covariates: Race	tofacitinib	chemical drug		2.44	0.000779	CCL2,CXCL10,HK2,IFNG,IL12B,SOCS3,TNF
Covariates: Race	PHLPP1	enzyme	Inhibited	-2.42	0.00082	BECN1,CXCL3,IL15,MAP1LC3B,MCL1,PRKCB
Covariates: Race	CALMODULIN (family)	group	Activated	2.84	0.00083	DLG4,DOC2B,EPHB6,ICAM5,LINGO1,LRRTM3,NGF,NSF,STX1A,SYT9
Covariates: Race	101.10 peptide	chemical reagent	Activated	2.644	0.000923	GJA1,IL10,MMP9,PTGS2,TNF
Covariates: Race	PRF1	transporter		2.181	0.000923	CXCL10,GPT,IFNG,IL10,TNF
Covariates: Race	erythromycin	chemical drug	Activated	2.443	0.000923	CXCL8,ICAM1,IFNG,IL10,TNF
Covariates: Race	mannose	chemical - endogenous mammalian	Inhibited	-2.272	0.000923	BCL2L1,ICAM1,IFNG,MCL1,PDIA3
Covariates: Race	monophosphoryl lipid A	chemical drug	Inhibited	-2.594	0.000923	CXCL10,IFNG,IL10,IL12B,TNF
Covariates: Race	rebamipide	chemical drug	Activated	2.319	0.000923	CXCL8,IFNG,MMP9,MUC1,SOD2
Covariates: Race	EIF4EBP2	translation regulator		2.076	0.000953	CCL5,CD40,CXCL10,IL10,IL12B,PTGS2,TNF
Covariates: Race	ceramide	chemical - endogenous mammalian	Inhibited	-2.635	0.000953	CASP3,CD1D,CXCL8,HRK,ICAM1,JUN,PTGS2
Covariates: Race	PTAFR	g-protein coupled receptor	Inhibited	-2.355	0.00105	CCL2,CXCL8,EGFR,MMP9,PTGS2,TNF
Covariates: Race	RAPGEF3	other	Inhibited	-2.645	0.00105	LEP,NPPA,PTGS2,SOCS3,SPP1,TGFB1
Covariates: Race	TCF/LEF (family)	group	Inhibited	-2.645	0.00105	CCN4,GJA1,ITGB1,JUN,PTGS2,S100A4
Covariates: Race	IMMT	other		2.308	0.00108	ANG,AXL,CD55,CXCL1,CXCL10,CXCL3,CXCL8,IGFBP3,IL15,INHBA
Covariates: Race	RXRB	ligand-dependent nuclear receptor		2	0.00108	CAMK1D,CCL17,CXCL10,ECM1,ENPP5,FABP1,FLRT3,H3C1,IFNG,IL10,ITGB3,MMP12,NEO1,RNASE2,S100A4,SEMA4D,SLAMF1,SPP1,TEAD3,TNF
Covariates: Race	CTTN	other		-2.368	0.00109	CCL5,EGFR,IFNG,TNF
Covariates: Race	mastoparan	chemical toxicant		2.284	0.00109	CXCL10,IL12A,IL12B,TNF
Covariates: Race	3M-011	chemical reagent		-2.47	0.00116	BCL2L1,CD40,CXCL10,CXCL8,PTGS2,STAT1,TNF
Covariates: Race	CHD4	enzyme	Activated	2.423	0.00124	CDKN1B,DAPK1,HBE1,HBG1,ID2,IL12B,JUN,NGFR,SFRP4,SOCS3,VEGFA
Covariates: Race	NONO	transcription regulator	Inhibited	-3.762	0.00124	CCL4L1/CCL4L2,CCL5,CCL8,CD38,CXCL10,CXCL11,CXCL9,EPHB2,HK2,IFNL1,OAS1,PDE3A,PDE7A,SAMHD1,SLAMF7,STAT1,VAMP5
Covariates: Race	BCL10	transcription regulator		-2.375	0.00125	CCL5,CXCL8,IFNG,TNF,TNFAIP3
Covariates: Race	LBP	transporter		-2.091	0.00125	CXCL10,CXCL3,CXCL8,GPT,TNF
Covariates: Race	AGN194204	chemical drug		-2.195	0.00135	ADAM19,ANXA2,ATP1A1,CA3,CCN5,CD5,DKK2,GJA1,H1-2,H2AZ1,HK2,ICOS,IL33,IL9,IRF1,ITM2A,LILRB4,LTA,MMP9,PEAR1,SPP1,STIM1,TRAF4
Covariates: Race	Tlr13	other		-2.363	0.00165	CXCL3,CXCL8,IL12B,TNF
Covariates: Race	acetic acid	chemical - endogenous mammalian		-2.241	0.00165	CASP3,JUN,LEP,TNF
Covariates: Race	astragalin	chemical - endogenous non-mammalian	Activated	2.384	0.00165	ICAM1,MMP9,PTGS2,TNF
Covariates: Race	phospholipid	chemical - endogenous mammalian		-2.171	0.00165	CCL5,CXCL10,CXCL3,PTGS2
Covariates: Race	sudemycin D6	chemical reagent		-2.368	0.00165	CCL5,CXCL1,ICAM1,OAS1
Covariates: Race	ADORA1	g-protein coupled receptor	Activated	2.266	0.00166	CASP3,CCL17,MMP12,MMP9,NPPA
Covariates: Race	BMS-345541	chemical drug	Activated	2.55	0.00166	CASP3,CXCL8,MMP12,MMP9,TREM1
Covariates: Race	GAB1	other		-2.273	0.00166	CASP3,CCL5,CXCL10,ELK1,PTPN11
Covariates: Race	STK3	kinase	Activated	2.236	0.00166	CCN2,GPC3,GPT,SPP1,TNF
Covariates: Race	protectin D1	chemical - endogenous mammalian	Activated	2.395	0.00166	BCL2L1,IL10,IL23A,PTGS2,TNF
Covariates: Race	zinc	chemical drug	Activated	2.179	0.00181	AIFM1,CCK,GPLD1,GUCA2B,IL10,LIPA,NGF,NGFR,PTGS2,SLC30A5,TFRC,TNF
Covariates: Race	2,4-dinitrofluorobenzene	chemical toxicant	Inhibited	-2.857	0.00198	CXCL10,ICAM1,IFNG,IL10,IL12B,PTGS2,TNF
Covariates: Race	FBXL6	enzyme		-2.087	0.00198	DPEP1,GPC3,ICAM1,IL33,MMP9,RPS6KB1,VCAM1
Covariates: Race	AMPK (complex)	complex	Activated	2.011	0.00204	CCL2,CXCL10,CXCL8,CYP3A4,GJA1,IFNG,MMP9,MSTN,PTGS2,STAT1,STIM1,TFAM,TNF,VCAM1,YBX1
Covariates: Race	IFNA14	cytokine		-2.267	0.00216	CCL8,CXCL10,CXCL11,CXCL9,IFNG
Covariates: Race	PANX1	transporter	Inhibited	-2.594	0.00216	CCL5,FTH1,IFNG,IL23A,TNF
Covariates: Race	beta-elemene	chemical - endogenous non-mammalian	Inhibited	-2.265	0.00216	BCL2L1,CASP3,CDKN1B,FBP1,IGF1R
Covariates: Race	ABCA1	transporter	Activated	2.461	0.0022	CSF3,CXCL3,GBP6,IL12B,INSIG1,LEP,MMP9,PTGS2,TNF
Covariates: Race	NLRP12	other		2.223	0.00234	CXCL13,CXCL8,ICAM1,IFNG,JUN,LY96,TNF
Covariates: Race	APOH	transporter		-2.121	0.00238	CD40,F2,IFNG,TNF
Covariates: Race	CCDC88A	other	Activated	2.244	0.00238	CXCL3,IL12A,IL23A,TNF
Covariates: Race	JMF3086	chemical reagent	Activated	2.32	0.00238	CXCL3,IFNG,PTGS2,TNF
Covariates: Race	baricitinib	chemical drug	Activated	2.384	0.00238	CXCL10,IFNG,IL12A,STAT1
Covariates: Race	captopril	chemical drug	Inhibited	-2.408	0.00261	A2M,AGT,MMP9,MRC1,POSTN,PTGS2,RBM3,S100A11,SPP1,TGFB1,TGFB3
Covariates: Race	DPP4	peptidase	Inhibited	-2.374	0.0027	CCL5,CSF3,CXCL10,IFNG,IL10,IL12B,TGFB1,TNF
Covariates: Race	IGHM	transmembrane receptor	Activated	2.035	0.00274	BCL2L1,CCL5,CDKN1B,CXCL13,JUN,SLAMF1,SLAMF7
Covariates: Race	isoliquiritigenin	chemical - endogenous non-mammalian		2.299	0.00276	CCN2,CDKN1B,MMP9,PTGS2,TGFBR2
Covariates: Race	mannitol	chemical - endogenous mammalian	Inhibited	-2.267	0.00276	CCN2,ICAM1,JUN,MIOX,SOD2
Covariates: Race	7(R)-maresin 1	chemical - endogenous mammalian	Activated	2.595	0.00297	CSF3,CXCL3,JUN,STAT1,TGFB1,TNF
Covariates: Race	CLEC4A	transmembrane receptor	Activated	2.112	0.00316	FCGR1A,ID2,IL10,IRF4,LIPA,LYVE1,MRC1,NOTCH1,TNF
Covariates: Race	IL17RA	transmembrane receptor		-2.004	0.00319	CSF3,CXCL3,CXCL8,MMP12,MMP9,S100A9,TNF
Covariates: Race	CXCL6	cytokine		-2.29	0.0033	IL25,IL33,MMP9,TNF
Covariates: Race	GW-788388	chemical reagent		2.34	0.0033	CCN2,CDKN1B,MMP9,TGFBR2
Covariates: Race	HPGDS	enzyme		2.145	0.0033	CCL5,MMP9,TGFB1,TNF
Covariates: Race	NFAM1	transmembrane receptor		-2.29	0.0033	IL12A,IL12B,LTA,TNF
Covariates: Race	PAX3-FOXO1	fusion gene/product		2.077	0.00353	ALK,ATP1A1,AXL,BSG,CADM1,CCN1,CDKN2D,CKM,CSF1,DAPK1,DNAJA2,ERBB3,FBL,FLNA,GSTP1,HDGF,HSPA1A/HSPA1B,IFNG,IGF1R,IL6ST,MDH1,MET,NDE1,NGFR,P4HB,RAB5C,SERPINB1,SMPDL3A,SPP1,TOPBP1,XRCC6,YWHAZ
Covariates: Race	Brd4	kinase		-2.066	0.00391	ADAM19,ADGRG5,ALDOA,COL8A1,COX7A2L,HK2,HNRNPH1,IL12B,LCK,PECAM1,SRSF6,TAGLN,WFDC2
Covariates: Race	laminaran	chemical drug		-2.392	0.00428	CCL4L1/CCL4L2,CXCL1,CXCL10,CXCL8,INHBA,PTGS2,TNFRSF9
Covariates: Race	oleanolic acid	chemical - endogenous non-mammalian	Activated	2.156	0.00428	CXCL11,GDF9,GLO1,ITGB1,MMP9,RETN,SOCS3
Covariates: Race	ACVR2A	kinase		-2.197	0.00443	ICAM1,ID2,INHBA,VCAM1
Covariates: Race	ADAP1	other		-2.363	0.00443	IL23A,JUN,LTA,TNF
Covariates: Race	N(2)-(gamma-D-glutamyl)-meso-2,2'-diaminopimelic acid	chemical reagent		-2.309	0.00443	CCL5,CXCL8,ICAM1,MMP9
Covariates: Race	N-acetylglucosamine	chemical - endogenous mammalian		2.037	0.00443	IFNG,PTGS2,TNF,TNFRSF10B
Covariates: Race	PDHA1	enzyme	Inhibited	-2.384	0.00443	CSF3,CXCL1,CXCL8,PTGS2
Covariates: Race	muromonab-CD3	biologic drug		-2.363	0.00443	ICOS,IFNG,TFRC,TNF
Covariates: Race	phenylephrine	chemical drug		-2.014	0.00482	BECN1,CPT1B,EGFR,GJA1,JUN,MSTN,NPPA,NPPB,NRG1,PRKCB,PTGS2,TNF
Covariates: Race	SEMA7A	transmembrane receptor		-2.131	0.00498	CCN2,CCN3,CCN4,CCN5,TGFB1,TNF
Covariates: Race	trastuzumab	biologic drug	Inhibited	-2.226	0.00498	ANGPT2,ANXA2,ARTN,BCL2L1,CXCL10,CXCL8
Covariates: Race	10-(6'-ubiquinonyl)decyltriphenylphosphonium	chemical drug	Activated	2.348	0.00529	EGFR,IFNG,PTGS2,SOCS3,TNF
Covariates: Race	NTN1	growth factor		2.216	0.00529	IFNG,IL10,L1CAM,PTGS2,TNF
Covariates: Race	SUPT20H	other	Activated	2.608	0.00529	CXCL8,ICOS,LTA,TNF,TNFSF14
Covariates: Race	ARHGAP21	other		-2.397	0.00561	CXCL10,IL12A,IL15,IRF1,LTA,PTGS2,TNF
Covariates: Race	lauric acid	chemical - endogenous mammalian		-2.288	0.0058	CD40,CXCL8,PTGS2,TNF
Covariates: Race	lith-O-Asp	chemical reagent		2.053	0.0058	HNRNPA2B1,MMP9,PSMB1,WDR1
Covariates: Race	CDK (family)	group		-2.244	0.00583	CCL2,CCL5,CDKN1B,CXCL10,CXCL8,PPM1D
Covariates: Race	FGF9	growth factor		-2.434	0.00583	AMBN,AMELX,CDKN1B,CSF3,PECAM1,VEGFA
Covariates: Race	HAND1	transcription regulator	Inhibited	-2.165	0.00583	EFNB2,FLT1,NOTCH1,NPPA,NRP1,TIE1
Covariates: Race	G6PD	enzyme		-2.204	0.0064	IL10,NMRAL1,PTGS2,RETN,TNF
Covariates: Race	PSEN2	peptidase		2.03	0.00659	CASP3,CTSZ,DLL1,EGFR,GDF11,GJA1,IGF1R,NOTCH1,PDGFRA,PDGFRB,PTGS2,UBC
Covariates: Race	RTN4	other	Inhibited	-2.294	0.00667	AP2A2,IL12B,JUN,LEP,STAT1,VEGFA,YWHAB,YWHAG,YWHAQ
Covariates: Race	ROCK1	kinase	Inhibited	-2.843	0.00678	CCN2,COL8A1,ICAM1,LAMA4,NPPA,VCAM1
Covariates: Race	L-glutamic acid	chemical - endogenous mammalian	Inhibited	-2.993	0.00683	BCL2L1,CASP3,CFD,CYP3A4,FMR1,INSIG1,JUN,LEP,LIF,LMAN2L,MMP9,POMC,PTGS2,RHOA,TNF,UBXN4
Covariates: Race	let-7 (includes others)	microrna		2.734	0.00725	BCAP29,BCL2L1,CASP3,CHEK1,CXCL8,DNAJB9,FBL,HK2,ID2,IGF1R,IL10,IL6R,ITGB3,MGAT1,NAP1L1,PA2G4,PLAUR,PTGS2,RRM1,S100A4,TARBP2,TNF
Covariates: Race	GPS2	transcription regulator	Activated	2.726	0.00734	BIN1,CXCL1,CXCL10,CXCL8,ERMAP,IL12B,LTA,TNF,VCAM1
Covariates: Race	HAPLN1	other		-2.363	0.00743	IL33,LIF,PLOD2,TNFRSF1B
Covariates: Race	ITGB5	other		-2.275	0.00743	EGFR,IL10,MMP9,XRCC6
Covariates: Race	SRT1720	chemical drug		2.315	0.00743	CXCL8,MMP9,TNF,VCAM1
Covariates: Race	ST14	peptidase		-2.215	0.00743	CXCL8,ICAM1,IFNG,TNF
Covariates: Race	ZFP91	transcription regulator	Activated	2.288	0.00743	CHEK1,HK2,IFI16,TNFRSF8
Covariates: Race	IKZF4	transcription regulator	Inhibited	-2.16	0.00767	IL10,IRF4,LIF,POMC,RUNX3
Covariates: Race	zymosan A	biologic drug	Inhibited	-2.543	0.00767	CD40,IL10,IL12B,SAA1,TNF
Covariates: Race	sodium chloride	chemical - endogenous mammalian		-2.426	0.0079	CASP3,CCL5,CCN2,CXCL8,FGFR3,GUCA2B,ICAM1,MAPK8,NPPA,PTGS2,SPP1,TGFB1,TNF,VCAM1
Covariates: Race	EIF4B	translation regulator	Activated	2.269	0.00911	CXCL3,MCL1,SAA1,TNF,TNFAIP3
Covariates: Race	KN-62	chemical drug	Activated	2.579	0.00911	CXCL8,MMP9,PTGS2,TNF,VCAM1
Covariates: Race	TNFRSF10A	transmembrane receptor	Activated	2.509	0.00911	ICOS,IFNG,IL12B,IL17RB,LCK
Covariates: Race	C1QA	other		-2.202	0.00919	CD163,CD274,CXCL10,IFNG,SERPINA3,SV2A,TNF
Covariates: Race	TLR8	transmembrane receptor	Inhibited	-2.533	0.00919	CCL2,CD40,CXCL10,CXCL8,IL12A,IL12B,TNF
Covariates: Race	NAD+	chemical - endogenous mammalian		2.157	0.00933	ICAM1,NPPA,TGFB1,VCAM1
Covariates: Race	TPH1	enzyme		-2.539	0.0102	FCMR,GZMA,HSPA1A/HSPA1B,HSPA8,ICOS,IFI16,JUN,LDLRAD4,SLAMF1,SLAMF6
Covariates: Race	XDH	enzyme	Activated	2.224	0.0103	CCN2,CXCL3,CXCL8,PLAUR,SPP1,TNF
Covariates: Race	SENP3	peptidase	Inhibited	-3.132	0.0103	CCL25,CXCL10,IL12A,IL12B,IL15,SAMHD1,STAT1
Covariates: Race	HSP90B1	other	Inhibited	-3.173	0.0107	CD40,CDC42,EIF5A,ESR1,IFNG,IL12B,IL23A,TNF
Covariates: Race	baicalin	chemical - endogenous non-mammalian	Activated	2.19	0.0115	CASP3,CXCL8,RAD23B,TAGLN,TNF,TNFRSF11B,TRH
Covariates: Race	P2RX4	ion channel	Inhibited	-2.298	0.0115	CXCL3,ICAM1,MMP9,TNF
Covariates: Race	probenecid	chemical drug	Activated	2.298	0.0115	CCL5,IFNG,IL23A,TNF
Covariates: Race	REN	peptidase		-2.087	0.0125	AGT,CCN2,ICAM1,NPPA,TNF
Covariates: Race	SOCS2	other	Inhibited	-2.284	0.0125	CD40,CXCL10,CXCL9,IFNG,TNF
Covariates: Race	1-chloro-2,4-dinitrobenzene	chemical drug	Inhibited	-2.312	0.0133	CCL17,JUN,MMP10,MMP12,S100A9,TNF
Covariates: Race	NSUN6	enzyme		-2.103	0.0133	AXL,CCN1,CCN2,CRIM1,FLNA,HEXB
Covariates: Race	FKBP4	enzyme		-2.018	0.014	CEACAM1,ESR1,LIF,TNF
Covariates: Race	LRBA	other	Activated	2.171	0.014	CCL5,CXCL10,OAS1,TNF
Covariates: Race	USP38	peptidase		2.059	0.014	CSF3,CXCL1,CXCL3,VEGFA
Covariates: Race	peroxynitrite	chemical toxicant		-2.137	0.014	CXCL8,ICAM1,PTGS2,TNF
Covariates: Race	IFNL1	cytokine	Inhibited	-3.639	0.0149	CD40,CXCL10,CXCL11,CXCL8,CXCL9,IFNL1,IL10,IL12B,OAS1,STAT1
Covariates: Race	ALOX15	enzyme	Inhibited	-2.668	0.0149	ICAM1,IL12B,JUN,NOTCH3,TNF,VCAM1
Covariates: Race	FCER1G	transmembrane receptor	Inhibited	-2.601	0.0149	CCL5,CXCL8,IL10,IL12B,PTGS2,TNF
Covariates: Race	DIO2	enzyme	Inhibited	-2.324	0.0151	COL6A1,GFRA1,HSPA1A/HSPA1B,ICOSLG/LOC102723996,INHBA,KIR3DL3,KREMEN1,LILRB4,NEFH,NPPA,PCSK1,PI15,RBM3,SEMA7A,ST8SIA2
Covariates: Race	TSC1	other	Activated	2.243	0.0167	ACACB,CCN2,FLNA,GNS,HEXB,IFNG,IL12B,LPO,NEU1,PDGFRA,PDGFRB,RPS6KB1,SPP1,STAT1,TNF
Covariates: Race	rosuvastatin	chemical drug	Activated	2.376	0.0168	IFNG,MVK,NAB1,PCSK9,PMVK,TNF
Covariates: Race	NOD1	other		-2.226	0.0168	CCL5,CXCL8,TNF,VCAM1
Covariates: Race	ITCH	enzyme	Activated	2.839	0.0188	CCN1,CCN2,IFNG,MAVS,TFRC,TNF
Covariates: Race	SDCBP	enzyme	Inhibited	-2.5	0.0191	CDC42,EGFR,MMP9,PEBP1,RHOA
Covariates: Race	YM-58483	chemical reagent	Activated	2.613	0.0191	CASP3,CXCL8,IFNG,JUN,TNF
Covariates: Race	ceralasertib	chemical drug		2.187	0.02	APEX1,CHEK1,PARP1,XRCC6
Covariates: Race	TCF20	transcription regulator	Activated	2.154	0.02	AP2A2,EPHB6,PPP3R1,PRKCG,RSPO2,SCN4B,TIAM1,YWHAZ
Covariates: Race	stearic acid	chemical - endogenous mammalian	Inhibited	-2.279	0.0217	ICAM1,IL10,MCL1,PTGS2,TNF
Covariates: Race	Ttc39aos1	other		2.002	0.0217	CCL5,CXCL10,DHX58,HEG1,IFI16,IRF1,SLAMF8,TNF
Covariates: Race	GPBAR1	g-protein coupled receptor	Activated	2.483	0.0229	CASP3,CD40,FGF19,ICAM1,PCSK1,TNF,VCAM1
Covariates: Race	alpha-ketoglutaramate	chemical - endogenous mammalian	Activated	2.791	0.0229	BMP6,CXCL10,CXCL3,IL11RA,MMP9,SOD3,TREM1
Covariates: Race	I-BET-151	chemical reagent	Activated	2.743	0.0232	CXCL1,CXCL3,CXCL8,RUNX3,SELPLG,TNFRSF10B
Covariates: Race	BMS-690514	chemical drug	Inhibited	-2.041	0.0245	CDKN1B,CTSF,CTSH,HSPA8,MCL1
Covariates: Race	CARM1	enzyme	Inhibited	-2.596	0.0256	CKB,CSF3,CXCL10,CXCL3,FTH1,ICAM1
Covariates: Race	GADD45A	other		2.037	0.0273	BCL2L1,CXCL3,JUN,MMP9
Covariates: Race	IL21R	transmembrane receptor		-2.296	0.0273	IFNG,IGHG1,IL10,SOCS3
Covariates: Race	TNFAIP8	other		2.331	0.0314	CRIM1,CXCL3,IL23A,PARP1
Covariates: Race	GSTP1	enzyme		2.139	0.0325	CD55,CXCL13,ESR1,GPC2,GSTP1,H1-10,IL17C,ISLR2,JUN,KRTAP2-3/KRTAP2-4,LYVE1,SIGLEC8,SULT4A1,TNF,UBXN4
Covariates: Race	CRYAB	other	Activated	2.17	0.0344	ALCAM,CASP3,IFNG,IL12B,VEGFA
Covariates: Race	GSKJ4	chemical reagent	Activated	2.814	0.0349	CD40,CHCHD10,CXCL10,HSD17B10,IFNG,IL12B,TGFB1,TIMM50,TNF
Covariates: Race	arecoline	chemical drug		-2.111	0.036	BCL2L1,S100A4,TNFRSF1B,VCAM1
Covariates: Race	L-methionine	chemical - endogenous mammalian	Activated	2.518	0.0371	CSK,IFI16,IL10,PTGS2,SOD2,SPP1,TFRC,TNF,TPM4
Covariates: Race	ASCL1	transcription regulator	Activated	2.154	0.0402	CACNA2D3,DLL1,DLL4,EPHA2,EPHB3,FOXM1,GAD1,NFASC,PDGFRA,RHOA,SEMA7A
Covariates: Race	C/EBP (family)	group		-2.199	0.0404	ALDH3A1,IL12A,IL12B,LEP,PTGS2,TGFB1
Covariates: Race	PARP2	enzyme		-2.28	0.0408	CCL5,CXCL13,LEP,TNFRSF10B
Covariates: Race	miR-186-5p (miRNAs w/seed AAAGAAU)	mature microrna		2.368	0.0408	CCN5,FGR,MMP12,TGFBR2
Covariates: Race	NRL	transcription regulator	Inhibited	-2.108	0.0439	CRYZ,ENPP5,IGF1R,IL10,MEF2C,OLFM1
Covariates: Race	rifaximin	chemical drug	Inhibited	-2.014	0.0461	ALPI,HNRNPC,HSD17B10,RPS7
Covariates: Race	ICOS	transmembrane receptor		-2.166	0.0515	ICOS,ICOSLG/LOC102723996,IFNG,IL10,KLRG1,TNF
Covariates: Race	TNFSF4	cytokine		-2.248	0.0517	CXCL13,IFNG,IL10,TNF
Covariates: Race	PIMREG	other		-2.321	0.0639	EGFR,IL10,SOCS3,TNF
Covariates: Race	miR-144-3p (miRNAs w/seed ACAGUAU)	mature microrna	Activated	2.384	0.0639	ADAMTS5,JUN,RHOA,TNF
Covariates: Race	miR-483-3p (miRNAs w/seed CACUCCU)	mature microrna	Activated	2.662	0.0772	ERP29,GJA1,METAP1,RAN,SOCS3
Covariates: Race	ETV3	transcription regulator	Activated	2.384	0.0838	CCL2,DHX58,IFI16,LGALS9,OAS1,SPP1
Covariates: Race	miR-218-5p (and other miRNAs w/seed UGUGCUU)	mature microrna		2.353	0.0925	CASP3,EGFR,PARP1,TNF
Covariates: Race	SMARCAL1	enzyme	Activated	2.077	0.105	APOA5,FABP1,FABP3,GPCPD1,INSIG1,LIPA,MVK,NDUFV2,RBP7,SHBG,TIAM1
Covariates: Race	mir-132 (includes others)	microrna		2.036	0.109	CCL2,IFNG,RASA1,TNF
Covariates: Race	UCHL1	peptidase	Inhibited	-2.555	0.112	BCL2L1,CPD,FCER2,GABARAPL1,PIK3CG,PSMB5,SOD2
Covariates: Race	RASSF5	other	Activated	2.02	0.126	CCL5,CXCL8,MMP9,TNF
Covariates: Race	chromium	chemical drug	Activated	2.548	0.131	ALDH3A1,CXCL8,ENTPD5,ESR1,SOD3
Covariates: Race	NCOR1	transcription regulator	Activated	2.482	0.166	CDKN1B,CXCL10,HK1,IL15,MMP9,OAS1,PTGS2,TRH
Covariates: Race	ELANE	peptidase		-2.105	0.184	CXCL8,EGFR,MMP9,TNF
Covariates: Race	ezetimibe	chemical drug		2.045	0.184	MVK,PCSK9,PMVK,TNF
Covariates: Race	TRPS1	transcription regulator	Activated	2.169	0.26	DPEP2,FOXM1,NOTCH2,PACSIN1
Covariates: Race	ARVib-31	chemical reagent	Activated	2.384	0.306	HNRNPA1,KLK3,PA2G4,XRCC6
Covariates: Race	ARVib-7	chemical reagent	Activated	2.384	0.306	HNRNPA1,KLK3,PA2G4,XRCC6
Covariates: Race	EPRS1	enzyme	Inhibited	-2.185	1	BCL2L1,DARS1,IGFBP3,SCN4B
Covariates: Race	nilotinib	chemical drug	Inhibited	-2.43	1	BCL2L1,CDKN1B,IL7,JAK2,PTPN11,RAF1,YWHAZ
Disability progression: GMS disability	IL10	cytokine	Activated	2.085	3.48e-34	ACP2,ADM,BMP6,CAMP,CCL16,CCL18,CCL2,CCL22,CCL23,CCL5,CD14,CD83,CD86,CLEC7A,COL1A1,CSF1,CSF2,CSF3,CSF3R,CTSA,CTSD,CTSH,CTSV,CXCL11,CXCL13,CXCL16,CXCL3,CXCL8,DCN,EHF,ETS2,F3,FAS,FCGR3A/FCGR3B,FLRT2,GNS,HCK,HEXB,HGF,HTATIP2,IFNG,IFNGR2,IL12A,IL12B,IL12RB2,IL17F,IL17RB,IL18R1,IL1R1,IL1R2,IL23A,IL24,IL2RG,IL4,IL6,IL9,INHBA,IRF1,KLRC4-KLRK1/KLRK1,LGMN,LILRB2,LILRB4,LIPA,LTB,MCL1,MMP3,MMP7,MMP8,MMP9,MUC…
Disability progression: GMS disability	forskolin	chemical toxicant		-2.185	4.43e-19	ACP5,ADAMTS4,ADCYAP1,ADM,ADSL,AIP,ALKAL2,ARHGAP1,ATP1B1,BAG3,BDNF,BGLAP,BIRC5,BIRC7,C1QL1,CAMP,CCL18,CCL2,CCL5,CCN2,CD14,CD86,CGA,CHGB,CHKB,CLCF1,COL15A1,COL18A1,COL1A1,CRHBP,CRISPLD2,CRYAA/LOC102724652,CSF1,CTSV,CXCL13,CXCL3,EFNB2,ESD,ESM1,ESR1,FAS,FBLN5,FCER1A,FGFR2,FST,GCH1,GH1,GJA1,GSTP1,HSPA1A/HSPA1B,IER3,IFNG,IGF2,IGFBP6,IL23A,IL4,IL6,INHBA,INHBB,KLK3,KRT18,LAYN,LEP,LTF,MACROD1,MDM2,MFGE8,M…
Disability progression: GMS disability	CEBPB	transcription regulator	Inhibited	-3.683	8.92e-18	ADH7,ADM,ALDH1A1,ANTXR1,ATAD2,BDNF,BGLAP,BIRC5,CCL2,CCL5,CD14,CD86,CDH3,CDK1,CHEK1,CIRBP,COL1A1,CPB2,CSF3,CSF3R,CTNNB1,CXCL16,CXCL3,CXCL8,CYB5A,DCN,EFNB2,F7,F8,FAS,FBLN1,FCGR3A/FCGR3B,FGFR2,FSTL3,FTL,GDF15,HGF,HPX,IER3,IFNAR1,IFNG,IFNGR2,IL11RA,IL12A,IL12B,IL18BP,IL24,IL3RA,IL4,IL6,INHBA,KIF22,KRT18,LEP,LGMN,MIA,MMP10,MMP3,MRE11,NFE2L1,PA2G4,PLAUR,PRDX4,PRLR,PRSS8,PTGS2,RACGAP1,RAD1,RAN,SAA1,SOCS…
Disability progression: GMS disability	ESR1	ligand-dependent nuclear receptor		-2.043	2e-16	ADAM17,AK1,ALK,AP4M1,APOE,ARHGAP1,ATP1B1,BCL2L2,BDNF,BIRC5,C5,CABP7,CAMK2B,CCL2,CCN3,CCPG1,CD83,CDK1,CEMIP2,CGA,CHEK1,CHST2,CKB,CLEC1B,CLEC7A,COL13A1,CRIM1,CRK,CSF2,CTNNB1,CTSD,CXADR,CXCL3,CXCL8,DNM2,DSC1,DSC2,DSG2,EFNB2,EGFR,EHMT2,EIF4G2,ENAH,ERBB2,ESR1,ESRRA,F3,FABP1,FAS,FASN,FBLN1,FCN2,FGF12,FGFR1,FGFR2,FLT3LG,FMR1,FST,GABBR2,GDF15,GHR,GJA1,GREM1,GSN,HPX,HTRA2,IER3,IFNG,IGF2,IL12A,IL6,INHBB,IR…
Disability progression: GMS disability	ERBB2	kinase		-2.285	3.61e-16	ACP2,ADAM12,ADAM17,ANG,ANGPT2,ANGPTL4,ANXA2,ATP1B3,B3GALT6,BCAM,BIRC5,BMP1,CCL18,CCL2,CCL23,CCL5,CCN2,CD47,CDH3,CDK1,CHCHD10,CHD7,CHEK1,CHST2,COL18A1,COL1A1,COL6A3,CPD,CSF2,CTNNB1,CUL3,CXCL13,CXCL3,CXCL8,DAG1,DERL1,DSG2,EFNB3,EGFR,EHF,ELK1,ERBB2,ESR1,F3,FASN,FEN1,FSTL3,GALNT11,GBP6,GHR,GJA1,GZMH,H6PD,HSPA1A/HSPA1B,HSPB1,IFNG,IGF2,IGFBP6,IL6,IRF6,JAG2,KDR,KIT,KLK3,L1CAM,LTA,MAPK13,MCL1,MDM2,MFAP2,…
Disability progression: GMS disability	EP300	transcription regulator	Inhibited	-3.09	3.63e-15	ACACB,ADAM12,ATG5,BIRC5,BTK,CAMK2B,CAMK2D,CCL2,CKB,CKM,COL1A1,CRIM1,CRISPLD2,CRYAA/LOC102724652,CSF3,CXCL3,CXCL8,ERBB2,EWSR1,FASN,H2AC25,H6PD,IFNA4,IGFBP6,IL12RB1,IL15RA,IL17F,IL18R1,IL1R1,IL6,IL9,IRF6,ITGB2,KDR,KLK3,LEP,LGALS3BP,LTA,MDM1,MDM2,MEF2C,MIA,MMP7,MMP9,NANOG,NPPA,NR3C1,OLR1,PARP1,PDLIM4,PRLR,PTGS2,REN,SCT,SFTPC,SH2D1A,SLAMF1,SOCS3,TNFRSF10B,TPO,VEGFA,XRCC6
Disability progression: GMS disability	actinomycin D	biologic drug	Inhibited	-2.546	3.65e-15	ADM,AGFG1,BDNF,BIRC5,CCL2,CCN2,CGA,CPD,CTNNB1,CXCL8,F3,FAS,FASN,FEN1,FGFR1,GCH1,GDA,GPI,GSTP1,IFNG,IFNGR1,IL1R2,IL6,IRF1,LTA,LTB4R,MCL1,MDM2,MMP3,NGF,NTRK2,PLAUR,PTGS2,PTX3,SCGB3A1,SLC30A5,SOCS3,TGFB1,TNFRSF10B,TNFRSF1B,TNFRSF9,VEGFA
Disability progression: GMS disability	calcitriol	chemical drug	Activated	2.096	4.94e-15	ADAMTSL2,AKR1B1,ANGPT2,ANXA2,ATG5,BGLAP,BIRC5,C6orf58,CAMP,CCL5,CD14,CDK1,CKM,COL6A3,COMP,CSF1,CSF2,CXCL16,CXCL3,CXCL8,DCN,ECRG4,EGFR,EHF,ERBB2,ESR1,F3,FAS,FASN,FCER1A,FEN1,FGFR3,FNDC5,FTL,GADD45GIP1,GHR,H2AZ1,IER3,IER3IP1,IFNG,IL12A,IL12B,IL17F,IL2RG,IL4,IL6,IL9,KIF22,KIF23,KLK6,KLK8,LEP,LILRB4,LTF,MCL1,MFGE8,MIA,NEDD9,NGF,NPPA,NPTX1,OMD,OSCAR,PACSIN1,PDE9A,PPIF,PRDX5,PRELP,PRNP,PTGS2,PTPRR,RACG…
Disability progression: GMS disability	bucladesine	chemical toxicant	Inhibited	-2.394	1.54e-14	ADM,AIP,APOE,BDNF,BGLAP,C1QL1,CAMP,CCL22,CD14,CD86,CHST2,CLCF1,CTNNB1,CXCL3,CXCL8,DNM2,ERBB2,ESM1,F3,FCER1A,FGFR1,FST,FSTL3,GCH1,GDF15,GJA1,GSTP1,IFNG,IGF2,IGFBP6,IL12A,IL12RB1,IL23A,IL4,IL6,IL9,INHBB,IRF1,ITGB2,KIT,LEP,MACROD1,MMP9,NGF,PAX4,PDE5A,PTGS2,SFTPC,SLC5A5,SOCS3,TGFB1,TPO
Disability progression: GMS disability	hydrogen peroxide	chemical - endogenous mammalian	Activated	2.221	4.94e-14	ADAM17,ADAM9,ANXA2,APAF1,BGLAP,BIRC5,CCL2,CCL5,CCN2,CD86,CDK1,CHEK1,COL1A1,CSF1,CSF3,CSF3R,CTNNB1,CTSD,CXCL3,CXCL8,DNAJB1,EEF1B2,EGFR,EPO,ETS2,FAS,FASN,GDF15,GRK2,HMGB1,IFNG,IL23A,IL32,IL4,IL6,INSIG1,ISCU,KDR,KIT,LTB4R,MDM2,MMP10,MMP3,MMP8,MMP9,MUC1,NGF,PARK7,PARP1,PDIA3,PDIA4,PLAUR,PPM1D,PTGS2,PTP4A2,PTX3,RAC1,RAN,ROR2,RUNX3,SERPINH1,SFRP2,SHH,TBK1,TGFB1,TNFRSF10B,TRAF4,VEGFA,WNT5A,XRCC6
Disability progression: GMS disability	PPARG	ligand-dependent nuclear receptor	Activated	2.448	6.87e-14	ALOX15B,ANGPTL4,APAF1,APOA2,APOE,BGLAP,BIRC5,CCL2,CCL22,CCL27,CCL5,CCN2,CCPG1,COL1A1,CPT1B,CSF3,CTNNB1,CUL3,CXCL3,CXCL8,EGFR,ESRRA,FABP1,FABP3,FASN,FST,GDF15,GPT,H6PD,HGF,IFNG,IGFBP6,IL12A,IL17F,IL23A,IL4,IL6,IL9,INSIG1,KLK11,KLK6,KRT18,KRT20,LEP,MANBA,MMP3,MMP9,MUC1,NPPA,OLR1,PTGS2,RBP4,REN,SAA1,SHBG,SNX1,SOCS3,STIM1,TIMP4,VAMP5,VAMP8,VEGFA,VSIR
Disability progression: GMS disability	PARP1	enzyme	Inhibited	-2.296	9.28e-14	CCL5,CD83,CD86,COL1A1,CSF2,CXCL13,CXCL3,CXCL8,EGFR,ERBB2,FAS,FASN,GBP6,GDF15,IFNG,IL12B,IL18BP,IL4,IL6,LGALS3BP,MDM2,MMP9,PARP1,PDCD1,PTGS2,SH3BP2,STAT1,TMOD3,TNFRSF10B,XCL1
Disability progression: GMS disability	WNT5A	growth factor		2.049	2.88e-13	ALDH1A1,BIRC7,BMP6,CCL2,CD14,COL1A1,CSF3,CTNNB1,CXCL8,DOK2,EGFR,ERBB2,ESR1,FCER1A,GJA1,GREM1,IL12B,IL6,INHBB,IRF1,KISS1,KIT,LAT,MATN3,MMP10,MMP3,MMP7,MMP9,PDCD1,POSTN,PRLR,PTGS2,ROR2,SELPLG,SOCS3,STAT1,TGFB1,VEGFA
Disability progression: GMS disability	TSC2	other	Inhibited	-2.1	1.94e-12	ACP2,ANXA2,ARSA,ARSB,BIRC5,CBLN1,CLN5,CTNNB1,CTSA,CTSD,CTSH,CTSO,CTSV,FASN,GAA,GNS,GPNMB,GSN,HEXB,HSPB1,IDS,IFNAR1,IFNG,IL17RB,IL1R1,IL22RA1,LGMN,LIPA,M6PR,MANBA,MCL1,NFE2L1,PDPK1,PRELP,PSAP,SMPDL3A,SOCS3,STAT1,VAMP8
Disability progression: GMS disability	STAT1	transcription regulator	Activated	2.085	9.49e-12	ALDH1A3,ANGPT2,APOBEC3G,APOE,APOL1,BIRC5,CCL2,CCL5,CCN2,CD14,CD86,COL1A1,CSF2,CSF3R,CXCL11,CXCL3,CXCL8,FAS,FGA,GBP6,HAVCR2,IFNG,IFNL2,IL12A,IL12B,IL12RB2,IL15RA,IL18BP,IL1R1,IL1R2,IL23A,IL4,IL6,IRF1,LRRTM2,MDM2,MMP3,MMP9,MUC1,NPPA,OAS1,PDCD1,PTGS2,SELPLG,SERPINA3,SERPING1,SHH,SOCS3,STAT1,TGFB1,TNFRSF10B,VEGFA
Disability progression: GMS disability	CBL	enzyme		2.029	1.31e-11	BGLAP,COL1A1,CTNNB1,CXCL3,EGFR,ERBB2,FGFR2,FLT3,ICOS,IFNG,IL12B,IL4,IL6,LAT,LCK,LEP,STAT1,TNFRSF4
Disability progression: GMS disability	PPARGC1A	transcription regulator		-2.016	2.61e-11	ACACB,AK1,ANG,APAF1,APOD,ATP1B1,C5,CCN2,COL6A3,COMP,CPT1B,CTNNB1,CTSA,DCN,EGFR,ERBB2,ESRRA,F2,FABP3,FAS,FASN,FBLN1,FNDC5,GDF11,GDF15,IGFBP6,IL1R2,IL1RAP,IL6,INHBA,INHBB,INSIG1,ISM1,LAMA4,LIFR,LIPA,MMP19,NPPA,OLFML3,OLR1,PLA2R1,PNPLA2,POSTN,PRDX5,PTGS2,RBP4,RCVRN,RLBP1,SERPINA3,SERPINH1,SOCS3,STAT1,SULT2A1,TNFRSF11B,TNFRSF1A,VEGFA
Disability progression: GMS disability	RAF1	kinase		-2.18	2.67e-11	CSF2,CTNNB1,CTSH,CXCL3,ELK1,ERBB2,ESR1,FAM171A1,FAS,HMGB3,HSPB1,IER3,IGBP1,IL12A,IL12B,IL1R1,IL23A,IL6,LIFR,MMP3,MMP9,MZF1,NGF,NPPA,PLAT,PLAUR,PTGS2,RAC1,RAN,RFFL,SH2D1A,ST6GALNAC2,TIAM1,VEGFA
Disability progression: GMS disability	Go 6976	chemical drug		2.264	1.39e-10	APOBEC3G,BMP6,CCL5,CD83,CHGB,CSF3,CXCL3,CXCL8,ERBB2,FAM3B,IFNG,IL12B,IL6,MMP9,NPPA,PTGS2,TNFRSF4,TNFRSF9
Disability progression: GMS disability	cyclic AMP	chemical - endogenous mammalian		-2.127	2.27e-10	ADCYAP1,ANTXR1,BDNF,BGLAP,CCL2,CCN2,CD86,CGA,ENTPD1,ERBB2,ESRRA,F3,FMR1,GCH1,GJA1,IFNG,IGF2,IL4,IL6,INHBA,KDR,KIF23,LEP,LGALS3BP,MMP10,MMP9,NGF,PRLR,PRNP,PTGS2,RBP4,REN,SLC5A5,SOCS3,STAT1,TG,TNFRSF10B
Disability progression: GMS disability	MAP2K1	kinase	Inhibited	-2.47	6.87e-10	APOBEC3G,APOE,ASGR2,CAPN3,CCL2,CCL5,CCN2,CKM,COL1A1,CRIM1,CRLF1,CSF2,CXCL3,CXCL8,ELK1,F3,FASN,IER3,IL6,LEP,MMP10,MMP3,MMP9,MPZ,MZF1,NET1,PLAUR,PTGS2,TGFB1,TREM2,UBC,UNC5B,VEGFA
Disability progression: GMS disability	MAPK (family)	group	Inhibited	-2.424	7.72e-10	ADAM12,BDNF,CCL2,COL1A1,CXCL8,ESR1,F3,GJA1,HGF,IFNG,IL6,LEP,MMP10,MMP3,MMP7,MMP9,NR3C1,PIGR,PRKCZ,PTGS2,STAT1,VEGFA
Disability progression: GMS disability	SERPINE2	other	Activated	2.405	1.33e-09	BDNF,CCL21,CCL22,CCL5,CSF2,CXCL13,CXCL3,IFNG,IL4,IL6,ITGB2,LTA,LTB,MMP9
Disability progression: GMS disability	methotrexate	chemical drug	Activated	2.329	1.38e-09	ACACB,BDNF,C5,C8A,CCL2,CCL21,CCL25,CCL5,CSF1,CTSV,CXCL11,CXCL8,ESRRA,FABP1,FAS,FASN,FGA,GPI,GSN,IFNG,IL12A,IL4,IL6,LILRB4,LRP1,MDM2,NR3C1,PTGS2,RAC1,SERPING1,SFTPC,SOCS3,TGFB1,TNFRSF11B
Disability progression: GMS disability	GLI1	transcription regulator	Inhibited	-2.242	2.49e-09	ANG,APAF1,ATAD2,BIRC7,C1QTNF3,C5,COL1A1,CRTAM,CSF1,CXCL8,EGFR,FAS,FLT3,GDA,GH1,GPC3,GSTA4,IDS,IER3,IGF2,IGFBP6,IL1R2,IL20,IL6,INSIG1,JAG2,KIT,KLK11,KLK3,KLK6,KLRC3,KLRC4-KLRK1/KLRK1,KRT20,MEF2C,MMP9,MST1R,NANOG,PLAUR,PPIF,PTGS2,RAB27B,RAP2A,RGS10,RPS6KA3,S100A2,SCARA3,SOCS3,SYT17,TMCC3,TNFRSF10B,TNFRSF9,TNS4,TPK1,VEGFA,WNT5A
Disability progression: GMS disability	alitretinoin	chemical drug	Activated	3.438	2.59e-09	ACACB,ADAMTS4,ANGPTL3,APOA2,APOD,APOM,CD14,CD83,CD86,CGA,CPT1B,CTNNB1,CXCL11,CXCL13,ESR1,FABP1,FASN,HNF4A,IFNGR1,IL6,IRF1,LTF,MMP9,MUC1,NPPA,RUNX3,TGFB1
Disability progression: GMS disability	histamine	chemical - endogenous mammalian	Activated	2.598	3.61e-09	ACVR2B,ADAMTSL2,ANTXR1,BIRC5,CCL2,CCL5,CD86,CGA,CSF2,CTNNB1,CXCL8,F3,GDF15,IFNG,IL12B,IL4,IL6,IL9,LEP,NGF,PTGS2,STIM1
Disability progression: GMS disability	IRF1	transcription regulator		-2.027	5.23e-09	CCL2,CCL5,CXCL11,CXCL16,CXCL3,CXCL8,EIF4A3,F3,FAS,IFNA4,IFNG,IL12A,IL12B,IL12RB1,IL12RB2,IL18BP,IL23A,IL4,IL6,IRF1,LTB,MMP9,OAS1,PIGR,POLH,PTGS2,SLPI,STAT1,TGFB1,TNFRSF1A
Disability progression: GMS disability	TNFRSF18	transmembrane receptor	Inhibited	-2.098	9.39e-09	CCL2,CXCL3,CXCL8,IFNG,IL6,IL9,MMP9,PTGS2,TNFRSF18,TNFRSF9
Disability progression: GMS disability	ruxolitinib	chemical drug		2.385	1.1e-08	BTK,CCL2,CD79A,COL1A1,CTSD,CXCL13,ESR1,IFNG,IL17RB,IL4,IL6,LGALS4,LIFR,MCL1,PRDX4,PRDX5,PTGS2,SLAMF1,STAT1,TNFRSF18
Disability progression: GMS disability	MAP2K3	kinase		-2.103	2.31e-08	COL1A1,CXCL8,GSTP1,IFNG,IL12A,IL12B,IL4,IL6,MMP3,MMP9,NPPA,OSCAR,PTGS2,SLC5A5,STAT1,VEGFA
Disability progression: GMS disability	HSF1	transcription regulator	Activated	2.51	2.37e-08	ATAD2,BAG3,CCL5,CCN2,CCT7,CDK1,COL18A1,CPT1B,CSF3,CTNNB1,DNAJB1,EGFR,FASN,FBLN1,FGF4,HCK,HMGB1,HSPA1A/HSPA1B,HSPB1,IL6,INHBA,INHBB,KCNF1,LAMA4,LMAN2L,MCL1,MMP19,PNPLA2,POSTN,RAB5C,SERPINH1,STAT6,UBC
Disability progression: GMS disability	CREB1	transcription regulator	Inhibited	-3.054	3.28e-08	ADM,ALKAL2,APOE,BAG3,BDNF,BIRC5,CABP7,CARS1,CD79A,CGA,CHGB,CLMP,CPD,CRHBP,CRIM1,CTNNA2,CXCL8,ENTPD1,ESD,FAM3B,FASN,FGF19,FGFR2,GAA,GDA,GDF11,GPNMB,HTR2A,IER3,IFNG,IL4,IL6,INHBA,LAYN,LEP,MCL1,MGAT4C,NPTX2,NRP2,PITPNB,PLAT,PLXDC2,PRCP,PTGS2,PTPRR,RBP4,REN,RSPO2,SFRP4,SLC35G2,ST6GALNAC5,TG,TPO,VEGFA
Disability progression: GMS disability	CAV1	transmembrane receptor	Activated	2.793	3.36e-08	ADAM17,ADAMTS4,CD14,CD86,CTNNB1,CTSD,ESR1,FAS,HGF,IFNG,IL6,INHBA,INHBB,KDR,KRT18,LEP,MDM2,NPPA,NTRK2,PRLR,RAC1,RBM39,SLC5A5,TNFRSF1A
Disability progression: GMS disability	sulforafan	chemical drug	Activated	3.14	5.35e-08	AKR1B1,ALDH1A1,APAF1,BIRC5,CCL2,CRYZ,CXCL8,EFNB2,ENTPD5,FAS,FBXL4,FTL,GSTA4,GSTP1,GZMH,IFNG,IL12A,IL12B,IL23A,IL4,IL6,KDR,MMP9,MRPL14,MST1R,OAS1,PRDX5,PTGS2,SERPING1,SOCS3,TAX1BP1,TNFRSF10B,TST,VEGFA
Disability progression: GMS disability	IFNAR1	transmembrane receptor	Inhibited	-2.513	9.22e-08	CCL5,CD47,CD86,CSF1,CXCL11,CXCL13,CXCL3,F7,GPT,IFNA4,IFNAR1,IFNG,IFNGR1,IL12A,IL12B,IL17F,IL6,IRF1,KLK11,KLK6,LAP3,LGALS3BP,OAS1,PLAT,PTGS2,SOCS3,STAT1
Disability progression: GMS disability	IRF5	transcription regulator	Inhibited	-2.343	9.58e-08	CCL21,CCL5,COL1A1,CXCL11,IFNA14,IFNA4,IL12A,IL12B,IL23A,IL4,IL6,OAS1,PTGS2,RAC1,STAT1,TGFB1,VEGFA
Disability progression: GMS disability	IL25	cytokine	Activated	2.226	2.22e-07	CCL2,CCL5,CSF2,CSF3,CXCL8,IFNG,IL12A,IL12B,IL17RB,IL1R2,IL23A,IL4,IL6,IL9,KDR,TNFSF14,VCL
Disability progression: GMS disability	IRAK3	kinase	Activated	2.073	3.17e-07	CCN2,COL1A1,CXCL11,CXCL3,CXCL8,ETS2,IFNA4,IFNG,IL12B,IL6,TGFB1
Disability progression: GMS disability	THBS1	other	Activated	2.918	3.93e-07	CCN2,COL1A1,IFNG,IL6,INHBA,LAMA4,LRP1,MMP9,PARP1,TGFB1,TNFRSF10B,VEGFA
Disability progression: GMS disability	NKX2-3	transcription regulator	Activated	2.019	4.74e-07	ADAMTSL2,ADM,AGAP3,ANGPT2,ANGPTL4,APOBEC3G,CD300LG,CXADR,CXCL16,CXCL8,FCN3,FLRT2,GCH1,GDF15,GHR,IL18BP,LAP3,LGMN,LYPD1,MAMDC2,MMP7,POSTN,PTGS2,STAT1,TFF3,TNFRSF10D,UNC93B1
Disability progression: GMS disability	FABP5	transporter	Inhibited	-3.186	5.22e-07	CXCL3,CXCL8,FABP3,IL6,KLK6,LEP,PDPK1,PTGS2,SOCS3,VEGFA
Disability progression: GMS disability	TFAP2B	transcription regulator	Inhibited	-2.323	5.54e-07	CCL27,CSF2,CXCL8,ERBB2,IGF2,IL12B,IL20,IL32,KDR,KISS1,KIT
Disability progression: GMS disability	ARRB1	transcription regulator	Inhibited	-2.2	7.22e-07	CAMP,COL1A1,CXCL8,EGFR,ENAH,F3,FASN,IL17F,IL6,MMP3,PTGS2
Disability progression: GMS disability	MEF2C	transcription regulator	Inhibited	-2.406	7.49e-07	ACE2,BACH2,BDNF,BGLAP,BLK,CCL2,CD177,CKB,CKM,COL1A1,CPT1B,DES,FGFR3,GJA1,IL6,KLK6,MEF2C,MMP10,MMP8,NPPA,POSTN,PTGS2,SFRP2
Disability progression: GMS disability	3M-002	chemical reagent	Inhibited	-2.027	7.71e-07	CCL5,CD300A,CD79A,CD83,CD86,CXCL3,ESM1,FGF19,GPNMB,IFNG,IL12B,IL18BP,IL6,LTA,MUSK,OMD,PTGS2,TNFSF15,UCMA
Disability progression: GMS disability	TRIM26	other		2.154	8.08e-07	CCL2,CCL25,CCL5,CLEC1B,CLEC4C,CLEC7A,CXCL16,CXCL3,IL12A,IL12B,IL17C,IL23A,IL4,IL6,PTGS2
Disability progression: GMS disability	captopril	chemical drug	Inhibited	-2.367	9.54e-07	BIRC5,EPO,F3,FGA,IER3,IGFBP6,IL6,MMP9,MYO6,POSTN,PTGS2,REN,SERPING1,SHH,TGFB1
Disability progression: GMS disability	ITGA5	transmembrane receptor		-2.028	1e-06	APOE,CCN2,ERBB2,GJA1,IGF2,IL12A,IL12B,IL6,MMP9,PLAUR,SHH,VEGFA
Disability progression: GMS disability	enterotoxin B	biologic drug	Inhibited	-2.441	1.32e-06	BDNF,CCL2,CCL22,CCL5,CSF2RA,CSF3,CXCL13,CXCL3,GPNMB,IFNG,IL12A,IL12B,IL4,IL6,SERPINA3
Disability progression: GMS disability	GUCY1B1	enzyme	Activated	2.183	3.22e-06	CXCL3,CYGB,DCN,FBLN5,HSPB1,KRT18,MMP3,PDLIM1,PLVAP,RBP4,SERPING1,TGFB1,TREM2,VAMP5
Disability progression: GMS disability	kainic acid	chemical toxicant	Inhibited	-2.443	3.51e-06	APOE,BDNF,BIRC5,CCL5,CHGB,EGFR,FGFR2,FGFR3,GJA1,IL6,KDR,KLK6,MMP7,MMP9,NANOG,NGF,NPTX2,NR3C1,NTRK2,PLAT,PLAUR,PTGS2,VEGFA
Disability progression: GMS disability	SSTR2	g-protein coupled receptor	Inhibited	-2.793	4.8e-06	ADM,CCL22,CCN2,COL6A3,CSF2,DPYSL3,G0S2,IFNG,IL1RL2,MMP9,OLR1,SERPINA3,SHH,SLPI,TNFRSF1A,VEGFA,XCL1
Disability progression: GMS disability	rottlerin	chemical drug	Activated	2.378	5.11e-06	APOBEC3G,BIRC5,CDK1,COL1A1,CXCL3,CXCL8,IFNG,IL32,IL4,MDM2,MMP9,MPZ,PTGS2,TNFRSF10B
Disability progression: GMS disability	vismodegib	chemical drug	Inhibited	-2.572	8.52e-06	CCL18,CCL2,CCL21,CD14,CSF3,CTNNB1,HGF,IGF2,IL6,SFRP2,TNFRSF11B,VEGFA
Disability progression: GMS disability	OXT	other	Inhibited	-2.509	1.03e-05	CCN2,ESR1,FASN,GJA1,MEF2C,NPPA,NR3C1,PRKCZ,PTGS2,TGFB1,VTN
Disability progression: GMS disability	IGF1R	transmembrane receptor	Inhibited	-2.894	1.19e-05	BGLAP,CCL5,CD109,CD300A,CD84,CD93,CDK1,CKM,COL18A1,COL1A1,CTNNB1,CTSD,DES,ESR1,FASN,GJA1,GRB10,IFNGR2,IGF2,IL6,INHBA,INHBB,NANOG,NPPA,PLAT,PTGS2,RAC1,RACGAP1,RRAGC,SCARA5,TGFB1,TPO,VEGFA
Disability progression: GMS disability	ADA	enzyme		2.173	1.2e-05	CXCL3,IL4,IL6,MMP9,PDE5A,PLAT,TGFB1,VEGFA
Disability progression: GMS disability	SFN	other	Activated	2.002	1.2e-05	CTNNB1,DSC2,DSG2,ERBB2,F3,IL1R1,KRT18,NET1
Disability progression: GMS disability	TBK1	kinase		-2.207	2.21e-05	CCL5,CD86,CXCL11,CXCL3,CXCL8,IFNA4,IFNG,IFNL2,IL12A,IL12B,IL15RA,IL6,INHBA,OAS1,PTGS2,VEGFA
Disability progression: GMS disability	FABP4	transporter	Inhibited	-2.314	2.28e-05	ADAMTS4,ALDH1A1,IFNG,IL12B,IL6,LTB4R,MMP3,PTGS2,SOCS3
Disability progression: GMS disability	PHLDA1	other	Inhibited	-2.372	2.69e-05	CCL5,CXCL13,FAS,IFNG,IL6,PTGS2
Disability progression: GMS disability	sanglifehrin A	chemical reagent	Activated	2.564	2.69e-05	CCL5,IFNG,IL12A,IL12B,IL23A,IL4
Disability progression: GMS disability	EED226	chemical reagent	Inhibited	-2.84	2.69e-05	ATP1B1,CCL2,CLCF1,CXCL8,KIT,MAPK13,MPL
Disability progression: GMS disability	FGF21	growth factor	Activated	2.922	2.89e-05	COL1A1,CPT1B,FAS,FASN,FGF19,FGFR1,FGFR2,GHR,IL6,KISS1,LEP,MMP9,TGFB1
Disability progression: GMS disability	CREB (family)	group	Inhibited	-3.131	3.26e-05	ABL2,ACVR2B,ADCYAP1,ADM,ANTXR1,BDNF,BMP6,CAMP,CD14,CGA,CTSV,CXCL8,DES,EDAR,EPHB4,FAS,FMR1,GDA,GJA1,IER3,IFNG,IL6,LEP,MCL1,MPZ,NEDD9,NR3C1,PLAT,PTGS2,QKI,TNFRSF11B,UBC,VEGFA
Disability progression: GMS disability	DCLK1	kinase	Inhibited	-2.58	3.5e-05	ALDH1A1,CTSD,CXCL3,IL6,KIT,MMP7,MMP9,NANOG,PTGS2
Disability progression: GMS disability	BDNF	growth factor	Inhibited	-2.2	3.93e-05	ADAM17,ADCYAP1,ANXA2,BAG3,BCL2L2,BDNF,CYGB,DPYSL3,EPO,FTL,GDA,IL6,INHBB,ITIH3,KLC1,LEP,LYPD1,MACROD1,MYO6,NRXN1,NTRK2,PCDH8,PRKCZ,PTPN9,SERPINH1,SFRP2,SHH,SOSTDC1,TIAM1,TMED2,TNFRSF11B
Disability progression: GMS disability	PDGFB	growth factor	Inhibited	-2.584	4.02e-05	BGLAP,CCN3,COL1A1,CXCL8,EPO,IL6,MMP3,MMP9,NOTCH2,PTGS2,SF1,VEGFA
Disability progression: GMS disability	lactic acid	chemical - endogenous mammalian	Activated	2.474	4.14e-05	CCL2,CCN2,COL18A1,CSF2,CTNNB1,CXCL8,DRGX,ENTPD1,FBLN1,FSTL3,GAA,GDF15,IFNG,IGF2,IGFBPL1,KDR,LRP1,MFAP4,MMP9,NCR1,PARP1,UFC1
Disability progression: GMS disability	mirdametinib	chemical drug	Inhibited	-2.134	4.16e-05	AKR1B1,CHEK1,CKB,COL15A1,COL18A1,COL28A1,CXCL8,F3,FBLN5,MCL1,NANOG,POSTN,PTGS2,RAC1,TGFB1,TREM2
Disability progression: GMS disability	TNFSF13B	cytokine	Activated	2.539	4.32e-05	CCL2,CD177,CD83,CD86,CSF2,CXCL8,F3,FAS,FLT3,HAVCR2,IL2RG,INHBA,LEP,MCL1,MMP9,PLAUR,RFFL,TNFSF14
Disability progression: GMS disability	PRKD (family)	group	Inhibited	-2.534	4.45e-05	CCL5,CPT1B,CXCL3,IFNG,IL12B,IL23A,IL6,PTGS2
Disability progression: GMS disability	luteolin	chemical drug		2.214	5.48e-05	BIRC5,EGFR,FAS,HNF4A,IL12B,IL20,IL6,MMP9,PTGS2,TNFRSF10B,VEGFA
Disability progression: GMS disability	C5AR2	g-protein coupled receptor	Activated	2.319	5.81e-05	CSF3,CXCL3,CXCL8,IFNG,IL12B,IL6
Disability progression: GMS disability	P2RX4	ion channel	Inhibited	-2.576	5.81e-05	BDNF,COL1A1,CXCL3,IL6,MMP3,MMP9
Disability progression: GMS disability	PIWIL4	other	Inhibited	-2.587	5.97e-05	ANGPTL4,CD93,FGFR2,FYN,HCK,ICAM4,LAT,MEF2C,MFGE8,MMP19,NEDD9,PLOD2,RPS27A,SOCS3,TGFB1,VAMP5,VEGFA
Disability progression: GMS disability	mir-27 (includes others)	microrna	Inhibited	-2.75	6.19e-05	ACACB,BIRC5,COL1A1,CTNNB1,EDAR,EGFR,ESR1,FASN,IL6,MAP2K4,PNPLA2,PSAP,PTGS2
Disability progression: GMS disability	CCDC88A	other		2.088	7.28e-05	CTNNB1,CXCL3,IL12A,IL23A,IL6
Disability progression: GMS disability	beta-cyclodextrin	chemical - endogenous non-mammalian	Activated	2.213	7.28e-05	FASN,IL12B,IL6,IL9,PRNP
Disability progression: GMS disability	PTGS1	enzyme	Inhibited	-2.383	7.63e-05	ANGPT2,GJA1,GZMH,IL6,KLK6,MMP9,PTGS2,TNFRSF9,VEGFA
Disability progression: GMS disability	MERTK	kinase	Activated	2.42	0.000109	FCGR3A/FCGR3B,HGF,IFNG,IL12A,IL12B,IL23A,IL6,INHBA,SOCS3
Disability progression: GMS disability	NFAM1	transmembrane receptor	Inhibited	-2.44	0.000114	CCL22,IL12A,IL12B,IL6,LTA
Disability progression: GMS disability	perfluorooctane sulfonic acid	chemical toxicant	Activated	2.185	0.000114	ANGPTL4,FASN,IL6,LECT2,RBP4
Disability progression: GMS disability	fisetin	chemical drug	Activated	2.566	0.000129	BIRC5,CCL5,EGFR,IFNG,IL12B,IL4,MCL1,MMP9,PTGS2
Disability progression: GMS disability	IFNL3	cytokine		-2.199	0.000138	IFNG,IL12A,IL12B,IL23A,IL5RA,MMP9,STAT1
Disability progression: GMS disability	PIAS3	transcription regulator	Inhibited	-2.115	0.000172	MMP3,MMP9,OSCAR,SERPINA3,TPSAB1/TPSB2
Disability progression: GMS disability	MYCN	transcription regulator	Inhibited	-2.774	0.000231	ADAM12,ALDH1A1,APBB1,BIRC5,CCN2,COL18A1,COL1A1,CRIM1,DPYSL3,EGFR,EIF4G2,FBL,FGFR2,INHBA,ITIH3,KLK3,MDM2,MRC2,MRE11,MSRB3,NME2,PA2G4,PDIA4,PDLIM1,PGRMC2,RPS3,RPS3A,RPS7,TNFRSF10B,TNFRSF1A
Disability progression: GMS disability	myelin oligodendrocyte glycoprotein (35-55)	chemical reagent	Inhibited	-2.459	0.000249	IFNG,IL12A,IL12B,IL23A,IL6
Disability progression: GMS disability	NTN1	growth factor		2.086	0.000265	CCL22,IFNG,IL4,IL6,L1CAM,PTGS2
Disability progression: GMS disability	Tnfsf9	other	Inhibited	-2.201	0.000265	BACH2,IFNG,IL12A,IL23A,IL6,TGFB1
Disability progression: GMS disability	JAK1	kinase	Activated	2.157	0.000303	CCL2,CD14,CSF3,IL6,IRF1,REG3A,SAA1,SOCS3,STAT1,TGFB1,TNS4
Disability progression: GMS disability	Ighg2b	other	Activated	2.199	0.000305	IFNG,IL12B,IL4,IL6
Disability progression: GMS disability	CMTM3	cytokine	Activated	2.7	0.000316	ADM,BAG3,C1QL1,DES,DNAJB1,FABP3,FTL,GDF15,HSPA1A/HSPA1B,HSPB1,IL32,SERPINH1
Disability progression: GMS disability	CXCL10	cytokine	Inhibited	-2.39	0.000328	CCL5,GPT,IFNG,IL4,IL6,MMP9,TGFB1
Disability progression: GMS disability	fenretinide	chemical drug	Activated	2.187	0.00034	ATP1B2,ENAH,FYN,IL6,LEP,MMP9,MUC1,PTGS2,STAT1,TNFRSF10B,VEGFA
Disability progression: GMS disability	101.10 peptide	chemical reagent	Activated	2.439	0.00035	GJA1,IL6,MMP3,MMP9,PTGS2
Disability progression: GMS disability	morin	chemical - endogenous non-mammalian	Activated	2.329	0.00035	BIRC5,COL18A1,MMP3,MMP9,PTGS2
Disability progression: GMS disability	rituximab	biologic drug	Activated	2.284	0.000398	BDNF,CCL5,CD22,FAS,IFNG,NCR3,NGF
Disability progression: GMS disability	levothyroxine	chemical - endogenous mammalian		-2.064	0.000424	ACP5,APOE,CTNNB1,ESR1,F2,FASN,GDF15,IGFBP6,NPPA,SFRP2,SLC5A5
Disability progression: GMS disability	triamcinolone acetonide	chemical drug	Activated	2.799	0.00045	ANGPTL4,ANOS1,B3GNT6,BMP6,CD22,COL13A1,CXADR,EFNB2,ELK1,FGFR2,HCK,INSIG1,NR3C1,SAA1,SERPINA3,SF1,SFRP2,SLAMF1,STC2,SULT2A1
Disability progression: GMS disability	PLAAT4	enzyme		-2.109	0.00048	CCL5,CXCL11,IFNA14,IFNA16,IFNA4,IFNL2,IFNW1
Disability progression: GMS disability	SLC6A1	transporter		2.145	0.000491	IFNG,IL23A,IL6,STAT1
Disability progression: GMS disability	RIPK2	kinase	Inhibited	-2.606	0.000534	CCL22,CCL5,CD86,CST5,CXCL3,FABP1,FASN,IFNG,IL23A,IL6,OAS1,PNPLA2,STAT1,TNFRSF18,TNFSF15
Disability progression: GMS disability	WNT4	cytokine		-2.131	0.000568	BGLAP,COL1A1,CTNNB1,FGF8,FST,GJA1,POSTN,PTGS2,TGFB1
Disability progression: GMS disability	LILRB4	other		2.203	0.000684	CSF3R,CXCL11,FAS,ICAM4,ICOS,IFNG,IL6
Disability progression: GMS disability	TARDBP	transcription regulator	Inhibited	-2.337	0.000698	CHCHD10,IFNA4,IFNG,IL6,INSIG1,MFAP2,PCSK9,PDPK1,PRSS8,RSPO4,SERPING1,SFRP2,STAT6,WNT5A
Disability progression: GMS disability	phospholipid	chemical - endogenous mammalian		-2.088	0.000747	CCL5,CXCL3,F3,PTGS2
Disability progression: GMS disability	PRKCQ	kinase		-2.137	0.000809	IFNG,IL24,IL4,IL6,MMP9,PRKCQ,TNFRSF4
Disability progression: GMS disability	GRIN3A	ion channel		2.348	0.000837	APAF1,BACH2,BDNF,DCN,DYNLT3,GDA,GRB10,HIPK3,INSIG1,PTGS2,ROBO2,TMEM25,ZNF180
Disability progression: GMS disability	CXCL2	cytokine	Inhibited	-2.402	0.00084	ACE2,CCL5,CXCL3,IL17F,IL6
Disability progression: GMS disability	EOMES	transcription regulator	Inhibited	-2.388	0.000909	ADCYAP1,ADM,CEMIP2,CER1,COL6A3,GRP,IFNG,KDR,MMP17,NANOG,NRP2,PDCD1,ROBO2
Disability progression: GMS disability	ALOX12	enzyme		-2.052	0.00108	CXCL3,IFNG,IL12B,VEGFA
Disability progression: GMS disability	JMF3086	chemical reagent	Activated	2.166	0.00108	CXCL3,IFNG,IL6,PTGS2
Disability progression: GMS disability	baricitinib	chemical drug	Activated	2.199	0.00108	APOL1,IFNG,IL12A,STAT1
Disability progression: GMS disability	diaminopimelic acid	chemical - endogenous non-mammalian		-2.121	0.00108	CCL5,CXCL3,IFNG,IL6
Disability progression: GMS disability	ceralasertib	chemical drug		2.089	0.00137	CDK1,CHEK1,MDM2,PARP1,XRCC6
Disability progression: GMS disability	IDR-1002	chemical reagent	Activated	2.281	0.00146	CCL2,CCL5,CSF3R,CXCL3,CXCL8,IL6
Disability progression: GMS disability	ROCK2	kinase	Activated	2.296	0.00147	CXCL8,DES,DSC1,DSC2,FAS,ICOS,PDCD1,SPINK5,TXLNA
Disability progression: GMS disability	1-trifluoromethoxyphenyl-3-(1-propionylpiperidine-4-yl)urea	chemical reagent	Activated	2.138	0.00151	IFNG,IL12B,IL23A,IL6
Disability progression: GMS disability	3-aminobenzamide	chemical toxicant	Activated	2.356	0.00172	COL1A1,IL12B,MDM2,MMP9,PARP1
Disability progression: GMS disability	dacinostat	chemical drug	Activated	2.289	0.00172	ANGPT2,BIRC5,ERBB2,TNFRSF10B,VEGFA
Disability progression: GMS disability	resolvin E1	chemical - endogenous mammalian	Activated	2.5	0.00173	CAMP,CCL5,IFNG,IL12B,IL6,TNFRSF11B
Disability progression: GMS disability	CpdX-D3	chemical reagent		2.165	0.00205	IL17F,IL4,IL6,PTGS2
Disability progression: GMS disability	prostaglandin	chemical drug		-2.072	0.00205	IL4,PTGS2,REN,VEGFA
Disability progression: GMS disability	POU2AF1	transcription regulator		-2.116	0.00226	CCL22,CCL5,CD79A,CD83,CD86,IFNG,IL4,IL6,LCK,MCL1,RPS3,STAT6,TGFB1
Disability progression: GMS disability	ITGB3	transmembrane receptor	Inhibited	-2.349	0.00247	CDK1,COL1A1,CSF1,IFNG,KDR,MMP9,PLAUR,PTGS2,TGFB1
Disability progression: GMS disability	TNFAIP8	other	Activated	2.415	0.00259	CRIM1,CXCL3,IL23A,IL6,PARP1
[truncated: 1,518 more rows]
