# Supplementary material for: Longitudinal proteomic profiling of cerebrospinal fluid in untreated multiple sclerosis defines evolving disease biology
Source: Nat Commun. 2025 Dec 3;16:11012. doi: 10.1038/s41467-025-65154-8 (PMC12695886; doi:10.1038/s41467-025-65154-8)
Supplement: Supplementary file 9 — Supplementary Data 7 [file 41467_2025_65154_MOESM9_ESM.xlsx]

## Sheet: Supplementary data 7
Ingenuity Pathway Analysis results for Causal networks
Outcome	Regulator	Molecule type	Predicted activation state	Activation z-score	Network bias-corrected p-value	Target molecules
Propensity matching: Brain damage vs CombiWISE	pentoxifylline	chemical drug	Inhibited	-2.714	0.0409	ACHE,APOA1,APOM,ARRDC3,ATG5,C1QTNF1,CD5,CDH3,CHL1,CTSC,DSC2,FGA,FGF19,GBP6,GRN,IL2RB,IL6ST,JAG1,L1CAM,LGALS9,LYVE1,MAP4K1,MZF1,NADPH,NEFH,NOTCH3,NPTX2,PLK1,PLVAP,PLXNC1,PRCP,REG3A,RLBP1,ROBO2,SEMA3C,SERPINA3,SERPING1,SHBG,TNFRSF18,TNFRSF1B,TNFSF15,TREM1,WIF1,WNT5A
Propensity matching: Brain damage vs CombiWISE	phytanic acid	chemical - endogenous mammalian	Activated	2.082	0.0457	A2M,ACY1,APOA1,ARRDC3,ATG5,C1QTNF1,CD5,CDH3,CSF3,CTSC,DSC2,FGA,GBP6,GRN,HNF4A,IL22,IL6ST,JAG1,LGALS9,LYVE1,MFGE8,MMP10,MSH2,NADPH,NEFH,PLVAP,REG3A,RLBP1,ROBO2,SELE,SEMA3C,SERPINA3,SERPING1,SHBG,TNFRSF18,TNFRSF1B,TNFSF15,TREM1,WNT5A
Propensity matching: Brain damage vs CombiWISE	ADIPOR1	transmembrane receptor	Activated	2.2	0.0141	A2M,ACHE,ALDH1A1,APOA1,APOB,APOM,ATG5,ATG7,CHL1,FGA,FLT3,GBP6,HNF4A,IL22,IL22RA1,JAG1,LRP2,MSH2,REG3A,SELE,SERPINA3,SHBG,SIGLEC10,TNFRSF1B,WNT5A
Propensity matching: Brain damage vs CombiWISE	DHX9	enzyme	Activated	3.207	0.0399	ADH1B,AIFM1,APOA1,ATG5,ATG7,ATP4B,C1QTNF1,C1QTNF3,CDH3,CLEC4M,CSF3,DIRAS3,DSC2,F2,FAIM,FBLN5,FGA,FGF19,FLT3,GNS,GRN,HBE1,HJV,HNF4A,IL1R2,IL2RB,ITIH2,KLRC4,LILRA5,LILRB2,LRFN2,LRP2,MDH2,MFGE8,MMP10,MSH2,MZF1,NEFH,NPTX1,NPTX2,PLK1,PLXNC1,PRCP,RBM22,REG3A,ROBO2,RRAGC,SELE,SEMA3C,SERPINA3,SERPING1,SHBG,SIGLEC10,TNFRSF1B,TNFSF15,TREM1
Propensity matching: Brain damage vs CombiWISE	OSM	cytokine	Activated	2.357	0.0004	A2M,CDH3,CSF3,DSC2,EPHA1,FGA,GNS,IL1R2,IL6ST,JAG1,MMP10,NOTCH3,REG3A,SELE,SERPINA3,SERPING1,TCN1,WNT5A
Propensity matching: Brain damage vs CombiWISE	OTUD1	peptidase	Activated	2.041	0.0468	ADAM23,APOA1,ATG5,ATG7,CDH3,FNDC5,FSTL3,GRN,IL22,JAG1,MAP4K1,MFGE8,MMP10,MMP19,MSH2,NEFH,NOTCH3,NPTX1,REG3A,SELE,SEMA3C,SHBG,TNFRSF1B,TNFSF15
Propensity matching: Brain damage vs CombiWISE	NODAL	growth factor	Activated	2.524	0.0087	A2M,ADAM23,APOM,ATG5,ATG7,FNDC5,FSTL3,HNF4A,IL22,IL2RB,JAG1,L1CAM,MMP10,MMP19,PLK1,PRCP,SELE,TNFRSF1B,WNT5A
Propensity matching: Brain damage vs CombiWISE	adiporon	chemical reagent	Activated	2.1	0.0277	A2M,ADAM23,ADAMTS13,AIFM1,APOA1,ATG5,ATG7,ATP4B,BSG,C1QTNF3,CBLN1,CD5,CDH3,CER1,CHL1,COG8,CTSC,DSC2,EPHA1,FBLN5,FGF12,FGF19,FLT3,FOLH1,FTMT,GNS,GRN,HBE1,IGFLR1,IL1R2,IL22,IL2RB,L1CAM,LRP2,LYVE1,MCFD2,MDH2,MFGE8,MIOX,NEFH,NPTX2,RBM22,RCVRN,RLBP1,ROBO2,RRAGC,SEMA3C,SEMA3G,SERPING1,TNFRSF1B,WIF1
Propensity matching: Brain damage vs CombiWISE	UBQLN1	other	Inhibited	-2.065	0.0092	ACHE,ARRDC3,ATG5,ATG7,CSF3,FGF12,GBP6,HGFAC,IL22,JAG1,KNG1,MMP10,NADPH,NOTCH3,NPTX1,SELE,TNFRSF1B,TNFSF15,TREM1
Propensity matching: Brain damage vs CombiWISE	IFITM3	other	Inhibited	-2.4	0.0298	A2M,ALDH1A1,APOB,ATG7,CTSC,GBP6,GOLM1,GRN,IL22,IL2RB,JAG1,L1CAM,LYVE1,MMP10,NADPH,NOTCH3,PLVAP,RLBP1,SELE,TREM1,WIF1
Propensity matching: Brain damage vs CombiWISE	proteasome	complex	Inhibited	-2.191	0.0244	A2M,ADAM23,APOB,ATG5,ATG7,C1QTNF3,CD5,DIRAS3,FBLN5,FGF19,FLT3,FNDC5,FOLH1,FTMT,GBP6,GRN,HBE1,IGFLR1,L1CAM,LRP2,MDH2,MIOX,MMP19,MZF1,PLXNC1,ROBO2,TNFRSF1B,TREM1,WIF1,WNT5A
Propensity matching: Brain damage vs CombiWISE	Secretase gamma	complex	Inhibited	-2.236	0.0315	A2M,ALDH1A1,APOB,ATG7,CTSC,GOLM1,GRN,IL22,IL2RB,JAG1,L1CAM,LYVE1,MMP10,NADPH,NOTCH3,PLVAP,RLBP1,SELE,TREM1,WIF1
Propensity matching: Brain damage vs CombiWISE	BNIP3L	other	Activated	2.138	0.0103	A2M,APOM,ATG5,ATG7,CHL1,CSF3,HNF4A,IL22,IL2RB,MAP4K1,MMP10,MSH2,MZF1,SELE
Propensity matching: Brain damage vs CombiWISE	DSCAM	other	Inhibited	-2.449	0.0008	L1CAM,MMP10,NEFH,NOTCH3,PLXNC1,ROBO2
Propensity matching: Brain damage vs CombiWISE	glycosaminoglycan	chemical - endogenous mammalian	Inhibited	-2.53	0.0202	AIFM1,ATG5,ATG7,BSG,CSF3,GRN,IL1R2,JAG1,PLK1,TNFRSF1B
Propensity matching: Brain damage vs CombiWISE	CEACAM1	transporter	Inhibited	-2	0.0008	ALDH1A1,CSF3,IL2RB,NOTCH3
Propensity matching: Brain damage vs CombiWISE	IL1A	cytokine	Activated	2.333	0.0192	ALDH1A1,CSF3,IL22RA1,LGALS9,MMP10,SELE,SERPINA3,SERPING1,WNT5A
Propensity matching: Brain damage vs CombiWISE	IL1	group	Activated	2.333	0.036	CSF3,IL1R2,IL22,IL2RB,MMP10,SELE,SHBG,TNFRSF1B,WNT5A
Propensity matching: Brain damage vs CombiWISE	DSCAML1	other	Inhibited	-2.236	0.0052	MMP10,NEFH,NOTCH3,PLXNC1,ROBO2
Propensity matching: Brain damage vs CombiWISE	lysophosphatidylinositol	chemical - endogenous mammalian	Activated	2	0.005	CD5,CSF3,SELE,TNFSF15
Propensity matching: Brain damage vs CombiWISE	LRP5	transmembrane receptor	Inhibited	-2	0.0025	ALDH1A1,HNF4A,IL22,LRP2
Propensity matching: Brain damage vs CombiWISE	luteolin	chemical drug	Inhibited	-2	0.001	ACHE,APOB,HNF4A,SELE
Propensity matching: Brain damage vs CombiWISE	carnosine	chemical - endogenous mammalian	Inhibited	-2.236	0.0105	AIFM1,ALDH1A1,ATG5,ATG7,CNDP1
Propensity matching: Brain damage vs CombiWISE	SOCS1	other	Inhibited	-2.236	0.0311	A2M,CSF3,GBP6,IL2RB,SELE
Propensity matching: Brain damage vs CombiWISE	CNTF	cytokine	Activated	2.449	0.0358	ACHE,BCHE,GRN,REG3A,SERPINA3,WNT5A
Propensity matching: Brain damage vs CombiWISE	PKD1	ion channel	Activated	2.449	0.0305	ALDH1A1,APOM,ITIH2,KLKB1,KNG1,MIOX
Propensity matching: Brain damage vs CombiWISE	erlotinib	chemical drug	Activated	2.236	0.0425	ACHE,BCHE,CSF3,MMP10,TNFRSF1B
Propensity matching: Brain damage vs CombiWISE	JI 101	chemical drug	Inhibited	-2	0.0436	A2M,HBE1,SELE,WNT5A
Propensity matching: Brain damage vs CombiWISE	CAMP	other	Activated	2	0.0396	AIFM1,ATG5,ATG7,IL1R2
Propensity matching: Brain damage vs T2LL	LY96	transmembrane receptor	Activated	2.889	0.0003	ABHD12,ACVR2B,ADAM12,ADAM17,ADAMTS1,ADM,AIF1,ALDH1A1,ALDH1A3,ANGPTL3,ANK2,APCS,APEX1,APOB,APOBEC3G,APOD,ARHGAP1,ARSB,ATG5,ATG7,AXIN2,AZGP1,BAG3,BDNF,BDP1,BECN1,BPI,BPIFA1,C1QC,C5,CALB1,CAMP,CARHSP1,CCL15,CCL2,CCL22,CCL26,CCL27,CCL5,CCN1,CCPG1,CD14,CD163,CD22,CD274,CD58,CD83,CD86,CDC25B,CDH11,CDK1,CELF2,CHST3,CLEC4C,CLIC4,CMA1,COL18A1,CPB2,CPT1B,CRIM1,CRISPLD2,CRP,CSF1,CSF2,CSF2RA,CSF3,CSF3R,CSK,C…
Propensity matching: Brain damage vs T2LL	polymyxin B	biologic drug	Inhibited	-2.384	0.0005	ABHD12,ACVR2B,ADAM17,ADAMTS1,ADM,AIF1,ALDH1A1,ALDH1A3,ALOX15B,ANGPTL3,ANK2,APCS,APEX1,APOB,APOE,ARHGAP1,ATG7,AXIN2,AZGP1,BAG3,BCAR3,BDNF,BECN1,BPI,BPIFA1,C1QC,C5,CALB1,CAMP,CARHSP1,CCL15,CCL22,CCL27,CCL5,CCN1,CCPG1,CD14,CD163,CD22,CD274,CD58,CD83,CD86,CDC25B,CDH11,CDH3,CDH5,CDK1,CFB,CHST3,CLEC4C,CLIC4,COL18A1,CPB2,CPT1B,CRIM1,CRP,CSF1,CSF2RA,CSF3,CSF3R,CSK,CST7,CTSB,CTSC,CX3CL1,CXCL11,CXCL14,CXCL…
Propensity matching: Brain damage vs T2LL	poly rI:rC-RNA	biologic drug	Activated	2.112	0.0065	ABL2,ACVR2B,ADAM12,ADAM19,ADAMDEC1,ADCYAP1,ADM,AKR1B1,ALDH1A1,ALDH1A3,ALOX15B,AMH,ANOS1,ANTXR1,APAF1,APCDD1,APCS,APOB,APOBEC3G,APOD,APOL1,ARSB,AZGP1,B3GALT6,BCAM,BCAR3,BDNF,BECN1,BLK,BMP6,BOC,BPIFA1,C1QB,C1QC,C2,C5,CALB1,CAMK2D,CAMP,CCL2,CCL22,CCL25,CCL26,CCL27,CCL5,CCN3,CCN4,CCT7,CD14,CD163,CD22,CD226,CD274,CD58,CD83,CD86,CDC25B,CDH11,CDKN3,CELF2,CFB,CHRD,CHST3,CIRBP,CKAP4,CLEC4C,CLIC4,CLTC,CMA1…
Propensity matching: Brain damage vs T2LL	lipopolysaccharide	chemical drug	Activated	2.781	0.0017	ABHD12,ACVR2B,ADAM17,ADAMTS1,ADM,AIF1,ALDH1A1,ANGPTL3,ANK2,APCS,APEX1,APOB,APOBEC3G,APOE,ARHGAP1,ATG7,AXIN2,AZGP1,BAG3,BCL2L1,BDNF,BECN1,BPI,BPIFA1,C1QC,C5,CAMP,CARHSP1,CCL15,CCL2,CCL22,CCL27,CCL5,CCN1,CCPG1,CD14,CD163,CD22,CD274,CD58,CD83,CD86,CDH11,CDH5,CDK1,CFB,CHST3,CLEC4C,CLIC4,CPB2,CPT1B,CRIM1,CRP,CSF1,CSF2,CSF2RA,CSF3,CSF3R,CSK,CST7,CTSB,CTSC,CX3CL1,CXCL1,CXCL11,CXCL14,CXCL16,CXCL3,CXCL8,C…
Propensity matching: Brain damage vs T2LL	PF-4878691	chemical drug	Activated	2.623	0.0049	ADAM12,ADAMTS1,ADM,ALDH1A1,ALDH1A3,AMIGO2,ANOS1,APCS,APEX1,APOBEC3G,APOE,APOM,ATG5,ATG7,AXIN2,BCAR3,BCL2L1,BDNF,BECN1,BOC,BPIFA1,C5,CALB1,CAMK2D,CAMP,CCL2,CCL22,CCL26,CCL27,CCL5,CCN1,CCN3,CCN4,CD14,CD163,CD226,CD274,CD58,CD83,CD86,CDC25B,CDH11,CDH5,CDK1,CELF2,CFB,CHEK1,CHST9,CMA1,COL18A1,CRP,CSF1,CSF2,CTSB,CX3CL1,CXCL1,CXCL11,CXCL14,CXCL16,CXCL3,CXCL8,CYGB,DEFB4A/DEFB4B,DLG4,DOCK9,DUSP4,ECE1,EFNB…
Propensity matching: Brain damage vs T2LL	TLR7	transmembrane receptor	Activated	2.558	0.0063	ADAM12,ADAMTS1,ADM,ALDH1A1,ALDH1A3,AMIGO2,ANOS1,APCS,APEX1,APOBEC3G,APOE,APOM,ATG5,ATG7,AXIN2,BCAR3,BDNF,BECN1,BOC,BPIFA1,C5,CALB1,CAMK2D,CAMP,CCL2,CCL22,CCL26,CCL27,CCL5,CCN1,CCN3,CCN4,CD14,CD163,CD226,CD274,CD58,CD83,CD86,CDC25B,CDH11,CDH5,CDK1,CELF2,CFB,CHEK1,CHST9,CMA1,COL18A1,CRP,CSF1,CSF2,CTSB,CX3CL1,CXCL1,CXCL11,CXCL14,CXCL16,CXCL3,CXCL8,CYGB,DEFB4A/DEFB4B,DLG4,DOCK9,DUSP4,ECE1,EFNB2,EGFR,…
Propensity matching: Brain damage vs T2LL	etanercept	biologic drug	Inhibited	-2.562	0.0266	ADM,AKR1B1,ALDH1A3,ALOX15B,AMH,APCS,APOE,APOL1,ARRDC3,ASGR1,ATG5,AXIN2,BCL2L1,BECN1,BMP6,C1QTNF1,C1QTNF9,C5,CAMP,CCL14,CCL15,CCL2,CCL22,CCL23,CCL25,CCL26,CCL27,CCL5,CCN1,CCN3,CCN4,CD14,CD163,CD22,CD274,CD83,CD86,CDH11,CDH3,CDH5,CFB,CHST2,CIRBP,CLEC2D,CLIC4,COL15A1,CPT1B,CRISPLD2,CRLF1,CRP,CSF1,CSF2,CSF3,CST7,CTSB,CTSC,CX3CL1,CXCL1,CXCL11,CXCL16,CXCL3,CXCL8,DAG1,DEFB4A/DEFB4B,DSC2,DUSP4,EDAR,EFNB2…
Propensity matching: Brain damage vs T2LL	infliximab	biologic drug	Inhibited	-2.474	0.0033	ABL2,ACVR2B,ADAM19,ADAMDEC1,ADAMTS13,ADAMTSL2,ADCYAP1,ADM,ADPGK,AGFG1,AHSA1,AIP,AKR1B1,ALDH1A3,ALOX15B,ALPI,AMH,AMIGO2,ANAPC10,ANOS1,APBB1,APCDD1,APCS,APOE,APOL1,ARHGAP5,ARRDC3,ARSB,ASGR1,ATG5,AZGP1,B3GALT6,BCAM,BCAR3,BCL2L1,BECN1,BIN1,BLK,BMP6,BOC,BPIFA1,BST1,C1orf162,C1QTNF1,C1QTNF9,C5,C8orf44-SGK3/SGK3,C9,CABP7,CALB1,CAMK2B,CAMKK1,CAMP,CAPN3,CARS1,CBL,CBLN1,CCDC90B,CCL14,CCL15,CCL2,CCL22,CCL23…
Propensity matching: Brain damage vs T2LL	TNF	cytokine	Activated	2.267	0.0128	ABL2,ACVR2B,ADAM17,ADAMDEC1,ADAMTS13,ADCYAP1,ADM,ADPGK,AGFG1,AHSA1,AIP,AKR1B1,ALDH1A3,ALOX15B,ALPI,AMH,AMIGO2,AMY2B,ANOS1,APBB1,APCDD1,APCS,APOA5,APOE,APOL1,ARHGAP5,ARRDC3,ARSB,ASGR1,ATG5,AZGP1,B3GALT6,BCAM,BCAR3,BCL2L1,BECN1,BIN1,BLK,BMP6,BOC,BPIFA1,C1orf162,C1QTNF1,C1QTNF9,C5,C8orf44-SGK3/SGK3,C9,CABP7,CALB1,CAMK2B,CAMKK1,CAMP,CAPN3,CARS1,CBL,CBLN1,CCDC90B,CCL14,CCL15,CCL2,CCL22,CCL23,CCL25,CCL…
Propensity matching: Brain damage vs T2LL	DIRAS1	enzyme	Inhibited	-2.444	0.0471	ACACB,ADAM12,ADAM19,ADAMTS1,ADAMTS13,ADH1B,ADM,AK1,ALDH1A3,AMIGO2,ANG,ANOS1,ANTXR1,APAF1,APCDD1,APEX1,APOA2,APOBEC3G,APOD,APOE,APOL1,ARHGAP5,ATG5,ATG7,BAG3,BCL2L1,BDNF,BDP1,BECN1,BIN1,C1orf162,C1QB,C1QTNF1,C1QTNF3,C2,C5,CA8,CALB1,CAMK2B,CAMP,CARS1,CCL2,CCL22,CCL23,CCL25,CCL27,CCL5,CCN3,CD22,CD226,CD274,CD79A,CD83,CD86,CD93,CDC25B,CDC42BPB,CDH12,CDH15,CDKN3,CELA2A,CELF2,CFB,CFP,CHEK1,CHGB,CHL1,CHR…
Propensity matching: Brain damage vs T2LL	E. coli lipopolysaccharide	chemical - endogenous non-mammalian	Activated	2.954	0.0468	ADAM17,ADM,AKR1B1,ALDH1A1,ALDH1A3,ALOX15B,AMH,ANG,APBB1,APOBEC3G,APOE,APOL1,ARRDC3,ASGR1,ATG5,ATG7,AXIN2,BCAR3,BCL2L1,BECN1,BOC,BPI,BPIFA1,BST1,C1QB,C1QC,C1QTNF1,C1QTNF9,C2,C5,CALB1,CALCOCO2,CAMK2D,CAPN3,CCL14,CCL15,CCL2,CCL22,CCL25,CCL27,CCL5,CCN1,CCN3,CCN4,CD14,CD226,CD274,CD83,CD86,CDH11,CDH3,CELF2,CFB,CFP,CHEK1,CHL1,CHST2,CHST3,CIRBP,CLEC2D,CLIC4,CMA1,COL15A1,COL18A1,CPT1B,CRIM1,CRISPLD2,CRLF…
Propensity matching: Brain damage vs T2LL	anakinra	biologic drug	Inhibited	-2.538	0.0028	ADAM12,ADAMTS1,ADM,AIF1,AKR1B1,ALDH1A1,ALDH1A3,ANTXR1,APCS,APOB,APOD,APOE,APOL1,ATG7,BDNF,C1QTNF1,C2,C5,CALB1,CAMP,CCL2,CCL22,CCL27,CCN1,CD14,CD274,CD83,CD86,CDC25B,CDK1,CFB,CHGB,CLEC2D,COL18A1,CPB2,CRISPLD2,CRP,CSF1,CSF2,CSF3,CX3CL1,CXCL1,CXCL11,CXCL3,CXCL8,DEFB4A/DEFB4B,EGFR,EHF,ELK1,ENG,EPO,ESRRA,ETS2,F3,FABP1,FAS,FBL,FCGR1A,FGFR1,FGFR3,GBP6,GCH1,GDF15,GFRA1,H3C1,HEXB,HMGB1,HNF4A,HSPA1A/HSPA1B…
Propensity matching: Brain damage vs T2LL	IL4	cytokine	Activated	3.162	0.0432	ACACB,ADAM12,ADAM17,ADAM19,ADAMTS1,ADAMTS13,ADCYAP1,AIP,AK1,AKR1B1,ALOX15B,AMH,ANG,ANOS1,APCS,APOA5,APOD,ARHGAP5,ARSB,ASGR2,ASPRV1,AXIN2,AZGP1,B3GALT6,BAG3,BCAM,BCAR3,BCL2L1,BDNF,BDP1,BOC,BPIFA1,BST1,C1QB,C2,CALB1,CALCOCO2,CAMK2B,CAPN3,CARHSP1,CCL15,CCL2,CCL22,CCL23,CCL25,CCL26,CCL27,CCL5,CCN3,CCN4,CD14,CD163,CD22,CD226,CD274,CD300A,CD58,CD83,CD86,CD93,CDC42,CDH12,CDK1,CDKN3,CFP,CHL1,CHST2,CHST3,…
Propensity matching: Brain damage vs T2LL	MCF2	other	Activated	2.92	0.001	ADM,ALDH1A3,APEX1,APOD,APOM,ATG5,ATG7,AXIN2,BDNF,BDP1,CALB1,CCL2,CCL22,CCL25,CCL5,CCN1,CCN3,CD14,CD274,CD83,CD86,CDC25B,CDH11,CDH5,CELF2,CFB,CHL1,CMA1,COL18A1,CPT1B,CRP,CSF1,CSF2,CSF3,CTHRC1,CTSB,CTSG,CX3CL1,CXCL1,CXCL11,CXCL3,CXCL8,CYGB,DEFB4A/DEFB4B,DES,DLG4,DOCK9,DUSP4,EHF,EIF1AX,ELK1,EPO,F3,FCGR1A,FCN1,GCH1,GDF15,GPT,GREM1,GRN,GSN,GSTP1,HNF4A,HNRNPA2B1,HSPB1,ICOS,IER3,IFNA10,IFNA14,IFNA16,IFN…
Propensity matching: Brain damage vs T2LL	CASP1/CASP5	complex	Activated	2.83	0.0011	ADAM12,ADAM19,ADM,AIF1,AKR1B1,ALDH1A1,ANTXR1,APCS,APOB,APOE,APOL1,ATG7,C1QTNF1,C2,C5,CAMP,CCL2,CCL22,CCL27,CCL5,CD14,CD163,CD226,CD274,CD83,CD86,CD96,CDK1,CFB,CHGB,CPB2,CRISPLD2,CRP,CSF1,CSF2,CSF3,CX3CL1,CXCL1,CXCL11,CXCL16,CXCL3,CXCL8,DEFB4A/DEFB4B,DLG4,EGFR,EHF,ENG,ESRRA,ETS2,F3,FABP1,FAS,FBL,FGFR3,GBP6,GCH1,GDF15,GFRA1,GZMA,GZMH,GZMK,GZMM,H3C1,HAVCR2,HEXB,HMGB1,HNF4A,HSPA1A/HSPA1B,IER3,IFNAR1,…
Propensity matching: Brain damage vs T2LL	F2RL1	G-protein coupled receptor	Activated	3.411	0.0453	ADM,ALDH1A1,ALDH1A3,APBB1,APEX1,APOA5,APOD,ATG5,ATG7,AXIN2,BACH2,BDNF,BDP1,BIN1,CALB1,CAMP,CBL,CCL2,CCL22,CCL26,CCL27,CCL5,CCN1,CCN3,CCN4,CD14,CD163,CD274,CD83,CD86,CDC25B,CFB,CFP,CHL1,CKLF,CMA1,COL18A1,COL9A1,CPT1B,CRIPTO,CRP,CSF1,CSF2,CSF3,CTSB,CTSD,CX3CL1,CXCL1,CXCL11,CXCL16,CXCL8,CYGB,DEFB4A/DEFB4B,DES,DIXDC1,DLG4,DOCK9,DOK2,DUSP4,DUT,ECE1,ECRG4,EFNB2,EHF,EIF1AD,ELK1,ELMO1,EPHB4,EREG,ETS2,F3,…
Propensity matching: Brain damage vs T2LL	TLR5	transmembrane receptor	Activated	2.141	0.0214	ADAM12,ADM,ALDH1A1,ALDH1A3,AMIGO2,APCS,APOA5,APOBEC3G,APOE,ATG5,AXIN2,B3GALT6,BCAM,BCL2L1,BDNF,BECN1,C5,CALB1,CAMP,CCL2,CCL22,CCL26,CCL5,CCN1,CCN4,CD14,CD274,CD83,CD86,CDC25B,CDH5,CDK1,CFB,CHST3,CLIC4,COL18A1,CRP,CSF1,CSF2,CSF3,CTSD,CX3CL1,CXCL1,CXCL11,CXCL16,CXCL3,CXCL8,DEFB4A/DEFB4B,DES,DLG4,EGFR,EHF,EIF4A3,EPO,ETS2,FAS,FBLN5,FCGR1A,GABARAPL1,GALNT11,GCH1,GDF15,GSTP1,HSPB1,ICOS,IFNA10,IFNA14,IF…
Propensity matching: Brain damage vs T2LL	TLR3	transmembrane receptor	Activated	2.828	0.046	ADAM17,ALDH1A1,ALDH1A3,ALOX15B,ANOS1,APCS,APEX1,APOBEC3G,APOE,APOL1,APOM,ATG5,ATG7,AZGP1,BACH2,BCAR3,BDNF,BECN1,C5,CALB1,CAMK2D,CAMP,CCL2,CCL25,CCL26,CCL27,CCL5,CCN1,CCN4,CD14,CD274,CD83,CD86,CDC25B,CDH11,CDH3,CDK1,CELF2,CFB,CHL1,CMA1,CMPK1,COL18A1,CRKL,CRLF1,CRP,CSF1,CSF2,CSF2RA,CSF3,CSK,CTSB,CX3CL1,CXCL11,CXCL3,CXCL8,CYGB,DAG1,DEFB4A/DEFB4B,DES,DOCK9,DUSP4,DUT,ECE1,EFNB2,EHF,EIF4G2,ELK1,ELMO1,E…
Propensity matching: Brain damage vs T2LL	SYNE2	other	Inhibited	-2.176	0.0164	ADAM12,ADAMTS1,ADM,AHSA1,APAF1,APEX1,APOB,ARHGAP5,ATG7,AXIN2,AZGP1,BCL2L1,BDNF,BECN1,BMP6,CALB1,CAMK2B,CAMK2D,CCL14,CCL2,CCL22,CCN1,CD14,CD79A,CD83,CDC25B,CDH11,CDH3,CDK1,CDKN3,CELF2,CHEK1,CIRBP,CLIC4,CMA1,COL18A1,COL6A3,COL9A1,CRISPLD2,CRP,CSF1,CSF2RA,CTHRC1,CTSD,CTSG,CXCL16,CYB5A,DES,DPT,DUSP4,EDA,EFNA4,EFNB1,EGFR,EIF4G2,ENG,ENTPD5,EPO,EREG,ESM1,ESRRA,F3,FABP1,FARS2,FCN1,FGA,FGFR3,FNDC5,FSTL3,F…
Propensity matching: Brain damage vs T2LL	ITGB8	other	Activated	2.546	0.0127	ADAM12,ADAM17,ADAMTS1,AIF1,AK1,ALDH1A3,AMIGO2,AMY2B,APAF1,APBB1,APOE,ARHGDIA,ASGR2,ATG5,ATG7,BDNF,BECN1,C1QB,C1QC,C2,C5,CAMP,CCL2,CCL22,CCL23,CCL26,CCL27,CCL5,CCN1,CCN3,CCN4,CD163,CD226,CD274,CD300A,CD79A,CD83,CDC25B,CDK1,CELA2A,CFB,CHST3,CLEC2D,CLIC4,CMA1,CPT1B,CRIM1,CRIPTO,CRISPLD2,CSF1,CSF2,CTSB,CTSD,CXCL1,CXCL11,DIRAS3,DNAJB1,DOCK9,DSC2,DUSP4,EFNB2,EIF4H,ELK1,ELMO1,ENG,EPO,ESM1,F2,F5,FAP,FBLN…
Propensity matching: Brain damage vs T2LL	IRF3	transcription regulator	Activated	2.385	0.0245	ABL2,ACVR2B,ADAM17,ADAMDEC1,ADAMTS13,ADCYAP1,ADH1B,ADM,AGFG1,AIP,AK1,ALDH1A3,AMH,AMY2B,ANG,ANGPTL3,ANOS1,ANTXR1,APAF1,APBB1,APCDD1,APOA2,APOA5,APOBEC3G,APOE,APOL1,ARHGDIA,BAG3,BCAR3,BDNF,BDP1,BIN1,C1orf162,C1QB,C1QTNF1,C1QTNF3,C2,C5,C9,CA8,CALB1,CAMP,CAPN3,CARS1,CBL,CCL2,CCL22,CCL23,CCL25,CCL26,CCL27,CCL5,CCN1,CCN4,CD14,CD200R1L,CD22,CD226,CD274,CD58,CD83,CD86,CD93,CD96,CDC25B,CDC42BPB,CDH12,CDH1…
Propensity matching: Brain damage vs T2LL	TLR8	transmembrane receptor	Activated	2.848	0.0057	ADAM12,ADAMTS1,ADM,ALDH1A1,ALDH1A3,ALOX15B,AMIGO2,ANOS1,APCS,APEX1,APOBEC3G,APOE,APOM,ATG5,ATG7,AZGP1,BACH2,BCAR3,BDNF,BECN1,C5,CALB1,CAMP,CCL2,CCL22,CCL26,CCL27,CCN1,CCN3,CCN4,CD14,CD300A,CD58,CD83,CD86,CDC25B,CDH11,CDH3,CELF2,CFB,CHL1,CHST9,CMA1,COL18A1,CRP,CSF1,CSK,CTSB,CX3CL1,CXCL11,CXCL16,CXCL8,CYGB,DAG1,DEFB4A/DEFB4B,DES,DLG4,DOCK9,DUSP4,ECE1,EFNB2,EHF,EIF4A3,EIF4G2,ELK1,ELMO1,ENTPD1,ESM1,E…
Propensity matching: Brain damage vs T2LL	TAC4	other	Activated	2.387	0.0103	ADM,ALDH1A3,APEX1,APOBEC3G,APOE,APOM,ATG5,B3GALT6,BACH2,BCAM,BCAR3,BDNF,BECN1,CALB1,CAMP,CCL2,CCL22,CCL26,CCL27,CCN1,CCN3,CCN4,CD14,CD274,CD83,CD86,CDC25B,CDH11,CDH5,CDK1,CELF2,CFB,CHL1,CHRD,CHST3,CMA1,COL18A1,CRP,CSF1,CSF2,CSF3,CTSB,CTSD,CX3CL1,CXCL1,CXCL11,CXCL16,CXCL3,CXCL8,CYGB,DEFB4A/DEFB4B,DOCK9,DUSP4,ECE1,EFNB2,EGFR,EHF,ELMO1,EPO,EREG,ESRRA,FCGR1A,GALNT11,GCH1,GDF15,GDF9,GPT,GSTP1,HNRNPA2B…
Propensity matching: Brain damage vs T2LL	TRIM21	enzyme	Inhibited	-2.671	0.0098	ADAM12,ADAMTS1,ADM,ALDH1A3,ANOS1,APCDD1,APOBEC3G,APOE,AXIN2,BCAR3,BDNF,BLK,BMP6,C5,C9,CALB1,CAMP,CBL,CCL2,CCL22,CCL25,CCL26,CCL5,CD14,CD274,CD79A,CD83,CDC25B,CFB,CLIC4,CLPB,COL18A1,COL6A3,COLEC12,CPT1B,CRISPLD2,CRP,CSF1,CSF2,CSF3,CSF3R,CTSB,CX3CL1,CXCL11,CXCL3,DEFB4A/DEFB4B,DLG4,DMPK,DUSP4,EGFR,EHF,ELK1,ENG,EPO,EREG,ESM1,ESRRA,F3,FCGR1A,FGFR1,FLT3LG,FNDC5,FSTL3,GABARAPL1,GCH1,GDA,GDF15,GDF9,GRN,G…
Propensity matching: Brain damage vs T2LL	SKP2	other	Inhibited	-2.64	0.0012	ABL2,ACACB,ACVR2B,ADAM12,ADAM17,ADAMDEC1,ADAMTS1,ADAMTS13,ADAMTSL2,ADM,AGFG1,AHSA1,AIF1,AK1,AKR1B1,ALDH1A1,ALDH1A3,ALPI,ANGPTL3,ANTXR1,APAF1,APBB1,APOE,APOL1,APOM,ARHGAP1,ARHGAP5,ARHGDIA,ASGR2,ASPRV1,ATG5,ATG7,AXIN2,BAG3,BIN1,C1QB,C1QC,C1QL1,C1QTNF1,C1QTNF3,C8orf44-SGK3/SGK3,C9,CABP7,CAMK2B,CAMK2D,CAMKK1,CAPN3,CBL,CBLN1,CCL2,CCN4,CCNH,CCPG1,CD14,CD163,CD58,CD79A,CD83,CD86,CDC42BPB,CDH11,CDH12,CDH…
Propensity matching: Brain damage vs T2LL	FOXD1	transcription regulator	Inhibited	-3.598	0.047	ADM,ALDH1A3,ALOX15B,APOBEC3G,APOE,APOL1,ARHGAP1,ARHGDIA,ARSB,ATG5,BACH2,BCL2L1,BECN1,BMP6,BST1,C1QB,C1QC,C2,CALB1,CALCOCO2,CAMP,CAPN3,CCL15,CCL2,CCL25,CD22,CD274,CD300A,CD58,CD83,CD86,CDK1,CFB,CFP,CIRBP,CKAP4,CKB,CLEC2D,CLIC4,CLTC,COL18A1,CRIM1,CRISPLD2,CRLF1,CRP,CSF1,CSF2,CSF3,CSF3R,CSK,CTSB,CTSD,CXCL1,CXCL11,CXCL8,CYB5A,CYGB,CYTH4,DARS2,DKKL1,DOCK9,DUSP4,ECE1,EFNB2,ELK1,ESM1,ETS2,FAH,FAM162A,FA…
Propensity matching: Brain damage vs T2LL	taurochenodeoxycholate	chemical - endogenous mammalian	Activated	2.483	0.0022	ACACB,ADH1B,ADM,ALDH1A3,APOD,APOE,APOM,ATG5,AXIN2,BDNF,CALB1,CAMP,CCL22,CCL5,CCN1,CD274,CD83,CD86,CDC25B,CDH5,CDK1,CFB,CMA1,COL15A1,COL18A1,COL6A5,CRIM1,CRP,CSF1,CSF2,CTSB,CTSC,CX3CL1,CXCL1,CXCL11,CXCL14,CXCL3,CXCL8,DAG1,DEFB4A/DEFB4B,DPT,DSC2,DUSP4,EFNB2,EHF,EIF1AX,ELK1,EREG,ESM1,F3,FABP1,FAS,FBLN5,FCGR1A,FGF16,GCH1,GNS,GPT,GRN,GSTP1,HEXB,HNRNPA2B1,HSPB1,ICOS,IER3,IFNA10,IFNA14,IFNA16,IFNA4,IFNA…
Propensity matching: Brain damage vs T2LL	ARHGEF2	other	Activated	2.819	0.0027	ADM,ALDH1A3,APBB1,APEX1,APOD,APOM,ATG5,ATG7,AXIN2,BDNF,BDP1,CALB1,CCL2,CCL22,CCL5,CCN1,CCN3,CD14,CD274,CD83,CD86,CDC25B,CDH11,CDH5,CFB,CHL1,CMA1,COL18A1,CPT1B,CRP,CSF1,CSF2,CSF3,CTHRC1,CTSG,CX3CL1,CXCL1,CXCL11,CXCL16,CXCL3,CXCL8,CYGB,DEFB4A/DEFB4B,DES,DOCK9,DUSP4,EHF,ELK1,EPO,EREG,F3,FCGR1A,FCN1,GCH1,GDF15,GPT,GREM1,GSN,GSTP1,HNRNPA2B1,HSPB1,ICOS,IER3,IFNA10,IFNA14,IFNA16,IFNA4,IFNA6,IFNA7,IFNW1,…
Propensity matching: Brain damage vs T2LL	sphingosylphosphocholine	chemical - endogenous mammalian	Activated	2.053	0.0288	ADM,AKR1B1,ALDH1A1,ALDH1A3,APOBEC3G,APOE,B3GALT6,BACH2,BCAM,BCAR3,BDNF,BECN1,BOC,BPIFA1,C5,CALB1,CAMK2D,CAMP,CCL2,CCL22,CCL26,CCL27,CCL5,CCN4,CD163,CD226,CD274,CD83,CDC25B,CELF2,CFB,CHEK1,CHL1,CHRD,CHST3,CLTC,CMA1,COL18A1,CPT1B,CRP,CSF1,CSF2,CSF3,CTSB,CTSD,CX3CL1,CXCL1,CXCL11,CXCL14,CXCL8,DAG1,DEFB4A/DEFB4B,DES,DLG4,DSC2,DSG1,DUSP4,ECE1,EFNB2,EHF,ENTPD1,EPO,EREG,ESRRA,FCGR1A,FGA,FGFR3,FLT3,GALNT1…
Propensity matching: Brain damage vs T2LL	STAP2	other	Activated	2.372	0.0422	ADAM17,ADM,ALDH1A1,ALDH1A3,ANG,APBB1,APCS,APOBEC3G,APOE,ATG7,B3GALT6,BCAM,BCAR3,BDNF,BECN1,BOC,BPIFA1,C5,CALB1,CAMK2D,CAMP,CCL26,CCL27,CCN1,CCN4,CD14,CD163,CD226,CD274,CD83,CDC25B,CDH5,CFB,CHEK1,CHL1,CHST3,CLEC1B,COL18A1,CRP,CSF1,CSF3,CTSB,CTSD,CX3CL1,CXCL1,CXCL11,CXCL14,CXCL3,CXCL8,DAG1,DEFB4A/DEFB4B,DLG4,DSC2,DUSP4,ECE1,EFNB2,EGFR,EHD4,EHF,ELMO1,ENTPD1,EPO,EREG,ESM1,ESRRA,FCGR1A,FGA,FLT3,GALNT1…
Propensity matching: Brain damage vs T2LL	IL37	cytokine	Inhibited	-2.979	0.0146	ADAM19,ADM,ALDH1A3,APOBEC3G,APOE,ATG7,BACH2,BCAR3,BCL2L1,BDNF,BECN1,CALB1,CAMP,CCL2,CCL22,CCL26,CCL27,CCL5,CCN4,CD14,CD163,CD226,CD274,CD83,CD86,CD96,CDC25B,CFB,CMA1,COL18A1,CRP,CSF1,CSF2,CSF3,CTSB,CX3CL1,CXCL1,CXCL11,CXCL16,CXCL3,CXCL8,DEFB4A/DEFB4B,DES,DLG4,DUSP4,ECE1,EFNB2,EGFR,EHF,ELK1,ELMO1,EREG,ESRRA,F3,FCGR1A,FGFR1,GCH1,GDA,GDF15,GDF9,GZMA,GZMH,GZMK,GZMM,HAVCR2,HNF4A,ICAM3,ICOS,IER3,IFNA10…
Propensity matching: Brain damage vs T2LL	IL25	cytokine	Activated	2.523	0.0124	ADAM12,ALDH1A3,AMIGO2,APCS,APOE,ASPRV1,ATG5,ATG7,AXIN2,BACH2,BDNF,BECN1,CALB1,CAMP,CCL2,CCL22,CCL26,CCL27,CCL5,CCN1,CCN4,CD14,CD83,CD86,CDC25B,CDH3,CDH5,CELF2,CFB,CHST2,CLEC1B,CMA1,COL18A1,CRP,CSF1,CSF2,CSF2RA,CSF3,CTSB,CX3CL1,CXCL1,CXCL11,CXCL16,CXCL3,CXCL8,DEFB4A/DEFB4B,DES,DLG4,DUSP4,ECE1,EFNB2,EGFR,EHF,ELK1,ELMO1,EPO,F3,FAS,FCGR1A,FGA,GCH1,GDF15,GP1BA,GZMA,HSPB1,IER3,IFNA10,IFNA14,IFNA16,IFNA…
Propensity matching: Brain damage vs T2LL	ACACA	enzyme	Activated	2.263	0.0006	ACACB,ADAM12,ADM,ALDH1A3,AMIGO2,APOE,AXIN2,BACH2,BDNF,BECN1,C1QB,C1QC,CALB1,CAMP,CCL2,CCL22,CCL26,CCL27,CCL5,CCN1,CCN4,CD14,CD274,CD83,CD86,CDC25B,CDK1,CFB,CMA1,COL18A1,CSF1,CSF3,CTSB,CTSD,CX3CL1,CXCL1,CXCL11,CXCL3,DEFB4A/DEFB4B,DLG4,DUSP4,ECE1,EFNB2,EGFR,EHF,ELK1,ELMO1,EPO,EREG,F3,FAS,GCH1,GDF15,GPNMB,GPT,GREM1,HEXB,HNF4A,HSPB1,ICOS,IER3,IFNA10,IFNA14,IFNA16,IFNA4,IFNA6,IFNA7,IFNW1,IGF2,IGFBP2,I…
Propensity matching: Brain damage vs T2LL	streptomycin	chemical drug	Activated	2.035	0.0319	ACVR2B,ADAMDEC1,AGFG1,AIF1,ALDH1A1,ANGPTL3,APAF1,APOA5,APOE,APOL1,ARHGAP5,ARHGDIA,ATG5,AXIN2,B3GALT6,BACH2,BCAM,BCAR3,BDNF,BECN1,BOC,BPIFA1,C1QB,C5,C8orf44-SGK3/SGK3,CACYBP,CALB1,CAMK2D,CAMKK1,CBLN1,CCL2,CCN4,CCNB1IP1,CD14,CD163,CD226,CD274,CD86,CDC25B,CDH5,CDH6,CDK1,CELF2,CFB,CHEK1,CHL1,CHRD,CHST3,CLPB,COL6A3,CRP,CSF1,CSF3,CSF3R,CSNK2A2,CTSB,CTSC,CX3CL1,CXCL14,DAG1,DES,DUSP4,ECI2,EFNB2,EGFR,EHF,…
Propensity matching: Brain damage vs T2LL	nickel chloride	chemical toxicant	Activated	2.182	0.0175	ADM,ALDH1A3,APOA5,APOE,ATG5,ATG7,AXIN2,B3GALT6,BCAM,BCL2L1,BDNF,CALB1,CAMP,CCL2,CCL22,CCL25,CCL5,CCN1,CD274,CD83,CD86,CDC25B,CDK1,CFB,CHST3,COL18A1,CRP,CSF1,CSF2,CTSB,CTSD,CX3CL1,CXCL1,CXCL11,CXCL16,CXCL3,CXCL8,DEFB4A/DEFB4B,DLG4,EHD4,EHF,EIF1AX,EPO,ESM1,FAS,FBLN5,FCGR1A,GALNT11,GCH1,GPI,GREM1,GRN,GSTP1,HAVCR2,HSPB1,ICOS,IFNA10,IFNA14,IFNA16,IFNA4,IFNA6,IFNA7,IFNW1,IGF2,IGFBP2,IGFBP6,IL12A,IL15,I…
Propensity matching: Brain damage vs T2LL	S1PR2	G-protein coupled receptor	Activated	2.871	0.0455	ADAM12,ADAMDEC1,ADAMTS1,AGFG1,AIP,ALDH1A1,APOBEC3G,APOE,ARHGAP5,ARHGDIA,ARSB,ATG7,B3GALT6,BCAM,BCAR3,BDNF,BECN1,BIN1,BOC,BPIFA1,C1QC,C5,CALB1,CAMK2D,CAMP,CBL,CCL22,CCL26,CCL27,CCL5,CCN1,CCN4,CD14,CD163,CD226,CD83,CDC25B,CHEK1,CHL1,CHST3,CKLF,COL18A1,COL9A1,CRP,CRYZ,CSF1,CSF2,CSF3,CTNNA2,CTSB,CTSD,CX3CL1,CXCL1,CXCL14,CXCL3,DAG1,DLG4,DOCK9,DSC2,DUSP4,ECE1,ECI2,EFNB2,EHF,EIF1AD,ELMO1,ENTPD1,EREG,ERP…
Propensity matching: Brain damage vs T2LL	bosentan	chemical drug	Inhibited	-2.236	0.0022	ADAM12,ADAM19,ADM,ALDH1A3,APOBEC3G,APOD,ATG5,ATG7,BCAR3,BDNF,BDP1,BECN1,CALB1,CAMP,CCL2,CCL22,CCN1,CD274,CD83,CD86,CDC25B,CDC42,CDH5,CDK1,CFB,CHRD,COL18A1,CRIM1,CRP,CSF1,CSF2,CX3CL1,CXCL1,CXCL11,CXCL16,CXCL3,CXCL8,DEFB4A/DEFB4B,DSC2,DSG1,DUSP4,ECE1,EGFR,EHF,ELK1,ENAH,EREG,ESRRA,F3,FABP3,FCGR1A,GCH1,GDF15,GDF9,GRN,HSPA1A/HSPA1B,HSPB1,ICAM3,ICOS,IER3,IFNA10,IFNA14,IFNA16,IFNA4,IFNA6,IFNA7,IFNAR1,IF…
Propensity matching: Brain damage vs T2LL	Map3k7	kinase	Activated	2.08	0.041	ACACB,ADAMTS1,ADM,ALDH1A1,ALDH1A3,ALOX15B,ANOS1,APCS,APEX1,APOBEC3G,APOD,APOM,ATG5,AXIN2,AZGP1,B3GALT6,BACH2,BCAM,BCAR3,BCL2L1,BDNF,BDP1,BLK,BMP6,CALB1,CAMKK1,CAMP,CAPN3,CCL26,CCL27,CCL5,CCN1,CCN4,CD14,CD163,CD274,CD79A,CDC25B,CDC42,CDH11,CELF2,CFB,CHCHD10,CHEK1,CHGB,CHL1,CHRD,CHST3,CLIC4,CMA1,COL18A1,COL6A3,COL9A1,CPE,CPT1B,CRISPLD2,CRLF1,CSF2,CSF2RA,CSF3R,CSK,CTSB,CTSD,CX3CL1,CYGB,DAG1,DEFB4A/D…
Propensity matching: Brain damage vs T2LL	ritlecitinib	chemical drug	Inhibited	-2.53	0.0001	ADAM17,ALOX15B,APOBEC3G,ARHGAP1,ARHGDIA,ARSB,BACH2,BDNF,BPIFA1,CAMK2D,CCL2,CCL23,CCL26,CD14,CD163,CD22,CD274,CD300A,CD58,CD83,CD86,CD96,CDK1,CHST3,CKAP4,CKB,CLTC,COL18A1,CRISPLD2,CSF1,CSF2,CSF3,CSF3R,CTSC,CX3CL1,CXCL1,CXCL11,CXCL16,CXCL8,CYB5A,CYTH4,DARS2,DEFB4A/DEFB4B,DKKL1,DOCK9,F3,FAM162A,FBL,FCGR1A,FCRL1,FCRL6,FLRT2,FLT3LG,GDF15,GPI,GPLD1,GPT,GRN,GZMA,GZMH,GZMK,HAVCR2,HSPA1A/HSPA1B,ICOS,IFNAR…
Propensity matching: Brain damage vs T2LL	MAL	other	Activated	2.339	0.0473	ADAM12,AIF1,ALDH1A3,ANG,APBB1,APCS,APOA5,APOB,APOBEC3G,APOD,ARSB,ASPRV1,ATG5,B3GALT6,BCAM,BCAR3,BDNF,BDP1,BECN1,BIN1,C1QB,CALB1,CAMP,CBL,CCL22,CCL26,CCL27,CCN1,CCN4,CD83,CDC25B,CDH12,CELF2,CHRD,CHST3,CKLF,CMA1,COL18A1,COL9A1,CRIM1,CRP,CSF1,CSF2,CSF2RA,CSF3,CTNNA2,CTSB,CTSD,CX3CL1,CXCL16,CXCL3,CYGB,DEFB4A/DEFB4B,DES,DNAJB9,DOCK9,DUSP4,ECE1,EFNB2,EGFR,EHD4,EHF,EIF1AD,ENG,EPO,EREG,ERP29,ESM1,ESRRA,F…
Propensity matching: Brain damage vs T2LL	ADAMTS5	peptidase	Activated	2.18	0.033	ADAM12,ADAM17,ADM,ALDH1A3,APAF1,APOE,ATG7,B3GALT6,BACH2,BCAM,BCL2L1,BDNF,BECN1,C1QB,C1QC,C1QTNF3,CALB1,CAMK2B,CAMP,CCL26,CCL27,CCN4,CD14,CD163,CD226,CD83,CD86,CDC25B,CFB,CHGB,CHST3,COL18A1,COL6A3,CSF1,CSF2RA,CSF3,CTSD,CXCL11,CXCL14,CXCL3,CXCL8,DAG1,DEFB4A/DEFB4B,DPT,DSC2,DUSP4,ECE1,EFNB2,EGFR,EHF,ELMO1,ENG,EPO,EREG,F2,FAM171A1,FAS,FCGR1A,GALNT11,GCH1,GP1BA,GPT,GREM1,GRN,GZMH,HNF4A,HNRNPA2B1,HSPB1…
Propensity matching: Brain damage vs T2LL	TNFRSF12A	transmembrane receptor	Activated	2.648	0.0035	ALDH1A3,APAF1,APEX1,APOE,APOM,ATG5,ATG7,B3GALT6,BACH2,BCAM,BCL2L1,BDNF,BECN1,CALB1,CCL2,CCL22,CCL5,CD14,CD163,CD83,CD86,CDC25B,CDK1,CFB,CHST3,CMA1,COL18A1,CPT1B,CRP,CSF1,CTHRC1,CTSD,CTSG,CX3CL1,CXCL1,CXCL11,CXCL3,CXCL8,DEFB4A/DEFB4B,DES,EGFR,EHF,ELK1,ELMO1,EPO,F3,FAS,FCGR1A,FCN1,GABARAPL1,GALNT11,GCH1,GDF15,GSN,HNF4A,HSPB1,IARS1,ICOS,IER3,IFNA10,IFNA14,IFNA16,IFNA4,IFNA6,IFNA7,IFNW1,IGF2,IGFBP2,I…
Propensity matching: Brain damage vs T2LL	TRAF	group	Activated	2.894	0.0062	ALDH1A3,ALOX15B,APCS,APOA5,APOBEC3G,APOE,ATG5,AZGP1,BCAR3,BCL2L1,BDNF,BECN1,BST1,CALB1,CAMP,CCL22,CCL27,CCL5,CD14,CD83,CDC25B,CDH3,CDH5,CDK1,COL18A1,COL6A3,CRP,CSF1,CSF2,CSF2RA,CSF3,CSK,CTSB,CTSD,CX3CL1,CXCL11,CXCL16,CXCL8,DAG1,DEFB4A/DEFB4B,DUSP4,EGFR,EHF,EIF4G2,ELK1,ENTPD1,EPO,EREG,ESM1,ESRRA,FBLN5,FCGR1A,FGA,GABARAPL1,GDF15,GDF9,GRN,GSTP1,HSPB1,ICAM3,ICOS,IER3,IFNA10,IFNA14,IFNA16,IFNA4,IFNA6,…
Propensity matching: Brain damage vs T2LL	AKAP13	other	Activated	2.053	0.0265	ADAMTS1,ADM,ALDH1A3,APEX1,APOE,BACH2,BDNF,BECN1,BLK,C8orf44-SGK3/SGK3,CALB1,CCL22,CCN1,CCT7,CD14,CD274,CD79A,CD83,CD86,CD93,CDC25B,CDH11,CDH12,CDH15,CDH3,CDH5,CFB,CMA1,COL18A1,CPT1B,CRLF1,CRP,CRYZ,CSF1,CSF2,CSF3,CSF3R,CST8,CTHRC1,CTNNA2,CTSD,CTSG,CX3CL1,CXCL11,CXCL16,DEFB4A/DEFB4B,DES,DPYSL3,DSC2,DUT,EGFR,EHF,ELK1,ELMO1,EREG,F3,F5,FAP,FAS,FBL,FBLN1,FBLN5,FCGR1A,FCN1,FGFR1,FGFR3,GCH1,GDF15,GDF9,GP…
Propensity matching: Brain damage vs T2LL	TRIP6	cytokine	Activated	2.298	0.0013	ADM,AIF1,ALDH1A3,AMH,APOBEC3G,APOE,BCAR3,BCL2L1,BDNF,BIN1,CALB1,CAMP,CBL,CCL2,CCL22,CCL5,CCN1,CD274,CD83,CD86,CDC25B,CDH5,CFB,CKLF,COL18A1,COL9A1,CRP,CSF1,CSF2,CSF3,CTSD,CX3CL1,CXCL1,CXCL11,CXCL3,CXCL8,DEFB4A/DEFB4B,DOCK9,DUSP4,EGFR,EHF,EIF1AD,ELK1,EREG,ESRRA,F3,FCGR1A,GCH1,GDF15,GDF9,GREM1,HSPB1,ICAM3,ICOS,IER3,IFNA10,IFNA14,IFNA16,IFNA4,IFNA6,IFNA7,IFNAR1,IFNW1,IGF2,IGFBP2,IGHM,IL15,IL23A,IL24,…
Propensity matching: Brain damage vs T2LL	alpha catenin	group	Inhibited	-3.145	0.0306	ADAMTS1,ADM,ALDH1A1,ALDH1A3,APOE,APOM,AXIN2,BACH2,BCL2L1,BDNF,C1QTNF3,CALB1,CAMP,CCL2,CCL22,CCL5,CCN3,CCN4,CD14,CD274,CD83,CD86,CDC25B,CDH11,CFB,COL15A1,COL18A1,COL6A3,CPT1B,CRIPTO,CRP,CSF1,CSF2,CSF3,CTSB,CX3CL1,CXCL11,CXCL3,CXCL8,DEFB4A/DEFB4B,DIXDC1,DLG4,DUT,ECRG4,EGFR,EHF,ELK1,ELMO1,ENG,EPHB4,EREG,F3,FABP1,FAS,FCGR1A,FGF8,GCH1,GPNMB,GREM1,HNF4A,HSPB1,ICOS,IER3,IFNA10,IFNA14,IFNA16,IFNA4,IFNA6,…
Propensity matching: Brain damage vs T2LL	NF2	other	Inhibited	-2.224	0.0491	ADAM17,ADM,ALDH1A1,ALDH1A3,ANOS1,APBB1,APOA5,APOBEC3G,ATG5,B3GALT6,BACH2,BCAM,BCAR3,BDNF,BECN1,BIN1,BOC,BPIFA1,C5,CAMK2D,CBL,CCL22,CCN3,CD14,CD163,CD226,CD274,CD83,CDC25B,CDH3,CDH5,CELF2,CHEK1,CHL1,CHST3,CKLF,CLEC1B,CLIC4,CMA1,COL9A1,CSF1,CSF2,CSF3,CTSB,CX3CL1,CXCL11,CXCL14,DAG1,DLG4,DOCK9,DSC2,DUSP4,EFNB2,EGFR,EIF1AD,ELK1,ENTPD1,EPO,EREG,ESRRA,FAM171A1,FBLN5,FCGR1A,FGA,FLT3,GALNT11,GBP6,GDA,GDF1…
Propensity matching: Brain damage vs T2LL	RAMP2	G-protein coupled receptor	Activated	2.105	0.0145	ADM,ALDH1A3,ANTXR1,APOA5,APOBEC3G,ATG5,ATG7,BCAR3,BCL2L1,BDNF,CALB1,CAMP,CCL2,CCL22,CCL26,CCL27,CCL5,CCN4,CD14,CD274,CD83,CD86,CDC25B,CFB,CMA1,COL18A1,CRP,CSF1,CSF2,CSF3,CTSB,CTSD,CX3CL1,CXCL1,CXCL11,CXCL3,CXCL8,DEFB4A/DEFB4B,DES,DUSP4,ECE1,EFNB2,EGFR,EHF,ELK1,ENTPD1,EREG,ESRRA,F3,FBLN5,FCGR1A,GCH1,GDF15,GDF9,GSTP1,HNF4A,HSPA1A/HSPA1B,HSPB1,ICAM3,ICOS,IER3,IFNA10,IFNA14,IFNA16,IFNA4,IFNA6,IFNA7,I…
Propensity matching: Brain damage vs T2LL	SFRP	group	Inhibited	-2.393	0.0396	ADM,AIF1,AIP,ALOX15B,APAF1,APBB1,APCDD1,APCS,APEX1,APOB,APOD,APOL1,ARSB,ATG5,AZGP1,B3GALT6,BACH2,BCAM,BCL2L1,BDP1,BIN1,BLK,BMP6,BST1,C1QB,C1QC,C8orf44-SGK3/SGK3,CALB1,CAMP,CAPN3,CCL2,CCL25,CCL26,CCL27,CCL5,CD14,CD226,CD300A,CD79A,CD83,CDH15,CDH3,CDK8,CELF2,CHCHD10,CHEK1,CHGB,CHL1,CHRD,CHST3,CKB,CLIC4,CMA1,COL18A1,COL6A3,COL9A1,COLEC12,CPE,CRISPLD2,CRLF1,CRYZ,CSF2RA,CSF3,CSK,CSNK2A2,CST7,CTHRC1,CT…
Propensity matching: Brain damage vs T2LL	anti-benzo(a)pyrene-diol-epoxide	chemical toxicant	Activated	2.123	0.0171	ADM,APAF1,APOA5,APOBEC3G,APOE,ATG5,AXIN2,B3GALT6,BCAM,BCAR3,BDNF,BECN1,CAMP,CCL22,CCL26,CCN1,CCN3,CD14,CD163,CD274,CD83,CD86,CDC25B,CDH11,CELF2,CHEK1,CHL1,CHST3,CMA1,CRP,CSF1,CSF2,CSF3,CTSD,CXCL1,CXCL11,CXCL14,CXCL16,CXCL3,CXCL8,CYGB,DAG1,DEFB4A/DEFB4B,DES,DLG4,DOCK9,DSC2,DUSP4,EFNB2,EIF1AX,ELK1,EPO,ESRRA,FBLN5,GABARAPL1,GALNT11,GDF15,GDF9,GPT,GREM1,GRN,GSTP1,HNF4A,HSPB1,IARS1,ICAM3,IFNAR1,IFNW1,…
Propensity matching: Brain damage vs T2LL	glycyrrhizic acid	chemical drug	Inhibited	-2.057	0.0073	ADM,AIF1,ALDH1A3,APAF1,APOBEC3G,APOE,ATG5,ATG7,BCAR3,BDNF,CALB1,CAMP,CCL2,CCL22,CCL26,CCL5,CD163,CD274,CD58,CD83,CD86,CDC25B,CDK1,CELF2,CFB,COL18A1,CRP,CSF1,CSF2,CSF3,CX3CL1,CXCL1,CXCL11,CXCL3,CXCL8,DEFB4A/DEFB4B,DES,DUSP4,EGFR,EHF,ELK1,EPO,EREG,ESRRA,F3,FCGR1A,FGA,GCH1,GDF15,GDF9,GSTP1,HNF4A,HSPB1,ICAM3,ICOS,IER3,IFNA10,IFNA14,IFNA16,IFNA4,IFNA6,IFNA7,IFNAR1,IFNW1,IGFBP2,IL11,IL12RB2,IL15,IL1R1,…
Propensity matching: Brain damage vs T2LL	TNFSF14	cytokine	Activated	2.152	0.0228	ADAM17,ADM,ALDH1A3,APOA5,APOD,ATG5,B3GALT6,BCAM,BCL2L1,BDNF,BDP1,BECN1,CALB1,CAMP,CCL2,CCL22,CCL26,CCL27,CCL5,CCN4,CD274,CD83,CD86,CDC25B,CDH5,CDK1,CFB,CHRD,CHST3,CMA1,COL18A1,CRP,CSF1,CSF2,CSF3,CTSB,CTSD,CX3CL1,CXCL1,CXCL11,CXCL16,CXCL3,DEFB4A/DEFB4B,DUSP4,ECE1,EFNB2,EGFR,EHF,EPO,FBLN5,FCGR1A,GALNT11,GCH1,GSTP1,HMGB1,HSPB1,ICOS,IFNA10,IFNA14,IFNA16,IFNA4,IFNA6,IFNA7,IFNW1,IGF2,IGFBP2,IL11,IL12A,…
Propensity matching: Brain damage vs T2LL	LTF	other	Activated	3.307	0.0193	ADM,AIF1,ALDH1A3,ANG,APOD,ATG5,ATG7,AXIN2,BACH2,BDNF,BDP1,BECN1,CALB1,CCL2,CCL22,CCL25,CCL5,CD163,CD274,CD83,CD86,CDC25B,CDH5,CFB,COL18A1,CRP,CSF1,CSF2,CSF3,CTSB,CX3CL1,CXCL1,CXCL11,CXCL3,CXCL8,DEFB4A/DEFB4B,DLG4,DUSP4,EHF,ELK1,ELMO1,EREG,ESRRA,F3,FAS,FCGR1A,GCH1,GDF15,GRN,HNF4A,HSPB1,IER3,IFNA10,IFNA14,IFNA16,IFNA4,IFNA6,IFNA7,IFNW1,IGFBP2,IGFBP6,IL11,IL12A,IL15,IL23A,IL24,IL32,IL33,IL5,INS,ISG1…
Propensity matching: Brain damage vs T2LL	colistin	biologic drug	Activated	2.117	0.0004	ADM,AK1,ALDH1A3,APOBEC3G,APOD,APOE,ARHGAP5,BCAR3,BCL2L1,BDNF,BMP6,C1QB,CALB1,CAMP,CCL2,CCL22,CCL5,CD274,CD83,CD86,CDC25B,CDH5,CFB,CFP,COL18A1,CRP,CSF1,CSF2,CTSB,CX3CL1,CXCL1,CXCL11,CXCL3,CXCL8,DEFB4A/DEFB4B,DUSP4,EGFR,EHF,ELK1,EREG,ESRRA,F3,FCGR1A,GCH1,GDF15,GDF9,HAVCR2,HSPB1,ICAM3,ICOS,IER3,IFNA10,IFNA14,IFNA16,IFNA4,IFNA6,IFNA7,IFNAR1,IFNW1,IGFBP2,IL15,IL23A,IL24,IL32,IL5,ISL1,ITCH,ITGB5,JAG1,K…
Propensity matching: Brain damage vs T2LL	curdlan	chemical - endogenous non-mammalian	Activated	2.152	0.039	ADM,ALDH1A3,APEX1,APOBEC3G,APOE,APOM,ATG5,ATG7,BACH2,BCAR3,BDNF,BECN1,C1QB,CALB1,CAMP,CCL22,CCL26,CCL5,CCN1,CCN3,CD14,CD274,CD83,CD86,CDC25B,CDH11,CDH12,CELF2,CFB,CHL1,CLEC1B,COL18A1,CRP,CSF1,CSF2,CSF3,CTSD,CX3CL1,CXCL1,CXCL11,CXCL16,CXCL3,CXCL8,CYGB,DEFB4A/DEFB4B,DES,DOCK9,DUSP4,EGFR,EHF,ELK1,ELMO1,EREG,ESRRA,F3,FCGR1A,GCH1,GDF15,GDF9,GP1BA,GPLD1,GPT,GSTP1,HNRNPA2B1,HSPB1,ICAM3,ICOS,IER3,IFNA10,…
Propensity matching: Brain damage vs T2LL	REN	peptidase	Activated	2.395	0.0013	ADM,ALDH1A3,APOBEC3G,APOE,BCAR3,BCL2L1,BDNF,BECN1,CALB1,CAMP,CCL2,CCL22,CCL5,CD274,CD83,CD86,CDC25B,CDH5,CFB,CHRD,COL18A1,CRP,CSF1,CSF2,CX3CL1,CXCL1,CXCL11,CXCL3,DEFB4A/DEFB4B,DLG4,DUSP4,EGFR,EHF,ELK1,EREG,ESRRA,F3,F5,FCGR1A,GCH1,GDF15,GDF9,HSPB1,ICAM3,ICOS,IER3,IFNA10,IFNA14,IFNA16,IFNA4,IFNA6,IFNA7,IFNAR1,IFNW1,IGFBP2,IL15,IL23A,IL24,IL3,IL32,IL33,IL5,ISL1,ITCH,JAG1,KDR,KRT17,KRT18,KYNU,LEP,LTB…
Propensity matching: Brain damage vs T2LL	CAMLG	other	Activated	2.028	0.016	ADAM17,ADCYAP1,AIF1,AKR1B1,ASPRV1,ATG7,AXIN2,BACH2,BCL2L1,BECN1,BLK,C1QTNF1,C2,CCL2,CCL23,CCL25,CCN1,CCN4,CCNH,CD14,CD163,CD274,CD79A,CD86,CDK1,CHRDL2,CKAP4,CPT1B,CSF1,CSF2,CSF2RA,CSF3,CSF3R,CTSC,CTSD,CX3CL1,CXCL1,CXCL16,CXCL3,CXCL8,CYGB,DEFB119,DES,DLG4,DOK2,EHD4,EPO,EREG,ESM1,F3,FABP1,FABP3,FAM162A,FAS,FCGR1A,FGF16,FGFR3,GADD45GIP1,GDF15,GPI,GPNMB,HAVCR2,HEPACAM2,HMGB1,HNF4A,ICOS,IER3,IGFBP6,IG…
Propensity matching: Brain damage vs T2LL	CENPJ	transcription regulator	Activated	2.058	0.0288	ADM,ALDH1A1,ALDH1A3,APOE,BCL2L1,BDNF,BECN1,BOC,BPIFA1,C5,CALB1,CAMK2D,CAMP,CCL2,CCL22,CCL5,CD14,CD163,CD226,CD274,CD83,CDC25B,CDH5,CDK1,CFB,CHEK1,CHL1,COL18A1,CRP,CSF1,CSF2,CSF3,CTSB,CX3CL1,CXCL1,CXCL11,CXCL14,CXCL3,CXCL8,DEFB4A/DEFB4B,EHF,ELK1,ELMO1,ENTPD1,F3,FCGR1A,FGA,FLT3,GBP6,GCH1,GDF15,GSTP1,GZMA,GZMK,HAVCR2,HNF4A,HSPB1,IER3,IFNA10,IFNA14,IFNA16,IFNA4,IFNA6,IFNA7,IFNW1,IGF2,IGFBP2,IL11,IL12…
Propensity matching: Brain damage vs T2LL	mir-31 (includes others)	microRNA	Inhibited	-2.377	0.0132	ADH1B,ADM,AKR1B1,ALDH1A3,APCDD1,APOB,APOE,ASPRV1,BACH2,BCL2L1,BDNF,BECN1,BIN1,CALB1,CAMP,CCL2,CCL22,CCL5,CD14,CD274,CD83,CD86,CDC25B,CDH5,CFB,CKAP4,COL18A1,CPB2,CRP,CSF1,CSF2,CSF2RA,CSF3R,CX3CL1,CXCL1,CXCL11,CXCL3,CXCL8,DEFB4A/DEFB4B,DYNLT3,EFNB2,EHF,ELK1,ELMO1,F3,FAS,FCGR1A,GCH1,GDF15,HNF4A,HSPB1,ICOS,IFNA10,IFNA14,IFNA16,IFNA4,IFNA6,IFNA7,IFNW1,IGFBP2,IL12A,IL12B,IL15,IL23A,IL24,IL32,IL5,IRF6,I…
Propensity matching: Brain damage vs T2LL	MC-1568	chemical reagent	Inhibited	-2.804	0.0005	ADAM12,ADAMTS1,ADM,ALDH1A3,APOE,AXIN2,BCL2L1,BMP6,CALB1,CAMP,CCL2,CCL22,CCL5,CD274,CD79A,CD83,CD86,CDC25B,CDH5,CFB,COL18A1,COL6A3,CPT1B,CRISPLD2,CRP,CSF1,CSF2,CX3CL1,CXCL1,CXCL11,CXCL3,CXCL8,DEFB4A/DEFB4B,DUSP4,EHF,ELK1,ENG,EREG,ESM1,F3,FAS,FCGR1A,FNDC5,FSTL3,GCH1,HNF4A,HSPB1,ICOS,IER3,IFNA10,IFNA14,IFNA16,IFNA4,IFNA6,IFNA7,IFNW1,IGFBP2,IL11,IL12A,IL23A,IL24,IL32,ISG15,ISL1,ITCH,ITGB5,JAG1,JAM2,K…
Propensity matching: Brain damage vs T2LL	CD-NP	biologic drug	Inhibited	-2.773	0.0023	ADAM12,ADAMTS1,AKR1B1,ALDH1A3,APOE,AXIN2,BCL2L1,BECN1,BMP6,CALB1,CAMK2D,CAMP,CBLN1,CCL2,CCL22,CCL26,CCL27,CCN1,CCN3,CCN4,CD274,CD79A,CD83,CD86,CDC25B,CDH5,CFB,CMA1,COL18A1,COL6A3,CRISPLD2,CRP,CSF1,CTSB,CX3CL1,CXCL1,CXCL11,CYGB,DEFB4A/DEFB4B,DUSP4,ECE1,EFNB2,EHF,ELK1,ENG,ENTPD1,EPO,EREG,ESM1,F3,FAS,FCGR1A,FNDC5,FSTL3,GCH1,HNF4A,HSPB1,ICOS,IER3,IFNA10,IFNA14,IFNA16,IFNA4,IFNA6,IFNA7,IFNW1,IGFBP2,IL…
Propensity matching: Brain damage vs T2LL	VMP1	transporter	Activated	2	0.0006	ADM,ALDH1A3,APOA5,APOE,ATG5,BCL2L1,BDNF,CALB1,CAMP,CCL2,CCL22,CCL5,CD274,CD83,CD86,CDC25B,CFB,COL18A1,CRP,CSF1,CSF2,CTSD,CX3CL1,CXCL1,CXCL11,CXCL3,CXCL8,DEFB4A/DEFB4B,EHF,ELK1,F3,FAS,FBLN5,FCGR1A,GCH1,GSTP1,HSPB1,ICOS,IER3,IFNA10,IFNA14,IFNA16,IFNA4,IFNA6,IFNA7,IFNW1,IGF2,IGFBP2,IL12A,IL12B,IL15,IL23A,IL24,IL32,IL33,IL5,INS,ISL1,ITCH,JAG1,KDR,KRT17,KYNU,LEP,LTB,MAP2K4,MBL2,MCL1,MMP1,MMP10,MMP12,M…
Propensity matching: Brain damage vs T2LL	erbstatin	chemical - endogenous non-mammalian	Inhibited	-2	0.0007	ADM,ALDH1A3,APOA5,APOE,ATG5,BCL2L1,BDNF,CALB1,CAMP,CCL2,CCL22,CCL5,CD274,CD83,CD86,CDC25B,CFB,COL18A1,CRP,CSF1,CSF2,CTSD,CX3CL1,CXCL1,CXCL11,CXCL3,CXCL8,DEFB4A/DEFB4B,EHF,ELK1,F3,FAS,FBLN5,FCGR1A,GCH1,GSTP1,HSPB1,ICOS,IER3,IFNA10,IFNA14,IFNA16,IFNA4,IFNA6,IFNA7,IFNW1,IGF2,IGFBP2,IL12A,IL12B,IL15,IL23A,IL24,IL32,IL33,IL5,INS,ISL1,ITCH,JAG1,KDR,KRT17,KYNU,LEP,LTB,MAP2K4,MBL2,MCL1,MMP1,MMP10,MMP12,M…
Propensity matching: Brain damage vs T2LL	IMPDH2	enzyme	Inhibited	-2.12	0.0413	ADM,ALDH1A3,ALOX15B,APOA5,APOE,ATG5,ATG7,AZGP1,BACH2,BCL2L1,BDNF,BECN1,CALB1,CAMP,CCL22,CCL25,CCL26,CCL5,CD14,CD274,CD83,CD86,CDC25B,CDH3,CDH5,CFB,CHEK1,COL18A1,CRP,CSF1,CSF2,CSF3,CSK,CTSB,CTSD,CX3CL1,CXCL11,CXCL16,CXCL8,DAG1,DEFB4A/DEFB4B,DES,DLG4,EHF,EIF4G2,ELK1,ELMO1,EPO,EREG,ESM1,FAS,FBLN5,FCGR1A,GCH1,GDF15,GP1BA,GRN,GSTP1,HNF4A,HSPB1,ICOS,IER3,IFNA10,IFNA14,IFNA16,IFNA4,IFNA6,IFNA7,IFNW1,IGF…
Propensity matching: Brain damage vs T2LL	PIK3R	group	Activated	2.137	0.0013	ADM,ALDH1A3,APOA5,APOE,ATG5,BCL2L1,BDNF,BECN1,CALB1,CAMP,CCL2,CCL22,CCL5,CD14,CD274,CD83,CD86,CDC25B,CFB,CHRD,COL18A1,CRP,CSF1,CSF2,CTSD,CX3CL1,CXCL1,CXCL11,CXCL3,CXCL8,DNAJB9,EHF,ELK1,ENG,EPO,FBLN5,FCGR1A,GCH1,GSTP1,HSPB1,ICOS,IER3,IFNA10,IFNA14,IFNA16,IFNA4,IFNA6,IFNA7,IFNW1,IGF2,IGFBP2,IL15,IL23A,IL24,IL3,IL32,IL33,IL5,INS,ISG15,ISL1,ITCH,ITGB5,JAG1,KDR,KRT17,KYNU,LEP,LTB,MAP2K4,MBL2,MCL1,MMP1…
Propensity matching: Brain damage vs T2LL	ZO1/ZO2	group	Activated	2.373	0.001	ADAMTS1,ALDH1A1,ALDH1A3,APOD,APOE,ATG7,B3GALT6,BCAM,BDNF,BECN1,C1QTNF1,CALB1,CAMP,CCL22,CCL5,CCN1,CCN4,CD83,CD86,CDC25B,CDH15,CDK1,CFB,CHRD,CHRDL2,CHST3,COL18A1,CRIPTO,CRP,CSF1,CSF3,CTSD,CX3CL1,CXCL1,CXCL11,CXCL3,DEFB4A/DEFB4B,DPYSL3,EFNB2,EGFR,EHF,ELK1,EPO,F3,FCGR1A,FGFR3,GALNT11,GCH1,GSN,HSPB1,ICOS,IER3,IFNA10,IFNA14,IFNA16,IFNA4,IFNA6,IFNA7,IFNW1,IGF2,IGFBP2,IL12A,IL12B,IL15,IL1R1,IL23A,IL24,I…
Propensity matching: Brain damage vs T2LL	AGAP2	enzyme	Activated	2.167	0.0454	ADM,AIP,AKR1B1,ALDH1A3,APOA5,APOBEC3G,APOE,ATG7,B3GALT6,BCAM,BCAR3,BCL2L1,BDNF,C1QC,CALB1,CAMP,CCL2,CCL22,CCL5,CD83,CD86,CDC25B,CDH5,CDK1,CFB,CHST3,CLEC1B,CLTC,COL18A1,CPT1B,CRP,CRYZ,CSF1,CSF2,CTSD,CX3CL1,CXCL1,CXCL11,CXCL3,CXCL8,DAG1,DEFB4A/DEFB4B,DLG4,DUSP4,EFNB2,EHF,EPO,EREG,ESRRA,FBLN5,FCGR1A,FGFR3,GALNT11,GCH1,GDF15,GDF9,GP1BA,GSTP1,HAVCR2,HSPA1A/HSPA1B,HSPB1,ICAM3,ICOS,IFNA10,IFNA14,IFNA16,…
Propensity matching: Brain damage vs T2LL	NPR1	enzyme	Inhibited	-2.874	0.0029	ADAM12,ADAMTS1,AKR1B1,ALDH1A3,APOE,AXIN2,BCL2L1,BECN1,BMP6,CALB1,CAMK2D,CAMP,CBLN1,CCL2,CCL22,CCL26,CCL27,CCN1,CCN3,CCN4,CD274,CD79A,CD83,CD86,CDC25B,CDH5,CFB,CMA1,COL18A1,COL6A3,CRISPLD2,CRP,CSF1,CTSB,CX3CL1,CXCL1,CXCL11,CYGB,DEFB4A/DEFB4B,DUSP4,ECE1,EFNB2,EHF,ELK1,ENG,EPO,EREG,ESM1,F3,FAS,FCGR1A,FNDC5,FSTL3,GCH1,HNF4A,HSPB1,ICOS,IER3,IFNA10,IFNA14,IFNA16,IFNA4,IFNA6,IFNA7,IFNW1,IGFBP2,IL11,IL12…
Propensity matching: Brain damage vs T2LL	GRM	group	Activated	2.168	0.0107	ADAM12,ADCYAP1,ADM,APEX1,APOA5,APOE,ASPRV1,ATG5,BCL2L1,BDNF,CALB1,CAMP,CCL2,CCL22,CCL26,CCL27,CCL5,CCN1,CCN4,CD163,CD274,CD83,CD86,CDC25B,CFB,CHGB,CMA1,COL18A1,CRP,CSF1,CSF2,CSF3,CTSB,CTSD,CX3CL1,CXCL1,CXCL11,CXCL3,CXCL8,DEFB4A/DEFB4B,DLG4,DUSP4,ECE1,EFNB2,EGFR,EHF,ELK1,F3,FAS,FBLN5,FCGR1A,GCH1,GJD2,GSTP1,HSPB1,ICOS,IER3,IFNA10,IFNA14,IFNA16,IFNA4,IFNA6,IFNA7,IFNW1,IGF2,IGFBP2,IL12A,IL15,IL23A,IL…
Propensity matching: Brain damage vs T2LL	linsidomine	chemical drug	Activated	2.043	0.0153	ADM,AIF1,ALDH1A1,AMIGO2,ANGPTL3,ANTXR1,APAF1,APCDD1,APCS,APOB,APOBEC3G,APOD,APOE,ATG5,ATG7,BCAR3,BDNF,BDP1,C1QC,C2,CAMP,CCL22,CCL26,CCL27,CCN4,CD14,CD163,CD83,CD86,CDC25B,CDH11,CDH3,CDH5,CDK1,CDKN3,CHEK1,CHRD,CIRBP,CMA1,CPB2,CRP,CSF2,CSF3,CSF3R,CTSB,CTSC,CYB5A,DEFB4A/DEFB4B,DLG4,DUSP4,DUT,ECE1,EFNB2,ELK1,EPO,ESRRA,F3,FBLN1,FCGR1A,FSTL3,GABARAPL1,GDF15,GDF9,GPT,GREM1,HSPA1A/HSPA1B,HSPB1,ICAM3,IFNA…
Propensity matching: Brain damage vs T2LL	IL4, IL13	group	Activated	2.574	0.0006	ADAM17,ADAMDEC1,AIF1,ALOX15B,ARSB,BCL2L1,BDNF,BPIFA1,CCL2,CCL22,CCL23,CCL25,CCL26,CD14,CD22,CD274,CD300A,CD58,CD83,CD86,CDK1,CHST2,CHST3,CKAP4,CKB,CLTC,COL18A1,CRISPLD2,CSF1,CSF2,CSF2RA,CSF3,CSF3R,CTSB,CTSC,CX3CL1,CXCL1,CXCL11,CXCL16,CYB5A,DARS2,DEFB4A/DEFB4B,DYNLT3,EGFR,ENTPD1,F3,FAM162A,FAS,FBL,FCRL1,FCRL3,FGFR3,FLRT2,GBP6,GPLD1,GPNMB,GPT,GSN,GZMA,HSPA1A/HSPA1B,IARS1,IFNAR1,IL11,IL11RA,IL12B,IL…
Propensity matching: Brain damage vs T2LL	Tlr11	transmembrane receptor	Activated	2.025	0.0076	ADM,ALDH1A1,ALDH1A3,APCS,APOBEC3G,APOE,AXIN2,BCL2L1,BDNF,C5,CALB1,CAMP,CCL2,CCL22,CCL5,CCN1,CCN4,CD14,CD274,CD83,CD86,CDC25B,CFB,CLIC4,COL18A1,CRP,CSF1,CSF2,CSF3,CX3CL1,CXCL1,CXCL11,CXCL16,CXCL8,DEFB4A/DEFB4B,DLG4,EHF,EIF4A3,ELK1,ETS2,F3,FAS,FCGR1A,GCH1,GDF15,HSPB1,ICOS,IER3,IFNA10,IFNA14,IFNA16,IFNA4,IFNA6,IFNA7,IFNL2,IFNW1,IGFBP2,IL12A,IL12B,IL12RB1,IL12RB2,IL15,IL18BP,IL23A,IL24,IL32,IL33,IL7,…
Propensity matching: Brain damage vs T2LL	ALCAM	other	Activated	2.242	0.0419	ADM,ALDH1A3,APCS,APOE,ATG7,B3GALT6,BACH2,BCAM,BDNF,BECN1,BIN1,CALB1,CAMP,CBL,CCL2,CCL22,CCL5,CCN1,CD14,CD83,CD86,CDC25B,CDK1,CFB,CHST3,CKLF,COL9A1,CRP,CSF1,CSF2,CSF2RA,CSF3,CTSD,CX3CL1,CXCL1,CXCL11,CXCL16,CXCL3,CXCL8,DEFB4A/DEFB4B,DOCK9,EHF,EIF1AD,ELMO1,EPO,FCGR1A,FGA,GALNT11,GCH1,GDF15,GREM1,HNF4A,HSPB1,ICOS,IFNA10,IFNA14,IFNA16,IFNA4,IFNA6,IFNA7,IFNW1,IGF2,IGFBP2,IGHM,IL12A,IL12B,IL15,IL1R1,IL2…
Propensity matching: Brain damage vs T2LL	imipramine blue	chemical drug	Inhibited	-2.997	0.0012	ADAMTS1,ADM,ALDH1A1,ALDH1A3,APBB1,APOD,APOE,BDNF,C1QTNF1,CALB1,CAMP,CCL2,CCL22,CCL5,CCN4,CCNB1IP1,CD274,CD83,CD86,CDC25B,CDC42,CFB,CHRDL2,COL18A1,CRIPTO,CRP,CSF1,CSF2,CX3CL1,CXCL1,CXCL11,CXCL3,CXCL8,DEFB4A/DEFB4B,DES,DPYSL3,EFNB2,EHF,ELK1,F3,FCGR1A,FGFR3,GCH1,GSN,HSPB1,ICOS,IER3,IFNA10,IFNA14,IFNA16,IFNA4,IFNA6,IFNA7,IFNW1,IGFBP2,IL12A,IL12B,IL15,IL24,IL32,IL33,ISG15,ISL1,ITCH,ITGB5,JAG1,KDR,KRT1…
Propensity matching: Brain damage vs T2LL	PTX3	other	Activated	2.514	0.0272	ADM,ALDH1A3,APOE,BACH2,BCL2L1,BDNF,BECN1,C1QB,C1QC,CALB1,CAMP,CCL2,CCL26,CCL27,CCL5,CCN1,CCN4,CD14,CD274,CD83,CD86,CDC25B,CFB,CLEC4C,CMA1,COL18A1,CRP,CSF1,CSF2,CTSB,CX3CL1,CXCL1,CXCL11,CXCL14,CXCL3,CXCL8,DEFB4A/DEFB4B,DUSP4,ECE1,EFNB2,EHF,ELK1,ELMO1,EPO,F2,F3,FAS,FCGR1A,GCH1,GDF15,HNF4A,HSPB1,ICOS,IER3,IFNA10,IFNA14,IFNA16,IFNA4,IFNA6,IFNA7,IFNW1,IGFBP2,IL11,IL12A,IL23A,IL24,IL32,IL33,IL5,IL7,INS…
Propensity matching: Brain damage vs T2LL	CXCL16	cytokine	Activated	2.152	0.0477	ADM,ALDH1A3,ALOX15B,APOA5,APOE,ATG5,ATG7,AZGP1,BACH2,BCL2L1,BDNF,BECN1,CALB1,CAMP,CCL2,CCL22,CCL26,CCL5,CD14,CD274,CD83,CD86,CDC25B,CDH3,CDH5,CFB,COL18A1,CRP,CSF1,CSF2,CSF3,CSK,CTSB,CTSD,CX3CL1,CXCL11,CXCL8,DAG1,DEFB4A/DEFB4B,DES,EHF,EIF4G2,ELK1,ELMO1,EPO,EREG,ESM1,FAS,FBLN5,FCGR1A,GCH1,GDF15,GRN,GSTP1,HNF4A,HSPB1,ICOS,IER3,IFNA10,IFNA14,IFNA16,IFNA4,IFNA6,IFNA7,IFNW1,IGFBP2,IGFBP6,IL11,IL12A,IL1…
Propensity matching: Brain damage vs T2LL	GRAP2	other	Activated	2.218	0.0325	ADM,ALDH1A3,APEX1,APOBEC3G,APOD,APOM,ATG5,ATG7,BCAR3,BDNF,BDP1,CALB1,CAMP,CCL2,CCL22,CCL26,CCL5,CCN1,CCN3,CD14,CD274,CD83,CD86,CDC25B,CDH11,CFB,CHL1,COL18A1,CRP,CSF1,CSF2,CSF3,CX3CL1,CXCL1,CXCL11,CXCL16,CXCL3,CXCL8,CYGB,DEFB4A/DEFB4B,DES,DOCK9,DUSP4,EGFR,EHF,ELK1,EREG,ESRRA,F3,FCGR1A,GCH1,GDF15,GDF9,GPT,GSTP1,HNRNPA2B1,HSPB1,ICAM3,ICOS,IER3,IFNA10,IFNA14,IFNA16,IFNA4,IFNA6,IFNA7,IFNAR1,IFNW1,IGFB…
Propensity matching: Brain damage vs T2LL	Irgm1	enzyme	Inhibited	-2.058	0.0342	ADM,ALDH1A3,APOE,ARSA,ARSB,ATG5,ATG7,BACH2,BCL2L1,BDNF,BECN1,CALB1,CAMP,CCL2,CCL22,CCL26,CCL5,CCNH,CD14,CD274,CD83,CD86,CDC25B,CDH5,CFB,CHCHD10,CHEK1,COL18A1,CRP,CSF1,CSF2,CSF3,CTSA,CTSB,CTSD,CX3CL1,CXCL1,CXCL11,CXCL16,CXCL3,CXCL8,DEFB4A/DEFB4B,DES,EHF,ELK1,ELMO1,ESRRA,F3,FAS,FCGR1A,GAA,GBP6,GCH1,GDF15,GNS,HEXB,HNF4A,HSPB1,IER3,IFNA10,IFNA14,IFNA16,IFNA4,IFNA6,IFNA7,IFNW1,IGFBP2,IL11,IL12A,IL12B,…
Propensity matching: Brain damage vs T2LL	SLC19A1	transporter	Activated	2.572	0.0075	ADAM17,ADAM19,AIF1,AIP,AMH,AMIGO2,AMY2B,ANG,ANGPTL3,ANOS1,APCS,APOA5,ARRDC3,AXIN2,B3GALT6,BACH2,BCAM,BCAR3,BCL2L1,BIN1,BLK,BOC,BPIFA1,CALB1,CAMP,CAPN3,CBL,CCL2,CCL22,CCL25,CCL26,CCL27,CCL5,CCN1,CCN3,CD14,CD163,CD226,CD274,CD83,CELF2,CHL1,CHST3,CKLF,CLIC4,CLTC,CMA1,CMPK1,COG8,COLEC12,CRKL,CRYZ,CSF2,CST7,CX3CL1,CXCL11,CXCL14,CXCL3,CXCL8,CYGB,DEFB4A/DEFB4B,DERL1,DES,DIXDC1,DNAJB9,DOCK9,DUSP4,ECE1,EC…
Propensity matching: Brain damage vs T2LL	TRAFD1	other	Inhibited	-2.173	0.0086	ADM,ALDH1A3,ALOX15B,ANOS1,APOBEC3G,APOE,AXIN2,AZGP1,BCAR3,BCL2L1,BDNF,CALB1,CAMP,CCL22,CCL5,CD274,CD83,CD86,CDC25B,CDH3,CDH5,CFB,CLIC4,COL18A1,CRP,CSF1,CSF2,CSK,CTSB,CX3CL1,CXCL11,CXCL8,DAG1,DEFB4A/DEFB4B,DUSP4,EGFR,EHF,EIF4G2,ELK1,EPO,EREG,ESM1,ESRRA,FCGR1A,GCH1,GDF15,GDF9,GPT,GRN,HSPB1,ICAM3,ICOS,IER3,IFNA10,IFNA14,IFNA16,IFNA4,IFNA6,IFNA7,IFNAR1,IFNL2,IFNW1,IGF2,IGFBP2,IGFBP6,IL11,IL15,IL23A,I…
Propensity matching: Brain damage vs T2LL	indoxam	chemical reagent	Inhibited	-2.331	0.0025	ADM,ALDH1A3,APOBEC3G,APOE,ATG5,ATG7,BCAR3,BDNF,CALB1,CAMP,CCL2,CCL22,CCL5,CD274,CD83,CD86,CDC25B,CDH5,CELF2,CFB,COL18A1,CRP,CSF1,CSF2,CX3CL1,CXCL1,CXCL11,CXCL3,CXCL8,DEFB4A/DEFB4B,DUSP4,EGFR,EHF,ELK1,EREG,ESRRA,F3,FCGR1A,GCH1,GDF15,GDF9,HNF4A,HSPB1,ICAM3,ICOS,IER3,IFNA10,IFNA14,IFNA16,IFNA4,IFNA6,IFNA7,IFNAR1,IFNW1,IGFBP2,IL11,IL12A,IL15,IL24,IL32,IL36A,IL5,INS,ISL1,ITCH,JAG1,JAM2,KDR,KRT17,KRT18…
Propensity matching: Brain damage vs T2LL	oleoylethanolamide	chemical - endogenous mammalian	Inhibited	-2.35	0.0346	ADCYAP1,ADM,AIP,ALDH1A3,APAF1,APEX1,APOA2,APOA5,APOB,APOBEC3G,APOE,ARHGDIA,ATG7,B3GALT6,BCAM,BCAR3,BCL2L1,C1QB,C1QC,C2,C5,C8A,C9,CALB1,CAMP,CCL26,CCL27,CCN4,CD274,CD83,CDC25B,CDH5,CDK1,CFB,CHST3,CMA1,COL18A1,CPT1B,CRP,CRYZ,CSF1,CTSB,CTSD,CX3CL1,CXCL11,DEFB4A/DEFB4B,ECE1,EFNB2,EGFR,EHF,ENTPD1,EPO,EREG,ESRRA,FABP1,FCGR1A,FGA,GALNT11,GCH1,GDF15,GDF9,GPT,GSTP1,HAVCR2,HNF4A,HSPB1,ICAM3,ICOS,IFNA10,IFN…
Propensity matching: Brain damage vs T2LL	G protein alpha T	group	Inhibited	-2.897	0.0328	ADM,ALDH1A3,APOA5,APOD,ATG5,ATG7,BDNF,BDP1,BECN1,CALB1,CAMP,CCL2,CCL25,CCN1,CCN3,CD274,CD83,CD86,CDC25B,CDH11,CDH5,CFB,COL18A1,CRLF1,CRP,CSF1,CTSD,CX3CL1,CXCL1,CXCL11,CXCL3,DES,DLG4,DUSP4,EHF,ELK1,ENAH,EREG,FAS,FBLN5,FCGR1A,GCH1,GRN,GSTP1,HSPB1,ICOS,IER3,IFNA10,IFNA14,IFNA16,IFNA4,IFNA6,IFNA7,IFNW1,IGF2,IGFBP2,IGFBP6,IL11,IL12A,IL15,IL24,IL32,IL33,INS,IRF6,ISL1,ITCH,ITGB5,ITM2B,JAG1,KIF23,KRT17,K…
Propensity matching: Brain damage vs T2LL	BLK	kinase	Activated	2.359	0.031	ADM,ALDH1A3,ALOX15B,APOE,AZGP1,BACH2,BCL2L1,BDNF,BECN1,CALB1,CAMP,CCL22,CCL26,CCL27,CCN4,CD14,CD274,CD83,CD86,CDC25B,CDH3,CFB,CMA1,COL18A1,CRP,CSF1,CSF2,CSK,CTSB,CX3CL1,CXCL11,CXCL8,DAG1,DEFB4A/DEFB4B,DUSP4,ECE1,EFNB2,EGFR,EHF,EIF4G2,ELK1,ELMO1,EPO,EREG,ESM1,FAS,FCGR1A,FLT3,GCH1,GDF15,GRN,HNF4A,HSPB1,IER3,IFNA10,IFNA14,IFNA16,IFNA4,IFNA6,IFNA7,IFNL2,IFNW1,IGF2,IGFBP2,IGFBP6,IGHM,IGLL1/IGLL5,IL11,…
Propensity matching: Brain damage vs T2LL	gallium nitrate	chemical drug	Inhibited	-3.208	0.048	ADAM12,ADM,AIF1,AKR1B1,ALDH1A1,ANTXR1,APCS,APOB,APOE,APOL1,ATG7,C1QTNF1,C2,C5,CCL2,CCL22,CCL27,CCL5,CD14,CD274,CD83,CD86,CDH3,CDK1,CFB,CHEK1,CHGB,CPB2,CRISPLD2,CRP,CSF1,CSF2,CSF3,CX3CL1,CXCL1,CXCL11,CXCL3,CXCL8,DEFB4A/DEFB4B,EGFR,EHF,ENG,ESRRA,ETS2,F3,FABP1,FAS,FBL,FGFR3,GBP6,GCH1,GDF15,GFRA1,H3C1,HEXB,HMGB1,HNF4A,HSPA1A/HSPA1B,IER3,IL11,IL12A,IL15,IL1R1,IL1R2,IL22RA1,IL23A,IL24,IL32,IL33,IL36A,I…
Propensity matching: Brain damage vs T2LL	PRKCG	kinase	Activated	3.66	0.0441	ACACB,ADAM17,ADM,ALDH1A1,ALDH1A3,APOBEC3G,APOE,APOL1,ARHGAP1,ARHGDIA,ARRDC3,ATG7,BAG3,BCAR3,BDNF,BECN1,C5,CALB1,CAMP,CCL22,CCL5,CCN1,CCN3,CCPG1,CD14,CD300A,CD83,CD86,CDC25B,CDK1,CDKN3,CFB,COL18A1,CPT1B,CRP,CSF1,CSF2,CTSA,CX3CL1,CXCL1,CXCL11,CXCL16,CXCL3,CXCL8,DEFB4A/DEFB4B,DES,DLG4,EGFR,EHF,EIF1AX,EIF4G2,ELK1,ENAH,EPO,ERP29,FABP3,FAS,FCGR1A,FGFR1,FGFR3,GALNT11,GBP6,GCH1,GRN,HAVCR2,HEXB,HSPB1,ICOS…
Propensity matching: Brain damage vs T2LL	GPX4	enzyme	Inhibited	-2.739	0.0318	ADM,ALDH1A3,APOE,AXIN2,BACH2,BDNF,BECN1,CALB1,CAMP,CCL2,CCL22,CCL26,CCL27,CCL5,CCN4,CD14,CD274,CD83,CD86,CDC25B,CFB,CMA1,COL18A1,CRP,CSF1,CSF2,CTSB,CX3CL1,CXCL1,CXCL11,CXCL3,CXCL8,DEFB4A/DEFB4B,DUSP4,ECE1,EFNB2,EGFR,EHF,ELK1,ELMO1,EPO,EREG,F3,FAS,FCGR1A,GCH1,GDF15,GREM1,HNF4A,HSPB1,ICOS,IER3,IFNA10,IFNA14,IFNA16,IFNA4,IFNA6,IFNA7,IFNW1,IGF2,IGFBP2,IL11,IL12A,IL15,IL23A,IL24,IL32,IL5,INS,ISG15,ISL…
Propensity matching: Brain damage vs T2LL	CIITA	transcription regulator	Inhibited	-3.157	0.001	ADAM17,ALOX15B,ARSB,BCL2L1,BDNF,BPIFA1,CCL2,CCL22,CCL23,CCL26,CCL5,CD14,CD163,CD22,CD274,CD300A,CD58,CD83,CD86,CDK1,CHST3,CKAP4,CKB,CLTC,COL18A1,CRISPLD2,CSF1,CSF2,CSF3,CSF3R,CTSC,CX3CL1,CXCL1,CXCL11,CXCL16,CXCL3,CXCL8,CYB5A,DARS2,DEFB4A/DEFB4B,ENTPD1,F3,FAM162A,FAS,FBL,FCGR1A,FCRL1,FLRT2,GBP6,GPLD1,GPT,GZMA,HSPA1A/HSPA1B,IFNAR1,IGF2,IL12A,IL12B,IL12RB2,IL15,IL1R1,IL1R2,IL24,IL27RA,IL2RB,IL2RG,IL…
Propensity matching: Brain damage vs T2LL	IL36G	cytokine	Activated	2.049	0.0056	ADM,ALDH1A3,APOE,ATG5,ATG7,BDNF,CALB1,CAMP,CCL2,CCL22,CCL26,CCL27,CCL5,CCN4,CD274,CD83,CD86,CDC25B,CELF2,CFB,CMA1,COL18A1,CRP,CSF1,CSF2,CSF3,CTSB,CX3CL1,CXCL1,CXCL11,CXCL3,CXCL8,DEFB4A/DEFB4B,DUSP4,ECE1,EFNB2,EHF,ELK1,F3,FAS,FCGR1A,GCH1,GDF15,HNF4A,HSPB1,ICOS,IER3,IFNA10,IFNA14,IFNA16,IFNA4,IFNA6,IFNA7,IFNW1,IGFBP2,IL11,IL12A,IL15,IL24,IL32,IL5,INS,ISL1,ITCH,JAG1,JAM2,KDR,KRT17,KYNU,LTB,MBL2,MED1…
Propensity matching: Brain damage vs T2LL	GLRX3	enzyme	Inhibited	-2.2	0.0019	ADM,AIF1,ALDH1A3,APOD,ATG5,ATG7,BDNF,BDP1,BECN1,CALB1,CAMK2D,CAMP,CCL2,CCL22,CD274,CD83,CD86,CDC25B,CDH5,CFB,CHRD,COL18A1,CPT1B,CRP,CSF1,CSF2,CX3CL1,CXCL1,CXCL11,CXCL16,CYGB,DEFB4A/DEFB4B,DUSP4,EHF,ELK1,F3,FCGR1A,GCH1,HSPB1,ICOS,IER3,IFNA10,IFNA14,IFNA16,IFNA4,IFNA6,IFNA7,IFNW1,IGFBP2,IL12A,IL12B,IL15,IL23A,IL24,IL3,IL32,IL33,ISL1,ITCH,JAG1,KDR,KRT17,KYNU,LEP,LTB,MBL2,MMP1,MMP12,MMP3,MMP8,MMP9,MS…
Propensity matching: Brain damage vs T2LL	IL4	cytokine	Activated	3.106	0.0009	ADAM17,ALOX15B,ARSB,BCL2L1,BDNF,BPIFA1,CCL2,CCL22,CCL23,CCL26,CCL5,CD14,CD163,CD22,CD274,CD300A,CD58,CD83,CD86,CDK1,CHST3,CKAP4,CKB,CLTC,COL18A1,CRISPLD2,CSF1,CSF2,CSF3,CSF3R,CTSC,CX3CL1,CXCL1,CXCL11,CXCL16,CXCL3,CXCL8,CYB5A,DARS2,DEFB4A/DEFB4B,ENTPD1,F3,FAM162A,FAS,FBL,FCGR1A,FCRL1,FLRT2,GBP6,GPLD1,GPT,GZMA,HSPA1A/HSPA1B,IFNAR1,IL12A,IL12B,IL12RB2,IL15,IL1R1,IL1R2,IL24,IL27RA,IL2RB,IL2RG,IL3,IL3…
Propensity matching: Brain damage vs T2LL	glutathione-4-hydroxynonenal	chemical reagent	Activated	2.02	0.0031	ADM,ALDH1A3,APOE,BCL2L1,BDNF,BECN1,CALB1,CAMP,CCL2,CCL22,CCL5,CCN1,CD274,CD83,CD86,CDC25B,CFB,CHRD,COL18A1,CRP,CSF1,CSF2,CTSB,CX3CL1,CXCL1,CXCL11,CXCL3,CXCL8,DEFB4A/DEFB4B,DES,EHF,ELK1,F3,FCGR1A,GCH1,HSPB1,ICOS,IER3,IFNA10,IFNA14,IFNA16,IFNA4,IFNA6,IFNA7,IFNW1,IGF2,IGFBP2,IL12A,IL12B,IL15,IL23A,IL24,IL3,IL32,IL33,IL5,IRF6,ISL1,ITCH,JAG1,KDR,KRT17,KYNU,LIPA,LTB,MBL2,MMP1,MMP12,MMP3,MMP8,MMP9,MSH2,…
Propensity matching: Brain damage vs T2LL	L 655238	chemical reagent	Inhibited	-2.223	0.0145	ADM,ALDH1A3,APOBEC3G,APOE,ATG7,BCAR3,BCL2L1,BDNF,CALB1,CAMP,CCL2,CCL22,CCL26,CCL5,CD274,CD83,CD86,CDC25B,CFB,COL18A1,CRP,CSF1,CSF2,CSF3,CX3CL1,CXCL1,CXCL11,CXCL3,CXCL8,DEFB4A/DEFB4B,DES,DUSP4,EGFR,EHF,ELK1,EREG,ESRRA,F3,FCGR1A,GCH1,GDF15,GDF9,HSPB1,ICAM3,ICOS,IER3,IFNA10,IFNA14,IFNA16,IFNA4,IFNA6,IFNA7,IFNAR1,IFNW1,IGFBP2,IL11,IL15,IL23A,IL24,IL32,IL5,ISL1,ITCH,JAG1,JAM2,KDR,KRT17,KRT18,KYNU,LEP,…
Propensity matching: Brain damage vs T2LL	GPR34	G-protein coupled receptor	Activated	2.414	0.0226	ABL2,ACVR2B,ADCYAP1,ADM,ALDH1A3,ANTXR1,APOBEC3G,APOE,ATG7,BCAR3,BCL2L1,BDNF,BMP6,CALB1,CAMP,CCL2,CCL22,CCL5,CCN4,CD274,CD83,CD86,CDC25B,CDH5,CFB,COL18A1,CRP,CSF1,CSF2,CX3CL1,CXCL1,CXCL11,CXCL3,CXCL8,DEFB4A/DEFB4B,DES,DUSP4,EGFR,EHF,ELK1,EPHB4,EREG,ESRRA,F3,FCGR1A,GCH1,GDF15,GDF9,HSPB1,ICAM3,ICOS,IER3,IFNA10,IFNA14,IFNA16,IFNA4,IFNA6,IFNA7,IFNAR1,IFNW1,IGF2,IGFBP2,IL11,IL15,IL23A,IL24,IL32,IL33,IL…
Propensity matching: Brain damage vs T2LL	TFAP2C	transcription regulator	Activated	2.126	0.0227	ADM,ALDH1A3,APOBEC3G,APOE,BCAR3,BCL2L1,BDNF,CALB1,CAMP,CCL22,CD274,CD83,CD86,CDC25B,CDH5,CDK1,CFB,CMA1,COL18A1,CRP,CSF1,CSF2,CX3CL1,CXCL1,CXCL11,CXCL14,CXCL3,CXCL8,DAG1,DEFB4A/DEFB4B,DSC2,DUSP4,EFNB2,EGFR,EHF,ELK1,EREG,ESRRA,F3,FCGR1A,GCH1,GDF15,GDF9,GRN,GZMH,HNRNPA2B1,HSPB1,ICAM3,ICOS,IER3,IFNA10,IFNA14,IFNA16,IFNA4,IFNA6,IFNA7,IFNAR1,IFNW1,IGBP1,IGF2,IGFBP2,IL15,IL23A,IL24,IL32,IL33,IL36A,IL5,I…
Propensity matching: Brain damage vs T2LL	NLRP4	other	Inhibited	-2.111	0.0032	ADM,ALDH1A3,APOE,BCL2L1,BDNF,CALB1,CAMP,CCL2,CCL25,CCL5,CCN3,CD274,CD83,CD86,CDC25B,CFB,COL18A1,CRLF1,CRP,CSF1,CSF2,CTSB,CX3CL1,CXCL1,CXCL11,CXCL16,CXCL3,CXCL8,DEFB4A/DEFB4B,DLG4,EHF,ELK1,ENAH,EREG,FAS,FCGR1A,GCH1,GRN,HSPB1,ICOS,IER3,IFNA10,IFNA14,IFNA16,IFNA4,IFNA6,IFNA7,IFNW1,IGFBP2,IGFBP6,IL11,IL12A,IL15,IL24,IL32,IL5,ISG15,ISL1,ITCH,ITGB5,ITM2B,JAG1,KDR,KIF23,KRT17,KRT18,KYNU,LMNB1,LTB,MBL2,M…
Propensity matching: Brain damage vs T2LL	1-heptanol	chemical reagent	Inhibited	-2.074	0.0409	ADAM17,ADCYAP1,AKR1B1,ASPRV1,ATG7,AXIN2,BACH2,BCL2L1,BECN1,BLK,C1QTNF1,C2,CCL2,CCL22,CCL23,CCL25,CCN1,CCN4,CD14,CD163,CD274,CD86,CDK1,CHRDL2,CPT1B,CSF1,CSF2,CSF2RA,CSF3,CTSC,CTSD,CX3CL1,CXCL1,CXCL16,CXCL3,CXCL8,DEFB119,DES,DLG4,DOK2,EHD4,EPO,EREG,ESM1,F3,FABP1,FABP3,FAS,FCGR1A,FGF16,FGFR3,GADD45GIP1,GDF15,GPI,GPNMB,HAVCR2,HMGB1,HNF4A,ICOS,IER3,IGFBP6,IL11,IL12A,IL12B,IL15,IL1R1,IL23A,IL24,IL3,IL3…
Propensity matching: Brain damage vs T2LL	RHO	G-protein coupled receptor	Activated	2.209	0.0221	ADM,ALDH1A3,APOBEC3G,APOE,ATG5,ATG7,BCAR3,BDNF,CALB1,CAMP,CCL2,CCL22,CCL26,CCL5,CD274,CD83,CD86,CDC25B,CELF2,CFB,COL18A1,CRP,CSF1,CSF2,CSF3,CX3CL1,CXCL1,CXCL11,CXCL3,CXCL8,DEFB4A/DEFB4B,DES,DPYSL3,DUSP4,EGFR,EHF,ELK1,EREG,ESRRA,F3,FBLN1,FCGR1A,GCH1,GDF15,GDF9,HNF4A,HNRNPA2B1,HSPB1,ICAM3,ICOS,IER3,IFNA10,IFNA14,IFNA16,IFNA4,IFNA6,IFNA7,IFNAR1,IFNW1,IGFBP2,IL11,IL15,IL24,IL32,IL5,INS,ISL1,ITCH,JAG1…
Propensity matching: Brain damage vs T2LL	AEBP1	peptidase	Activated	2.201	0.0343	ADAM12,ADAMTS1,ADM,ALDH1A3,ALOX15B,APOE,AXIN2,AZGP1,BACH2,BECN1,BMP6,CALB1,CAMP,CCL26,CCL27,CCN4,CD14,CD274,CD79A,CD83,CDC25B,CDH3,CDH5,CFB,CMA1,COL18A1,COL6A3,CPT1B,CRISPLD2,CRP,CSF1,CSK,CX3CL1,CXCL11,DAG1,DEFB4A/DEFB4B,DLG4,ECE1,EFNB2,EHF,EIF4G2,ELMO1,ENG,EPO,EREG,ESM1,FAS,FCGR1A,FNDC5,FSTL3,GCH1,GDF15,GRN,HSPB1,ICOS,IER3,IFNA10,IFNA14,IFNA16,IFNA4,IFNA6,IFNA7,IFNW1,IGF2,IGFBP2,IGFBP6,IL12A,IL2…
Propensity matching: Brain damage vs T2LL	phenylbutazone	chemical drug	Inhibited	-2.997	0.014	ADAMTS1,ADM,AIF1,ALDH1A3,ANG,APOE,AXIN2,BDNF,CALB1,CAMP,CCL2,CCL5,CCN3,CD163,CD274,CD83,CD86,CDC25B,CFB,COL18A1,CRLF1,CRP,CSF1,CSF2,CSF3,CTSB,CTSD,CX3CL1,CXCL1,CXCL11,CXCL3,CXCL8,DEFB4A/DEFB4B,EHF,ELK1,ENAH,EREG,ESRRA,FAS,FCGR1A,GCH1,GPNMB,GRN,HSPB1,ICOS,IER3,IFNA10,IFNA14,IFNA16,IFNA4,IFNA6,IFNA7,IFNW1,IGFBP2,IGFBP6,IL11,IL12A,IL12B,IL15,IL24,IL32,IL5,ISG15,ISL1,ITCH,ITM2B,JAG1,KDR,KRT17,KYNU,LE…
Propensity matching: Brain damage vs T2LL	TNFSF18	cytokine	Activated	2.658	0.0171	ADM,ALDH1A3,APCS,APOE,ATG5,ATG7,BACH2,BDNF,BECN1,CALB1,CAMK2D,CAMP,CCL2,CCL22,CCL5,CD14,CD83,CD86,CDC25B,CELF2,CFB,CMPK1,COL18A1,CRKL,CRP,CSF1,CSF2,CSF2RA,CSF3,CX3CL1,CXCL1,CXCL11,CXCL16,CXCL3,CXCL8,DEFB4A/DEFB4B,DUT,EGFR,EHF,ELK1,ELMO1,F3,FAS,FCGR1A,FGA,GCH1,GDF15,HSPB1,ICOS,IER3,IFNA10,IFNA14,IFNA16,IFNA4,IFNA6,IFNA7,IFNW1,IGFBP2,IGFLR1,IGHM,IL11,IL12A,IL12B,IL15,IL24,IL32,IL5,INS,IRF6,ISL1,ITC…
Propensity matching: Brain damage vs T2LL	glabridin	chemical - endogenous non-mammalian	Inhibited	-3.025	0.0199	ADM,ALDH1A3,ANOS1,APOE,ATG5,BACH2,BCL2L1,BDNF,BLK,CALB1,CAMK2D,CAMP,CCL2,CCL22,CCL26,CCL5,CCN1,CD274,CD83,CD86,CDC25B,CFB,CLIC4,CMPK1,COL18A1,COLEC12,CRKL,CRP,CSF1,CSF2,CTSB,CX3CL1,CXCL11,CXCL3,CXCL8,DEFB4A/DEFB4B,DES,DSC2,DSG1,DUT,EHF,ELK1,F3,FAS,FCGR1A,GCH1,HSPB1,ICOS,IER3,IFNA10,IFNA14,IFNA16,IFNA4,IFNA6,IFNA7,IFNL2,IFNW1,IGF2,IGFBP2,IGFLR1,IL11,IL11RA,IL12A,IL15,IL23A,IL24,IL32,IL33,INHBA,IRF…
Propensity matching: Brain damage vs T2LL	N-[(2Z)-3-(4,5-dihydro-1,3-thiazol-2-yl)-1,3-thiazolidin-2-yl idene]-5H dibenzo[a,d][7]annulen-5-amine	chemical reagent	Inhibited	-2.157	0.0053	ADM,ALDH1A3,APOE,BCAR3,BCL2L1,BDNF,CALB1,CAMP,CCL22,CCL5,CCN4,CD274,CD83,CD86,CDC25B,CDH5,CFB,CKB,COL18A1,CPT1B,CRP,CSF1,CSF2,CX3CL1,CXCL1,CXCL11,CXCL3,CXCL8,CYB5A,DEFB4A/DEFB4B,EFNB2,EHF,ELK1,ESM1,ESRRA,F3,FABP3,FAS,FCGR1A,GCH1,HSPB1,ICOS,IER3,IFNA10,IFNA14,IFNA16,IFNA4,IFNA6,IFNA7,IFNW1,IGF2,IGFBP2,IL12A,IL12B,IL15,IL23A,IL24,IL32,IL5,ISL1,ITCH,JAG1,KDR,KRT17,KYNU,LIPA,LTB,LTF,MBL2,MED1,MMP1,MM…
Propensity matching: Brain damage vs T2LL	G_q/o	group	Activated	2.22	0.014	ADAM17,ADAMTS1,ADCYAP1,AIP,AKR1B1,AMIGO2,ANTXR1,APCS,APEX1,APOA5,APOB,APOBEC3G,APOD,APOM,ASGR2,ASPRV1,BACH2,BDP1,BECN1,BOC,BPIFA1,C5,CALB1,CBLN1,CCL2,CCL27,CCN1,CCN4,CD163,CD79A,CDC25B,CDH11,CDK1,CHEK1,CHGB,CHL1,CHRD,CLEC4C,CLTC,COL18A1,CPT1B,CRYZ,CSF1,CSF2RA,CTHRC1,CTSA,CTSD,CTSG,CX3CL1,CXCL14,CXCL16,CXCL8,CYGB,DAG1,DLG4,DOCK9,DPYSL3,DUSP4,ECE1,EFNB2,EHF,ELK1,ELMO1,ENG,ESM1,ESRRA,ETS2,F2,FBLN1,F…
Propensity matching: Brain damage vs T2LL	S100P	other	Activated	2.312	0.004	ADM,ALDH1A3,APAF1,APOBEC3G,APOE,BCAR3,BCL2L1,BDNF,C1QB,C1QC,CALB1,CAMP,CCL2,CCL22,CCL5,CD274,CD83,CD86,CDC25B,CDH5,CFB,CHGB,COL18A1,CRP,CSF1,CSF2,CTSD,CX3CL1,CXCL1,CXCL11,CXCL3,DEFB4A/DEFB4B,DUSP4,EGFR,EHF,ELK1,EREG,ESRRA,F3,FCGR1A,GCH1,GDF15,GDF9,HNRNPA2B1,HSPB1,ICAM3,ICOS,IER3,IFNA10,IFNA14,IFNA16,IFNA4,IFNA6,IFNA7,IFNAR1,IFNW1,IGFBP2,IL15,IL23A,IL24,IL32,IL5,ISL1,ITCH,KDR,KRT17,KRT18,KYNU,LTB,…
Propensity matching: Brain damage vs T2LL	IRF5	transcription regulator	Inhibited	-2.132	0.0011	ADAM17,AKR1B1,APCS,APOE,ATG5,ATG7,BCL2L1,BMP6,CAMP,CBL,CCL2,CCL23,CCL5,CCN3,CD14,CD163,CD274,CELF2,CSF1,CSF2,CSF3,CSF3R,CTSA,CTSB,CTSD,CX3CL1,CXCL11,CXCL16,CXCL3,DEFB4A/DEFB4B,DMPK,EHF,EPO,ETS2,F3,FAS,FCGR1A,FLRT2,GDF15,GZMA,HEXB,HNF4A,IFNA4,IL11,IL12B,IL12RB2,IL15,IL1R1,IL1R2,IL23A,IL24,IL2RG,IL3,IL7,INS,ISG15,JAM2,KLRC4-KLRK1/KLRK1,LGALS9,LILRB2,LILRB4,LTB,LTF,MCL1,MMP1,MMP12,MMP3,MRC1,MSH2,MSR…
Propensity matching: Brain damage vs T2LL	zVAD	chemical - protease inhibitor	Activated	2.312	0.0024	ADCYAP1,ADM,ALDH1A3,AMH,APAF1,APOE,BCL2L1,BDNF,CALB1,CAMP,CCL2,CCN4,CD274,CD83,CD86,CDC25B,CDK1,CFB,COL18A1,CRP,CSF1,CSF2,CTHRC1,CTSB,CTSD,CX3CL1,CXCL11,CXCL3,CXCL8,DEFB4A/DEFB4B,DLG4,DNAJB2,DNAJB9,EHF,ELK1,F3,FAS,FCGR1A,GCH1,GDF15,HSPB1,ICOS,IER3,IFNA10,IFNA14,IFNA16,IFNA6,IFNA7,IFNW1,IGFBP2,IL12A,IL12B,IL1R1,IL23A,IL24,IL32,IL33,IL5,INHBA,ISG15,ISL1,ITCH,JAG1,KDR,KRT17,KYNU,LTB,LTF,MBL2,MCL1,MM…
Propensity matching: Brain damage vs T2LL	PLAA	other	Activated	2.417	0.0224	ADM,ALDH1A3,APCS,APOE,BACH2,BCL2L1,BDNF,BECN1,CALB1,CAMP,CCL2,CCL22,CCL5,CD14,CD83,CD86,CDC25B,CFB,COL18A1,CRP,CSF1,CSF2,CSF2RA,CSF3,CX3CL1,CXCL1,CXCL11,CXCL16,CXCL3,CXCL8,DEFB4A/DEFB4B,DLG4,EGFR,EHF,ELK1,ELMO1,F3,FAS,FCGR1A,FGA,GCH1,GDF15,HNF4A,HSPB1,ICOS,IER3,IFNA10,IFNA14,IFNA16,IFNA4,IFNA6,IFNA7,IFNW1,IGFBP2,IGHM,IL12A,IL12B,IL15,IL23A,IL24,IL32,IL5,ISL1,ITCH,KDR,KRT17,KYNU,LEP,LTB,MBL2,MMP1,…
Propensity matching: Brain damage vs T2LL	EIF2S1	translation regulator	Activated	2.132	0.0083	ADM,ALDH1A3,APOBEC3G,APOE,BCAR3,BCL2L1,BDNF,CALB1,CAMP,CCL2,CCL22,CCL5,CD274,CD83,CD86,CDC25B,CDH5,CFB,COL18A1,CRP,CSF1,CSF2,CX3CL1,CXCL1,CXCL11,CXCL3,CXCL8,DEFB4A/DEFB4B,DUSP4,EGFR,EHF,ELK1,EREG,ESRRA,F3,FCGR1A,GCH1,GDF15,GDF9,HSPB1,ICAM3,ICOS,IER3,IFNA10,IFNA14,IFNA16,IFNA4,IFNA6,IFNA7,IFNAR1,IFNW1,IGFBP2,IL15,IL23A,IL24,IL32,IL5,ISL1,ITCH,JAG1,KDR,KRT17,KRT18,KYNU,LTB,MBL2,MCL1,MMP1,MMP3,MMP9,…
Propensity matching: Brain damage vs T2LL	polaprezinc	biologic drug	Inhibited	-2.011	0.0149	ADM,ALDH1A3,ALOX15B,APOE,AZGP1,BCL2L1,BDNF,BECN1,CALB1,CAMK2D,CAMP,CCL22,CD14,CD274,CD83,CD86,CDC25B,CDH3,CFB,COL18A1,CPT1B,CRP,CSF1,CSF2,CSK,CTSB,CX3CL1,CXCL11,CXCL8,CYGB,DAG1,DEFB4A/DEFB4B,EHF,EIF4G2,ELK1,EPO,EREG,ESM1,FAS,FCGR1A,GCH1,GRN,HNF4A,HSPB1,IER3,IFNA10,IFNA14,IFNA16,IFNA4,IFNA6,IFNA7,IFNW1,IGF2,IGFBP2,IGFBP6,IL11,IL12A,IL12B,IL15,IL23A,IL24,IL32,IL33,IL5,INS,ISG15,ISL1,ITCH,JAG1,KDR,K…
Propensity matching: Brain damage vs T2LL	OPA1	enzyme	Inhibited	-2.385	0.0041	ADM,ALDH1A1,ALDH1A3,APOE,BCL2L1,BDNF,C1QB,C1QC,CALB1,CAMP,CCL2,CCL22,CCL5,CD274,CD83,CD86,CDC25B,CFB,COL18A1,CPT1B,CRP,CSF1,CSF2,CTSB,CTSD,CX3CL1,CXCL1,CXCL11,CXCL3,CXCL8,DEFB4A/DEFB4B,EHF,ELK1,F3,FAS,FCGR1A,FH,GCH1,GPNMB,HEXB,HSPB1,ICOS,IER3,IFNA10,IFNA14,IFNA16,IFNA4,IFNA6,IFNA7,IFNW1,IGFBP2,IL12A,IL12B,IL15,IL23A,IL24,IL32,IL5,ISL1,ITCH,JAG1,KDR,KRT17,KYNU,LTB,MBL2,MMP1,MMP3,MMP9,MRC1,MSH2,MSR…
Propensity matching: Brain damage vs T2LL	asialo GM1 ganglioside	chemical - endogenous mammalian	Activated	2.132	0.013	ADM,ALDH1A3,APOE,BCL2L1,BDNF,CALB1,CAMP,CCL2,CCL22,CCL26,CCL27,CCL5,CCN4,CD274,CD83,CD86,CDC25B,CFB,CMA1,COL18A1,CRP,CSF1,CSF2,CTSB,CX3CL1,CXCL1,CXCL11,CXCL3,CXCL8,DEFB4A/DEFB4B,DUSP4,ECE1,EFNB2,EHF,ELK1,F3,FAS,FCGR1A,GCH1,HSPB1,ICOS,IER3,IFNA10,IFNA14,IFNA16,IFNA4,IFNA6,IFNA7,IFNW1,IGFBP2,IL11,IL12A,IL15,IL23A,IL24,IL32,IL5,INS,ISL1,ITCH,JAG1,JAM2,KDR,KRT17,KYNU,LEP,LTB,MBL2,MCL1,MED1,MMP1,MMP10…
Propensity matching: Brain damage vs T2LL	ambroxol	chemical drug	Inhibited	-2.385	0.0059	ADM,AIF1,ALDH1A3,APOE,ATG5,ATG7,BCL2L1,CALB1,CAMP,CCL2,CCL22,CCL5,CCN1,CD274,CD83,CD86,CDC25B,CFB,COL18A1,CRP,CSF1,CSF2,CTSB,CX3CL1,CXCL1,CXCL11,CXCL3,DEFB4A/DEFB4B,DES,EHF,ELK1,F3,FAS,FCGR1A,GCH1,HSPB1,ICOS,IER3,IFNA10,IFNA14,IFNA16,IFNA4,IFNA6,IFNA7,IFNW1,IGF2,IGFBP2,IL12A,IL12B,IL15,IL23A,IL24,IL32,IL5,IRF6,ISL1,ITCH,JAG1,KDR,KRT17,KYNU,LIPA,LTB,MBL2,MCL1,MMP1,MMP3,MSH2,MST1R,NAMPT,NGF,NR3C1,P…
Propensity matching: Brain damage vs T2LL	KAT2A	enzyme	Inhibited	-2.292	0.018	ACACB,ADAM12,ADAMTS1,ADM,AK1,AKR1B1,ANG,APAF1,APBB1,APOD,ATG5,ATG7,B3GALT6,BCAM,BCL2L1,C2,C5,CCL2,CCN4,CD274,CD86,CDC25B,CDH5,CDK1,CHEK1,CHST3,CLTC,COL6A3,CRP,CSF2,CSF3,CTSA,CTSC,CTSD,CXCL1,CXCL14,CXCL8,DAG1,DLG4,DNAJB9,DPT,DUSP4,ELK1,ELMO1,EPO,ESRRA,F2,F3,FABP3,FAS,FBLN1,FGFR3,FH,FNDC5,GABARAPL1,GALNT11,GDF11,GDF15,GFRA1,H2AZ1,HAPLN1,HNRNPA2B1,HSPB1,IER3,IGFBP6,IL12B,IL1R1,IL1R2,IL23A,IL32,IL5,I…
Propensity matching: Brain damage vs T2LL	GNAQ/11	group	Activated	2.66	0.0281	ADAMTS1,ADM,APOA5,ATG5,ATG7,BCL2L1,BDNF,CCL2,CCL26,CCL5,CCN1,CCN3,CCN4,CD274,CD83,CD86,CDC42,CDH5,CLEC1B,CSF2,CSF3,CTSB,CTSD,CXCL1,CXCL11,CXCL3,CXCL8,DES,DPYSL3,EFNB2,ESRRA,F3,FABP1,FAS,FBLN1,FBLN5,GDF15,GRK2,GSTP1,ICAM3,ICOS,IER3,IFNL2,IFNW1,IGF2,IGFBP2,IGHM,IGLL1/IGLL5,IL11,IL12A,IL23A,IL32,IL33,INS,IRF6,ISG15,JAM2,KRT18,LEP,LIPA,MAP2K4,MCL1,MLEC,MMP1,MMP10,MMP12,MMP3,MMP9,MPIG6B,MRC1,MSH2,NEDD…
Propensity matching: Brain damage vs T2LL	TNIP1	other	Inhibited	-2.804	0.024	ADM,ALDH1A3,APOE,BACH2,BCL2L1,BDNF,CALB1,CAMP,CCL2,CCL22,CD14,CD274,CD83,CD86,CDC25B,CDH5,CFB,COL18A1,CRP,CSF1,CSF2,CSF3,CTSB,CX3CL1,CXCL1,CXCL11,CXCL3,DEFB4A/DEFB4B,EHF,ELK1,ELMO1,EREG,F3,FAS,FCGR1A,GCH1,GDF15,GPT,GRN,HNF4A,HSPB1,ICOS,IER3,IFNA10,IFNA14,IFNA16,IFNA4,IFNA6,IFNA7,IFNW1,IGFBP2,IGFBP6,IL11,IL12A,IL12B,IL15,IL23A,IL24,IL32,IL36A,IL5,ISG15,ISL1,ITCH,JAG1,KDR,KLK14,KRT17,KYNU,LTB,MBL2,…
Propensity matching: Brain damage vs T2LL	mannose	chemical - endogenous mammalian	Inhibited	-2.728	0.0337	ADAM12,ADM,ALDH1A3,APOBEC3G,APOE,ARSB,ATG5,ATG7,BCAR3,BCL2L1,CALB1,CAMP,CCL2,CCL22,CCL5,CD274,CD83,CD86,CDC25B,CDH5,CELF2,CFB,COL18A1,CRP,CSF1,CSF2,CTNNA2,CTSB,CX3CL1,CXCL1,CXCL11,CXCL3,CXCL8,DEFB4A/DEFB4B,DUSP4,EGFR,EHF,ELK1,EREG,ERP29,ESRRA,F3,FCGR1A,GCH1,GDF15,GDF9,HNF4A,HSPB1,ICAM3,ICOS,IER3,IFNA10,IFNA14,IFNA16,IFNA4,IFNA6,IFNA7,IFNAR1,IFNW1,IGFBP2,IL11,IL15,IL24,IL32,IL5,INS,ISG15,ISL1,ITCH…
Propensity matching: Brain damage vs T2LL	benfur	chemical reagent	Inhibited	-2.353	0.0238	ADM,ALDH1A3,APOE,BCL2L1,BDNF,CALB1,CAMP,CCL2,CCL22,CCL5,CD274,CD83,CD86,CDC25B,CFB,CIRBP,COL18A1,CRP,CSF1,CSF2,CTSD,CX3CL1,CXCL1,CXCL11,CXCL3,CXCL8,DEFB4A/DEFB4B,EDA,EGFR,EHF,ELK1,ENG,ENTPD5,EREG,ESRRA,F3,FAS,FCGR1A,FTMT,GCH1,GDF15,GJD2,GLTP,HSPB1,ICOS,IER3,IFNA10,IFNA14,IFNA16,IFNA4,IFNA6,IFNA7,IFNW1,IGFBP2,IL12A,IL12B,IL15,IL23A,IL24,IL32,IL5,ISG15,ISL1,ITCH,ITGB5,JAG1,JAM2,KDR,KRT17,KYNU,LIPA,…
Propensity matching: Brain damage vs T2LL	mannan	chemical - endogenous mammalian	Inhibited	-2.741	0.0081	ADM,ALDH1A3,APOBEC3G,APOE,ATG5,ATG7,BCAR3,CALB1,CAMP,CCL22,CD274,CD83,CDC25B,CDH5,CELF2,CFB,COL18A1,CSF1,CSF2RA,CSF3,CX3CL1,CXCL1,CXCL11,DUSP4,EGFR,EHF,ELK1,EREG,ESRRA,F3,FCGR1A,GCH1,GDF15,GDF9,GP1BA,GPT,HAVCR2,HNF4A,HSPB1,ICAM3,ICOS,IER3,IFNA10,IFNA14,IFNA16,IFNA4,IFNA6,IFNA7,IFNAR1,IFNL2,IFNW1,IGFBP2,IL11,IL24,IL32,IL33,INS,ISL1,ITCH,JAG1,JAM2,KDR,KRT17,KRT18,KYNU,LEP,LTB,MBL2,MMP12,MRC1,MST1R,…
Propensity matching: Brain damage vs T2LL	fibric acid derivative	chemical drug	Inhibited	-2.117	0.0257	ADM,ALDH1A3,APAF1,APEX1,APOA2,APOA5,APOB,APOE,APOM,ARHGDIA,C1QB,C2,C5,C8A,C9,CALB1,CAMP,CCL2,CCL22,CCL5,CD274,CD83,CD86,CDC25B,CFB,COL18A1,CPT1B,CRP,CSF2,CX3CL1,CXCL1,CXCL11,CXCL3,CXCL8,DEFB4A/DEFB4B,DLG4,EHF,ELK1,ENTPD1,F3,FABP1,FAS,FCGR1A,FGA,GCH1,GSTP1,HNF4A,HSPB1,ICOS,IER3,IFNA10,IFNA14,IFNA16,IFNA4,IFNA6,IFNA7,IFNW1,IGFBP2,IL12A,IL12B,IL15,IL23A,IL24,IL32,IL5,ISL1,ITCH,JAG1,KDR,KRT17,KYNU,LG…
Propensity matching: Brain damage vs T2LL	Casp12	peptidase	Inhibited	-2.157	0.0018	ADM,ALDH1A3,APOE,BCL2L1,BDNF,BECN1,CALB1,CAMP,CCL2,CCL22,CCL5,CD274,CD83,CD86,CDC25B,CFB,COL18A1,CRP,CSF1,CSF2,CX3CL1,CXCL1,CXCL11,CXCL16,CXCL3,CXCL8,DEFB4A/DEFB4B,EGFR,EHF,ELK1,F3,FAS,FCGR1A,GABARAPL1,GCH1,HSPB1,ICOS,IER3,IFNA10,IFNA14,IFNA16,IFNA4,IFNA6,IFNA7,IFNW1,IGFBP2,IL12A,IL12B,IL15,IL23A,IL24,IL32,IL5,ISG15,ISL1,ITCH,JAG1,KRT17,KYNU,LTB,MAP1LC3B,MBL2,MCL1,MMP1,MMP3,MSH2,MST1R,NAMPT,NGF,P…
Propensity matching: Brain damage vs T2LL	LTB	cytokine	Activated	2.335	0.0166	ADM,ALDH1A3,APCS,APOE,BCL2L1,BDNF,CALB1,CAMP,CCL2,CCL5,CCN3,CD83,CD86,CDC25B,CFB,COL18A1,CRLF1,CRP,CSF1,CSF2,CSF2RA,CSF3,CTSB,CX3CL1,CXCL1,CXCL11,CXCL16,CXCL3,CXCL8,DEFB4A/DEFB4B,EGFR,EHF,ELK1,ENAH,EREG,FAS,FCGR1A,FGA,GCH1,GRN,HSPB1,ICOS,IER3,IFNA10,IFNA14,IFNA16,IFNA4,IFNA6,IFNA7,IFNW1,IGFBP2,IGFBP6,IGHM,IL11,IL12A,IL12B,IL15,IL24,IL32,IL5,ISG15,ISL1,ITCH,ITM2B,KDR,KRT17,KYNU,MBL2,MMP1,MMP10,MMP…
Propensity matching: Brain damage vs T2LL	TACR1	G-protein coupled receptor	Activated	2.245	0.0407	ADAM12,AMIGO2,APOBEC3G,APOM,AXIN2,BCL2L1,BDNF,CCL22,CCL26,CCL27,CCN1,CCN4,CD86,CDK1,CRP,CSF2,CSF3,CTSB,CX3CL1,CXCL1,CXCL14,CXCL16,CXCL3,CXCL8,DAG1,DLG4,DSC2,DUSP4,ECE1,EFNB2,EGFR,ELK1,EREG,ETS2,F3,FAS,FCGR1A,GDF15,GRN,HNRNPA2B1,HSPB1,IER3,IGBP1,IGF2,IL11,IL12B,IL23A,IL24,IL2RB,IL2RG,IL32,IL33,IL36A,IL5,INS,ITCH,ITGB5,JAG1,JAM2,KRT17,KRT20,LAMA4,LEP,MAP1LC3B,MED1,MMP1,MMP10,MMP12,MMP3,MMP9,MPZ,MTH…
Propensity matching: Brain damage vs T2LL	IL10	cytokine	Activated	2.91	0.0005	ADM,APCS,BMP6,CAMP,CCL2,CCL23,CCL5,CD14,CD163,CD274,CD83,CD86,CSF1,CSF2,CSF3,CTSA,CTSB,CTSD,CXCL11,CXCL3,CXCL8,DEFB4A/DEFB4B,EHF,ETS2,F3,FAS,FCGR1A,FLRT2,GZMA,HEXB,IL12A,IL12B,IL12RB2,IL1R1,IL1R2,IL23A,IL24,IL2RG,IL3,IL33,IL5,IL7,KLRC4-KLRK1/KLRK1,LILRB2,LILRB4,LTB,MCL1,MMP3,MMP9,MRC1,MSR1,MUC1,NEDD9,NOTCH2,PAM,PDCD1,PLEK,PLK1,RAB22A,REG3A,REG3G,SELE,STAT1,TGFB1,TNFRSF1A,TNFRSF1B,TNFSF10,XCL1
Propensity matching: Brain damage vs T2LL	TEAD2,TEAD4:YAP1:FOXH1:SMAD2,3:TBXT:FOXA2 gene	complex	Activated	2.157	0.0225	ADAM12,ADAMTS1,ADM,ALDH1A1,ALDH1A3,APOA2,APOA5,APOM,AXIN2,BECN1,BIN1,BMP6,CBL,CCL2,CCL5,CCN1,CD274,CD79A,CDH5,CHRD,CKLF,COL6A3,COL9A1,CPT1B,CRISPLD2,CRP,CSF1,CSF2,CSF3,CTHRC1,CTSD,CXCL3,CXCL8,DOCK9,DUSP4,EGFR,EHF,EIF1AD,ENG,ENTPD3,EREG,ESM1,FAS,FGF8,FNDC5,FSTL3,GREM1,HAPLN1,IGF2,IGHM,IL11,IL15,IL23A,IL33,IL5,INS,IRF6,ISL1,ITGB5,JAG1,JAG2,JAM2,KIF23,KRT17,LAMA4,LRP1,MAP1LC3B,MMP12,MMP19,MMP9,MPDZ,…
Propensity matching: Brain damage vs T2LL	Integrin alpha V beta 3	complex	Activated	2.236	0.0311	AMIGO2,APOA5,ATG5,ATG7,BDNF,BECN1,BMP6,CCL2,CCL26,CCL5,CCN1,CD14,CD274,CD83,CD86,CDK1,CSF1,CSF2,CSF3,CTSD,CXCL1,CXCL11,CXCL16,CXCL3,CXCL8,DES,DSC2,EFNB2,F3,FAS,FBLN5,GABARAPL1,GDF11,GSTP1,ICAM3,IER3,IFNW1,IGF2,IGFBP2,IL11,IL23A,IL32,IL33,INS,JAM2,KDR,KRT18,LEP,MAP2K4,MAPRE1,MCL1,MMP10,MMP12,MMP3,MRC1,MSH2,NFATC4,NGF,NOTCH3,P4HA1,POSTN,PPM1D,PRL,RCAN1,RRAGC,SATB2,SELE,SEMA3E,SERPINB1,STAT1,STIM1,T…
Propensity matching: Brain damage vs T2LL	mycophenolate mofetil	chemical drug	Inhibited	-2.287	0.0068	ADAM17,ADAMTS1,AZGP1,BDNF,C2,CCL2,CCL23,CCL5,CD14,CD86,CFB,CRP,CSF1,CSF2,CSF3,CSF3R,CTSB,CTSC,CXCL1,CXCL11,CXCL8,DEFB4A/DEFB4B,EGFR,EPO,F3,FAS,GDF15,GPT,HMGB1,IL11,IL12B,IL1R1,IL1R2,IL2RB,IL3,IL32,IL33,IL5,IL7,INHBA,ISG15,ITIH4,KDR,KYNU,LCK,LEP,LILRB4,LRP1,MMP1,MMP10,MMP12,MMP3,NGF,NRP2,PDE5A,PRL,PTGS2,SAA1,SELE,SERPINA3,SFTPC,SHBG,TG,TNFAIP3,TNFAIP6,TNFRSF11B,TNFRSF1B,TNFSF10,WNT5A
Propensity matching: Brain damage vs T2LL	poly rI:rC-RNA	biologic drug	Activated	2.372	0.024	ADAMDEC1,APOBEC3G,APOL1,C2,CAMP,CCL2,CCL22,CCL26,CCL5,CCT7,CD14,CD163,CD22,CD274,CD58,CD83,CD86,CFB,CRP,CSF1,CSF2,CSF3,CX3CL1,CXCL1,CXCL11,CXCL3,CXCL8,DEFB4A/DEFB4B,EHF,EREG,FAS,FCGR1A,GBP6,GCH1,GDF15,HAVCR2,IFNA4,IFNL2,IGFBP6,IL11,IL12A,IL12B,IL15,IL23A,IL2RG,IL32,IL33,INHBA,ISG15,JAG1,KYNU,LGALS9,LIPA,LTB,M6PR,MBL2,MCL1,MMP1,MMP3,MMP9,MSR1,NAMPT,NOTCH2,NOTCH3,PLAUR,PRKCQ,PTGS2,RNPC3,SAT1,SELE,S…
Propensity matching: Brain damage vs T2LL	REL	transcription regulator	Activated	2.411	0.0165	APAF1,APOBEC3G,ARHGAP1,ARHGDIA,BACH2,BCL2L1,CAMK2D,CCL22,CD14,CD274,CD58,CD83,CD86,CDK1,CMPK1,CRKL,CSF1,CSF2,CSF3,CTSC,CXCL3,CXCL8,CYTH4,DARS2,DKKL1,DOCK9,DUT,ENTPD1,F3,FAS,FLT3LG,GDF15,GPLD1,GPT,GRN,GZMA,GZMK,HAVCR2,HMGB1,ICOS,IER3,IGFLR1,IL12A,IL12B,IL12RB1,IL12RB2,IL18BP,IL1R2,IL23A,IL24,IL27RA,IL2RB,IL3,IL5,IRF6,ISG15,ITM2B,JAML,KDR,KLRC4-KLRK1/KLRK1,L1CAM,LCK,LEP,LTB,LTB4R,MCL1,MMP3,NPTX2,NR…
Propensity matching: Brain damage vs T2LL	disulfiram	chemical drug	Inhibited	-2.236	0.0061	ADAM12,ADM,AIF1,AMIGO2,ANG,APAF1,BAG3,BDNF,BECN1,C2,CCL22,CCL5,CCN1,CD14,CD274,CD83,CD86,CDH5,CELF2,CPT1B,CRP,CSF2,CSF3,CTSA,CTSB,CTSD,CXCL1,DLG4,ELK1,EREG,F3,FBL,FCGR1A,GCH1,GDF15,HNF4A,IGLL1/IGLL5,IL11,IL12A,IL12B,IL23A,IL2RG,INS,ISG15,JAM2,KIF23,KRT18,MAP1LC3B,MMP12,MMP3,MRC1,MSH2,MYO6,NGF,PLAUR,PLG,POSTN,PPM1D,PRKCQ,PRL,PRNP,PSAP,RUNX3,SELE,SFTPC,SHH,SHMT2,SLC3A2,STAT1,STAT3,STAT6,TAGLN,TGFB1…
Propensity matching: Brain damage vs T2LL	TNFRSF13B	transmembrane receptor	Activated	2.109	0.0171	AIF1,APOBEC3G,APOD,APOE,ATG5,ATG7,BCAR3,BCL2L1,BDP1,BECN1,CCL2,CCL5,CD274,CD86,CDH5,CRP,CSF2,CSF3,CXCL1,CXCL16,CXCL3,CXCL8,CYGB,DEFB4A/DEFB4B,DUSP4,EGFR,ELK1,EREG,ESRRA,F3,FAS,GABARAPL1,GDF15,GDF9,ICAM3,IER3,IFNAR1,IGHM,IL12A,IL15,IL23A,IL33,IL5,JAG1,KRT18,KYNU,LEP,MAP1LC3B,MCL1,MMP1,MMP3,MMP9,MSR1,MUC1,NRP1,PLAUR,POSTN,PTGS2,SELE,SFTPC,SHH,STAT1,STMN4,TGFB1,TNFAIP3
Propensity matching: Brain damage vs T2LL	TRIM63	enzyme	Inhibited	-2.216	0.0209	ADAM12,AMIGO2,APAF1,ATG5,ATG7,BAG3,BCL2L1,BDNF,CCL2,CCL22,CCL26,CCL27,CCL5,CCN1,CCN4,CD86,CDK1,CMA1,CRP,CSF2,CSF3,CTSA,CTSD,CXCL1,CXCL3,DLG4,DUSP4,ECE1,EFNB2,ELK1,EREG,F3,FCGR1A,GCH1,IGLL1/IGLL5,IL11,IL12B,IL2RB,IL2RG,INS,JAM2,KIF23,MAP1LC3B,MCL1,MED1,MMP1,MMP10,MMP3,MMP9,NAMPT,PLAUR,POSTN,PRKCZ,PRNP,PSAP,RUNX3,SFTPC,STAT1,STAT3,TNFRSF10B,TNFRSF11B,TNFSF10,TRAF4,TREM2,ULBP1,ULBP3
Propensity matching: Brain damage vs T2LL	SAR103168	chemical drug	Inhibited	-2.012	0.0156	BCL2L1,CAMP,CCL5,CD274,CDK1,CLIC4,CMA1,CRISPLD2,CSF2,CXCL14,CXCL8,DAG1,DSC2,DUSP4,EFNB2,EIF1AX,ENG,EREG,ESRRA,EWSR1,F3,FGFR3,G3BP2,GDI2,GRN,HAVCR2,HNRNPA2B1,HSPB1,IER3,IGBP1,IGF2,IL11,IL12B,IL33,IL36A,ITCH,ITGB5,JAG1,KRT17,LAMA4,LTB,MCL1,MFAP4,MMP1,MMP3,MMP9,MTHFD1,MUC1,NCK1,NRP1,NRP2,NUDC,P4HB,PDCD1,PDIA3,PLAUR,PLK1,POSTN,PRKCZ,PRSS27,PTGS2,RPS3,SDF2L1,SELE,SERPINA3,ST3GAL2,STAT1,STAT3,STAT6,SYN…
Propensity matching: Brain damage vs T2LL	SPINT1	other	Inhibited	-3.153	0.0089	ADAMTS1,ADGRF5,APAF1,APCDD1,ARRDC3,BCL2L1,BDNF,BECN1,CCL14,CCL26,CCL5,CCN1,CD93,CDC25B,CDK1,CDKN3,CLIC4,COLEC12,CRK,CRLF1,CSF1,CSF2,CXCL8,DES,DSG1,DUSP4,EDA,EFNB2,EHF,ELMO1,ENTPD1,F3,FGF16,IER3,IL11,IL12B,IL27RA,IL5,INHBA,KRT18,L1CAM,LGMN,LYVE1,MAPKAPK2,MCL1,MMP1,MMP10,MMP12,MMP3,MMP8,MMP9,MRC1,NAMPT,NRP1,PLAUR,PLK1,PRSS8,PTGS2,RCAN1,ROR2,SELE,STAB2,TGFB1,TNFRSF10B,TNFRSF11B,TNFSF15,WNT5A,YWHAZ
Propensity matching: Brain damage vs T2LL	F11	peptidase	Activated	2.708	0.0169	ADAMTS1,ADGRF5,APAF1,ARRDC3,BCL2L1,BDNF,BECN1,CCL14,CCL26,CCL5,CCN1,CD93,CDC25B,CDK1,CDKN3,CLIC4,COLEC12,CRK,CRLF1,CSF1,CXCL8,DES,DSG1,DUSP4,EDA,EFNB2,EHF,ELMO1,ENTPD1,F3,FAS,FGF16,IER3,IL11,IL12B,IL15,IL27RA,IL5,INHBA,KRT18,L1CAM,LGMN,LYVE1,MAPKAPK2,MCL1,MMP1,MMP10,MMP12,MMP3,MMP8,MMP9,MRC1,MSR1,MST1R,NAMPT,NRP1,PLAUR,PLK1,RCAN1,SELE,STAB2,TGFB1,TNFRSF10B,TNFRSF11B,TNFSF15,YWHAZ
Propensity matching: Brain damage vs T2LL	CDN1163	chemical reagent	Inhibited	-2.032	0.0132	ACACB,AMY2B,APAF1,ATG7,BCL2L1,BDNF,BECN1,CCL2,CCL22,CCL5,CD274,CD83,CD86,CELF2,COG8,CRP,CXCL3,CXCL8,DERL1,DLG4,DNAJB9,DNAJC10,DUSP4,ERLEC1,F3,FAS,GDF15,GPT,HNF4A,IGF2,IGFBP2,IGFBP6,IL11,IL12A,IL12B,IL23A,INS,JAM2,LEP,MAP1LC3B,MCL1,MMP1,MMP12,MMP3,MMP9,MRC1,MSH2,PDIA3,PKLR,PLAUR,PLG,POSTN,PPM1D,PRL,SDF2L1,SELE,SHH,STAT1,TFAM,TGFB1,TNFRSF10A,TNFRSF10B
Propensity matching: Brain damage vs T2LL	IL2	cytokine	Activated	2.287	0.0103	APOBEC3G,ARHGAP1,ARHGDIA,BCL2L1,CCL2,CCL22,CD274,CD58,CD83,CD86,CSF1,CSF2,CSF3,CTSC,CXCL3,CXCL8,CYTH4,DARS2,DKKL1,DOCK9,ENTPD1,FAS,FLT3LG,GDF15,GPLD1,GRN,GZMA,GZMK,HAVCR2,ICOS,IL12B,IL12RB1,IL12RB2,IL18BP,IL1R2,IL24,IL27RA,IL2RB,IL3,IL5,ISG15,ITM2B,JAML,KLRC4-KLRK1/KLRK1,L1CAM,LCK,LTB,LTB4R,MCL1,MMP9,NPTX2,NRP1,PDCD1,PDIA3,PLK1,PTGS2,RAF1,RUFY1,SATB1,SLAMF7,STK17B,TNFRSF10B,TNFRSF10D,TNFRSF11B,TN…
Propensity matching: Brain damage vs T2LL	ZM 306416	chemical drug	Inhibited	-2.018	0.0445	BCL2L1,CCL5,CDK1,CLIC4,CMA1,CSF1,CSF2,CSF3,CTSB,CXCL14,CXCL8,DAG1,DSC2,DUSP4,EFNB2,EGFR,EREG,EWSR1,F3,FAS,G3BP2,GDI2,GRN,HAVCR2,HNRNPA2B1,HSPB1,IER3,IGBP1,IGF2,IL33,IL36A,IL5,INS,ITCH,ITGB5,JAG1,KDR,KRT17,LAMA4,MCL1,MMP1,MMP3,MMP9,MTHFD1,MUC1,NRP1,NRP2,NUDC,PDCD1,PLAUR,PLK1,PRKCZ,PRL,PTGS2,RETSAT,SDF2L1,SELE,SERPINA3,ST3GAL2,STAT3,STAT6,TEK,TNFRSF10B,TNFRSF11A,TNFRSF11B,TNFRSF1B,TOP1,TPST1,VCL,VP…
Propensity matching: Brain damage vs T2LL	CTHRC1	other	Activated	2.252	0.042	ADAM12,ADAMTS1,APBB1,AXIN2,BCL2L1,BECN1,BMP6,CCL2,CD79A,CD86,CDH5,COL6A3,CPT1B,CRISPLD2,CRP,CSF2,CXCL3,CXCL8,DUSP4,EFNB2,ENG,EREG,ESM1,FAS,FNDC5,FSTL3,GSN,HNF4A,ICAM3,IL11,IL12B,IL15,IL33,IL5,INS,ITGB5,JAG1,JAM2,KRT18,LAMA4,MCL1,MMP10,MMP12,MMP19,MMP9,PDCD1,PLAUR,PRL,PTGS2,SELE,STAT3,TGFB1,TIMP4,TPM3,VCL,WNT5A,ZYX
Propensity matching: Brain damage vs T2LL	miR-16-5p (and other miRNAs w/seed AGCAGCA)	mature microRNA	Inhibited	-2.325	0.0493	ALDH1A3,APOA5,ARHGDIA,ATG5,BCL2L1,BDNF,BECN1,CCL2,CD86,CHEK1,CRP,CSF2,CTSD,CXCL3,CXCL8,DSC2,DUSP4,EGFR,EIF4G2,F2,FAM171A1,FAS,FBLN5,FGFR1,FLT3,GRN,GSTP1,HNRNPA2B1,HSPA1A/HSPA1B,HSPB1,IER3,IFNW1,IGBP1,IGF2,IGFBP2,IL12A,IL12B,IL1R1,IL23A,IL33,ISG15,ITGB5,KIF23,LAMTOR3,LEP,MAP2K4,MCL1,MGAT4A,MMP1,MMP10,MMP12,MMP3,MRC1,MSH2,NGF,NOTCH2,PLAUR,PLK1,POSTN,PRL,PTGS2,RAF1,RAN,RFFL,SH2D1A,SLC5A5,TFAM,TIAM1,…
Propensity matching: Brain damage vs T2LL	cytokine	group	Activated	2.744	0.0001	ADAM12,ANG,BCL2L1,CCL2,CCL22,CCL5,CCN1,CCN3,CD86,CD93,CRP,CSF1,CSF2,CX3CL1,CXCL1,CXCL3,CXCL8,F3,FAS,IGFBP2,KLRC4-KLRK1/KLRK1,LEP,MMP1,MMP12,MMP9,NGF,PLAUR,PTGS2,SAA1,SELE,STAT3,TEK,TNFAIP6,TNFRSF1B
Propensity matching: Brain damage vs T2LL	AM 630	chemical reagent	Inhibited	-2.734	0.0475	AIF1,APOBEC3G,BCAR3,BCL2L1,BST1,CCL2,CCL5,CD83,CDH5,CKB,CSF2,CSF3,CXCL1,CXCL3,CXCL8,DMPK,DOK2,DUSP4,EGFR,EREG,ESRRA,F3,GCH1,GDF15,GDF9,GRN,ICAM3,IER3,IFNAR1,IL11,IL11RA,IL12A,IL15,IL23A,ILF3,ITCH,KRT18,KYNU,MCL1,MMP1,MMP3,MMP9,MUC1,PLAUR,PLK1,POSTN,PTGS2,RACGAP1,RCAN1,RSPO1,SAA1,SFTPC,STAT1,STMN4,TGFB1,TNFRSF11A,TNFRSF11B,TNFRSF1B,YWHAZ
Propensity matching: Brain damage vs T2LL	abciximab	biologic drug	Inhibited	-2.562	0.0312	AMIGO2,BCL2L1,C1QB,C1QC,CCL2,CCL22,CCN1,CD14,CD274,CDK1,CLEC4C,CRP,CSF2,CTSB,CX3CL1,CXCL14,CXCL16,CXCL8,EPO,ETS2,F2,GDF15,IL12B,IL15,IL23A,IL2RG,IL32,IL33,IL7,ISG15,KDR,KRT20,LGALS4,MAP1LC3B,MCL1,MMP1,MMP12,MMP19,MMP3,MMP9,MPZ,NOTCH2,PLAUR,PODXL2,PRL,PTGS2,RCAN1,SELE,SEMA3E,SERPINC1,STAT1,STAT3,TNFRSF11A,TNFRSF11B,TREM2
Propensity matching: Brain damage vs T2LL	aspirin	chemical drug	Inhibited	-2.333	0.0011	ADM,BDNF,BMP6,CCL2,CD274,CD86,CDH5,CRP,CSF1,CSF2,CSF3,CTSD,CX3CL1,CXCL1,CXCL8,CYB5A,DLG4,EFNB2,ENG,FBLN5,GDF15,IER3,IGFBP2,IL12B,IL3,KDR,MCL1,MMP1,MMP9,POSTN,SMURF2,TEK,TFF2,TGFB1,TNFSF10,XCL1
Propensity matching: Brain damage vs T2LL	gentamicin C	chemical drug	Activated	2.744	0.0016	ADAMTS1,ADM,AIF1,ATG5,ATG7,BDNF,BECN1,C5,CCL25,CCL26,CCL27,CCL5,CD14,CSF3,CTSB,CXCL1,CXCL11,CXCL8,FGA,GPNMB,IER3,IL12A,IL23A,MAP1LC3B,MCL1,MMP1,MMP9,MRC1,PTGS2,TAGLN,TGFB1,TNFRSF10B,TNFRSF1A,TNFSF10
Propensity matching: Brain damage vs T2LL	wortmannin	chemical drug	Inhibited	-2.271	0.0441	BCL2L1,BDNF,BECN1,CCL2,CD14,CD274,CKB,CRP,CSF1,CSF2,CX3CL1,CXCL16,CXCL8,DSG1,EIF1AX,ENTPD1,F3,GSTP1,HAPLN1,IL12A,IL12B,IL23A,IL5,INS,ITGB5,LEP,M6PR,MAP1LC3B,MCL1,MSR1,P4HA1,POSTN,PRL,PTGS2,RETSAT,SELE,SLC5A5,TNFSF10
Propensity matching: Brain damage vs T2LL	melagatran	chemical drug	Inhibited	-2.143	0.0469	AKR1B1,APOA5,BDNF,BECN1,CCL2,CCN1,CKAP4,CLIC4,COLEC12,CRK,CSF1,CX3CL1,CXCL1,CXCL3,CXCL8,ECE1,EHD4,ELMO1,ENTPD1,EPO,EREG,ERP29,ESM1,F3,F7,FABP1,GREM1,IER3,IL32,INHBA,KDR,MMP1,MMP10,MMP12,MMP9,MRC1,PDIA4,PLAUR,PLG,PTGS2,RCAN1,SELE,SERPINC1,SMTN,STAB2,TGFB1,TNFAIP3,TNFRSF11B,TNFSF10
Propensity matching: Brain damage vs T2LL	lysosomal enzyme	group	Activated	2.959	0.0037	APCS,APOE,C5,CCL2,CCL5,CD86,CDH11,CRP,CSF1,CSF2,CSF3,CXCL1,CXCL16,CXCL3,CXCL8,DAG1,EFNB2,F3,FCGR1A,GDF15,IL12A,IL12B,IL23A,IL5,LEP,MBL2,MMP1,MMP9,NGF,SELE,SF1,TNFAIP3,TNFRSF1A
Propensity matching: Brain damage vs T2LL	C5	cytokine	Activated	2.646	0.0006	APCS,CCL2,CCL5,CD86,CDH11,CRP,CSF1,CSF2,CSF3,CXCL1,CXCL3,CXCL8,DAG1,EFNB2,F3,FCGR1A,GDF15,IL12A,IL12B,IL23A,IL5,MBL2,MMP1,MMP9,NGF,SELE,SF1,TNFAIP3
Propensity matching: Brain damage vs T2LL	TAK-779	chemical drug	Inhibited	-2.117	0.0005	APOBEC3G,C1QB,C1QC,CCL22,CCL5,CD163,CD86,COL6A3,CSF1,CSF2,CSF3,CX3CL1,DPT,F3,FAS,FBLN1,IL12B,IL5,ITIH3,P4HA1,PRELP,TGFB1,TGFBI,TIMP4,TNFRSF1A,TNFRSF1B,TXLNA
Propensity matching: Brain damage vs T2LL	alpha catenin	group	Inhibited	-2.887	0.0003	ADAMTS1,AXIN2,BCL2L1,C1QTNF3,CCN3,CDH11,COL15A1,COL6A3,CRIPTO,CTSB,ENG,EREG,IGF2,IGFBP2,IGFBP6,IL2RG,IL36A,LAMA4,MMP12,MMP19,MMP9,PTGS2,SAA1,SELE,TNFAIP3,TNFAIP6,ZYX
Propensity matching: Brain damage vs T2LL	ASPSCR1-TFE3	fusion gene/product	Activated	2.143	0.0448	AKR1B1,APOE,ATG5,ATG7,BCL2L1,BIN1,CCL2,CD274,CD86,CELF2,CLTC,CPT1B,CTSA,CTSD,CXCL1,CXCL8,DAG1,DLG4,EGFR,EIF1AX,FGFR3,GABARAPL1,GDF15,GNS,GPNMB,GRN,HSD17B14,HSPB1,IGF2,IL12B,IL1R1,IL23A,IL2RB,IL5,ISG15,LEP,MAP1LC3B,MCL1,MMP9,MUC1,PGRMC1,PPIB,PRDX5,PRKCZ,SERPINB1,STAT3,TCN2,TMEM70,TNFRSF10A
Propensity matching: Brain damage vs T2LL	BMS-813160	chemical drug	Inhibited	-2.353	0.001	C1QB,C1QC,CCL22,CCL5,CD163,CD86,COL6A3,CSF1,CSF2,CSF3,CX3CL1,DPT,F3,FAS,FBLN1,IL12B,IL5,ITIH3,P4HA1,PRELP,TGFB1,TGFBI,TIMP4,TNFRSF1A,TNFRSF1B,TXLNA
Propensity matching: Brain damage vs T2LL	CD37	other	Inhibited	-2.475	0.0234	APBB1,CD79A,CD86,CDK1,CRP,CXCL8,ELK1,F3,FBL,GSN,IL15,IL23A,IL2RB,IL33,IL5,KRT18,MCL1,MMP1,MMP10,MMP9,PDCD1,PLAUR,PRKCQ,PRL,PTGS2,SHC1,SLC5A5,STAT3,TGFB1,TNFRSF10B,TNFSF10,WNT5A
Propensity matching: Brain damage vs T2LL	ceramide-1-phosphate	chemical - endogenous mammalian	Activated	2.043	0.0151	BCL2L1,BDNF,BECN1,C5,CCL25,CCL26,CCL27,CCL5,CSF3,CTSB,CX3CL1,CXCL1,CXCL11,DLG4,F3,IL12A,KRT18,LEP,MAP1LC3B,MMP10,MMP3,MMP9,NR3C1,PRL,SPINK5,STAT1,TGFB1,TNFRSF1A,TNFSF10
Propensity matching: Brain damage vs T2LL	nuclear factor 1	group	Activated	2.03	0.0419	AMY2B,C2,CCL2,CD14,CDC42,CDH3,CDH6,CELA2A,COL6A3,CSF1,CSF3,CXCL8,DSC1,DUSP4,EFNB1,EGFR,ETS2,IER3,JAG1,MINAR1,NAMPT,NFATC4,NRP1,PCBD1,PKLR,POSTN,SAT1,SELE,SEMA3E,SERPINA3,SFTPC,SHC1,SHH,SLAMF7,SPINK1,TGFB1,TNFAIP3,TREM2,VCL,WNT5A,ZYX
Propensity matching: Brain damage vs T2LL	FKBP10	enzyme	Inhibited	-2.357	0.0003	C1QTNF1,COL15A1,COL18A1,COL6A3,CRISPLD2,CRLF1,IL11,INHBA,MMP12,MMP3,NGF,PLOD2,POSTN,PRNP,PTGS2,SAA1,TNFAIP6,TNFSF15
Propensity matching: Brain damage vs T2LL	prednisolone	chemical drug	Inhibited	-2	0.0199	ALOX15B,APOE,ARSA,ATG5,ATG7,BAG3,BCL2L1,BECN1,CCL2,CD163,CD86,CRP,CTSB,CYGB,FAS,GAA,GABARAPL1,GABARAPL2,HGS,IFNA4,INS,JAG1,MAP1LC3B,MCL1,NOTCH2,NOTCH3,NR3C1,PARK7,PDCD1,PRNP,PTGS2,STAT1,TGFB1,TNFAIP3,TNFRSF11B,TNFSF10
Propensity matching: Brain damage vs T2LL	RAB4A	enzyme	Activated	2.2	0.0334	ALDH1A3,APBB1,BCL2L1,CD86,CRP,CXCL1,CXCL8,DSC2,FAS,GABARAPL1,GSN,IL23A,IL33,IL5,MCL1,MMP1,MMP10,PLAUR,PRL,PTGS2,SLC5A5,STAT3,TGFB1,WNT5A,YWHAZ
Propensity matching: Brain damage vs T2LL	motesanib	chemical drug	Inhibited	-2.744	0.0325	CCL2,CCN3,CLIC4,CSF1,CSF2,CSF3,CXCL8,DES,DNAJB2,EREG,EWSR1,F3,G3BP2,GDI2,GFRA1,HAVCR2,HSPA1A/HSPA1B,ISL1,MAPKAPK2,MMP1,MMP10,MMP3,MMP9,NRP1,NRP2,PDCD1,PLAUR,PTGS2,SCARA3,SELE,SH3BP2,TNFRSF10B,VPS4A,YWHAZ
Propensity matching: Brain damage vs T2LL	TRAF6	enzyme	Activated	2.065	0.0013	BECN1,CCL2,CD274,CSF2,CSF3,CXCL1,CXCL16,CXCL3,CXCL8,DEFB4A/DEFB4B,EGFR,GABARAPL1,IL12B,IL15,MAP1LC3B,MCL1,SELE,TGFB1,TNFAIP3
Propensity matching: Brain damage vs T2LL	sulforafan	chemical drug	Activated	3	0.0314	ADAMDEC1,ADAMTS1,AKR1B1,ALDH1A1,APAF1,ARHGAP5,BCL2L1,BECN1,CCL2,CDC25B,CRYZ,CTSB,CXCL8,EFNB2,FAS,GSTP1,GZMH,IL12A,IL12B,IL23A,INSL6,KDR,KRT17,MMP9,MST1R,PAFAH1B3,PRDX5,PRL,PTGS2,SERPING1,STAT3,SULF2,TAX1BP1,TNFRSF10B,TOP1,TST
Propensity matching: Brain damage vs T2LL	methotrexate	chemical drug	Activated	2.191	0.0386	ACACB,APEX1,BDNF,C1QB,C2,C5,C8A,CCL2,CCL25,CCL5,CFB,CRP,CSF1,CXCL11,CXCL8,ESRRA,FAS,FGA,GSN,GZMA,IL12A,IL3,INS,ITIH4,LRP1,NR3C1,SERPING1,SFTPC,TGFB1,TNFRSF11B
Propensity matching: Brain damage vs T2LL	TNFSF13B	cytokine	Activated	2.2	0.0111	BCL2L1,C2,CCL2,CD274,CD86,CSF2,CXCL8,F3,FAS,FLT3,HAVCR2,IL15,IL2RG,INHBA,LEP,MCL1,MMP9,NAMPT,PLAUR,PLEK,PLK1,RFFL,TNFAIP6,TNFRSF8,TNFSF14
Propensity matching: Brain damage vs T2LL	FARP2	other	Activated	2.711	0.0496	APBB1,BCL2L1,CCL2,CD274,CD86,CDC42,CRP,CXCL8,FAS,GSN,IL23A,IL33,IL5,MAPRE1,MCL1,MMP10,PLAUR,PRL,PTGS2,SLC5A5,STAT3,TGFB1,WNT5A
Propensity matching: Brain damage vs T2LL	6-aminocaproic acid	chemical drug	Inhibited	-2.236	0.0147	BDNF,BECN1,CCL2,CCN1,CLIC4,COLEC12,CRK,CSF1,ELMO1,F3,INHBA,MMP1,MMP12,MMP9,MRC1,PLG,PTGS2,STAB2,TGFB1,TNFRSF11B
Propensity matching: Brain damage vs T2LL	isosorbide-5-mononitrate	chemical drug	Activated	2.065	0.0046	C1QB,CXCL14,CXCL3,CYGB,ENG,F3,FBLN5,HSPB1,JAM2,KRT18,MMP3,PDLIM1,PLVAP,RBP4,SERPING1,STAT1,TGFB1,TIE1,TREM2
Propensity matching: Brain damage vs T2LL	CPN1	peptidase	Inhibited	-2.183	0.0044	BDNF,BECN1,C5,CCL2,CCN1,CLIC4,COLEC12,CRK,CSF1,ELMO1,F3,MMP1,MMP12,MRC1,PTGS2,STAB2,TNFRSF11B
Propensity matching: Brain damage vs T2LL	GUCY1B1	enzyme	Activated	2.183	0.0011	C1QB,CXCL14,CXCL3,CYGB,ENG,FBLN5,HSPB1,JAM2,KRT18,MMP3,PDLIM1,PLVAP,RBP4,SERPING1,TGFB1,TIE1,TREM2
Propensity matching: Brain damage vs T2LL	IgG2b	complex	Activated	2.183	0.0052	BDNF,BECN1,CCL2,CCN1,CLIC4,COLEC12,CRK,CSF1,ELMO1,F3,IL12B,MMP1,MMP12,MRC1,PTGS2,STAB2,TNFRSF11B
Propensity matching: Brain damage vs T2LL	PTCRA	other	Inhibited	-2.5	0.0164	BCL2L1,CXCL3,EGFR,FLT3,ICOS,IL12B,IL24,IL5,LAT,LCK,LEP,MMP1,MMP9,NOTCH3,STAT1,STAT3
Propensity matching: Brain damage vs T2LL	PLG	peptidase	Activated	2	0.0052	BDNF,BECN1,CCL2,CCN1,CLIC4,COLEC12,CRK,CSF1,ELMO1,F3,MMP1,MMP12,MRC1,PTGS2,STAB2,TNFRSF11B
Propensity matching: Brain damage vs T2LL	IL11	cytokine	Activated	2.324	0.0476	BCL2L1,CCL5,GP1BA,GP5,IGFBP2,IL15,IL5,MMP1,MMP3,MMP9,MUC1,PAPPA2,POSTN,STAT3,WNT5A
Propensity matching: Brain damage vs T2LL	NEU3	enzyme	Inhibited	-2.333	0.0015	C1QB,C1QC,CTSB,CTSD,GPNMB,HEXB,MMP1,ST3GAL5,TREM2
Propensity matching: Brain damage vs T2LL	ZRANB1	peptidase	Activated	2.121	0.0012	CD274,CXCL11,IFNA10,IFNA14,IFNA16,IFNA4,IFNA6,IFNA7
Propensity matching: Brain damage vs T2LL	LILRA2	other	Activated	2.673	0.046	CSF3,CXCL3,CXCL8,EGFR,FCGR1A,FLT3,ICOS,IL12B,LAT,LCK,LEP,MRC1,REG3G,STAT1
Propensity matching: Brain damage vs T2LL	thalidomide	chemical drug	Inhibited	-2.53	0.0318	BCL2L1,CXCL8,GDF15,IL5,KDR,NRP1,NRP2,PLAUR,STAT3,TGFB1
Propensity matching: Brain damage vs T2LL	TNFRSF10A	transmembrane receptor	Activated	2.121	0.007	CD14,ICOS,IL12B,IL27RA,LAT,LCK,STAT3,TNFSF10
Propensity matching: Brain damage vs T2LL	SLC35C1	transporter	Activated	2.53	0.0314	BST1,CCL2,CXCL8,GPT,HAVCR2,IL1R2,PDCD1,PLAUR,STAT6,TGFB1
Propensity matching: Brain damage vs T2LL	FABP3	transporter	Activated	2.121	0.0296	BDNF,CCL2,CCL5,CDK1,CXCL8,EGFR,MMP1,PTGS2
Propensity matching: Brain damage vs T2LL	S100A6	transporter	Inhibited	-2.121	0.008	ADAMTS1,CDK1,CDKN3,CXCL8,INHBA,PRNP,SELE,TNFAIP3
Propensity matching: Brain damage vs T2LL	ganetespib	chemical drug	Activated	2.236	0.0046	CDK1,CHEK1,EGFR,FAS,STAT1
Propensity matching: Brain damage vs T2LL	PRKD2	kinase	Activated	2	0.0022	CXCL8,F3,IFNAR1,KDR
Propensity matching: Brain damage vs T2LL	EP4-D	chemical reagent	Activated	2.111	0.0231	CCL5,CD226,CX3CL1,GZMA,IL12B,IL2RB,IL33,LCK,ROBO2,RUNX3,SH2D1A
Propensity matching: Brain damage vs T2LL	mir-506 (includes others)	microRNA	Inhibited	-2.121	0.0273	CD163,CD86,CXCL8,GFRA1,MRC1,MSR1,STAT3,TGFB1
Propensity matching: Brain damage vs T2LL	SLAMF7	other	Inhibited	-2	0.0008	CCL2,FLT3LG,PDCD1,TXLNA
Propensity matching: Brain damage vs T2LL	CMTM3	cytokine	Activated	2.496	0.0422	ADM,AHSA1,BAG3,C1QL1,CACYBP,DES,DNAJB1,FABP3,GDF15,HSPA1A/HSPA1B,HSPB1,IL32,IL7
Propensity matching: Brain damage vs T2LL	RGFP966	chemical reagent	Inhibited	-2.309	0.0385	ALDH1A3,APOD,BCAM,BDNF,CCL27,CDH3,IGF2,ITIH2,SCGN,SERPINB1,SOSTDC1,WFIKKN2
Propensity matching: Brain damage vs T2LL	IL17D	cytokine	Activated	2	0.0059	CSF2,CXCL8,REG3A,REG3G
Propensity matching: Brain damage vs T2LL	S100a7a	other	Activated	2	0.0344	CSF2,CXCL1,CXCL8,IL11
Propensity matching: Brain damage vs T2LL	VASN	other	Activated	2	0.0168	CDH5,KDR,TEAD3,TEAD4
Propensity matching: Brain damage vs T2LL	phxa 85	chemical reagent	Inhibited	-2	0.0108	MMP1,MMP17,MMP3,TIMP4
Propensity matching: Brain damage vs T2LL	AZD4547	chemical drug	Inhibited	-2	0.0248	CD274,CHEK1,CXCL1,TGFB1
Covariates: BMI categorical	PLA2R1	transmembrane receptor	Inhibited	-5.569	0.0018	ACHE,ACP6,ADAM11,ADAM12,ADAMTS1,ADCYAP1,AKR1B1,ALCAM,ALDH1A3,AMIGO2,ANGPTL1,ANXA2,AP2A2,APBB3,APCDD1,APCS,APOB,APOD,APOL1,ARF6,AXL,B3GALT6,B4GALT6,BCHE,BGLAP,BGN,BMPR2,BOC,BTC,C2,C6,CCK,CCL5,CD274,CD36,CD59,CDC42,CDCP1,CDH11,CDH3,CGA,CHGA,CHL1,CHST2,CLEC1B,CLTC,CNP,CNTFR,COL18A1,CPM,CPN1,CSGALNACT2,CST7,CXCL13,CXCL16,DCBLD2,DCN,DIXDC1,DLK1,DLL1,DMPK,DNAJB2,DNASE1L2,DNM2,DOC2B,DRAXIN,DUT,ECI2,EDA,…
Covariates: BMI categorical	beta-estradiol	chemical - endogenous mammalian	Inhibited	-3.838	0.0045	ACACB,ACP6,ADAM11,ADAM23,ADAM9,ADAMTS6,ADCYAP1,ADM,ADSL,AGT,ALCAM,ALDOA,ALK,ALKBH5,AMIGO2,ANXA2,AP2A2,APBB3,APCDD1,APEX1,APOD,APOL1,ARF6,ARRDC3,ART3,B3GALT6,BAMBI,BGN,BID,BLMH,BMP6,BMPR1A,BMPR2,BOC,BTC,BUB1,C1QL2,C2,C6,C9,CA10,CADM1,CALN1,CBLN4,CCL18,CCL25,CCL5,CD14,CD274,CD55,CD5L,CDC42,CDCP1,CDH11,CDH15,CFB,CFP,CHGA,CHL1,CHRD,CHRDL2,CHST2,CLEC1B,CLTC,CNP,CNTFR,CNTN1,COL23A1,COMMD7,CPE,CPM,CRIM1…
Covariates: BMI categorical	GPRC5A	G-protein coupled receptor	Activated	3.571	0.0004	ACACB,ACHE,ADAM11,ADAM12,ADAMTS6,ADAMTSL2,ADCYAP1,ADRM1,ALDH1A3,ALDOA,ALKBH5,ANAPC10,ANKRD46,ANXA2,APBB3,APEX1,APOB,APOD,APOL1,ARF6,ATG4B,AZGP1,B3GALT6,B3GLCT,BLMH,BOC,BTC,C6,C9,CA10,CALN1,CBLN4,CCK,CCL5,CD177,CD59,CDC42,CDCP1,CDH11,CDH15,CGA,CGB1/CGB2,CHGA,CHRD,CHST1,CHST2,CLEC1B,CNTFR,COCH,COL6A1,CPE,CPM,CPN1,CRELD1,CRIM1,CRP,CSF3,CSGALNACT2,CXCL16,CYP3A4,DAG1,DCN,DDR1,DEFB119,DIXDC1,DKK3,DLD,D…
Covariates: BMI categorical	bevacizumab	biologic drug	Activated	3.838	0.0001	ACACB,ACHE,ADAM11,ADAM12,ADAMTS1,ADAMTS6,ADAMTSL2,ADCYAP1,ADRM1,ALDOA,ALKBH5,ANAPC10,ANKRD46,ANXA2,APBB3,APOD,ARF6,ATG4B,B3GLCT,BLMH,BTC,BUB1,C2,C6,C9,CA10,CALN1,CBLN4,CCK,CCL5,CD177,CD36,CD55,CD59,CD5L,CDCP1,CDH15,CGB1/CGB2,CHGA,CHST1,CHST2,CLEC1B,CNP,CNTFR,COCH,COL6A1,CPE,CPN1,CRELD1,CRTAC1,CSGALNACT2,CXCL16,DAG1,DCBLD2,DDR1,DEFB119,DIXDC1,DKK3,DLD,DLL1,DMKN,DNAJB11,DNAJB2,DNAJB9,DNASE1L2,DOCK9…
Covariates: BMI categorical	CEP-32496	chemical drug	Activated	4.901	0.0011	ACHE,ACP2,ADAM12,ADAM23,ADAMTS6,ADAMTSL1,ADAMTSL2,AKR1B1,ALDH1A3,ALK,AMIGO2,APBB3,APEX1,APLP2,APOB,APOD,ARF6,ARTN,B3GALT6,B3GLCT,B4GALT3,BAMBI,BCAN,BGLAP,BGN,BID,BMPR1A,BMPR2,BOC,BUB1,CBLN4,CCK,CD14,CD200,CD59,CDC42,CDCP1,CDH11,CDH15,CDH3,CDKN2D,CFB,CHGA,CLTC,CNP,COL18A1,CPD,CPE,CPM,CRELD1,CRIM1,CRP,CSF1,CSF3,CSGALNACT2,CXCL13,CXCL16,DAG1,DCBLD2,DDR1,DLD,DLK1,DLL1,DNAJB1,DNAJB11,DNAJB2,DOCK9,DRAX…
Covariates: BMI categorical	OSM	cytokine	Inhibited	-3.684	0.0176	ACACB,ACHE,ACP2,ADAM11,ADAM12,ADM,ALDH1A3,ALDOA,ANXA2,APBB3,APCS,APOB,APOD,APOL1,ARF6,ARTN,ATG5,AXL,B3GALT6,BAMBI,BLMH,BMP6,BOC,BTC,C4BPA,C9,CCK,CCL5,CD14,CD55,CD59,CDH11,CDH15,CDH3,CDKN2D,CDSN,CFB,CFP,CGA,CHGA,CHL1,CLEC1B,CNP,COCH,COL18A1,COL6A1,CPD,CPM,CSF3,CSGALNACT2,CSNK2A2,CST7,CXCL13,CXCL16,DAG1,DCBLD2,DCN,DDR1,DLG4,DLL1,DNASE1L2,DNM2,DRAXIN,ECM1,EHF,ENO1,ENTPD1,EPHA1,EPHA4,EPHB2,EPHB6,EPO,…
Covariates: BMI categorical	PLX5622	chemical drug	Activated	3.771	0.0074	ACHE,ACP2,ADAM12,ADAMTS6,ADM,AGT,ALCAM,ALDH1A3,AP2A2,APBB3,APCDD1,APEX1,APLP2,ARTN,ATG5,AXL,B3GALT6,BAMBI,BGLAP,BGN,BID,BMPR2,BOC,C6,C9,CCK,CCL5,CD14,CD200,CD36,CDH3,CDKN2D,CFB,CFP,CGA,CNTFR,CPD,CRP,CSF1,CSF3,CSGALNACT2,CXCL13,CXCL16,CXCL9,DIXDC1,DLK1,DLL1,DNASE1L2,DNM2,DOCK9,DRAXIN,DUT,ENO1,EPHA4,EPHA5,EPHB2,EPO,ERBB3,F9,FABP4,FBLN5,FGA,FHIT,FOXM1,FTL,GABARAPL1,GAD1,GALNT1,GOLM2,GPC1,GPNMB,GPT,G…
Covariates: BMI categorical	merestinib	chemical drug	Activated	2.906	0.0022	ACHE,ACP2,ADAM12,ADAM9,ADAMTS6,ADAMTSL2,ADCYAP1,ALCAM,ALDOA,ANXA2,APBB3,APEX1,APOB,APOD,APOL1,ARF6,ARTN,ATG5,B3GALT6,B3GLCT,B4GALT3,BAMBI,BGLAP,BMP6,BMPR1A,BOC,BUB1,C6,CA10,CALN1,CBLN4,CCK,CD200,CD274,CD5L,CDCP1,CDH11,CDH15,CDKN2D,CHGA,CHL1,CNTFR,COCH,COL6A1,CPD,CPM,CRELD1,CRIM1,CSGALNACT2,CXCL13,DDR1,DIXDC1,DLG4,DLK1,DLL1,DNAJB11,DNAJB2,DNAJB9,DNM2,DOCK9,DPYSL5,DRAXIN,DUT,ECM1,ENO1,ENTPD1,EPHA4,…
Covariates: BMI categorical	yersinia pestis lipid A	chemical - endogenous non-mammalian	Activated	5.375	0.0063	ACACB,ACHE,ACP2,ADAM11,ADAM12,ADAMTS1,ADAMTS6,ADCYAP1,ADGRE2,AKR1B1,ALCAM,ALDH1A3,ALDOA,ALKBH5,APBB3,APCS,APLP2,APOB,APOD,APOL1,ARF6,ARTN,ATG5,AZGP1,B3GALT6,B4GALT6,BAMBI,BLMH,BMP6,BMPR2,BST1,BTC,C2,C4BPA,CCK,CCL18,CCL25,CCL5,CD14,CD177,CD200,CD274,CD36,CD58,CD59,CDC42,CDCP1,CDKN2D,CDSN,CFB,CHGA,CHRD,CHST6,CLEC1B,CLEC4M,CLEC5A,CNP,COL18A1,COL6A1,CPD,CPM,CRIM1,CRP,CSF1,CSF3,CSGALNACT2,CSNK2A2,CTSO…
Covariates: BMI categorical	lifirafenib	chemical drug	Activated	4.1	0.001	ACACB,ACHE,ADAM11,ADAM12,ADAMTS6,ADAMTSL2,ADCYAP1,ADRM1,ALDH1A3,ALDOA,ALKBH5,ANAPC10,ANKRD46,ANXA2,APBB3,APEX1,APOB,APOD,APOL1,ARF6,ATG4B,AZGP1,B3GALT6,B3GLCT,BGLAP,BLMH,BOC,BTC,C6,C9,CA10,CALN1,CBLN4,CCK,CCL5,CD177,CD59,CDC42,CDCP1,CDH15,CGB1/CGB2,CHGA,CHRD,CHST1,CHST2,CLEC1B,CNTFR,COCH,COL6A1,CPE,CPM,CPN1,CRELD1,CRP,CSGALNACT2,CXCL16,CYP3A4,DAG1,DCN,DDR1,DEFB119,DIXDC1,DKK3,DLD,DLK1,DLL1,DNAJB1…
Covariates: BMI categorical	tyrphostin AG 1478	chemical drug	Activated	2.623	0.003	ACHE,ADAM12,ADAM23,ADAM9,ADAMTS6,ADAMTSL1,ADAMTSL2,ADM,ALCAM,ALDH1A3,ALDOA,AMIGO2,ANXA2,APBB3,APCDD1,APEX1,APOB,APOD,ARF6,ARTN,ATG4B,AZGP1,B3GALT6,B3GLCT,B4GALT3,BAMBI,BCAN,BGN,BID,BMPR1A,BMPR2,BOC,BTC,BUB1,CA10,CADM1,CALN1,CBLN4,CCK,CD14,CD200,CDC42,CDCP1,CDH15,CDH3,CGA,CHGA,CHRD,CHST2,COCH,COL18A1,COL6A1,CPM,CRELD1,CRIM1,CSF1,CSF3,CSGALNACT2,CST4,CXCL16,CYP3A4,DAG1,DCBLD2,DCN,DDR1,DLD,DLL1,DMPK…
Covariates: BMI categorical	APOC1	transporter	Inhibited	-6.03	0.0422	ACHE,ADAM12,ADAM23,ADAM9,ADAMTS1,ADGRE2,ADM,AGT,ALCAM,ALDH1A3,ALDOA,APCS,APEX1,AZGP1,BAMBI,BGLAP,BGN,BID,BMP6,BMPR2,BOC,BUB1,CCL18,CCL5,CD14,CD200,CD274,CD36,CD55,CD58,CD59,CDH11,CDKN2D,CFB,CHL1,CLEC5A,CNP,COL6A1,CRIM1,CRP,CSF1,CSF3,CST7,CXCL13,CXCL16,CYP3A4,DAG1,DCBLD2,DCN,DKK3,DLL1,DNAJB11,DNAJB9,DNM2,DRAXIN,EFNA2,EGFR,EHF,ENO1,ENTPD1,ESM1,F2,FGA,FNDC5,FUT8,GAS1,GDI2,GHR,GPD1,GPT,GSN,GZMA,HAVCR…
Covariates: BMI categorical	ES-072	chemical drug	Activated	3.46	0.0004	ACACB,ACHE,ADAM11,ADAM12,ADAMTS6,ADAMTSL2,ADCYAP1,ADGRE2,ADRM1,AKR1B1,ALDH1A3,ALDOA,ALKBH5,ANAPC10,ANKRD46,ANXA2,APBB3,APEX1,APOB,APOD,APOL1,ARF6,ATG4B,AZGP1,B3GLCT,BLMH,BOC,BTC,C4BPA,C9,CA10,CALN1,CBLN4,CD177,CD274,CD59,CDC42,CDCP1,CDH15,CGB1/CGB2,CHGA,CHRD,CHST1,CHST2,CLEC1B,CLTC,CNP,CNTFR,COCH,COL6A1,CPE,CPN1,CRELD1,CRP,CSGALNACT2,CXCL16,CYP3A4,DAG1,DCN,DDR1,DEFB119,DIXDC1,DKK3,DLD,DLK1,DLL1,D…
Covariates: BMI categorical	SP2509	chemical reagent	Activated	4.276	0.0117	ACHE,ADAM11,ADAM23,ADAMTS1,ADAMTS6,ADCYAP1,ADM,ADSL,AGT,AKR1B1,ALDH1A3,ALKBH5,AMIGO2,APCS,APEX1,APOB,ARTN,ATG5,B3GALT6,B4GALT6,BAMBI,BCHE,BID,BLMH,BMP6,BMPR1A,BMPR2,BOC,BTC,BUB1,C6,CCK,CCL5,CD14,CD274,CD36,CD58,CDC42,CDCP1,CDH3,CDKN2D,CHGA,CHL1,CHRD,CHST2,CLEC1B,CLEC4M,CLEC5A,CNTFR,CNTN1,COL18A1,CPM,CRIM1,CRP,CRTAC1,CSF3,CSNK2A2,CTSO,CXCL16,CXCL9,DAG1,DCBLD2,DEFB119,DIXDC1,DKK3,DLL1,DMPK,DNAJB1,D…
Covariates: BMI categorical	G2535	chemical reagent	Activated	3.734	0.0004	ACHE,ACP6,ADAM11,ADAM12,ADAMTSL2,ADCYAP1,ADM,ADRM1,AGT,ALDH1A3,ALKBH5,AMIGO2,ANAPC10,ANKRD46,ANXA2,AP2A2,APBB3,APCDD1,APOD,APOL1,ARF6,AXL,AZGP1,B3GALT6,B3GLCT,BAMBI,BID,BLMH,BOC,BTC,C2,C9,CA10,CALN1,CBLN4,CCK,CCL18,CCL25,CD274,CD5L,CDC42,CDCP1,CDH15,CDH3,CDKN2D,CFB,CFP,CGB1/CGB2,CHGA,CHRD,CHST1,CHST2,CHST6,CLEC1B,CLTC,CNP,CNTFR,COL18A1,COL6A1,CPE,CPM,CPN1,CRELD1,CRP,CSF1,CSGALNACT2,CST4,CXCL9,CYP…
Covariates: BMI categorical	TLR4	transmembrane receptor	Inhibited	-5.118	0.0065	ACACB,ACHE,ACP2,ADAM11,ADAM12,ADAMTS1,ADAMTS6,ADCYAP1,ADGRE2,AKR1B1,ALCAM,ALDH1A3,ALDOA,ALKBH5,APBB3,APCS,APLP2,APOB,APOD,APOL1,ARF6,ARTN,ATG5,AZGP1,B3GALT6,B4GALT6,BAMBI,BLMH,BMP6,BMPR2,BST1,BTC,C2,C4BPA,CCK,CCL18,CCL25,CCL5,CD14,CD177,CD200,CD274,CD36,CD58,CD59,CDC42,CDCP1,CDKN2D,CDSN,CFB,CHGA,CHRD,CHST6,CLEC1B,CLEC4M,CLEC5A,CNP,COL18A1,COL6A1,CPD,CPM,CRIM1,CRP,CSF1,CSF3,CSGALNACT2,CSNK2A2,CTSO…
Covariates: BMI categorical	TCR (complex)	complex	Inhibited	-4.119	0.0022	ACHE,ACP2,ACP6,ADAM11,ADAM23,ADAM9,ADAMTS6,ADAMTSL1,ADM,AKR1B1,ALCAM,ALDH1A3,ALDOA,AP2A2,APBB3,APCS,APEX1,APOB,APOD,APOL1,ARF6,ARTN,AZGP1,B3GALT6,B4GALT3,BAMBI,BCAN,BGLAP,BLMH,BMP6,BMPR1A,BOC,BST1,BTC,BUB1,C9,CA10,CALCOCO2,CALN1,CCK,CCL18,CCL5,CD177,CD58,CD5L,CDC42,CDCP1,CDH3,CDKN2D,CFP,CGA,CHGA,CHRD,CHST2,CLEC1B,CLTC,CNP,COCH,CPD,CPM,CSGALNACT2,CXCL13,DCBLD2,DDR1,DKK3,DLD,DLL1,DMKN,DNAJB1,DNAJB9…
Covariates: BMI categorical	W7	chemical reagent	Activated	2.863	0.003	ACP2,ADAM12,ADAMTS6,ADAMTSL2,ADCYAP1,ADM,AGT,APBB3,APEX1,APLP2,ARTN,AXL,AZGP1,B3GALT6,B3GLCT,BAMBI,BGLAP,BGN,BID,BTC,CA10,CALN1,CBLN4,CCK,CCL25,CD14,CD177,CD274,CD36,CDC42,CDCP1,CDH15,CDH3,CDKN2D,CFB,CGA,CHGA,CHL1,COCH,COL6A1,CPD,CPM,CRELD1,CRIM1,CSF1,CSF3,CSGALNACT2,CXCL16,CXCL9,DAG1,DCBLD2,DCN,DLG4,DMKN,DNAJB11,DOC2B,DOCK9,ECM1,EGFR,ENO1,ENTPD1,EPHB6,ERBB3,ERBB4,ESM1,F9,FABP4,FAM171A1,FGFRL1,FH…
Covariates: BMI categorical	TFAP2C homodimer:EGFR gene	complex	Inhibited	-3.693	0.0012	ACACB,ACHE,ADAM11,ADAM12,ADAMTS6,ADAMTSL2,ADCYAP1,ADRM1,ALCAM,ALDH1A3,ALDOA,ALKBH5,ANAPC10,ANKRD46,ANXA2,APBB3,APEX1,APOB,APOD,APOL1,ARF6,ATG4B,AZGP1,B3GALT6,B3GLCT,BGLAP,BLMH,BOC,BTC,C6,C9,CA10,CALN1,CBLN4,CCK,CCL5,CD177,CD59,CDC42,CDCP1,CDH15,CGB1/CGB2,CHGA,CHRD,CHST1,CHST2,CLEC1B,CNTFR,COCH,COL6A1,CPE,CPM,CPN1,CRELD1,CRP,CSGALNACT2,CXCL16,CYP3A4,DAG1,DCN,DDR1,DEFB119,DIXDC1,DKK3,DLD,DLK1,DLL1,…
Covariates: BMI categorical	TRIM45	enzyme	Activated	4.476	0.0078	ADAMTS6,ADM,AGAP2,AGT,AKR1B1,ALDH1A3,APEX1,APOB,ARTN,ASGR2,ATG5,AXL,AZGP1,BGLAP,BGN,BLMH,BMPR2,BUB1,CCL18,CCL25,CCL5,CD14,CD177,CD274,CD58,CD59,CDH11,CGA,CHGA,CHL1,CHRD,CNP,COL6A1,CPD,CPE,CPM,CSF1,CSF3,CST4,CXCL16,DCN,DKK3,DLG4,DMKN,DOCK9,EEF1B2,EGFR,ENTPD1,EPHA4,ERCC4,ESM1,FABP4,FAS,FGA,FOXM1,FTL,GALNT1,GAS1,GFRA2,GHR,GPD1,GPLD1,GSN,GZMA,HAVCR2,HBE1,HGF,HLA-DQA2,HTATIP2,ICAM1,ICAM5,IFNGR1,IGDCC3…
Covariates: BMI categorical	CLNK	other	Inhibited	-5.382	0.0089	ADAMTS6,ADCYAP1,ADM,AGAP2,AGT,AKR1B1,ALDH1A3,ALDOA,ANXA2,APEX1,ARTN,ASGR2,AXL,AZGP1,BGLAP,BGN,BLMH,BUB1,C2,CCL18,CCL25,CCL5,CD14,CD274,CD55,CD58,CD59,CDH11,CGA,CHGA,CHL1,CHRD,CNP,COL6A1,CPD,CPE,CSF1,CSF3,CST4,CXCL16,DCN,DKK3,DLG4,DOCK9,EEF1B2,EGFR,ENTPD1,EPHA4,ERCC4,ESM1,FABP3,FABP4,FAS,FGA,FGFR3,FOXM1,FTL,GALNT1,GAS1,GFRA2,GHR,GPD1,GPLD1,GPNMB,GZMA,HAVCR2,HEPACAM2,HGF,HLA-DQA2,HNF4A,HTATIP2,ICAM…
Covariates: BMI categorical	minodronate	chemical drug	Activated	4.43	0.0249	ACACB,ACHE,ACP2,ADAM12,ADAM9,ADAMTS1,ADAMTS6,ADAMTSL1,ADCYAP1,ADM,AKR1B1,ALDH1A3,ALDOA,ALK,AMIGO2,APBB3,APLP2,APOB,APOD,APOL1,ARF6,ARTN,ATG4B,ATG5,B3GALT6,B4GALT3,BAMBI,BCAN,BGN,BLMH,BMP6,BMPR1A,BMPR2,BUB1,CA10,CADM1,CALN1,CCK,CCL25,CD55,CD59,CDCP1,CDH3,CDKN2D,CGA,CHGA,CHL1,CHRD,CNTFR,COCH,COL18A1,COL6A1,CPD,CPM,CRIM1,CRP,CSGALNACT2,CXCL9,DCBLD2,DCN,DKK3,DLD,DLK1,DLL1,DMPK,DNAJA2,DNAJB2,DNAJB9,DO…
Covariates: BMI categorical	IL2	cytokine	Inhibited	-3.528	0.0115	ACHE,ACP2,ACP6,ADAM11,ADAM12,ADAM23,ADAMTS6,ADCYAP1,AKR1B1,ALDH1A3,ALDOA,ANXA2,AP2A2,APBB3,APCS,APEX1,APLP2,APOB,APOL1,ARF6,ARTN,B3GALT6,BCAN,BGN,BLMH,BMP6,BMPR2,BOC,BST1,BTC,BUB1,C2,C4BPA,C9,CA10,CALCOCO2,CALN1,CCK,CCL18,CCL25,CD200,CD274,CD58,CD59,CD5L,CDCP1,CDH3,CDKN2D,CDSN,CFP,CHRD,CHST2,CLEC1B,CLEC5A,CLTC,CNP,CPD,CPM,CSF1,CSF3,CSGALNACT2,CSNK2A2,CST7,CXCL16,CYP3A4,DAG1,DCBLD2,DDR1,DLD,DLL1,D…
Covariates: BMI categorical	RHBDF2	other	Inhibited	-3.761	0.0012	ACACB,ACHE,ADAM11,ADAM12,ADAMTS6,ADAMTSL2,ADCYAP1,ADRM1,ALDH1A3,ALDOA,ALKBH5,ANAPC10,ANKRD46,ANXA2,APBB3,APEX1,APOB,APOD,APOL1,ARF6,ATG4B,AZGP1,B3GALT6,B3GLCT,BGLAP,BLMH,BOC,BTC,C6,C9,CA10,CALN1,CBLN4,CCK,CCL5,CD177,CD274,CD59,CDC42,CDCP1,CDH15,CGB1/CGB2,CHGA,CHRD,CHST1,CHST2,CLEC1B,CNTFR,COCH,COL6A1,CPE,CPM,CPN1,CRELD1,CRP,CSGALNACT2,CXCL16,CYP3A4,DAG1,DCN,DDR1,DEFB119,DIXDC1,DKK3,DLD,DLK1,DLL1,…
Covariates: BMI categorical	IL17A dimer	complex	Inhibited	-3.184	0.0025	ACACB,ACHE,ACP6,ADAM11,ADAM12,ADAMTS6,ADAMTSL2,ADCYAP1,ADRM1,ALDOA,ALKBH5,ANAPC10,ANKRD46,AP2A2,APBB3,APCDD1,APEX1,APOB,APOD,ARF6,ATG4B,AZGP1,B3GALT6,B3GLCT,BGLAP,BLMH,BOC,C2,C6,CA10,CALN1,CCK,CCL5,CD14,CD177,CD274,CD59,CDC42,CDCP1,CDH15,CFB,CGB1/CGB2,CHGA,CHRD,CHST1,CHST2,CNTFR,COCH,COL6A1,CPE,CPM,CPN1,CRELD1,CRP,CSF3,CSGALNACT2,CXCL16,CXCL9,DAG1,DCN,DDR1,DEFB119,DIXDC1,DKK3,DLD,DLK1,DLL1,DNAJB1…
Covariates: BMI categorical	lipopolysaccharide	chemical drug	Inhibited	-5.657	0.0324	ACHE,ADAMTS1,ADGRE2,ADM,AGT,ALCAM,ALDOA,APCS,APEX1,APOB,AZGP1,BAMBI,BGLAP,BGN,BID,BUB1,CCL18,CCL5,CD14,CD200,CD274,CD36,CD55,CD58,CD59,CDH11,CFB,CLEC5A,CNP,CRIM1,CRP,CSF1,CSF3,CST7,CXCL13,CXCL16,CXCL9,CYP3A4,DAG1,DCBLD2,DCN,DKK3,DLL1,DNAJB11,DNAJB9,EFNA2,EGFR,EHF,ENO1,ENTPD1,F2,FAS,FGA,FUT8,GAS1,GDI2,GHR,GPD1,GPT,GSN,GZMA,HGF,HHIP,HNF4A,HSPA8,ICAM1,IFNAR1,IFNGR2,IFNW1,IL18R1,IL1A,IL1R2,IL1RAP,IL2…
Covariates: BMI categorical	HRAS	enzyme	Inhibited	-4.507	0.0271	ACACB,ACHE,ACP2,ADAM12,ADAM9,ADAMTS1,ADAMTS6,ADAMTSL1,ADCYAP1,ADM,AKR1B1,ALDH1A3,ALDOA,ALK,AMIGO2,APBB3,APLP2,APOB,APOD,APOL1,ARF6,ARTN,ATG4B,ATG5,B3GALT6,B4GALT3,BAMBI,BCAN,BGN,BLMH,BMP6,BMPR1A,BMPR2,BUB1,CA10,CADM1,CALN1,CCK,CCL25,CD55,CD59,CDCP1,CDH3,CDKN2D,CGA,CHGA,CHL1,CHRD,CNTFR,COCH,COL18A1,COL6A1,CPD,CPM,CRIM1,CRP,CSGALNACT2,CXCL9,DCBLD2,DCN,DKK3,DLD,DLK1,DLL1,DMPK,DNAJA2,DNAJB2,DNAJB9,DO…
Covariates: BMI categorical	VPS25	other	Activated	3.83	0.0012	ACACB,ACHE,ADAM11,ADAM12,ADAMTS6,ADAMTSL2,ADCYAP1,ADRM1,ALDH1A3,ALDOA,ALKBH5,ANAPC10,ANKRD46,ANXA2,APBB3,APEX1,APOB,APOD,APOL1,ARF6,ATG4B,AZGP1,B3GALT6,B3GLCT,BGLAP,BLMH,BOC,BTC,C6,C9,CA10,CALN1,CBLN4,CCK,CCL5,CD177,CD59,CDC42,CDCP1,CDH15,CGB1/CGB2,CHGA,CHRD,CHST1,CHST2,CLEC1B,CNTFR,COCH,COL6A1,CPE,CPM,CPN1,CRELD1,CRP,CSGALNACT2,CXCL16,CYP3A4,DAG1,DCN,DDR1,DEFB119,DIXDC1,DKK3,DLD,DLK1,DLL1,DNAJB1…
Covariates: BMI categorical	panitumumab	biologic drug	Activated	3.83	0.0012	ACACB,ACHE,ADAM11,ADAM12,ADAMTS6,ADAMTSL2,ADCYAP1,ADRM1,ALDH1A3,ALDOA,ALKBH5,ANAPC10,ANKRD46,ANXA2,APBB3,APEX1,APOB,APOD,APOL1,ARF6,ATG4B,AZGP1,B3GALT6,B3GLCT,BGLAP,BLMH,BOC,BTC,C6,C9,CA10,CALN1,CBLN4,CCK,CCL5,CD177,CD59,CDC42,CDCP1,CDH15,CGB1/CGB2,CHGA,CHRD,CHST1,CHST2,CLEC1B,CNTFR,COCH,COL6A1,CPE,CPM,CPN1,CRELD1,CRP,CSGALNACT2,CXCL16,CYP3A4,DAG1,DCN,DDR1,DEFB119,DIXDC1,DKK3,DLD,DLK1,DLL1,DNAJB1…
Covariates: BMI categorical	CHMP6	other	Activated	3.83	0.0012	ACACB,ACHE,ADAM11,ADAM12,ADAMTS6,ADAMTSL2,ADCYAP1,ADRM1,ALDH1A3,ALDOA,ALKBH5,ANAPC10,ANKRD46,ANXA2,APBB3,APEX1,APOB,APOD,APOL1,ARF6,ATG4B,AZGP1,B3GALT6,B3GLCT,BGLAP,BLMH,BOC,BTC,C6,C9,CA10,CALN1,CBLN4,CCK,CCL5,CD177,CD59,CDC42,CDCP1,CDH15,CGB1/CGB2,CHGA,CHRD,CHST1,CHST2,CLEC1B,CNTFR,COCH,COL6A1,CPE,CPM,CPN1,CRELD1,CRP,CSGALNACT2,CXCL16,CYP3A4,DAG1,DCN,DDR1,DEFB119,DIXDC1,DKK3,DLD,DLK1,DLL1,DNAJB1…
Covariates: BMI categorical	BRS3	G-protein coupled receptor	Inhibited	-3.83	0.0012	ACACB,ACHE,ADAM11,ADAM12,ADAMTS6,ADAMTSL2,ADCYAP1,ADRM1,ALDH1A3,ALDOA,ALKBH5,ANAPC10,ANKRD46,ANXA2,APBB3,APEX1,APOB,APOD,APOL1,ARF6,ATG4B,AZGP1,B3GALT6,B3GLCT,BGLAP,BLMH,BOC,BTC,C6,C9,CA10,CALN1,CBLN4,CCK,CCL5,CD177,CD59,CDC42,CDCP1,CDH15,CGB1/CGB2,CHGA,CHRD,CHST1,CHST2,CLEC1B,CNTFR,COCH,COL6A1,CPE,CPM,CPN1,CRELD1,CRP,CSGALNACT2,CXCL16,CYP3A4,DAG1,DCN,DDR1,DEFB119,DIXDC1,DKK3,DLD,DLK1,DLL1,DNAJB1…
Covariates: BMI categorical	SPP1	cytokine	Inhibited	-3.361	0.0135	ACHE,ACP2,ADAM12,ADAM23,ADAMTS1,ADAMTS6,ADCYAP1,ADGRE2,ALCAM,ALDH1A3,ALDOA,AMIGO2,ANXA2,APBB3,APEX1,APLP2,APOL1,ARF6,ARTN,ATG4B,B3GALT6,BGLAP,BGN,BLMH,BMP6,BMPR2,BOC,BST1,BTC,BUB1,C4BPA,CCL18,CCL5,CD200,CD55,CD59,CDCP1,CDKN2D,CDSN,CHGA,CHRD,CLEC4M,CLEC5A,CNTFR,COL18A1,CPD,CPM,CRTAC1,CSF3,CSGALNACT2,CSNK2A2,CXCL13,CXCL16,CYP3A4,DAG1,DCBLD2,DCN,DDR1,DLG4,DLL1,DNAJB9,DNASE1L2,DNM2,DOCK9,DRAXIN,ECM1,…
Covariates: BMI categorical	ZGPAT	transcription regulator	Activated	3.83	0.0012	ACACB,ACHE,ADAM11,ADAM12,ADAMTS6,ADAMTSL2,ADCYAP1,ADRM1,ALDH1A3,ALDOA,ALKBH5,ANAPC10,ANKRD46,ANXA2,APBB3,APEX1,APOB,APOD,APOL1,ARF6,ATG4B,AZGP1,B3GALT6,B3GLCT,BGLAP,BLMH,BOC,BTC,C6,C9,CA10,CALN1,CBLN4,CCK,CCL5,CD177,CD59,CDC42,CDCP1,CDH15,CGB1/CGB2,CHGA,CHRD,CHST1,CHST2,CLEC1B,CNTFR,COCH,COL6A1,CPE,CPM,CPN1,CRELD1,CRP,CSGALNACT2,CXCL16,CYP3A4,DAG1,DCN,DDR1,DEFB119,DIXDC1,DKK3,DLD,DLK1,DLL1,DNAJB1…
Covariates: BMI categorical	simmitinib	chemical drug	Activated	3.96	0.0147	ACACB,ACHE,ACP2,ADAM12,ADAMTS1,ADAMTS6,ADCYAP1,ADM,AGT,ALCAM,ALDH1A3,AMIGO2,ANXA2,APBB3,APCDD1,APEX1,APLP2,ARTN,ATG5,B3GALT6,BAMBI,BGN,BID,BMP6,BMPR2,BOC,BUB1,C6,C9,CA10,CALN1,CCK,CD200,CD5L,CDH3,CDKN2D,CFB,CFP,CHGA,CNTFR,COCH,COL6A1,CPD,CPE,CRIM1,CRP,CRTAC1,CSF1,CSGALNACT2,CXCL13,CXCL16,CYP3A4,DCBLD2,DDR1,DIXDC1,DLD,DLG4,DLK1,DNAJB9,DNASE1L2,DNER,DNM2,DOCK9,DRAXIN,DUT,ECM1,EDA,EHF,ENO1,EPHA5,EPO…
Covariates: BMI categorical	CXCL14	cytokine	Inhibited	-4.494	0.0078	ACACB,ACP6,ADAMTSL1,ADCYAP1,ADGRE2,ADM,ADRM1,ADSL,AGT,ALCAM,ALDH1A3,ALDOA,ALKBH5,ANAPC10,ANKRD46,ANXA2,AP2A2,APBB3,APCDD1,APCS,APEX1,APOL1,ARRDC3,ATG4B,AXL,AZGP1,B4GALT3,B4GALT6,BAMBI,BCAN,BGLAP,BID,BMPR2,C1GALT1C1,C8A,C9,CADM1,CCL18,CCL25,CD14,CD274,CD36,CD59,CD5L,CDH15,CDH3,CDKN2D,CFB,CFP,CGA,CHRD,CHST2,CHST6,CLEC1B,CLTC,CNP,COCH,COL18A1,CPE,CRIM1,CSF1,CSGALNACT2,CST4,CXCL13,CXCL9,DAG1,DCN,DIXD…
Covariates: BMI categorical	3,7-dimethyl-1-propargylxanthine	chemical reagent	Inhibited	-2.142	0.0081	ACACB,ACP2,ACP6,ADAM23,ADAMTS1,ADAMTS6,ADAMTSL2,ADCYAP1,ADM,AGT,ALCAM,ALDH1A3,ALKBH5,AMIGO2,ANXA2,AP2A2,APBB3,APCDD1,APEX1,APLP2,APOD,APOL1,ARTN,ATG4B,B3GALT6,B3GLCT,B4GALT3,BAMBI,BGLAP,BID,BMPR2,BOC,BTC,C2,C6,C9,CA10,CALN1,CBLN4,CCL18,CCL25,CCL5,CD177,CD274,CD55,CD5L,CDCP1,CFB,CFP,CHRD,CHST6,CLEC1B,COCH,COL18A1,COL6A1,CPD,CPE,CPM,CRELD1,CRP,CSF1,CSGALNACT2,CST4,CXCL9,CYP3A4,DAG1,DCBLD2,DCN,DDR1,…
Covariates: BMI categorical	telmisartan	chemical drug	Activated	3.382	0.0033	ACACB,ACHE,ACP2,ADAM12,ADAM23,ADAMTS6,ADAMTSL2,AGT,ALDH1A3,ANAPC10,ANXA2,APCS,APLP2,ARTN,ATG5,AXL,B3GALT6,BGN,BID,BMP6,BUB1,C2,C6,C8A,C9,CCK,CD14,CD55,CD5L,CDH11,CGA,CHL1,CLEC4M,COL18A1,COL6A1,CPD,CPE,CPM,CPN1,CRIM1,CRP,CSF1,CSF3,CXCL16,CXCL9,CYP3A4,DKK3,DLD,DLG4,DLK1,DOCK9,ECM1,EFNA5,EHF,ENDOU,ENTPD1,EPO,ERBB3,ESM1,FABP3,FBLN5,FGA,FGF1,FHIT,FOXM1,FTL,GABARAPL2,GABBR1,GAD1,GALNT1,GFRA2,GHRL,GPC1,…
Covariates: BMI categorical	NPAS4:ARNT2,(NPAS4:ARNT,NPAS4:ARNTL):RET gene	complex	Inhibited	-5.509	0.026	ACHE,ACP2,ADAM12,ADAM23,ADAMTS1,ADAMTS6,ADAMTSL1,ADAMTSL2,ADCYAP1,ADM,AKR1B1,ALDH1A3,ALDOA,ALK,ALKBH5,AMIGO2,APBB3,APCS,APLP2,APOB,APOD,ARF6,ARRDC3,ARTN,B3GALT6,B3GLCT,B4GALT3,BAMBI,BCAN,BGN,BMPR1A,BMPR2,BOC,BST1,BUB1,CBLN4,CCK,CD14,CD274,CD36,CD59,CDC42,CDCP1,CDH11,CDH15,CDH3,CDKN2D,CFB,CHGA,CLTC,CNP,COL18A1,CPD,CPE,CPM,CRELD1,CRIM1,CSF1,CSF3,CSGALNACT2,CST8,CXCL13,CXCL9,DAG1,DCBLD2,DLD,DLK1,DLL…
Covariates: BMI categorical	EGFR	kinase	Inhibited	-3.776	0.0013	ACACB,ACHE,ADAM11,ADAM12,ADAMTS6,ADAMTSL2,ADCYAP1,ADRM1,ALDH1A3,ALDOA,ALKBH5,ANAPC10,ANKRD46,ANXA2,APBB3,APEX1,APOB,APOD,APOL1,ARF6,ATG4B,AZGP1,B3GALT6,B3GLCT,BGLAP,BLMH,BOC,BTC,C6,C9,CA10,CALN1,CBLN4,CCK,CCL5,CD177,CD59,CDC42,CDCP1,CDH15,CGB1/CGB2,CHGA,CHRD,CHST1,CHST2,CLEC1B,CNTFR,COCH,COL6A1,CPE,CPM,CPN1,CRELD1,CRP,CSGALNACT2,CXCL16,CYP3A4,DAG1,DCN,DDR1,DEFB119,DIXDC1,DKK3,DLD,DLK1,DLL1,DNAJB1…
Covariates: BMI categorical	INHA	growth factor	Activated	2.371	0.0071	ACACB,ACP2,ADAM23,ADAMTS1,ADAMTSL2,ADCYAP1,ADM,AKR1B1,ALCAM,ALDH1A3,AMIGO2,ATG5,AXL,B3GALT6,BAMBI,BCAN,BGN,BID,BLMH,BMPR1A,BMPR2,BOC,BTC,C1GALT1C1,C6,CA10,CALN1,CCK,CD14,CD55,CD59,CDC42,CGA,CHGA,CLTC,CNP,CNTFR,COCH,COL18A1,COL6A1,CPD,CPE,CPM,CRIM1,CRP,CSF1,CSF3,CXCL16,CYP3A4,DAG1,DIXDC1,DLG4,DNAJB11,DNAJB9,DUT,ECM1,EGFR,ENO1,ENTPD1,EPHA5,EPHB2,ERBB3,ERCC4,ERLEC1,FGA,FGF1,FGFR3,FHIT,FKBP14,GAD1,GA…
Covariates: BMI categorical	IGK	other	Inhibited	-3.665	0.0075	ACACB,ACHE,ACP6,ADAM12,ADAMTS1,ADAMTS6,ADGRE2,ADM,AGT,ALCAM,ALDH1A3,ALKBH5,AMIGO2,AP2A2,APLP2,APOD,APOL1,ARTN,ATP1B2,AXL,AZGP1,B3GALT6,BAMBI,BID,BOC,BTC,C2,C9,CADM1,CCK,CCL25,CCL5,CD177,CD200,CD274,CD300LG,CD5L,CDCP1,CDH15,CDH3,CDKN2D,CFB,CFP,CHGA,CHL1,CHST1,CHST2,CHST6,CLEC4M,CLTC,CNP,CNTFR,CNTN1,COL18A1,CPD,CPE,CPN1,CRIM1,CRP,CSF1,CST4,CXCL16,CXCL9,CYP3A4,DAG1,DCBLD2,DCN,DIXDC1,DKK3,DLD,DLG4,DL…
Covariates: BMI categorical	FOS gene:SRF:ELK1	complex	Activated	2.077	0.0165	ADAM12,ADAM23,ADAM9,ADAMTS1,ADCYAP1,ADM,AGT,ALCAM,ALDH1A3,ALDOA,APCS,APEX1,APOB,ARRDC3,ATG5,AXL,B4GALT6,BAMBI,BGLAP,BGN,BID,BLMH,BMP6,BMPR2,BUB1,CCL5,CD14,CD177,CD274,CD55,CD59,CDCP1,CDH11,CDKN2D,CFB,CGA,CHGA,CHRD,COL18A1,COL6A1,CPM,CSF3,CTSO,CXCL13,CXCL16,CXCL9,CYP3A4,DMKN,DMPK,DNAJB11,DNAJB9,EDA,EGFR,EHF,ENO1,ENTPD1,EPO,ERCC4,ESAM,ESM1,F2,FGA,FGFR3,FLRT2,FNDC5,FOXM1,FTL,GAD1,GAS1,GHR,GJD2,GOLM1…
Covariates: BMI categorical	immunoglobulin lambda light chain	group	Inhibited	-3.665	0.0081	ACACB,ACHE,ACP6,ADAM12,ADAMTS1,ADAMTS6,ADGRE2,ADM,AGT,ALCAM,ALDH1A3,ALKBH5,AMIGO2,AP2A2,APLP2,APOD,APOL1,ARTN,ATP1B2,AXL,AZGP1,B3GALT6,BAMBI,BID,BOC,BTC,C2,C9,CADM1,CCK,CCL25,CCL5,CD177,CD200,CD274,CD300LG,CD5L,CDCP1,CDH15,CDH3,CDKN2D,CFB,CFP,CHGA,CHL1,CHST1,CHST2,CHST6,CLEC4M,CLTC,CNP,CNTFR,CNTN1,COL18A1,CPD,CPE,CPN1,CRIM1,CRP,CSF1,CST4,CXCL16,CXCL9,CYP3A4,DAG1,DCBLD2,DCN,DIXDC1,DKK3,DLD,DLG4,DL…
Covariates: BMI categorical	RPI-1	chemical drug	Activated	3.983	0.0105	ACHE,ACP2,ADAM12,ADAM23,ADAM9,ADAMTS6,ADAMTSL1,ADAMTSL2,AKR1B1,ALCAM,ALDOA,ALK,AMIGO2,ANXA2,APBB3,APEX1,APOB,APOD,APOL1,ARF6,ARTN,B3GALT6,B3GLCT,B4GALT3,BAMBI,BCAN,BGLAP,BMPR1A,BOC,BUB1,C6,CBLN4,CCK,CD14,CD200,CD274,CD59,CDC42,CDCP1,CDH15,CDKN2D,CHGA,CLTC,CNP,CNTFR,COL6A1,CPD,CPE,CPM,CRELD1,CRIM1,CSF1,CSF3,CSGALNACT2,CXCL16,CYP3A4,DAG1,DCBLD2,DDR1,DIXDC1,DLD,DLK1,DLL1,DNAJB1,DNAJB11,DNAJB2,DNAJB9…
Covariates: BMI categorical	ACE	peptidase	Inhibited	-3.905	0.0018	ACACB,ACHE,ACP2,ACP6,ADAM11,ADAM12,ADAM22,ADAM23,ADAM9,ADAMTS6,ADAMTSL2,ADCYAP1,ADGRE2,ADM,ADRM1,ADSL,AGT,AKR1B1,ALCAM,ALDH1A3,ALKBH5,AMIGO2,ANAPC10,ANGPTL1,APCS,APOL1,ARF6,ARRDC3,ASGR2,AZGP1,B3GALT6,B3GLCT,B4GALT3,BGN,BLMH,BMP6,BMPR1A,BMPR2,BOC,BST1,BTC,BUB1,C1QL2,C2,C4BPA,C6,CA10,CALN1,CBLN4,CCL25,CCL5,CD14,CD177,CD36,CD5L,CDC42,CDCP1,CDH15,CHGA,CLTC,CNP,CNTFR,CNTN1,COCH,COL18A1,COL6A1,CPD,CPE,…
Covariates: BMI categorical	jesterone dimer	chemical toxicant	Activated	3.491	0.0056	ACACB,ACHE,ACP2,ACP6,ADAM12,ADAMTS1,ADAMTS6,ADGRE2,ADM,ADSL,AGT,ALCAM,ALDH1A3,ALKBH5,AMIGO2,AP2A2,APCDD1,APLP2,APOL1,ARTN,ATP1B2,AXL,AZGP1,B3GALT6,B4GALT6,BAMBI,BID,BOC,BTC,C2,C6,CADM1,CCK,CCL25,CCL5,CD177,CD200,CD274,CD300LG,CD5L,CDCP1,CDH15,CDH3,CDKN2D,CFB,CFP,CHGA,CHL1,CHRD,CHST2,CHST6,CLTC,CNP,CNTFR,COL18A1,CPD,CPE,CPM,CRIM1,CRP,CSF1,CST4,CTSO,CXCL16,CXCL9,CYP3A4,DAG1,DCBLD2,DCN,DIXDC1,DLD,DL…
Covariates: BMI categorical	methylprednisolone	chemical drug	Activated	2.608	0.0193	ACHE,ADAM12,ADAM23,ADAMTS1,ADAMTSL2,ADM,AGT,ALCAM,ALDH1A3,ANXA2,AP2A2,APBB3,APEX1,APOL1,AXL,B3GLCT,B4GALT6,BAMBI,BGLAP,BGN,BMPR2,BOC,C6,C9,CBLN4,CCK,CD14,CD36,CD55,CDH11,CDH15,CDH3,CDKN2D,CHGA,CHL1,CHRD,CLEC1B,CNP,CNTFR,COCH,COL18A1,COL6A1,CRELD1,CRP,CSF3,CSGALNACT2,CYP3A4,DIXDC1,DLD,DLG4,DLK1,DLL1,DNAJB11,DNER,DNM2,DRAXIN,DUT,EDA,ENO1,ENTPD1,EPHA4,EPHA5,EPHB2,EPO,ERBB3,ERBB4,F9,FBLN5,FGA,FGFRL1,…
Covariates: BMI categorical	azilsartan	chemical drug	Activated	4.073	0.0043	ACACB,ACHE,ACP2,ACP6,ADAM11,ADAM12,ADAM22,ADAM23,ADAM9,ADAMTS6,ADAMTSL2,ADCYAP1,ADGRE2,ADM,ADRM1,ADSL,AGT,AKR1B1,ALCAM,ALDH1A3,ALKBH5,AMIGO2,ANAPC10,ANGPTL1,APBB3,APCDD1,APCS,APOB,APOL1,ARF6,ARRDC3,ASGR2,AZGP1,B3GALT6,B3GLCT,B4GALT3,BGN,BLMH,BMP6,BMPR1A,BMPR2,BOC,BTC,BUB1,C2,C4BPA,C6,CA10,CALN1,CBLN4,CCL18,CCL25,CD14,CD177,CD36,CD5L,CDC42,CDCP1,CDH15,CLTC,CNP,CNTFR,CNTN1,COCH,COL18A1,COL6A1,CPD,C…
Covariates: BMI categorical	PROKR2	G-protein coupled receptor	Inhibited	-7.11	0.0025	ACP2,ACP6,ADAM9,ADAMTS6,ADCYAP1,ADM,AGT,AKR1B1,ALKBH5,AMIGO2,ANXA2,APCS,APLP2,APOB,APOD,APOL1,ARRDC3,ARTN,ATG4B,ATG5,B3GALT6,BAMBI,BGN,BLMH,BMP6,BMPR1A,BMPR2,BOC,BUB1,C2,CALN1,CD55,CD59,CD5L,CDC42,CDCP1,CDH11,CDH15,CDKN2D,CFP,CGA,CHGA,CHRD,CHRDL2,CLTC,COCH,COL18A1,COMMD7,CPD,CSNK2A2,CST4,CST7,CXCL16,DAG1,DCN,DDR1,DKK3,DLD,DLK1,DLL1,DNAJA2,DNAJB1,DNAJB11,DNAJB9,DNER,DNM2,DOCK9,DRAXIN,DUT,EEF1B2,EF…
Covariates: BMI categorical	MRTFB	transcription regulator	Inhibited	-4.174	0.0479	ACP2,ADAM12,ADAM9,ADAMTS1,ADAMTS6,ADM,ADRM1,AGT,AKR1B1,ALCAM,ALDH1A3,ANKRD46,ANXA2,APEX1,APLP2,ARTN,AXL,B3GALT6,BAMBI,BGN,BMP6,BTC,C6,CADM1,CCK,CCL5,CD177,CD274,CD36,CD55,CDC42,CDCP1,CDKN2D,CGA,CHL1,CLTC,CNP,CNTFR,COL6A1,CPD,CPM,CRIM1,CSF1,CSF3,CXCL16,CXCL9,CYP3A4,DCBLD2,DCN,DIXDC1,DLG4,DLK1,DMKN,DOCK9,DUT,ECM1,EFNA5,EGFR,ENDOU,ENO1,EPHA5,EPHB2,EPO,ERBB3,ESM1,FABP3,FAM171A1,FAS,FHIT,FLRT2,FNDC5,F…
Covariates: BMI categorical	MLK1/2/3	group	Inhibited	-5.74	0.006	ADAM23,ADAM9,ADAMTS1,ADAMTS6,ADCYAP1,AGT,ALDH1A3,ALDOA,APCS,APOD,ARTN,ATG5,AXL,BAMBI,BGN,BID,BLMH,BMP6,BMPR2,BUB1,C6,CCK,CCL25,CCL5,CD14,CD200,CD55,CD59,CHGA,CHL1,CHRD,CNTFR,COL18A1,COL6A1,CSF1,CSF3,CXCL13,CXCL9,DCN,DIXDC1,DLK1,DLL1,DNAJB11,DNAJB9,DOCK9,DUT,ENO1,ENTPD1,EPHA5,EPHB2,EPO,ERCC4,ESM1,F2,FABP4,FGA,FGFR3,FNDC5,FTL,GAD1,GALNT1,GAS1,GHR,GOLM2,GPNMB,GPT,GSN,HBG1,HGF,HHIP,HNF4A,HTATIP2,IFNA…
Covariates: BMI categorical	altiratinib	chemical drug	Activated	4.489	0.016	ACHE,ACP2,ADAM12,ADAM9,ADAMTS1,ADAMTSL2,ALCAM,ALDOA,AMIGO2,ANXA2,APBB3,APOB,APOD,APOL1,ARF6,B3GALT6,B3GLCT,B4GALT3,BGLAP,BMPR1A,BOC,BUB1,C6,CA10,CALN1,CBLN4,CCK,CD14,CD200,CD274,CD55,CDH11,CDH15,CDKN2D,CGA,CHGA,CHL1,CLEC1B,CNTFR,COCH,COL6A1,CPD,CPM,CRELD1,CRIM1,CRTAC1,CSGALNACT2,CXCL16,CYP3A4,DCBLD2,DDR1,DIXDC1,DLG4,DLK1,DLL1,DNAJB11,DNAJB2,DNAJB9,DPYSL5,DRAXIN,DUT,ECM1,EDA,ENO1,ENTPD1,EPHA5,EPO,…
Covariates: BMI categorical	RET	kinase	Inhibited	-4.269	0.0135	ACHE,ACP2,ADAM12,ADAM23,ADAMTS6,ADAMTSL1,ADAMTSL2,AKR1B1,ALDH1A3,ALK,AMIGO2,APBB3,APEX1,APLP2,APOB,APOD,ARF6,ARTN,B3GALT6,B3GLCT,B4GALT3,BAMBI,BCAN,BGLAP,BGN,BID,BMPR1A,BMPR2,BOC,BUB1,CBLN4,CCK,CD14,CD36,CD59,CDC42,CDH11,CDH15,CDKN2D,CFB,CHGA,CLTC,CNP,COL18A1,CPD,CPE,CPM,CRELD1,CRIM1,CRP,CSF1,CSF3,CSGALNACT2,CXCL13,CXCL16,CXCL9,DAG1,DCBLD2,DLD,DLK1,DLL1,DNAJB1,DNAJB11,DNAJB2,DOCK9,DRAXIN,ENO1,ENT…
Covariates: BMI categorical	EHD4	enzyme	Inhibited	-3.623	0.0229	ACACB,ADAM12,ADAM9,ADAMTS1,ADAMTS6,ADCYAP1,ADM,ADSL,ALDOA,ALKBH5,AMIGO2,ANGPTL1,APBB3,APCDD1,APCS,APOD,ARRDC3,ARTN,ATG4B,ATG5,AXL,BAMBI,BID,BLMH,BMP6,BMPR1A,BUB1,C2,CCK,CD177,CD36,CD55,CD59,CD5L,CDH11,CDKN2D,CHGA,CHL1,CHRDL2,CNP,COL18A1,CPD,CPN1,CRIM1,CSF1,CSGALNACT2,CST7,CXCL16,DCN,DLD,DLG4,DLL1,DMPK,DNAJB1,DNAJB11,DOCK9,EGFR,EHF,ENTPD1,EPO,ERCC4,F2,F9,FABP3,FBLN5,FGA,FGF1,FGFR3,FHIT,FNDC5,FOXM1…
Covariates: BMI categorical	eugenol	chemical - endogenous non-mammalian	Activated	2.967	0.0163	ACACB,ACHE,ACP6,ADAM12,ADAM23,ADAMTS1,ADAMTS6,ADCYAP1,ADM,ADSL,AGT,ALCAM,ALDH1A3,ALKBH5,AMIGO2,AP2A2,APCDD1,APLP2,APOD,ARRDC3,ARTN,ATG4B,ATG5,B3GALT6,BAMBI,BID,BMPR2,BTC,C2,C6,CCK,CCL18,CCL25,CCL5,CD177,CD274,CD5L,CDCP1,CDH15,CFB,CFP,CHGA,CHL1,CHRD,CHST6,COL18A1,CPD,CPE,CPM,CRIM1,CRP,CSF1,CST4,CXCL9,CYP3A4,DAG1,DCBLD2,DCN,DDR1,DIXDC1,DKK3,DLD,DLL1,DNAJA2,DNAJB1,DNAJB11,DNAJB9,DOCK9,ECI2,ECM1,EDA,…
Covariates: BMI categorical	FSH	complex	Inhibited	-2.244	0.0097	ACACB,ACP2,ADAM23,ADAMTS1,ADCYAP1,ADM,AKR1B1,ALCAM,ALDH1A3,AMIGO2,ATG5,AXL,B3GALT6,BAMBI,BGN,BID,BLMH,BMPR1A,BMPR2,BTC,C1GALT1C1,C6,CA10,CALN1,CCK,CD14,CD55,CD59,CDC42,CGA,CHGA,CLTC,CNP,CNTFR,COCH,COL18A1,COL6A1,CPD,CPE,CPM,CRIM1,CRP,CSF1,CSF3,CXCL16,CYP3A4,DAG1,DIXDC1,DLG4,DNAJB11,DNAJB9,DUT,ECM1,EGFR,ENO1,ENTPD1,EPHA5,EPHB2,ERBB3,ERCC4,ERLEC1,FGA,FGF1,FGFR3,FHIT,FKBP14,GAD1,GAS1,GDI2,GFRA1,GHR,…
Covariates: BMI categorical	ZC3HAV1	other	Inhibited	-3.137	0.0409	ACACB,ACP6,ADAM12,ADAM23,ADAMTS6,ADGRE2,ADM,AGT,ALCAM,ALDH1A3,ALKBH5,AMIGO2,ANKRD46,AP2A2,APCDD1,APEX1,APOD,APOL1,ARTN,ATG4B,ATG5,B3GALT6,BAMBI,BGLAP,BID,BMPR2,BOC,BTC,C2,C6,CCK,CCL18,CCL25,CCL5,CD177,CD274,CD58,CD5L,CDCP1,CDH15,CFB,CFP,CHGA,CHRD,CHST6,CLEC4M,CLEC5A,CLTC,CNP,COCH,COL18A1,CPD,CPE,CPM,CRIM1,CRP,CSF1,CST4,CXCL9,CYP3A4,DAG1,DCBLD2,DCN,DDR1,DIXDC1,DKK3,DLG4,DLL1,DNAJA2,DNAJB1,DNAJB9,D…
Covariates: BMI categorical	AGT	growth factor	Inhibited	-3.969	0.0077	ACACB,ACHE,ACP2,ACP6,ADAM11,ADAM12,ADAM22,ADAM23,ADAM9,ADAMTS6,ADAMTSL2,ADCYAP1,ADGRE2,ADM,ADRM1,ADSL,AKR1B1,ALCAM,ALDH1A3,ALKBH5,AMIGO2,ANAPC10,ANGPTL1,APBB3,APCDD1,APCS,APOB,APOL1,ARF6,ARRDC3,ASGR2,AZGP1,B3GALT6,B3GLCT,B4GALT3,BGN,BLMH,BMP6,BMPR1A,BMPR2,BOC,BTC,BUB1,C2,C4BPA,C6,CA10,CALN1,CBLN4,CCL18,CCL25,CCL5,CD14,CD177,CD36,CD5L,CDC42,CDCP1,CDH15,CHGA,CLTC,CNP,CNTFR,CNTN1,COCH,COL18A1,COL6A1…
Covariates: BMI categorical	avutometinib	chemical drug	Activated	3.036	0.0028	ACACB,ACP2,ADAM12,ADAMTS1,ADAMTS6,ADCYAP1,ALK,ANXA2,APBB3,APCDD1,APCS,APEX1,APLP2,APOB,APOL1,ARF6,ARRDC3,ARTN,AXL,B3GALT6,B4GALT3,BID,BLMH,BMP6,BMPR2,BOC,C6,CA10,CADM1,CALN1,CCL25,CD177,CD200,CD36,CD5L,CDC42,CDCP1,CDH15,CDH3,CHGA,CHL1,CHRD,CHRDL2,CNP,CNTFR,COL18A1,COL6A1,CRP,CSGALNACT2,CXCL13,CXCL9,DAG1,DCBLD2,DCN,DDR1,DEFB119,DIXDC1,DKK3,DLD,DLL1,DMKN,DMPK,DNAJB11,DNAJB2,DNAJB9,DNER,DRAXIN,DSCAM…
Covariates: BMI categorical	SAR-20347	chemical drug	Activated	4.945	0.0092	ACHE,ACP6,ADAM11,ADAM9,ADCYAP1,ALCAM,ALDH1A3,AP2A2,APCDD1,APCS,APOB,APOL1,ARF6,ATG5,AXL,B3GALT6,BAMBI,BCHE,BGN,BID,BMPR2,BOC,BTC,CCK,CCL5,CD14,CD274,CD36,CD59,CDC42,CDCP1,CDH11,CDH3,CHGA,CHL1,CHST2,CLEC1B,CLEC4M,CLEC5A,CNP,COL18A1,CPM,CSF3,CXCL16,DAG1,DCBLD2,DCN,DLK1,DLL1,DMPK,DNAJB2,DNASE1L2,DNM2,DOC2B,DRAXIN,ECI2,ECM1,EDA,EHF,ENO1,ENTPD1,EPHA4,EPHB2,EPHB6,EPO,ERBB3,ERBB4,ESAM,ESM1,FAM171A1,FAM2…
Covariates: BMI categorical	ETV6-RUNX1	fusion gene/product	Activated	5.398	0.0119	ACACB,ACHE,ACP2,ADAM11,ADAM9,ADAMTS6,ADCYAP1,ADM,ADRM1,ADSL,AKR1B1,ALK,ALKBH5,AMIGO2,ANKRD46,APBB3,APCDD1,APCS,APLP2,APOB,APOL1,ARF6,ARTN,ATG4B,AXL,BAMBI,BGLAP,BGN,BID,BLMH,BMPR2,BOC,C2,CA10,CACNA2D3,CALN1,CCK,CCL5,CD177,CD274,CD300LG,CD55,CD5L,CDH15,CDH3,CDKN2D,CHGA,CHRD,CHST2,CLEC1B,CLEC4M,CLTC,COCH,CPD,CPE,CPM,CRP,CSGALNACT2,CST4,CST7,DAG1,DCBLD2,DCN,DDR1,DEFB119,DLK1,DLL1,DMKN,DNAJA2,DNAJB9,D…
Covariates: BMI categorical	FOSL1	transcription regulator	Activated	3.813	0.0409	ACACB,ACP2,ACP6,ADCYAP1,ADGRE2,ADM,ADRM1,AGAP2,AGT,ALCAM,ALDH1A3,ALDOA,ALKBH5,AMIGO2,AP2A2,APBB3,APCDD1,APCS,APEX1,APLP2,APOD,APOL1,ARRDC3,ASGR2,ATG4B,AXL,B3GALT6,BAMBI,BGLAP,BID,BLMH,BMPR2,BOC,BTC,C2,C6,CCL18,CCL25,CD14,CD177,CD274,CD36,CD58,CD5L,CDCP1,CDH15,CFB,CFP,CHRD,CHST6,CNP,COCH,CPD,CPE,CPM,CRIM1,CSF1,CSF3,CSGALNACT2,CST4,CXCL13,CXCL9,CYP3A4,DAG1,DCBLD2,DCN,DDR1,DIXDC1,DKK3,DNAJA2,DNAJB1,…
Covariates: BMI categorical	MST1R	kinase	Inhibited	-3.523	0.0251	ACHE,ACP2,ADAM12,ADAMTS6,ADAMTSL1,ADM,AGT,ALCAM,AMIGO2,APBB3,APEX1,APLP2,APOB,APOL1,ARTN,ATG5,AXL,B3GALT6,BAMBI,BCAN,BGLAP,BGN,BID,BMPR1A,BMPR2,BOC,BTC,CCK,CCL5,CD36,CD55,CDCP1,CDH11,CDKN2D,CGA,CLEC1B,COL18A1,COL6A1,CPD,CPM,CRP,CSF1,CSF3,CSGALNACT2,CXCL13,CXCL16,CYP3A4,DAG1,DLD,DLG4,DLL1,DNAJB2,DNAJB9,DNM2,DOCK9,DRAXIN,EGFR,EHF,ENO1,ENTPD1,EPHA4,ERBB3,ERBB4,F9,FABP4,FBLN5,FGA,FGF1,FGFR3,FHIT,FOXM…
Covariates: BMI categorical	phorbol 12,13-didecanoate	chemical toxicant	Inhibited	-3.251	0.0307	ACACB,ACHE,ACP2,ADAM12,ADAM9,ADAMTS1,ADRM1,ADSL,AGT,AKR1B1,ALDOA,ALKBH5,ANXA2,APBB3,APCDD1,APEX1,APOB,APOL1,ATG4B,ATG5,BGN,BLMH,BMPR1A,BMPR2,BOC,BUB1,CA10,CALN1,CCK,CD14,CD200,CD55,CDCP1,CDH3,CDKN2D,CFB,CGA,CHGA,CHL1,CHRD,CNP,COCH,COL18A1,COL6A1,CPD,CRIM1,CSF1,CSF3,CSGALNACT2,CXCL16,DCBLD2,DCN,DKK3,DLG4,DLK1,DLL1,DMPK,DNAJA2,DNAJB2,DNM2,DOCK9,DRAXIN,DUT,ECM1,ENTPD1,EPO,ERBB3,ERCC4,F2,F9,FABP4,FAM…
Covariates: BMI categorical	VIPR1	G-protein coupled receptor	Inhibited	-3.719	0.0198	ACACB,ACP2,ACP6,ADAM11,ADAMTS1,ADAMTS6,ADCYAP1,ADM,AGT,ALCAM,ALDH1A3,ALKBH5,AMIGO2,ANKRD46,ANXA2,AP2A2,APBB3,APCDD1,APEX1,APLP2,APOD,APOL1,ARTN,ATG4B,ATG5,AXL,B4GALT6,BAMBI,BGLAP,BTC,C2,C6,C9,CA10,CALN1,CCK,CCL18,CCL25,CCL5,CD14,CD177,CD200,CD274,CD55,CD58,CD5L,CDCP1,CDH15,CFB,CFP,CGA,CHGA,CHRD,CHST6,CLEC1B,CLEC4M,CLEC5A,CNP,COL18A1,CPE,CRIM1,CRP,CSF1,CSF3,CSGALNACT2,CST4,CTSO,CXCL9,CYP3A4,DAG1,D…
Covariates: BMI categorical	PTPRO	phosphatase	Activated	2.102	0.0226	ACHE,ADAMTSL2,ADM,AGT,ALCAM,ALDH1A3,ANXA2,APOB,ARRDC3,B3GALT6,B3GLCT,B4GALT3,BGLAP,BGN,BID,BMPR2,BOC,C6,CBLN4,CCK,CCL5,CD274,CDC42,CDCP1,CDH11,CDH15,CDH3,CDKN2D,CGA,CHGA,CHL1,CHRD,CHST2,CLEC1B,CNTFR,COL6A1,CPM,CRELD1,CRP,CSF1,CSF3,CXCL9,DAG1,DIXDC1,DLG4,DNAJB11,DNAJB2,DNM2,DRAXIN,DUT,EHF,ENO1,ENTPD1,EPHA4,EPHA5,EPHB2,EPO,ERBB3,FABP4,FGA,FGF1,FGFR3,FGFRL1,FHIT,FLRT1,FOXM1,FSTL4,GABARAPL1,GAD1,GFRA…
Covariates: BMI categorical	INCB-16562	chemical drug	Activated	4.773	0.0077	ACHE,ACP6,ADAM11,ADAM9,ADCYAP1,ALCAM,ALDH1A3,AP2A2,APCDD1,APCS,APOB,APOL1,ARF6,ATG5,AXL,B3GALT6,BAMBI,BCHE,BGN,BID,BMPR2,BOC,BTC,CCK,CCL5,CD14,CD274,CD36,CD59,CDC42,CDCP1,CDH11,CDH3,CHGA,CHL1,CHST2,CLEC1B,CLEC4M,CLEC5A,CNP,COL18A1,CPM,CSF3,CXCL16,DAG1,DCBLD2,DCN,DLK1,DLL1,DMPK,DNAJB2,DNASE1L2,DNM2,DOC2B,DRAXIN,ECI2,ECM1,EDA,EHF,ENO1,ENTPD1,EPHA4,EPHB2,EPHB6,EPO,ERBB3,ERBB4,ESAM,ESM1,FAM171A1,FAM2…
Covariates: BMI categorical	jaktinib	chemical drug	Activated	4.773	0.0077	ACHE,ACP6,ADAM11,ADAM9,ADCYAP1,ALCAM,ALDH1A3,AP2A2,APCDD1,APCS,APOB,APOL1,ARF6,ATG5,AXL,B3GALT6,BAMBI,BCHE,BGN,BID,BMPR2,BOC,BTC,CCK,CCL5,CD14,CD274,CD36,CD59,CDC42,CDCP1,CDH11,CDH3,CHGA,CHL1,CHST2,CLEC1B,CLEC4M,CLEC5A,CNP,COL18A1,CPM,CSF3,CXCL16,DAG1,DCBLD2,DCN,DLK1,DLL1,DMPK,DNAJB2,DNASE1L2,DNM2,DOC2B,DRAXIN,ECI2,ECM1,EDA,EHF,ENO1,ENTPD1,EPHA4,EPHB2,EPHB6,EPO,ERBB3,ERBB4,ESAM,ESM1,FAM171A1,FAM2…
Covariates: BMI categorical	upadacitinib	chemical drug	Activated	4.773	0.0077	ACHE,ACP6,ADAM11,ADAM9,ADCYAP1,ALCAM,ALDH1A3,AP2A2,APCDD1,APCS,APOB,APOL1,ARF6,ATG5,AXL,B3GALT6,BAMBI,BCHE,BGN,BID,BMPR2,BOC,BTC,CCK,CCL5,CD14,CD274,CD36,CD59,CDC42,CDCP1,CDH11,CDH3,CHGA,CHL1,CHST2,CLEC1B,CLEC4M,CLEC5A,CNP,COL18A1,CPM,CSF3,CXCL16,DAG1,DCBLD2,DCN,DLK1,DLL1,DMPK,DNAJB2,DNASE1L2,DNM2,DOC2B,DRAXIN,ECI2,ECM1,EDA,EHF,ENO1,ENTPD1,EPHA4,EPHB2,EPHB6,EPO,ERBB3,ERBB4,ESAM,ESM1,FAM171A1,FAM2…
Covariates: BMI categorical	GP6 dimer	complex	Inhibited	-5.276	0.0006	ACHE,ADAM23,ADAMTS1,ADAMTSL1,ADCYAP1,ALCAM,ALDH1A3,ALK,AMIGO2,ANXA2,AP2A2,APBB3,APCDD1,APCS,APEX1,APOB,APOD,APOL1,ARF6,ARRDC3,AZGP1,B4GALT3,BCAN,BGN,BMP6,BMPR1A,BMPR2,BOC,BTC,C6,C9,CA10,CALN1,CBLN4,CCL18,CCL25,CCL5,CD14,CD200,CD59,CDH3,CDKN2D,CHGA,CHL1,CLEC4M,CLEC5A,CNP,CNTFR,COCH,COL18A1,COL6A1,CPE,CRIM1,CSF1,CSGALNACT2,CST7,CYP3A4,DAG1,DDR1,DIXDC1,DKK3,DLD,DLG4,DLK1,DLL1,DNAJB11,DNAJB9,DOC2B,DR…
Covariates: BMI categorical	HAT	complex	Inhibited	-2.977	0.0476	ACP6,ADAM12,ADAM23,ADAMTS1,ADM,ADSL,AGAP2,AGT,AKR1B1,ALCAM,ALDH1A3,ALDOA,AMIGO2,ANGPTL1,AP2A2,APCDD1,APLP2,APOB,APOL1,ASGR2,ATG4B,B3GALT6,B4GALT6,BAMBI,BID,BLMH,BMPR1A,BMPR2,BOC,BTC,C6,CCK,CCL18,CCL25,CCL5,CD14,CD177,CD274,CD58,CDH15,CDKN2D,CFB,CFP,CHGA,CHRD,CHST6,CLEC4M,CLTC,CNP,COCH,COL18A1,CPE,CPM,CPN1,CRIM1,CRP,CSF1,CSF3,CST4,CTSO,CXCL9,DAG1,DCBLD2,DDR1,DIXDC1,DKK3,DLG4,DLL1,DMPK,DNAJA2,DNAJB…
Covariates: BMI categorical	TAPI	chemical - protease inhibitor	Inhibited	-5.244	0.0324	ACHE,ACP6,ADAM11,ADAM12,ADAMTS6,ADCYAP1,ALCAM,ALDH1A3,ANXA2,AP2A2,APBB3,APCDD1,APCS,APEX1,APOB,APOL1,ARF6,ARTN,ATG5,B3GALT6,BCHE,BGLAP,BGN,BMPR2,BOC,BTC,C6,CCK,CCL5,CD274,CD36,CD59,CDC42,CDCP1,CDH3,CFP,CGA,CHGA,CHST2,CLEC1B,CNTFR,COL18A1,CSF1,CSGALNACT2,CST7,CXCL13,CXCL16,DAG1,DCBLD2,DCN,DIXDC1,DLK1,DLL1,DMPK,DNAJB2,DNASE1L2,DNM2,DOC2B,DOCK9,DRAXIN,DUT,ECI2,EDA,EHF,ENO1,EPHA5,EPHB2,EPHB6,EPO,ERBB…
Covariates: BMI categorical	Prl3d1 (includes others)	other	Inhibited	-4.339	0.0404	ACACB,ACHE,ACP2,ADAM23,ADAMTS6,ADCYAP1,ADM,ADSL,AGT,ALCAM,ALDH1A3,ALK,ALKBH5,AMIGO2,APBB3,APCS,APLP2,APOB,APOD,ATG4B,ATG5,AZGP1,B3GALT6,B4GALT6,BAMBI,BLMH,BMP6,BMPR1A,BMPR2,BOC,BTC,C2,C6,CA10,CALN1,CCK,CCL5,CD177,CD274,CDCP1,CDH3,CDKN2D,CHGA,CHL1,CHRD,CLEC1B,CLEC5A,CNP,COL18A1,CPE,CPM,CRP,CSF3,CSGALNACT2,CSNK2A2,CST4,CTSO,CXCL13,CXCL16,CXCL9,DAG1,DEFB119,DIXDC1,DKK3,DLL1,DMPK,DNAJA2,DNAJB1,DNAJB1…
Covariates: BMI categorical	MAPK3	kinase	Inhibited	-6.486	0.0194	ACP2,ACP6,ADAM9,ADAMTS6,ADCYAP1,ADM,AGT,AKR1B1,ALKBH5,AMIGO2,ANXA2,APBB3,APCS,APLP2,APOB,APOD,APOL1,ARRDC3,ARTN,ATG4B,ATG5,B3GALT6,BAMBI,BGN,BLMH,BMP6,BMPR1A,BMPR2,BOC,BUB1,CD59,CD5L,CDC42,CDCP1,CDH11,CDH15,CDKN2D,CFB,CFP,CGA,CHGA,CHRD,CHRDL2,CLTC,COCH,COL18A1,COMMD7,CPD,CSGALNACT2,CSNK2A2,CST4,CST7,CXCL16,DAG1,DCN,DDR1,DKK3,DLD,DLK1,DLL1,DNAJA2,DNAJB1,DNAJB11,DNAJB9,DNER,DNM2,DOCK9,DRAXIN,DUT,EE…
Covariates: BMI categorical	mometasone furoate	chemical drug	Inhibited	-2.242	0.0311	ACHE,ACP6,ADAM12,ADAM22,ADAM23,ADAMTS1,ADAMTS6,ADAMTSL2,AKR1B1,ALCAM,ALDH1A3,ALDOA,APLP2,APOB,APOD,ARTN,ASGR2,ATG4B,B3GALT6,B3GLCT,B4GALT6,BGLAP,BGN,BLMH,BMPR2,BOC,BUB1,C2,C6,C9,CADM1,CBLN4,CCK,CCL5,CD177,CD274,CD36,CD55,CD59,CD5L,CDCP1,CDH15,CHRD,CHST2,CLTC,CNP,CNTFR,COCH,COL6A1,CPD,CPM,CRELD1,CTSO,CXCL16,CYP3A4,DDR1,DIXDC1,DKK3,DLD,DLG4,DLK1,DLL1,DMPK,DNAJA2,DNAJB11,DNAJB2,DNAJB9,DNER,DNM2,DOCK…
Covariates: BMI categorical	BMP2/4	group	Inhibited	-2.282	0.0273	ACACB,ACP2,ADAM12,ADAM23,ADAM9,ADAMTS1,ADAMTSL2,ADCYAP1,ADGRE2,AKR1B1,ALCAM,ANXA2,APBB3,APEX1,APLP2,APOD,ARRDC3,AZGP1,B3GALT6,B3GLCT,BGLAP,BMPR1A,BMPR2,BOC,BTC,BUB1,C6,CA10,CALN1,CBLN4,CCK,CCL18,CCL4L1/CCL4L2,CD200,CD59,CD5L,CDCP1,CDH11,CDH15,CFP,CGA,CHL1,CLEC1B,CLTC,CNP,CNTFR,COCH,CPD,CPE,CPM,CRELD1,CRIM1,CSF1,CSF3,CSGALNACT2,CXCL16,CXCL9,CYP3A4,DIXDC1,DMPK,DNAJB11,DNAJB9,DNM2,DRAXIN,DUT,ECM1,EF…
Covariates: BMI categorical	histone H2B	group	Inhibited	-6.14	0.0164	ACHE,ACP2,ADAM12,ADAM22,ADAM9,ADAMTS1,ADAMTS6,ADCYAP1,ADM,ADSL,AGT,AKR1B1,ALCAM,ALDH1A3,ALDOA,ALK,ALKBH5,AMIGO2,ANXA2,APCS,APOL1,ARRDC3,ARTN,ATG5,AXL,AZGP1,B4GALT6,BAMBI,BCAN,BGLAP,BGN,BMP6,BMPR2,BOC,C1QL1,C2,C8A,C9,CCK,CCL5,CD14,CD177,CD274,CD36,CD55,CD5L,CDC42,CDCP1,CDH11,CDH15,CDH3,CDKN2D,CFB,CFP,CGA,CHGA,CNTN1,COCH,COL18A1,COL6A1,CPD,CPE,CPM,CPN1,CRIM1,CSF1,CSF3,CST8,CTSO,CYP3A4,DAG1,DCBLD2,D…
Covariates: BMI categorical	BMAL1:CLOCK,NPAS2:BHLHE40 gene	complex	Inhibited	-3.83	0.009	ACP2,ADCYAP1,ADM,AGT,ALDH1A3,ALDOA,APCS,APEX1,APLP2,ARRDC3,AXL,B3GALT6,BAMBI,BGLAP,BID,CCL5,CD14,CD274,CD36,CDH11,CFB,CLEC5A,CNP,CNTN1,COL18A1,CPD,CPM,CSF1,CSF3,CXCL13,CXCL9,CYP3A4,DCBLD2,DLL1,DNAJB11,ECM1,EGFR,EHF,ENTPD1,EPO,ERBB3,F2,FABP4,FAS,FGF1,FHIT,FTL,GAD1,GHR,GPC1,GPNMB,GPT,HAVCR2,HBG1,HTATIP2,IFNAR1,IFNGR2,IFNW1,IGF1R,IGFBP2,IGHE,IL1A,IL1R2,IL27,IL32,IL6ST,INSR,IRF1,ISG15,ITGB1,ITGB7,JAG…
Covariates: BMI categorical	taurocholic acid	chemical - endogenous mammalian	Inhibited	-2.991	0.0202	ACACB,ACP2,ACP6,ADAM23,ADAM9,ADGRE2,ADM,ADSL,ALCAM,ALDOA,ANKRD46,APEX1,APLP2,APOD,ATG5,B3GALT6,BGN,BTC,CADM1,CCK,CCL18,CCL5,CD14,CD200,CD55,CD59,CDC42,CDCP1,CNTFR,CNTN1,CPD,CPM,CRIM1,CRP,CSF1,CXCL16,CXCL9,CYP3A4,DAG1,DDR1,DLG4,DOCK9,DUT,ECM1,ENDOU,ENO1,EPHB2,EPO,ERBB3,ERBB4,ESM1,FABP4,FBLN5,FGFR3,FHIT,FTL,GHR,GPNMB,GSN,HAVCR2,HHIP,HS6ST1,HTATIP2,IFNGR1,IFNW1,IGFBP2,IGSF3,IL1RAP,IL27,IL6ST,IL7,INS…
Covariates: BMI categorical	nimbolide	chemical - endogenous non-mammalian	Activated	3.624	0.0367	ACACB,ACHE,ACP2,ACP6,ADAM12,ADAMTS1,ADCYAP1,ADGRE2,ADM,AGT,ALCAM,ALDH1A3,ALKBH5,AMIGO2,AP2A2,APCDD1,APOD,APOL1,ATP1B2,AXL,AZGP1,B4GALT6,BAMBI,BID,BOC,BTC,C2,C6,CADM1,CCK,CCL25,CCL5,CD177,CD200,CD274,CD300LG,CD5L,CDCP1,CDH15,CDH3,CDKN2D,CFB,CFP,CHRD,CHST2,CHST6,CLEC4M,CLTC,CNP,CNTFR,COL18A1,CPE,CRIM1,CRP,CSF1,CST4,CST8,CTSO,CXCL16,CXCL9,CYP3A4,DAG1,DCBLD2,DCN,DIXDC1,DKK3,DLD,DLG4,DLL1,DMPK,DNAJA2,…
Covariates: BMI categorical	SB1578	chemical drug	Activated	5.22	0.0357	ACHE,ACP6,ADAM11,ADAM12,ADAMTS6,ADCYAP1,ALCAM,ALDH1A3,AMIGO2,ANXA2,AP2A2,APBB3,APCDD1,APCS,APEX1,APOB,APOL1,ARF6,ARTN,B3GALT6,BCHE,BGLAP,BGN,BMPR2,BOC,BTC,BUB1,C6,CCK,CCL5,CD274,CD36,CD59,CDC42,CDCP1,CDH3,CFP,CGA,CHGA,CHST2,CLEC1B,CNTFR,COL18A1,CSF1,CSGALNACT2,CST7,CXCL13,CXCL16,DAG1,DCBLD2,DCN,DIXDC1,DLK1,DLL1,DMPK,DNAJB2,DNASE1L2,DNM2,DOC2B,DOCK9,DRAXIN,DUT,ECI2,EDA,EHF,ENO1,EPHA5,EPHB2,EPHB6,E…
Covariates: BMI categorical	dopamine	chemical - endogenous mammalian	Inhibited	-2.359	0.0331	ACP2,ADAM12,ADAMTS1,ADAMTS6,ADCYAP1,AKR1B1,ALDH1A3,ALDOA,APBB3,APCDD1,APCS,APEX1,APLP2,APOD,ARRDC3,ATG5,AXL,B3GALT6,BAMBI,BGLAP,BUB1,CA10,CACNA2D3,CADM1,CALN1,CCK,CCL5,CD14,CD177,CDC42,CDH15,CDH3,CGA,CHGA,CHL1,CLTC,CNP,COCH,COL18A1,COL6A1,CPD,CPM,CRIM1,CSF3,CSGALNACT2,CXCL16,DAG1,DNAJB11,DNAJB2,DNAJB9,DOCK9,DSCAM,EFNA3,EHF,EPHA1,EPO,F2,F9,FBLN5,FGF1,FGFR3,FGFRL1,FLRT2,FLRT3,FOXM1,FTL,GABBR1,GAD1,…
Covariates: BMI categorical	Ap1	complex	Inhibited	-5.041	0.0273	ADAMTS6,ADM,AGAP2,AGT,AKR1B1,ALDH1A3,APEX1,ARTN,ASGR2,AXL,AZGP1,BGLAP,BGN,BLMH,BUB1,CCL18,CCL25,CCL5,CD14,CD274,CD58,CD59,CDH11,CGA,CHGA,CHL1,CHRD,CNP,COL6A1,CPD,CPE,CSF1,CSF3,CST4,CXCL16,DCN,DKK3,DLG4,DOCK9,EEF1B2,EGFR,ENTPD1,EPHA4,ERCC4,ESM1,FABP4,FAS,FGA,FOXM1,FTL,GALNT1,GAS1,GFRA2,GHR,GPD1,GPLD1,GZMA,HAVCR2,HGF,HLA-DQA2,HTATIP2,ICAM1,ICAM5,IFNGR1,IGDCC3,IGF2R,IGFBP2,IL17RB,IL18R1,IL1A,IL1R2,I…
Covariates: BMI categorical	PKD1	ion channel	Inhibited	-2.35	0.0106	ACHE,ACP2,ADAM22,ADAMTS6,ADM,ALCAM,ALDH1A3,APEX1,APLP2,APOD,APOL1,ARTN,AXL,B3GALT6,BAMBI,BGLAP,BGN,BID,BMPR2,BOC,BTC,C6,CCL5,CD14,CD274,CD55,CDCP1,CFB,CGA,CHRD,CNTFR,COL6A1,CPD,CPM,CRP,CSF1,CSF3,CXCL16,CYP3A4,DAG1,DIXDC1,DLK1,DLL1,DNM2,DOCK9,DRAXIN,DUT,EGFR,ENO1,ENPP5,ENTPD1,EPHA10,EPHA5,EPHB2,EPO,ERBB3,ERBB4,F13B,FGA,FGFR3,FHIT,FTL,GABARAPL1,GALNT1,GHR,GOLM2,GPC1,GPD1,GPNMB,GPT,GZMA,HAVCR2,HGF,H…
Covariates: BMI categorical	LEP	growth factor	Inhibited	-4.797	0.0405	ACP2,ACP6,ADAM11,ADAM12,ADAMTS1,ADAMTS6,ADCYAP1,ADGRE2,ADSL,AGT,AKR1B1,ALCAM,ALDOA,ALK,APBB3,APEX1,APLP2,APOB,APOL1,ARF6,ARTN,AZGP1,B3GALT6,BGLAP,BGN,BID,BMP6,BMPR1A,BMPR2,BOC,BTC,C2,C6,C9,CA10,CALN1,CCL18,CCL5,CD36,CD5L,CDCP1,CDH3,CHRD,CHST2,CLEC1B,CLTC,CNP,CNTFR,CNTN1,COCH,COL18A1,COL23A1,COL6A1,CPD,CPE,CPM,CRIM1,CRP,CSF3,CSGALNACT2,CST7,CST8,CXCL13,CXCL16,DCBLD2,DCLK3,DCN,DIXDC1,DKK3,DLD,DLK1,…
Covariates: BMI categorical	IL13-downregulated genes for extracellular proteins	group	Inhibited	-3.645	0.0362	ACHE,ACP6,ADAM11,ADAM12,ADAM23,ADAM9,ADAMTS1,ADAMTS6,ADCYAP1,ADGRE2,ADM,ADRM1,AGAP2,AGT,AKR1B1,ALDH1A3,ALK,ALKBH5,ANGPTL1,ANKRD46,AP2A2,APBB3,APCS,APOB,APOD,APOL1,ARF6,ARRDC3,ARTN,ATG5,ATP1B2,B3GALT6,B4GALT6,BGLAP,BGN,BID,BLMH,BMP6,BMPR1A,C2,C4BPA,C8A,CA10,CALN1,CBLN4,CCK,CCL18,CCL25,CCL5,CD14,CD177,CD200,CD274,CD300LG,CD55,CD58,CD59,CDC42,CDH11,CDH15,CDH3,CDKN2D,CFB,CFP,CHKB,CHST1,CHST2,CHST6,CL…
Covariates: BMI categorical	PDCL3	other	Inhibited	-4.11	0.0273	ACHE,ACP2,ADAMTS1,ADM,AGT,ALDH1A3,AMIGO2,ANXA2,APLP2,ATG5,AXL,B3GALT6,BGLAP,BGN,BID,BMPR2,BOC,BUB1,CA10,CALN1,CCK,CCL5,CD14,CD274,CD55,CDCP1,CDH11,CDKN2D,CGA,CHGA,CHL1,CNTFR,COCH,CPD,CPM,CRIM1,CRP,CRTAC1,CSF1,CXCL13,DCBLD2,DLG4,DLL1,DNAJB9,DNM2,DRAXIN,ECM1,EDA,EGFR,EHF,ENO1,ENTPD1,EPHA4,EPO,ERBB3,ESM1,FABP4,FBLN5,FGA,FHIT,FTL,GAD1,GDF11,GFRA1,GPC1,GPNMB,GZMA,HAVCR2,HGF,IFNAR1,IFNW1,IGFBP2,IGSF9B,…
Covariates: BMI categorical	SLC40A1	transporter	Activated	2.076	0.0268	ACACB,ACHE,ACP2,ADAMTS1,ADAMTS6,ADM,AGT,AKR1B1,ALDH1A3,ANGPTL1,APEX1,APLP2,APOD,ARTN,ATG5,AXL,B3GALT6,BMPR2,BOC,BUB1,C2,CCL5,CD14,CD200,CD274,CD55,CDCP1,CDH11,CDKN2D,CFB,CGA,CHL1,CHRD,CPD,CPM,CPN1,CRELD1,CRP,CXCL16,CYP3A4,DCN,DDR1,DLG4,DLL1,DNAJB11,DNAJB2,DNAJB9,DNASE1L2,DNM2,DOCK9,DRAXIN,EHF,ENO1,ENTPD1,EPHB2,EPO,F2,FABP3,FBLN5,FGA,FHIT,FNDC5,FOXM1,FTL,GAD1,GALNT1,GDF11,GFRA1,GPC1,GPT,GRIA4,GZMA…
Covariates: BMI categorical	Usp17la (includes others)	peptidase	Inhibited	-3.194	0.0063	ACACB,ACP2,ACP6,ADAM12,ADAM23,ADAMTS1,ADAMTS6,ADCYAP1,ADGRE2,ADM,ADRM1,AGT,ALDH1A3,ALKBH5,AMIGO2,ANKRD46,ANXA2,AP2A2,APCDD1,APEX1,APLP2,APOD,ARRDC3,ARTN,ATG4B,AXL,B3GALT6,B4GALT6,BAMBI,BGLAP,BID,C2,C8A,C9,CCL18,CCL25,CCL5,CD177,CD274,CD55,CDC42,CDCP1,CDH15,CFB,CFP,CGB1/CGB2,CHGA,CHRDL2,CHST6,CLEC1B,CNTN1,COCH,COL18A1,CPD,CPE,CPM,CPN1,CRIM1,CRP,CSF1,CST4,CTSO,CXCL9,CYP3A4,DAG1,DCBLD2,DCN,DDR1,DEFB…
Covariates: BMI categorical	TRAFD1	other	Activated	5.745	0.0157	ACACB,ACHE,ACP2,ACP6,ADAM11,ADCYAP1,ADM,ADRM1,ADSL,AGT,ALCAM,ALDH1A3,ALK,ALKBH5,ANKRD46,AP2A2,APBB3,APCDD1,APLP2,APOD,APOL1,ARF6,ARRDC3,ATG4B,AXL,AZGP1,BAMBI,BGLAP,BGN,BID,BLMH,BMPR2,BOC,BTC,CA10,CACNA2D3,CALN1,CCK,CCL18,CCL25,CCL5,CD274,CD300LG,CD55,CD5L,CDCP1,CDH15,CDH3,CDKN2D,CFB,CFP,CHGA,CHRD,CHST2,CHST6,CLEC1B,CLEC4M,CLTC,CNTFR,COL18A1,CPD,CPE,CPM,CRP,CSF1,CSGALNACT2,CST4,CST7,CXCL9,CYP3A4,D…
Covariates: BMI categorical	PTPRB	phosphatase	Activated	2.343	0.0465	ACHE,ADAM12,ADAMTSL2,ADM,AGT,ALCAM,ALDH1A3,ANXA2,APBB3,APOB,ARRDC3,B3GALT6,B3GLCT,B4GALT3,BGLAP,BGN,BID,BTC,C6,CBLN4,CCK,CD274,CDC42,CDCP1,CDH11,CDH15,CDH3,CFB,CGA,CHGA,CHRD,CHST2,CLEC1B,CNTFR,COL6A1,CPM,CRELD1,CRP,CSF1,CSF3,CSGALNACT2,DAG1,DIXDC1,DLG4,DNAJB11,DNAJB2,DUT,EHF,ENO1,EPHA4,EPHA5,EPHB2,EPO,ERBB3,ERBB4,F9,FABP4,FGF1,FGFR3,FGFRL1,FHIT,FLRT1,FOXM1,FSTL4,GABARAPL1,GABBR1,GAD1,GFRA1,GFRA2,…
Covariates: BMI categorical	MYOF	other	Inhibited	-4.11	0.0309	ACHE,ACP2,ADAMTS1,ADM,AGT,ALDH1A3,AMIGO2,ANXA2,APLP2,ATG5,AXL,B3GALT6,BGLAP,BGN,BID,BMPR2,BOC,BUB1,CA10,CALN1,CCK,CCL5,CD14,CD274,CD55,CDCP1,CDH11,CDKN2D,CGA,CHGA,CHL1,CNTFR,COCH,CPD,CPM,CRIM1,CRP,CRTAC1,CSF1,CXCL13,DCBLD2,DLG4,DLL1,DNAJB9,DNM2,DRAXIN,ECM1,EDA,EGFR,EHF,ENO1,ENTPD1,EPHA4,EPO,ERBB3,ESM1,FABP4,FBLN5,FGA,FHIT,FTL,GAD1,GDF11,GFRA1,GPC1,GPNMB,GZMA,HAVCR2,HGF,IFNAR1,IFNW1,IGFBP2,IGSF9B,…
Covariates: BMI categorical	lucitanib	chemical drug	Activated	4.789	0.0288	ACHE,ADAM12,ADAMTS1,ADCYAP1,ADSL,AGAP3,AKR1B1,ALDH1A3,ALDOA,ALKBH5,AMIGO2,ANKRD46,ANXA2,APBB3,APCDD1,APCS,APLP2,APOB,APOL1,ARRDC3,B4GALT3,BGLAP,BMP6,BMPR1A,BMPR2,BOC,BTC,BUB1,C9,CA10,CALN1,CD14,CD200,CD59,CDC42,CDH15,CDH3,CDKN2D,CHGA,CHL1,CHST2,CNTFR,COCH,COL18A1,CPE,CRIM1,CRTAC1,CSGALNACT2,CXCL13,CXCL16,DAG1,DCBLD2,DCN,DDR1,DLG4,DLK1,DLL1,DMPK,DNAJB11,DNAJB9,DNM2,DOCK9,DRAXIN,ECM1,EDA,EHF,ENDOU,…
Covariates: BMI categorical	creatine kinase	group	Inhibited	-2.273	0.0023	ACACB,ACP2,ADAM12,ADAM9,ADAMTS6,ADM,AKR1B1,ANKRD46,APEX1,APLP2,APOD,ARTN,ATG5,B3GALT6,BGN,BID,BMPR2,CCL5,CD14,CD36,CDH11,CGA,CHKB,CHL1,CHRD,CLTC,CNP,COL6A1,CPD,CPM,CRP,CSF1,CSF3,CXCL16,CYP3A4,DAG1,DCN,DLD,DOCK9,EFNA5,ENDOU,ENO1,EPO,ERBB3,ESM1,F2,FGFR3,FHIT,FTL,GALNT1,GPC1,GPT,HNF4A,IFNGR1,IGF2R,IGFBP2,IL1RAP,IL32,IL6ST,INSR,IRF1,ISLR2,ITGB1,ITGB7,JAM2,KLK3,L1CAM,LAMC2,LHB,LRP1,LTF,MAN2B2,MAP1LC3B…
Covariates: BMI categorical	CD247 dimer	complex	Inhibited	-3.903	0.0166	ACP2,ADAM12,ADAMTS1,ADAMTS6,ADM,AGT,APBB3,APCS,APEX1,APLP2,ARRDC3,ARTN,ATG5,B3GALT6,BAMBI,BGLAP,BID,BLMH,C2,CCK,CD14,CD200,CD274,CD36,CD55,CDH3,CFB,CGA,CHL1,CHRD,COL18A1,CPD,CPM,CSF3,CSGALNACT2,CXCL16,CXCL9,DKK3,DLG4,DLL1,DNAJA2,DNASE1L2,DOCK9,ECI2,ENO1,EPHA4,EPO,ERBB3,ERBB4,ERCC4,ESM1,F9,FABP4,FBLN5,FGA,FHIT,FTL,GAD1,GALNT1,GAS1,GPC1,GPLD1,GPT,GRIA4,GZMA,HAVCR2,HBG1,HSPA8,HTATIP2,ICAM1,IFNW1,IGD…
Covariates: BMI categorical	MLN120B	chemical drug	Activated	3.57	0.0473	ACACB,ACHE,ACP2,ACP6,ADAM12,ADAMTS1,ADCYAP1,ADGRE2,ADM,AGT,ALCAM,ALDH1A3,ALKBH5,AMIGO2,AP2A2,APCDD1,APOD,APOL1,ATP1B2,AXL,AZGP1,B4GALT6,BAMBI,BID,BOC,BTC,C2,C6,CADM1,CCK,CCL25,CCL5,CD177,CD200,CD274,CD300LG,CD5L,CDCP1,CDH15,CDH3,CDKN2D,CFB,CFP,CHRD,CHST2,CHST6,CLEC4M,CLTC,CNP,CNTFR,COL18A1,CPE,CRIM1,CRP,CSF1,CST4,CST8,CTSO,CXCL16,CXCL9,CYP3A4,DAG1,DCBLD2,DCN,DIXDC1,DKK3,DLD,DLG4,DLL1,DMPK,DNAJA2,…
Covariates: BMI categorical	3D185	chemical drug	Activated	4.257	0.03	ACHE,ADAMTS1,ADAMTS6,ADCYAP1,ADM,ADSL,AGAP3,AGT,AKR1B1,ALCAM,ALDH1A3,ALDOA,ALKBH5,ANKRD46,ANXA2,APCS,APOL1,ARRDC3,ARTN,B3GALT6,B4GALT3,BAMBI,BGLAP,BGN,BID,BMP6,BMPR1A,BMPR2,BOC,BTC,BUB1,C6,CD14,CD200,CD274,CD59,CDC42,CDCP1,CDH15,CDH3,CDKN2D,CFP,CHGA,CHST2,CNTFR,COL18A1,CPE,CSF1,CXCL13,CXCL16,DAG1,DCN,DDR1,DIXDC1,DLG4,DLK1,DLL1,DMPK,DNAJB11,DNASE1L2,DNM2,DOCK9,DRAXIN,DUT,EHF,ENDOU,EPHA4,EPHA5,EPO,…
Covariates: BMI categorical	SAMHD1	enzyme	Activated	3.251	0.0206	ACHE,ACP6,ADAM11,ADAM23,ADAMTS1,ADGRE2,ADM,AGT,ALCAM,ALDH1A3,ALKBH5,ANKRD46,AP2A2,APCDD1,APLP2,APOD,ARRDC3,AXL,AZGP1,B3GALT6,BAMBI,BID,BTC,C2,CCL18,CCL25,CCL5,CD177,CD274,CD5L,CDCP1,CDH15,CDH3,CDKN2D,CFB,CFP,CHGA,CHRD,CHST6,CLEC4M,CNTFR,COCH,COL18A1,CPD,CPE,CPM,CRIM1,CRP,CSF1,CSF3,CST4,CST7,CXCL9,CYP3A4,DAG1,DCBLD2,DCN,DIXDC1,DLL1,DNAJB1,DNAJB9,EDA,EEF1B2,EFNA3,EHF,ENDOU,EPHA10,EPHA5,EPO,ERBB4,ES…
Covariates: BMI categorical	GCLM gene:AcK-NFE2L2:CREBBP, EP300	complex	Inhibited	-5.448	0.0327	ACHE,ACP2,ADAM22,ADAM23,ADAMTS6,ADCYAP1,ADGRE2,ADRM1,ADSL,AGT,AKR1B1,ALCAM,ALDOA,ALK,ALKBH5,AMIGO2,ANXA2,APCS,APEX1,APLP2,APOL1,ARRDC3,ARTN,ATG4B,ATG5,AXL,B3GALT6,B4GALT6,BCAN,BGLAP,BMPR2,BOC,C1QL1,C2,C8A,C9,CD14,CD177,CD274,CD36,CD5L,CDC42,CDCP1,CDH15,CDH3,CGA,CNTN1,COCH,COL18A1,COL6A1,CPE,CPN1,CRIM1,CRP,CSF1,CSF3,CST8,CTSO,CXCL13,DAG1,DCBLD2,DCN,DDR1,DEFB119,DKK3,DLD,DLG4,DLK1,DLL1,DMPK,DNAJA2,…
Covariates: BMI categorical	KDR	kinase	Inhibited	-4.041	0.0338	ACHE,ACP2,ADAMTS1,ADM,AGT,ALDH1A3,AMIGO2,ANXA2,APLP2,ATG5,AXL,B3GALT6,BGLAP,BGN,BID,BMPR2,BOC,BUB1,CA10,CALN1,CCK,CCL5,CD14,CD274,CD55,CDCP1,CDH11,CDKN2D,CGA,CHGA,CHL1,CNTFR,COCH,CPD,CPM,CRIM1,CRP,CRTAC1,CSF1,CXCL13,DCBLD2,DLG4,DLL1,DNAJB9,DNM2,DRAXIN,ECM1,EDA,EGFR,EHF,ENO1,ENTPD1,EPHA4,EPO,ERBB3,ESM1,FABP4,FBLN5,FGA,FHIT,FTL,GAD1,GDF11,GFRA1,GPC1,GPNMB,GZMA,HAVCR2,HGF,IFNAR1,IFNW1,IGFBP2,IGSF9B,…
Covariates: BMI categorical	P2RY11	G-protein coupled receptor	Inhibited	-2.322	0.0189	ACACB,ACHE,ACP2,ACP6,ADAM12,ADAM23,ADAMTS1,ADCYAP1,ADGRE2,ADM,ADSL,AKR1B1,ALCAM,ALDH1A3,ALDOA,AP2A2,APBB3,APLP2,APOD,ASGR2,B3GALT6,BID,BMP6,BMPR1A,BMPR2,BST1,BTC,C2,CA10,CALN1,CBLN4,CCK,CD177,CD200,CD55,CD59,CDC42,CDCP1,CDH11,CDH3,CGA,CHGA,CHL1,CHRD,CLEC1B,CLTC,CNP,CNTN1,COCH,COL18A1,COL6A1,CPD,CPM,CRIM1,CSF1,CSGALNACT2,CXCL13,CXCL16,DCN,DDR1,DLG4,DLK1,DLL1,DMKN,DNAJB11,DRAXIN,DUT,ECM1,EHF,ENTPD1…
Covariates: BMI categorical	1-ethyl-2-benzimidazolinone	chemical reagent	Inhibited	-2.109	0.0098	ACHE,ACP2,ADAM12,ADCYAP1,ADM,ALDH1A3,ALDOA,ANXA2,AP2A2,APLP2,ATG5,AZGP1,B3GALT6,BAMBI,BGLAP,BID,BMP6,BMPR2,BTC,BUB1,CA10,CALN1,CCL18,CD14,CD274,CD36,CD59,CDCP1,CDH11,CDH3,CFB,CHGA,COCH,COL18A1,COL6A1,CPD,CPE,CPM,CRIM1,CRP,CSF1,CXCL9,CYP3A4,DAG1,DCBLD2,DCN,DDR1,DLG4,DNAJB11,DOC2B,ECM1,EFNA5,EHF,ENO1,ENTPD1,EPHB6,EPO,ERBB3,ERBB4,ESM1,F2,FAM171A1,FBLN5,FHIT,FLII,GAS1,GDF11,GFRA1,GHR,GHRL,GPC5,GPD1,G…
Covariates: BMI categorical	KCNN4	ion channel	Inhibited	-2.711	0.0082	ACHE,ACP6,ADAM23,ADAMTS1,ADAMTS6,ADAMTSL2,ADCYAP1,ADM,ALCAM,ANGPTL1,APCS,APLP2,APOB,ARTN,ASGR2,AXL,B3GALT6,B3GLCT,B4GALT6,BGLAP,BLMH,BMP6,BMPR2,C2,C6,CA10,CADM1,CALN1,CBLN4,CCK,CCL5,CD274,CD55,CD59,CD5L,CDCP1,CDH15,CGA,CHGA,CHL1,CHRD,CHST2,CLTC,CNTFR,COCH,COL6A1,CPD,CPM,CPN1,CRELD1,CRIM1,CTSO,CXCL16,CYP3A4,DIXDC1,DLD,DLG4,DLK1,DLL1,DMPK,DNAJB11,DNAJB9,DNER,DOCK9,ENO1,ENTPD1,EPHA10,EPHA4,EPHA5,EPH…
Covariates: BMI categorical	2,5-dimethylcelecoxib	chemical reagent	Inhibited	-4.88	0.0371	ACHE,ADAM12,ADAM23,ADAM9,ADAMTS1,ADAMTS6,ADCYAP1,ADM,AKR1B1,ALCAM,ALDH1A3,ALDOA,APCS,APOD,APOL1,ARRDC3,ARTN,ATG5,AXL,BAMBI,BID,BMP6,BMPR1A,C2,CD14,CD177,CD55,CD59,CFB,CGA,CHL1,CHST6,CNTFR,COL6A1,CSF1,CXCL16,CXCL9,CYP3A4,DCN,DIXDC1,DLG4,DLL1,DNAJB11,DOCK9,DUT,EGFR,EHF,ENPP5,EPHA5,EPHB2,EPO,ESM1,F2,F9,FAS,FGA,FGFR3,FGFRL1,FLRT3,FNDC5,FTL,FUT5,FUT8,GABARAPL1,GALNT1,GFRA1,GHR,GLCE,GOLM2,GPNMB,GSN,HBG…
Covariates: BMI categorical	plexin A	group	Inhibited	-6.426	0.0143	ACHE,ACP2,ADAM12,ADAM9,ADAMTS1,ADAMTSL1,ADCYAP1,ADSL,ALCAM,ALDH1A3,ALDOA,ALK,ALKBH5,AMIGO2,APBB3,APCDD1,APCS,APLP2,APOB,APOD,APOL1,ARF6,ARRDC3,AZGP1,B3GALT6,B4GALT3,BCAN,BMPR1A,BMPR2,BOC,BTC,BUB1,C6,CBLN4,CCL25,CD14,CD177,CD200,CD274,CDKN2D,CHL1,CHRD,CLEC4M,CNP,CNTFR,COL18A1,CPM,CSGALNACT2,CYP3A4,DAG1,DCBLD2,DCN,DIXDC1,DKK3,DLD,DLK1,DLL1,DMKN,DNAJB11,DNAJB9,DNASE1L2,DRAXIN,DUT,EGFR,EHF,ENO1,ENPP5…
Covariates: BMI categorical	verteporfin	chemical drug	Activated	3.413	0.017	ACHE,ACP2,ADAM12,ADAM23,ADAM9,ADAMTS1,ADM,ADRM1,AGT,ALDH1A3,ANXA2,APLP2,AXL,B3GALT6,BGLAP,BGN,BID,BMP6,BMPR2,BOC,BTC,CCK,CD274,CD36,CD59,CDC42,CDCP1,CDKN2D,CHGA,CHL1,COL6A1,CPD,CPM,CRIM1,CRP,CSF3,CXCL9,DAG1,DCN,DLL1,DNM2,DRAXIN,EGFR,ENO1,ENTPD1,EPO,ERBB3,ERBB4,ESM1,FABP4,FAS,FGA,FHIT,FNDC5,FOXM1,GAD1,GHR,GRB2,GZMA,HAVCR2,HGF,HNF4A,ICAM1,IL18R1,IL32,IL7,INSR,IRF1,ISG15,ISM1,ITGB1,JAG1,JAM2,KDR,KLK…
Covariates: BMI categorical	1-[2,3-bis(furan-2-yl)quinoxalin-6-yl]-3-(4-bromophenyl)urea	chemical reagent	Activated	3.473	0.0208	ACACB,ACP6,ADAM12,ADAMTS1,ADAMTS6,ADGRE2,ADM,ADSL,AGT,ALCAM,ALDH1A3,ALKBH5,AMIGO2,ANXA2,AP2A2,APCDD1,APOD,APOL1,ARTN,ATP1B2,AXL,AZGP1,B4GALT6,BAMBI,BID,BMPR1A,BTC,C2,C6,CADM1,CCK,CCL25,CD177,CD200,CD274,CD300LG,CD5L,CDCP1,CDH15,CDH3,CDKN2D,CFB,CFP,CHGA,CHRD,CHST2,CHST6,CLTC,CNP,CNTFR,COL18A1,CPE,CRIM1,CRP,CSF1,CST4,CTSO,CXCL16,CXCL9,CYP3A4,DAG1,DCBLD2,DCN,DIXDC1,DKK3,DLD,DMPK,DNAJA2,DNAJB1,DNAJB2…
Covariates: BMI categorical	APPL	group	Inhibited	-3.525	0.0032	A1CF,ACACB,ACP2,ADAM23,ADAMTS6,ADM,AGT,ALCAM,ALDH1A3,AP2A2,APCDD1,APCS,APLP2,APOB,APOD,ATG5,B3GALT6,BAMBI,BGN,BID,BMPR1A,BMPR2,BUB1,C6,C8A,C9,CADM1,CD200,CD274,CDH11,CNP,CNTFR,CPD,CPE,CPM,CPN1,CRP,CSF3,CYP3A4,DIXDC1,DLK1,DLL1,DOCK9,DUT,ECM1,EFNB1,ENTPD1,EPHA5,EPHB2,EPO,F2,FGA,FGFR3,FHIT,FOXM1,FUT5,FUT8,GOLM2,GPC1,GPNMB,GSN,GZMA,HAVCR2,HHIP,HNF4A,HPGDS,ICAM1,IGFBP2,IL1RAP,IL27,IL32,IL7,INSR,IRF1,I…
Covariates: BMI categorical	GCLC gene:AcK-NFE2L2:CREBBP, EP300	complex	Inhibited	-5.518	0.04	ACHE,ACP2,ADAM22,ADAM23,ADAMTS6,ADCYAP1,ADGRE2,ADRM1,ADSL,AGT,AKR1B1,ALCAM,ALDOA,ALK,ALKBH5,AMIGO2,ANXA2,APCS,APEX1,APLP2,APOL1,ARRDC3,ARTN,ATG4B,ATG5,AXL,B3GALT6,B4GALT6,BCAN,BGLAP,BMPR2,BOC,C1QL1,C2,C8A,C9,CD14,CD177,CD274,CD36,CD5L,CDC42,CDCP1,CDH15,CDH3,CGA,CNTN1,COCH,COL18A1,COL6A1,CPE,CPN1,CRIM1,CRP,CSF1,CSF3,CST8,CTSO,CXCL13,DAG1,DCBLD2,DCN,DDR1,DEFB119,DKK3,DLD,DLG4,DLK1,DLL1,DMPK,DNAJA2,…
Covariates: BMI categorical	PGD gene:AcK NFE2L2:CREBBP,EP300:MAFG	complex	Inhibited	-5.518	0.0401	ACHE,ACP2,ADAM22,ADAM23,ADAMTS6,ADCYAP1,ADGRE2,ADRM1,ADSL,AGT,AKR1B1,ALCAM,ALDOA,ALK,ALKBH5,AMIGO2,ANXA2,APCS,APEX1,APLP2,APOL1,ARRDC3,ARTN,ATG4B,ATG5,AXL,B3GALT6,B4GALT6,BCAN,BGLAP,BMPR2,BOC,C1QL1,C2,C8A,C9,CD14,CD177,CD274,CD36,CD5L,CDC42,CDCP1,CDH15,CDH3,CGA,CNTN1,COCH,COL18A1,COL6A1,CPE,CPN1,CRIM1,CRP,CSF1,CSF3,CST8,CTSO,CXCL13,DAG1,DCBLD2,DCN,DDR1,DEFB119,DKK3,DLD,DLG4,DLK1,DLL1,DMPK,DNAJA2,…
Covariates: BMI categorical	calmodulin	group	Inhibited	-2.034	0.0108	ACHE,ACP2,ADAM12,ADCYAP1,ADM,ALDH1A3,ALDOA,ANXA2,AP2A2,APLP2,ATG5,AZGP1,B3GALT6,BAMBI,BGLAP,BID,BMP6,BMPR2,BTC,CA10,CALN1,CCL18,CD14,CD274,CD36,CD59,CDCP1,CDH11,CDH3,CFB,CHGA,COCH,COL18A1,COL6A1,CPD,CPE,CPM,CRIM1,CRP,CSF1,CXCL9,CYP3A4,DAG1,DCBLD2,DCN,DDR1,DLG4,DNAJB11,DOC2B,ECM1,EFNA5,EHF,ENO1,ENTPD1,EPHB6,EPO,ERBB3,ERBB4,ESM1,F2,FAM171A1,FBLN5,FHIT,FLII,GAS1,GDF11,GFRA1,GHR,GHRL,GPC5,GPD1,GPT,GS…
Covariates: BMI categorical	TXNRD1 gene:AcK-NFE2L2	complex	Inhibited	-5.588	0.0262	ACHE,ACP2,ADAM22,ADAM23,ADAMTS6,ADCYAP1,ADGRE2,ADRM1,ADSL,AGT,AKR1B1,ALCAM,ALDOA,ALK,ALKBH5,AMIGO2,ANXA2,APBB3,APCS,APEX1,APLP2,APOL1,ARRDC3,ARTN,ATG4B,ATG5,AXL,B3GALT6,B4GALT6,BCAN,BGLAP,BMPR2,BOC,C1QL1,C2,C8A,C9,CD14,CD177,CD274,CD5L,CDC42,CDCP1,CDH15,CDH3,CGA,CNTN1,COCH,COL18A1,COL6A1,CPE,CPN1,CRIM1,CRP,CSF1,CSF3,CSGALNACT2,CST8,CTSO,CXCL13,DAG1,DCBLD2,DCN,DDR1,DEFB119,DKK3,DLD,DLG4,DLK1,DLL1,…
Covariates: BMI categorical	PPP2R1A	phosphatase	Activated	3.161	0.0211	ACACB,ACP1,ACP2,ADAM12,ADAM23,ADAM9,ADAMTS1,ADAMTS6,ALDOA,ALK,AMIGO2,APEX1,APLP2,ARTN,AXL,AZGP1,B3GALT6,BMP6,CADM1,CCK,CD55,CD59,CD5L,CDH11,CDH15,CDKN2D,CFB,CGA,CHL1,CLEC1B,COL18A1,COL6A1,CPD,CPE,CPM,CRIM1,CSF1,CSF3,CXCL13,CXCL16,CYP3A4,DCN,DLL1,DNAJB1,DNAJB2,DOCK9,ECM1,EHF,ENO1,EPHA4,ERBB3,ESM1,FBLN5,FHIT,FNDC5,FTL,GAD1,GALNT1,GHR,GPC1,GPNMB,GPT,GSN,HAVCR2,HBE1,HNF4A,IFNAR1,IFNW1,IGF2R,IGFBP2,IG…
Covariates: BMI categorical	ESRRG	ligand-dependent nuclear receptor	Activated	2.405	0.0358	ACACB,ACHE,ACP2,ACP6,ADAM12,ADAM23,ADAMTS1,ADAMTS6,ADCYAP1,ADM,AGT,ALCAM,ALDH1A3,ALDOA,ALK,AMIGO2,ANXA2,AP2A2,APBB3,APEX1,APLP2,APOD,APOL1,ARTN,ATG4B,ATG5,B3GALT6,B4GALT6,BAMBI,BGLAP,BMPR2,BTC,C2,C6,C9,CCL25,CCL5,CD177,CD274,CD36,CD55,CD5L,CDC42,CDH15,CDKN2D,CFB,CFP,CHL1,CHRD,CHST6,CLTC,CNP,COCH,COL18A1,CPD,CPM,CRIM1,CRP,CSF1,CSGALNACT2,CST4,CTSO,CXCL9,CYP3A4,DAG1,DCN,DDR1,DIXDC1,DKK3,DLD,DNAJA2,…
Covariates: BMI categorical	CER1	cytokine	Activated	2.562	0.0142	ADAM12,ADAM9,ADAMTS6,ADCYAP1,AGT,ALCAM,ALDH1A3,ALDOA,APCDD1,APEX1,ASGR2,ATG4B,ATG5,BCAN,BMPR1A,BMPR2,BUB1,C1QL1,C6,CCL5,CD14,CD200,CD55,CD59,CDH15,CDH3,CDKN2D,CFB,CHRD,CNP,CNTFR,COCH,COL18A1,COL6A1,CPE,CRP,CSF1,CSNK2A2,CST7,CXCL13,CXCL9,CYP3A4,DIXDC1,DNM2,DUT,ECM1,EGFR,EHF,ENO1,EPHA4,EPHA5,EPHB2,ERBB3,ERCC4,ESM1,FAM234B,FGF1,FGFR3,FNDC5,GABARAPL1,GAD1,GAS1,GDF11,GDI2,GFRA1,GFRA2,GOLM2,GPNMB,GRB2,…
Covariates: BMI categorical	GCR/glucocorticoid dimer	complex	Activated	2.223	0.0446	ACHE,ACP6,ADAM12,ADAM23,ADAMTS1,ADAMTS6,ADAMTSL2,AGAP2,AGT,AKR1B1,ALDOA,AMIGO2,ANXA2,APCDD1,APLP2,APOD,APOL1,AXL,B3GALT6,B3GLCT,BGLAP,BLMH,BMP6,BTC,C2,CA10,CADM1,CALN1,CBLN4,CCK,CCL18,CCL5,CD200,CD274,CD58,CD59,CD5L,CDCP1,CDH15,CDH3,CFP,CGA,CHGA,CHL1,CHRD,CHST2,CNP,CNTFR,COCH,COL6A1,CPE,CPM,CRELD1,CRIM1,CSF1,CXCL13,CYP3A4,DCBLD2,DDR1,DKK3,DLD,DLL1,DNAJA2,DNAJB11,DNAJB2,DNER,DOCK9,DUT,ECI2,EGFR,EH…
Covariates: BMI categorical	NLRP4	other	Activated	3.915	0.0344	ACACB,ACHE,ACP6,ADAM12,ADAMTS1,ADAMTS6,ADGRE2,ADM,AGT,ALCAM,ALDH1A3,ALKBH5,AMIGO2,AP2A2,APLP2,APOD,APOL1,ARTN,ATP1B2,B3GALT6,BAMBI,BID,BOC,BTC,C2,C9,CADM1,CCK,CCL25,CCL5,CD177,CD200,CD274,CD300LG,CD5L,CDCP1,CDH15,CFB,CFP,CHGA,CHL1,CHST1,CHST2,CHST6,CLEC4M,CLTC,CNP,CNTFR,CNTN1,COL18A1,CPD,CPE,CPN1,CRIM1,CRP,CSF1,CST4,CXCL16,CXCL9,CYP3A4,DCBLD2,DCN,DIXDC1,DKK3,DLD,DLG4,DLL1,DNAJA2,DNAJB1,DNAJB2,DNA…
Covariates: BMI categorical	chlorambucil	chemical drug	Inhibited	-2.783	0.0287	ACHE,ACP2,ACP6,ADAM23,ADAMTS1,ADAMTS6,ADGRE2,ADM,ADSL,ALCAM,ALDH1A3,ALK,ANGPTL1,ANXA2,APCS,APLP2,APOB,APOD,APOL1,ARTN,ATG4B,AZGP1,B3GALT6,B4GALT6,BAMBI,BLMH,BMPR2,C2,CCL18,CD14,CD36,CD55,CDC42,CDH11,CHGA,CHL1,CHRD,CHRDL2,CILP2,CLTC,CNP,CNTN1,COL18A1,COL6A1,CPD,CPE,CPM,CPN1,CRIM1,CSF1,CTSO,CXCL13,CXCL16,CXCL9,CYP3A4,DCBLD2,DDR1,DKK3,DLK1,DLL1,DMPK,DNAJA2,DNAJB1,DNAJB2,DNM2,DOC2B,DOCK9,DSCAM,ECM1,E…
Covariates: BMI categorical	FGF	group	Inhibited	-2.387	0.0312	ACACB,ACP2,ADAM12,ADAM9,ADAMTS1,ADAMTS6,AGAP3,AGT,AKR1B1,ALCAM,ALDH1A3,ANKRD46,APBB3,APOB,ARTN,AXL,B3GALT6,BAMBI,BGLAP,BGN,BID,BLMH,BMPR1A,BMPR2,C6,CCK,CD36,CDCP1,CFB,CGA,CHGA,CHL1,CNP,CNTFR,COL18A1,CPD,CPM,CRP,CSGALNACT2,CXCL16,DCBLD2,DCN,DIXDC1,DLD,DLG4,DLL1,DNAJB9,DUT,EEF1B2,ENDOU,ENO1,EPHA5,EPHB2,ERBB3,ERCC4,F9,FAM171A1,FGF1,FGFR3,FHIT,FSTL4,GALNT1,GAS1,GHR,GOLM2,GPC1,GPT,HGF,HHIP,HNF4A,HTATI…
Covariates: BMI categorical	IL6ST/IL27RA	complex	Inhibited	-3.979	0.0418	ACHE,ACP6,ADAM11,ADAM9,ADCYAP1,ADM,ALCAM,ALDH1A3,ALDOA,AMIGO2,AP2A2,APCDD1,APEX1,APOL1,ARF6,ATG4B,ATG5,AZGP1,B3GALT6,BAMBI,BCAN,BCHE,BID,BOC,BST1,BTC,C2,CALCOCO2,CCL18,CCL25,CCL5,CD36,CD5L,CDH11,CDKN2D,CHGA,CHL1,CHRD,CHST1,CHST2,CLEC1B,CLEC4M,CLEC5A,CNP,COCH,COL18A1,CPM,CRIM1,CRP,CSF3,CXCL16,CYP3A4,DAG1,DCN,DDR1,DLD,DLK1,DMPK,DNAJB1,DNAJB2,DNASE1L2,DOC2B,DRAXIN,ECI2,ECM1,EDA,EFNB1,EGFR,ENO1,ENTPD…
Covariates: BMI categorical	PRLR dimer	complex	Inhibited	-5.772	0.0397	ACACB,ACHE,ACP6,ADAM11,ADAM12,ADCYAP1,AKR1B1,ALCAM,ALDOA,AP2A2,APBB3,APCDD1,APCS,APEX1,APOB,APOL1,ARF6,ATG4B,ATG5,B3GALT6,BAMBI,BCHE,BGN,BMP6,BMPR2,BOC,BTC,BUB1,CCK,CCL5,CD274,CD36,CD59,CDC42,CDCP1,CDH11,CDH3,CHGA,CHL1,CHST2,CLEC1B,COL18A1,CPM,CSGALNACT2,CST7,CXCL13,CXCL16,DAG1,DCBLD2,DCN,DDR1,DKK3,DLK1,DLL1,DMPK,DNAJA2,DNAJB2,DNASE1L2,DNM2,DOC2B,DRAXIN,DUT,ECI2,ECM1,EDA,EHF,ENO1,ENTPD1,EPHA4,EPH…
Covariates: BMI categorical	U0126	chemical drug	Activated	6.131	0.0405	ACHE,ACP2,ADAM11,ADAM12,ADAM9,ADAMTS1,ADAMTS6,ADAMTSL1,ADCYAP1,ADSL,AGT,AKR1B1,ALCAM,ALKBH5,AMIGO2,ANXA2,APBB3,APCDD1,APCS,APOB,APOD,APOL1,ARF6,ARRDC3,ASGR2,AZGP1,B4GALT6,BAMBI,BCAN,BGLAP,BLMH,BMP6,BMPR1A,BMPR2,BTC,C2,C9,CA10,CADM1,CALN1,CCK,CCL25,CD177,CD200,CD274,CD36,CD59,CDC42,CDCP1,CDH15,CHGA,CHL1,CHRD,CHST2,CLTC,CNP,CPD,CSF1,CSF3,CSGALNACT2,CTSO,CXCL9,DEFB119,DKK3,DLD,DLL1,DMPK,DNAJA2,DNAJB…
Covariates: BMI categorical	quinalphos	chemical toxicant	Activated	4.196	0.0013	ACACB,ACHE,ADAM12,ADAM23,ADAMTSL2,ADM,AGT,ALDH1A3,ANAPC10,APCS,APLP2,BGN,BMP6,BUB1,CCL5,CD14,CD36,CD55,COL18A1,COL6A1,CPE,CPN1,CRIM1,CRP,CSF3,DKK3,DLD,ECM1,EFNA5,EGFR,EHF,ENDOU,ENPP5,ESM1,FABP4,FBLN5,FGA,FOXM1,FTL,FUT8,GABBR1,GFRA2,GPNMB,GSN,HSPA8,IGF1R,IGFBP2,IL18R1,IL1A,IL6ST,INSR,ITGB1,ITGB7,JAG1,KDR,L1CAM,LAMB1,LEP,LRP1,MAPK8,MFAP2,MIF,NCAM1,NGF,NID2,NOTCH3,NPDC1,NPPB,NPTX2,NR4A1,NRXN1,NTRK1,…
Covariates: BMI categorical	RNASEL	enzyme	Inhibited	-3.327	0.0222	ACHE,ACP6,ADAM11,ADAM23,ADAM9,ADAMTS1,ADAMTS6,ADAMTSL2,ADRM1,AKR1B1,ALCAM,ALDOA,ALK,AMIGO2,ANXA2,AP2A2,APBB3,APLP2,APOB,APOD,APOL1,ARTN,ATG4B,AXL,AZGP1,B3GALT6,B3GLCT,B4GALT6,BLMH,BMPR2,BOC,CADM1,CBLN4,CCL5,CD14,CD274,CDCP1,CDH11,CDH15,CDKN2D,CHGA,CLEC1B,CLTC,CNP,COCH,CPD,CPM,CRELD1,CSGALNACT2,CST4,CST7,CTSO,CXCL9,CYP3A4,DAG1,DDR1,DKK3,DMPK,DNAJA2,DNAJB11,DNAJB9,DNASE1L2,DNER,DNM2,DOCK9,DRAXIN,ED…
Covariates: BMI categorical	CHUK/IKBKB/IKBKG	complex	Inhibited	-4.067	0.0134	ACACB,ACHE,ADAM12,ADAM9,ADAMTS6,ADCYAP1,AKR1B1,ALCAM,APBB3,APCDD1,APCS,APLP2,APOB,APOD,APOL1,ARTN,ATP1B2,AXL,AZGP1,B3GALT6,BAMBI,BGN,BLMH,BMP6,BOC,C6,C9,CADM1,CCL18,CCL5,CD200,CD274,CD300LG,CD55,CD59,CDH3,CDKN2D,CFB,CHGA,CHST1,CHST2,CLEC1B,CLEC4M,CLTC,CNP,CNTFR,CNTN1,CPD,CPN1,CRP,CSF1,CSF3,CSGALNACT2,CXCL16,CXCL9,DAG1,DCN,DIXDC1,DKK3,DLD,DLL1,DNAJA2,DNAJB2,DNER,DNM2,DOCK9,DRAXIN,EGFR,ENO1,ENPP5,E…
Covariates: BMI categorical	acetazolamide	chemical drug	Activated	5.209	0.0219	ACACB,ACHE,ACP2,ADAM11,ADAM9,ADAMTS6,ADCYAP1,ADRM1,ADSL,AKR1B1,ALCAM,ALDOA,ALK,ALKBH5,AMIGO2,APBB3,APCDD1,APCS,APOB,APOL1,ARF6,ARTN,ATG4B,AXL,BCHE,BGLAP,BGN,BLMH,BMPR2,BOC,C2,C6,CA10,CACNA2D3,CALN1,CCK,CD177,CD300LG,CD55,CD5L,CDH15,CDH3,CHGA,CHRD,CHST2,CLEC1B,CLTC,CNP,CNTFR,COCH,CPD,CPE,CPM,CRP,CSF3,CSGALNACT2,CST4,CST7,DAG1,DCBLD2,DCN,DDR1,DEFB119,DIXDC1,DLL1,DMKN,DNAJA2,DNAJB2,DOCK9,DRAXIN,DSCA…
Covariates: BMI categorical	SKP2	other	Activated	2.169	0.0108	ACACB,ACP2,ACP6,ADAM12,ADAM9,ADAMTS1,ADAMTS6,ADAMTSL2,ADGRE2,ADM,ADRM1,ADSL,AGT,AKR1B1,ALDH1A3,ALKBH5,ANKRD46,ANXA2,AP2A2,APOL1,ARF6,ART3,ASGR2,ATG4B,ATG5,AXL,B3GLCT,BCAN,BGN,BID,BLMH,BMPR1A,C1QL1,C9,CA10,CALN1,CBLN4,CCL4L1/CCL4L2,CD14,CD200,CD36,CD55,CD58,CDH11,CDH3,CDKN2D,CFB,CFP,CGA,CHRDL2,CHST2,CLEC5A,CNP,CNTN1,COCH,COL18A1,COL6A1,CPD,CPE,CRELD1,CRIM1,CSF1,CST7,CXCL16,CXCL9,DCN,DDR1,DEFB119,D…
Covariates: BMI categorical	forskolin	chemical toxicant	Inhibited	-3.78	0.0316	ACACB,ACP2,ACP6,ADAM12,ADAM9,ADAMTS1,ADCYAP1,ADGRE2,ADRM1,ADSL,AGAP2,ALDOA,ALK,AMIGO2,ANKRD46,ANXA2,APBB3,APCDD1,APCS,APOB,APOD,APOL1,ARF6,ARRDC3,ASGR2,ATG4B,AXL,AZGP1,B3GALT6,B4GALT3,B4GALT6,BAMBI,BGLAP,BGN,BID,BLMH,BMP6,BMPR2,BUB1,C6,C9,CA10,CALN1,CCK,CCL18,CCL5,CD14,CD177,CD200,CD55,CD59,CDC42,CDH3,CDKN2D,CGA,CHGA,CHKB,CLEC1B,CLTC,CNP,CNTFR,CNTN1,COCH,CPD,CPE,CPM,CSF1,CSGALNACT2,CST8,CTSO,CXCL…
Covariates: BMI categorical	UQCRFS1	enzyme	Activated	4.837	0.021	ACACB,ACHE,ADAM11,ADAM9,ADAMTS6,ADCYAP1,ADRM1,ADSL,AKR1B1,ALK,ALKBH5,AMIGO2,APBB3,APCDD1,APCS,APLP2,APOB,APOL1,ARF6,ARTN,ATG4B,AXL,B3GALT6,BAMBI,BGLAP,BGN,BLMH,BMPR2,BOC,C2,C9,CA10,CACNA2D3,CALN1,CCK,CD177,CD300LG,CD55,CD5L,CDH15,CDH3,CHGA,CHRD,CHST2,CLEC1B,CLTC,CNP,COCH,CPD,CPE,CRP,CSGALNACT2,CST4,CST7,DAG1,DCBLD2,DCN,DDR1,DEFB119,DLK1,DLL1,DMKN,DMPK,DNAJA2,DNAJB2,DOCK9,DRAXIN,DSCAM,ECM1,EDA,EEF…
Covariates: BMI categorical	oclacitinib	chemical drug	Activated	4.95	0.0151	ACHE,ADAM11,ADCYAP1,ALCAM,ALDH1A3,APCDD1,APCS,APOB,APOL1,ARF6,ATG5,AXL,B3GALT6,BAMBI,BCHE,BGN,BID,BMP6,BMPR2,BOC,BTC,CCK,CCL5,CD14,CD274,CD36,CDC42,CDCP1,CDH11,CDH3,CHGA,CHL1,CHST2,CLEC1B,CLEC4M,CLEC5A,CNP,COL18A1,CPM,CSF3,CXCL16,DAG1,DCBLD2,DCN,DLK1,DLL1,DMPK,DNAJB2,DNASE1L2,DNM2,DOC2B,DRAXIN,ECI2,ECM1,EDA,EHF,ENO1,ENTPD1,EPHA4,EPHB2,EPHB6,EPO,ERBB3,ERBB4,ESAM,ESM1,FAM171A1,FAM20B,FBLN5,FGA,FGFR…
Covariates: BMI categorical	CXCL12	cytokine	Inhibited	-3.457	0.0459	ACHE,ACP6,ADAM12,ADAM23,ADAMTS6,ADAMTSL1,ADCYAP1,ADM,AKR1B1,ALCAM,ALDH1A3,ALDOA,ALK,AMIGO2,ANXA2,AP2A2,APBB3,APCDD1,APCS,APEX1,APOB,APOD,ARTN,ATG4B,AXL,AZGP1,B3GALT6,B4GALT3,BCAN,BLMH,BMP6,BMPR1A,BOC,BTC,BUB1,C6,C9,CA10,CALN1,CCK,CCL5,CD14,CD200,CD274,CD36,CDC42,CDCP1,CDH15,CDKN2D,CHGA,CHST2,CLTC,CNP,CNTFR,COCH,COL18A1,CPE,CPM,CRP,CSGALNACT2,CST8,CXCL13,DCBLD2,DCN,DDR1,DIXDC1,DLD,DLG4,DLK1,DLL1,D…
Covariates: BMI categorical	MALAT1	other	Inhibited	-2.61	0.0013	ACP2,ADAM12,ADAM9,AGT,AKR1B1,ALDOA,ALKBH5,ANKRD46,ATG5,AXL,B3GALT6,BGLAP,BID,CCL5,CD274,CD36,CDCP1,CDKN2D,CLTC,CNP,COL6A1,CPD,CPM,CSF1,CSF3,CXCL13,CXCL9,DAG1,DCN,DLG4,DOCK9,EFNA3,ENDOU,ENO1,ENTPD1,ERBB3,ERBB4,ESM1,FABP4,FAS,FGFR3,FHIT,FOXM1,FTL,GHR,GPC1,HGF,ICAM1,IFNGR1,IGF1R,IGFBP2,IL1RAP,IL27,IL32,IL6ST,IL7,INSR,IRF1,ISG15,ISLR2,L1CAM,LAMC2,LIFR,LRP1,MAP1LC3B,MAPK8,MDH1,MDH2,MET,MIF,MMP16,NCAM1…
Covariates: BMI categorical	filgotinib	chemical drug	Activated	4.95	0.017	ACHE,ADAM11,ADCYAP1,ALCAM,ALDH1A3,APCDD1,APCS,APOB,APOL1,ARF6,ATG5,AXL,B3GALT6,BAMBI,BCHE,BGN,BID,BMP6,BMPR2,BOC,BTC,CCK,CCL5,CD14,CD274,CD36,CDC42,CDCP1,CDH11,CDH3,CHGA,CHL1,CHST2,CLEC1B,CLEC4M,CLEC5A,CNP,COL18A1,CPM,CSF3,CXCL16,DAG1,DCBLD2,DCN,DLK1,DLL1,DMPK,DNAJB2,DNASE1L2,DNM2,DOC2B,DRAXIN,ECI2,ECM1,EDA,EHF,ENO1,ENTPD1,EPHA4,EPHB2,EPHB6,EPO,ERBB3,ERBB4,ESAM,ESM1,FAM171A1,FAM20B,FBLN5,FGA,FGFR…
Covariates: BMI categorical	RTKN	other	Inhibited	-3.101	0.0334	ACHE,ACP6,ADAMTS6,ADM,AGT,ALCAM,ALDH1A3,ALKBH5,AMIGO2,AP2A2,APBB3,APCDD1,APLP2,APOD,ARF6,ARTN,ASGR2,AXL,AZGP1,B3GALT6,B4GALT3,BAMBI,BID,BMPR2,BOC,BTC,C2,C6,C9,CCK,CCL18,CCL25,CCL5,CD274,CD55,CD5L,CDCP1,CDH15,CDH3,CDKN2D,CFB,CFP,CHGA,CHL1,CHRD,CHST6,CLEC1B,CLTC,CNP,COL18A1,CPD,CPE,CPM,CRIM1,CRP,CSF1,CSGALNACT2,CST4,CXCL9,CYP3A4,DAG1,DCBLD2,DCN,DIXDC1,DLL1,DMKN,DNAJB1,DNASE1L2,DNM2,DOCK9,DRAXIN,DSC…
Covariates: BMI categorical	ARL6IP5	other	Inhibited	-2.879	0.0278	ACACB,ACP2,ADAM12,ADAMTS1,ADCYAP1,ALK,ANXA2,APBB3,APCDD1,APLP2,APOB,ARTN,AXL,B3GALT6,BID,BLMH,BMP6,BMPR2,BOC,C1QL2,C6,CADM1,CCL18,CCL25,CD200,CD36,CD5L,CDC42,CDCP1,CHGA,CHL1,CHRD,CHRDL2,CNP,CNTFR,COCH,COL18A1,COL6A1,CRIM1,CSF1,CSGALNACT2,CXCL13,CXCL9,CYP3A4,DCBLD2,DCN,DDR1,DEFB119,DIXDC1,DKK3,DLD,DLG4,DLL1,DMKN,DMPK,DNAJB2,DNAJB9,DNER,DOCK9,DRAXIN,DSCAM,DUT,EDA,EFNA3,EFNB1,EHF,ENTPD1,EPHA1,EPHA5,…
Covariates: BMI categorical	IL10R (complex)	complex	Inhibited	-3.024	0.0029	ACP2,ACP6,ADAM11,ADAM23,ADAM9,ADAMTS1,ADAMTS6,ALCAM,ALDH1A3,ALKBH5,AMIGO2,ANGPTL1,ANKRD46,AP2A2,APBB3,APCDD1,APOL1,ARF6,ASGR2,ATG4B,ATG5,AXL,B3GALT6,B4GALT3,BID,BOC,C8A,CADM1,CD14,CD177,CD274,CD36,CD58,CD5L,CDCP1,CDH11,CGA,CHGA,CHRD,CHST1,CHST6,CLEC1B,CLEC4M,CLEC5A,CLTC,CNP,CNTFR,COL6A1,CPD,CPM,CPN1,CSF3,CSGALNACT2,CST7,CXCL9,CYP3A4,DAG1,DCBLD2,DCN,DDR1,DIXDC1,DKK3,DLD,DMPK,DNAJA2,DNAJB2,DNAJB9,D…
Covariates: BMI categorical	GRIN2A	ion channel	Activated	2.921	0.0186	ACP2,ADCYAP1,ADM,AGT,ALDH1A3,ALDOA,ALK,APLP2,APOB,AXL,B3GALT6,BAMBI,BGLAP,BGN,BID,BMP6,CCK,CCL5,CD274,CD36,CD55,CFB,CGA,CHGA,COL18A1,CPD,CPM,CRP,CSF1,CSF3,CXCL9,CYP3A4,DAG1,DCN,DLG4,EGFR,EHF,ENO1,EPO,ERBB3,ERBB4,FABP4,FHIT,FOXM1,GAD1,GPC1,HPGDS,HSPA8,ICAM1,ICAM5,IFNAR1,IFNW1,IGFBP2,IGHE,IL1A,IL27,IL32,INSR,IRF1,ITGB1,JAG1,KDR,L1CAM,LAMB1,LAMC2,LEP,MBL2,MIF,MMP16,MPZ,MUC1,NCAM1,NGF,NLGN1,NLGN3,NOT…
Covariates: BMI categorical	nedisertib	chemical drug	Activated	2.66	0.0418	ACHE,ACP2,ACP6,ADAM23,ADAMTS1,ADAMTS6,ADGRE2,ADM,ADSL,ALCAM,ALDH1A3,ALK,ANGPTL1,ANXA2,APCS,APLP2,APOB,APOD,APOL1,ARTN,ATG4B,AZGP1,B3GALT6,B4GALT6,BAMBI,BLMH,BMPR2,C2,CCL18,CD14,CD36,CD55,CDC42,CDH11,CHGA,CHL1,CHRD,CHRDL2,CILP2,CLTC,CNP,CNTN1,COL18A1,COL6A1,CPD,CPE,CPM,CPN1,CRIM1,CSF1,CTSO,CXCL13,CXCL16,CXCL9,CYP3A4,DCBLD2,DDR1,DKK3,DLK1,DLL1,DMPK,DNAJA2,DNAJB1,DNAJB2,DNM2,DOC2B,DOCK9,DSCAM,ECM1,E…
Covariates: BMI categorical	VMP1	transporter	Inhibited	-4.781	0.0086	ACACB,ACHE,ACP2,ACP6,ADAM12,ADAM23,ADAMTS1,ADAMTS6,ADAMTSL1,ADCYAP1,ADM,ADRM1,ADSL,AGT,ALCAM,ALDH1A3,ALK,ALKBH5,ANXA2,AP2A2,APBB3,APCDD1,APOD,APOL1,ARRDC3,ARTN,ATG5,B3GALT6,B4GALT6,BAMBI,BCAN,BID,BMPR1A,BOC,BST1,BTC,CA10,CALN1,CCK,CCL18,CCL25,CCL5,CD177,CD274,CD5L,CDC42,CDCP1,CDH15,CFB,CFP,CHGA,CHL1,CHRD,CHST2,CHST6,CLEC1B,CLTC,CNP,CNTFR,COL18A1,CPE,CPM,CRP,CSF1,CSGALNACT2,CST7,CTSO,CXCL9,CYP3A4,…
Covariates: BMI categorical	RASGRP	group	Inhibited	-4.24	0.0308	ACACB,ACHE,ACP2,ADAM12,ADAM23,ADAM9,ADAMTS1,ADAMTS6,ADAMTSL1,ADSL,AKR1B1,ALCAM,ALK,ALKBH5,AMIGO2,ANKRD46,ANXA2,APBB3,APCDD1,APCS,APEX1,APOB,APOL1,ARF6,ARTN,AZGP1,B3GALT6,B4GALT3,BAMBI,BCAN,BGLAP,BID,BMP6,BMPR1A,BOC,BST1,BUB1,C2,CA10,CALN1,CCK,CCL18,CCL25,CD14,CD177,CD274,CDC42,CDCP1,CDH15,CHGA,CHRD,CLTC,CNP,COCH,COL6A1,CPE,CPM,CSGALNACT2,DCBLD2,DDR1,DLK1,DLL1,DMKN,DMPK,DRAXIN,DUT,ECI2,ECM1,EHF,EN…
Covariates: BMI categorical	PTGER1	G-protein coupled receptor	Activated	3.772	0.0048	ACACB,ACHE,ACP2,ADAM12,ADAM23,ADAMTSL2,ADM,ALDH1A3,ANAPC10,ANXA2,APCS,APLP2,ATG5,B3GALT6,B4GALT3,BGN,BMP6,BUB1,CD14,CD274,CD36,CDC42,CDCP1,CDH3,CHGA,CHST2,COL18A1,COL6A1,CPD,CPE,CPM,CPN1,CRIM1,CRP,CSF3,DAG1,DKK3,DLD,DLK1,DLL1,ECM1,EFNA5,EHF,ENDOU,EPHB2,ESM1,FABP4,FAS,FBLN5,FGA,FOXM1,FTL,GABARAPL2,GABBR1,GFRA2,GHR,GLO1,GPNMB,GSN,HSPA8,ICAM1,IGF1R,IGFBP2,IL18R1,INSR,ISG15,ITGB7,KDR,KLK3,L1CAM,LAMB1…
Covariates: BMI categorical	RAPGEF5	other	Inhibited	-3.264	0.0125	ADAMTSL1,ALCAM,ALDH1A3,AMIGO2,APOB,ATG5,BAMBI,BCAN,BGLAP,BGN,BID,BLMH,BMPR1A,BMPR2,C6,CD14,CD177,CD274,CD36,CD55,CGA,CNTFR,COL18A1,COL6A1,CPM,CRP,CSF3,CXCL16,CXCL9,DCBLD2,DIXDC1,DLD,DLG4,DLK1,DMKN,DUT,ENO1,EPHA5,EPHB2,EPO,ERCC4,FABP4,FAM171A1,FGA,FGF1,FGFR3,GAS1,GOLM2,GPNMB,GSN,HAVCR2,HBE1,HHIP,HNF4A,HTATIP2,ICAM1,IGDCC3,IL1A,IL27,IL32,IL7,ITGB7,JAM2,KIRREL3,KLRC3,L1CAM,LAMB1,LAMC2,LEP,LIFR,LRP1,…
Covariates: BMI categorical	beta-estradiol	chemical - endogenous mammalian	Inhibited	-3.703	0.0475	ADM,AGT,ALCAM,ALDOA,ALK,ANXA2,APCDD1,APEX1,APOD,ART3,BAMBI,BGN,BID,BMP6,BMPR1A,BMPR2,BTC,BUB1,C1QL2,CADM1,CCL25,CCL5,CD14,CD274,CD55,CDC42,CDH11,CDH15,CFB,CHGA,CHRDL2,CLEC1B,CNP,CNTFR,CPM,CRIM1,CRP,CRTAC1,CST4,CST8,CXCL13,CXCL16,CYP3A4,DCN,DDR1,DLG4,DLL1,DOT1L,DSCAM,EGFR,ENO1,EPHA1,EPHA5,EPO,ERBB3,ERBB4,FABP3,FAM163B,FAS,FGFR3,FLRT3,FNDC5,FOXM1,FUT8,GABBR1,GALNT1,GALNT7,GDI2,GFRA1,GHR,GLRX2,GPC1,…
Covariates: BMI categorical	PRKCD	kinase	Inhibited	-3.514	0.0341	ACACB,ACP2,ADAM12,ADAM23,ADAMTS1,ADCYAP1,AKR1B1,ALCAM,ALK,AMIGO2,APBB3,APCDD1,APCS,APEX1,APLP2,APOB,APOD,APOL1,ARF6,ATG4B,ATG5,AZGP1,B3GALT6,BAMBI,BMP6,BOC,BTC,C2,C6,CA10,CALN1,CCK,CCL5,CD14,CD177,CD59,CDC42,CDCP1,CDH3,CDKN2D,CHGA,CHL1,CHRD,COL18A1,COL6A1,CPD,CPE,CPM,CRIM1,CSGALNACT2,CST4,CXCL13,CXCL16,DAG1,DCN,DIXDC1,DKK3,DMPK,DNAJA2,DNAJB11,DNAJB2,DNM2,DRAXIN,DSCAM,DUT,EEF1B2,EFNA3,EHF,EPHA1,EP…
Covariates: BMI categorical	FABP3	transporter	Activated	4.179	0.0155	ACHE,ADAM11,ADAM9,ADAMTS6,ADCYAP1,ADRM1,ADSL,AKR1B1,ALCAM,ALK,ALKBH5,AMIGO2,APBB3,APCDD1,APCS,APLP2,APOB,APOL1,ARF6,ARRDC3,ARTN,ATG4B,AXL,B3GALT6,BAMBI,BGLAP,BGN,BLMH,BMPR2,BOC,BTC,C2,C6,CA10,CACNA2D3,CALN1,CCK,CCL5,CD177,CD300LG,CD36,CD55,CDCP1,CDH15,CDH3,CHGA,CHRD,CHST2,CLEC1B,CLTC,CNP,CNTFR,COCH,CPD,CPE,CRP,CSGALNACT2,CST4,CST7,DCBLD2,DCN,DDR1,DEFB119,DIXDC1,DLK1,DLL1,DMKN,DNAJA2,DNAJB2,DOCK9,…
Covariates: BMI categorical	PF-04880594	chemical drug	Activated	4.75	0.0247	ACACB,ACHE,ADAM11,ADAM9,ADAMTS6,ADCYAP1,ADRM1,ADSL,AKR1B1,ALK,ALKBH5,AMIGO2,APBB3,APCDD1,APCS,APLP2,APOB,APOD,APOL1,ARF6,ARTN,ATG4B,AXL,B3GALT6,BAMBI,BGLAP,BGN,BLMH,BMPR2,BOC,C2,CA10,CACNA2D3,CALN1,CCK,CD177,CD200,CD300LG,CD55,CD5L,CDCP1,CDH15,CDH3,CHGA,CHRD,CHST2,CLEC1B,CLTC,CNP,COCH,CPD,CPE,CSGALNACT2,CST4,CST7,DAG1,DCBLD2,DCN,DEFB119,DLK1,DLL1,DMKN,DNAJA2,DNAJB2,DNAJB9,DOCK9,DRAXIN,DSCAM,ECM1,…
Covariates: BMI categorical	NIK	group	Inhibited	-3.583	0.0466	ACACB,ACHE,ACP6,ADAMTS1,ADGRE2,ADM,AGT,ALCAM,ALDH1A3,ALKBH5,AMIGO2,ANKRD46,AP2A2,APBB3,APOD,ATP1B2,B3GALT6,BAMBI,BID,BLMH,BOC,BST1,BTC,C2,C9,CADM1,CCK,CCL25,CCL5,CD177,CD200,CD274,CD300LG,CD5L,CDCP1,CDH15,CFB,CFP,CHKB,CHST1,CHST2,CHST6,CLEC4M,CNTFR,CNTN1,COCH,COL18A1,CPD,CPE,CPN1,CRIM1,CRP,CSF1,CSGALNACT2,CST4,CST8,CXCL13,CXCL16,CXCL9,CYP3A4,DCBLD2,DCN,DIXDC1,DKK3,DLD,DLG4,DLL1,DNAJA2,DNAJB1,DNAJ…
Covariates: BMI categorical	CYSLTR1	G-protein coupled receptor	Inhibited	-3.915	0.007	ACACB,ACHE,ADAM11,ADAM9,ADAMTS6,ADCYAP1,ADRM1,AKR1B1,ALK,ALKBH5,AMIGO2,APBB3,APCDD1,APCS,APLP2,APOB,APOD,ARF6,ARTN,ATG4B,AXL,B3GALT6,BAMBI,BGLAP,BGN,BLMH,BMPR2,BOC,C2,CA10,CACNA2D3,CALN1,CCK,CCL18,CD177,CD300LG,CD55,CD5L,CDH15,CDH3,CHGA,CHRD,CHST2,CLEC1B,CLTC,CNP,COCH,CPD,CPE,CRP,CSGALNACT2,CST4,CST7,DAG1,DCBLD2,DCN,DDR1,DEFB119,DLD,DLK1,DLL1,DMKN,DNAJA2,DNAJB9,DOCK9,DRAXIN,DSCAM,ECI2,ECM1,EDA,EE…
Covariates: BMI categorical	FCN-159	chemical drug	Activated	4.031	0.0105	ACACB,ACP6,ADAM12,ADAMTS6,ADCYAP1,ADGRE2,ADSL,ALK,ANXA2,APBB3,APCDD1,APCS,APOB,APOL1,ARRDC3,AXL,B3GALT6,B4GALT3,BID,BLMH,BMP6,BTC,C6,CADM1,CCL18,CCL25,CCL5,CD14,CD177,CD200,CD274,CD36,CD5L,CDCP1,CDH15,CDH3,CHGA,CHRD,CHRDL2,CHST2,CNP,CNTFR,CNTN1,COCH,COL18A1,COL6A1,CRIM1,CRP,CSGALNACT2,CXCL13,CXCL9,DAG1,DCBLD2,DCN,DDR1,DEFB119,DIXDC1,DKK3,DLD,DMKN,DMPK,DNAJB11,DNAJB2,DNAJB9,DNER,DOCK9,DSCAM,DUT,ED…
Covariates: BMI categorical	myricetin	chemical - endogenous non-mammalian	Activated	2.942	0.0281	ACP2,ADM,AGT,AKR1B1,ALDH1A3,AMIGO2,APLP2,AXL,B3GALT6,BAMBI,BGLAP,BGN,BID,BMPR2,CCL5,CD14,CD200,CD274,CD55,CDCP1,CFB,CHRD,CLTC,CNP,COL18A1,CPD,CPM,CRP,CSF1,CSF3,CXCL9,CYP3A4,DAG1,DDR1,EHF,EPHB2,EPO,ERBB3,FABP4,FGFR3,FHIT,FOXM1,GAD1,GPC1,GPD1,HNF4A,ICAM1,IFNAR1,IFNW1,IGF1R,IGFBP2,IGHE,IL1A,IL27,IL32,INSR,ISG15,ISLR2,ITGB1,ITGB7,JAG1,KLK3,L1CAM,LAMB1,LAMC2,LEP,LHB,LRP8,MAN2B2,MAP1LC3B,MAPK8,MBL2,MDH…
Covariates: BMI categorical	NMUR2	G-protein coupled receptor	Inhibited	-3.945	0.0098	ACACB,ACHE,ACP6,ADAM11,ADAM9,ADAMTS6,ADGRE2,ADRM1,AKR1B1,ALCAM,ALK,ALKBH5,APBB3,APCDD1,APCS,APLP2,APOB,APOL1,ARF6,ARTN,ATG4B,AXL,B3GALT6,BAMBI,BGLAP,BGN,BLMH,BMPR2,BOC,BST1,C2,CA10,CACNA2D3,CALN1,CCL18,CD177,CD300LG,CD5L,CDH15,CDH3,CHRD,CHST2,CLEC1B,CLTC,CNP,CNTN1,COCH,CPD,CPE,CRP,CSGALNACT2,CST4,CST7,DAG1,DCBLD2,DCN,DDR1,DEFB119,DLK1,DLL1,DMKN,DNAJA2,DNAJB2,DOCK9,DRAXIN,DSCAM,ECM1,EDA,EEF1B2,EFN…
Covariates: BMI categorical	SESN2	enzyme	Inhibited	-2.025	0.0107	ACP2,ADAM12,ADAM23,ADAM9,ADAMTS1,ADCYAP1,ADM,ADRM1,AGT,AKR1B1,ALDOA,ANXA2,APCS,APEX1,APLP2,ARRDC3,B3GALT6,BGLAP,BGN,BID,BMP6,CCL5,CD14,CD36,CD59,CDH3,CLTC,CNP,COL6A1,CPD,CPM,CRP,CSF1,CSF3,CXCL13,CYP3A4,DAG1,DLG4,DNAJB11,ENTPD1,EPO,ERBB3,ESM1,F2,FABP4,FAS,FGFR3,FHIT,FNDC5,FOXM1,FTL,GHR,GPC1,GPNMB,GSN,HBG1,HNF4A,HTATIP2,IFNGR2,IGF1R,IGFBP2,IL1A,IL32,INSR,IRF1,ISLR2,ITGB1,ITGB7,JAG1,JAM2,KDR,LAMB1,L…
Covariates: BMI categorical	NMUR1	G-protein coupled receptor	Inhibited	-3.945	0.0102	ACACB,ACHE,ACP6,ADAM11,ADAM9,ADAMTS6,ADGRE2,ADRM1,AKR1B1,ALCAM,ALK,ALKBH5,APBB3,APCDD1,APCS,APLP2,APOB,APOL1,ARF6,ARTN,ATG4B,AXL,B3GALT6,BAMBI,BGLAP,BGN,BLMH,BMPR2,BOC,BST1,C2,CA10,CACNA2D3,CALN1,CCL18,CD177,CD300LG,CD5L,CDH15,CDH3,CHRD,CHST2,CLEC1B,CLTC,CNP,CNTN1,COCH,CPD,CPE,CRP,CSGALNACT2,CST4,CST7,DAG1,DCBLD2,DCN,DDR1,DEFB119,DLK1,DLL1,DMKN,DNAJA2,DNAJB2,DOCK9,DRAXIN,DSCAM,ECM1,EDA,EEF1B2,EFN…
Covariates: BMI categorical	cyclin A	group	Inhibited	-2.549	0.0089	ACACB,ACP1,ACP2,ADAM12,ADAM22,ADAMTS1,ADAMTSL2,ADCYAP1,ADGRE2,ADM,ADRM1,AKR1B1,ALCAM,ALDOA,ANKRD46,ANXA2,APCS,APEX1,APOB,APOL1,ARRDC3,ARTN,ATG4B,ATG5,AXL,B3GLCT,B4GALT3,BAMBI,BCAN,BID,C1QL1,C2,C6,CADM1,CBLN4,CCL18,CCL25,CCL4L1/CCL4L2,CCL5,CD14,CD177,CD36,CD55,CDH15,CDH3,CGA,CHGA,CHRDL2,CHST1,CHST2,CLEC5A,CLTC,CNTFR,CNTN1,COL18A1,COL6A1,COMMD7,CPE,CRELD1,CRIM1,CRP,CSF1,CSF3,CSNK2A2,CST7,CST8,CXCL1…
Covariates: BMI categorical	EIF3	complex	Inhibited	-2.098	0.0045	ACP2,ADAM9,ADM,ALCAM,ALDH1A3,ANKRD46,APLP2,ARTN,AXL,B3GALT6,BAMBI,BGLAP,BGN,BID,BTC,BUB1,C6,CCL5,CD274,CD36,CD55,CDH11,CDH3,CDHR3,CNTFR,COL18A1,COL6A1,CPD,CPE,CPM,CSF1,CSF3,CXCL9,DCN,DIXDC1,DLK1,DOCK9,DUT,ENDOU,EPHA5,EPHB2,EPO,ERBB3,FABP4,FAS,FHIT,FTL,GHR,GOLM2,GPC1,GPNMB,HBE1,HHIP,IFNAR1,IFNGR1,IGF1R,IGFBP2,IL17RB,IL1RAP,IL32,IL6ST,IL7,ISG15,ITGB1,JAM2,KDR,KLRC3,LAMB1,LAMC2,LRP1,MET,MIF,MPZ,NGF,…
Covariates: BMI categorical	SETD6	enzyme	Activated	4.308	0.0365	ACACB,ACHE,ACP2,ACP6,ADAM12,ADAM23,ADAMTS1,ADAMTS6,ADGRE2,ADM,ADRM1,ADSL,AGT,ALCAM,ALDH1A3,ALKBH5,AP2A2,APLP2,APOD,APOL1,ARTN,ATG4B,B3GALT6,BAMBI,BID,BMPR1A,BMPR2,BOC,BTC,C2,CADM1,CBLN4,CCL18,CCL25,CCL5,CD177,CD274,CD55,CD5L,CDC42,CDCP1,CDH15,CFB,CFP,CHGA,CHL1,CHRD,CHST6,CNP,CNTFR,COCH,COL18A1,CPE,CPM,CRP,CSF1,CST4,CXCL9,CYP3A4,DCBLD2,DDR1,DIXDC1,DLD,DLG4,DLL1,DMKN,DNAJA2,DNAJB9,DOCK9,DRAXIN,ECI2…
Covariates: BMI categorical	GGA1	transporter	Inhibited	-2.082	0.0001	ADAM12,ADAM9,ADCYAP1,AGT,ALK,AZGP1,BGN,CDH7,COL18A1,COL6A1,DCN,ECM1,EFNA5,EGFR,EPHA1,EPHA4,EPHA5,EPHB2,FGFR3,HGF,ICAM1,ITGB1,KREMEN1,LAMB1,MET,NGF,NID2,NPPB,NRP2,ROR1,ROR2,RSPO3,RTN4R,SEMA3E,SEMA3G,TGFB1,TNC,TNFRSF11B,VIP
Covariates: BMI categorical	miR-16-5p (and other miRNAs w/seed AGCAGCA)	mature microRNA	Activated	5.396	0.0169	ACACB,ACHE,ACP2,ADAM12,ADAM23,ADAM9,ADAMTS1,ADAMTS6,ADAMTSL1,ADCYAP1,ADRM1,ADSL,AKR1B1,ALCAM,ALDH1A3,ALK,ALKBH5,ANXA2,APBB3,APCDD1,APOL1,ARF6,ARRDC3,ARTN,ATG4B,ATG5,B3GALT6,B4GALT3,B4GALT6,BCAN,BMPR1A,BOC,BST1,C2,C6,CA10,CADM1,CALN1,CCK,CCL25,CDC42,CDCP1,CDH11,CDH15,CHGA,CHL1,CHRD,CHST2,CLEC1B,CLTC,CNP,CNTFR,COCH,COL18A1,CPE,CPM,CRP,CSGALNACT2,CST4,CST7,CTSO,DAG1,DCBLD2,DDR1,DIXDC1,DKK3,DNAJB11,D…
Covariates: BMI categorical	IGF2BP3	translation regulator	Inhibited	-3.849	0.0137	ACP2,ADAM9,ADM,AGAP2,AGT,ALCAM,ALDOA,ANKRD46,APLP2,ATG5,AXL,B3GALT6,BGLAP,BGN,BID,CADM1,CCL5,CD14,CD274,CD36,CHST1,CNTN1,COL6A1,CPD,CPM,CSF1,CSF3,CTSO,CXCL9,DCN,DLD,DLG4,DLK1,DOCK9,EGFR,ENDOU,ENO1,EPO,ERBB3,FABP4,FBLN5,FHIT,FTL,GFRA1,GPC1,GZMA,HAVCR2,HGF,ICAM1,IFNAR1,IFNGR1,IFNW1,IL17RB,IL1A,IL1RAP,IL32,IL6ST,INSR,IRF1,ISG15,ITGB7,JAG1,KDR,L1CAM,LAMB1,LAMC2,LEP,LRP1,LTF,LYZ,MAP1LC3B,MDH1,MET,MMP1…
Covariates: BMI categorical	carrageenan	chemical drug	Inhibited	-3.702	0.0258	ACHE,ADM,AGT,AKR1B1,ALDH1A3,AXL,AZGP1,BGLAP,BLMH,BMPR2,BOC,CCL5,CD36,CDH11,CDH3,CDKN2D,CHL1,CLTC,CNP,COL18A1,COL6A1,CRP,CSF1,CSF3,CXCL13,CXCL16,CXCL9,DCN,DLG4,DLL1,DNM2,DRAXIN,EGFR,ENO1,ENTPD1,EPO,ERCC4,ESM1,FBLN5,FGA,FGFR3,FHIT,FOXM1,GAS1,GZMA,HAVCR2,HGF,HSPA8,HTATIP2,ICAM1,IFNW1,IGDCC3,IGF1R,IGF2R,IGFBP2,IL18R1,IL27,IL7,ISLR2,ISM1,ITGB1,JAG1,KDR,KIRREL3,KLK3,LEP,LHB,LIFR,LTF,LYN,LYZ,MAP1LC3B,MD…
Covariates: BMI categorical	BMAL1:CLOCK,NPAS2:CCRN4L gene	complex	Inhibited	-2.976	0.0374	ACP2,ADCYAP1,ADM,AGT,ALDH1A3,ALDOA,APCS,APEX1,APLP2,ARRDC3,AXL,B3GALT6,BAMBI,BGLAP,BID,CD14,CD274,CD36,CD5L,CFB,COL18A1,CPD,CPM,CSF1,CSF3,CXCL13,CXCL9,CYP3A4,DCBLD2,DLK1,DNAJB11,EGFR,EHF,ENO1,ENTPD1,EPO,ERBB3,F2,FABP3,FABP4,FAS,FGF1,FHIT,FOXM1,FTL,GABARAPL2,GAD1,GHR,GPC1,GPD1,GPNMB,GPT,HBG1,HTATIP2,IFNGR2,IFNW1,IGF1R,IGFBP2,IGHE,IL1A,IL27,IL32,INSR,IRF1,ISG15,ITGB1,ITGB7,JAG1,KDR,KLK3,LAMC2,LEP,L…
Covariates: BMI categorical	RARG	ligand-dependent nuclear receptor	Activated	2.897	0.0284	ADAM9,ADAMTS6,ADM,AGT,ALCAM,ALDH1A3,ANKRD46,APCDD1,APCS,APEX1,APLP2,APOB,ARTN,BAMBI,BGLAP,BGN,BLMH,C2,C6,CD14,CDH3,CGA,CHL1,CHRD,CNTFR,COL18A1,COL6A1,CRP,CSF1,CSF3,CYP3A4,DCN,DIXDC1,DLK1,DOCK9,DUT,EGFR,ENDOU,ENO1,EPHA5,EPHB2,ERCC4,FABP4,FGA,FOXM1,FTL,GABARAPL1,GALNT1,GNLY,GOLM2,GPNMB,GPT,HHIP,HTATIP2,ICAM1,IFNAR1,IFNGR1,IFNGR2,IGDCC3,IGF1R,IGF2R,IGFBP2,IGHE,IL11RA,IL1RAP,IL27,IL6ST,IL7,INSR,ITGB1…
Covariates: BMI categorical	BCL9/CREBBP/EP300/CTNNB1/LEF/TCF	complex	Inhibited	-3.407	0.0037	A1CF,ACHE,ADAM23,ADAMTS6,AGT,ALCAM,ALDH1A3,ALDOA,AP2A2,APCDD1,APCS,APEX1,APOB,APOD,ATG5,AXL,BAMBI,BGN,BMPR1A,BMPR2,BUB1,C6,C8A,C9,CADM1,CD200,CD36,CDCP1,CDH11,CGA,CNP,CNTFR,CPD,CPE,CPN1,CSF1,DIXDC1,DLK1,DOCK9,DUT,ECM1,EFNB1,EGFR,ENTPD1,EPHA5,EPHB2,EPO,ERBB3,ESAM,F2,FGA,FGFR3,FUT5,FUT8,GOLM2,GPNMB,GSN,GZMA,HAVCR2,HHIP,HNF4A,HPGDS,IGF1R,IGFBP2,IL1A,IL1RAP,IL7,IRF1,ITGB7,JAM2,KDR,KLK3,KLK8,KLRC3,L1C…
Covariates: BMI categorical	S42	chemical reagent	Activated	4.841	0.0446	ACACB,ACHE,ACP2,ADAM11,ADAM9,ADAMTS6,ADCYAP1,ADRM1,ADSL,AKR1B1,ALK,ALKBH5,AMIGO2,APBB3,APCDD1,APCS,APOB,APOL1,ARF6,ARTN,ATG4B,AXL,BAMBI,BGLAP,BGN,BLMH,BMPR2,BOC,C2,CA10,CACNA2D3,CALN1,CCK,CD177,CD300LG,CD55,CD5L,CDH15,CDH3,CHGA,CHRD,CHST2,CLEC1B,CLTC,CNP,COCH,CPD,CPE,CPM,CRP,CSGALNACT2,CST4,CST7,DAG1,DCBLD2,DCN,DDR1,DEFB119,DLK1,DLL1,DMKN,DNAJA2,DNAJB2,DOCK9,DRAXIN,DSCAM,ECM1,EDA,EEF1B2,EFNA5,EGF…
Covariates: BMI categorical	TCF7L2:CTNNB1:EOMES:TBXT:MIXL1:SMAD2,3:SMAD4:FOXA2:GATA4:GATA6,SOX17 gene	complex	Inhibited	-3.727	0.0071	ADAM12,ADAM23,ADAM9,ADAMTS1,ADCYAP1,ADM,ALDH1A3,APCDD1,APOD,BAMBI,BGN,BMP6,BMPR1A,BMPR2,BUB1,C6,CCK,CCL5,CD274,CD59,CD5L,CDH11,CDH3,CHRD,CNP,CNTFR,CNTN1,COCH,COL6A1,CPD,CPM,CPN1,CRP,CSF1,CSF3,CXCL13,CYP3A4,DCBLD2,DEFB119,DIXDC1,DLD,DLK1,DOCK9,DUT,EFNB1,EHF,EPHA5,EPHB2,EPO,ERBB3,ESM1,FABP4,FAS,FGFR3,FKBP14,FNDC5,GAS1,GDF11,GOLM2,GPNMB,GPT,GRB2,GSN,GZMA,HGF,HHIP,IGFBP2,IL1RAP,IL7,ITGB1,JAG1,JAM2,KD…
Covariates: BMI categorical	poly rI:rC-RNA HMW	chemical reagent	Inhibited	-4.849	0.0076	ACACB,ADAM11,ADAM9,ADAMTS6,ADRM1,ADSL,AKR1B1,ALK,ALKBH5,AMIGO2,ANKRD46,APBB3,APCDD1,APOB,APOD,APOL1,ARF6,ARTN,ATG4B,ATG5,AXL,AZGP1,B3GALT6,B4GALT6,BGLAP,BGN,BLMH,BMPR2,BOC,C2,C6,CA10,CACNA2D3,CALN1,CCL18,CCL5,CD177,CD274,CD300LG,CDH15,CDH3,CDKN2D,CFB,CHGA,CHRD,CHRDL2,CHST2,CLEC1B,CLEC4M,CLEC5A,CLTC,CNP,CNTFR,COMMD7,CPD,CPE,CPM,CRP,CSF3,CSGALNACT2,CSNK2A2,CST4,CST7,CTSO,DAG1,DCBLD2,DCN,DDR1,DEFB11…
Covariates: BMI categorical	HDL/cholesterol	complex	Inhibited	-3.702	0.0064	ACACB,ACHE,ADAM11,ADAM12,ADAM23,ADAMTSL2,ADM,ALDH1A3,ANAPC10,APCS,APOB,APOD,BGLAP,BGN,BID,BMP6,BUB1,C2,CD14,CD55,CD5L,CDC42,CLEC5A,COL18A1,COL6A1,CPE,CPN1,CRIM1,CRP,CSF1,CSF3,CXCL16,DKK3,DLD,DLG4,ECM1,EFNA5,EGFR,EHF,ENDOU,ESM1,F2,FABP4,FBLN5,FGA,FOXM1,FTL,GABBR1,GFRA2,GJD2,GPNMB,GPT,GSN,HSPA8,HTRA2,IGFBP2,IGHE,IL18R1,IL6ST,IRF1,ISG15,ITGB1,ITGB7,JAG1,KDR,L1CAM,LAMB1,LRP1,LRP8,LYZ,M6PR,MFAP2,MIF,M…
Covariates: BMI categorical	PCYT1A	enzyme	Inhibited	-4.697	0.0458	ACACB,ACHE,ACP2,ADAM11,ADAM9,ADAMTS6,ADCYAP1,ADRM1,ADSL,AKR1B1,ALK,ALKBH5,AMIGO2,APBB3,APCDD1,APCS,APLP2,APOB,APOL1,ARF6,ARTN,ATG4B,AXL,B3GALT6,BAMBI,BGLAP,BGN,BLMH,BMPR2,BOC,C2,CA10,CACNA2D3,CALN1,CCK,CD177,CD300LG,CD55,CD5L,CDH15,CDH3,CHGA,CHRD,CHST2,CLEC1B,CLTC,CNP,COCH,CPE,CPM,CSGALNACT2,CST4,CST7,DAG1,DCBLD2,DCN,DDR1,DEFB119,DLK1,DLL1,DMKN,DNAJA2,DNAJB11,DNAJB2,DNAJB9,DOCK9,DRAXIN,DSCAM,ECM1…
Covariates: BMI categorical	CBP/IRF1/IRF8/SPI1	complex	Inhibited	-5.047	0.0323	ACP2,ADAM12,ADAM22,ADAM9,ADAMTS1,ADAMTS6,ADCYAP1,ADSL,AGT,AKR1B1,ALCAM,ALK,ALKBH5,AMIGO2,ANXA2,APCS,APOB,APOD,APOL1,ARRDC3,ARTN,ATG4B,ATG5,AXL,AZGP1,B4GALT6,BCAN,BGN,BMPR2,BOC,C1QL1,C8A,C9,CCL5,CD14,CD177,CD274,CD55,CD5L,CDC42,CDCP1,CDH11,CDH15,CDH3,CFB,CGA,CHGA,CHST2,CLEC1B,CLTC,COCH,COL6A1,CPD,CPE,CRIM1,CSF1,CST8,CTSO,CXCL13,CXCL16,CXCL9,DCBLD2,DCN,DDR1,DKK3,DLD,DLG4,DLK1,DLL1,DMPK,DNAJA2,DNAJB…
Covariates: BMI categorical	3,6-di(2,3-epoxypropoxy)xanthone	chemical reagent	Activated	4.481	0.0033	ACACB,ACHE,ACP2,ADAM11,ADAM9,ADCYAP1,ADRM1,ADSL,AKR1B1,ALK,ALKBH5,AMIGO2,APBB3,APCDD1,APCS,APLP2,APOB,APOD,APOL1,ARF6,ATG4B,AXL,B3GALT6,BGLAP,BGN,BLMH,BOC,C2,CA10,CACNA2D3,CALN1,CCK,CCL18,CCL5,CD177,CD300LG,CD5L,CDH15,CDH3,CHGA,CHRD,CHST2,CLEC1B,CLTC,CNP,COCH,CPE,CPM,CSGALNACT2,CST4,CST7,DAG1,DCBLD2,DCN,DDR1,DEFB119,DLD,DLK1,DLL1,DMKN,DNAJA2,DNAJB2,DNAJB9,DRAXIN,DSCAM,ECI2,ECM1,EDA,EEF1B2,EFNA5,E…
Covariates: BMI categorical	CCS1477	chemical drug	Activated	6	0.0494	ACHE,ACP2,ADAM12,ADAM22,ADAM9,ADAMTS1,ADAMTS6,ADCYAP1,ADM,ADSL,AGT,AKR1B1,ALCAM,ALDOA,ALK,ALKBH5,AMIGO2,ANXA2,APCS,APOL1,ARRDC3,ARTN,ATG4B,ATG5,AXL,B4GALT6,BAMBI,BCAN,BGN,BMP6,BMPR2,BOC,C1QL1,C2,C8A,C9,CCK,CCL5,CD14,CD177,CD274,CD36,CD55,CD5L,CDC42,CDCP1,CDH11,CDH15,CDH3,CFB,CGA,CHGA,CNTN1,COCH,COL18A1,COL6A1,CPD,CPE,CPM,CPN1,CRIM1,CSF1,CSF3,CST8,CTSO,DAG1,DCBLD2,DCN,DDR1,DEFB119,DKK3,DLD,DLG4,DL…
Covariates: BMI categorical	EID1	transcription regulator	Activated	6	0.0494	ACHE,ACP2,ADAM12,ADAM22,ADAM9,ADAMTS1,ADAMTS6,ADCYAP1,ADM,ADSL,AGT,AKR1B1,ALCAM,ALDOA,ALK,ALKBH5,AMIGO2,ANXA2,APCS,APOL1,ARRDC3,ARTN,ATG4B,ATG5,AXL,B4GALT6,BAMBI,BCAN,BGN,BMP6,BMPR2,BOC,C1QL1,C2,C8A,C9,CCK,CCL5,CD14,CD177,CD274,CD36,CD55,CD5L,CDC42,CDCP1,CDH11,CDH15,CDH3,CFB,CGA,CHGA,CNTN1,COCH,COL18A1,COL6A1,CPD,CPE,CPM,CPN1,CRIM1,CSF1,CSF3,CST8,CTSO,DAG1,DCBLD2,DCN,DDR1,DEFB119,DKK3,DLD,DLG4,DL…
Covariates: BMI categorical	FT-7051	chemical drug	Activated	6	0.0494	ACHE,ACP2,ADAM12,ADAM22,ADAM9,ADAMTS1,ADAMTS6,ADCYAP1,ADM,ADSL,AGT,AKR1B1,ALCAM,ALDOA,ALK,ALKBH5,AMIGO2,ANXA2,APCS,APOL1,ARRDC3,ARTN,ATG4B,ATG5,AXL,B4GALT6,BAMBI,BCAN,BGN,BMP6,BMPR2,BOC,C1QL1,C2,C8A,C9,CCK,CCL5,CD14,CD177,CD274,CD36,CD55,CD5L,CDC42,CDCP1,CDH11,CDH15,CDH3,CFB,CGA,CHGA,CNTN1,COCH,COL18A1,COL6A1,CPD,CPE,CPM,CPN1,CRIM1,CSF1,CSF3,CST8,CTSO,DAG1,DCBLD2,DCN,DDR1,DEFB119,DKK3,DLD,DLG4,DL…
Covariates: BMI categorical	SORL1	transporter	Inhibited	-2.271	0.0001	ADAM12,ADAM9,ADCYAP1,AGT,ALK,AZGP1,BGN,CDH7,COL18A1,COL6A1,DCN,ECM1,EFNA5,EPHA1,EPHA4,EPHA5,EPHB2,FGFR3,HGF,ICAM1,ITGB1,KREMEN1,LAMB1,MET,NGF,NID2,NPPB,NRP2,ROR1,ROR2,RSPO3,RTN4R,SEMA3E,SEMA3G,TGFB1,TNC,TNFRSF11B,VIP
Covariates: BMI categorical	ESRRA	transcription regulator	Inhibited	-3.334	0.0063	ADAMTS1,AGT,AKR1B1,ALCAM,ALDH1A3,AMIGO2,ANGPTL1,APOD,ATG5,B4GALT6,BAMBI,BGLAP,BGN,BID,C2,C6,CCL5,CD14,CD274,CD36,CDH11,CLTC,CNP,CNTFR,CPN1,CRP,CSF3,CYP3A4,DAG1,DCN,DIXDC1,DLG4,DLK1,DUT,ENO1,EPHA5,EPHB2,ESM1,F2,FABP3,FABP4,FAS,FGF1,FGFR3,FNDC5,GDF11,GFRA1,GOLM2,GPNMB,HHIP,HRC,HTATIP2,ICAM1,IL1A,IL1R2,IL1RAP,IL7,IRF1,ISLR2,ISM1,ITGB1,KDR,KLRC3,L1CAM,LAMB1,LAMC2,LIFR,LTF,MAP1LC3B,MDH1,MMP16,MMP19,MP…
Covariates: BMI categorical	NFkB (family)	group	Inhibited	-2.7	0.0155	ACHE,ACP6,ADAM11,ADAM12,ADCYAP1,ADGRE2,ADM,ADRM1,ADSL,AGAP2,AKR1B1,ALK,ALKBH5,ANGPTL1,ANKRD46,AP2A2,APEX1,APOB,APOL1,ARRDC3,AXL,B4GALT6,BCAN,BCHE,BID,BMPR1A,BOC,BST1,C2,CA10,CALCOCO2,CALN1,CCL18,CCL5,CD177,CD58,CD59,CDC42,CDCP1,CDH15,CFB,CFP,CHGA,CHRDL2,CHST2,CHST6,CLTC,CNTN1,COL23A1,COMMD7,CPE,CPN1,CRELD1,CRP,CSNK2A2,CST4,CST7,CTSO,CXCL16,CXCL9,CYP3A4,DCBLD2,DCN,DEFB119,DIXDC1,DLD,DLG4,DLL1,DMKN…
Covariates: BMI categorical	FK 409	chemical drug	Activated	3.179	0.0302	ACP6,ADAMTS6,ADCYAP1,ADM,ADSL,AGT,ALCAM,ALDH1A3,ALKBH5,AMIGO2,AP2A2,APBB3,APCDD1,APLP2,ARF6,ARTN,ASGR2,AXL,AZGP1,B3GALT6,B4GALT3,BAMBI,BID,BOC,BTC,C2,C6,C9,CA10,CALN1,CCL25,CCL5,CD274,CD55,CD5L,CDCP1,CDH15,CDH3,CDKN2D,CFB,CFP,CHL1,CHRD,CHST6,CLEC1B,CLTC,CNP,COL18A1,CPD,CPE,CPM,CRP,CSF1,CSGALNACT2,CST4,CXCL9,CYP3A4,DAG1,DCBLD2,DCN,DIXDC1,DLD,DLL1,DMKN,DNAJB1,DNAJB9,DNASE1L2,DNM2,DOCK9,DRAXIN,DSCAM…
Covariates: BMI categorical	HAO1	enzyme	Inhibited	-3.996	0.0057	ACP2,ACP6,ADAM23,ADAM9,ADCYAP1,ADM,ALCAM,AMIGO2,ANGPTL1,ANKRD46,APBB3,APCDD1,APCS,APOL1,ARF6,ASGR2,ATG4B,ATG5,B3GALT6,B4GALT3,BMP6,BMPR2,BOC,C2,C8A,C9,CADM1,CD177,CD55,CD5L,CDCP1,CDH11,CDKN2D,CFB,CHL1,CHRD,CHST1,CLTC,CNP,CNTFR,COL6A1,CPD,CPM,CPN1,CSGALNACT2,CYP3A4,DAG1,DDR1,DIXDC1,DKK3,DLL1,DMPK,DNAJA2,DNAJB11,DNAJB2,DNAJB9,DNM2,DOCK9,DRAXIN,DSCAM,ECI2,ECM1,EEF1B2,EFNA3,EHF,ENDOU,EPHA1,EPHA10,EPH…
Covariates: BMI categorical	SYK/ZAP	group	Inhibited	-3.051	0.0377	ACP2,ADAMTS1,ADAMTS6,ADM,AGT,APCS,APEX1,APLP2,ARRDC3,ARTN,ATG5,B3GALT6,BAMBI,BID,BLMH,CCK,CD14,CD200,CD274,CD36,CD55,CDH3,CGA,CHL1,COL18A1,CPD,CPM,CSF3,CXCL16,CXCL9,DLL1,DNAJA2,DNASE1L2,DOCK9,ECI2,ENO1,EPHA4,EPO,ERBB3,ERBB4,ERCC4,FABP4,FBLN5,FGA,FHIT,FTL,GAD1,GALNT1,GAS1,GPC1,GPLD1,GPT,GRIA4,HTATIP2,ICAM1,IFNGR1,IFNW1,IGDCC3,IGF2R,IL1A,IL1RAP,IL27,IL32,IL6ST,IL7,INSR,ITGB1,ITGB7,JAG1,KIRREL3,KLK1…
Covariates: BMI categorical	loxapine	chemical drug	Activated	2.683	0.0202	ACACB,ACHE,ACP2,ADAMTS1,ADCYAP1,ADGRE2,ADRM1,AGT,ALCAM,ALDH1A3,AMIGO2,ANXA2,APCDD1,APLP2,APOD,ARTN,ATG5,AZGP1,B3GALT6,B4GALT3,BAMBI,BID,BMP6,BMPR2,BOC,BTC,BUB1,C9,CA10,CCL4L1/CCL4L2,CD14,CD177,CD200,CDC42,CDCP1,CDH11,CDH3,CDKN2D,CFP,CHGA,CHL1,COCH,COL23A1,COL6A1,CPD,CPM,CRIM1,CRP,CSF1,CXCL13,CXCL16,DAG1,DCBLD2,DCN,DEFB119,DKK3,DLK1,DMKN,DNER,DNM2,DRAXIN,DUT,ECM1,EGFR,EHF,ERBB4,ESAM,ESM1,FABP3,FAM…
Covariates: BMI categorical	VTX-2337	chemical drug	Inhibited	-5.145	0.0403	ACACB,ACHE,ACP2,ADAM11,ADAM9,ADAMTS6,ADCYAP1,ADRM1,ADSL,AKR1B1,ALK,ALKBH5,APBB3,APCDD1,APCS,APOB,APOL1,ARF6,ARTN,ATG4B,AXL,BGLAP,BGN,BLMH,BMPR2,BOC,C2,CA10,CACNA2D3,CALN1,CCK,CD177,CD200,CD300LG,CD58,CD5L,CDH15,CHGA,CHRD,CHST2,CLEC1B,CLEC4M,CLTC,CNP,COCH,CPD,CPE,CPM,CRP,CSGALNACT2,CST4,CST7,DCBLD2,DCN,DDR1,DEFB119,DLK1,DLL1,DMKN,DNAJA2,DNAJB2,DOCK9,DRAXIN,DSCAM,ECM1,EDA,EEF1B2,EFNA5,EGFR,EHF,ENTP…
Covariates: BMI categorical	USP11	peptidase	Inhibited	-2.066	0.0481	ACP6,ADCYAP1,ADGRE2,ADM,ADRM1,ADSL,AGT,ALDH1A3,ALDOA,ALK,AMIGO2,AP2A2,APCS,APEX1,APOD,ARRDC3,ATP1B2,B4GALT6,BAMBI,BGLAP,BID,BLMH,BMPR1A,BOC,BTC,C2,C6,CADM1,CCL18,CCL25,CD14,CD177,CD36,CD5L,CDH15,CFB,CFP,CHST6,CLEC4M,CNP,CNTFR,COL18A1,CPE,CRIM1,CSF1,CSF3,CST8,CTSO,CXCL13,CXCL9,CYP3A4,DAG1,DCBLD2,DLG4,DMPK,DNAJB1,DNAJB11,DNAJB9,DNER,DNM2,DRAXIN,ECI2,EDA,EFNA3,EHF,ENPP5,ENTPD1,EPHA5,EPHB6,ERBB4,ERCC…
Covariates: BMI categorical	enalaprilat	chemical - endogenous mammalian	Activated	4.151	0.0398	ACHE,ACP2,ADAM12,ADAM23,ADAMTSL2,ADCYAP1,AGT,ALDH1A3,AMIGO2,ANAPC10,ANXA2,APBB3,APCDD1,APLP2,APOB,APOD,ARRDC3,ARTN,B3GALT6,B4GALT6,BAMBI,BID,BMP6,BMPR2,BOC,BTC,BUB1,CA10,CALN1,CCL25,CD200,CD55,CDCP1,CDH11,CDH3,CDKN2D,CGA,CHGA,CHL1,CHRD,COCH,COL18A1,COL6A1,CPD,CPM,CPN1,CRP,CSF1,CSF3,CSGALNACT2,CXCL13,DCBLD2,DKK3,DLD,DLG4,DLK1,DNM2,DRAXIN,ECM1,EFNA5,EGFR,ENDOU,ERBB3,ERBB4,ESM1,F9,FAM171A1,FBLN5,FGA…
Covariates: BMI categorical	methylene blue	chemical drug	Inhibited	-4.064	0.0114	ACP2,ADAM23,ADAMTS6,ADCYAP1,ADM,ADRM1,ALDH1A3,ANGPTL1,ANKRD46,AP2A2,APBB3,APLP2,APOD,APOL1,ASGR2,ATG4B,ATG5,BAMBI,BID,BMP6,BTC,C2,C8A,C9,CADM1,CCL18,CCL5,CD177,CD274,CD36,CD59,CD5L,CDC42,CDH15,CFB,CFP,CHGA,CHL1,CHST1,CHST6,CLTC,CNP,CNTFR,COCH,COL18A1,CPE,CPN1,CRIM1,CRP,CSF1,CSF3,CSGALNACT2,CST4,CXCL9,DAG1,DCBLD2,DDR1,DIXDC1,DKK3,DLD,DLL1,DMPK,DNAJA2,DNAJB1,DNAJB11,DNAJB2,DNAJB9,DNASE1L2,DOCK9,DSC…
Covariates: BMI categorical	BI-D1870	chemical drug	Activated	3.992	0.0078	ACACB,ACP2,ACP6,ADAM9,ADAMTSL1,ADCYAP1,ADSL,AKR1B1,AMIGO2,ANXA2,APCS,APOL1,ARF6,ARRDC3,ATP1B2,AZGP1,B4GALT3,B4GALT6,BCAN,BGN,BLMH,BMP6,BMPR1A,BOC,BTC,BUB1,C2,C9,CA10,CADM1,CALN1,CCL18,CCL25,CCL5,CD177,CD200,CD274,CD300LG,CD55,CDC42,CDCP1,CDH15,CHGA,CHL1,CHRD,CHST2,CLTC,CNP,CNTFR,CNTN1,COCH,CPE,CPM,CSF1,CST7,CTSO,CXCL16,DCBLD2,DCN,DEFB119,DKK3,DLG4,DLL1,DMKN,DMPK,DNAJA2,DNASE1L2,DNER,DOCK9,DRAXIN,…
Covariates: BMI categorical	IRF4	transcription regulator	Activated	3.973	0.0233	ACACB,ACP6,ADAM11,ADAMTS1,ADCYAP1,ADSL,AGT,ALCAM,ALDH1A3,ALK,ALKBH5,ANKRD46,AP2A2,APCS,ATG4B,ATG5,AXL,B4GALT6,BAMBI,BCAN,BLMH,BMP6,BMPR1A,BST1,BTC,C9,CADM1,CALCOCO2,CCK,CCL18,CCL5,CD14,CD36,CD55,CD58,CDC42,CDCP1,CDH15,CDKN2D,CFB,CFP,CHGA,CHRDL2,CHST2,CLEC4M,CLEC5A,CNP,CNTFR,COCH,COL18A1,COMMD7,CPE,CPVL,CSF1,CSNK2A2,CST4,CTSO,CXCL13,CXCL9,CYP3A4,DCBLD2,DCN,DDR1,DIXDC1,DLD,DNAJA2,DNAJB11,DNASE1L2,E…
Covariates: BMI categorical	erbstatin	chemical - endogenous non-mammalian	Activated	4.764	0.0206	ACACB,ACHE,ACP2,ACP6,ADAM12,ADAM23,ADAMTS1,ADAMTS6,ADAMTSL1,ADCYAP1,ADM,ADRM1,ADSL,AGT,ALCAM,ALDH1A3,ALK,ALKBH5,AP2A2,APBB3,APCDD1,APOD,APOL1,ARRDC3,ARTN,ATG5,B3GALT6,B4GALT6,BAMBI,BCAN,BID,BMPR1A,BOC,BST1,BTC,CA10,CALN1,CCK,CCL18,CCL25,CCL5,CD177,CD274,CD5L,CDC42,CDCP1,CDH15,CFB,CFP,CHGA,CHL1,CHRD,CHST2,CHST6,CLEC1B,CLTC,CNP,CNTFR,COL18A1,CPE,CPM,CRP,CSF1,CSGALNACT2,CST7,CTSO,CXCL9,CYP3A4,DCBLD2…
Covariates: BMI categorical	IAPP	other	Inhibited	-3.719	0.02	ACHE,ACP2,ADM,AGT,ALDH1A3,APLP2,ATG5,B3GALT6,BLMH,BMPR2,BOC,CCK,CD14,CD274,CD36,CDH11,CDKN2D,CHL1,COL18A1,COL6A1,CPD,CPM,CRP,CSF3,CXCL16,CXCL9,CYP3A4,DLG4,DLL1,DNM2,DRAXIN,EGFR,ENO1,ENTPD1,EPO,ERBB3,ERCC4,FABP4,FAS,FGA,FHIT,FOXM1,GAD1,GAS1,GPC1,GZMA,HAVCR2,HTATIP2,ICAM1,IGDCC3,IL18R1,IL27,IL32,IL7,INSR,ISG15,ISM1,ITGB1,ITGB7,JAG1,JAM2,KDR,KIRREL3,KLK3,L1CAM,LAMC2,LHB,LTF,LYZ,MET,MUC1,NGF,NOTCH1,N…
Covariates: BMI categorical	octanoic acid	chemical - endogenous mammalian	Inhibited	-3.415	0.0278	ACP2,ACP6,ADAM9,ADAMTS1,ADCYAP1,ADM,ALCAM,AMIGO2,ANGPTL1,ANKRD46,APBB3,APCDD1,APCS,APLP2,APOL1,ARF6,ASGR2,ATG4B,ATG5,B4GALT3,BMP6,C2,C8A,C9,CADM1,CD177,CD36,CD55,CD5L,CDCP1,CDH11,CDKN2D,CFB,CGA,CHGA,CHRD,CHST1,CLTC,CNP,CNTFR,COL6A1,CPN1,CSGALNACT2,CXCL13,CXCL9,CYP3A4,DAG1,DDR1,DIXDC1,DKK3,DLD,DLL1,DMPK,DNAJA2,DNAJB11,DNAJB2,DNAJB9,DNASE1L2,DOCK9,DSCAM,ECI2,ECM1,EFNA3,ENDOU,ENTPD1,EPHA1,EPHA10,EPH…
Covariates: BMI categorical	PARP10	enzyme	Activated	2.714	0.0109	ACP2,ACP6,ADAM12,ADAM22,ADAM23,ADCYAP1,ADM,ADRM1,AGT,ALCAM,ALDH1A3,ALKBH5,ANXA2,AP2A2,APLP2,APOD,APOL1,B3GALT6,B4GALT6,BAMBI,BID,BOC,BTC,C8A,C9,CA10,CADM1,CALN1,CCK,CCL18,CCL25,CCL5,CD274,CDC42,CDCP1,CDH11,CDH15,CFB,CFP,CGB1/CGB2,CHRDL2,CHST6,CLEC1B,CLEC5A,CLTC,CNP,CNTFR,COL18A1,COMMD7,CPD,CPM,CRIM1,CRP,CSF1,CSNK2A2,CST4,CTSO,CXCL9,CYP3A4,DAG1,DCBLD2,DCN,DDR1,DEFB119,DIXDC1,DLD,DLL1,DMKN,DMPK,DNA…
Covariates: BMI categorical	CEP-1347	chemical drug	Activated	2.411	0.0047	ADAMTS6,ADAMTSL2,ADM,APEX1,APOD,ARTN,ATG5,B3GLCT,BAMBI,BGN,CBLN4,CCK,CCL5,CD14,CD274,CD36,CDH11,CDH15,CGA,CHGA,CHL1,CRELD1,CRP,CSF1,CSF3,CXCL16,CXCL9,DLG4,DNAJB11,DOCK9,EGFR,FABP4,FGFRL1,FLRT1,FSTL4,FTL,GALNT1,GFRA2,GPNMB,GPT,GRIA4,HNF4A,ICAM1,IGF1R,IGF2R,IGFBP2,IL1A,IL32,IRF1,ITGB1,ITGB7,KDR,KIAA1549L,LEP,LHB,MAPK8,MET,MIF,MPZ,MXRA8,NEGR1,NGF,NOTCH3,NPPB,NRG3,NTRK3,PDIA3,PDIA4,PDIA6,PLAUR,POMC,P…
Covariates: BMI categorical	meloxicam	chemical drug	Activated	3.472	0.0254	ACP1,ACP6,ADGRE2,ALCAM,ALDH1A3,ALKBH5,AMIGO2,ANGPTL1,ANKRD46,APBB3,APCDD1,APCS,ART3,ASGR2,AXL,B3GALT6,B4GALT3,B4GALT6,BAMBI,BGLAP,BGN,BMPR1A,BTC,C2,C6,C8A,C9,CA10,CACNA2D3,CADM1,CALN1,CCL18,CCL25,CCL5,CD177,CD200,CD274,CD36,CD58,CD5L,CDCP1,CDH11,CHGA,CHRD,CHST2,CLEC1B,CLEC4M,CLTC,CNTFR,CNTN1,COCH,COMMD7,CPE,CPM,CPN1,CRIM1,CSF1,CSGALNACT2,CSNK2A2,CST4,CTSO,CXCL13,DIXDC1,DLD,DLK1,DMPK,DNAJB1,DNAJB1…
Covariates: BMI categorical	Crumbs	complex	Inhibited	-2.435	0.0473	ACHE,ACP2,ADAM9,ADM,ALDH1A3,AMIGO2,ANKRD46,APLP2,ATG5,AXL,B3GALT6,BGLAP,BID,BMPR2,BOC,CCK,CD14,CD274,CD36,CDH11,CDKN2D,CHL1,COL6A1,CPD,CPM,CRIM1,CRP,CSF1,CSF3,CXCL9,DCN,DKK3,DLD,DLG4,DLL1,DNM2,DOCK9,DRAXIN,ECI2,EGFR,ENDOU,ENO1,ENTPD1,EPO,ERBB3,FGA,FGF1,FGFR3,FHIT,FNDC5,FTL,GAD1,GPC1,GPLD1,GSN,GZMA,HAVCR2,HGF,HNF4A,IFNGR1,IFNGR2,IGFBP2,IL18R1,IL1A,IL1RAP,IL32,IL6ST,IL7,INSR,IRF1,ISG15,ISM1,ITGB7,K…
Covariates: BMI categorical	20S proteasome	complex	Activated	3.313	0.0325	ACP6,ADAM23,ADAM9,ADAMTS1,ADAMTS6,ADCYAP1,ADGRE2,AGT,ALCAM,ALDOA,AMIGO2,ANGPTL1,ANKRD46,APBB3,APCDD1,APCS,APEX1,APOL1,ARF6,ARRDC3,ASGR2,ATG4B,ATG5,B4GALT3,BGLAP,C2,C8A,C9,CADM1,CCL5,CD14,CD177,CD200,CD36,CD55,CD5L,CDCP1,CDH15,CDKN2D,CHL1,CHRD,CHST1,CLTC,CNP,CNTFR,COCH,COL6A1,CPN1,CRP,CSF1,CSGALNACT2,CXCL13,CYP3A4,DAG1,DDR1,DIXDC1,DKK3,DLD,DLL1,DMPK,DNAJA2,DNAJB11,DNAJB2,DNAJB9,DNASE1L2,DSCAM,ECI2…
Covariates: BMI categorical	Inhibin B	complex	Activated	3.116	0.0312	ACP2,ADAM23,ADAM9,ADAMTS1,ADAMTSL2,ADCYAP1,AGT,ALDH1A3,APLP2,B3GALT6,BAMBI,BCAN,BID,BMP6,BMPR1A,BMPR2,BOC,BTC,CCK,CCL5,CD274,CD36,CD55,CD59,CFB,COCH,COL18A1,COL6A1,CPD,CPE,CPM,CRP,CSF1,CXCL9,CYP3A4,EGFR,EHF,ENO1,EPO,ERBB3,FABP4,FAS,FHIT,FNDC5,FOXM1,GAD1,GNLY,GPC1,HGF,HNF4A,ICAM1,IFNW1,IGFBP2,IGHE,IL1A,IL27,IL32,INSR,IRF1,JAG1,JAM2,KDR,KLK3,L1CAM,LAMB1,LAMC2,LEP,LHB,LRP11,MAN2B2,MBL2,MMP19,MUC1,NG…
Covariates: BMI categorical	IACS-010759	chemical drug	Inhibited	-3.222	0.0345	ACP2,ACP6,ADAM9,ADAMTS1,ADCYAP1,ADM,ALCAM,AMIGO2,ANGPTL1,ANKRD46,APBB3,APCDD1,APCS,APLP2,APOL1,ARF6,ASGR2,ATG4B,ATG5,B4GALT3,BMP6,C2,C8A,C9,CADM1,CD177,CD55,CD5L,CDCP1,CDH11,CDKN2D,CFB,CGA,CHGA,CHRD,CHST1,CLTC,CNP,CNTFR,COL6A1,CPN1,CSGALNACT2,CXCL13,CXCL9,CYP3A4,DAG1,DDR1,DIXDC1,DKK3,DLD,DLL1,DMPK,DNAJA2,DNAJB11,DNAJB2,DNAJB9,DNASE1L2,DOCK9,DSCAM,ECI2,ECM1,EFNA3,ENDOU,ENTPD1,EPHA1,EPHA10,EPHA5,EP…
Covariates: BMI categorical	palmitoyl-Cys((RS)-2,3-di(palmitoyloxy)-propyl)-Ala-Gly-OH	chemical reagent	Inhibited	-3.19	0.0366	ACHE,ACP6,ADAM23,ADAMTS1,ADCYAP1,ADM,AGT,ALCAM,ALDH1A3,ALK,ALKBH5,AMIGO2,AP2A2,APBB3,APCDD1,APLP2,APOD,ARRDC3,B3GALT6,BAMBI,BID,BMPR2,BST1,C2,C6,CADM1,CCL18,CCL25,CCL5,CD177,CD274,CD5L,CDCP1,CDH15,CFB,CHGA,CHRD,CHST6,CLEC4M,CLEC5A,CLTC,CNP,COCH,COL18A1,CPD,CPE,CPM,CRIM1,CRP,CSF1,CSF3,CSGALNACT2,CST4,CST7,CXCL9,CYP3A4,DCBLD2,DIXDC1,DLL1,DNAJA2,DNAJB1,DNAJB11,DNAJB9,DNM2,DRAXIN,ECI2,EDA,EEF1B2,EFNA…
Covariates: BMI categorical	asenapine	chemical drug	Activated	2.692	0.0174	ACACB,ACP2,ADAM9,ADRM1,AGT,ALCAM,ALDH1A3,AMIGO2,ANXA2,APCDD1,APLP2,APOD,ARTN,ATG5,B3GALT6,B4GALT3,BAMBI,BLMH,BMP6,BMPR2,BOC,BTC,BUB1,C9,CA10,CALN1,CD200,CDH3,CDKN2D,CHL1,COCH,COL23A1,CPD,CPM,CRIM1,CSF1,CXCL13,CXCL16,DAG1,DCBLD2,DCN,DDR1,DEFB119,DKK3,DLK1,DNM2,DRAXIN,DUT,ECM1,EGFR,EHF,EPHB2,ERBB4,ERCC4,ESAM,FABP3,FAM171A1,FBLN5,FGA,FGFR3,FHIT,FNDC5,FTL,GABARAPL1,GAD1,GAS1,GDF11,GDI2,GFRA1,GHR,GHRL…
Covariates: BMI categorical	nitrate	chemical - endogenous mammalian	Inhibited	-3.027	0.0372	ACP2,ACP6,ADAM9,ADAMTS1,ADCYAP1,ADM,ALCAM,AMIGO2,ANGPTL1,ANKRD46,APBB3,APCDD1,APCS,APLP2,APOL1,ARF6,ASGR2,ATG4B,ATG5,B4GALT3,BMP6,C2,C8A,C9,CADM1,CD177,CD55,CD5L,CDCP1,CDH11,CDKN2D,CFB,CGA,CHGA,CHRD,CHST1,CLTC,CNP,CNTFR,COL6A1,CPN1,CSGALNACT2,CXCL13,CXCL9,CYP3A4,DAG1,DDR1,DIXDC1,DKK3,DLD,DLL1,DMPK,DNAJA2,DNAJB11,DNAJB2,DNAJB9,DNASE1L2,DOCK9,DSCAM,ECI2,ECM1,EFNA3,ENDOU,ENTPD1,EPHA1,EPHA10,EPHA5,EP…
Covariates: BMI categorical	TAK-448	chemical reagent	Inhibited	-3.162	0.0393	ACP2,ACP6,ADAM9,ADAMTS1,ADCYAP1,ADM,ALCAM,AMIGO2,ANGPTL1,ANKRD46,APBB3,APCDD1,APCS,APLP2,APOL1,ARF6,ASGR2,ATG4B,ATG5,B4GALT3,BMP6,C2,C8A,C9,CADM1,CD177,CD55,CD5L,CDCP1,CDH11,CDKN2D,CFB,CGA,CHGA,CHRD,CHST1,CLTC,CNP,CNTFR,COL6A1,CPN1,CSGALNACT2,CXCL13,CXCL9,CYP3A4,DAG1,DDR1,DIXDC1,DKK3,DLD,DLL1,DMPK,DNAJA2,DNAJB11,DNAJB2,DNAJB9,DNASE1L2,DOCK9,DSCAM,ECI2,ECM1,EFNA3,ENDOU,ENTPD1,EPHA1,EPHA10,EPHA5,EP…
Covariates: BMI categorical	CLOCK/BMAL1	complex	Inhibited	-3.432	0.0452	ACP2,ADCYAP1,ADM,AGT,ALDH1A3,ALDOA,APCS,APEX1,APLP2,ARRDC3,B3GALT6,BAMBI,BGLAP,BID,CD14,CD274,CD36,CFB,COL18A1,CPD,CPM,CSF1,CXCL13,CXCL9,CYP3A4,DCBLD2,DNAJB11,EGFR,EHF,ENTPD1,EPO,ERBB3,F2,FABP4,FAS,FGF1,FHIT,FOXM1,FTL,GAD1,GHR,GPC1,GPNMB,GPT,HBG1,HTATIP2,IFNGR2,IFNW1,IGF1R,IGFBP2,IGHE,IL1A,IL27,IL32,INSR,IRF1,ISG15,ITGB1,ITGB7,JAG1,KDR,KLK3,LAMC2,LEP,LHB,LYN,LYZ,M6PR,MAP1LC3B,MBL2,MPO,MUC1,NGF,NO…
Covariates: BMI categorical	COTI-2	chemical drug	Inhibited	-2.215	0.036	ACP2,ADAM12,ADAM23,ADAMTSL2,ADGRE2,ADRM1,ADSL,AKR1B1,ALCAM,ALDH1A3,ALDOA,ANGPTL1,ANKRD46,ANXA2,APCDD1,APEX1,APOD,APOL1,ARRDC3,ATG4B,ATG5,B3GALT6,B3GLCT,B4GALT3,B4GALT6,BCAN,BGLAP,BID,BLMH,BMPR1A,C1QL1,C2,C9,CBLN4,CCL18,CCL25,CCL5,CD177,CD200,CD274,CD36,CDC42,CDH15,CDH3,CDKN2D,CFP,CHGA,CHRD,CHST1,CHST2,CLEC5A,CLTC,CNP,CNTN1,COL18A1,COMMD7,CPE,CPM,CPN1,CRELD1,CSF1,CSGALNACT2,CSNK2A2,CST4,CTSO,CXCL1…
Covariates: BMI categorical	AMPK	complex	Inhibited	-3.236	0.0418	ACP2,ACP6,ADAM9,ADAMTS1,ADCYAP1,ADM,ALCAM,AMIGO2,ANGPTL1,ANKRD46,APBB3,APCDD1,APCS,APLP2,APOL1,ARF6,ASGR2,ATG4B,ATG5,B4GALT3,BMP6,C2,C8A,C9,CADM1,CD177,CD55,CD5L,CDCP1,CDH11,CDKN2D,CFB,CGA,CHGA,CHRD,CHST1,CLTC,CNP,CNTFR,COL6A1,CPN1,CSGALNACT2,CXCL13,CXCL9,CYP3A4,DAG1,DDR1,DIXDC1,DKK3,DLD,DLL1,DMPK,DNAJA2,DNAJB11,DNAJB2,DNAJB9,DNASE1L2,DOCK9,DSCAM,ECI2,ECM1,EFNA3,ENDOU,ENTPD1,EPHA1,EPHA10,EPHA5,EP…
Covariates: BMI categorical	ERC1	other	Inhibited	-2.424	0.0317	ACACB,ACHE,ACP2,ACP6,ADAM12,ADAMTS1,ADAMTS6,ADGRE2,ADM,AGT,ALCAM,ALDH1A3,ALKBH5,AMIGO2,AP2A2,APCDD1,APOD,ARTN,ATP1B2,B4GALT6,BAMBI,BID,BOC,BTC,C2,C6,CADM1,CCL25,CD177,CD200,CD274,CD300LG,CD5L,CDH15,CFB,CFP,CHGA,CHL1,CHRD,CHST2,CHST6,CLEC4M,CLTC,CNP,CNTFR,COL18A1,CPE,CRIM1,CRP,CST4,CTSO,CXCL16,CXCL9,CYP3A4,DCBLD2,DIXDC1,DLD,DLG4,DMPK,DNAJA2,DNAJB1,DNAJB2,DNASE1L2,DNER,DNM2,DOCK9,DRAXIN,EDA,EEF1B2,…
Covariates: BMI categorical	juglone	chemical toxicant	Activated	2.656	0.0016	ADAMTS6,AGT,AMIGO2,APEX1,ARTN,ATG5,BLMH,CD274,CD36,CDH11,CGA,CHL1,COL18A1,COL6A1,CSF1,CSF3,CXCL16,DLG4,DNAJB9,DOCK9,EGFR,ENO1,ERCC4,FABP4,FAS,FBLN5,FGA,FHIT,FTL,GALNT1,GAS1,GPT,HTATIP2,IFNW1,IGDCC3,IGF1R,IGF2R,IGFBP2,IL27,ISG15,ITGB1,KDR,KIRREL3,KLK3,LEP,MET,MPZ,NGF,NOTCH1,NOTCH3,NPPB,NPTX2,NR3C2,NR4A1,PLAUR,POSTN,PPP3R1,RPS7,SAA1,SAP18,SEMA3E,SOD2,STAT1,STIM1,STX1A,TAC1,TAFA1,TGFB1,TNC,TNFRSF11A…
Covariates: BMI categorical	benfotiamine	chemical drug	Activated	5.417	0.0102	ACP6,ADAM11,ADAM12,ADAM23,ADAMTS6,ADAMTSL1,ADCYAP1,ADM,ADSL,AGT,AKR1B1,ALCAM,ALDH1A3,ALK,ALKBH5,AP2A2,APBB3,APCDD1,APOD,APOL1,ARF6,ARRDC3,ARTN,ATG4B,B3GALT6,B4GALT3,BAMBI,BCAN,BCHE,BID,BLMH,BMPR1A,BOC,BTC,C8A,C9,CA10,CADM1,CALN1,CCK,CCL18,CCL25,CCL5,CD274,CD36,CD55,CDC42,CDH15,CFB,CFP,CGA,CHGA,CHRD,CHST2,CHST6,CLEC1B,CLTC,CNP,CNTFR,COL18A1,COMMD7,CPE,CRIM1,CRP,CSF1,CSGALNACT2,CSNK2A2,CST4,CST7,CX…
Covariates: BMI categorical	hydrogen peroxide	chemical - endogenous mammalian	Inhibited	-3.501	0.0384	ACP2,ACP6,ADAM11,ADAM9,ADAMTS6,ADCYAP1,ADGRE2,ADRM1,ADSL,AGT,ALKBH5,AMIGO2,ANXA2,APBB3,APCS,APEX1,APOB,APOD,APOL1,ARF6,ART3,ARTN,ASGR2,AZGP1,B3GALT6,B4GALT3,BAMBI,BGLAP,BMPR1A,BOC,BTC,BUB1,C4BPA,C6,CA10,CADM1,CALN1,CBLN4,CCL25,CCL4L1/CCL4L2,CCL5,CD177,CD200,CD36,CD55,CFP,CHGA,CHRD,CLTC,CNTFR,CNTN1,COCH,COMMD7,CPM,CRIM1,CSF1,CSF3,CSGALNACT2,CSNK2A2,CST7,DAG1,DIXDC1,DKK3,DMPK,DNAJA2,DNAJB1,DNAJB2,D…
Covariates: BMI categorical	omipalisib	chemical drug	Activated	4.626	0.0384	ACHE,ACP2,ADAM12,ADAM23,ADAM9,ADAMTS1,ADAMTS6,ADAMTSL1,ADCYAP1,ADRM1,ADSL,AKR1B1,ALCAM,ALDOA,ALK,ALKBH5,ANXA2,APBB3,APCDD1,APOL1,ARRDC3,ARTN,ATG4B,ATG5,B3GALT6,B4GALT6,BCAN,BMPR1A,BOC,BST1,C2,C6,CA10,CALN1,CCK,CCL25,CDC42,CDCP1,CDH11,CHGA,CHL1,CHRD,CHST2,CLEC1B,CLTC,CNP,CNTFR,COCH,COL18A1,CPE,CPM,CSGALNACT2,CST4,CST7,CTSO,DAG1,DCBLD2,DDR1,DIXDC1,DKK3,DNAJB11,DOCK9,DRAXIN,DUT,ECI2,ECM1,EDA,EEF1B2,…
Covariates: BMI categorical	RNASEH1	enzyme	Activated	4.134	0.0034	ACACB,ACHE,ADAM12,ADAM23,ADAMTSL2,ADM,AGT,ALDH1A3,ANAPC10,APCS,BGN,BMP6,BUB1,CCL5,CD14,CD36,COL18A1,COL6A1,CPE,CPN1,CRIM1,CRP,DKK3,DLD,ECM1,EFNA5,EGFR,EHF,ENDOU,ESM1,FABP4,FBLN5,FGA,FOXM1,FTL,GABBR1,GFRA2,GPNMB,GSN,HSPA8,IGF1R,IGFBP2,IL18R1,IL1A,IL6ST,INSR,ISG15,ITGB1,ITGB7,JAG1,L1CAM,LAMB1,LEP,LRP1,MFAP2,MIF,NGF,NOTCH3,NPPB,NPTX2,NR4A1,NTRK1,NXPH2,OXT,PDCD5,POSTN,PREP,RCAN1,REG3A,RELT,RGMA,RNASE…
Covariates: BMI categorical	thiorphan	chemical - protease inhibitor	Activated	2.09	0.0169	ACACB,ACHE,ADAM12,ADAM23,ADAMTSL2,ADM,AGT,ALDH1A3,ANAPC10,APCS,BGLAP,BGN,BMP6,BUB1,CCL5,CD14,CD36,CD5L,CDC42,CGA,COL18A1,COL6A1,CPE,CPN1,CRIM1,CRP,CSF3,DKK3,DLD,DLG4,DLK1,ECM1,EFNA5,EHF,ENDOU,ENO1,ESM1,FABP4,FAS,FBLN5,FGA,FOXM1,FTL,GABBR1,GFRA2,GPNMB,GSN,HAVCR2,HSPA8,IFNGR2,IGF2R,IL18R1,IL6ST,INSR,ISG15,ITGB1,ITGB7,JAG1,KLK3,L1CAM,LHB,LRP1,MDH1,MFAP2,MIF,NGF,NOTCH1,NOTCH3,NPPB,NPTX2,NTRK1,NXPH2,O…
Covariates: BMI categorical	ZNF746	transcription regulator	Activated	2.411	0.0024	ACACB,ADAMTS1,ADCYAP1,ALDOA,ANGPTL1,APCS,APEX1,APOD,ARRDC3,BAMBI,BGLAP,BID,C2,CCL5,CD14,CD36,CPN1,CRP,CSF1,CSF3,CXCL13,CYP3A4,DCN,DNAJB11,EGFR,ENO1,ENTPD1,F2,FABP3,FABP4,FAS,FNDC5,FTL,GDF11,GFRA1,GHR,GPNMB,HBG1,HTATIP2,ICAM1,IFNGR2,IL1A,IL1R2,IL1RAP,ISG15,ISM1,ITGB1,ITGB7,KDR,KLK3,L1CAM,LAMB1,LIFR,LYN,LYZ,M6PR,MAP1LC3B,MDH2,MMP19,MPO,NR4A1,PDE6D,PDIA3,PDIA4,PDIA6,POSTN,PRDX3,PREP,PSMD1,PSMD11,PSM…
Covariates: BMI categorical	bilobalide	chemical - endogenous non-mammalian	Inhibited	-4.699	0.045	ACHE,ACP2,ADAM12,ADAM23,ADAM9,ADAMTS1,ADAMTS6,ADAMTSL1,ADCYAP1,ADRM1,ADSL,AKR1B1,ALCAM,ALDOA,ALK,ALKBH5,ANXA2,APBB3,APCDD1,APOL1,ARRDC3,ARTN,ATG4B,ATG5,B3GALT6,B4GALT6,BCAN,BMPR1A,BOC,BST1,C2,C6,CA10,CALN1,CCK,CCL25,CDC42,CDCP1,CDH11,CHGA,CHL1,CHRD,CHST2,CLEC1B,CLTC,CNP,CNTFR,COCH,COL18A1,CPE,CPM,CSGALNACT2,CST4,CST7,CTSO,DAG1,DCBLD2,DDR1,DIXDC1,DKK3,DNAJB11,DOCK9,DRAXIN,DUT,ECI2,ECM1,EDA,EEF1B2,…
Covariates: BMI categorical	G protein q	complex	Inhibited	-3.5	0.0249	ADAM11,ADAM12,ADAM23,ADAM9,ADAMTS1,ADCYAP1,ADSL,AKR1B1,ALDOA,ALK,ALKBH5,ANKRD46,AP2A2,APBB3,APCS,APEX1,APOB,APOD,APOL1,ARF6,ARTN,ASGR2,ATG4B,B3GALT6,B4GALT6,BID,BMP6,BMPR1A,BMPR2,BOC,BTC,C2,C6,C9,CADM1,CALN1,CBLN4,CCL25,CD177,CD36,CD5L,CDC42,CDCP1,CDKN2D,CGA,CHL1,CHRD,CHST2,CLEC1B,CLTC,CNP,CNTFR,COL18A1,COMMD7,CPE,CRIM1,CSGALNACT2,CSNK2A2,CST4,CST7,CTSO,CXCL13,DCBLD2,DDR1,DIXDC1,DKK3,DLK1,DLL1,DM…
Covariates: BMI categorical	L 778123	chemical drug	Activated	2	0.0111	ACHE,ADAM9,ADM,ALDH1A3,ANKRD46,APLP2,ARF6,AXL,B4GALT3,BGLAP,BGN,BID,BTC,CA10,CALN1,CCL5,CD14,CD200,CD274,CD36,CDCP1,CDH11,CGA,CHGA,COCH,COL18A1,COL6A1,CRIM1,CRP,CSF1,CSF3,CXCL9,DCN,DDR1,DOCK9,ECM1,EGFR,ENDOU,ENTPD1,EPHB2,FABP4,FOXM1,FTL,GDF11,GFRA1,GPNMB,GPT,ICAM1,IFNAR1,IFNGR1,IGF1R,IGSF9B,IL1A,IL1RAP,IL6ST,IRF1,ITGB1,JAG1,KDR,KIAA1549L,LAMB1,LEP,LHB,LRP1,LRP8,LTF,MAP1LC3B,MMP16,MPO,MUC1,NEO1,NG…
Covariates: BMI categorical	gemopatrilat	chemical drug	Activated	2.2	0.0184	ACACB,ACHE,ADAM12,ADAM23,ADAMTSL2,ADM,AGT,ALDH1A3,ANAPC10,APCS,BGLAP,BGN,BMP6,BUB1,CD14,CD36,CD5L,CDC42,CGA,COL18A1,COL6A1,CPE,CPN1,CRIM1,CRP,CSF3,DKK3,DLD,DLG4,DLK1,ECM1,EFNA5,EHF,ENDOU,ENO1,ESM1,FABP4,FAS,FBLN5,FGA,FOXM1,FTL,GABBR1,GFRA2,GPNMB,GSN,HAVCR2,HSPA8,IFNGR2,IGF2R,IL18R1,IL6ST,INSR,ISG15,ITGB1,ITGB7,JAG1,KLK3,L1CAM,LHB,LRP1,MDH1,MFAP2,MIF,NGF,NOTCH1,NOTCH3,NPPB,NPTX2,NTRK1,NXPH2,OXT,PD…
Covariates: BMI categorical	omapatrilat	chemical - protease inhibitor	Activated	2.2	0.0184	ACACB,ACHE,ADAM12,ADAM23,ADAMTSL2,ADM,AGT,ALDH1A3,ANAPC10,APCS,BGLAP,BGN,BMP6,BUB1,CD14,CD36,CD5L,CDC42,CGA,COL18A1,COL6A1,CPE,CPN1,CRIM1,CRP,CSF3,DKK3,DLD,DLG4,DLK1,ECM1,EFNA5,EHF,ENDOU,ENO1,ESM1,FABP4,FAS,FBLN5,FGA,FOXM1,FTL,GABBR1,GFRA2,GPNMB,GSN,HAVCR2,HSPA8,IFNGR2,IGF2R,IL18R1,IL6ST,INSR,ISG15,ITGB1,ITGB7,JAG1,KLK3,L1CAM,LHB,LRP1,MDH1,MFAP2,MIF,NGF,NOTCH1,NOTCH3,NPPB,NPTX2,NTRK1,NXPH2,OXT,PD…
Covariates: BMI categorical	sampatrilat	chemical reagent	Activated	2.2	0.0184	ACACB,ACHE,ADAM12,ADAM23,ADAMTSL2,ADM,AGT,ALDH1A3,ANAPC10,APCS,BGLAP,BGN,BMP6,BUB1,CD14,CD36,CD5L,CDC42,CGA,COL18A1,COL6A1,CPE,CPN1,CRIM1,CRP,CSF3,DKK3,DLD,DLG4,DLK1,ECM1,EFNA5,EHF,ENDOU,ENO1,ESM1,FABP4,FAS,FBLN5,FGA,FOXM1,FTL,GABBR1,GFRA2,GPNMB,GSN,HAVCR2,HSPA8,IFNGR2,IGF2R,IL18R1,IL6ST,INSR,ISG15,ITGB1,ITGB7,JAG1,KLK3,L1CAM,LHB,LRP1,MDH1,MFAP2,MIF,NGF,NOTCH1,NOTCH3,NPPB,NPTX2,NTRK1,NXPH2,OXT,PD…
Covariates: BMI categorical	RNF17	other	Inhibited	-2.711	0.0222	ACP2,ADAMTS1,ADAMTS6,ADM,ALDH1A3,APEX1,APLP2,ARTN,AZGP1,B3GALT6,BID,BMP6,CD14,CD274,CD36,CDH11,CGA,CHL1,CPD,CPM,CRP,CSF1,CSF3,CST4,CXCL16,DCBLD2,DKK3,DLG4,DLL1,DOCK9,EEF1B2,EGFR,ENO1,EPO,ERBB3,FABP4,FAM171A1,FAS,FHIT,FTL,GABARAPL1,GAD1,GALNT1,GDF11,GPC1,GPT,HGF,ICAM1,IGF2R,IGFBP2,IL1A,IL32,INSR,ITGB1,ITGB7,KDR,KLK3,L1CAM,LAMC2,LEP,LHB,LIFR,MET,MPO,MPZ,MUC1,NGF,NOTCH1,NPPB,NRP2,PLAUR,RET,RNASE1,RO…
Covariates: BMI categorical	GGTI-2154	chemical reagent	Activated	2	0.0116	ACHE,ADAM9,ADM,ALDH1A3,ANKRD46,APLP2,ARF6,AXL,B4GALT3,BGLAP,BGN,BID,BTC,CA10,CALN1,CCL5,CD14,CD200,CD274,CD36,CDCP1,CDH11,CGA,CHGA,COCH,COL18A1,COL6A1,CRIM1,CRP,CSF1,CSF3,CXCL9,DCN,DDR1,DOCK9,ECM1,EGFR,ENDOU,ENTPD1,EPHB2,FABP4,FOXM1,FTL,GDF11,GFRA1,GPNMB,GPT,ICAM1,IFNAR1,IFNGR1,IGF1R,IGSF9B,IL1A,IL1RAP,IL6ST,IRF1,ITGB1,JAG1,KDR,KIAA1549L,LAMB1,LEP,LHB,LRP1,LRP8,LTF,MAP1LC3B,MMP16,MPO,MUC1,NEO1,NG…
Covariates: BMI categorical	TGFBR3	kinase	Activated	2.157	0.0329	ACP2,ADAM12,ADAM23,ADAM9,ADAMTS1,ADM,AGT,ALDH1A3,APLP2,B3GALT6,BAMBI,BGLAP,BGN,BID,BMP6,CCL5,CD274,CD36,CD59,CFB,COL18A1,COL6A1,CPD,CPM,CRP,CSF1,CXCL9,CYP3A4,EGFR,EHF,EPO,ERBB3,ESM1,FABP4,FAS,FHIT,FNDC5,FOXM1,GAD1,GPC1,HNF4A,ICAM1,IFNW1,IGF1R,IGFBP2,IGHE,IL1A,IL27,IL32,INSR,IRF1,ITGB1,JAG1,JAM2,KDR,KLK3,L1CAM,LAMB1,LAMC2,LEP,LHB,MBL2,MMP19,MUC1,NGF,NOTCH1,NPPB,NRP2,PLAUR,PPIF,SAA1,SELE,SERPINB1,S…
Covariates: BMI categorical	lisinopril	biologic drug	Activated	4.134	0.0059	ACACB,ACHE,ADAM12,ADAM23,ADAMTSL2,ADM,AGT,ALDH1A3,ANAPC10,APCS,BGN,BMP6,BUB1,CCL5,CD14,CD36,COL18A1,COL6A1,CPE,CPN1,CRIM1,CRP,DKK3,DLD,ECM1,EFNA5,EGFR,EHF,ENDOU,ESM1,FABP4,FBLN5,FGA,FOXM1,FTL,GABBR1,GFRA2,GPNMB,GSN,HSPA8,IGF1R,IGFBP2,IL18R1,IL1A,IL6ST,INSR,ISG15,ITGB1,ITGB7,JAG1,KDR,L1CAM,LAMB1,LEP,LRP1,MFAP2,MIF,NGF,NOTCH3,NPPB,NPTX2,NR4A1,NTRK1,NXPH2,OXT,PDCD5,POSTN,PREP,RCAN1,REG3A,RELT,RGMA,R…
Covariates: BMI categorical	TRAF2/TRAF5	complex	Inhibited	-2.454	0.0423	ACP2,ADAM12,ADAM23,ADAMTS6,ADCYAP1,ALCAM,ANXA2,APBB3,APCDD1,APCS,APEX1,APLP2,APOB,APOD,APOL1,ARF6,ARTN,AZGP1,B3GALT6,B4GALT3,BAMBI,BMP6,BST1,C2,C6,CA10,CALN1,CCL25,CCL5,CD177,CD59,CDCP1,CDH11,CDH15,CHGA,CHKB,CHRD,CLEC1B,CLEC4M,CLEC5A,COCH,COL18A1,COL6A1,CPD,CPM,CRIM1,CRP,CSGALNACT2,DCBLD2,DDR1,DLD,DLK1,DNAJA2,DNAJB11,DOCK9,DUT,ECI2,ECM1,EGFR,EHF,EPHA10,EPHA4,EPHB2,ESM1,F2,F9,FABP3,FAM171A1,FBLN5,…
Covariates: BMI categorical	HTR1B	G-protein coupled receptor	Inhibited	-2.619	0.0068	ACP2,ADGRE2,ADM,AGT,APLP2,AXL,B3GALT6,BGLAP,BGN,BID,BLMH,CCL4L1/CCL4L2,CCL5,CD14,CD274,CD36,CDH11,CFP,COL18A1,COL6A1,CPD,CPM,CSF3,CXCL16,EGFR,ENO1,ENTPD1,EPO,ERBB3,ERCC4,FABP4,FAS,FGA,FHIT,FOXM1,GAS1,GPC1,HSPA8,HTATIP2,ICAM1,IFNAR1,IGDCC3,IL1A,IL27,IL32,INSR,ITGB1,JAG1,KIRREL3,L1CAM,LAMB1,LAMC2,LHB,LILRA5,LILRB2,MET,MUC1,NGF,NPPB,NPTX2,NR3C2,NR4A1,NRP2,PLAUR,POSTN,RPS7,SAP18,SEMA3E,SEMA7A,SOD2,ST…
Covariates: BMI categorical	ACE	peptidase	Inhibited	-4.051	0.0049	ACACB,ACHE,ADAM12,ADAM23,ADAMTSL2,ADM,AGT,ALDH1A3,ANAPC10,APCS,BGN,BMP6,BUB1,CCL5,CD14,CD36,COL18A1,COL6A1,CPE,CPN1,CRIM1,CRP,DKK3,DLD,ECM1,EFNA5,EGFR,EHF,ENDOU,ESM1,FABP4,FBLN5,FGA,FOXM1,FTL,GABBR1,GFRA2,GPNMB,GSN,HSPA8,IGF1R,IGFBP2,IL18R1,IL1A,IL6ST,INSR,ISG15,ITGB1,ITGB7,JAG1,L1CAM,LAMB1,LEP,LRP1,MFAP2,MIF,NGF,NOTCH3,NPPB,NPTX2,NR4A1,NTRK1,NXPH2,OXT,PDCD5,POSTN,PREP,RCAN1,REG3A,RELT,RGMA,RNASE…
Covariates: BMI categorical	DGCR8	enzyme	Inhibited	-3.507	0.0199	ACHE,ACP2,ADM,AGT,ALCAM,APLP2,B3GALT6,BID,BLMH,CCK,CD14,CD274,CD36,CDH11,CNP,COL18A1,COL6A1,CPD,CPM,CSF1,CSF3,CXCL16,EGFR,ENO1,EPO,ERBB3,ERCC4,FABP4,FAS,FGA,FHIT,FOXM1,GAD1,GAS1,GPC1,GPNMB,HNF4A,HPGDS,HTATIP2,ICAM1,IGDCC3,IGHE,IL1A,IL1R2,IL27,IL32,INSR,ISG15,JAG1,JAM2,KIRREL3,L1CAM,LAMC2,LEP,LHB,LTF,LYZ,MDH1,MET,MPZ,MUC1,NCAM1,NGF,NOTCH1,NPPB,NPTX2,NR3C2,NR4A1,NRP2,PDIA4,PLAUR,POMC,POSTN,PPP3R1,R…
Covariates: BMI categorical	mir-154 (includes others)	microRNA	Activated	2.813	0.0061	ACP2,ADAMTS1,ADM,ALCAM,ALDH1A3,APLP2,B3GALT6,BAMBI,BGLAP,BGN,BID,C6,CD14,CD36,CDH11,CNTFR,CPD,CPM,CSF3,CXCL9,DIXDC1,DLK1,DLL1,DUT,EPHA5,EPHB2,EPO,ERBB3,FABP4,FAS,FGF1,FHIT,FOXM1,GOLM2,GPC1,GPNMB,GPT,HGF,HHIP,ICAM1,IL1A,IL32,IL7,INSR,ISG15,KLRC3,L1CAM,LAMB1,LEP,MAP1LC3B,MMP16,MPZ,MUC1,NCAM1,NOTCH1,NOTCH3,NR4A1,PGM1,PLAUR,RAD23A,REG3A,RSPO3,SELE,SEMA6A,SOD2,ST3GAL6,STAT1,STIM1,TEK,TGFB1,TMEM106B,TM…
Covariates: BMI categorical	ODC1	enzyme	Inhibited	-2.83	0.0262	ACP2,ADAMTS1,ADAMTS6,ADM,ALDH1A3,APEX1,APLP2,ARTN,AZGP1,B3GALT6,BID,BMP6,CD14,CD274,CD36,CDH11,CGA,CHL1,CPD,CPM,CRP,CSF1,CSF3,CST4,CXCL16,DCBLD2,DKK3,DLG4,DLL1,DOCK9,EEF1B2,EGFR,ENO1,EPO,ERBB3,FABP4,FAM171A1,FAS,FHIT,FTL,GABARAPL1,GAD1,GALNT1,GDF11,GPC1,GPT,HGF,ICAM1,IGF2R,IGFBP2,IL1A,IL32,INSR,ITGB1,ITGB7,KDR,KLK3,L1CAM,LAMC2,LEP,LHB,LIFR,MET,MPZ,MUC1,NGF,NOTCH1,NPPB,NRP2,PLAUR,RET,RNASE1,ROBO2,…
Covariates: BMI categorical	SMAD2,3:SMAD4:CTNNB1:TBPL2:FOXH1:SMAD3:POU5F1:NANOG:EOMES gene	complex	Inhibited	-2.888	0.0374	ADAM12,ADAM23,ADAM9,ADAMTS1,ADCYAP1,ADM,ALDH1A3,APCDD1,BAMBI,BGN,BID,BMP6,BMPR1A,BUB1,C6,CCK,CD274,CD59,CDH11,CDH3,CGA,CNTFR,COCH,COL6A1,CRP,CSF1,CSF3,CXCL9,DCN,DIXDC1,DLK1,DLL1,DUT,EFNB1,ENO1,EPHA5,EPHB2,ESM1,FAS,FGFR3,FNDC5,GDF11,GOLM2,GPNMB,GZMA,HGF,HHIP,HNF4A,IFNGR1,IL6ST,IL7,ITGB1,JAG1,JAM2,KDR,KLK14,KLK3,KLRC3,L1CAM,LAMB1,LAMC2,LHB,MMP16,MMP19,MPZ,NECTIN2,NEGR1,NPTX1,NR4A1,PGM1,PLAUR,RAD23A…
Covariates: BMI categorical	azilsartan	chemical drug	Activated	4.098	0.0052	ACACB,ACHE,ADAM12,ADAM23,ADAMTSL2,ADM,ALDH1A3,ANAPC10,APCS,BGN,BMP6,BUB1,CD14,CD36,COL18A1,COL6A1,CPE,CPN1,CRIM1,CRP,DKK3,DLD,ECM1,EFNA5,EGFR,EHF,ENDOU,ESM1,FABP4,FBLN5,FGA,FOXM1,FTL,GABBR1,GFRA2,GPNMB,GSN,HGF,HSPA8,ICAM1,IGF1R,IGFBP2,IL18R1,IL1A,IL6ST,INSR,ISG15,ITGB1,ITGB7,JAG1,L1CAM,LAMB1,LEP,LRP1,MFAP2,MIF,NGF,NOTCH3,NPPB,NPTX2,NR4A1,NTRK1,NXPH2,OXT,PDCD5,POSTN,RCAN1,REG3A,RELT,RGMA,RNASE1,SE…
Covariates: BMI categorical	AGT	growth factor	Inhibited	-4.098	0.0057	ACACB,ACHE,ADAM12,ADAM23,ADAMTSL2,ADM,ALDH1A3,ANAPC10,APCS,BGN,BMP6,BUB1,CCL5,CD14,CD36,COL18A1,COL6A1,CPE,CPN1,CRIM1,CRP,DKK3,DLD,ECM1,EFNA5,EGFR,EHF,ENDOU,ESM1,FABP4,FBLN5,FGA,FOXM1,FTL,GABBR1,GFRA2,GPNMB,GSN,HSPA8,ICAM1,IGF1R,IGFBP2,IL18R1,IL1A,IL6ST,INSR,ISG15,ITGB1,ITGB7,JAG1,L1CAM,LAMB1,LEP,LRP1,MFAP2,MIF,NGF,NOTCH3,NPPB,NPTX2,NR4A1,NTRK1,NXPH2,OXT,PDCD5,POSTN,RCAN1,REG3A,RELT,RGMA,RNASE1,S…
Covariates: BMI categorical	CPNE3	kinase	Inhibited	-2.49	0.027	ACACB,ACHE,ADAM11,ADAM22,ADAM23,ADAM9,ADAMTS6,ADAMTSL1,ADCYAP1,ADRM1,AGT,ALDH1A3,ALDOA,ALK,ALKBH5,AMIGO2,ANKRD46,APBB3,APCDD1,APCS,APEX1,APOB,APOD,ARF6,ARTN,ATG4B,ATP1B2,AZGP1,B3GALT6,BCAN,BID,BLMH,BMP6,BMPR1A,BOC,BTC,C6,C9,CADM1,CBLN4,CCL25,CD177,CD5L,CDCP1,CDH15,CGA,CGB1/CGB2,CHGA,CHRD,CHST2,CLEC5A,CNP,CNTFR,CPE,CPVL,CRP,CSF3,CSGALNACT2,CST7,DAG1,DCBLD2,DDR1,DEFB119,DIXDC1,DKK3,DLD,DLL1,DMKN,DM…
Covariates: BMI categorical	SV2C	other	Inhibited	-2.433	0.0269	ACACB,ACHE,ADAM11,ADAM22,ADAM23,ADAM9,ADAMTS6,ADAMTSL1,ADCYAP1,ADRM1,AGT,ALDH1A3,ALDOA,ALK,ALKBH5,AMIGO2,ANKRD46,APBB3,APCDD1,APCS,APEX1,APOB,APOD,ARF6,ARTN,ATG4B,ATP1B2,AZGP1,B3GALT6,BCAN,BID,BLMH,BMP6,BMPR1A,BOC,BTC,C6,C9,CADM1,CBLN4,CCL25,CD177,CD5L,CDCP1,CDH15,CGA,CGB1/CGB2,CHGA,CHRD,CHST2,CLEC5A,CNP,CNTFR,CPE,CPVL,CRP,CSF3,CSGALNACT2,CST7,DAG1,DCBLD2,DDR1,DEFB119,DIXDC1,DKK3,DLD,DLL1,DMKN,DM…
Covariates: BMI categorical	SEMA6A	transmembrane receptor	Inhibited	-3.313	0.0385	ACP2,ADM,ALCAM,ALDH1A3,ANXA2,APLP2,B3GALT6,BAMBI,BGLAP,BGN,BID,C6,CCK,CCL5,CD274,CD36,CDH11,CNTFR,CPD,CPM,CSF3,DIXDC1,DLK1,DUT,EGFR,ENO1,EPHA5,EPHB2,EPO,ERBB3,FABP4,FAS,FHIT,FOXM1,GAD1,GOLM2,GPC1,GPNMB,HAVCR2,HHIP,ICAM1,IL1A,IL32,IL7,INSR,JAM2,KDR,KLRC3,LAMB1,LAMC2,LEP,MMP16,MPZ,MUC1,NCAM1,NOTCH1,NOTCH3,NR4A1,NRP2,PGM1,PLAUR,POMC,POSTN,RAD23A,REG3A,RSPO3,SELE,SOD2,ST3GAL6,STAT1,STIM1,TAC1,TGFB1,T…
Covariates: BMI categorical	PTPN14	phosphatase	Activated	3.667	0.0148	ADAM9,AGT,ALCAM,ALDH1A3,ANKRD46,APLP2,BAMBI,BGLAP,BGN,BID,BTC,C6,CCL5,CD14,CD274,CDH11,CNTFR,COL6A1,CRP,CSF1,CSF3,DCN,DIXDC1,DLK1,DOCK9,DUT,EGFR,ENDOU,EPHA5,EPHB2,ERBB3,FOXM1,FTL,GOLM2,GPNMB,GSN,HHIP,ICAM1,IFNGR1,IGSF9B,IL1RAP,IL6ST,IL7,ITGB1,KDR,KLRC3,L1CAM,LAMB1,LAMC2,LRP1,LTF,MAP1LC3B,MPZ,MUC1,NCAM1,NOTCH3,NPPB,NR4A1,NRP2,PGM1,PLAUR,PLOD2,RAD23A,REG3A,ROR1,RPS27A,RSPO3,SEMA6A,SERPINB1,SOD2,STA…
Covariates: BMI categorical	tyrphostin AG 1296	chemical drug	Activated	2.305	0.0497	ACP2,ADAMTS1,ADAMTS6,ADM,APEX1,APLP2,ARTN,ATG5,AXL,B3GALT6,BGLAP,BGN,BID,CCK,CCL5,CD14,CD274,CD36,CDH11,CGA,CHL1,CLEC1B,CPD,CPM,CSF1,CSF3,CXCL16,DOCK9,EGFR,EPHA4,EPO,ERBB3,FAS,FBLN5,FHIT,FOXM1,FTL,GAD1,GALNT1,GPC1,GPT,ICAM1,IFNAR1,IFNW1,IGF2R,IGFBP2,IL32,INSR,ISG15,ITGB1,JAG1,JAM2,KDR,KLK3,L1CAM,LAMB1,LAMC2,LEP,LHB,MET,MPZ,MUC1,NETO2,NOTCH1,NR4A1,NRP2,PMVK,POMC,SAA1,ST3GAL6,STAT1,STIM1,TAC1,TFPI2…
Covariates: BMI categorical	REG1B	other	Inhibited	-6.224	0.0309	ADAM12,ADAM23,ADAM9,ADAMTS1,ADAMTS6,ADCYAP1,ADRM1,ADSL,AKR1B1,ALCAM,ALK,ALKBH5,APCDD1,APCS,APEX1,APOB,APOD,ARTN,ATG5,B3GALT6,BGN,BMPR1A,BMPR2,BOC,BTC,CCL18,CCL5,CD14,CD200,CD36,CD55,CD5L,CDC42,CDCP1,CDKN2D,CGA,CNP,CNTFR,COCH,COL18A1,COMMD7,CPD,CPE,CPM,CRIM1,CRP,CSF3,CSNK2A2,CST4,CST7,CXCL13,CXCL16,DAG1,DCBLD2,DCN,DDR1,DIXDC1,DNAJA2,DNAJB1,DNAJB11,DNAJB9,DNAJC18,DNER,DOCK9,DRAXIN,EEF1B2,EFNA3,EHF,…
Covariates: BMI categorical	IQGAP2	other	Activated	2.46	0.0189	ACP2,ADM,ALCAM,ALDH1A3,ALDOA,APEX1,APLP2,ATG4B,ATG5,B3GALT6,BAMBI,BGLAP,BGN,BID,C6,CCL5,CD36,CDH11,CNTFR,CPD,CPM,CSF3,DIXDC1,DLK1,DUT,EPHA5,EPHB2,EPO,ERBB3,FABP4,FAS,FHIT,GABARAPL1,GOLM2,GPC1,GPNMB,HHIP,IGF1R,IL1A,IL32,IL7,INSR,JAG1,KDR,KLRC3,L1CAM,LAMB1,LEP,MAP1LC3B,MDH1,MMP16,MPZ,MUC1,NCAM1,NOTCH1,NOTCH3,NR4A1,PGM1,PLAUR,POMC,PRDX3,RAD23A,REG3A,RSPO3,SEMA6A,SERPINB1,SOD2,ST3GAL6,STAT1,STIM1,TKT…
Covariates: BMI categorical	ADCY6	enzyme	Inhibited	-4.757	0.0221	ACHE,ACP2,ACP6,ADAM11,ADAM12,ADAM9,ADAMTS6,ADCYAP1,ADM,ADRM1,ADSL,AKR1B1,ALK,AMIGO2,ANGPTL1,AP2A2,APBB3,APLP2,APOL1,ARRDC3,ARTN,B3GALT6,B4GALT6,BGN,BLMH,BMPR2,BTC,C2,C8A,CA10,CALN1,CBLN4,CCK,CCL18,CCL25,CCL4L1/CCL4L2,CD14,CD55,CD5L,CDCP1,CDKN2D,CFP,CHGA,CHL1,CLEC1B,CNP,CNTFR,CNTN1,COCH,COL18A1,CPD,CPE,CPM,CPN1,CSGALNACT2,CST4,CST7,CST8,CTSO,CXCL13,CXCL16,CXCL9,DAG1,DCBLD2,DDR1,DIXDC1,DNAJA2,DNAJB…
Covariates: BMI categorical	SMAD2,3:SMAD4:TRIM33:CTNNB1:FOXH1:SMAD3:EOMES:TBPL2:GSC gene	complex	Inhibited	-2.138	0.0192	ADAM12,ADAM23,ADAM9,ADAMTS1,ADCYAP1,ADM,ALDH1A3,BAMBI,BGN,BMP6,BUB1,C6,CCK,CCL5,CD274,CD59,CDH11,CDH3,CNTFR,COCH,COL6A1,CRP,CSF1,CSF3,DIXDC1,DLK1,DLL1,DUT,EFNB1,EPHA5,EPHB2,ESM1,FAS,FGFR3,FNDC5,GDF11,GOLM2,GPNMB,GZMA,HGF,HHIP,HNF4A,IL7,ITGB1,JAG1,JAM2,KDR,KLK3,KLRC3,L1CAM,LAMB1,LAMC2,LHB,MMP16,MMP19,MPZ,NCAM1,NECTIN2,NEGR1,NR4A1,PGM1,PLAUR,RAD23A,REG3A,ROBO2,RSPO3,SELE,SEMA6A,STAT1,SYT9,TAC1,TFPI…
Covariates: BMI categorical	_-catenin-BCL9-PYGO-TCF/LEF	complex	Inhibited	-3.746	0.016	A1CF,ADAM23,ADAMTS6,ALCAM,ALDH1A3,AP2A2,APCDD1,APCS,APOB,APOD,BAMBI,BGN,BMPR1A,BMPR2,BUB1,C6,C8A,C9,CADM1,CD200,CD274,CDH11,CNP,CNTFR,CPD,CPE,CPN1,CSF3,DIXDC1,DLK1,DOCK9,DUT,ECM1,EFNB1,EGFR,ENTPD1,EPHA5,EPHB2,ERBB3,F2,FABP4,FGA,FGFR3,FUT5,FUT8,GOLM2,GPNMB,GSN,GZMA,HAVCR2,HHIP,HNF4A,HPGDS,IGF1R,IGFBP2,IL1A,IL1RAP,IL7,IRF1,ITGB7,JAM2,KDR,KLK8,KLRC3,L1CAM,LAMB1,LAMC2,LCT,LRP1,LYZ,MET,MMP16,MPZ,MYZAP…
Covariates: BMI categorical	SMAD2,3:TRIM33:SMAD2,3:SMAD4:CTNNB1:FOXH1:EOMES:TBPL2:MIXL1 gene	complex	Inhibited	-2.138	0.0198	ADAM12,ADAM23,ADAM9,ADAMTS1,ADCYAP1,ADM,ALDH1A3,BAMBI,BGN,BMP6,BUB1,C6,CCK,CCL5,CD274,CD59,CDH11,CDH3,CNTFR,COCH,COL6A1,CRP,CSF1,CSF3,DIXDC1,DLK1,DLL1,DUT,EFNB1,EPHA5,EPHB2,ESM1,FAS,FGFR3,FNDC5,GDF11,GOLM2,GPNMB,GZMA,HGF,HHIP,HNF4A,IL7,ITGB1,JAG1,JAM2,KDR,KLK3,KLRC3,L1CAM,LAMB1,LAMC2,LHB,MMP16,MMP19,MPZ,NCAM1,NECTIN2,NEGR1,NR4A1,PGM1,PLAUR,RAD23A,REG3A,ROBO2,RSPO3,SELE,SEMA6A,STAT1,SYT9,TAC1,TFPI…
Covariates: BMI categorical	CTNNB1/TCF	complex	Inhibited	-3.746	0.0171	A1CF,ADAM23,ADAMTS6,ALCAM,ALDH1A3,AP2A2,APCDD1,APCS,APOB,APOD,BAMBI,BGN,BMPR1A,BMPR2,BUB1,C6,C8A,C9,CADM1,CD200,CD274,CDH11,CNP,CNTFR,CPD,CPE,CPN1,CSF3,DIXDC1,DLK1,DOCK9,DUT,ECM1,EFNB1,EGFR,ENTPD1,EPHA5,EPHB2,ERBB3,F2,FABP4,FGA,FGFR3,FUT5,FUT8,GOLM2,GPNMB,GSN,GZMA,HAVCR2,HHIP,HNF4A,HPGDS,IGF1R,IGFBP2,IL1A,IL1RAP,IL7,IRF1,ITGB7,JAM2,KDR,KLK8,KLRC3,L1CAM,LAMB1,LAMC2,LCT,LRP1,LYZ,MET,MMP16,MPZ,MYZAP…
Covariates: BMI categorical	voltage-gated calcium channel	complex	Inhibited	-2.663	0.0487	ACHE,ADAM11,ADAM22,ADAM23,ADAM9,ADAMTS6,ADAMTSL1,ADRM1,ALDOA,ALK,AMIGO2,ANKRD46,ANXA2,APCS,APEX1,APOD,APOL1,ARF6,AZGP1,B3GALT6,BCAN,BLMH,BMPR1A,BOC,BTC,C2,C6,C9,CA10,CADM1,CALN1,CBLN4,CCL18,CCL25,CCL5,CD274,CD36,CD5L,CDCP1,CDH15,CGA,CGB1/CGB2,CHRD,CHST2,CNP,CNTFR,COCH,CPE,CPVL,CSF3,CST7,CXCL13,DAG1,DCBLD2,DDR1,DEFB119,DIXDC1,DKK3,DLD,DLL1,DMPK,DNAJB2,DNASE1L2,DOCK9,DRAXIN,DUT,EGFR,EHF,ENDOU,ENO1,…
Covariates: BMI categorical	SCF	complex	Activated	2.744	0.0283	AGT,ALDOA,ANXA2,APCDD1,APEX1,ATG4B,ATG5,AXL,AZGP1,BID,BLMH,C9,CD14,CD274,CDH11,CDKN2D,COL18A1,COL6A1,CXCL16,DAG1,DCN,DNASE1L2,EGFR,ENO1,EPO,ERCC4,ESM1,FAS,FGA,FTL,GABARAPL1,GAS1,GRIA4,HAVCR2,HBE1,HSPA8,HTATIP2,ICAM1,IFNGR1,IGDCC3,IGF2R,IL1A,IL27,IL32,IRF1,ISG15,ITGB1,JAG1,KIRREL3,LHB,LIFR,MAP1LC3B,MDH1,MET,MMP16,NGF,NOTCH1,NPPB,NPTX2,NR3C2,NR4A1,NRP2,PLAUR,POMC,PRDX3,RCAN1,RPS7,SAA1,SAP18,SELE,SE…
Covariates: BMI categorical	JUN:FOS:IGFBP7 Gene	complex	Inhibited	-3.414	0.0006	ADAMTS6,AGT,APEX1,ARTN,BLMH,CCL5,CD14,CDH11,CGA,CHL1,COL18A1,COL6A1,CSF1,CSF3,CXCL16,DOCK9,EGFR,ENO1,ERCC4,FABP4,FAS,FGA,FTL,GALNT1,GAS1,GPT,HTATIP2,ICAM1,IGDCC3,IGF1R,IGF2R,IGFBP2,IL1A,IL27,KDR,KIRREL3,LHB,MET,MPZ,NGF,NPPB,NPTX2,NR3C2,NR4A1,PLAUR,RPS7,SAA1,SAP18,SEMA3E,SOD2,STAT1,STIM1,TAC1,TAFA1,TGFB1,TNC,TNFRSF11B,YWHAZ
Covariates: BMI categorical	CYP4F2	enzyme	Inhibited	-4.557	0.0208	ACP2,ACP6,ADAM12,ADAM9,ADAMTS6,ADCYAP1,ADM,ADRM1,ADSL,AKR1B1,ALK,AMIGO2,ANGPTL1,AP2A2,APBB3,APLP2,APOL1,ARRDC3,ARTN,B3GALT6,B4GALT6,BLMH,BMPR2,BST1,BTC,C2,C8A,CA10,CALN1,CBLN4,CCK,CCL18,CCL25,CCL4L1/CCL4L2,CD14,CD55,CD5L,CDCP1,CDKN2D,CFP,CHGA,CHL1,CLEC1B,CNP,CNTFR,CNTN1,COCH,COL18A1,CPD,CPE,CPM,CPN1,CSGALNACT2,CST4,CST8,CTSO,CXCL13,CXCL16,DAG1,DCBLD2,DDR1,DIXDC1,DNAJA2,DNAJB11,DNAJB2,DNAJB9,DNASE…
Covariates: BMI categorical	sorafenib analog BB1	chemical drug	Activated	2.325	0.0023	ACHE,ADAMTSL2,ANXA2,APLP2,B3GLCT,BAMBI,BGLAP,CBLN4,CD36,CDH15,CHGA,CRELD1,DCBLD2,DLG4,DNAJB11,EGFR,EPO,FABP4,FAM171A1,FGF1,FGFR3,FGFRL1,FLRT1,FSTL4,GDI2,GFRA2,GPNMB,GRIA4,HAVCR2,HGF,IGF1R,IL27,ITGB1,KDR,KIAA1549L,LHB,LIFR,MET,MXRA8,NEGR1,NGF,NR4A1,NRG3,NRP2,NTRK3,PDIA3,PDIA4,PDIA6,PLAUR,PLXNB2,POSTN,RET,RPS3,RPS6KA5,RTN4R,SELE,SOD2,STIM1,SYNCRIP,SYT5,SYT9,TFPI2,TGFB1,TIAM1,TMOD1,TNC,TNFRSF10B,TNF…
Covariates: BMI categorical	ATF2	transcription regulator	Inhibited	-4.041	0.0296	ADAMTS6,AGT,APEX1,ARTN,ATG5,BGN,BLMH,CD14,CD36,CD55,CDH11,CGA,CHL1,CHRD,COL18A1,COL6A1,CSF1,CSF3,CXCL16,CXCL9,DOCK9,EGFR,ENO1,ENTPD1,ERCC4,FGA,FTL,GALNT1,GAS1,GPT,HNF4A,HTATIP2,ICAM1,IGDCC3,IGF1R,IGF2R,IGFBP2,IL1A,IL27,IL32,ITGB7,KDR,KIRREL3,KLK3,LEP,LHB,MET,MIF,MPZ,NCAM1,NGF,NOTCH3,NPPB,NPTX2,NR3C2,PLAUR,POSTN,RCAN1,RPS7,SAA1,SAP18,SELE,SEMA3E,SOD2,STAT1,STIM1,TAC1,TAFA1,TGFB1,TNC,TNFRSF10B,TNFR…
Covariates: BMI categorical	SCIN	other	Inhibited	-2.566	0.0095	ADAMTS6,AGT,APEX1,APOB,APOD,ARTN,ATG5,BLMH,CD14,CDH11,CGA,CHL1,COL18A1,COL6A1,CRP,CSF1,CSF3,CXCL16,DOCK9,EGFR,ENO1,ERCC4,FABP4,FGA,FTL,GALNT1,GAS1,GPT,GSN,HTATIP2,ICAM1,IGDCC3,IGF1R,IGF2R,IGFBP2,IL1A,IL27,ITGB1,KDR,KIRREL3,LEP,LHB,MET,MIF,MPZ,NGF,NPPB,NPTX2,NR3C2,NR4A1,PDIA3,PLAUR,RET,RPS7,SAA1,SAP18,SELE,SEMA3E,STAT1,STIM1,TAC1,TAFA1,TGFB1,TNC,TNFRSF10B,TNFRSF11B,YWHAZ
Covariates: BMI categorical	silicon phthalocyanine	chemical drug	Activated	3.179	0.0402	ACP2,ADAM22,ADAM23,ADAM9,ADCYAP1,ADSL,AGT,ALCAM,ALDH1A3,ALK,ALKBH5,AMIGO2,ANGPTL1,ANXA2,APCS,APOD,APOL1,ARTN,AZGP1,B3GALT6,BCAN,BMP6,BOC,C1QL1,C2,C6,C9,CALN1,CCK,CCL18,CCL25,CD177,CD200,CD36,CD5L,CDC42,CDCP1,CDH3,CFB,CFP,CHGA,CHL1,CHRD,CILP2,CLEC5A,CNTFR,CNTN1,COL6A1,CPN1,CPVL,CST4,CXCL16,DDR1,DIXDC1,DKK3,DLG4,DNAJA2,DNAJB1,DNASE1L2,DOCK9,DRAXIN,DSCAM,EDA,EEF1B2,EFNA3,EGFR,EHF,ENO1,EPHA10,EPHA4,E…
Covariates: BMI categorical	MC2R	G-protein coupled receptor	Inhibited	-4.371	0.0235	ACP2,ACP6,ADAM12,ADAM9,ADAMTS6,ADCYAP1,ADM,ADRM1,ADSL,AKR1B1,ALK,AMIGO2,ANGPTL1,AP2A2,APBB3,APLP2,APOL1,ARRDC3,ARTN,B3GALT6,B4GALT6,BLMH,BMPR2,BST1,BTC,C2,C8A,CA10,CALN1,CBLN4,CCK,CCL18,CCL25,CCL4L1/CCL4L2,CD14,CD55,CD5L,CDCP1,CDKN2D,CFP,CHGA,CHL1,CLEC1B,CNP,CNTFR,CNTN1,COCH,COL18A1,CPD,CPE,CPM,CPN1,CSGALNACT2,CST4,CST8,CTSO,CXCL13,CXCL16,DAG1,DCBLD2,DDR1,DIXDC1,DNAJA2,DNAJB11,DNAJB2,DNAJB9,DNASE…
Covariates: BMI categorical	PKA	complex	Inhibited	-4.537	0.0443	ACHE,ACP2,ACP6,ADAM12,ADAM9,ADAMTS6,ADCYAP1,ADM,ADRM1,ADSL,AKR1B1,ALK,AMIGO2,ANGPTL1,AP2A2,APBB3,APLP2,APOL1,ARRDC3,ARTN,B3GALT6,B4GALT6,BGN,BLMH,BMPR2,BTC,C2,C8A,CA10,CALN1,CBLN4,CCK,CCL18,CCL25,CCL4L1/CCL4L2,CD14,CD55,CD5L,CDCP1,CDKN2D,CFP,CHGA,CHL1,CLEC1B,CNP,CNTFR,CNTN1,COCH,COL18A1,CPD,CPE,CPM,CPN1,CSGALNACT2,CST4,CST8,CTSO,CXCL13,CXCL16,CXCL9,DAG1,DCBLD2,DDR1,DIXDC1,DNAJA2,DNAJB11,DNAJB2,DN…
Covariates: BMI categorical	Collagen type VI	complex	Inhibited	-2.458	0.0213	ACP2,ADM,ALCAM,ALDH1A3,ALDOA,APLP2,B3GALT6,BAMBI,BGLAP,BGN,BID,C6,CCL5,CD274,CD36,CDH11,CNTFR,CPD,CPM,CSF3,DIXDC1,DLK1,DUT,EGFR,EPHA5,EPHB2,EPO,ERBB3,FABP4,FAS,FHIT,FOXM1,GOLM2,GPC1,GPNMB,HHIP,IGF1R,IL1A,IL32,IL7,INSR,KDR,KLRC3,LAMB1,LAMC2,LEP,MMP16,MPZ,MUC1,NCAM1,NOTCH1,NOTCH3,NR4A1,NRP2,PGM1,PLAUR,RAD23A,REG3A,RSPO3,SEMA6A,SOD2,ST3GAL6,STAT1,STIM1,TGFB1,TMEM106B,TMX3,TNFRSF11A,TNFRSF11B,TNFRSF1…
Covariates: BMI categorical	AP1 (family)	group	Inhibited	-3.515	0.0013	ADAMTS6,AGT,APEX1,ARTN,BLMH,CCL5,CD14,CDH11,CGA,CHL1,COL18A1,COL6A1,CSF1,CSF3,CXCL16,DOCK9,EGFR,ENO1,ENTPD1,ERCC4,FABP4,FAS,FGA,FTL,GALNT1,GAS1,GPT,HTATIP2,ICAM1,IGDCC3,IGF1R,IGF2R,IGFBP2,IL1A,IL27,KDR,KIRREL3,LHB,MET,MPZ,NGF,NPPB,NPTX2,NR3C2,NR4A1,PLAUR,RPS7,SAA1,SAP18,SEMA3E,SOD2,STAT1,STIM1,TAC1,TAFA1,TGFB1,TNC,TNFRSF11B,YWHAZ
Covariates: BMI categorical	LZTS2	other	Activated	2.357	0.0176	ACP2,ADM,ALCAM,ALDH1A3,APLP2,B3GALT6,BAMBI,BGLAP,BGN,BID,C6,CCL5,CD274,CD36,CDH11,CNTFR,CPD,CPM,CSF3,DIXDC1,DLK1,DUT,EGFR,EPHA5,EPHB2,EPO,ERBB3,FABP4,FAS,FHIT,FOXM1,GOLM2,GPC1,GPNMB,HHIP,IGF1R,IL1A,IL32,IL7,INSR,KDR,KLRC3,LAMB1,LAMC2,LEP,MMP16,MPZ,MUC1,NCAM1,NOTCH1,NOTCH3,NR4A1,NRP2,PGM1,PLAUR,RAD23A,REG3A,RSPO3,SEMA6A,SOD2,ST3GAL6,STAT1,STIM1,TGFB1,TMEM106B,TMX3,TNC,TNFRSF11A,TNFRSF11B,TNFRSF1A,…
Covariates: BMI categorical	OIP5-AS1	other	Inhibited	-2.692	0.0175	ACP2,ADM,ALCAM,ALDH1A3,APLP2,B3GALT6,BAMBI,BGLAP,BGN,BID,C6,CD36,CDH11,CNTFR,CPD,CPM,CSF3,DIXDC1,DLK1,DLL1,DUT,EGFR,EPHA5,EPHB2,EPO,ERBB3,FABP4,FAS,FHIT,FOXM1,GOLM2,GPC1,GPNMB,HHIP,IGSF8,IL1A,IL32,IL7,INSR,ISG15,KDR,KLK3,KLRC3,L1CAM,LAMB1,LEP,MMP16,MPZ,MUC1,NCAM1,NOTCH1,NOTCH3,NR4A1,PGM1,PLAUR,RAD23A,REG3A,RSPO3,SEMA6A,SOD2,ST3GAL6,STAT1,STIM1,TGFB1,TMEM106B,TMX3,TNC,TNFRSF10B,TNFRSF11A,TNFRSF11B…
Covariates: BMI categorical	CK2	complex	Inhibited	-4.536	0.0285	ACP2,ADAM23,ADAM9,ADAMTS6,ADCYAP1,ADSL,AGAP3,AKR1B1,ALK,AMIGO2,ANXA2,APCS,APLP2,APOB,APOD,APOL1,ATG4B,ATG5,AZGP1,B4GALT6,BID,BLMH,BMP6,BMPR1A,BMPR2,C1QL1,C6,CA10,CALN1,CBLN4,CCL18,CD177,CD200,CD58,CD5L,CDH15,CFB,CFP,CHGA,CHRD,CHRDL2,CLEC4M,CLEC5A,CNTFR,CNTN1,COCH,COMMD7,CPE,CRIM1,CSF1,CSNK2A2,CTSO,DDR1,DIXDC1,DLD,DMKN,DNAJA2,DNAJB9,DOC2B,DRAXIN,ECI2,ECM1,EDA,EFNA3,EFNA5,EFNB1,ENPP5,EPHA4,EPHB6,EP…
Covariates: BMI categorical	FOSL2	transcription regulator	Activated	3.201	0.0029	ADAMTS6,APEX1,ARTN,BGLAP,BLMH,CD14,CDH11,CGA,CHL1,CHRD,COL18A1,COL6A1,CSF1,CSF3,CXCL16,DOCK9,EGFR,ENO1,ERCC4,FABP4,FAS,FGA,FTL,GALNT1,GAS1,GPT,HTATIP2,ICAM1,IGDCC3,IGF1R,IGF2R,IGFBP2,IL1A,IL27,KDR,KIRREL3,KLK3,LEP,LHB,MET,MPZ,NGF,NPPB,NPTX2,NR3C2,NR4A1,PLAUR,RPS7,SAA1,SAP18,SELE,SEMA3E,SOD2,STAT1,STIM1,TAC1,TAFA1,TGFB1,TNC,TNFRSF11B,YWHAZ
Covariates: BMI categorical	fludrocortisone	chemical drug	Activated	5.11	0.0337	ADAM12,ADAM9,ADAMTS1,ADAMTS6,ADAMTSL1,ADCYAP1,ADM,ADSL,AGT,ALCAM,ALK,ALKBH5,APBB3,APCDD1,APOD,APOL1,ARF6,ARRDC3,ARTN,ATG4B,B3GALT6,B4GALT3,BCAN,BCHE,BGLAP,BLMH,BMPR1A,BOC,BTC,C2,C8A,C9,CA10,CADM1,CALN1,CCK,CCL18,CCL5,CD177,CD200,CD55,CD5L,CDC42,CGA,CHGA,CHRD,CHST2,CLEC1B,CLTC,CNP,CNTFR,COCH,COMMD7,CRIM1,CSGALNACT2,CSNK2A2,CST4,CST7,DCBLD2,DEFB119,DIXDC1,DLK1,DNAJA2,DNAJB11,DNAJB2,DNER,DNM2,DOC2B,…
Covariates: BMI categorical	levonorgestrel	chemical drug	Activated	3.255	0.0069	ADCYAP1,ADM,ALDH1A3,APCDD1,ARTN,BAMBI,BGN,BMP6,BMPR1A,BMPR2,BTC,BUB1,C2,CADM1,CD177,CD36,CD59,CFB,CGA,CPM,CSF1,DSCAM,EFNA3,EPHA1,EPHB6,ESM1,FABP4,FAS,FGFRL1,FLRT2,FLRT3,GAS1,GHRL,GPC1,ICAM1,IFNGR1,IGF1R,IL17RB,IL18R1,IL1A,IL1R2,IL7,INSR,ISG15,ITGB1,LHB,MMP19,MPZ,NLGN1,NR3C2,NR4A1,NTN1,NTRK2,OXT,PAPPA,PGRMC1,PLAUR,POSTN,PPIF,SCUBE1,SELE,SEMA3E,STAT1,STMN2,TAC1,TENM2,TENM4,TFF1,TFPI2,TGFB1,TMOD1,TN…
Covariates: BMI categorical	R 59022	chemical drug	Activated	2.492	0.0479	ACP2,ADAMTS6,ADM,APEX1,APLP2,ARTN,ATG5,AXL,B3GALT6,BGLAP,BGN,BID,CCL5,CD14,CD274,CD36,CDH11,CGA,CHL1,CPD,CPM,CSF1,CSF3,CXCL16,DOCK9,EGFR,EPO,ERBB3,FABP4,FAS,FHIT,FOXM1,FTL,GALNT1,GPC1,GPT,HNF4A,ICAM1,IFNAR1,IGF2R,IGFBP2,IL1A,IL32,INSR,ITGB7,JAG1,JAM2,KDR,L1CAM,LAMB1,LAMC2,LEP,LHB,MET,MPZ,MUC1,NOTCH1,NRP2,PLAUR,POSTN,SAA1,SELE,ST3GAL6,STAT1,STIM1,TGFB1,TMEM106B,TMX3,TNC,TNFRSF10B,TNFRSF11A
Covariates: BMI categorical	MC3R	G-protein coupled receptor	Inhibited	-4.645	0.0443	ACHE,ACP2,ADAM9,ADAMTS6,ADAMTSL1,ADGRE2,ADSL,ALK,ALKBH5,ANGPTL1,ANKRD46,APLP2,APOD,ARHGEF25,ARRDC3,ATG4B,B3GALT6,B4GALT6,BCAN,BLMH,BMPR2,BOC,BTC,C2,C8A,C9,CA10,CADM1,CALN1,CCK,CCL5,CD14,CD177,CD274,CD5L,CDC42,CDCP1,CFHR1,CHRD,CNP,CNTFR,CNTN1,CPE,CPM,CPN1,CST4,CTSO,CXCL9,DCBLD2,DDR1,DEFB119,DIXDC1,DKK3,DLL1,DMKN,DMPK,DNAJA2,DNAJB1,DNAJB11,DNAJB2,DNAJB9,DNASE1L2,DNER,DOCK9,DRAXIN,DSCAM,ECM1,EDA,EEF…
Covariates: BMI categorical	quisqualic acid	chemical - endogenous non-mammalian	Inhibited	-2.91	0.0414	ADAMTS6,ADM,AGT,ALDH1A3,APEX1,ARTN,BAMBI,BID,CCL5,CD14,CD274,CDH11,CFB,CGA,CHL1,COL18A1,CRP,CSF1,CSF3,CXCL16,CXCL9,CYP3A4,DLG4,DOCK9,EGFR,EHF,ERBB4,FABP4,FTL,GALNT1,GJD2,GPT,ICAM1,IFNW1,IGF1R,IGF2R,IGFBP2,IGHE,IL1A,IL27,IL32,IRF1,ITGB1,JAG1,KDR,LHB,MBL2,MET,MPZ,NGF,NOTCH1,NPPB,NR4A1,NTRK2,PLAUR,PPIF,SELE,SOD2,SPARCL1,STAT1,STIM1,TGFB1,TNC,TNFRSF10B,TNFRSF11B,TNFRSF1A,VSNL1,XRCC6
Covariates: BMI categorical	TCF	group	Inhibited	-3.108	0.0294	A1CF,ALCAM,ALDH1A3,AP2A2,APCDD1,APCS,APOB,APOD,BAMBI,BGLAP,BMPR1A,C6,C8A,C9,CADM1,CCL5,CD274,CDH11,CGA,CNP,CNTFR,CPD,CPN1,CSF3,DIXDC1,DLK1,DOCK9,DUT,EFNB1,EGFR,ENTPD1,EPHA5,EPHB2,ERBB3,F2,FABP4,FGA,FUT5,FUT8,GDI2,GOLM2,GPNMB,GSN,HAVCR2,HHIP,HNF4A,HPGDS,IGF1R,IGFBP2,IL18R1,IL1A,IL1RAP,IL7,IRF1,ITGB7,JAM2,KDR,KLK8,KLRC3,L1CAM,LAMB1,LAMC2,LCT,LHB,LRP1,MMP16,MPZ,MUC1,NCAM1,NFASC,NID2,NPTX2,NR4A1,NTRK…
Covariates: BMI categorical	CDC34	enzyme	Activated	2.79	0.0465	ALCAM,ALDH1A3,APCDD1,AXL,AZGP1,BAMBI,BGLAP,BGN,C6,C9,CCL5,CD274,CDH11,CDH3,CDKN2D,CNTFR,CSF3,DAG1,DCN,DIXDC1,DLK1,DNASE1L2,DUT,EGFR,EPHA5,EPHB2,EPO,ESM1,FAS,FOXM1,GOLM2,GPNMB,GRIA4,HBE1,HHIP,HSPA8,ICAM1,IGF2R,IL1A,IL7,IRF1,ISG15,ITGB1,KDR,KLRC3,L1CAM,LAMB1,LAMC2,LIFR,MMP16,MPZ,NCAM1,NGF,NOTCH3,NR4A1,NRP2,PGM1,PLAUR,RAD23A,RCAN1,REG3A,RSPO3,SEMA6A,SOD2,SPOCK1,STAT1,TAC1,TENM4,TNC,TNFRSF11B,TNFRSF1…
Covariates: BMI categorical	FHL1	other	Activated	3.25	0.0294	AGT,ALDOA,ALKBH5,AXL,BGLAP,BGN,BID,BMPR2,CCL25,CCL5,CD14,CD274,CDCP1,CHST1,CSF3,CXCL13,CXCL16,DAG1,DLD,DLK1,EFNA3,EGFR,ENO1,EPO,ERBB3,ERBB4,FAS,FGF1,GHR,ICAM1,IGF1R,IL27,IL7,IRF1,ITGB1,JAG1,KDR,LEP,LIFR,LTF,LYZ,MET,MIF,MPO,MPZ,MUC1,NEO1,NGF,NOTCH1,NOTCH3,NR4A1,NRP2,NTN1,NTRK2,PCDH10,PDIA3,PLAUR,PLOD2,PPIA,REG3A,RET,SELE,SOD2,STAT1,TEK,TGFB1,TNC,TNFRSF11B,TPI1
Covariates: BMI categorical	epalrestat	chemical drug	Activated	4.591	0.0144	ADAM11,ADAM9,ADAMTS6,ADAMTSL1,ADCYAP1,ADM,ADSL,AKR1B1,ALCAM,ALK,ALKBH5,APBB3,APCDD1,APOD,ARF6,ARRDC3,ARTN,B3GALT6,B4GALT3,BCAN,BCHE,BLMH,BMPR1A,BOC,BTC,C2,C8A,C9,CA10,CADM1,CALN1,CCK,CCL18,CD177,CD200,CD36,CD55,CD5L,CDC42,CGA,CHGA,CHRD,CHST2,CLEC1B,CLTC,CNP,CNTFR,COCH,COMMD7,CRIM1,CSGALNACT2,CSNK2A2,CST4,CST7,DCBLD2,DEFB119,DIXDC1,DLD,DLK1,DNAJB11,DNASE1L2,DNM2,DOC2B,DRAXIN,ECI2,EDA,EEF1B2,EFNA3,…
Covariates: BMI categorical	decitabine	chemical drug	Inhibited	-3.761	0.0057	ACHE,ADAM12,ADAM23,ADAMTS1,ALK,ANXA2,BID,BMP6,BMPR1A,BMPR2,BTN2A1,CADM1,CCL5,CD59,CDH11,CDH3,CDKN2D,CNTN1,CRTAC1,EFNA3,EFNB1,EGFR,EHF,EPHB6,EPO,FAS,FGFR3,FLRT3,GAD1,GFRA1,GRB2,GSN,HERC1,HNF4A,ICAM1,IGFBP2,IL1RAP,ISG15,JAG1,KLK8,L1CAM,LARGE1,LRP8,LY96,NCAM1,NECTIN2,NFASC,NOTCH1,NPTX1,NPTX2,NRXN1,NTRK1,PCDH10,PCDH9,PDE9A,PLCB1,PTPRD,RAF1,RET,RGMA,SMYD2,SPOCK1,STAT1,STMN2,TENM2,TFF1,TFPI2,TIAM1,TNC,…
Covariates: BMI categorical	cadherin	group	Activated	2.324	0.0094	AGT,ALCAM,ALDH1A3,BAMBI,BGLAP,BGN,C6,CCL5,CD274,CDC42,CDH11,CDH15,CDH3,CNTFR,CSF3,DIXDC1,DLK1,DUT,EPHA5,EPHB2,ERBB3,ERBB4,FAS,GOLM2,GPNMB,HHIP,IL1A,IL6ST,IL7,ITGB1,KDR,KLRC3,L1CAM,LAMB1,LAMC2,LYZ,MMP16,MMP19,MPZ,NCAM1,NOTCH3,NR4A1,NRP2,OLFM1,PGM1,PLAUR,PTPRU,RAD23A,REG3A,RSPO3,SEMA6A,STAT1,TEK,TFF1,TGFB1,TIAM1,TNFRSF11B,TNFRSF1A,VSNL1,WIF1
Covariates: BMI categorical	PRI-724	chemical drug	Activated	3.457	0.0158	AGT,ALCAM,ALDH1A3,ATG5,AXL,BAMBI,BGLAP,BGN,C6,CCL5,CD274,CDCP1,CDH11,CGA,CNTFR,CSF1,CSF3,DIXDC1,DLK1,DUT,EGFR,EPHA5,EPHB2,EPO,ESAM,FABP4,FAS,FGFR3,GOLM2,GPNMB,HHIP,IL1A,IL7,IRF1,KDR,KLRC3,L1CAM,LAMB1,LAMC2,MMP16,MPO,MPZ,NCAM1,NOTCH3,NR4A1,NRP2,PGM1,PLAUR,RAD23A,REG3A,RSPO3,SELE,SEMA6A,STAT1,TGFB1,TNC,TNFRSF10B,TNFRSF11B,TNFRSF1A,VSNL1,WIF1
Covariates: BMI categorical	prexasertib	chemical drug	Inhibited	-3.515	0.0149	ADM,AGT,AXL,BGLAP,BGN,BLMH,CCL5,CD14,CD36,CDH11,CDKN2D,COL18A1,COL6A1,CSF3,CXCL16,EGFR,ENO1,ERCC4,FABP4,FAS,FGA,GAS1,GHRL,HTATIP2,ICAM1,IFNAR1,IGDCC3,IGF1R,IL1A,IL27,JAG1,KIRREL3,KLK3,LAMB1,LEP,LHB,LRP1,LY96,MET,MUC1,NGF,NPPB,NPTX2,NR3C2,NR4A1,PLAUR,POSTN,RPS7,SAP18,SEMA3E,STIM1,TAC1,TAFA1,TGFB1,TNFRSF10B,TNFRSF10D,TNFRSF11B,YBX1,YWHAZ
Covariates: BMI categorical	PRKX	kinase	Activated	3.046	0.0447	ADAM12,ADAM23,ADAM9,ADAMTS1,AGT,BGLAP,BGN,BMP6,CCK,CCL5,CD14,CD36,CD59,CDC42,COCH,COL6A1,CRP,CSF1,DLG4,DLL1,EGFR,EPO,ERBB3,ESM1,F2,FAS,FNDC5,GAS1,GHRL,HGF,HNF4A,IL27,ISG15,ITGB1,ITGB7,JAM2,KDR,KLK3,LAMB1,LEP,MMP19,MPO,NGF,NPPB,NR4A1,PLAUR,POMC,SEMA7A,SOD2,STAT1,STIM1,SYT9,TEK,TGFB1,TNC,VIP,WIF1
Covariates: BMI categorical	PLK	group	Activated	3.048	0.0106	AXL,BLMH,CCL5,CD14,CD274,CDH11,COL18A1,COL6A1,CRP,CSF3,CXCL16,ECM1,ENO1,ERCC4,F9,FAS,FNDC5,FOXM1,GAD1,GAS1,GNLY,GPNMB,HAVCR2,HTATIP2,ICAM1,IFNAR1,IFNGR1,IGDCC3,IGF1R,IL1A,IL27,ISG15,JAG1,KIRREL3,LEP,LHB,LILRB1,MET,NGF,NOTCH1,NPPB,NPTX2,NR3C2,NR4A1,PDCD5,PLAUR,PPP3R1,PRKCG,RCAN1,RPS7,SAP18,SCGN,SEMA3E,STIM1,TAC1,TAFA1,TNFRSF10D,TNFRSF11B,TNFRSF14,TNFRSF1A,UBE2C,YWHAZ
Covariates: BMI categorical	fenfluramine	chemical drug	Inhibited	-3.618	0.0003	AGT,BLMH,CCL5,CD14,CDH11,COL18A1,COL23A1,COL6A1,CSF3,CXCL16,DLG4,EGFR,ENO1,ERCC4,FGA,GAS1,GPNMB,HTATIP2,ICAM1,IGDCC3,IL1A,IL27,KIRREL3,LEP,LHB,MET,NELL1,NGF,NPPB,NPTX2,NR3C2,NR4A1,PLAUR,POMC,RPS7,SAP18,SEMA3E,STAB1,STIM1,TAC1,TAFA1,TGFB1,TNFRSF11B,YWHAZ
Covariates: BMI categorical	PP-121	chemical drug	Activated	2.309	0.0071	AKR1B1,ALCAM,ANXA2,ATG5,CD14,CD274,CD36,CGA,CLTC,CNP,CSF1,CSF3,DAG1,DLG4,ENO1,FABP4,FAS,FGFR3,HAVCR2,ICAM1,IGF1R,IL1A,IRF1,ISLR2,KLK3,LEP,LHB,MAP1LC3B,MDH1,MDH2,MUC1,NCAM1,NOTCH1,NR4A1,PGRMC1,PLAUR,POSTN,SELE,SERPINB1,STX12,TEK,TFF1,TFPI2,TGFB1,TNC,TNFRSF11A,UBE2C,VIP
Covariates: BMI categorical	dextroamphetamine	chemical drug	Inhibited	-3.434	0.0065	AGT,AXL,BGLAP,BGN,BLMH,CCL5,CD14,CDH11,COL18A1,COL6A1,CSF3,CXCL16,DLG4,EGFR,ENO1,ERCC4,FABP4,FAS,FGA,GAS1,GPNMB,HTATIP2,ICAM1,IFNAR1,IGDCC3,IL27,JAG1,KIRREL3,LAMB1,LHB,MET,MUC1,NELL1,NGF,NPPB,NPTX2,NR3C2,NR4A1,NRXN1,OXT,PLAUR,POMC,POSTN,RPS7,SAP18,SEMA3E,STAT1,STIM1,TAC1,TAFA1,TNC,TNFRSF11B,YWHAZ
Covariates: BMI categorical	RADIL	other	Inhibited	-2.101	0.0351	ADAMTSL1,AMIGO2,AXL,BCAN,BGLAP,BGN,BID,BMPR1A,CD14,CD200,CD36,CDCP1,CRP,CSF3,CXCL9,DCBLD2,DDR1,DLD,EGFR,EPHB2,EPO,ERBB3,FABP4,FAM171A1,FAS,FGF1,FGFR3,ICAM1,IFNAR1,IGF1R,IRF1,ITGB7,JAG1,KDR,LAMB1,LEP,LHB,LIFR,LRP8,MET,MMP19,MUC1,NGF,NPPB,NR4A1,PAPPA,PLAUR,POSTN,RET,RPS6KA5,SERPINB1,SPON1,STAT1,TFPI2,TGFB1,TIAM1,TNC,TNFRSF10B
Covariates: BMI categorical	(NPAS4:ARNTL,NPAS4:ARNT,NPAS4:ARNT2):FOS gene	complex	Inhibited	-4.009	0.0041	ADM,AGT,AKR1B1,ALDOA,BAMBI,BLMH,BST1,CCL5,CD14,CD274,CDCP1,CDH11,CDH3,COL18A1,COL6A1,CSF3,CXCL16,DLL1,EGFR,ENO1,EPO,ERCC4,FGA,FHIT,GPT,HTATIP2,ICAM1,IGDCC3,IL1A,IL27,KCNE5,KIRREL3,KLK3,LIFR,LTF,MET,NGF,NPPB,NPTX2,NR3C2,NR4A1,PLAUR,PLCB1,POSTN,RPS7,SAP18,SEMA3E,STIM1,SYT9,TAC1,TAFA1,TGFB1,TNFRSF11B,TPI1,ULBP3,YWHAZ
Covariates: BMI categorical	ELK1	transcription regulator	Inhibited	-2.562	0.0116	AGT,APOB,BLMH,BMPR2,CCL5,CD14,CD177,CDH11,CGA,COL18A1,COL6A1,CPM,CSF3,CXCL16,DMKN,ENO1,ERCC4,FGA,GAS1,GSN,HBE1,HTATIP2,ICAM1,IGDCC3,IL1A,IL27,ITGB1,JAM2,KDR,KIRREL3,LHB,LRP1,LTF,MET,NGF,NPPB,NPTX2,NR3C2,NR4A1,PGLYRP1,PLAUR,PLXDC2,RET,RPS7,SAP18,SELE,SEMA3E,STIM1,TAC1,TAFA1,TGFB1,TNFRSF10B,TNFRSF11B,WDR1,YWHAZ
Covariates: BMI categorical	mir-28 (includes others)	microRNA	Activated	2.832	0.0408	AGT,ALCAM,ALDH1A3,BAMBI,BGLAP,BGN,BID,C6,CCL5,CD274,CDH11,CNTFR,CRP,CSF3,DIXDC1,DLK1,DUT,EGFR,EPHA5,EPHB2,FAS,GOLM2,GPNMB,GSN,HAVCR2,HHIP,ICAM1,IL1A,IL7,ITGB1,KDR,KLRC3,L1CAM,LAMB1,LAMC2,LHB,MMP16,MPZ,NCAM1,NOTCH3,NPPB,NR4A1,NRP2,PGM1,RAD23A,REG3A,RSPO3,SEMA6A,SOD2,STAT1,TNFRSF11B,TNFRSF1A,UBE2C,VSNL1,WIF1
Covariates: BMI categorical	FOS (family)	group	Inhibited	-3.618	0.001	ADM,AGT,AXL,BGLAP,BLMH,CCL5,CD14,CD274,CDH11,COL18A1,COL6A1,CSF3,CXCL16,DOCK9,ENO1,EPHB2,ERCC4,FAS,FGA,GAS1,HTATIP2,ICAM1,IGDCC3,IL1A,IL27,KIRREL3,LEP,LHB,MET,NGF,NPPB,NPTX2,NR3C2,NR4A1,PLAUR,RPS7,SAP18,SEMA3E,STIM1,TAC1,TAFA1,TGFB1,TNFRSF11B,YWHAZ
Covariates: BMI categorical	APPL1	other	Inhibited	-2.219	0.0495	ACACB,ACP2,ADM,APLP2,ATG5,B3GALT6,BGLAP,BID,CD274,CPD,CPM,CRP,CSF3,CYP3A4,DLL1,EPO,ERBB3,FABP4,FAS,FHIT,FOXM1,GPC1,ICAM1,IGF1R,IL1A,IL27,IL32,INSR,ISG15,KDR,L1CAM,LAMC2,LEP,LHB,MPO,MUC1,NOTCH1,NRP2,PLAUR,RIPK2,ST3GAL6,STAT1,STIM1,STX1A,TGFB1,TMEM106B,TMX3,TNC,TNFRSF11A,VIP,WIF1,YBX1
Covariates: BMI categorical	FOS gene:SRF:ELK1	complex	Inhibited	-2.828	0.0044	AGT,BLMH,BMPR2,CCL5,CD14,CD177,CDH11,COL18A1,COL6A1,CPM,CSF3,CXCL16,DMKN,ENO1,ERCC4,FGA,GAS1,GSN,HTATIP2,ICAM1,IGDCC3,IL1A,IL27,ITGB1,JAM2,KDR,KIRREL3,LHB,LRP1,LTF,MET,NGF,NPPB,NPTX2,NR3C2,NR4A1,PGLYRP1,PLAUR,PLXDC2,RPS7,SAP18,SEMA3E,STIM1,TAC1,TAFA1,TGFB1,TNFRSF10B,TNFRSF11B,WDR1,YWHAZ
Covariates: BMI categorical	CCS	enzyme	Inhibited	-2.714	0.0096	ADM,AGT,ALDOA,ALKBH5,APEX1,AXL,BGN,BID,CCL5,CD14,CD274,CD36,CDCP1,CGA,CSF1,EFNA3,ENO1,EPO,ERBB4,FAS,GHR,HGF,ICAM1,IGFBP2,IL1A,IL27,IL7,LEP,LIFR,MIF,MUC1,NOTCH1,NOTCH3,NR4A1,NTN1,NTRK2,PCDH10,PLAUR,PLOD2,PPIA,REG3A,REG4,RET,SOD2,STAT1,TGFB1,TNFRSF10B,TNFRSF11B,TPI1
Covariates: BMI categorical	SOX11	transcription regulator	Activated	2.474	0.0378	ADAM9,ALCAM,ALDH1A3,BAMBI,BGLAP,BGN,BMPR1A,C6,CCL5,CD274,CD58,CDH11,CDH15,CNTFR,CSF3,DIXDC1,DLK1,DRAXIN,DUT,EGFR,EPHA5,EPHB2,ERBB4,FAS,FGFR3,GOLM2,GPNMB,HHIP,IL1A,IL6ST,IL7,ITGB1,KLK11,KLRC3,L1CAM,LAMB1,LAMC2,MAPK8,MMP16,MPZ,NCAM1,NOTCH3,NR4A1,NRP2,NTN1,PGM1,PLAUR,POSTN,RAD23A,REG3A,RSPO3,SEMA6A,STAT1,TGFB1,TIAM1,TNFRSF11B,TNFRSF1A,VSNL1,WIF1
Covariates: BMI categorical	vanoxerine	chemical drug	Inhibited	-3.124	0.0004	AGT,BLMH,CCL5,CD14,CDH11,COL18A1,COL6A1,CSF3,CXCL16,DLG4,ENO1,ERCC4,FGA,GAS1,HTATIP2,ICAM1,IGDCC3,IL1A,IL27,KIRREL3,LHB,MET,NGF,NPPB,NPTX2,NR3C2,NR4A1,PLAUR,RPS7,SAP18,SEMA3E,STIM1,TAC1,TAFA1,TGFB1,TNFRSF11B,YWHAZ
Covariates: BMI categorical	NCK	group	Inhibited	-2.897	0.0032	AGT,BLMH,CCL5,CD14,CD274,CDH11,COL18A1,COL6A1,CSF3,CXCL16,ENO1,ERCC4,FGA,GAS1,HTATIP2,ICAM1,IGDCC3,IL27,IRF1,ITGB1,KIRREL3,LHB,MET,NGF,NPPB,NPTX2,NR3C2,NR4A1,PLAUR,PLS1,RPS7,SAP18,SEMA3E,SERPINB1,STAT1,STIM1,TAC1,TAFA1,TGFB1,TNC,TNFRSF11B,UBE2C,YWHAZ
Covariates: BMI categorical	FOS	transcription regulator	Inhibited	-3.333	0.0007	AGT,BLMH,CCL5,CD14,CDH11,COL18A1,COL6A1,CSF3,CXCL16,ENO1,ERCC4,FGA,GAS1,HTATIP2,ICAM1,IGDCC3,IL1A,IL27,KIRREL3,LHB,MET,NGF,NPPB,NPTX2,NR3C2,NR4A1,PLAUR,RPS7,SAP18,SEMA3E,STIM1,TAC1,TAFA1,TGFB1,TNFRSF11B,YWHAZ
Covariates: BMI categorical	TNKS1BP1	other	Activated	3.883	0.0356	ALCAM,ALDH1A3,APEX1,BAMBI,BGLAP,BGN,C6,CCL5,CD274,CDH11,CGA,CNTFR,CSF1,CSF3,DIXDC1,DLK1,DUT,EGFR,EPHA5,EPHB2,ERBB3,FAS,GOLM2,GPNMB,HHIP,IL1A,IL7,KDR,KLRC3,L1CAM,LAMB1,LAMC2,MMP16,MPZ,NCAM1,NOTCH3,NR4A1,NRP2,PGM1,PLAUR,RAD23A,REG3A,RSPO3,SEMA3G,SEMA6A,STAT1,TGFB1,TNFRSF11B,TNFRSF1A,VSIR,VSNL1,WIF1
Covariates: BMI categorical	ZM 306416	chemical drug	Activated	3.571	0.0485	ANXA2,APLP2,BTC,CCL5,CDCP1,CGA,COL6A1,CSF1,CSF3,DAG1,EGFR,ENO1,ERBB4,FABP4,FAS,GDI2,GHR,GPC1,HAVCR2,IGF1R,IRF1,JAG1,KDR,LHB,LRP8,MET,MUC1,NOTCH1,NR4A1,NRP2,NSF,PCDHGA12,PLAUR,POMC,PPIA,SELE,SEMA7A,TEK,TFF1,TFPI2,TNC,TNFRSF10B,TNFRSF11A,TNFRSF11B,TPST1,VIP,VSIR,VWF,YWHAZ
Covariates: BMI categorical	pantoprazole	chemical drug	Inhibited	-3.151	0.045	ADCYAP1,AGT,ALDOA,APCS,APEX1,ARRDC3,BGLAP,CCL5,CGA,CRP,CSF1,CXCL13,DNAJB11,ECI2,ENTPD1,F2,FABP4,FTL,GHR,GPNMB,GPT,HBG1,HTATIP2,ICAM1,IFNGR2,IGFBP2,ISG15,ITGB7,KLK3,L1CAM,LYN,LYZ,M6PR,MAP1LC3B,MET,PDIA3,PDIA4,PDIA6,PREP,PSMD1,PSMD11,PSMD7,REG3A,REG4,SAA1,SOD2,SULT1E1,SYT5,TCN2,TGFB1,TKT,TMED2,TMEM106B,TNFRSF10B,TPI1,TXNRD1,UBB,VSNL1
Covariates: BMI categorical	SIRPG	other	Inhibited	-2.287	0.0181	ADAM9,ALDH1A3,ANKRD46,APLP2,BGLAP,BTC,CCL5,CD14,CD274,COL6A1,CSF1,CSF3,DCN,DOCK9,EGFR,ENDOU,ERBB3,FAS,FOXM1,FTL,GPT,ICAM1,IFNGR1,IGSF9B,IL1A,IL1RAP,IL6ST,ITGB1,LRP1,LTF,MAP1LC3B,MMP16,MUC1,NPPB,PLOD2,ROR1,RPS27A,STAT1,SULT1E1,TEAD4,TGFB1,THBS3,TIAM1
Covariates: BMI categorical	MRTFB	transcription regulator	Inhibited	-2.309	0.0224	ADAM9,ADM,ALCAM,ANKRD46,APLP2,CCL5,CD177,CD274,COL6A1,CRIM1,CSF1,CSF3,DCN,DMKN,DOCK9,EFNA5,EGFR,ENDOU,FAS,FLRT2,FOXM1,FTL,GAS1,ICAM1,IFNGR1,IL1A,IL1RAP,IL6ST,ISG15,ITGB1,LRP1,LTF,MAP1LC3B,MMP16,NEO1,NPPB,PGLYRP1,PLOD2,POSTN,RGMB,ROR1,RPS27A,STAT1,SULT1E1,TEAD4,TGFB1,THBS3,TIAM1
Covariates: BMI categorical	RANBP1	other	Inhibited	-2.287	0.0199	ADAM9,ALDH1A3,ANKRD46,APLP2,AXL,BGLAP,BTC,CCL5,CD14,CD274,COL6A1,CSF1,CSF3,DCN,DOCK9,EGFR,ENDOU,ERBB3,FAS,FOXM1,FTL,ICAM1,IFNGR1,IGSF9B,IL1A,IL1RAP,IL6ST,ITGB1,LRP1,LTF,MAP1LC3B,MMP16,MUC1,NPPB,PLOD2,ROR1,RPS27A,STAT1,SULT1E1,TEAD4,TGFB1,THBS3,TIAM1
Covariates: BMI categorical	GGTase I	complex	Inhibited	-2.287	0.0219	ADAM9,ALDH1A3,ANKRD46,APLP2,BGLAP,BTC,CCL5,CD14,CD274,COL6A1,CSF1,CSF3,DCN,DOCK9,EGFR,ENDOU,ERBB3,FAS,FOXM1,FTL,GPT,ICAM1,IFNGR1,IGSF9B,IL1A,IL1RAP,IL6ST,ITGB1,LRP1,LTF,MAP1LC3B,MMP16,MUC1,NPPB,PLOD2,ROR1,RPS27A,STAT1,SULT1E1,TEAD4,TGFB1,THBS3,TIAM1
Covariates: BMI categorical	MIGA1	other	Activated	2.287	0.0223	ADAM9,ALDH1A3,ANKRD46,APLP2,BGLAP,BTC,CCL5,CD14,CD274,COL6A1,CSF1,CSF3,DCN,DOCK9,EGFR,ENDOU,ERBB3,FAS,FOXM1,FTL,GPT,ICAM1,IFNGR1,IGSF9B,IL1A,IL1RAP,IL6ST,ITGB1,LRP1,LTF,MAP1LC3B,MMP16,MUC1,NPPB,PLOD2,ROR1,RPS27A,STAT1,SULT1E1,TEAD4,TGFB1,THBS3,TIAM1
Covariates: BMI categorical	ZBED5-AS1	other	Inhibited	-2.469	0.0209	ADAM9,ALDH1A3,ANKRD46,APLP2,BGLAP,BTC,CCL5,CD14,CD274,COL6A1,CSF1,CSF3,DCN,DOCK9,EGFR,ENDOU,ERBB3,FAS,FOXM1,FTL,ICAM1,IFNGR1,IGSF9B,IL1A,IL1RAP,IL6ST,ITGB1,LRP1,LTF,MAP1LC3B,MMP16,MUC1,NPPB,PLOD2,ROR1,RPS27A,STAT1,SULT1E1,TEAD4,TGFB1,THBS3,TIAM1
Covariates: BMI categorical	CHST11	enzyme	Activated	2.469	0.0231	ADAM9,ALDH1A3,ANKRD46,APLP2,BGLAP,BTC,CCL5,CD14,CD274,COL6A1,CSF1,CSF3,DCN,DOCK9,EGFR,ENDOU,ERBB3,FAS,FOXM1,FTL,ICAM1,IFNGR1,IGSF9B,IL1A,IL1RAP,IL6ST,ITGB1,LRP1,LTF,MAP1LC3B,MMP16,MUC1,NPPB,PLOD2,ROR1,RPS27A,STAT1,SULT1E1,TEAD4,TGFB1,THBS3,TIAM1
Covariates: BMI categorical	ZNF367	transcription regulator	Inhibited	-2.469	0.0227	ADAM9,ALDH1A3,ANKRD46,APLP2,BGLAP,BTC,CCL5,CD14,CD274,COL6A1,CSF1,CSF3,DCN,DOCK9,EGFR,ENDOU,ERBB3,FAS,FOXM1,FTL,ICAM1,IFNGR1,IGSF9B,IL1A,IL1RAP,IL6ST,ITGB1,LRP1,LTF,MAP1LC3B,MMP16,MUC1,NPPB,PLOD2,ROR1,RPS27A,STAT1,SULT1E1,TEAD4,TGFB1,THBS3,TIAM1
Covariates: BMI categorical	miR-210-3p (miRNAs w/seed UGUGCGU)	mature microRNA	Inhibited	-2.534	0.0486	ADM,AGT,ALDOA,ALKBH5,AXL,BGN,BID,CCL5,CD274,CDCP1,CSF1,EFNA3,ENO1,EPO,ERBB4,FAS,FGFRL1,GHR,HGF,IGFBP2,IL1A,IL27,IL7,LEP,LIFR,MET,MIF,MUC1,NOTCH1,NOTCH3,NPTX1,NR4A1,NTN1,NTRK2,PCDH10,PLAUR,PLOD2,PPIA,REG3A,RET,SOD2,STAT1,TGFB1,TNFRSF11B,TPI1
Covariates: BMI categorical	AMOT	other	Activated	2.534	0.0461	ADAM9,ALDH1A3,ANKRD46,APLP2,AXL,BGLAP,BTC,CCL5,CD14,CD274,COL6A1,CRIM1,CSF1,CSF3,DCN,DOCK9,EGFR,ENDOU,ERBB3,FAS,FOXM1,FTL,ICAM1,IFNGR1,IGSF9B,IL1RAP,IL6ST,ISG15,ITGB1,LRP1,LTF,MAP1LC3B,MMP16,MUC1,NPPB,PLOD2,ROR1,RPS27A,STAT1,SULT1E1,TEAD4,TGFB1,THBS3,TIAM1,TNFRSF1A
Covariates: BMI categorical	NPM1	transcription regulator	Inhibited	-3.545	0.0005	ALK,BAMBI,CADM1,CDH11,CSF1,CSF3,DLL1,DNAJB2,ECM1,FOXM1,ICAM1,IL1A,IL6ST,IL7,JAG1,LAMC2,LTF,NR4A1,NTRK2,PLOD2,RELT,SEMA6A,SOD2
Covariates: BMI categorical	N-(3-benzylthiazol-2(3H)-ylidene)-1H-pyrrolo[2,3-b]pyridine-3-carboxamide	chemical - kinase inhibitor	Inhibited	-2.469	0.0282	ADAM9,ALDH1A3,ANKRD46,APLP2,BGLAP,BTC,CCL5,CD14,CD274,COL6A1,CSF1,CSF3,DCN,DOCK9,EGFR,ENDOU,ERBB3,FAS,FOXM1,FTL,ICAM1,IFNGR1,IGSF9B,IL1A,IL1RAP,IL6ST,ITGB1,LRP1,LTF,MAP1LC3B,MMP16,MUC1,NPPB,PLOD2,ROR1,RPS27A,STAT1,SULT1E1,TEAD4,TGFB1,THBS3,TIAM1
Covariates: BMI categorical	TDI-011536	chemical drug	Inhibited	-2.469	0.0282	ADAM9,ALDH1A3,ANKRD46,APLP2,BGLAP,BTC,CCL5,CD14,CD274,COL6A1,CSF1,CSF3,DCN,DOCK9,EGFR,ENDOU,ERBB3,FAS,FOXM1,FTL,ICAM1,IFNGR1,IGSF9B,IL1A,IL1RAP,IL6ST,ITGB1,LRP1,LTF,MAP1LC3B,MMP16,MUC1,NPPB,PLOD2,ROR1,RPS27A,STAT1,SULT1E1,TEAD4,TGFB1,THBS3,TIAM1
Covariates: BMI categorical	DSCAM	other	Inhibited	-2.92	0.0499	APOD,ATG5,CCL5,CNTN1,CRP,CXCL16,EFNA3,FABP4,GSN,HNF4A,ICAM1,IL1A,ITGB7,JAM2,L1CAM,LEP,LHB,MIF,NLGN2,NOTCH3,NPPB,NR4A1,PLAUR,PLCB1,PLXNC1,POSTN,RET,RGMA,ROBO2,ROR2,SELE,SEMA3E,SEMA7A,SOD2,TAC1,TGFB1,TNFRSF10B,UNC5A
Covariates: BMI categorical	CRB3	other	Activated	2.469	0.0399	ADAM9,ALDH1A3,ANKRD46,APLP2,BGLAP,BTC,CCL5,CD14,CD274,COL6A1,CSF1,CSF3,DCN,DOCK9,EGFR,ENDOU,ERBB3,FAS,FOXM1,FTL,ICAM1,IFNGR1,IGSF9B,IL1A,IL1RAP,IL6ST,ITGB1,LRP1,LTF,MAP1LC3B,MMP16,MUC1,NPPB,PLOD2,ROR1,RPS27A,STAT1,SULT1E1,TEAD4,TGFB1,THBS3,TIAM1
Covariates: BMI categorical	ATF	group	Inhibited	-3.244	0.0299	APEX1,ATG5,BGLAP,BUB1,CCK,CCL5,CRELD1,CXCL16,DNAJB11,DUT,ENTPD1,EPHA1,EPO,GABARAPL2,GSN,HAVCR2,HNF4A,ICAM1,IGFBP2,KLK3,MAP1LC3B,NID2,NPPB,PAICS,PDIA4,PDIA6,RCAN1,RIPK2,SAA1,SELE,SOD2,TKT,TNFRSF10B,TNFRSF11A,TNFRSF11B,UBE2C,XRCC1,YWHAZ
Covariates: BMI categorical	IL1A	cytokine	Inhibited	-2.475	0.0338	ADAMTS1,ALDH1A3,APOD,CCL5,CD14,CD177,CD274,CSF1,CSF3,CYP3A4,EPO,FAS,ICAM1,IFNGR1,IFNGR2,IL32,IRF1,ITGB1,JAM2,LTF,LYN,NGF,POMC,RNASE7,SAA1,SELE,SEMA3E,SOD2,TAC1,TGFB1,TNFRSF11B,VIP
Covariates: BMI categorical	PKA activator	chemical drug	Inhibited	-2.596	0.0463	ACP6,ADGRE2,ADSL,ALCAM,ALDOA,CCK,CCL18,CD14,CD274,CDC42,CNTN1,CSF3,DUT,ENO1,GHRL,HHIP,HNF4A,ICAM1,IGF1R,IL1A,IL1RAP,IL32,IRF1,LEP,MAP1LC3B,MDH2,NCAM2,NGF,NPTX2,PGM1,POMC,SOD2,SPARCL1,TFPI2,TKT,TNFRSF11B,TPI1,TXNRD1
Covariates: BMI categorical	ADH1C	enzyme	Inhibited	-2.058	0.0173	ACP6,ADGRE2,ADSL,ALCAM,ALDOA,CCL18,CD274,CD36,CDC42,CNTN1,CSF3,DUT,ENO1,HHIP,ICAM1,IL1A,IL1RAP,IL32,KLK3,LHB,MAP1LC3B,MDH2,NCAM2,NPTX2,NR4A1,PGM1,SOD2,SPARCL1,STAT1,TFPI2,TKT,TPI1,TXNRD1,YBX1
Covariates: BMI categorical	antroalbol H	chemical - endogenous non-mammalian	Inhibited	-2.058	0.0173	ACP6,ADGRE2,ADSL,ALCAM,ALDOA,CCL18,CD274,CD36,CDC42,CNTN1,CSF3,DUT,ENO1,HHIP,ICAM1,IL1A,IL1RAP,IL32,KLK3,LHB,MAP1LC3B,MDH2,NCAM2,NPTX2,NR4A1,PGM1,SOD2,SPARCL1,STAT1,TFPI2,TKT,TPI1,TXNRD1,YBX1
Covariates: BMI categorical	BVES	other	Activated	2.058	0.0207	ACP6,ADGRE2,ADSL,ALCAM,ALDOA,CCL18,CD274,CD36,CDC42,CNTN1,CSF3,DUT,ENO1,HHIP,ICAM1,IL1A,IL1RAP,IL32,KLK3,LHB,MAP1LC3B,MDH2,NCAM2,NPTX2,NR4A1,PGM1,SOD2,SPARCL1,STAT1,TFPI2,TKT,TPI1,TXNRD1,YBX1
Covariates: BMI categorical	KLRC1/KLRD1	complex	Activated	2.711	0.0233	ANXA2,BID,CD14,CSF1,CSF3,DNM2,GPT,HAVCR2,IL27,IRF1,ISG15,JAG1,LTF,LYN,MET,MMP19,MPO,NOTCH1,NR4A1,PTPN11,SELE,THPO,VIP
Covariates: BMI categorical	L-glutamine	chemical - endogenous mammalian	Inhibited	-2.667	0.0357	ALK,APOB,ARTN,BMP6,CCL5,CD200,CD36,CSF1,CXCL16,EPHA5,ERBB4,FAS,GABARAPL1,GDF11,HPGDS,HSPA8,KLK3,LEP,LHB,MMP16,NCAM2,PAPPA,PLXNB2,ROBO2,RPS7,RRAGC,SEMA3G,SEMA6A,SHANK1,SLITRK1,SLITRK4,STAT1,TAC1,TNC,WIF1,YBX1
Covariates: BMI categorical	DSCAM	other	Inhibited	-3	0.0003	CNTN1,EFNA3,GSN,L1CAM,NLGN2,NOTCH3,PLCB1,PLXNC1,RET,RGMA,ROBO2,ROR2,SEMA3E,SEMA7A,TAC1,UNC5A
Covariates: BMI categorical	REG1B	other	Inhibited	-2.041	0.0365	APEX1,APOD,ATG5,CCL5,CD14,CD36,CGA,CRP,CXCL16,FAS,ICAM1,LEP,LHB,MET,MIF,NPPB,PLAUR,REG3A,REG4,SOD2,TAC1,TGFB1,TNFRSF10B,TNFRSF1A
Covariates: BMI categorical	luteolin	chemical drug	Inhibited	-2.309	0.0003	ACHE,APOB,EGFR,FAS,HNF4A,ICAM1,IGF1R,IL27,MPO,SELE,SOD2,TNFRSF10B
Covariates: BMI categorical	HG-7-85-01	chemical drug	Activated	2.982	0.0477	ANXA2,CGA,CSF1,CSF3,DNAJB2,FABP4,FAS,GFRA1,HAVCR2,HSPA8,NOTCH1,NR4A1,PLAUR,SCARA3,SELE,TEK,TFF1,TNC,VIP
Covariates: BMI categorical	BMP type I receptor kinase inhibitor compound A	chemical drug	Inhibited	-2.183	0.049	CCL5,EFNB1,GDF11,HGF,HNF4A,ICAM1,IL1A,NECTIN2,NEGR1,PLAUR,SELE,STAT1,TAC1,TGFB1,UBE2C,VIP,VTN
Covariates: BMI categorical	MIR17HG	other	Activated	2.5	0.0037	APCDD1,BMPR2,CD274,CPE,DLL1,EFNA2,GDF11,IL6ST,JAG1,LRP1,PTPRU,RGMA,SEMA3E,SMOC1,TAX1BP1,TWSG1
Covariates: BMI categorical	IL1R	group	Inhibited	-2.111	0.0057	CSF3,EGFR,FAS,HGF,ICAM1,IL1A,IL6ST,IL7,PLAUR,SELE,TNFRSF11B
Covariates: BMI categorical	calmodulin	group	Inhibited	-3.162	0.0003	DLG4,DOC2B,EPHB6,ICAM5,KDR,LINGO1,NGF,NSF,STX1A,SYT9
Covariates: BMI categorical	GRM	group	Inhibited	-2.236	0.0003	DLG4,EGFR,ERBB4,GJD2,NTRK2
Covariates: BMI categorical	PARP2	enzyme	Activated	2.646	0.0103	CCL5,CD36,CXCL13,FABP4,FAS,LEP,TNFRSF10B
Covariates: BMI categorical	PNO1	other	Inhibited	-2.646	0.0019	ATG5,DLL1,IL1A,JAG1,MAP1LC3B,NOTCH1,NOTCH3
Covariates: BMI categorical	GSK690693	chemical drug	Inhibited	-2	0.0009	ERBB3,IGF1R,INSR,MET
Covariates: BMI categorical	vitamin K2	chemical drug	Inhibited	-2.449	0.0036	CD14,COL6A1,CSF1,CYP3A4,SERPINB1,TNFRSF11B
Covariates: BMI categorical	manganese	chemical - endogenous mammalian	Activated	2.309	0.0298	CHGA,DLL1,FGFR3,HGF,ICAM1,MXRA8,NLGN3,NRG3,SEMA6A,SOD2,SPOCK1,TGFB1
Covariates: BMI categorical	selumetinib	chemical drug	Inhibited	-3	0.0238	CD274,EPHA4,ERBB3,FGFR3,GPNMB,IGF1R,INSR,MET,RET
Covariates: BMI categorical	FFAR3	G-protein coupled receptor	Activated	2.111	0.0131	B4GALT2,CA10,CD36,ICAM1,IL1A,IL1RAP,LEP,PDXP,SMOC1,SPOCK1,VSNL1
Covariates: BMI categorical	Csl	enzyme	Inhibited	-2	0.0028	IL1A,KDR,NOTCH1,NOTCH3
Covariates: BMI categorical	LRIG1	other	Activated	2	0.0021	EGFR,ERBB3,ERBB4,IGF1R
Covariates: BMI categorical	ganglioside GM1	chemical - endogenous mammalian	Inhibited	-2	0.0012	NGF,NTRK1,NTRK2,TAC1
Covariates: BMI categorical	2-acetylaminofluorene	chemical toxicant	Inhibited	-2.236	0.0046	DLK1,DLL1,JAG1,NOTCH1,NOTCH3
Covariates: BMI categorical	vismodegib	chemical drug	Activated	2.333	0.0458	CCL18,CD14,CSF3,CXCL9,HGF,HHIP,IL1A,TNFRSF11B,WIF1
Covariates: BMI categorical	TENM1	transmembrane receptor	Inhibited	-2	0.0028	CHL1,ERBB3,GPNMB,SEMA6A
Covariates: BMI categorical	SLC30A7	transporter	Inhibited	-2.236	0.0119	CD36,CD55,CD59,FABP3,INSR
Covariates: BMI categorical	CGA	other	Activated	2.111	0.033	ADAMTS1,C1GALT1C1,DNAJB11,DNAJB9,ERLEC1,FKBP14,GRB2,ISM1,PDIA3,PDIA4,PDIA6
Covariates: BMI categorical	SN-38	biologic drug	Inhibited	-2.449	0.0214	BMP6,EGFR,ESM1,FAS,IL1A,TNFRSF10B
Covariates: BMI categorical	APOC3	transporter	Inhibited	-2	0.0069	HTRA2,IL6ST,SOD2,TGFB1
Covariates: BMI categorical	CLEC1B	transmembrane receptor	Inhibited	-2	0.0069	ANGPTL1,IL7,THPO,TNC
Covariates: BMI categorical	TAF1D	other	Inhibited	-2	0.0074	BUB1,YWHAG,YWHAQ,YWHAZ
Covariates: BMI categorical	RNF17	other	Inhibited	-2.121	0.0362	ARTN,BMP6,CXCL16,FAS,GABARAPL1,GDF11,MPO,RRAGC
Covariates: BMI categorical	carbonyl cyanide m-chlorophenyl hydrazone	chemical toxicant	Inhibited	-2.121	0.0474	AGT,BMP6,ESM1,IGF1R,IL1A,MAP1LC3B,SUN3,VIP
Covariates: BMI categorical	glycocholic acid	chemical - endogenous mammalian	Activated	2.333	0.0455	APEX1,APOD,CCL5,CRIM1,ESM1,PAPPA,PLXNC1,RSPO2,SEMA6A
Covariates: BMI categorical	C1Q (family)	group	Inhibited	-2.449	0.0382	CD274,ICAM1,IL27,NGF,SELE,STX3
Covariates: BMI categorical	BMS-754807	chemical drug	Inhibited	-2	0.0202	EGFR,EPHA4,ERBB4,MET
Covariates: BMI categorical	ASPSCR1-TFE3	fusion gene/product	Inhibited	-2.53	0.0436	CD59,GABARAPL1,GNS,GPNMB,HTATIP2,IGF2R,MET,SOD2,STX3,TCN2
Covariates: BMI categorical	BAY K8644	chemical reagent	Inhibited	-2.236	0.0346	CGA,CYP3A4,LHB,NGF,TGFB1
Covariates: BMI categorical	CPI-613	chemical drug	Activated	2	0.0165	CD274,CSF3,ESM1,IL1A
Covariates: BMI categorical	thiamin pyrophosphate	chemical - endogenous mammalian	Inhibited	-2	0.013	CSF3,ESM1,IL1A,MPO
Covariates: BMI categorical	NFATC4	transcription regulator	Inhibited	-2	0.0355	CGA,NPPB,PPP3R1,TFF1
Covariates: BMI categorical	HOXB13	transcription regulator	Inhibited	-2.236	0.0084	BCHE,EPHA4,EPHA5,KLK3,SLITRK3
Covariates: BMI categorical	miR-3648 (miRNAs w/seed GCCGCGG)	mature microRNA	Activated	3.162	0.0136	B3GALT6,C1QL1,DNM2,DOT1L,EVA1C,HS6ST1,KREMEN1,MAP1LC3B,NLGN2,RTN4R
Covariates: BMI categorical	BAR501	chemical reagent	Inhibited	-2	0.016	ATG5,ICAM1,SELE,TGFB1
Covariates: BMI categorical	Hmgn3	other	Inhibited	-2	0.0442	AZGP1,CGA,LHB,POMC
Covariates: BMI categorical	TLX3	transcription regulator	Inhibited	-2	0.0271	CCK,GRIA4,TAC1,VIP
Covariates: BMI categorical	zinc protoporphyrin IX	chemical - endogenous mammalian	Activated	2	0.0331	CD274,HGF,MET,SOD2
Covariates: BMI categorical	LMK-235	chemical reagent	Inhibited	-2.236	0.0336	AGT,CGA,IGSF11,NFASC,NRXN1
Covariates: BMI categorical	miR-293-5p (and other miRNAs w/seed CUCAAAC)	mature microRNA	Activated	2	0.0295	CNTN4,NR4A1,STX1A,VSNL1
Covariates: BMI categorical	ceapin-A7	chemical reagent	Activated	2	0.0473	CRELD1,DNAJB11,PDIA4,PDIA6
Covariates: BMI continuous	dexamethasone	chemical drug	Inhibited	-2.293	0.0098	ACHE,ACP6,ADAM12,ADAM17,ADAM23,ADAM9,ADAMTS4,ADAMTS6,ADAMTSL2,ADCYAP1,ADSL,AGAP2,AGT,AIMP1,AKT2,ALCAM,ALDH1A1,ALDH1A3,ALKBH5,AMIGO2,AMY2B,ANGPTL3,ANXA9,AP2A2,APBB3,APCDD1,APLP2,APOB,APOD,APOF,ARHGAP5,ARID3A,ARRDC3,ARTN,ATG5,ATP1A1,ATP1B1,AZGP1,B3GALT6,B3GLCT,B4GALT2,B4GALT6,BCL2L2,BGN,BIN1,BTC,C1QTNF1,C2,C5,C8A,CA10,CALB1,CALN1,CBLN4,CCK,CCL18,CCL22,CCL25,CCL4L1/CCL4L2,CCL5,CD14,CD177,CD200,CD55,…
Covariates: BMI continuous	GPRC5A	G-protein coupled receptor	Activated	3.561	0.0003	ACACB,ACHE,ADAM11,ADAM12,ADAMTS4,ADAMTS6,ADAMTSL2,ADCYAP1,ADRM1,AIFM1,ALDH1A1,ALDH1A3,ALDOA,ALKBH5,AMY2B,ANAPC10,ANKRD46,APBB3,APOB,APOD,APOL1,ARID3A,ATP1A1,AZGP1,B3GALT6,B3GLCT,BIN1,BLMH,BPNT2,BTC,C1QTNF1,C6,C9,CA10,CALB1,CALN1,CBL,CBLN4,CCK,CCL5,CCN4,CD177,CD59,CDC42,CDCP1,CDH11,CDH15,CGA,CHGA,CHRD,CHST1,CHST2,CLCF1,CLEC1B,CLMP,CNTFR,COCH,COL6A1,COL9A1,COL9A2,COLGALT2,CPA2,CPE,CPM,CPN1,CPXM1,CR…
Covariates: BMI continuous	telmisartan	chemical drug	Activated	2.864	0.0002	ACACB,ACHE,ACLY,ACP2,ADAM12,ADAM17,ADAM23,ADAMTS6,ADAMTSL2,AGT,ALDH1A3,AMY2B,ANAPC10,APCS,APLP2,ARID3A,ARTN,ATG5,ATP1A1,ATP1B1,AXL,B3GALT6,BGN,BID,BUB1,C1QTNF1,C2,C5,C6,C8A,C9,CCK,CCL22,CCL3,CCN4,CD14,CD55,CD5L,CDH11,CEL,CFD,CGA,CHL1,CLEC4M,COL15A1,COL18A1,COL6A1,CPA2,CPD,CPE,CPM,CPN1,CPXM1,CRAT,CRIM1,CROT,CRP,CSF1,CSF3,CXCL16,CXCL9,CYP3A4,DKK3,DLG4,DLK1,DOCK9,ECE1,ECM1,EFNA5,EHF,ENDOU,ENTPD1,ERB…
Covariates: BMI continuous	LIMD1	transcription regulator	Inhibited	-3.801	0.0252	ACLY,ACP2,ADAM12,ADAM17,ADAM9,ADAMTS4,ADAMTS6,AGAP2,ALCAM,ALDH1A1,ANKRD46,APLP2,ARTN,ASGR2,AXL,AZGP1,B3GALT6,BAMBI,BGN,BIN1,BLMH,BTC,BUB1,C6,CADM1,CBL,CCK,CCL18,CCL22,CCL25,CCL3,CCL5,CCN4,CD274,CD36,CD55,CD58,CDCP1,CDKN2D,CGA,CHGA,CHL1,CHRD,CNTFR,COL20A1,COL6A1,COL9A1,COL9A2,CPD,CPE,CPM,CRIM1,CSF1,CSF3,CST4,CTNNB1,CXCL16,CXCL9,CYP3A4,DARS2,DCBLD2,DCN,DIXDC1,DKK3,DLK1,DOCK9,DUT,ECE1,ECM1,EEF1B2,EG…
Covariates: BMI continuous	IL17A dimer	complex	Inhibited	-2.623	0.0006	ACACB,ACHE,ACLY,ACP6,ADAM11,ADAM12,ADAMTS4,ADAMTS6,ADAMTSL2,ADCYAP1,ADRM1,AIFM1,ALDOA,ALKBH5,AMY2B,ANAPC10,ANKRD46,AP2A2,APBB3,APCDD1,APOB,APOD,ARID3A,ATP1A1,AZGP1,B3GALT6,B3GLCT,B4GALNT1,BGLAP,BIN1,BLMH,BPNT2,C1QTNF1,C2,C6,CA10,CALB1,CALN1,CBL,CCK,CCL22,CCL3,CCL5,CCN4,CD14,CD177,CD274,CD59,CDC42,CDCP1,CDH15,CFB,CHGA,CHRD,CHST1,CHST2,CLCF1,CLMP,CNTFR,COCH,COL6A1,COL9A1,COL9A2,COLGALT2,CPA2,CPE,CP…
Covariates: BMI continuous	lifirafenib	chemical drug	Activated	3.544	0.0003	ACACB,ACHE,ACLY,ADAM11,ADAM12,ADAMTS4,ADAMTS6,ADAMTSL2,ADCYAP1,ADRM1,AIFM1,ALDH1A1,ALDH1A3,ALDOA,ALKBH5,AMY2B,ANAPC10,ANKRD46,APBB3,APOB,APOD,APOL1,ARID3A,ATP1A1,AZGP1,B3GALT6,B3GLCT,BGLAP,BIN1,BLMH,BPNT2,BTC,C1QTNF1,C6,C9,CA10,CALB1,CALN1,CBL,CBLN4,CCK,CCL5,CCN4,CD177,CD59,CDC42,CDCP1,CDH15,CFD,CHGA,CHRD,CHST1,CHST2,CLCF1,CLEC1B,CLMP,CNTFR,COCH,COL6A1,COL9A1,COL9A2,COLGALT2,CPA2,CPE,CPM,CPN1,CPX…
Covariates: BMI continuous	RHBDF2	other	Inhibited	-3.275	0.0005	ACACB,ACHE,ACLY,ADAM11,ADAM12,ADAM17,ADAMTS4,ADAMTS6,ADAMTSL2,ADCYAP1,ADRM1,AIFM1,ALDH1A1,ALDH1A3,ALDOA,ALKBH5,AMY2B,ANAPC10,ANKRD46,APBB3,APOB,APOD,APOL1,ARID3A,ATP1A1,AZGP1,B3GALT6,B3GLCT,BGLAP,BIN1,BLMH,BPNT2,BTC,C1QTNF1,C6,C9,CA10,CALB1,CALN1,CBL,CBLN4,CCK,CCL5,CCN4,CD177,CD274,CD59,CDC42,CDCP1,CDH15,CFD,CHGA,CHRD,CHST1,CHST2,CLCF1,CLEC1B,CLMP,CNTFR,COCH,COL6A1,COL9A1,COL9A2,COLGALT2,CPA2,CPE…
Covariates: BMI continuous	TFAP2C homodimer:EGFR gene	complex	Inhibited	-3.389	0.0008	ACACB,ACHE,ACLY,ADAM11,ADAM12,ADAMTS4,ADAMTS6,ADAMTSL2,ADCYAP1,ADRM1,AIFM1,ALCAM,ALDH1A1,ALDH1A3,ALDOA,ALKBH5,AMY2B,ANAPC10,ANKRD46,APBB3,APOB,APOD,APOL1,ARID3A,ATP1A1,AZGP1,B3GALT6,B3GLCT,BGLAP,BIN1,BLMH,BPNT2,BTC,C1QTNF1,C6,C9,CA10,CALB1,CALN1,CBL,CBLN4,CCK,CCL5,CCN4,CD177,CD59,CDC42,CDCP1,CDH15,CFD,CHGA,CHRD,CHST1,CHST2,CLCF1,CLEC1B,CLMP,CNTFR,COCH,COL6A1,COL9A1,COL9A2,COLGALT2,CPA2,CPE,CPM,CP…
Covariates: BMI continuous	dantrolene	chemical drug	Activated	3.332	0.0262	ACP2,ADAM9,ADAMTS4,ADAMTSL2,ADCYAP1,AGT,AIMP1,ALDH1A3,APCS,APLP2,APOL1,ARRDC3,ATG5,ATP1A1,B3GALT6,B3GLCT,B4GALNT1,BAMBI,BCL2L2,BGLAP,BMPR1A,C1QTNF1,C5,CBLN4,CCL22,CCL25,CCL3,CCL5,CCN4,CD14,CD200,CD274,CD36,CD55,CD59,CDH11,CDH15,CFB,CFD,CHGA,CHST2,CLCF1,CLEC5A,COL15A1,CPD,CPM,CRELD1,CRP,CSF1,CSF3,CTNNB1,CXCL16,CXCL9,DCBLD2,DCN,DLG4,DNAJB11,ECE1,EGFR,EHF,ENO1,EPHA2,EPHB2,ERBB3,ESM1,ESR1,ETS2,FCGR2B…
Covariates: BMI continuous	ES-072	chemical drug	Activated	2.549	0.0002	ACACB,ACHE,ACLY,ADAM11,ADAM12,ADAMTS4,ADAMTS6,ADAMTSL2,ADCYAP1,ADRM1,AIFM1,ALDH1A1,ALDH1A3,ALDOA,ALKBH5,AMY2B,ANAPC10,ANKRD46,APBB3,APOB,APOD,APOL1,ARID3A,ATP1A1,AZGP1,B3GLCT,BIN1,BLMH,BPNT2,BTC,C1QTNF1,C4BPA,C9,CA10,CALB1,CALN1,CBL,CBLN4,CD177,CD274,CD59,CDC42,CDCP1,CDH15,CFD,CHGA,CHRD,CHST1,CHST2,CLCF1,CLEC1B,CLMP,CNP,CNTFR,COCH,COL6A1,COL9A1,COL9A2,COLGALT2,CPA2,CPE,CPN1,CPXM1,CRELD1,CROT,CRP,…
Covariates: BMI continuous	RHBDF1	other	Inhibited	-3.285	0.0007	ACACB,ACHE,ACLY,ADAM11,ADAM12,ADAM17,ADAMTS4,ADAMTS6,ADAMTSL2,ADCYAP1,ADRM1,AIFM1,ALDH1A1,ALDH1A3,ALDOA,ALKBH5,AMY2B,ANAPC10,ANKRD46,APBB3,APOB,APOD,APOL1,ARID3A,ATP1A1,AZGP1,B3GALT6,B3GLCT,BGLAP,BIN1,BLMH,BPNT2,BTC,C1QTNF1,C6,C9,CA10,CALB1,CALN1,CBL,CBLN4,CCK,CCL5,CCN4,CD177,CD59,CDC42,CDCP1,CDH15,CFD,CHGA,CHRD,CHST1,CHST2,CLCF1,CLEC1B,CLMP,CNTFR,COCH,COL6A1,COL9A1,COL9A2,COLGALT2,CPA2,CPE,CPM,C…
Covariates: BMI continuous	VPS25	other	Activated	3.285	0.0006	ACACB,ACHE,ACLY,ADAM11,ADAM12,ADAMTS4,ADAMTS6,ADAMTSL2,ADCYAP1,ADRM1,AIFM1,ALDH1A1,ALDH1A3,ALDOA,ALKBH5,AMY2B,ANAPC10,ANKRD46,APBB3,APOB,APOD,APOL1,ARID3A,ATP1A1,AZGP1,B3GALT6,B3GLCT,BGLAP,BIN1,BLMH,BPNT2,BTC,C1QTNF1,C6,C9,CA10,CALB1,CALN1,CBL,CBLN4,CCK,CCL5,CCN4,CD177,CD59,CDC42,CDCP1,CDH15,CFD,CHGA,CHRD,CHST1,CHST2,CLCF1,CLEC1B,CLMP,CNTFR,COCH,COL6A1,COL9A1,COL9A2,COLGALT2,CPA2,CPE,CPM,CPN1,CPX…
Covariates: BMI continuous	panitumumab	biologic drug	Activated	3.285	0.0006	ACACB,ACHE,ACLY,ADAM11,ADAM12,ADAMTS4,ADAMTS6,ADAMTSL2,ADCYAP1,ADRM1,AIFM1,ALDH1A1,ALDH1A3,ALDOA,ALKBH5,AMY2B,ANAPC10,ANKRD46,APBB3,APOB,APOD,APOL1,ARID3A,ATP1A1,AZGP1,B3GALT6,B3GLCT,BGLAP,BIN1,BLMH,BPNT2,BTC,C1QTNF1,C6,C9,CA10,CALB1,CALN1,CBL,CBLN4,CCK,CCL5,CCN4,CD177,CD59,CDC42,CDCP1,CDH15,CFD,CHGA,CHRD,CHST1,CHST2,CLCF1,CLEC1B,CLMP,CNTFR,COCH,COL6A1,COL9A1,COL9A2,COLGALT2,CPA2,CPE,CPM,CPN1,CPX…
Covariates: BMI continuous	BCAN	other	Inhibited	-3.17	0.0007	ACACB,ACHE,ACLY,ADAM11,ADAM12,ADAMTS4,ADAMTS6,ADAMTSL2,ADCYAP1,ADRM1,AIFM1,ALDH1A1,ALDH1A3,ALDOA,ALKBH5,AMY2B,ANAPC10,ANKRD46,APBB3,APOB,APOD,APOL1,ARID3A,ATP1A1,AZGP1,B3GALT6,B3GLCT,BGLAP,BIN1,BLMH,BPNT2,BTC,C1QTNF1,C6,C9,CA10,CALB1,CALN1,CBL,CBLN4,CCK,CCL5,CCN4,CD177,CD59,CDC42,CDCP1,CDH15,CFD,CHGA,CHRD,CHST1,CHST2,CLCF1,CLEC1B,CLMP,CNTFR,COCH,COL6A1,COL9A1,COL9A2,COLGALT2,CPA2,CPE,CPM,CPN1,CPX…
Covariates: BMI continuous	CHMP6	other	Activated	3.285	0.0006	ACACB,ACHE,ACLY,ADAM11,ADAM12,ADAMTS4,ADAMTS6,ADAMTSL2,ADCYAP1,ADRM1,AIFM1,ALDH1A1,ALDH1A3,ALDOA,ALKBH5,AMY2B,ANAPC10,ANKRD46,APBB3,APOB,APOD,APOL1,ARID3A,ATP1A1,AZGP1,B3GALT6,B3GLCT,BGLAP,BIN1,BLMH,BPNT2,BTC,C1QTNF1,C6,C9,CA10,CALB1,CALN1,CBL,CBLN4,CCK,CCL5,CCN4,CD177,CD59,CDC42,CDCP1,CDH15,CFD,CHGA,CHRD,CHST1,CHST2,CLCF1,CLEC1B,CLMP,CNTFR,COCH,COL6A1,COL9A1,COL9A2,COLGALT2,CPA2,CPE,CPM,CPN1,CPX…
Covariates: BMI continuous	BRS3	G-protein coupled receptor	Inhibited	-3.285	0.0007	ACACB,ACHE,ACLY,ADAM11,ADAM12,ADAMTS4,ADAMTS6,ADAMTSL2,ADCYAP1,ADRM1,AIFM1,ALDH1A1,ALDH1A3,ALDOA,ALKBH5,AMY2B,ANAPC10,ANKRD46,APBB3,APOB,APOD,APOL1,ARID3A,ATP1A1,AZGP1,B3GALT6,B3GLCT,BGLAP,BIN1,BLMH,BPNT2,BTC,C1QTNF1,C6,C9,CA10,CALB1,CALN1,CBL,CBLN4,CCK,CCL5,CCN4,CD177,CD59,CDC42,CDCP1,CDH15,CFD,CHGA,CHRD,CHST1,CHST2,CLCF1,CLEC1B,CLMP,CNTFR,COCH,COL6A1,COL9A1,COL9A2,COLGALT2,CPA2,CPE,CPM,CPN1,CPX…
Covariates: BMI continuous	KRT16	other	Inhibited	-3.285	0.0006	ACACB,ACHE,ACLY,ADAM11,ADAM12,ADAMTS4,ADAMTS6,ADAMTSL2,ADCYAP1,ADRM1,AIFM1,ALDH1A1,ALDH1A3,ALDOA,ALKBH5,AMY2B,ANAPC10,ANKRD46,APBB3,APOB,APOD,APOL1,ARID3A,ATP1A1,AZGP1,B3GALT6,B3GLCT,BGLAP,BIN1,BLMH,BPNT2,BTC,C1QTNF1,C6,C9,CA10,CALB1,CALN1,CBL,CBLN4,CCK,CCL5,CCN4,CD177,CD59,CDC42,CDCP1,CDH15,CFD,CHGA,CHRD,CHST1,CHST2,CLCF1,CLEC1B,CLMP,CNTFR,COCH,COL6A1,COL9A1,COL9A2,COLGALT2,CPA2,CPE,CPM,CPN1,CPX…
Covariates: BMI continuous	ZGPAT	transcription regulator	Activated	3.285	0.0006	ACACB,ACHE,ACLY,ADAM11,ADAM12,ADAMTS4,ADAMTS6,ADAMTSL2,ADCYAP1,ADRM1,AIFM1,ALDH1A1,ALDH1A3,ALDOA,ALKBH5,AMY2B,ANAPC10,ANKRD46,APBB3,APOB,APOD,APOL1,ARID3A,ATP1A1,AZGP1,B3GALT6,B3GLCT,BGLAP,BIN1,BLMH,BPNT2,BTC,C1QTNF1,C6,C9,CA10,CALB1,CALN1,CBL,CBLN4,CCK,CCL5,CCN4,CD177,CD59,CDC42,CDCP1,CDH15,CFD,CHGA,CHRD,CHST1,CHST2,CLCF1,CLEC1B,CLMP,CNTFR,COCH,COL6A1,COL9A1,COL9A2,COLGALT2,CPA2,CPE,CPM,CPN1,CPX…
Covariates: BMI continuous	bevacizumab	biologic drug	Activated	2.045	0.0002	ACACB,ACHE,ACLY,ADAM11,ADAM12,ADAMTS4,ADAMTS6,ADAMTSL2,ADCYAP1,ADRM1,AIFM1,ALDOA,ALKBH5,AMY2B,ANAPC10,ANGPTL3,ANKRD46,APBB3,APOD,ARID3A,B3GLCT,B4GALNT1,BIN1,BLMH,BPNT2,BTC,BUB1,C1QTNF1,C2,C6,C9,CA10,CA11,CALB1,CALN1,CBL,CBLN4,CCK,CCL5,CCN4,CD177,CD36,CD55,CD59,CD5L,CDCP1,CDH15,CFD,CHGA,CHST1,CHST2,CKB,CLCF1,CLEC1B,CLMP,CNP,CNTFR,COCH,COL6A1,COL9A1,COL9A2,COLGALT2,CPA2,CPE,CPN1,CPXM1,CREG1,CRELD1,…
Covariates: BMI continuous	EGFR	kinase	Inhibited	-3.233	0.0008	ACACB,ACHE,ACLY,ADAM11,ADAM12,ADAMTS4,ADAMTS6,ADAMTSL2,ADCYAP1,ADRM1,AIFM1,ALDH1A1,ALDH1A3,ALDOA,ALKBH5,AMY2B,ANAPC10,ANKRD46,APBB3,APOB,APOD,APOL1,ARID3A,ATP1A1,AZGP1,B3GALT6,B3GLCT,BGLAP,BIN1,BLMH,BPNT2,BTC,C1QTNF1,C6,C9,CA10,CALB1,CALN1,CBL,CBLN4,CCK,CCL5,CCN4,CD177,CD59,CDC42,CDCP1,CDH15,CFD,CHGA,CHRD,CHST1,CHST2,CLCF1,CLEC1B,CLMP,CNTFR,COCH,COL6A1,COL9A1,COL9A2,COLGALT2,CPA2,CPE,CPM,CPN1,CPX…
Covariates: BMI continuous	FOSL1	transcription regulator	Activated	3.538	0.0128	ACACB,ACP2,ACP6,ADCYAP1,ADRM1,AGAP2,AGT,AKT2,ALCAM,ALDH1A3,ALDOA,ALKBH5,AMIGO2,ANGPTL3,AP2A2,APBB3,APCDD1,APCS,APLP2,APOD,APOF,APOL1,ARHGAP5,ARID3A,ARRDC3,ASGR2,ATP1A1,AXL,B3GALT6,B4GALNT1,BAMBI,BGLAP,BID,BIN1,BLMH,BMPR2,BTC,C1QTNF1,C2,C6,CA11,CALB1,CCL18,CCL25,CCL3,CCN4,CD14,CD177,CD274,CD36,CD58,CD5L,CDCP1,CDH15,CFB,CFD,CFP,CHRD,CHST6,CISD1,CKB,CLCF1,CNP,COCH,COL20A1,COL9A1,COL9A2,CPB1,CPD,CPE,…
Covariates: BMI continuous	jesterone dimer	chemical toxicant	Activated	3.701	0.0014	ACACB,ACHE,ACP2,ACP6,ADAM12,ADAMTS4,ADAMTS6,ADSL,AGT,AIFM1,AKT2,ALCAM,ALDH1A3,ALKBH5,AMIGO2,AP2A2,APCDD1,APLP2,APOF,APOL1,ARHGAP5,ARID3A,ARTN,ATP1B2,AXL,AZGP1,B3GALT6,B4GALNT1,B4GALT6,BAMBI,BID,BIN1,BTC,C1QTNF1,C2,C6,CADM1,CALB1,CCK,CCL22,CCL25,CCL3,CCL5,CCN4,CD177,CD200,CD274,CD300LG,CD5L,CDCP1,CDH15,CDKN2D,CEND1,CFB,CFP,CHGA,CHL1,CHRD,CHST2,CHST6,CISD1,CKB,CLCF1,CLMP,CNP,CNTFR,COL18A1,COL20A1,C…
Covariates: BMI continuous	VP3.15	chemical reagent	Activated	2.911	0.0481	ACACB,ACHE,ACP6,ADAM12,ADAM23,ADAMTS4,ADAMTS6,ADCYAP1,ADRM1,AKT2,ALCAM,ALDH1A3,ALDOA,ALKBH5,AMIGO2,ANGPTL3,AP2A2,APCDD1,APCS,APLP2,APOD,APOF,APOL1,ARHGAP5,ARRDC3,ARTN,ATP1A1,B3GALT6,B4GALNT1,BAMBI,BGLAP,BID,BIN1,BTC,C1QTNF1,C2,C5,C6,CA11,CCL18,CCL22,CCL25,CCL3,CCL5,CCN4,CD14,CD177,CD274,CD36,CD55,CD5L,CDCP1,CDH15,CFB,CFD,CFP,CHGA,CHL1,CHRD,CHST6,CISD1,CKB,CLCF1,COCH,COL18A1,COL20A1,COL9A1,COL9A2,…
Covariates: BMI continuous	TRAFD1	other	Activated	6.263	0.0007	ACACB,ACHE,ACP2,ACP6,ADAM11,ADAMTS4,ADCYAP1,ADRM1,ADSL,AGT,AIFM1,ALCAM,ALDH1A3,ALK,ALKBH5,ANKRD46,AP2A2,APBB3,APCDD1,APLP2,APOD,APOF,APOL1,ARHGAP5,ARID3A,ARRDC3,AXL,AZGP1,B4GALNT1,BAMBI,BGLAP,BGN,BID,BLMH,BMPR2,BTC,C1QTNF1,CA10,CA11,CACNA2D3,CALB1,CALN1,CBLN1,CCK,CCL18,CCL22,CCL25,CCL3,CCL5,CCN4,CD274,CD300LG,CD55,CD5L,CDCP1,CDH15,CDKN2D,CEL,CFB,CFP,CHGA,CHRD,CHST2,CHST6,CISD1,CKB,CLCF1,CLEC1B,CL…
Covariates: BMI continuous	pentoxifylline	chemical drug	Activated	3.051	0.011	ACHE,ACLY,ACP2,ADAM9,ADAMTS4,ADAMTS6,AIMP1,AKT2,ALDH1A3,APCS,APLP2,APOL1,ARRDC3,ARTN,ATG5,ATP1A1,AXL,AZGP1,B3GALT6,B4GALNT1,B4GALT3,BAMBI,BCL2L2,BGN,BMPR1A,C1QTNF1,C5,CA10,CALB1,CALN1,CCK,CCL25,CCL5,CD200,CD274,CD36,CD59,CDH11,CFB,CFD,CHGA,CHL1,CHRD,CHST2,CKB,CLCF1,CLEC5A,CLMP,COCH,COL15A1,COL18A1,COL6A1,CPD,CPM,CRIM1,CSF1,CXCL16,CXCL9,CYP3A4,DCBLD2,DCN,DLL1,DOCK9,ECE1,ECM1,EGFR,EHF,ENO1,ENTPD1,E…
Covariates: BMI continuous	yersinia pestis lipid A	chemical - endogenous non-mammalian	Activated	4.899	0.0114	ACACB,ACHE,ACLY,ACP2,ADAM11,ADAM12,ADAMTS4,ADAMTS6,ADCYAP1,AKT2,ALCAM,ALDH1A3,ALDOA,ALKBH5,ANGPTL3,APBB3,APCS,APLP2,APOB,APOD,APOL1,ARHGAP5,ARTN,ATG5,ATP1B1,AZGP1,B3GALT6,B4GALNT1,B4GALT6,BAMBI,BLMH,BMPR2,BST1,BTC,C1QTNF1,C2,C4BPA,CALB1,CCK,CCL18,CCL25,CCL3,CCL5,CCN4,CD14,CD177,CD200,CD274,CD36,CD58,CD59,CDC42,CDCP1,CDKN2D,CDSN,CEL,CEND1,CFB,CHGA,CHRD,CHST6,CLCF1,CLEC1B,CLEC4M,CLEC5A,CNP,COL18A1,…
Covariates: BMI continuous	ACE2	peptidase	Activated	4.779	0.0198	ACACB,ACHE,ACP2,ADAM12,ADAM17,ADAM23,ADAMTS4,ADAMTSL2,AGT,ALDH1A1,ALDH1A3,AMY2B,ANAPC10,APCS,APLP2,ARID3A,ATG5,ATP1A1,ATP1B1,AXL,AZGP1,B3GALT6,BAMBI,BGN,BID,BMPR2,BUB1,C1QTNF1,C5,CALB1,CCK,CCL22,CCL3,CCL5,CCN4,CD14,CD274,CD36,CD59,CDKN2D,CEL,CFB,CHL1,CLCF1,COL15A1,COL6A1,CPA2,CPD,CPE,CPM,CPN1,CPXM1,CRIM1,CRP,CSF1,CSF3,CTNNB1,DCN,DKK3,DLL1,DNM2,DRAXIN,ECE1,ECM1,EEF1B2,EFNA5,ENDOU,ENO1,ENTPD1,ERBB3…
Covariates: BMI continuous	MRTFB	transcription regulator	Inhibited	-3.545	0.0393	ACLY,ACP2,ADAM12,ADAM17,ADAM9,ADAMTS4,ADAMTS6,ADRM1,AGT,ALCAM,ALDH1A1,ALDH1A3,ANKRD46,APLP2,ARTN,AXL,B3GALT6,BAMBI,BGN,BIN1,BTC,C6,CADM1,CBL,CCK,CCL22,CCL5,CCN4,CD177,CD274,CD36,CD55,CDC42,CDCP1,CDKN2D,CGA,CHL1,CNP,CNTFR,COL6A1,COL9A1,COL9A2,CPD,CPM,CRIM1,CSF1,CSF3,CTNNB1,CXCL16,CXCL9,CYP3A4,DCBLD2,DCN,DIXDC1,DLG4,DLK1,DMKN,DOCK9,DSG2,DUT,ECE1,ECM1,EFNA5,EGFR,EHBP1,ENDOU,ENO1,EPHA2,EPHA5,EPHB2,ER…
Covariates: BMI continuous	Usp17la (includes others)	peptidase	Inhibited	-2.949	0.0006	ACACB,ACP2,ACP6,ADAM12,ADAM23,ADAMTS6,ADCYAP1,ADRM1,AGT,ALDH1A3,ALKBH5,AMIGO2,ANKRD46,AP2A2,APCDD1,APLP2,APOD,APOF,ARHGAP5,ARRDC3,ARTN,AXL,B3GALT6,B4GALNT1,B4GALT6,BAMBI,BGLAP,BID,C1QTNF1,C2,C8A,C9,CA11,CALB1,CBL,CCL18,CCL22,CCL25,CCL3,CCL5,CCN4,CD177,CD274,CD55,CDC42,CDCP1,CDH15,CEND1,CFB,CFP,CHGA,CHRDL2,CHST6,CISD1,CKB,CLCF1,CLEC1B,CNTN1,COCH,COL18A1,COL20A1,COL9A2,CPB1,CPD,CPE,CPM,CPN1,CREG1,C…
Covariates: BMI continuous	PLX5622	chemical drug	Activated	2.766	0.037	ACHE,ACP2,ADAM12,ADAMTS6,AGT,ALCAM,ALDH1A1,ALDH1A3,AP2A2,APBB3,APCDD1,APLP2,ARTN,ATG5,ATP1B1,AXL,B3GALT6,BAMBI,BGLAP,BGN,BID,BMPR2,C5,C6,C9,CCK,CCL22,CCL5,CCN4,CD14,CD200,CD36,CDKN2D,CFB,CFP,CGA,CNTFR,CPD,CRP,CSF1,CSF3,CXCL16,CXCL9,DIXDC1,DLK1,DLL1,DNASE1L2,DNM2,DOCK9,DRAXIN,DUT,ECE1,ENO1,EPHA4,EPHA5,EPHB2,ERBB3,ESR1,ETS2,F9,FABP4,FAIM,FBLN5,FGA,FHIT,FTL,GABARAPL1,GAD1,GALNT1,GOLM2,GPC1,GPNMB,GPT…
Covariates: BMI continuous	eugenol	chemical - endogenous non-mammalian	Activated	3.471	0.0077	ACACB,ACHE,ACP6,ADAM12,ADAM23,ADAMTS4,ADAMTS6,ADCYAP1,ADSL,AGT,ALCAM,ALDH1A3,ALKBH5,AMIGO2,AP2A2,APCDD1,APLP2,APOD,APOF,ARID3A,ARRDC3,ARTN,ATG5,B3GALT6,B4GALNT1,BAMBI,BID,BIN1,BMPR2,BTC,C1QTNF1,C2,C5,C6,CA11,CALB1,CCK,CCL18,CCL22,CCL25,CCL3,CCL5,CD177,CD274,CD5L,CDCP1,CDH15,CFB,CFP,CHGA,CHL1,CHRD,CHST6,CISD1,CKB,CLCF1,COL18A1,COL20A1,COL9A1,COL9A2,CPB1,CPD,CPE,CPM,CRIM1,CRP,CSF1,CST4,CTNNB1,CXCL9…
Covariates: BMI continuous	HAT	complex	Inhibited	-2.986	0.012	ACLY,ACP6,ADAM12,ADAM23,ADAMTS4,ADSL,AGAP2,AGT,AKT2,ALCAM,ALDH1A3,ALDOA,AMIGO2,ANGPTL1,AP2A2,APCDD1,APLP2,APOB,APOF,APOL1,ARHGAP5,ASGR2,B3GALT6,B4GALNT1,B4GALT6,BAMBI,BID,BIN1,BLMH,BMPR1A,BMPR2,BTC,C1QTNF1,C6,CALB1,CCK,CCL18,CCL22,CCL25,CCL3,CCL5,CCN4,CD14,CD177,CD274,CD58,CDH15,CDKN2D,CEND1,CFB,CFD,CFP,CHGA,CHRD,CHST6,CISD1,CKB,CLCF1,CLEC4M,CNP,COCH,COL15A1,COL18A1,COL20A1,COL9A1,COL9A2,CPB1,CPE…
Covariates: BMI continuous	quinapril	chemical drug	Activated	4.781	0.0396	ACHE,ACP2,ACP6,ADAM12,ADAM23,ADAMTS4,ADAMTS6,ADAMTSL2,AGT,AKT2,ALCAM,ALDH1A3,ALKBH5,AMIGO2,AMY2B,ANAPC10,AP2A2,APCDD1,APOD,APOF,APOL1,ARHGAP5,ARID3A,ARTN,ATG5,BAMBI,BGLAP,BID,BIN1,BTC,C1QTNF1,C2,C5,C6,CALB1,CCK,CCL18,CCL22,CCL25,CCL3,CCL5,CCN4,CD177,CD274,CD55,CD5L,CDCP1,CDH15,CEL,CFB,CFP,CHGA,CHL1,CHRD,CHST6,CISD1,CKB,CLCF1,COCH,COL15A1,COL18A1,COL20A1,COL9A1,COL9A2,CPA2,CPB1,CPE,CPN1,CPXM1,CREG…
Covariates: BMI continuous	U0126	chemical drug	Activated	5.691	0.0027	ACHE,ACLY,ACP2,ADAM11,ADAM12,ADAM9,ADAMTS4,ADAMTS6,ADCYAP1,ADSL,AGT,AKT2,ALCAM,ALKBH5,AMIGO2,ANXA9,APBB3,APCDD1,APCS,APOB,APOD,APOL1,ARHGAP5,ARRDC3,ASGR2,ATP1A1,AZGP1,B4GALNT1,B4GALT6,BAMBI,BCAN,BGLAP,BIN1,BLMH,BMPR1A,BMPR2,BTC,C2,C9,CA10,CA11,CADM1,CALB1,CALN1,CBLN1,CCK,CCL25,CCL3,CCN4,CD177,CD200,CD274,CD36,CD59,CDC42,CDCP1,CDH15,CEL,CEND1,CHGA,CHL1,CHRD,CHST2,CISD1,CKB,CLCF1,CLMP,CNP,COL15A1,C…
Covariates: BMI continuous	CLNK	other	Inhibited	-4.549	0.0185	ADAM17,ADAMTS6,ADCYAP1,AGAP2,AGT,ALDH1A3,ALDOA,ARTN,ASGR2,ATP1B1,AXL,AZGP1,BGLAP,BGN,BLMH,BUB1,C1QTNF1,C2,CCL18,CCL25,CCL3,CCL5,CCN4,CD14,CD274,CD55,CD58,CD59,CDH11,CGA,CHGA,CHL1,CHRD,CISD1,CNP,COL20A1,COL6A1,CPD,CPE,CSF1,CSF3,CST4,CTNNB1,CXCL16,DARS2,DCN,DKK3,DLG4,DOCK9,DSG2,EEF1B2,EGFR,ENTPD1,EPHA2,EPHA4,ESM1,ESR1,F3,FABP3,FABP4,FANCL,FCGR2B,FGA,FGFR3,FLT1,FTL,GALNT1,GAS1,GDF15,GFRA2,GHR,GPD1,G…
Covariates: BMI continuous	beta-estradiol	chemical - endogenous mammalian	Inhibited	-4.512	0.0373	ACACB,ACP6,ADAM11,ADAM23,ADAM9,ADAMTS4,ADAMTS6,ADCYAP1,ADSL,AGT,AHSA1,AIFM1,ALCAM,ALDOA,ALK,ALKBH5,AMIGO2,ANXA9,AP2A2,APBB3,APCDD1,APOD,APOF,APOL1,ARHGAP5,ARRDC3,ART3,ATP1B1,B3GALT6,BAMBI,BCL2L2,BGN,BID,BIN1,BLMH,BMPR1A,BMPR2,BPNT2,BTC,BUB1,C1QL2,C2,C6,C9,CA10,CADM1,CALB1,CALN1,CBL,CBLN4,CCL18,CCL25,CCL5,CD14,CD274,CD55,CD5L,CDC42,CDCP1,CDH11,CDH15,CEL,CEND1,CFB,CFD,CFP,CHGA,CHL1,CHRD,CHRDL2,CHST…
Covariates: BMI continuous	HDL/cholesterol	complex	Inhibited	-3.674	0.0001	ACACB,ACHE,ACLY,ADAM11,ADAM12,ADAM17,ADAM23,ADAMTSL2,ALDH1A3,AMY2B,ANAPC10,APCS,APOB,APOD,ARID3A,ATP1A1,ATP1B1,BGLAP,BGN,BID,BUB1,C1QTNF1,C2,C5,CALB1,CCL3,CCN4,CD14,CD55,CD5L,CDC42,CEL,CLEC5A,COL15A1,COL18A1,COL6A1,CPA2,CPE,CPN1,CPXM1,CRIM1,CROT,CRP,CSF1,CSF3,CXCL16,DKK3,DLG4,ECE1,ECM1,EFNA5,EGFR,EHF,ENDOU,ESM1,ESR1,F2,FABP4,FBLN5,FCGR2B,FGA,FLT1,FTL,GABBR1,GALNT13,GFRA2,GJD2,GPNMB,GPT,GSN,HSPA8,…
Covariates: BMI continuous	double-stranded DNA	chemical - endogenous mammalian	Inhibited	-4.447	0.0004	ACLY,ACP6,ADAM11,ADAM9,ADAMTS4,ADCYAP1,ADRM1,ADSL,AGAP2,AHSA1,AIFM1,AIMP1,AKT2,ALDH1A3,ALKBH5,AMY2B,ANGPTL1,AP2A2,APCDD1,APCS,APOL1,ARRDC3,ATG5,ATP1A1,ATP1B2,B4GALNT1,B4GALT3,BAMBI,BCAN,BCL2L2,BGLAP,BLMH,BMPR1A,BPNT2,BST1,C1QTNF1,C4BPA,C5,C6,C9,CA10,CA11,CALB1,CALCOCO2,CALN1,CBLN4,CCK,CCL22,CCL25,CCL3,CCL5,CCN4,CD14,CD200,CD274,CD300LG,CD55,CD58,CD59,CDH11,CDH15,CDKN2D,CEL,CEP57,CFB,CFD,CHKB,CHRD…
Covariates: BMI continuous	W7	chemical reagent	Activated	2.121	0.0057	ACP2,ADAM12,ADAMTS6,ADAMTSL2,ADCYAP1,AGT,APBB3,APLP2,ARTN,ATP1A1,ATP1B1,AXL,AZGP1,B3GALT6,B3GLCT,BAMBI,BGLAP,BGN,BID,BTC,C5,CA10,CALN1,CBLN4,CCK,CCL22,CCL25,CCL3,CCN4,CD14,CD177,CD274,CD36,CDC42,CDCP1,CDH15,CDKN2D,CFB,CGA,CHGA,CHL1,CLCF1,CLMP,COCH,COL6A1,CPD,CPM,CRELD1,CRIM1,CSF1,CSF3,CTNNB1,CXCL16,CXCL9,DCBLD2,DCN,DLG4,DMKN,DNAJB11,DOCK9,DSG2,ECE1,ECM1,EGFR,ENO1,ENTPD1,EPHA2,EPHB6,ERBB3,ERBB4,ES…
Covariates: BMI continuous	TRIM45	enzyme	Activated	3.769	0.0191	ADAM17,ADAMTS6,AGAP2,AGT,ALDH1A3,APOB,ARTN,ASGR2,ATG5,AXL,AZGP1,BGLAP,BGN,BLMH,BMPR2,BUB1,CCL18,CCL22,CCL25,CCL3,CCL5,CD14,CD177,CD274,CD58,CD59,CDH11,CGA,CHGA,CHL1,CHRD,CNP,COL20A1,COL6A1,CPD,CPE,CPM,CSF1,CSF3,CST4,CTNNB1,CXCL16,DARS2,DCN,DKK3,DLG4,DMKN,DOCK9,DSG2,EEF1B2,EGFR,ENTPD1,EPHA2,EPHA4,ESM1,ESR1,F3,FABP4,FANCL,FCGR2B,FGA,FLT1,FTL,GALNT1,GAS1,GDF15,GFRA2,GHR,GPD1,GSN,GZMA,H1-2,HAVCR2,HBE…
Covariates: BMI continuous	ZC3HAV1	other	Inhibited	-4.045	0.0283	ACACB,ACP6,ADAM12,ADAM23,ADAMTS4,ADAMTS6,AGT,AKT2,ALCAM,ALDH1A3,ALKBH5,AMIGO2,ANGPTL3,ANKRD46,AP2A2,APCDD1,APOD,APOF,APOL1,ARHGAP5,ARTN,ATG5,B3GALT6,BAMBI,BGLAP,BID,BMPR2,BTC,C1QTNF1,C2,C6,CALB1,CBL,CCK,CCL18,CCL22,CCL25,CCL3,CCL5,CD177,CD274,CD58,CD5L,CDCP1,CDH15,CFB,CFP,CHGA,CHRD,CHST6,CISD1,CKB,CLCF1,CLEC4M,CLEC5A,CNP,COCH,COL18A1,COL20A1,COL9A2,CPB1,CPD,CPE,CPM,CREG1,CRIM1,CRP,CSF1,CST4,CTNNB…
Covariates: BMI continuous	RANBP1	other	Inhibited	-4.082	0.0258	ACLY,ACP2,ADAM12,ADAM17,ADAM9,ADAMTS4,ADAMTS6,ADCYAP1,AGT,ALCAM,ALDH1A1,ALDH1A3,ANKRD46,ANXA9,APLP2,ARTN,AXL,B3GALT6,B4GALNT1,B4GALT6,BAMBI,BGLAP,BGN,BIN1,BMPR2,BTC,BUB1,C6,CADM1,CBL,CCL22,CCL5,CCN4,CD14,CD274,CD36,CD55,CDCP1,CDKN2D,CEND1,CHL1,CNP,CNTFR,COL6A1,COL9A1,COL9A2,CPD,CPM,CRIM1,CSF1,CSF3,CTNNB1,CTSO,CXCL16,CXCL9,CYP3A4,DCBLD2,DCN,DIXDC1,DLG4,DLK1,DMPK,DNAJB9,DOCK9,DSG2,DUT,ECE1,ECM1,EGF…
Covariates: BMI continuous	MLN120B	chemical drug	Activated	3.989	0.0091	ACACB,ACHE,ACP2,ACP6,ADAM12,ADAMTS4,ADCYAP1,AGT,AIFM1,AKT2,ALCAM,ALDH1A3,ALKBH5,AMIGO2,AP2A2,APCDD1,APOD,APOF,APOL1,ARHGAP5,ATP1B2,AXL,AZGP1,B4GALNT1,B4GALT6,BAMBI,BID,BIN1,BTC,C1QTNF1,C2,C6,CADM1,CALB1,CCK,CCL22,CCL25,CCL3,CCL5,CCN4,CD177,CD200,CD274,CD300LG,CD5L,CDCP1,CDH15,CDKN2D,CEND1,CFB,CFP,CHRD,CHST2,CHST6,CISD1,CKB,CLCF1,CLEC4M,CLMP,CNP,CNTFR,COL18A1,COL20A1,COL9A1,COL9A2,CPB1,CPE,CREG1,C…
Covariates: BMI continuous	3,7-dimethyl-1-propargylxanthine	chemical reagent	Inhibited	-2.992	0.0095	ACACB,ACP2,ACP6,ADAM23,ADAMTS4,ADAMTS6,ADAMTSL2,ADCYAP1,AGT,AKT2,ALCAM,ALDH1A3,ALKBH5,AMIGO2,AP2A2,APBB3,APCDD1,APLP2,APOD,APOF,APOL1,ARHGAP5,ARTN,B3GALT6,B3GLCT,B4GALT3,BAMBI,BGLAP,BID,BIN1,BMPR2,BTC,C1QTNF1,C2,C5,C6,C9,CA10,CALB1,CALN1,CBL,CBLN4,CCL18,CCL22,CCL25,CCL3,CCL5,CCN4,CD177,CD274,CD55,CD5L,CDCP1,CFB,CFP,CHRD,CHST6,CISD1,CKB,CLCF1,CLEC1B,CLMP,COCH,COL18A1,COL20A1,COL6A1,COL9A1,COL9A2,C…
Covariates: BMI continuous	IGK	other	Inhibited	-4.129	0.0054	ACACB,ACHE,ACP6,ADAM12,ADAMTS4,ADAMTS6,AGT,AIFM1,AKT2,ALCAM,ALDH1A3,ALKBH5,AMIGO2,AP2A2,APLP2,APOD,APOF,APOL1,ARHGAP5,ARTN,ATP1B2,AXL,AZGP1,B3GALT6,BAMBI,BID,BIN1,BTC,C1QTNF1,C2,C9,CADM1,CALB1,CCK,CCL25,CCL3,CCL5,CCN4,CD177,CD200,CD274,CD300LG,CD5L,CDCP1,CDH15,CDKN2D,CFB,CFP,CHGA,CHL1,CHST1,CHST2,CHST6,CISD1,CKB,CLCF1,CLEC4M,CLMP,CNP,CNTFR,CNTN1,COL18A1,COL20A1,COL9A1,COL9A2,CPB1,CPD,CPE,CPN1,CRE…
Covariates: BMI continuous	TCR (complex)	complex	Inhibited	-3.891	0.0032	ACHE,ACP2,ACP6,ADAM11,ADAM23,ADAM9,ADAMTS4,ADAMTS6,AHSA1,AIFM1,AIMP1,ALCAM,ALDH1A1,ALDH1A3,ALDOA,AP2A2,APBB3,APCS,APOB,APOD,APOL1,ARTN,AZGP1,B3GALT6,B4GALT3,BAMBI,BCAN,BCL2L2,BGLAP,BIN1,BLMH,BMPR1A,BST1,BTC,BUB1,C5,C9,CA10,CALB1,CALCOCO2,CALN1,CBL,CCK,CCL18,CCL22,CCL3,CCL5,CD177,CD58,CD5L,CDC42,CDCP1,CDKN2D,CEL,CFP,CGA,CHGA,CHRD,CHST2,CKB,CLCF1,CLEC1B,CLMP,CNP,COCH,COL15A1,CPD,CPM,DARS2,DCBLD2,DD…
Covariates: BMI continuous	nimbolide	chemical - endogenous non-mammalian	Activated	4.166	0.0105	ACACB,ACHE,ACP2,ACP6,ADAM12,ADAMTS4,ADCYAP1,AGT,AIFM1,AKT2,ALCAM,ALDH1A3,ALKBH5,AMIGO2,AP2A2,APCDD1,APOD,APOF,APOL1,ARHGAP5,ATP1B2,AXL,AZGP1,B4GALNT1,B4GALT6,BAMBI,BID,BIN1,BTC,C1QTNF1,C2,C6,CADM1,CALB1,CCK,CCL22,CCL25,CCL3,CCL5,CCN4,CD177,CD200,CD274,CD300LG,CD5L,CDCP1,CDH15,CDKN2D,CEND1,CFB,CFP,CHRD,CHST2,CHST6,CISD1,CKB,CLCF1,CLEC4M,CLMP,CNP,CNTFR,COL18A1,COL20A1,COL9A1,COL9A2,CPB1,CPE,CREG1,C…
Covariates: BMI continuous	immunoglobulin lambda light chain	group	Inhibited	-4.129	0.0057	ACACB,ACHE,ACP6,ADAM12,ADAMTS4,ADAMTS6,AGT,AIFM1,AKT2,ALCAM,ALDH1A3,ALKBH5,AMIGO2,AP2A2,APLP2,APOD,APOF,APOL1,ARHGAP5,ARTN,ATP1B2,AXL,AZGP1,B3GALT6,BAMBI,BID,BIN1,BTC,C1QTNF1,C2,C9,CADM1,CALB1,CCK,CCL25,CCL3,CCL5,CCN4,CD177,CD200,CD274,CD300LG,CD5L,CDCP1,CDH15,CDKN2D,CFB,CFP,CHGA,CHL1,CHST1,CHST2,CHST6,CISD1,CKB,CLCF1,CLEC4M,CLMP,CNP,CNTFR,CNTN1,COL18A1,COL20A1,COL9A1,COL9A2,CPB1,CPD,CPE,CPN1,CRE…
Covariates: BMI continuous	simmitinib	chemical drug	Activated	2.067	0.0325	ACACB,ACHE,ACP2,ADAM12,ADAMTS6,ADCYAP1,AGT,AKT2,ALCAM,ALDH1A1,ALDH1A3,AMIGO2,ANXA9,APBB3,APCDD1,APLP2,ARTN,ATG5,ATP1A1,ATP1B1,B3GALT6,BAMBI,BGN,BID,BMPR2,BUB1,C1QTNF1,C5,C6,C9,CA10,CALB1,CALN1,CCK,CCN4,CD200,CD5L,CDKN2D,CFB,CFD,CFP,CHGA,CLCF1,CLMP,CNTFR,COCH,COL6A1,CPD,CPE,CRIM1,CROT,CRP,CRTAC1,CSF1,CXCL16,CYP3A4,DCBLD2,DDR1,DIXDC1,DLG4,DLK1,DNAJB9,DNASE1L2,DNER,DNM2,DOCK9,DRAXIN,DUT,ECE1,ECM1,ED…
Covariates: BMI continuous	PROKR2	G-protein coupled receptor	Inhibited	-6.671	0.0024	ACP2,ACP6,ADAM9,ADAMTS4,ADAMTS6,ADCYAP1,AGT,AHSA1,ALKBH5,AMIGO2,APCS,APLP2,APOB,APOD,APOL1,ARHGAP5,ARRDC3,ARTN,ATG5,ATP1A1,B3GALT6,B4GALNT1,BAMBI,BCL2L2,BGN,BLMH,BMPR1A,BMPR2,BUB1,C1QTNF1,C2,C5,CA11,CALB1,CALN1,CAPSL,CBLN1,CCL3,CCN4,CD55,CD59,CD5L,CDC42,CDCP1,CDH11,CDH15,CDKN2D,CFD,CFP,CGA,CHGA,CHRD,CHRDL2,CISD1,CKB,CLCF1,COCH,COL18A1,COL20A1,COL9A1,COMMD7,CPD,CREG1,CROT,CSNK2A2,CST4,CTNNB1,CXCL1…
Covariates: BMI continuous	GP6 dimer	complex	Inhibited	-5.047	0.0001	ACHE,ADAM23,ADAMTS4,ADCYAP1,ALCAM,ALDH1A1,ALDH1A3,ALK,AMIGO2,AP2A2,APBB3,APCDD1,APCS,APOB,APOD,APOL1,ARRDC3,ATP1A1,AZGP1,B4GALNT1,B4GALT3,BCAN,BGN,BIN1,BMPR1A,BMPR2,BTC,C5,C6,C9,CA10,CA11,CALB1,CALN1,CBL,CBLN4,CCL18,CCL25,CCL5,CD14,CD200,CD59,CDKN2D,CHGA,CHL1,CKB,CLCF1,CLEC4M,CLEC5A,CLMP,CNP,CNTFR,COCH,COL15A1,COL18A1,COL6A1,COLGALT2,CPE,CREG1,CRIM1,CSF1,CYP3A4,DDR1,DIXDC1,DKK3,DLG4,DLK1,DLL1,DNA…
Covariates: BMI continuous	Prl3d1 (includes others)	other	Inhibited	-3.988	0.0191	ACACB,ACHE,ACP2,ADAM23,ADAMTS4,ADAMTS6,ADCYAP1,ADSL,AGT,AKT2,ALCAM,ALDH1A1,ALDH1A3,ALK,ALKBH5,AMIGO2,AMY2B,APBB3,APCS,APLP2,APOB,APOD,ARHGAP5,ATG5,ATP1A1,AZGP1,B3GALT6,B4GALNT1,B4GALT6,BAMBI,BIN1,BLMH,BMPR1A,BMPR2,BTC,C2,C5,C6,CA10,CA11,CALB1,CALN1,CBL,CCK,CCL5,CD177,CD274,CDCP1,CDKN2D,CEND1,CFD,CHGA,CHL1,CHRD,CISD1,CKB,CLCF1,CLEC1B,CLEC5A,CLMP,CNP,COL15A1,COL18A1,COL20A1,COL9A1,COL9A2,CPE,CPM,CP…
Covariates: BMI continuous	proteasome inhibitor	chemical drug	Activated	4.039	0.0317	ACHE,ACLY,ACP6,ADAM12,ADAMTSL2,AGT,AKT2,ALCAM,ALDH1A3,ALKBH5,AMIGO2,AP2A2,APCDD1,APLP2,APOD,APOF,APOL1,ARHGAP5,ARID3A,ASGR2,B3GALT6,B3GLCT,B4GALNT1,B4GALT6,BAMBI,BGLAP,BID,BIN1,BLMH,BMPR2,BTC,C1QTNF1,C5,C6,CADM1,CALB1,CAPSL,CBLN4,CCK,CCL18,CCL22,CCL25,CCL3,CCL5,CCN4,CD177,CDCP1,CEND1,CFB,CFP,CGA,CHRD,CHST2,CHST6,CISD1,CKB,CLCF1,CNTFR,COCH,COL15A1,COL18A1,COL20A1,COL6A1,COL9A1,COL9A2,CPB1,CPD,CPE,…
Covariates: BMI continuous	avutometinib	chemical drug	Activated	3.021	0.0012	ACACB,ACP2,ADAM12,ADAM17,ADAMTS4,ADAMTS6,ADCYAP1,AKT2,ALDH1A1,ALK,APBB3,APCDD1,APCS,APLP2,APOB,APOL1,ARRDC3,ARTN,AXL,B3GALT6,B4GALNT1,B4GALT3,BCL2L2,BID,BIN1,BLMH,BMPR2,C1QTNF1,C5,C6,CA10,CA11,CADM1,CALB1,CALN1,CBL,CCL25,CCN4,CD177,CD200,CD36,CD5L,CDC42,CDCP1,CDH15,CHGA,CHL1,CHRD,CHRDL2,CLCF1,CLMP,CNP,CNTFR,COL18A1,COL6A1,CPNE1,CREG1,CROT,CRP,CTNNB1,CXCL9,DCBLD2,DCN,DDR1,DEFB119,DIXDC1,DKK3,DLL1,…
Covariates: BMI continuous	sulindac	chemical drug	Activated	3.729	0.0134	ACACB,ACLY,ADAM23,ADAM9,ADAMTS4,ADAMTS6,AGT,ALCAM,ALDH1A1,ALDH1A3,ALDOA,AMIGO2,ANGPTL3,APCDD1,APOD,ATP1B1,AXL,AZGP1,BGN,BID,BIN1,BMPR2,BTC,C6,CALB1,CCL25,CCL5,CCN4,CD14,CD36,CD5L,CDCP1,CDH11,CFB,CFD,CHGA,CLCF1,CNP,CNTFR,COL18A1,COL6A1,COL9A1,CPB1,CPD,CPE,CRAT,CREG1,CRIM1,CRP,CSF1,CSF3,CTNNB1,CXCL16,CXCL9,CYP3A4,DCN,DIXDC1,DLG4,DLL1,DNAJB1,DNASE1L2,DOCK9,DSG2,DUT,ECI2,ECM1,EFNB1,EHF,EPHA2,EPHA5,EP…
Covariates: BMI continuous	taurocholic acid	chemical - endogenous mammalian	Inhibited	-3.232	0.0126	ACACB,ACP2,ACP6,ADAM17,ADAM23,ADAM9,ADAMTS4,ADSL,ALCAM,ALDH1A1,ALDOA,ANKRD46,APLP2,APOD,ATG5,B3GALT6,BGN,BIN1,BTC,CADM1,CBL,CCK,CCL18,CCL22,CCL3,CCL5,CCN4,CD14,CD200,CD55,CD59,CDC42,CDCP1,CNTFR,CNTN1,COL15A1,COL9A1,COL9A2,CPD,CPM,CRIM1,CRP,CSF1,CXCL16,CXCL9,CYP3A4,DDR1,DLG4,DOCK9,DSG2,DUT,ECE1,ECM1,ENDOU,ENO1,EPHB2,ERBB3,ERBB4,ESM1,ESR1,FABP4,FBLN5,FGF19,FGFR3,FHIT,FLT1,FTL,GDF15,GHR,GPNMB,GSN,HA…
Covariates: BMI continuous	ETV6-RUNX1	fusion gene/product	Activated	5.448	0.0072	ACACB,ACHE,ACP2,ADAM11,ADAM9,ADAMTS4,ADAMTS6,ADCYAP1,ADRM1,ADSL,ALK,ALKBH5,AMIGO2,ANKRD46,ANXA9,APBB3,APCDD1,APCS,APLP2,APOB,APOL1,ARHGAP5,ARID3A,ARTN,ATP1A1,AXL,BAMBI,BGLAP,BGN,BID,BLMH,BMPR2,C2,C5,CA10,CACNA2D3,CALB1,CALN1,CBLN1,CCK,CCL3,CCL5,CCN4,CD177,CD274,CD300LG,CD55,CD5L,CDH15,CDKN2D,CEL,CHGA,CHRD,CHST2,CISD1,CKB,CLEC1B,CLEC4M,COCH,COL15A1,COL20A1,COL9A2,CPD,CPE,CPM,CPNE1,CREG1,CRP,CST4,C…
Covariates: BMI continuous	LIN28B	other	Inhibited	-2.661	0.0227	ACACB,ACHE,ACLY,ADAM12,ADAM17,ADAM9,ADAMTS4,ADAMTS6,AGT,ALCAM,ALDH1A1,ALDH1A3,ALDOA,ANKRD46,APLP2,ARTN,AXL,BAMBI,BGN,BIN1,BTC,C2,C5,C6,C8A,C9,CADM1,CBL,CCK,CCL22,CCL5,CCN4,CD177,CD274,CD55,CD5L,CDCP1,CDH15,CDKN2D,CFD,CGA,CHL1,CNP,CNTFR,COCH,COL6A1,COL9A1,COL9A2,CRAT,CRIM1,CROT,CSF1,CSF3,CTNNB1,CXCL16,CXCL9,CYP3A4,DCBLD2,DCN,DIXDC1,DLK1,DOCK9,DSG2,DUT,ECE1,ECM1,EGFR,EHBP1,ENDOU,ENO1,ENTPD1,EPHA2,E…
Covariates: BMI continuous	SKP2	other	Activated	2.271	0.0005	ACACB,ACLY,ACP2,ACP6,ADAM12,ADAM17,ADAM9,ADAMTS6,ADAMTSL2,ADRM1,ADSL,AGT,AHSA1,AIFM1,AKT2,ALDH1A1,ALDH1A3,ALKBH5,ANGPTL3,ANKRD46,AP2A2,APOF,APOL1,ARHGAP5,ARID3A,ART3,ASGR2,ATG5,ATP1A1,ATP1B1,AXL,B3GLCT,B4GALNT1,BCAN,BCL2L2,BGN,BID,BIN1,BLMH,BMPR1A,BPNT2,C1QL1,C1QTNF1,C5orf63,C9,CA10,CALN1,CAPSL,CBL,CBLN1,CBLN4,CCL3,CCL4L1/CCL4L2,CCN4,CD14,CD200,CD36,CD55,CD58,CDH11,CDKN2D,CFB,CFP,CGA,CHRDL2,CHST2…
Covariates: BMI continuous	MAPK3	kinase	Inhibited	-6.353	0.0104	ACP2,ACP6,ADAM9,ADAMTS4,ADAMTS6,ADCYAP1,AGT,AHSA1,ALKBH5,AMIGO2,APBB3,APCS,APLP2,APOB,APOD,APOL1,ARHGAP5,ARRDC3,ARTN,ATG5,ATP1A1,ATP1B1,B3GALT6,B4GALNT1,BAMBI,BCL2L2,BGN,BLMH,BMPR1A,BMPR2,BUB1,C1QTNF1,C5,CA11,CALB1,CAPSL,CCL3,CCN4,CD59,CD5L,CDC42,CDCP1,CDH11,CDH15,CDKN2D,CFB,CFD,CFP,CGA,CHGA,CHRD,CHRDL2,CISD1,CKB,CLCF1,COCH,COL18A1,COL20A1,COL9A1,COMMD7,CPD,CREG1,CROT,CSNK2A2,CST4,CTNNB1,CXCL16,D…
Covariates: BMI continuous	PTMS	other	Activated	4.103	0.0347	ACHE,ACLY,ACP6,ADAM12,ADAMTSL2,AGT,AKT2,ALCAM,ALDH1A3,ALKBH5,AMIGO2,AP2A2,APCDD1,APLP2,APOD,APOF,APOL1,ARHGAP5,ARID3A,ASGR2,B3GALT6,B3GLCT,B4GALNT1,B4GALT6,BAMBI,BGLAP,BID,BIN1,BLMH,BMPR2,BTC,C1QTNF1,C5,C6,CADM1,CALB1,CAPSL,CBLN4,CCK,CCL18,CCL22,CCL25,CCL3,CCL5,CCN4,CD177,CDCP1,CEND1,CFB,CFP,CGA,CHRD,CHST2,CHST6,CISD1,CKB,CLCF1,CNTFR,COCH,COL15A1,COL18A1,COL20A1,COL6A1,COL9A1,COL9A2,CPB1,CPD,CPE,…
Covariates: BMI continuous	salinosporamide A	chemical drug	Activated	3	0.0223	ACACB,ACHE,ACP2,ACP6,ADAM12,ADAM23,ADAMTS4,ADAMTS6,ADCYAP1,ADSL,AGT,AKT2,ALCAM,ALDH1A3,ALKBH5,AMIGO2,ANGPTL3,AP2A2,APCDD1,APLP2,APOF,APOL1,ARHGAP5,ARID3A,ARRDC3,ARTN,B3GALT6,B4GALNT1,BAMBI,BID,BIN1,BMPR2,BTC,C1QTNF1,C2,C5,C6,CA11,CALB1,CCK,CCL22,CCL25,CCL3,CCL5,CD177,CD274,CD55,CD5L,CDCP1,CDH15,CFB,CFP,CHGA,CHL1,CHRD,CHST6,CISD1,CKB,CLCF1,COCH,COL18A1,COL20A1,COL9A1,COL9A2,CPB1,CPD,CPE,CPM,CRIM1,…
Covariates: BMI continuous	SAMHD1	enzyme	Activated	3.709	0.0059	ACHE,ACLY,ACP6,ADAM11,ADAM23,ADAMTS4,AGT,AKT2,ALCAM,ALDH1A3,ALKBH5,ANGPTL3,ANKRD46,AP2A2,APCDD1,APLP2,APOD,APOF,ARRDC3,AXL,AZGP1,B3GALT6,BAMBI,BCL2L2,BID,BTC,C1QTNF1,C2,C5,CALB1,CBL,CCL18,CCL22,CCL25,CCL3,CCL5,CD177,CD274,CD5L,CDCP1,CDH15,CDKN2D,CEL,CFB,CFP,CHGA,CHRD,CHST6,CLCF1,CLEC4M,CNTFR,COCH,COL18A1,COL20A1,COL9A2,CPB1,CPD,CPE,CPM,CREG1,CRIM1,CRP,CSF1,CSF3,CST4,CTNNB1,CXCL9,CYP3A4,DCBLD2,DCN…
Covariates: BMI continuous	infliximab	biologic drug	Activated	3.657	0.0091	ADAM11,ADAM23,ADAM9,ADAMTS4,ADAMTS6,ADAMTSL2,ADCYAP1,ADRM1,AGAP2,AGT,AHSA1,AIFM1,AIMP1,ALCAM,ALDH1A3,ALKBH5,AMIGO2,ANAPC10,ANGPTL1,ANKRD46,APBB3,APCDD1,APCS,APOF,APOL1,ARHGAP5,ARRDC3,ARTN,ATG5,ATP1A1,ATP1B2,AXL,AZGP1,B3GALT6,B4GALNT1,B4GALT3,B4GALT6,BAMBI,BCL2L2,BGLAP,BID,BIN1,BLMH,BMPR1A,BPNT2,BST1,C1QTNF1,C5,C6,C9,CA10,CA11,CADM1,CALB1,CALN1,CBL,CBLN1,CBLN4,CCK,CCL18,CCL22,CCL25,CCL3,CCL5,CCN4,…
Covariates: BMI continuous	quinalphos	chemical toxicant	Activated	3.592	0.0002	ACACB,ACHE,ADAM12,ADAM17,ADAM23,ADAMTSL2,AGT,ALDH1A3,AMY2B,ANAPC10,APCS,APLP2,ARID3A,ATP1A1,ATP1B1,BGN,BUB1,C1QTNF1,CCL5,CCN4,CD14,CD36,CD55,CEL,COL15A1,COL18A1,COL6A1,CPA2,CPE,CPN1,CPXM1,CRIM1,CRP,CSF3,CTNNB1,DKK3,ECE1,ECM1,EFNA5,EGFR,EHF,ENDOU,ENPP5,ESM1,ESR1,FABP4,FBLN5,FCGR2B,FGA,FLT1,FTL,FUT8,GABBR1,GALNT13,GDF15,GFRA2,GPNMB,GSN,HSPA8,IGF1R,IGFBP2,IL18R1,IL1A,IL6ST,INHBB,INSR,ITGB1,ITGB3,ITG…
Covariates: BMI continuous	A2M/TNF	complex	Activated	4.044	0.0121	ADAM11,ADAM17,ADAM23,ADAM9,ADAMTS4,ADAMTS6,ADCYAP1,ADRM1,AGAP2,AGT,AHSA1,AIFM1,AIMP1,ALCAM,ALDH1A3,ALKBH5,AMIGO2,AMY2B,ANGPTL1,ANKRD46,APBB3,APCDD1,APCS,APOF,APOL1,ARHGAP5,ARID3A,ARRDC3,ARTN,ATG5,ATP1A1,ATP1B2,AZGP1,B4GALNT1,B4GALT3,B4GALT6,BAMBI,BCL2L2,BGLAP,BID,BIN1,BLMH,BMPR1A,BPNT2,C1QTNF1,C4BPA,C5,C6,C9,CA11,CADM1,CALB1,CBL,CBLN1,CBLN4,CCK,CCL18,CCL22,CCL25,CCL3,CCL5,CCN4,CD14,CD200,CD274,CD…
Covariates: BMI continuous	dopamine	chemical - endogenous mammalian	Inhibited	-2.272	0.0313	ACLY,ACP2,ADAM12,ADAMTS6,ADCYAP1,AKT2,ALDH1A3,ALDOA,ANXA9,APBB3,APCDD1,APCS,APLP2,APOD,ARRDC3,ATG5,ATP1A1,AXL,B3GALT6,B4GALNT1,BAMBI,BCL2L2,BGLAP,BUB1,CA10,CA11,CACNA2D3,CADM1,CALB1,CALN1,CCK,CCL22,CCL3,CCL5,CCN4,CD14,CD177,CDC42,CDH15,CFD,CGA,CHGA,CHL1,CLCF1,CLMP,CNP,COCH,COL18A1,COL6A1,COL9A2,CPD,CPM,CREG1,CRIM1,CSF3,CXCL16,DNAJB11,DNAJB9,DOCK9,DSCAM,ECE1,EFNA3,EHF,EPHA1,EPHA2,F2,F9,FAM3B,FBLN5…
Covariates: BMI continuous	MYD88	other	Inhibited	-2.11	0.0399	ACACB,ACHE,ACP2,ADAM12,ADAM22,ADAM9,ADAMTS4,ADSL,ALDH1A1,ALDH1A3,ALDOA,ALKBH5,AMIGO2,ANKRD46,APCDD1,APCS,APOB,APOD,ARRDC3,AZGP1,B3GALT6,BAMBI,BCL2L2,BMPR1A,BMPR2,BUB1,C5,CALB1,CBL,CCK,CCL25,CCL5,CCN4,CD14,CD200,CD274,CD59,CDKN2D,CGA,CHL1,CHRD,CLEC4M,CLEC5A,COL15A1,COL18A1,COL6A1,COL9A1,COL9A2,CPD,CPM,CRP,CSF3,CTNNB1,DLK1,DLL1,DNAJA2,DNAJB11,DNAJB9,DNM2,DOCK9,DRAXIN,ECE1,ECI2,ECM1,ENDOU,ENPP5,ENTP…
Covariates: BMI continuous	CD28	transmembrane receptor	Inhibited	-3.735	0.0282	ACHE,ACLY,ACP2,ACP6,ADAM11,ADAM12,ADAMTS4,ADAMTS6,ADCYAP1,AIMP1,ALDH1A1,ALDH1A3,ALDOA,AMIGO2,AP2A2,APBB3,APCDD1,APCS,APOD,APOL1,ARHGAP5,ARTN,ATP1A1,AZGP1,B3GALT6,BAMBI,BCAN,BGLAP,BID,BIN1,BMPR1A,C2,C5,CA10,CALB1,CALN1,CBL,CCK,CCL3,CD14,CD274,CD55,CDKN2D,CEL,CFD,CHRD,CHST2,CKB,CLCF1,CLMP,COCH,COL18A1,CPD,CPM,CSF1,DCBLD2,DCN,DDR1,DKK3,DLL1,DNASE1L2,DNM2,DOCK9,DRAXIN,DSG2,DUT,ECE1,ECI2,ECM1,EDA,EHF,…
Covariates: BMI continuous	TNF	cytokine	Inhibited	-4.037	0.0217	ADAM11,ADAM17,ADAM23,ADAM9,ADAMTS4,ADAMTS6,ADCYAP1,ADRM1,AGAP2,AGT,AHSA1,AIFM1,AIMP1,ALCAM,ALDH1A3,ALKBH5,AMIGO2,AMY2B,ANGPTL1,ANKRD46,APBB3,APCDD1,APCS,APOF,APOL1,ARHGAP5,ARRDC3,ARTN,ATG5,ATP1A1,ATP1B2,AZGP1,B3GALT6,B4GALNT1,B4GALT3,B4GALT6,BAMBI,BCL2L2,BGLAP,BID,BIN1,BLMH,BMPR1A,BPNT2,C1QTNF1,C4BPA,C5,C6,C9,CA10,CA11,CADM1,CALB1,CALN1,CBL,CBLN1,CBLN4,CCK,CCL18,CCL22,CCL25,CCL3,CCL5,CCN4,CD14,CD…
Covariates: BMI continuous	colistin	biologic drug	Inhibited	-4.877	0.0036	ACACB,ACHE,ACP2,ACP6,ADAM11,ADAMTS4,ADCYAP1,ADRM1,ADSL,AGT,ALCAM,ALDH1A3,ALK,ALKBH5,ANGPTL3,AP2A2,APBB3,APCDD1,APOD,APOF,APOL1,ARHGAP5,ARID3A,AXL,BAMBI,BGLAP,BGN,BID,BIN1,BLMH,BMPR2,BTC,C1QTNF1,C6,CA10,CACNA2D3,CALB1,CALN1,CBL,CBLN1,CCK,CCL18,CCL22,CCL25,CCL3,CCL5,CCN4,CD274,CD300LG,CD55,CD5L,CDCP1,CDH15,CEL,CFB,CFP,CHGA,CHRD,CHST2,CHST6,CISD1,CKB,CLCF1,CLEC1B,CNP,COL15A1,COL18A1,COL20A1,COL9A1,C…
Covariates: BMI continuous	SL0101	chemical - endogenous non-mammalian	Activated	2.243	0.0302	ACLY,ADAM17,ADCYAP1,AGT,ALCAM,ALDH1A1,ALDH1A3,APCDD1,APCS,APOB,ATP1A1,AXL,BAMBI,BID,C2,CA10,CALB1,CALN1,CBLN1,CCK,CCL22,CCL25,CCL5,CCN4,CD14,CD177,CD200,CD36,CDH11,CFB,CFD,CHGA,CLCF1,CLMP,COCH,COL18A1,COL6A1,CPM,CREG1,CRIM1,CRP,CSF1,CSF3,CTNNB1,CXCL9,DCN,DEFB119,DLK1,DLL1,DMKN,DOCK9,DUT,ECM1,EGFR,EHF,ENO1,ENTPD1,EPDR1,EPHA2,EPHB2,ESR1,F3,FAM3B,FGF1,FGF19,FGFR3,FLT1,FTL,GABARAPL1,GAD1,GAS1,GDF11,G…
Covariates: BMI continuous	RASGRP	group	Inhibited	-3.678	0.0054	ACACB,ACHE,ACP2,ADAM12,ADAM23,ADAM9,ADAMTS4,ADAMTS6,ADSL,AKT2,ALCAM,ALK,ALKBH5,AMIGO2,ANKRD46,APBB3,APCDD1,APCS,APOB,APOL1,ARHGAP5,ARTN,ATP1A1,AZGP1,B3GALT6,B4GALT3,BAMBI,BCAN,BGLAP,BID,BMPR1A,BST1,BUB1,C2,C5,CA10,CALB1,CALN1,CBLN1,CCK,CCL18,CCL25,CCL3,CD14,CD177,CD274,CDC42,CDCP1,CDH15,CFD,CHGA,CHRD,CLCF1,CLMP,CNP,COCH,COL15A1,COL6A1,COL9A1,COL9A2,CPE,CPM,CPNE1,CREG1,CTNNB1,DCBLD2,DDR1,DLK1,DLL1…
Covariates: BMI continuous	BMAL1:CLOCK,NPAS2:BHLHE40 gene	complex	Inhibited	-2.776	0.0117	ACP2,ADCYAP1,AGT,ALDH1A3,ALDOA,APCS,APLP2,ARRDC3,ATP1A1,ATP1B1,AXL,B3GALT6,B4GALNT1,BAMBI,BGLAP,BID,CA11,CALB1,CCL3,CCL5,CCN4,CD14,CD274,CD36,CDH11,CFB,CFD,CLCF1,CLEC5A,CNP,CNTN1,COL18A1,CPD,CPM,CREG1,CSF1,CSF3,CTNNB1,CXCL9,CYP3A4,DCBLD2,DLL1,DNAJB11,ECM1,EGFR,EHF,ENTPD1,ERBB3,ESR1,F2,FABP4,FCGR2B,FGF1,FHIT,FTL,GAD1,GDF15,GHR,GPC1,GPNMB,GPT,HAVCR2,HBG1,IFNGR2,IFNL1,IFNW1,IGF1R,IGFBP2,IL1A,IL1R2,I…
Covariates: BMI continuous	ACE	peptidase	Inhibited	-3.294	0.0023	ACACB,ACHE,ACP2,ACP6,ADAM11,ADAM12,ADAM17,ADAM22,ADAM23,ADAM9,ADAMTS6,ADAMTSL2,ADCYAP1,ADRM1,ADSL,AGT,ALCAM,ALDH1A3,ALKBH5,AMIGO2,AMY2B,ANAPC10,ANGPTL1,APCS,APOL1,ARHGAP5,ARID3A,ARRDC3,ASGR2,ATP1A1,ATP1B1,AZGP1,B3GALT6,B3GLCT,B4GALT3,BCL2L2,BGN,BLMH,BMPR1A,BMPR2,BST1,BTC,BUB1,C1QL2,C1QTNF1,C2,C4BPA,C6,CA10,CALB1,CALN1,CBLN4,CCL25,CCL5,CCN4,CD14,CD177,CD36,CD5L,CDC42,CDCP1,CDH15,CEL,CHGA,CISD1,CKB…
Covariates: BMI continuous	tyrphostin AG 1478	chemical drug	Activated	2.899	0.0466	ACHE,ACLY,ADAM12,ADAM23,ADAM9,ADAMTS6,ADAMTSL2,AKT2,ALCAM,ALDH1A1,ALDH1A3,ALDOA,AMIGO2,APBB3,APCDD1,APOB,APOD,ARTN,ATP1B1,AZGP1,B3GALT6,B3GLCT,B4GALT3,BAMBI,BCAN,BCL2L2,BGN,BID,BMPR1A,BMPR2,BPNT2,BTC,BUB1,C5,CA10,CADM1,CALB1,CALN1,CBLN4,CCK,CCL3,CD14,CD200,CDC42,CDCP1,CDH15,CGA,CHGA,CHRD,CHST2,CLCF1,CLMP,COCH,COL18A1,COL20A1,COL6A1,COL9A2,CPM,CRELD1,CRIM1,CSF1,CSF3,CST4,CXCL16,CYP3A4,DCBLD2,DCN,D…
Covariates: BMI continuous	NCF1C	other	Inhibited	-3.601	0.0367	ACHE,ACLY,ACP6,ADAM23,ADAMTS6,AKT2,ALCAM,ALDH1A3,ALKBH5,AMIGO2,ANGPTL3,AP2A2,APBB3,APCDD1,APLP2,APOD,APOF,APOL1,ARHGAP5,ARTN,ATG5,B3GALT6,B4GALNT1,B4GALT6,BAMBI,BCL2L2,BGLAP,BID,BIN1,BMPR2,BTC,C1QTNF1,C2,C5,C6,C9,CALB1,CCK,CCL18,CCL22,CCL25,CCL3,CCL5,CCN4,CD177,CD274,CD36,CD55,CDCP1,CDH15,CDKN2D,CEND1,CFB,CFP,CHGA,CHL1,CHRD,CHST6,CISD1,CKB,CLCF1,COCH,COL18A1,COL20A1,COL9A1,COL9A2,CPB1,CPD,CPE,CPM…
Covariates: BMI continuous	fibric acid derivative	chemical drug	Activated	3.866	0.0486	ACACB,ACHE,ACP2,ACP6,ADAM12,ADAMTS4,AGT,AKT2,ALDH1A3,ALKBH5,AMIGO2,AP2A2,APCDD1,APLP2,APOB,APOD,APOF,ARHGAP5,ATG5,B3GALT6,BAMBI,BGLAP,BID,BIN1,BMPR2,BTC,C1QTNF1,C2,C5,C6,C8A,C9,CALB1,CCL18,CCL22,CCL25,CCL3,CCL5,CD177,CD274,CD36,CDCP1,CDH15,CFB,CFP,CHGA,CHRD,CHST6,CISD1,CKB,CLCF1,CLEC1B,COL18A1,COL20A1,COL9A1,COL9A2,CPB1,CPD,CPE,CPM,CREG1,CRIM1,CROT,CRP,CST4,CTNNB1,CXCL9,CYP3A4,DCBLD2,DCN,DDR1,DIX…
Covariates: BMI continuous	azilsartan	chemical drug	Activated	3.293	0.009	ACACB,ACHE,ACP2,ACP6,ADAM11,ADAM12,ADAM17,ADAM22,ADAM23,ADAM9,ADAMTS6,ADAMTSL2,ADCYAP1,ADRM1,ADSL,AGT,ALCAM,ALDH1A3,ALKBH5,AMIGO2,AMY2B,ANAPC10,ANGPTL1,APBB3,APCDD1,APCS,APOB,APOL1,ARHGAP5,ARID3A,ARRDC3,ASGR2,ATP1A1,ATP1B1,AZGP1,B3GALT6,B3GLCT,B4GALT3,BCL2L2,BGN,BLMH,BMPR1A,BMPR2,BTC,BUB1,C1QTNF1,C2,C4BPA,C6,CA10,CALB1,CALN1,CBLN4,CCL18,CCL25,CCN4,CD14,CD177,CD36,CD5L,CDC42,CDCP1,CDH15,CEL,CISD1,…
Covariates: BMI continuous	GSR	enzyme	Inhibited	-4.194	0.0263	ACACB,ACHE,ACP2,ACP6,ADAM12,ADAMTS4,ADAMTS6,AGT,AIFM1,AKT2,ALCAM,ALDH1A3,ALKBH5,AMIGO2,AP2A2,APCDD1,APOD,APOF,APOL1,ARHGAP5,ARTN,ATP1B2,B4GALNT1,B4GALT6,BAMBI,BID,BIN1,BTC,C1QTNF1,C2,C6,CADM1,CALB1,CCK,CCL22,CCL25,CCL3,CCL5,CCN4,CD177,CD200,CD274,CD300LG,CD36,CD5L,CDCP1,CDH15,CEND1,CFB,CFP,CHGA,CHL1,CHRD,CHST2,CHST6,CISD1,CKB,CLCF1,CLMP,CNP,CNTFR,COL18A1,COL20A1,COL9A1,COL9A2,CPB1,CPE,CREG1,CRIM1…
Covariates: BMI continuous	SP4	transcription regulator	Inhibited	-3.719	0.0289	ACHE,ACLY,ACP2,ADAM12,ADAM17,ADAM9,ADAMTS4,ADAMTS6,ADSL,AKT2,ALCAM,ALDH1A3,ALK,ALKBH5,AMIGO2,ANKRD46,APBB3,APCDD1,APCS,APOB,APOD,APOL1,ARTN,ATP1A1,AZGP1,B3GALT6,B4GALT3,BAMBI,BGLAP,BID,BMPR1A,BST1,BUB1,C2,C5,CA10,CALB1,CALN1,CBLN1,CCK,CCL18,CCL25,CCL3,CCN4,CD14,CD177,CD274,CDC42,CDCP1,CFD,CHGA,CHRD,CLCF1,CLMP,CNP,COCH,COL15A1,COL6A1,COL9A1,COL9A2,CPE,CPM,CPNE1,CREG1,CSF1,DCBLD2,DDR1,DLK1,DLL1,DMK…
Covariates: BMI continuous	lucitanib	chemical drug	Activated	2.864	0.0242	ACHE,ADAM12,ADAM17,ADCYAP1,ADSL,AGAP3,ALDH1A1,ALDH1A3,ALDOA,ALKBH5,AMIGO2,ANKRD46,ANXA9,APBB3,APCDD1,APCS,APLP2,APOB,APOL1,ARRDC3,ATP1A1,B4GALNT1,B4GALT3,BGLAP,BMPR1A,BMPR2,BPNT2,BTC,BUB1,C1QTNF1,C5,C9,CA10,CA11,CALN1,CBL,CCL3,CD14,CD200,CD59,CDC42,CDH15,CDKN2D,CFD,CHGA,CHL1,CHST2,CLMP,CNTFR,COCH,COL15A1,COL18A1,COL9A1,COL9A2,CPE,CREG1,CRIM1,CRTAC1,CXCL16,DCBLD2,DCN,DDR1,DLG4,DLK1,DLL1,DMPK,DNAJB…
Covariates: BMI continuous	VIPR1	G-protein coupled receptor	Inhibited	-3.674	0.0242	ACACB,ACP2,ACP6,ADAM11,ADAMTS4,ADAMTS6,ADCYAP1,AGT,AIFM1,AKT2,ALCAM,ALDH1A3,ALKBH5,AMIGO2,ANKRD46,AP2A2,APBB3,APCDD1,APLP2,APOD,APOF,APOL1,ARHGAP5,ARTN,ATG5,ATP1A1,AXL,B4GALNT1,B4GALT6,BAMBI,BGLAP,BIN1,BTC,C1QTNF1,C2,C6,C9,CA10,CALB1,CALN1,CBL,CCK,CCL18,CCL22,CCL25,CCL3,CCL5,CD14,CD177,CD200,CD274,CD55,CD58,CD5L,CDCP1,CDH15,CEL,CEND1,CFB,CFP,CGA,CHGA,CHRD,CHST6,CISD1,CKB,CLCF1,CLEC1B,CLEC4M,CLEC5…
Covariates: BMI continuous	SULT1E1	enzyme	Activated	4.243	0.0329	ADAMTS4,AGT,ALCAM,ALDOA,ALK,APCDD1,APOB,APOD,ART3,ATP1B1,BAMBI,BGN,BID,BIN1,BMPR1A,BMPR2,BPNT2,BTC,BUB1,C1QL2,CADM1,CALB1,CBL,CCK,CCL22,CCL25,CCL3,CCL5,CCN4,CD14,CD274,CD55,CDC42,CDH11,CDH15,CFB,CFD,CHGA,CHRDL2,CKB,CLEC1B,CNP,CNTFR,CPA2,CPM,CPXM1,CRIM1,CRP,CRTAC1,CST4,CST8,CTNNB1,CXCL16,CYP3A4,DCN,DDR1,DLG4,DLL1,DOT1L,DSCAM,DSG2,ECE1,EGFR,EPHA1,EPHA5,ERBB3,ERBB4,ESR1,ETS2,FABP3,FABP4,FAM163B,FCGR…
Covariates: BMI continuous	NLRP4	other	Activated	4.403	0.0137	ACACB,ACHE,ACP6,ADAM12,ADAMTS4,ADAMTS6,AGT,AIFM1,AKT2,ALCAM,ALDH1A3,ALKBH5,AMIGO2,AP2A2,APLP2,APOD,APOF,APOL1,ARHGAP5,ARTN,ATP1B2,B3GALT6,BAMBI,BID,BIN1,BTC,C1QTNF1,C2,C9,CADM1,CALB1,CCK,CCL25,CCL3,CCL5,CCN4,CD177,CD200,CD274,CD300LG,CD5L,CDCP1,CDH15,CFB,CFP,CHGA,CHL1,CHST1,CHST2,CHST6,CISD1,CKB,CLCF1,CLEC4M,CLMP,CNP,CNTFR,CNTN1,COL18A1,COL20A1,COL9A1,COL9A2,CPB1,CPD,CPE,CPN1,CREG1,CRIM1,CROT,CRP…
Covariates: BMI continuous	VMP1	transporter	Inhibited	-4.493	0.0011	ACACB,ACHE,ACP2,ACP6,ADAM12,ADAM23,ADAMTS4,ADAMTS6,ADCYAP1,ADRM1,ADSL,AGT,AKT2,ALCAM,ALDH1A3,ALK,ALKBH5,ANGPTL3,AP2A2,APBB3,APCDD1,APOD,APOF,APOL1,ARHGAP5,ARRDC3,ARTN,ATG5,B3GALT6,B4GALNT1,B4GALT6,BAMBI,BCAN,BCL2L2,BID,BIN1,BMPR1A,BST1,BTC,C1QTNF1,CA10,CA11,CALB1,CALN1,CBL,CBLN1,CCK,CCL16,CCL18,CCL22,CCL25,CCL3,CCL5,CD177,CD274,CD5L,CDC42,CDCP1,CDH15,CEND1,CFB,CFP,CHGA,CHL1,CHRD,CHST2,CHST6,CISD1…
Covariates: BMI continuous	ESRRG	ligand-dependent nuclear receptor	Activated	2.417	0.0187	ACACB,ACHE,ACLY,ACP2,ACP6,ADAM12,ADAM23,ADAMTS6,ADCYAP1,AGT,AKT2,ALCAM,ALDH1A3,ALDOA,ALK,AMIGO2,ANGPTL3,AP2A2,APBB3,APLP2,APOD,APOL1,ARHGAP5,ARTN,ATG5,B3GALT6,B4GALNT1,B4GALT6,BAMBI,BCL2L2,BGLAP,BIN1,BMPR2,BTC,C1QTNF1,C2,C5,C6,C9,CALB1,CBL,CCL22,CCL25,CCL3,CCL5,CD177,CD274,CD36,CD55,CD5L,CDC42,CDH15,CDKN2D,CEND1,CFB,CFP,CHL1,CHRD,CHST6,CISD1,CKB,CLCF1,CNP,COCH,COL18A1,COL20A1,COL9A1,COL9A2,CPB1,C…
Covariates: BMI continuous	NMRAL1	other	Activated	4.208	0.0269	ACACB,ACHE,ACP2,ACP6,ADAM12,ADAMTS4,ADAMTS6,AGT,AIFM1,AKT2,ALCAM,ALDH1A3,ALKBH5,AMIGO2,AP2A2,APCDD1,APOD,APOF,APOL1,ARHGAP5,ARTN,ATP1B2,B4GALNT1,B4GALT6,BAMBI,BID,BIN1,BTC,C1QTNF1,C2,C6,CADM1,CALB1,CCK,CCL22,CCL25,CCL3,CCL5,CCN4,CD177,CD200,CD274,CD300LG,CD5L,CDCP1,CDH15,CEND1,CFB,CFP,CHGA,CHL1,CHRD,CHST2,CHST6,CISD1,CKB,CLCF1,CLMP,CNP,CNTFR,COL18A1,COL20A1,COL9A1,COL9A2,CPB1,CPE,CREG1,CRIM1,CROT…
Covariates: BMI continuous	SETD6	enzyme	Activated	4.558	0.0055	ACACB,ACHE,ACP2,ACP6,ADAM12,ADAM23,ADAMTS4,ADAMTS6,ADRM1,ADSL,AGT,AHSA1,AIFM1,AKT2,ALCAM,ALDH1A3,ALKBH5,AP2A2,APLP2,APOD,APOF,APOL1,ARHGAP5,ARID3A,ARTN,B3GALT6,BAMBI,BID,BIN1,BMPR1A,BMPR2,BTC,C1QTNF1,C2,CADM1,CALB1,CBL,CBLN4,CCL18,CCL22,CCL25,CCL3,CCL5,CCN4,CD177,CD274,CD55,CD5L,CDC42,CDCP1,CDH15,CFB,CFP,CHGA,CHL1,CHRD,CHST6,CISD1,CKB,CLCF1,CLMP,CNP,CNTFR,COCH,COL15A1,COL18A1,COL20A1,COL9A1,COLGA…
Covariates: BMI continuous	AGT	growth factor	Inhibited	-3.191	0.0151	ACACB,ACHE,ACP2,ACP6,ADAM11,ADAM12,ADAM17,ADAM22,ADAM23,ADAM9,ADAMTS6,ADAMTSL2,ADCYAP1,ADRM1,ADSL,ALCAM,ALDH1A3,ALKBH5,AMIGO2,AMY2B,ANAPC10,ANGPTL1,APBB3,APCDD1,APCS,APOB,APOL1,ARHGAP5,ARID3A,ARRDC3,ASGR2,ATP1A1,ATP1B1,AZGP1,B3GALT6,B3GLCT,B4GALT3,BCL2L2,BGN,BLMH,BMPR1A,BMPR2,BTC,BUB1,C1QTNF1,C2,C4BPA,C6,CA10,CALB1,CALN1,CBLN4,CCL18,CCL25,CCL5,CCN4,CD14,CD177,CD36,CD5L,CDC42,CDCP1,CDH15,CEL,CHGA,…
Covariates: BMI continuous	MAFK	transcription regulator	Activated	3.843	0.0497	ADAM17,ADAMTS6,AGAP2,AGT,ALDH1A3,ARTN,ASGR2,AXL,AZGP1,BGLAP,BGN,BLMH,BUB1,CCL18,CCL22,CCL25,CCL3,CCL5,CD14,CD274,CD58,CD59,CDH11,CGA,CHGA,CHL1,CHRD,CNP,COL20A1,COL6A1,CPD,CPE,CSF1,CSF3,CST4,CTNNB1,CXCL16,DARS2,DCN,DKK3,DLG4,DOCK9,DSG2,EEF1B2,EGFR,ENTPD1,EPHA2,EPHA4,ESM1,ESR1,F3,FABP4,FANCL,FCGR2B,FGA,FLT1,FTL,GALNT1,GAS1,GDF15,GFRA2,GHR,GPD1,GZMA,H1-2,HAVCR2,HGF,HLA-DQA2,HMGB1,ICAM5,IFNGR1,IFNL1,…
Covariates: BMI continuous	CXCL14	cytokine	Inhibited	-5.175	0.0249	ACACB,ACLY,ACP6,ADAMTS4,ADCYAP1,ADRM1,ADSL,AGT,ALCAM,ALDH1A3,ALDOA,ALKBH5,ANAPC10,ANGPTL3,ANKRD46,AP2A2,APBB3,APCDD1,APCS,APOF,APOL1,ARHGAP5,ARRDC3,ATP1A1,ATP1B1,AXL,AZGP1,B4GALNT1,B4GALT3,B4GALT6,BAMBI,BCAN,BGLAP,BID,BMPR2,BPNT2,C1GALT1C1,C1QTNF1,C8A,C9,CA11,CADM1,CALB1,CBL,CCL18,CCL25,CCL3,CD14,CD274,CD36,CD59,CD5L,CDH15,CDKN2D,CFB,CFD,CFP,CGA,CHRD,CHST2,CHST6,CISD1,CKB,CLCF1,CLEC1B,CLMP,CNP,CO…
Covariates: BMI continuous	1-[2,3-bis(furan-2-yl)quinoxalin-6-yl]-3-(4-bromophenyl)urea	chemical reagent	Activated	3.772	0.0108	ACACB,ACP6,ADAM12,ADAMTS4,ADAMTS6,ADSL,AGT,AIFM1,AKT2,ALCAM,ALDH1A3,ALKBH5,AMIGO2,AP2A2,APCDD1,APOD,APOF,APOL1,ARHGAP5,ARTN,ATP1B2,AXL,AZGP1,B4GALNT1,B4GALT6,BAMBI,BID,BIN1,BMPR1A,BTC,C1QTNF1,C2,C6,CADM1,CALB1,CCK,CCL22,CCL25,CCL3,CCN4,CD177,CD200,CD274,CD300LG,CD5L,CDCP1,CDH15,CDKN2D,CEND1,CFB,CFP,CHGA,CHRD,CHST2,CHST6,CISD1,CLCF1,CLMP,CNP,CNTFR,COL15A1,COL18A1,COL20A1,COL9A1,COL9A2,CPB1,CPE,CRE…
Covariates: BMI continuous	PXR/RXRA/pxr ligand/retinoic acid	complex	Inhibited	-2.887	0.0461	ACACB,ACLY,ADAM11,ADAM23,ADAM9,ADAMTS6,ADRM1,ADSL,AIMP1,ALDH1A1,ALDH1A3,AMIGO2,AMY2B,ANGPTL3,APCDD1,APOD,APOF,APOL1,ARHGAP5,ARID3A,ART3,ASGR2,ATG5,AZGP1,B4GALT3,BAMBI,BCL2L2,BGLAP,BID,BIN1,BLMH,BMPR2,BPNT2,BTC,C4BPA,C6,C8A,CA10,CADM1,CALB1,CALN1,CCK,CCL3,CCL4L1/CCL4L2,CD14,CD177,CD5L,CDC42,CDCP1,CEL,CFP,CGA,CHL1,CHRD,CHST2,CISD1,CKB,CLMP,CNTFR,CNTN1,COCH,COL20A1,COL9A1,CPA2,CPE,CPM,CPN1,CREG1,CRI…
Covariates: BMI continuous	3D185	chemical drug	Activated	3.105	0.0317	ACHE,ADAM17,ADAMTS6,ADCYAP1,ADSL,AGAP3,AGT,ALCAM,ALDH1A1,ALDH1A3,ALDOA,ALKBH5,ANKRD46,ANXA9,APCS,APOL1,ARRDC3,ARTN,ATP1A1,B3GALT6,B4GALNT1,B4GALT3,BAMBI,BGLAP,BGN,BID,BMPR1A,BMPR2,BPNT2,BTC,BUB1,C5,C6,CA11,CBL,CCL3,CD14,CD200,CD274,CD59,CDC42,CDCP1,CDH15,CDKN2D,CFD,CFP,CHGA,CHST2,CLCF1,CNTFR,COL15A1,COL18A1,COL9A1,COL9A2,CPE,CREG1,CSF1,CXCL16,DCN,DDR1,DIXDC1,DLG4,DLK1,DLL1,DMPK,DNAJB11,DNASE1L2,D…
Covariates: BMI continuous	UQCRFS1	enzyme	Activated	5.312	0.005	ACACB,ACHE,ADAM11,ADAM9,ADAMTS4,ADAMTS6,ADCYAP1,ADRM1,ADSL,ALK,ALKBH5,AMIGO2,ANGPTL3,ANXA9,APBB3,APCDD1,APCS,APLP2,APOB,APOL1,ARHGAP5,ARID3A,ARTN,ATP1A1,AXL,B3GALT6,BAMBI,BGLAP,BGN,BIN1,BLMH,BMPR2,C2,C5,C9,CA10,CACNA2D3,CALB1,CALN1,CBL,CBLN1,CCK,CCN4,CD177,CD300LG,CD55,CD5L,CDH15,CEL,CHGA,CHRD,CHST2,CISD1,CKB,CLEC1B,CNP,COCH,COL15A1,COL20A1,COL9A1,COL9A2,CPD,CPE,CPNE1,CREG1,CRP,CST4,CTNNB1,DCBLD2…
Covariates: BMI continuous	CD247 dimer	complex	Inhibited	-3.28	0.0281	ACP2,ADAM12,ADAMTS4,ADAMTS6,AGT,AIMP1,ALDH1A1,APBB3,APCS,APLP2,ARRDC3,ARTN,ATG5,ATP1B1,B3GALT6,BAMBI,BGLAP,BID,BLMH,C2,C5,CCK,CCL22,CCL3,CCN4,CD14,CD200,CD274,CD36,CD55,CFB,CGA,CHL1,CHRD,COL15A1,COL18A1,CPD,CPM,CSF3,CXCL16,CXCL9,DKK3,DLG4,DLL1,DNAJA2,DNASE1L2,DOCK9,ECE1,ECI2,ENO1,EPHA4,ERBB3,ERBB4,ESM1,ESR1,ETS2,F9,FABP4,FBLN5,FCGR2B,FGA,FHIT,FLT1,FTL,GAD1,GALNT1,GAS1,GDF15,GPC1,GPT,GRB7,GRIA4,GZ…
Covariates: BMI continuous	dinoprost	chemical - endogenous mammalian	Inhibited	-2.786	0.0313	ACHE,ACP2,ADAM12,ADAM23,AGT,AHSA1,ALCAM,ALDH1A1,ALDH1A3,ANGPTL3,APBB3,APLP2,APOD,ATG5,ATP1A1,ATP1B1,B3GALT6,BAMBI,BGN,BTC,C2,C6,CA10,CALN1,CCN4,CD200,CD36,CDCP1,CDH11,CFB,CGA,CHGA,CLMP,CNTFR,COCH,COL18A1,COL6A1,CPD,CPM,CRIM1,CSF3,CXCL16,CXCL9,DCBLD2,DDR1,DIXDC1,DMPK,DNAJB1,DSG2,DUT,ECE1,ECM1,EGFR,ENO1,ENTPD1,EPHA5,ERBB4,ESR1,F9,FABP4,FAM171A1,FAM3B,FBLN5,FGF1,FGF19,FLT1,FTL,GAD1,GDF11,GDF15,GFRA1…
Covariates: BMI continuous	MLK1/2/3	group	Inhibited	-4.938	0.0364	ACLY,ADAM17,ADAM23,ADAM9,ADAMTS6,ADCYAP1,AGT,ALDH1A1,ALDH1A3,ALDOA,APCS,APOD,ARTN,ATG5,ATP1A1,AXL,B4GALNT1,BAMBI,BGN,BID,BLMH,BMPR2,BUB1,C6,CA11,CALB1,CCK,CCL25,CCL5,CCN4,CD14,CD200,CD55,CD59,CFD,CHGA,CHL1,CHRD,CNTFR,COL18A1,COL6A1,CREG1,CSF1,CSF3,CXCL9,DCN,DIXDC1,DLK1,DLL1,DNAJB11,DNAJB9,DOCK9,DUT,ECE1,ENO1,ENTPD1,EPHA2,EPHA5,EPHB2,ESM1,F2,FABP4,FCGR2B,FGA,FGFR3,FLT1,FNDC5,FTL,GAD1,GALNT1,GAS1,G…
Covariates: BMI continuous	sulfatinib	chemical drug	Activated	3.241	0.0377	ACHE,ADAM12,ADAM9,ADCYAP1,ADSL,AGAP3,AKT2,ALDH1A1,ALDH1A3,ALDOA,ALKBH5,AMIGO2,ANKRD46,ANXA9,APBB3,APCDD1,APCS,APLP2,APOB,APOL1,ARRDC3,ATP1A1,ATP1B1,B4GALNT1,BGLAP,BMPR1A,BMPR2,BUB1,C1QTNF1,C5,C9,CA10,CA11,CALN1,CBL,CCL3,CD14,CD200,CD59,CDH15,CDKN2D,CFD,CHGA,CHL1,CLMP,CNTFR,COCH,COL15A1,COL18A1,COL9A1,COL9A2,CREG1,CRIM1,CRTAC1,CXCL16,DCBLD2,DCN,DDR1,DLG4,DLL1,DNAJB11,DNAJB9,DNM2,DOCK9,DRAXIN,ECE1,…
Covariates: BMI continuous	RAS	group	Inhibited	-3.556	0.0397	ACHE,ACLY,ACP2,ADAM12,ADAM17,ADAM9,ADAMTS4,ADAMTS6,ADSL,AKT2,ALCAM,ALDH1A3,ALK,ALKBH5,AMIGO2,ANKRD46,APBB3,APCDD1,APCS,APOB,APOD,APOL1,ARTN,ATP1A1,AZGP1,B3GALT6,B4GALT3,BAMBI,BGLAP,BID,BMPR1A,BST1,BUB1,C2,C5,CA10,CALB1,CALN1,CBLN1,CCK,CCL18,CCL25,CCL3,CCN4,CD14,CD177,CD274,CDC42,CDCP1,CFD,CHGA,CHRD,CLCF1,CLMP,CNP,COCH,COL15A1,COL6A1,COL9A1,COL9A2,CPE,CPM,CPNE1,CREG1,CSF1,DCBLD2,DDR1,DLK1,DLL1,DMK…
Covariates: BMI continuous	SHIP	group	Activated	4.049	0.0352	ACACB,ACHE,ACP2,ACP6,ADAM12,ADAM23,ADAMTS4,ADAMTS6,AGT,AKT2,ALCAM,ALDH1A3,ALKBH5,AMIGO2,AP2A2,APCDD1,APLP2,APOD,APOF,APOL1,ARHGAP5,ARTN,B3GALT6,BAMBI,BID,BIN1,BMPR2,BTC,C1QTNF1,C2,C8A,C9,CALB1,CCK,CCL18,CCL22,CCL25,CCL3,CCL5,CCN4,CD177,CD274,CD55,CD5L,CDH15,CFB,CFP,CHGA,CHL1,CHRD,CHST6,CISD1,CKB,CLCF1,CNP,COCH,COL18A1,COL20A1,COL9A1,COL9A2,CPB1,CPD,CPE,CPM,CREG1,CRIM1,CROT,CRP,CSF1,CST4,CTNNB1,CX…
Covariates: BMI continuous	VTX-2337	chemical drug	Inhibited	-5.677	0.0032	ACACB,ACHE,ACP2,ADAM11,ADAM9,ADAMTS6,ADCYAP1,ADRM1,ADSL,ALK,ALKBH5,ANGPTL3,ANXA9,APBB3,APCDD1,APCS,APOB,APOL1,ARHGAP5,ARID3A,ARTN,ATP1A1,AXL,BGLAP,BGN,BIN1,BLMH,BMPR2,C2,C5,CA10,CACNA2D3,CALB1,CALN1,CBL,CBLN1,CCK,CCN4,CD177,CD200,CD300LG,CD58,CD5L,CDH15,CEL,CHGA,CHRD,CHST2,CISD1,CKB,CLEC1B,CLEC4M,CNP,COCH,COL15A1,COL20A1,COL9A1,COL9A2,CPD,CPE,CPM,CPNE1,CREG1,CRP,CST4,CTNNB1,DCBLD2,DCN,DDR1,DEFB11…
Covariates: BMI continuous	histone H2B	group	Inhibited	-5.566	0.0287	ACHE,ACP2,ADAM12,ADAM22,ADAM9,ADAMTS4,ADAMTS6,ADCYAP1,ADSL,AGT,AKT2,ALCAM,ALDH1A3,ALDOA,ALK,ALKBH5,AMIGO2,AMY2B,ANXA9,APCS,APOL1,ARHGAP5,ARRDC3,ARTN,ATG5,ATP1A1,ATP1B1,AXL,AZGP1,B4GALNT1,B4GALT6,BAMBI,BCAN,BCL2L2,BGLAP,BGN,BIN1,BMPR2,C1orf115,C1QL1,C2,C8A,C9,CA11,CALB1,CBL,CCK,CCL3,CCL5,CD14,CD177,CD274,CD36,CD55,CD5L,CDC42,CDCP1,CDH11,CDH15,CDKN2D,CEND1,CEP57,CFB,CFP,CGA,CHGA,CISD1,CLCF1,CNTN1,C…
Covariates: BMI continuous	beta-estradiol	chemical - endogenous mammalian	Inhibited	-4.739	0.0334	ADAMTS4,AGT,ALCAM,ALDOA,ALK,APCDD1,APOD,ART3,ATP1B1,BAMBI,BGN,BID,BIN1,BMPR1A,BMPR2,BPNT2,BTC,BUB1,C1QL2,CADM1,CALB1,CBL,CCL25,CCL5,CD14,CD274,CD55,CDC42,CDH11,CDH15,CFB,CFD,CHGA,CHRDL2,CKB,CLEC1B,CNP,CNTFR,CPA2,CPM,CPXM1,CRIM1,CRP,CRTAC1,CST4,CST8,CTNNB1,CXCL16,CYP3A4,DCN,DDR1,DLG4,DLL1,DOT1L,DSCAM,DSG2,EGFR,ENO1,EPHA1,EPHA5,ERBB3,ERBB4,ETS2,F3,FABP3,FAM163B,FCGR2B,FGFR3,FLRT3,FNDC5,FUT8,GABBR1,…
Covariates: BMI continuous	NCOA/NR1I2/RXRA	complex	Inhibited	-3.033	0.0086	ACHE,ACLY,ACP6,ADAM12,ADAM22,ADAM9,ADAMTS6,ADCYAP1,ADSL,AIFM1,ALK,AMIGO2,ANGPTL1,ANGPTL3,APOB,APOD,APOF,ARHGAP5,ARRDC3,ATG5,ATP1B1,AXL,AZGP1,B4GALNT1,B4GALT6,BAMBI,BCAN,BCL2L2,BGLAP,BID,BMPR1A,BMPR2,BTC,C1orf115,C2,C5,C8A,C9,CA11,CADM1,CAPSL,CBL,CBLN4,CCK,CCL22,CCL3,CCL5,CCN4,CD177,CD274,CD5L,CDC42,CDCP1,CEL,CEND1,CFD,CFP,CGA,CHGA,CISD1,CKB,CNTFR,COCH,COL9A1,CPA2,CPE,CPN1,CPNE1,CPXM1,CRIM1,CRP,CS…
Covariates: BMI continuous	methylene blue	chemical drug	Inhibited	-4.162	0.0005	ACP2,ADAM23,ADAMTS6,ADCYAP1,ADRM1,AIFM1,AKT2,ALDH1A1,ALDH1A3,AMY2B,ANGPTL1,ANGPTL3,ANKRD46,AP2A2,APBB3,APLP2,APOD,APOF,APOL1,ARHGAP5,ASGR2,ATG5,ATP1B1,B4GALNT1,BAMBI,BCL2L2,BID,BIN1,BTC,C1QTNF1,C2,C5,C8A,C9,CA11,CADM1,CALB1,CAPSL,CBL,CBLN1,CCL18,CCL22,CCL3,CCL5,CD177,CD274,CD36,CD59,CD5L,CDC42,CDH15,CFB,CFP,CHGA,CHL1,CHST1,CHST6,CISD1,CKB,CLCF1,CNP,CNTFR,COCH,COL15A1,COL18A1,COL20A1,COL9A1,CPB1,C…
Covariates: BMI continuous	FABP3	transporter	Activated	4.65	0.005	ACHE,ADAM11,ADAM9,ADAMTS4,ADAMTS6,ADCYAP1,ADRM1,ADSL,ALCAM,ALDH1A1,ALK,ALKBH5,AMIGO2,ANGPTL3,ANXA9,APBB3,APCDD1,APCS,APLP2,APOB,APOL1,ARHGAP5,ARID3A,ARRDC3,ARTN,ATP1A1,AXL,B3GALT6,BAMBI,BGLAP,BGN,BIN1,BLMH,BMPR2,BTC,C2,C6,CA10,CACNA2D3,CALB1,CALN1,CBL,CBLN1,CCK,CCL5,CD177,CD300LG,CD36,CD55,CDCP1,CDH15,CEL,CHGA,CHRD,CHST2,CISD1,CKB,CLEC1B,CNP,CNTFR,COCH,COL15A1,COL20A1,COL9A1,COL9A2,CPD,CPE,CPNE1,…
Covariates: BMI continuous	PF-04880594	chemical drug	Activated	5.182	0.0066	ACACB,ACHE,ADAM11,ADAM9,ADAMTS4,ADAMTS6,ADCYAP1,ADRM1,ADSL,ALK,ALKBH5,AMIGO2,ANGPTL3,ANXA9,APBB3,APCDD1,APCS,APLP2,APOB,APOD,APOL1,ARHGAP5,ARID3A,ARTN,ATP1A1,AXL,B3GALT6,BAMBI,BGLAP,BGN,BIN1,BLMH,BMPR2,C2,C5,CA10,CACNA2D3,CALB1,CALN1,CBL,CBLN1,CCK,CCN4,CD177,CD200,CD300LG,CD55,CD5L,CDCP1,CDH15,CEL,CHGA,CHRD,CHST2,CISD1,CKB,CLEC1B,CNP,COCH,COL15A1,COL20A1,COL9A1,COL9A2,CPD,CPE,CPNE1,CREG1,CST4,CTN…
Covariates: BMI continuous	GCR/glucocorticoid dimer	complex	Activated	3.188	0.0439	ACHE,ACLY,ACP6,ADAM12,ADAM23,ADAMTS6,ADAMTSL2,AGAP2,AGT,ALDOA,AMIGO2,APCDD1,APLP2,APOD,APOL1,ARHGAP5,ATP1A1,ATP1B1,AXL,B3GALT6,B3GLCT,BGLAP,BIN1,BLMH,BTC,C2,C5,CA10,CADM1,CALB1,CALN1,CAPSL,CBLN4,CCK,CCL18,CCL22,CCL3,CCL5,CCN4,CD200,CD274,CD58,CD59,CD5L,CDCP1,CDH15,CFD,CFP,CGA,CHGA,CHL1,CHRD,CHST2,CISD1,CKB,CLCF1,CLMP,CNP,CNTFR,COCH,COL15A1,COL20A1,COL6A1,COL9A1,CPE,CPM,CRAT,CREG1,CRELD1,CRIM1,CRO…
Covariates: BMI continuous	TCF7L2:CTNNB1:EOMES:TBXT:MIXL1:SMAD2,3:SMAD4:FOXA2:GATA4:GATA6,SOX17 gene	complex	Inhibited	-3.453	0.0024	ACLY,ADAM12,ADAM23,ADAM9,ADAMTS4,ADCYAP1,ALDH1A1,ALDH1A3,APCDD1,APOD,ATP1B1,BAMBI,BGN,BIN1,BMPR1A,BMPR2,BUB1,C6,CCK,CCL3,CCL5,CCN4,CD274,CD59,CD5L,CDH11,CHRD,CNP,CNTFR,CNTN1,COCH,COL6A1,CPD,CPM,CPN1,CRP,CSF1,CSF3,CYP3A4,DCBLD2,DEFB119,DIXDC1,DLK1,DOCK9,DSG2,DUT,EFNB1,EHF,EPDR1,EPHA5,EPHB2,ERBB3,ESM1,ESR1,FABP4,FCGR2B,FGF19,FGFR3,FKBP14,FLT1,FNDC5,GAS1,GDF11,GDF15,GOLM2,GPNMB,GPT,GRB2,GSN,GZMA,HGF…
Covariates: BMI continuous	loxapine	chemical drug	Activated	3.098	0.0038	ACACB,ACHE,ACLY,ACP2,ADAM17,ADCYAP1,ADRM1,AGT,AIMP1,AKT2,ALCAM,ALDH1A1,ALDH1A3,AMIGO2,APCDD1,APLP2,APOD,APOF,ARTN,ATG5,AZGP1,B3GALT6,B4GALT3,BAMBI,BID,BMPR2,BTC,BUB1,C5,C9,CA10,CALB1,CBLN1,CCL4L1/CCL4L2,CCN4,CD14,CD177,CD200,CDC42,CDCP1,CDH11,CDKN2D,CFP,CHGA,CHL1,CKB,CLCF1,CLMP,COCH,COL23A1,COL6A1,CPD,CPM,CRIM1,CRP,CSF1,CXCL16,DCBLD2,DCN,DEFB119,DKK3,DLK1,DMKN,DNER,DNM2,DRAXIN,DSG2,DUT,ECE1,ECM1,…
Covariates: BMI continuous	lisinopril	biologic drug	Activated	3.432	0.0003	ACACB,ACHE,ADAM12,ADAM17,ADAM23,ADAMTSL2,AGT,ALDH1A3,AMY2B,ANAPC10,APCS,ARID3A,ATP1A1,ATP1B1,BGN,BUB1,C1QTNF1,CCL5,CCN4,CD14,CD36,CEL,COL15A1,COL18A1,COL6A1,CPA2,CPE,CPN1,CPXM1,CRIM1,CRP,DKK3,ECE1,ECM1,EFNA5,EGFR,EHF,ENDOU,ESM1,ESR1,F3,FABP4,FBLN5,FCGR2B,FGA,FLT1,FTL,GABBR1,GALNT13,GFRA2,GPNMB,GSN,HSPA8,IGF1R,IGFBP2,IL18R1,IL1A,IL6ST,INHBB,INSR,ISG15,ITGB1,ITGB3,ITGB7,JAG1,KDR,L1CAM,LAMB1,LEP,LRP…
Covariates: BMI continuous	vinpocetine	chemical drug	Activated	4.045	0.0245	ACACB,ACHE,ACP6,ADAM12,ADAMTS4,AGT,AIFM1,AKT2,ALCAM,ALDH1A3,ALKBH5,AMIGO2,AP2A2,APCDD1,APOD,APOF,APOL1,ARHGAP5,ATP1B2,B4GALNT1,B4GALT6,BAMBI,BID,BIN1,BTC,C1QTNF1,C2,C6,CADM1,CALB1,CCL22,CCL25,CCL3,CCL5,CCN4,CD14,CD177,CD200,CD274,CD300LG,CD5L,CDC42,CDCP1,CDH15,CEND1,CFB,CFP,CHRD,CHST2,CHST6,CISD1,CKB,CLCF1,CLEC4M,CLMP,CNTFR,COL18A1,COL20A1,COL9A1,COL9A2,CPB1,CPE,CREG1,CRIM1,CROT,CRP,CSF1,CST4,CST…
Covariates: BMI continuous	acetazolamide	chemical drug	Activated	5.512	0.0118	ACACB,ACHE,ACP2,ADAM11,ADAM9,ADAMTS4,ADAMTS6,ADCYAP1,ADRM1,ADSL,ALCAM,ALDOA,ALK,ALKBH5,AMIGO2,ANGPTL3,ANXA9,APBB3,APCDD1,APCS,APOB,APOL1,ARHGAP5,ARID3A,ARTN,ATP1A1,AXL,BCHE,BGLAP,BGN,BIN1,BLMH,BMPR2,C2,C6,CA10,CACNA2D3,CALB1,CALN1,CBL,CBLN1,CCK,CCL22,CCN4,CD177,CD300LG,CD55,CD5L,CDH15,CEL,CHGA,CHRD,CHST2,CISD1,CKB,CLEC1B,CNP,CNTFR,COCH,COL15A1,COL20A1,COL9A1,COL9A2,CPD,CPE,CPM,CPNE1,CREG1,CRP,CSF…
Covariates: BMI continuous	MC-1568	chemical reagent	Activated	4.478	0.0256	ACACB,ACHE,ACLY,ACP2,ADAM12,ADAM23,ADAM9,ADAMTS6,ADCYAP1,ADSL,AGT,AKT2,ALDH1A3,ALKBH5,AMIGO2,AMY2B,ANGPTL1,AP2A2,APCDD1,APLP2,APOD,APOF,APOL1,ARHGAP5,ARID3A,ARTN,B3GALT6,BAMBI,BCL2L2,BGN,BID,BIN1,C1QTNF1,C2,C4BPA,C9,CALB1,CBLN4,CCK,CCL22,CCL25,CCL3,CCL4L1/CCL4L2,CCL5,CCN4,CD177,CD274,CD59,CD5L,CDC42,CDCP1,CFB,CHL1,CHRD,CHST6,CISD1,CKB,CLCF1,CLEC4M,CNP,CNTFR,CNTN1,COCH,COL18A1,COL20A1,COL6A1,COL9A…
Covariates: BMI continuous	forskolin	chemical toxicant	Inhibited	-2.475	0.025	ACACB,ACP2,ACP6,ADAM12,ADAM9,ADCYAP1,ADRM1,ADSL,AGAP2,AKT2,ALDOA,ALK,AMIGO2,AMY2B,ANKRD46,ANXA9,APBB3,APCDD1,APCS,APOB,APOD,APOF,APOL1,ARRDC3,ASGR2,ATP1A1,ATP1B1,AXL,AZGP1,B3GALT6,B4GALNT1,B4GALT3,B4GALT6,BAMBI,BCL2L2,BGLAP,BGN,BID,BIN1,BLMH,BMPR2,BUB1,C5,C6,C9,CA10,CALB1,CALN1,CBL,CBLN1,CCK,CCL18,CCL5,CCN4,CD14,CD177,CD200,CD55,CD59,CDC42,CDKN2D,CEND1,CFD,CGA,CHGA,CHKB,CLCF1,CLEC1B,CLMP,CNP,CNTF…
Covariates: BMI continuous	RNASEH1	enzyme	Activated	3.544	0.0002	ACACB,ACHE,ADAM12,ADAM17,ADAM23,ADAMTSL2,AGT,ALDH1A3,AMY2B,ANAPC10,APCS,ARID3A,ATP1A1,ATP1B1,BGN,BUB1,C1QTNF1,CCL5,CCN4,CD14,CD36,CEL,COL15A1,COL18A1,COL6A1,CPA2,CPE,CPN1,CPXM1,CRIM1,CRP,DKK3,ECE1,ECM1,EFNA5,EGFR,EHF,ENDOU,ESM1,ESR1,F3,FABP4,FBLN5,FCGR2B,FGA,FLT1,FTL,GABBR1,GALNT13,GFRA2,GPNMB,GSN,HSPA8,IGF1R,IGFBP2,IL18R1,IL1A,IL6ST,INHBB,INSR,ISG15,ITGB1,ITGB3,ITGB7,JAG1,L1CAM,LAMB1,LEP,LRP1,MF…
Covariates: BMI continuous	SPINT2	other	Activated	5.347	0.0078	ACACB,ACHE,ACP2,ADAM11,ADAM9,ADAMTS4,ADAMTS6,ADCYAP1,ADRM1,ADSL,AIFM1,ALK,ALKBH5,AMIGO2,ANGPTL3,ANXA9,APBB3,APCDD1,APCS,APOB,APOF,APOL1,ARHGAP5,ARID3A,ARRDC3,ARTN,ATP1A1,AXL,BAMBI,BGLAP,BGN,BIN1,BLMH,BMPR2,C2,C5,CA10,CACNA2D3,CALB1,CALN1,CBL,CBLN1,CCK,CCL25,CCN4,CD177,CD200,CD300LG,CD5L,CDH15,CEL,CHGA,CHRD,CHST2,CISD1,CKB,CLEC1B,CNP,CNTFR,COCH,COL15A1,COL20A1,COL9A1,COL9A2,CPD,CPE,CPM,CPNE1,CREG1…
Covariates: BMI continuous	motesanib	chemical drug	Activated	2.758	0.0376	ACHE,ACLY,ADAM12,ADAM17,ADAM23,ADAMTS6,ADAMTSL2,AHSA1,AKT2,ALCAM,ALDH1A1,ALDH1A3,ALK,AMIGO2,ANGPTL3,APBB3,APCS,APLP2,APOB,APOD,APOL1,ARTN,ATP1A1,B3GLCT,B4GALT3,BAMBI,BCAN,BCL2L2,BMPR1A,BMPR2,BUB1,C1QTNF1,C5,C6,CA10,CALB1,CALN1,CBL,CBLN4,CCK,CD200,CD59,CDC42,CDH15,CDKN2D,CLCF1,CLMP,CNP,CNTFR,COCH,COL18A1,CPE,CPNE1,CRELD1,CRTAC1,CSF1,CSF3,CXCL16,DDR1,DIXDC1,DLK1,DLL1,DNAJB1,DNAJB11,DNAJB9,DOCK9,DRA…
Covariates: BMI continuous	chlorambucil	chemical drug	Inhibited	-2.678	0.0423	ACHE,ACP2,ACP6,ADAM17,ADAM23,ADAMTS4,ADAMTS6,ADSL,ALCAM,ALDH1A3,ALK,ANGPTL1,ANXA9,APCS,APLP2,APOB,APOD,APOL1,ARHGAP5,ARTN,ATP1A1,AZGP1,B3GALT6,B4GALNT1,B4GALT6,BAMBI,BLMH,BMPR2,C2,C5,CBL,CCL18,CCL22,CCL3,CD14,CD36,CD55,CDC42,CDH11,CEND1,CHGA,CHL1,CHRD,CHRDL2,CILP2,CISD1,CNP,CNTN1,COL18A1,COL6A1,COL9A1,CPD,CPE,CPM,CPN1,CPNE1,CPXM1,CRAT,CRIM1,CSF1,CTSO,CXCL16,CXCL9,CYP3A4,DCBLD2,DDR1,DKK3,DLK1,DLL1…
Covariates: BMI continuous	IRAK1BP1	other	Inhibited	-4.415	0.0462	ACACB,ACHE,ACP2,ACP6,ADAM12,ADAM23,ADAMTS6,AGT,AKT2,ALCAM,ALDH1A3,ALKBH5,AMIGO2,AP2A2,APBB3,APCDD1,APLP2,APOD,APOF,ARHGAP5,ARTN,B3GALT6,B4GALNT1,BAMBI,BID,BIN1,BMPR2,BTC,C1QTNF1,C2,C6,CALB1,CCK,CCL18,CCL22,CCL25,CCL3,CCL5,CCN4,CD177,CD274,CD5L,CDCP1,CDH15,CFB,CFP,CHGA,CHL1,CHRD,CHST6,CISD1,CKB,CLCF1,CLEC4M,CNP,COCH,COL18A1,COL20A1,COL9A1,COL9A2,CPB1,CPD,CPE,CPM,CREG1,CRIM1,CRP,CSF1,CST4,CTNNB1,CX…
Covariates: BMI continuous	DLL4	other	Inhibited	-2.512	0.0374	ACACB,ACHE,ACP6,ADAM12,ADAMTS4,AGT,AIFM1,AKT2,ALDH1A1,ALDH1A3,ALDOA,ALKBH5,AP2A2,APBB3,APCDD1,APOD,APOF,APOL1,ARHGAP5,ARTN,ATP1B1,ATP1B2,B4GALNT1,B4GALT6,BAMBI,BGLAP,BGN,BID,BIN1,C2,C9,CA10,CADM1,CALB1,CALN1,CBL,CCK,CCL22,CCL25,CCL3,CCL5,CCN4,CD14,CD177,CD200,CD274,CD300LG,CD5L,CDC42,CDH11,CDH15,CEND1,CFB,CFD,CFP,CHGA,CHL1,CHRD,CHST1,CHST2,CHST6,CISD1,CKB,CLCF1,CLEC1B,CNP,CNTFR,COL15A1,COL18A1,CO…
Covariates: BMI continuous	PCYT1A	enzyme	Inhibited	-5.132	0.0171	ACACB,ACHE,ACP2,ADAM11,ADAM9,ADAMTS4,ADAMTS6,ADCYAP1,ADRM1,ADSL,ALK,ALKBH5,AMIGO2,ANGPTL3,ANXA9,APBB3,APCDD1,APCS,APLP2,APOB,APOL1,ARHGAP5,ARID3A,ARTN,ATP1A1,ATP1B1,AXL,B3GALT6,BAMBI,BGLAP,BGN,BIN1,BLMH,BMPR2,C2,C5,CA10,CACNA2D3,CALB1,CALN1,CBL,CBLN1,CCK,CCN4,CD177,CD300LG,CD55,CD5L,CDH15,CEL,CHGA,CHRD,CHST2,CISD1,CKB,CLEC1B,CNP,COCH,COL15A1,COL20A1,COL9A1,COL9A2,CPE,CPM,CPNE1,CREG1,CST4,CTNNB1,D…
Covariates: BMI continuous	AM 630	chemical reagent	Activated	5.869	0.0101	ACACB,ACHE,ACP2,ADAM11,ADAM9,ADAMTS4,ADAMTS6,ADCYAP1,ADRM1,ADSL,ALCAM,ALK,ALKBH5,AMIGO2,ANGPTL3,ANXA9,APBB3,APCDD1,APCS,APLP2,APOB,APOD,APOL1,ARHGAP5,ARID3A,ARTN,ATP1A1,AXL,B3GALT6,BAMBI,BGLAP,BGN,BIN1,BLMH,BMPR2,BST1,C2,C5,CA10,CACNA2D3,CALB1,CALN1,CBL,CBLN1,CCK,CCL25,CCL5,CCN4,CD177,CD200,CD300LG,CD5L,CDH15,CEL,CHGA,CHRD,CHST2,CISD1,CKB,CLEC1B,CNP,COCH,COL15A1,COL20A1,COL9A1,COL9A2,CPE,CPM,CPNE…
Covariates: BMI continuous	ACE	peptidase	Inhibited	-3.464	0.0003	ACACB,ACHE,ADAM12,ADAM17,ADAM23,ADAMTSL2,AGT,ALDH1A3,AMY2B,ANAPC10,APCS,ARID3A,ATP1A1,ATP1B1,BGN,BUB1,C1QTNF1,CCL5,CCN4,CD14,CD36,CEL,COL15A1,COL18A1,COL6A1,CPA2,CPE,CPN1,CPXM1,CRIM1,CRP,DKK3,ECE1,ECM1,EFNA5,EGFR,EHF,ENDOU,ESM1,ESR1,F3,FABP4,FBLN5,FCGR2B,FGA,FLT1,FTL,GABBR1,GALNT13,GFRA2,GPNMB,GSN,HSPA8,IGF1R,IGFBP2,IL18R1,IL1A,IL6ST,INHBB,INSR,ISG15,ITGB1,ITGB3,ITGB7,JAG1,L1CAM,LAMB1,LEP,LRP1,MF…
Covariates: BMI continuous	ascorbate-2-phosphate	chemical reagent	Inhibited	-4.799	0.0083	ACACB,ACHE,ACP2,ADAM11,ADAM9,ADAMTS4,ADAMTS6,ADRM1,ADSL,ALK,ALKBH5,AMIGO2,ANGPTL3,ANXA9,APBB3,APCDD1,APCS,APLP2,APOB,APOL1,ARHGAP5,ARID3A,ARTN,ATP1A1,AXL,B3GALT6,BAMBI,BGLAP,BGN,BIN1,BLMH,BMPR2,C2,C5,CA10,CACNA2D3,CALB1,CALN1,CBL,CBLN1,CD177,CD300LG,CD55,CD5L,CDCP1,CDH15,CEL,CHRD,CHST1,CHST2,CISD1,CKB,CLEC1B,CNP,COCH,COL15A1,COL20A1,COL9A1,COL9A2,CPE,CPM,CPNE1,CREG1,CRP,CST4,CTNNB1,DCBLD2,DCN,DDR…
Covariates: BMI continuous	BI-D1870	chemical drug	Activated	3.288	0.0009	ACACB,ACLY,ACP2,ACP6,ADAM17,ADAM9,ADAMTS4,ADCYAP1,ADSL,AIFM1,AMIGO2,AMY2B,ANGPTL3,ANXA9,APCS,APOL1,ARHGAP5,ARRDC3,ATP1B2,AZGP1,B4GALNT1,B4GALT3,B4GALT6,BCAN,BCL2L2,BGN,BLMH,BMPR1A,BTC,BUB1,C2,C9,CA10,CADM1,CALN1,CBL,CBLN1,CCL18,CCL25,CCL3,CCL5,CD177,CD200,CD274,CD300LG,CD55,CDC42,CDCP1,CDH15,CEND1,CEP57,CFD,CHGA,CHL1,CHRD,CHST2,CISD1,CKB,CNP,CNTFR,CNTN1,COCH,COL9A1,COL9A2,CPE,CPM,CPNE1,CREG1,CROT…
Covariates: BMI continuous	cetrorelix	biologic drug	Activated	5.927	0.0338	ACHE,ACP2,ADAM12,ADAM22,ADAM23,ADAMTS6,ADCYAP1,ADSL,AGT,AHSA1,AKT2,ALDH1A1,ALDH1A3,ALK,ALKBH5,AMIGO2,ANGPTL3,ANXA9,APBB3,APCDD1,APCS,APLP2,APOB,APOD,ARHGAP5,ARRDC3,ARTN,ATP1A1,ATP1B1,AZGP1,B3GALT6,B4GALNT1,B4GALT6,BAMBI,BCL2L2,BGLAP,BIN1,BLMH,BMPR1A,BMPR2,BTC,C1QTNF1,C2,C5,C6,C8A,C9,CA10,CA11,CALB1,CALN1,CBL,CD200,CD274,CD300LG,CD5L,CDCP1,CDH15,CDKN2D,CEND1,CFB,CFP,CGA,CHGA,CHL1,CHRD,CHRDL2,CHST2…
Covariates: BMI continuous	nedisertib	chemical drug	Activated	2.619	0.0474	ACHE,ACP2,ACP6,ADAM17,ADAM23,ADAMTS4,ADAMTS6,ADSL,ALCAM,ALDH1A3,ALK,ANGPTL1,ANXA9,APCS,APLP2,APOB,APOD,APOL1,ARHGAP5,ARTN,ATP1A1,AZGP1,B3GALT6,B4GALNT1,B4GALT6,BAMBI,BLMH,BMPR2,C2,C5,CBL,CCL18,CCL22,CCL3,CD14,CD36,CD55,CDC42,CDH11,CEND1,CHGA,CHL1,CHRD,CHRDL2,CILP2,CISD1,CNP,CNTN1,COL18A1,COL6A1,COL9A1,CPD,CPE,CPM,CPN1,CPNE1,CPXM1,CRAT,CRIM1,CSF1,CTSO,CXCL16,CXCL9,CYP3A4,DCBLD2,DDR1,DKK3,DLK1,DLL1…
Covariates: BMI continuous	erbstatin	chemical - endogenous non-mammalian	Activated	4.36	0.0026	ACACB,ACHE,ACP2,ACP6,ADAM12,ADAM23,ADAMTS4,ADAMTS6,ADCYAP1,ADRM1,ADSL,AGT,AKT2,ALCAM,ALDH1A3,ALK,ALKBH5,ANGPTL3,AP2A2,APBB3,APCDD1,APOD,APOF,APOL1,ARHGAP5,ARRDC3,ARTN,ATG5,B3GALT6,B4GALNT1,B4GALT6,BAMBI,BCAN,BCL2L2,BID,BIN1,BMPR1A,BST1,BTC,C1QTNF1,CA10,CA11,CALB1,CALN1,CBL,CBLN1,CCK,CCL16,CCL18,CCL22,CCL25,CCL3,CCL5,CD177,CD274,CD5L,CDC42,CDCP1,CDH15,CEND1,CFB,CFP,CHGA,CHL1,CHRD,CHST2,CHST6,CISD1…
Covariates: BMI continuous	EIF2S1	translation regulator	Inhibited	-5.796	0.0047	ACHE,ACP2,ACP6,ADAM11,ADCYAP1,ADRM1,ADSL,AGT,ALCAM,ALDH1A3,ALK,ALKBH5,AP2A2,APBB3,APCDD1,APOD,APOF,APOL1,ARHGAP5,ARID3A,AXL,BAMBI,BGLAP,BGN,BID,BIN1,BLMH,BMPR2,BTC,C1QTNF1,C6,C9,CA10,CACNA2D3,CALB1,CALN1,CBL,CBLN1,CCK,CCL18,CCL22,CCL25,CCL3,CCL5,CCN4,CD274,CD300LG,CD55,CDCP1,CDH15,CEL,CFB,CFP,CHGA,CHRD,CHST2,CHST6,CISD1,CKB,CLCF1,CLEC1B,CNP,COL15A1,COL18A1,COL20A1,COL9A1,COL9A2,CPB1,CPD,CPE,CPM,C…
Covariates: BMI continuous	PTGER1	G-protein coupled receptor	Activated	3.284	0.0051	ACACB,ACHE,ACP2,ADAM12,ADAM23,ADAMTSL2,AKT2,ALDH1A3,AMY2B,ANAPC10,APCS,APLP2,ARID3A,ATG5,ATP1A1,ATP1B1,B3GALT6,B4GALT3,BGN,BPNT2,BUB1,C1QTNF1,CCN4,CD14,CD274,CD36,CDC42,CDCP1,CEL,CHGA,CHST2,COL15A1,COL18A1,COL6A1,CPA2,CPD,CPE,CPM,CPN1,CPXM1,CRIM1,CRP,CSF3,CTNNB1,DKK3,DLK1,DLL1,ECE1,ECM1,EFNA5,EHF,ENDOU,EPHB2,ESM1,F3,FABP4,FBLN5,FCGR2B,FGA,FLT1,FTL,GABARAPL2,GABBR1,GALNT13,GFRA2,GHR,GLO1,GPNMB,GSN…
Covariates: BMI continuous	1-ethyl-2-benzimidazolinone	chemical reagent	Inhibited	-2.231	0.0317	ACHE,ACP2,ADAM12,ADCYAP1,ALDH1A3,ALDOA,AP2A2,APLP2,ATG5,ATP1A1,ATP1B1,AZGP1,B3GALT6,BAMBI,BGLAP,BID,BMPR2,BTC,BUB1,CA10,CALB1,CALN1,CCL18,CD14,CD274,CD36,CD59,CDCP1,CDH11,CFB,CFD,CHGA,CLCF1,CLMP,COCH,COL18A1,COL6A1,CPD,CPE,CPM,CRIM1,CRP,CSF1,CXCL9,CYP3A4,DCBLD2,DCN,DDR1,DLG4,DNAJB11,DSG2,ECE1,ECM1,EFNA5,EHF,ENO1,ENTPD1,EPHB6,ERBB3,ERBB4,ESM1,F2,F3,FAM171A1,FAM3B,FBLN5,FGF19,FHIT,FLII,FLT1,GAS1,GD…
Covariates: BMI continuous	LTA	cytokine	Inhibited	-2.944	0.0215	ACACB,ADAM11,ADAMTS6,ADCYAP1,AGT,AIFM1,ALDH1A1,ALDH1A3,ALK,ALKBH5,ANKRD46,APCDD1,APCS,APOB,APOF,ARHGAP5,ARTN,B4GALNT1,B4GALT3,B4GALT6,BAMBI,BID,BPNT2,C1QTNF1,C2,C6,C8A,C9,CA10,CA11,CALB1,CALN1,CCL22,CCL3,CCL4L1/CCL4L2,CCL5,CCN4,CD14,CD177,CD274,CD58,CDC42,CDH15,CEL,CEND1,CFB,CFD,CHGA,CHRD,CHRDL2,CHST2,CHST6,CISD1,CKB,CLCF1,CLEC1B,CLMP,COCH,COL18A1,COL20A1,COL9A2,CPB1,CPE,CPN1,CPNE1,CRP,CSF1,CSF3,…
Covariates: BMI continuous	triflupromazine	chemical drug	Activated	3.159	0.017	ACHE,ACLY,ACP2,ADAM17,ADCYAP1,AGT,AKT2,ALCAM,ALDH1A3,AMIGO2,APCDD1,APLP2,APOD,ARTN,ATG5,AXL,B3GALT6,B4GALT3,BAMBI,BGN,BID,BTC,C5,C9,CA10,CALB1,CBLN1,CCN4,CD177,CD200,CD274,CD59,CDC42,CDCP1,CDH11,CDKN2D,CFD,CHGA,CKB,CLCF1,CLMP,COCH,COL18A1,COL23A1,COL6A1,CPD,CPM,CRIM1,CRP,CSF1,CSF3,CXCL16,CXCL9,CYP3A4,DCBLD2,DCN,DEFB119,DKK3,DLK1,DMKN,DNER,DSG2,ECE1,ECM1,EHF,EPHA2,ERBB4,ESAM,ESM1,ETS2,FAM171A1,FAM…
Covariates: BMI continuous	NIK	group	Inhibited	-4.684	0.0321	ACACB,ACHE,ACLY,ACP6,ADAMTS4,AGT,AIFM1,AKT2,ALCAM,ALDH1A3,ALKBH5,AMIGO2,ANKRD46,AP2A2,APBB3,APOD,APOF,ARHGAP5,ATP1B2,B3GALT6,BAMBI,BID,BLMH,BST1,BTC,C1QTNF1,C2,C9,CADM1,CALB1,CBL,CCK,CCL25,CCL3,CCL5,CCN4,CD177,CD200,CD274,CD300LG,CD5L,CDCP1,CDH15,CFB,CFP,CHKB,CHST1,CHST2,CHST6,CISD1,CKB,CLCF1,CLEC4M,CLMP,CNTFR,CNTN1,COCH,COL18A1,COL20A1,COL9A2,CPB1,CPD,CPE,CPN1,CREG1,CRIM1,CROT,CRP,CSF1,CST4,CST8…
Covariates: BMI continuous	mir-203 (includes others)	microRNA	Activated	4.465	0.0159	ACACB,ACHE,ACP2,ADAM11,ADAMTS4,ADCYAP1,ADRM1,ADSL,AGT,AIFM1,ALCAM,ALDH1A1,ALDH1A3,ALK,ALKBH5,AMIGO2,ANGPTL3,ANXA9,APCDD1,APCS,APLP2,APOB,APOL1,ARHGAP5,ARID3A,ATP1A1,B3GALT6,B4GALNT1,B4GALT6,BCL2L2,BGLAP,BGN,BID,BIN1,BLMH,BMPR2,C2,C5,C6,C9,CA10,CACNA2D3,CALN1,CBL,CBLN1,CCK,CCL3,CCL5,CD14,CD177,CD274,CD300LG,CD58,CD5L,CDH15,CDKN2D,CEL,CEND1,CFB,CHGA,CHL1,CHRD,CHST2,CISD1,CKB,CLEC1B,CLEC4M,CLEC5A,CN…
Covariates: BMI continuous	S42	chemical reagent	Activated	5.285	0.0244	ACACB,ACHE,ACP2,ADAM11,ADAM9,ADAMTS4,ADAMTS6,ADCYAP1,ADRM1,ADSL,ALK,ALKBH5,AMIGO2,ANGPTL3,ANXA9,APBB3,APCDD1,APCS,APOB,APOL1,ARHGAP5,ARID3A,ARTN,ATP1A1,AXL,BAMBI,BGLAP,BGN,BIN1,BLMH,BMPR2,C2,C5,CA10,CACNA2D3,CALB1,CALN1,CBL,CBLN1,CCK,CCN4,CD177,CD300LG,CD55,CD5L,CDH15,CEL,CHGA,CHRD,CHST2,CISD1,CKB,CLEC1B,CNP,COCH,COL15A1,COL20A1,COL9A1,COL9A2,CPD,CPE,CPM,CPNE1,CREG1,CRP,CST4,CTNNB1,DCBLD2,DCN,DDR…
Covariates: BMI continuous	cyn BG60 protein	chemical reagent	Inhibited	-5.715	0.0075	ACHE,ACP2,ADAM11,ADAM9,ADAMTS4,ADCYAP1,ADRM1,ADSL,ALK,ALKBH5,AMIGO2,ANGPTL3,ANXA9,APBB3,APCDD1,APCS,APOB,APOD,APOL1,ARHGAP5,ARID3A,ARRDC3,ATP1A1,AXL,B4GALNT1,B4GALT3,BAMBI,BCL2L2,BGLAP,BGN,BLMH,BMPR2,C2,C5,CA10,CA11,CACNA2D3,CALB1,CALN1,CBL,CBLN1,CCK,CCL25,CCN4,CD177,CD300LG,CD55,CD5L,CDCP1,CDH15,CEL,CHGA,CHRD,CHST2,CISD1,CKB,CLEC1B,CNP,COCH,COL15A1,COL20A1,COL9A1,COL9A2,CPD,CPE,CPM,CPNE1,CREG1,C…
Covariates: BMI continuous	strychnine	chemical drug	Activated	5.285	0.021	ACACB,ACHE,ACP2,ADAM11,ADAM9,ADAMTS4,ADAMTS6,ADCYAP1,ADRM1,ADSL,ALK,ALKBH5,AMIGO2,ANGPTL3,ANXA9,APBB3,APCDD1,APCS,APOB,APOL1,ARHGAP5,ARID3A,ARTN,ATP1A1,AXL,BAMBI,BGLAP,BGN,BIN1,BLMH,BMPR2,C2,C5,CA10,CACNA2D3,CALB1,CALN1,CBL,CBLN1,CCK,CCN4,CD177,CD300LG,CD55,CD5L,CDH15,CEL,CHGA,CHRD,CHST2,CISD1,CKB,CLEC1B,CNP,COCH,COL15A1,COL20A1,COL9A1,COL9A2,CPD,CPE,CPM,CPNE1,CREG1,CRP,CST4,CTNNB1,DCBLD2,DCN,DDR…
Covariates: BMI continuous	calmodulin	group	Inhibited	-2.16	0.0335	ACHE,ACP2,ADAM12,ADCYAP1,ALDH1A3,ALDOA,AP2A2,APLP2,ATG5,ATP1A1,ATP1B1,AZGP1,B3GALT6,BAMBI,BGLAP,BID,BMPR2,BTC,CA10,CALB1,CALN1,CCL18,CD14,CD274,CD36,CD59,CDCP1,CDH11,CFB,CFD,CHGA,CLCF1,CLMP,COCH,COL18A1,COL6A1,CPD,CPE,CPM,CRIM1,CRP,CSF1,CXCL9,CYP3A4,DCBLD2,DCN,DDR1,DLG4,DNAJB11,DSG2,ECE1,ECM1,EFNA5,EHF,ENO1,ENTPD1,EPHB6,ERBB3,ERBB4,ESM1,F2,F3,FAM171A1,FAM3B,FBLN5,FGF19,FHIT,FLII,FLT1,GAS1,GDF11,G…
Covariates: BMI continuous	selpercatinib	chemical drug	Activated	3.153	0.0284	ACACB,ACHE,ACLY,ADAM23,ADAMTS6,ADAMTSL2,ADCYAP1,ADSL,AGAP3,AHSA1,ALDH1A1,ALDH1A3,ALDOA,ALK,ALKBH5,AMIGO2,ANGPTL3,ANKRD46,ANXA9,APCDD1,APCS,APLP2,APOD,APOL1,ARRDC3,ARTN,ATP1A1,B3GLCT,B4GALNT1,BAMBI,BCAN,BGLAP,BMPR1A,BMPR2,BPNT2,BTC,BUB1,C1QTNF1,C5,C9,CA11,CBLN4,CCL3,CD14,CD200,CD274,CD59,CDC42,CDCP1,CDKN2D,CFD,CHST2,CNTFR,COL15A1,COL18A1,COL9A1,COL9A2,CPE,CPNE1,CREG1,CRELD1,CRIM1,CRTAC1,CSF1,CSF3,…
Covariates: BMI continuous	RTKN	other	Inhibited	-3.232	0.0389	ACHE,ACP6,ADAMTS4,ADAMTS6,AGT,AKT2,ALCAM,ALDH1A3,ALKBH5,AMIGO2,AP2A2,APBB3,APCDD1,APLP2,APOD,APOF,ARID3A,ARTN,ASGR2,AXL,AZGP1,B3GALT6,B4GALT3,BAMBI,BID,BIN1,BMPR2,BTC,C1QTNF1,C2,C6,C9,CALB1,CCK,CCL18,CCL22,CCL25,CCL3,CCL5,CCN4,CD274,CD55,CD5L,CDCP1,CDH15,CDKN2D,CFB,CFP,CHGA,CHL1,CHRD,CHST6,CLCF1,CLEC1B,CNP,COL18A1,COL20A1,CPB1,CPD,CPE,CPM,CREG1,CRIM1,CRP,CSF1,CST4,CTNNB1,CXCL9,CYP3A4,DCBLD2,DCN,D…
Covariates: BMI continuous	mannosylated lipoarabinomannan	chemical - endogenous non-mammalian	Activated	2.453	0.0466	ACHE,ACLY,ACP2,ADAM9,AIFM1,AIMP1,AKT2,ALDH1A1,ALDH1A3,ALDOA,ALK,AMIGO2,ANKRD46,APLP2,APOD,ATP1A1,ATP1B2,AXL,AZGP1,B3GALT6,B4GALT3,BCAN,BMPR1A,BMPR2,BTC,BUB1,C2,CA10,CALB1,CALN1,CCK,CCL25,CCL5,CD200,CD59,CDC42,CDCP1,CDH11,CDKN2D,CHGA,CHL1,CHRD,CKB,CLCF1,CLEC1B,CLMP,CNP,COL18A1,COL9A1,COL9A2,CPD,CPE,CPM,CPNE1,CSF1,CTNNB1,DARS2,DCBLD2,DCN,DKK3,DMPK,DNAJB9,DNASE1L2,DOCK9,DRAXIN,DUT,ECE1,ECM1,EHF,ENDO…
Covariates: BMI continuous	DLX3	transcription regulator	Activated	5.471	0.0288	ACACB,ACHE,ACP2,ADAM11,ADAM9,ADAMTS4,ADAMTS6,ADCYAP1,ADRM1,ADSL,ALK,ALKBH5,AMIGO2,ANGPTL3,ANXA9,APBB3,APCDD1,APCS,APOB,APOL1,ARHGAP5,ARID3A,ARTN,ATP1A1,AXL,BAMBI,BGLAP,BGN,BIN1,BLMH,BMPR2,C2,C5,CA10,CACNA2D3,CALB1,CALN1,CBL,CBLN1,CCK,CCN4,CD177,CD300LG,CD55,CD5L,CDH15,CEL,CGA,CHGA,CHRD,CHST2,CISD1,CKB,CLEC1B,CNP,COCH,COL15A1,COL20A1,COL9A1,COL9A2,CPD,CPE,CPM,CPNE1,CREG1,CRP,CST4,CTNNB1,DCBLD2,DCN…
Covariates: BMI continuous	NCOA/NR1I3/RXRA	complex	Inhibited	-2.834	0.0287	ACHE,ACLY,ACP6,ADAM12,ADAM22,ADAM9,ADAMTS6,ADCYAP1,ADSL,AIFM1,ALCAM,ALDH1A1,ALK,ALKBH5,AMIGO2,ANGPTL1,ANGPTL3,APCS,APOB,APOD,ARHGAP5,ARRDC3,ATG5,ATP1B1,AXL,AZGP1,B4GALNT1,B4GALT6,BAMBI,BCAN,BCL2L2,BGLAP,BID,BMPR1A,BMPR2,C1orf115,C2,C5,C8A,C9,CA11,CADM1,CAPSL,CBL,CBLN4,CCK,CCL22,CCL3,CCL5,CD177,CD274,CD55,CD5L,CDC42,CDCP1,CEL,CEND1,CFD,CFP,CGA,CHGA,CISD1,CKB,CNTFR,CNTN1,COCH,COL9A1,CPA2,CPE,CPN1,C…
Covariates: BMI continuous	tubocapsanolide A	chemical reagent	Activated	5.53	0.0037	ACP2,ACP6,ADAM12,ADAM22,ADAM23,ADAMTS4,AGT,AHSA1,ALDH1A3,ALK,ALKBH5,ANGPTL3,AP2A2,APBB3,APCDD1,APLP2,APOD,APOF,ARHGAP5,ARRDC3,ATP1B1,B3GALT6,B4GALNT1,BAMBI,BCL2L2,BGLAP,BID,BIN1,BLMH,BMPR1A,C1QTNF1,C6,C8A,C9,CA10,CA11,CALB1,CALN1,CBL,CBLN1,CCL18,CCL22,CCL25,CCL3,CCN4,CD177,CD274,CD300LG,CD5L,CDCP1,CDH15,CFP,CGA,CHRD,CHRDL2,CHST2,CHST6,CISD1,CKB,CLCF1,CLEC4M,CNTFR,COL18A1,COL20A1,COL9A1,COL9A2,CPB…
Covariates: BMI continuous	USP28	peptidase	Activated	3.454	0.0064	ACACB,ADAM11,ADAM17,ADAM9,ADAMTS4,ADAMTS6,ADCYAP1,ADRM1,ADSL,ALCAM,ALK,ALKBH5,AMIGO2,ANGPTL3,ANXA9,APBB3,APCDD1,APCS,APLP2,APOB,APOL1,ARHGAP5,ARID3A,ARTN,ATP1A1,AXL,B3GALT6,BAMBI,BGLAP,BGN,BIN1,BLMH,C2,C6,CA10,CACNA2D3,CALB1,CALN1,CBL,CBLN1,CD177,CD274,CD300LG,CD55,CD5L,CDH15,CDKN2D,CEL,CHGA,CHRD,CHST2,CISD1,CKB,CLEC1B,CNP,CNTFR,COCH,COL15A1,COL20A1,COL9A1,COL9A2,CPD,CPE,CPNE1,CREG1,CST4,CTNNB1,D…
Covariates: BMI continuous	RNASEL	enzyme	Inhibited	-3.2	0.0353	ACHE,ACP6,ADAM11,ADAM23,ADAM9,ADAMTS4,ADAMTS6,ADAMTSL2,ADRM1,AKT2,ALCAM,ALDOA,ALK,AMIGO2,ANXA9,AP2A2,APBB3,APLP2,APOB,APOD,APOL1,ARHGAP5,ARTN,ATP1A1,ATP1B1,AXL,AZGP1,B3GALT6,B3GLCT,B4GALNT1,B4GALT6,BLMH,BMPR2,C5,CADM1,CBLN4,CCL22,CCL5,CD14,CD274,CDCP1,CDH11,CDH15,CDKN2D,CEL,CEND1,CHGA,CISD1,CKB,CLEC1B,CNP,COCH,COL20A1,COL9A1,CPD,CPM,CRAT,CRELD1,CROT,CST4,CTSO,CXCL9,CYP3A4,DDR1,DKK3,DMPK,DNAJA2,DN…
Covariates: BMI continuous	USP11	peptidase	Inhibited	-2.287	0.0252	ACP6,ADCYAP1,ADRM1,ADSL,AGT,AKT2,ALDH1A3,ALDOA,ALK,AMIGO2,AMY2B,ANGPTL3,AP2A2,APCS,APOD,APOF,ARRDC3,ATP1A1,ATP1B2,B4GALNT1,B4GALT6,BAMBI,BGLAP,BID,BLMH,BMPR1A,BTC,C1QTNF1,C2,C6,CA11,CADM1,CALB1,CCL18,CCL25,CCL3,CD14,CD177,CD36,CD5L,CDH15,CEND1,CFB,CFD,CFP,CHST6,CLCF1,CLEC4M,CNP,CNTFR,COL15A1,COL18A1,COL9A2,CPB1,CPE,CREG1,CRIM1,CROT,CSF1,CSF3,CST8,CTNNB1,CTSO,CXCL9,CYP3A4,DCBLD2,DLG4,DMPK,DNAJB1,D…
Covariates: BMI continuous	RASAL3	other	Activated	5.185	0.0319	ACACB,ACHE,ACP2,ADAM11,ADAM9,ADAMTS4,ADAMTS6,ADCYAP1,ADRM1,ADSL,ALK,ALKBH5,AMIGO2,ANGPTL3,ANXA9,APBB3,APCDD1,APCS,APOB,APOL1,ARHGAP5,ARID3A,ARTN,ATP1A1,AXL,BAMBI,BGLAP,BGN,BIN1,BLMH,BMPR2,C2,C5,CA10,CACNA2D3,CALB1,CALN1,CBL,CBLN1,CCK,CCN4,CD177,CD300LG,CD55,CD5L,CDH15,CEL,CHGA,CHRD,CHST2,CISD1,CKB,CLEC1B,CNP,COCH,COL15A1,COL20A1,COL9A1,COL9A2,CPD,CPE,CPM,CPNE1,CREG1,CRP,CST4,CTNNB1,DCBLD2,DCN,DDR…
Covariates: BMI continuous	NMUR2	G-protein coupled receptor	Inhibited	-4.529	0.0078	ACACB,ACHE,ACP6,ADAM11,ADAM9,ADAMTS4,ADAMTS6,ADRM1,ALCAM,ALK,ALKBH5,ANGPTL3,ANXA9,APBB3,APCDD1,APCS,APLP2,APOB,APOL1,ARHGAP5,ARID3A,ARTN,ATP1A1,AXL,B3GALT6,BAMBI,BGLAP,BGN,BIN1,BLMH,BMPR2,BST1,C2,C5,CA10,CACNA2D3,CALB1,CALN1,CBL,CBLN1,CCL18,CD177,CD300LG,CD5L,CDH15,CEL,CHRD,CHST2,CISD1,CKB,CLEC1B,CNP,CNTN1,COCH,COL15A1,COL20A1,COL9A1,COL9A2,CPD,CPE,CPNE1,CREG1,CRP,CST4,CTNNB1,DCBLD2,DCN,DDR1,DEFB…
Covariates: BMI continuous	CHRNA9	transmembrane receptor	Activated	5.303	0.0327	ACACB,ACHE,ACP2,ADAM11,ADAM9,ADAMTS4,ADAMTS6,ADCYAP1,ADRM1,ADSL,ALK,ALKBH5,AMIGO2,ANGPTL3,ANXA9,APBB3,APCDD1,APCS,APOB,APOL1,ARHGAP5,ARID3A,ARTN,ATP1A1,AXL,BAMBI,BGLAP,BGN,BIN1,BLMH,BMPR2,C2,C5,CA10,CACNA2D3,CALB1,CALN1,CBL,CBLN1,CCK,CCN4,CD177,CD300LG,CD55,CD5L,CDH15,CEL,CHGA,CHRD,CHST2,CISD1,CKB,CLEC1B,CNP,COCH,COL15A1,COL20A1,COL9A1,COL9A2,CPD,CPE,CPM,CPNE1,CREG1,CRP,CST4,CTNNB1,DCBLD2,DCN,DDR…
Covariates: BMI continuous	NMUR1	G-protein coupled receptor	Inhibited	-4.529	0.0082	ACACB,ACHE,ACP6,ADAM11,ADAM9,ADAMTS4,ADAMTS6,ADRM1,ALCAM,ALK,ALKBH5,ANGPTL3,ANXA9,APBB3,APCDD1,APCS,APLP2,APOB,APOL1,ARHGAP5,ARID3A,ARTN,ATP1A1,AXL,B3GALT6,BAMBI,BGLAP,BGN,BIN1,BLMH,BMPR2,BST1,C2,C5,CA10,CACNA2D3,CALB1,CALN1,CBL,CBLN1,CCL18,CD177,CD300LG,CD5L,CDH15,CEL,CHRD,CHST2,CISD1,CKB,CLEC1B,CNP,CNTN1,COCH,COL15A1,COL20A1,COL9A1,COL9A2,CPD,CPE,CPNE1,CREG1,CRP,CST4,CTNNB1,DCBLD2,DCN,DDR1,DEFB…
Covariates: BMI continuous	palmitoyl-Cys((RS)-2,3-di(palmitoyloxy)-propyl)-Ala-Gly-OH	chemical reagent	Inhibited	-3.986	0.0086	ACHE,ACP6,ADAM23,ADAMTS4,ADCYAP1,AGT,AIFM1,AKT2,ALCAM,ALDH1A3,ALK,ALKBH5,AMIGO2,AP2A2,APBB3,APCDD1,APLP2,APOD,APOF,ARRDC3,B3GALT6,BAMBI,BCL2L2,BID,BIN1,BMPR2,BST1,C1QTNF1,C2,C6,CADM1,CALB1,CCL18,CCL22,CCL25,CCL3,CCL5,CCN4,CD177,CD274,CD5L,CDCP1,CDH15,CFB,CHGA,CHRD,CHST6,CLCF1,CLEC4M,CLEC5A,CNP,COCH,COL18A1,COL20A1,COL9A2,CPB1,CPD,CPE,CPM,CREG1,CRIM1,CRP,CSF1,CSF3,CST4,CTNNB1,CXCL9,CYP3A4,DCBLD2,D…
Covariates: BMI continuous	azilsartan	chemical drug	Activated	3.611	0.0004	ACACB,ACHE,ADAM12,ADAM17,ADAM23,ADAMTSL2,ALDH1A3,AMY2B,ANAPC10,APCS,ARID3A,ATP1A1,ATP1B1,BGN,BUB1,C1QTNF1,CCN4,CD14,CD36,CEL,COL15A1,COL18A1,COL6A1,CPA2,CPE,CPN1,CPXM1,CRIM1,CRP,DKK3,ECE1,ECM1,EFNA5,EGFR,EHF,ENDOU,ESM1,ESR1,F3,FABP4,FBLN5,FCGR2B,FGA,FLT1,FTL,GABBR1,GALNT13,GFRA2,GPNMB,GSN,HGF,HSPA8,IGF1R,IGFBP2,IL18R1,IL1A,IL6ST,INHBB,INSR,ISG15,ITGB1,ITGB3,ITGB7,JAG1,L1CAM,LAMB1,LEP,LRP1,MFAP2,M…
Covariates: BMI continuous	1-(3-chlorophenyl)piperazine	chemical drug	Activated	5.303	0.0344	ACACB,ACHE,ACP2,ADAM11,ADAM9,ADAMTS4,ADAMTS6,ADCYAP1,ADRM1,ADSL,ALK,ALKBH5,AMIGO2,ANGPTL3,ANXA9,APBB3,APCDD1,APCS,APOB,APOL1,ARHGAP5,ARID3A,ARTN,ATP1A1,AXL,BAMBI,BGLAP,BGN,BIN1,BLMH,BMPR2,C2,C5,CA10,CACNA2D3,CALB1,CALN1,CBL,CBLN1,CCK,CCN4,CD177,CD300LG,CD5L,CDH15,CEL,CHGA,CHRD,CHST2,CISD1,CKB,CLEC1B,CNP,COCH,COL15A1,COL20A1,COL9A1,COL9A2,CPD,CPE,CPM,CPNE1,CREG1,CRP,CST4,CTNNB1,DCBLD2,DCN,DDR1,DEF…
Covariates: BMI continuous	IGF2BP3	translation regulator	Inhibited	-4.165	0.0243	ACP2,ADAM9,AGAP2,AGT,AIFM1,ALCAM,ALDH1A1,ALDOA,ANKRD46,APLP2,ATG5,AXL,B3GALT6,BGLAP,BGN,BID,BIN1,CADM1,CBL,CCL22,CCL3,CCL5,CCN4,CD14,CD274,CD36,CFD,CHST1,CNTN1,COL6A1,COL9A1,COL9A2,CPD,CPM,CSF1,CSF3,CTNNB1,CTSO,CXCL9,DCN,DLG4,DLK1,DOCK9,EGFR,ENDOU,ENO1,EPHA2,ERBB3,FABP4,FBLN5,FCGR2B,FHIT,FLT1,FTL,GATD3/LOC102724023,GDF15,GFRA1,GPC1,GZMA,HAVCR2,HGF,IFNGR1,IFNW1,IL17RB,IL1A,IL1RAP,IL23R,IL32,IL6ST,…
Covariates: BMI continuous	plexin A	group	Inhibited	-6.431	0.0481	ACHE,ACP2,ADAM12,ADAM9,ADAMTS4,ADCYAP1,ADSL,ALCAM,ALDH1A1,ALDH1A3,ALDOA,ALK,ALKBH5,AMIGO2,APBB3,APCDD1,APCS,APLP2,APOB,APOD,APOL1,ARRDC3,ATP1A1,ATP1B1,AZGP1,B3GALT6,B4GALNT1,B4GALT3,BCAN,BIN1,BMPR1A,BMPR2,BTC,BUB1,C5,C6,CA11,CALB1,CBLN4,CCL25,CD14,CD177,CD200,CD274,CDKN2D,CHL1,CHRD,CKB,CLCF1,CLEC4M,CNP,CNTFR,COL18A1,COLGALT2,CPM,CREG1,CYP3A4,DCBLD2,DCN,DIXDC1,DKK3,DLK1,DLL1,DMKN,DNAJB11,DNAJB9,DN…
Covariates: BMI continuous	CYSLTR1	G-protein coupled receptor	Inhibited	-4.382	0.0069	ACACB,ACHE,ADAM11,ADAM9,ADAMTS4,ADAMTS6,ADCYAP1,ADRM1,ALK,ALKBH5,AMIGO2,ANGPTL3,ANXA9,APBB3,APCDD1,APCS,APLP2,APOB,APOD,ARTN,ATP1A1,AXL,B3GALT6,BAMBI,BGLAP,BGN,BIN1,BLMH,BMPR2,C2,C5,CA10,CACNA2D3,CALB1,CALN1,CBL,CBLN1,CCK,CCL18,CCN4,CD177,CD300LG,CD55,CD5L,CDH15,CEL,CHGA,CHRD,CHST2,CISD1,CKB,CLEC1B,CNP,COCH,COL15A1,COL20A1,COL9A1,COL9A2,CPD,CPE,CPNE1,CREG1,CRP,CST4,CTNNB1,DCBLD2,DCN,DDR1,DEFB119,…
Covariates: BMI continuous	AGT	growth factor	Inhibited	-3.611	0.0005	ACACB,ACHE,ADAM12,ADAM17,ADAM23,ADAMTSL2,ALDH1A3,AMY2B,ANAPC10,APCS,ARID3A,ATP1A1,ATP1B1,BGN,BUB1,C1QTNF1,CCL5,CCN4,CD14,CD36,CEL,COL15A1,COL18A1,COL6A1,CPA2,CPE,CPN1,CPXM1,CRIM1,CRP,DKK3,ECE1,ECM1,EFNA5,EGFR,EHF,ENDOU,ESM1,ESR1,F3,FABP4,FBLN5,FCGR2B,FGA,FLT1,FTL,GABBR1,GALNT13,GFRA2,GPNMB,GSN,HSPA8,IGF1R,IGFBP2,IL18R1,IL1A,IL6ST,INHBB,INSR,ISG15,ITGB1,ITGB3,ITGB7,JAG1,L1CAM,LAMB1,LEP,LRP1,MFAP2,…
Covariates: BMI continuous	asenapine	chemical drug	Activated	3.349	0.0045	ACACB,ACP2,ADAM9,ADRM1,AGT,AIMP1,AKT2,ALCAM,ALDH1A1,ALDH1A3,AMIGO2,APCDD1,APLP2,APOD,APOF,ARTN,ATG5,B3GALT6,B4GALT3,BAMBI,BLMH,BMPR2,BTC,BUB1,C9,CA10,CALB1,CALN1,CCN4,CD200,CDKN2D,CFD,CHL1,CKB,CLCF1,CLMP,COCH,COL23A1,CPD,CPM,CRIM1,CSF1,CTNNB1,CXCL16,DCBLD2,DCN,DDR1,DEFB119,DKK3,DLK1,DNM2,DRAXIN,DSG2,DUT,ECE1,ECM1,EGFR,EHF,EPHB2,ERBB4,ESAM,ETS2,FABP3,FAM171A1,FAM3B,FBLN5,FGA,FGF19,FGFR3,FHIT,FLT1,…
Covariates: BMI continuous	GGA	group	Inhibited	-2.862	0.0004	ADAM12,ADAM9,ADCYAP1,AGT,ALDH1A3,ALK,AZGP1,BAMBI,BGLAP,BGN,BID,CALB1,CCL22,CCL3,CCL5,CD274,CD36,CDH7,CFB,CLCF1,COL18A1,COL6A1,CRP,CTNNB1,CXCL9,CYP3A4,DCN,ECM1,EFNA5,EGFR,EHF,EPHA1,EPHA4,EPHA5,EPHB2,ESM1,F3,FABP4,FGF19,FGFR3,FLT1,GAD1,HGF,IFNL1,IFNW1,IGFBP2,IL1A,IL27,IL32,INSRR,IRF1,ISL1,ITGB1,JAG1,KDR,KIT,LAMB1,LRP2,LYVE1,MBL2,MET,MFGE8,NGF,NGFR,NOTCH1,NPPB,NRP2,PDGFRA,PGF,PLAUR,RAC1,ROR1,RSPO3,R…
Covariates: BMI continuous	CD48	other	Inhibited	-5.05	0.0256	ACACB,ACHE,ACP2,ADAM11,ADAM9,ADAMTS4,ADAMTS6,ADCYAP1,ADRM1,ADSL,ALK,ALKBH5,AMIGO2,ANGPTL3,ANXA9,APBB3,APCDD1,APCS,APOB,APOD,APOL1,ARHGAP5,ARID3A,ARTN,ATP1A1,AXL,BAMBI,BCAN,BGLAP,BGN,BIN1,BLMH,BMPR2,C2,C5,CA10,CACNA2D3,CALB1,CALN1,CBL,CBLN1,CCK,CCL3,CCL5,CD177,CD300LG,CD55,CD5L,CDH15,CEL,CHGA,CHRD,CHST2,CISD1,CKB,CLEC1B,CNP,COCH,COL15A1,COL20A1,COL9A1,COL9A2,CPD,CPE,CPM,CPNE1,CREG1,CRP,CST4,CTNNB1…
Covariates: BMI continuous	ERK	group	Inhibited	-5.254	0.0359	ACACB,ACHE,ACP2,ADAM11,ADAM9,ADAMTS4,ADAMTS6,ADCYAP1,ADRM1,ADSL,ALK,ALKBH5,AMIGO2,ANGPTL3,ANXA9,APBB3,APCDD1,APCS,APOB,APOL1,ARHGAP5,ARID3A,ARTN,ATP1A1,AXL,BAMBI,BGLAP,BGN,BIN1,BLMH,BMPR2,C2,C5,CA10,CACNA2D3,CALB1,CALN1,CBL,CBLN1,CCK,CCN4,CD177,CD300LG,CD55,CD5L,CDH15,CEL,CHGA,CHRD,CHST2,CISD1,CKB,CLEC1B,CNP,COCH,COL15A1,COL20A1,COL9A1,COL9A2,CPD,CPE,CPM,CPNE1,CREG1,CRP,CST4,CTNNB1,DCBLD2,DCN,DDR…
Covariates: BMI continuous	ZO1/ZO2	group	Inhibited	-2.714	0.0023	ACP2,AGT,AKT2,ALCAM,ALDH1A1,ALDH1A3,APLP2,APOD,AXL,B3GALT6,BAMBI,C1QTNF1,CALB1,CCK,CCL22,CCL3,CCL5,CCN4,CD36,CDH15,CFB,CHRD,CHRDL2,CLCF1,COL18A1,COL6A1,CPD,CPM,CRP,CSF1,CSF3,CXCL9,CYP3A4,DCN,DKK3,EGFR,EHF,ERBB3,ESR1,F3,FABP4,FGFR3,FHIT,GAD1,GPC1,GSN,IFNL1,IFNW1,IGF1R,IGFBP2,IL1A,IL27,INSR,INSRR,IRF1,ISG15,ISL1,ITGB1,ITGB3,JAG1,KLK3,L1CAM,LAMC2,LEP,LIFR,MBL2,MET,MFGE8,MMP8,MXRA8,NCAM1,NGF,NPPB,NRP…
Covariates: BMI continuous	USP17L	group	Inhibited	-2.339	0.0357	ACHE,ADAM17,ADAM23,ADAMTS4,AGT,AKT2,ALCAM,ALDH1A1,ALKBH5,AMIGO2,ANGPTL3,ANXA9,APBB3,APCDD1,APCS,APLP2,APOB,APOD,ARID3A,ASGR2,ATP1B1,ATP1B2,AZGP1,B3GALT6,B4GALT3,BGN,BMPR2,C5,C9,CALB1,CCK,CCN4,CD14,CD177,CD200,CD55,CD5L,CDCP1,CDH15,CFD,CGA,CHL1,CLCF1,CLEC1B,COCH,COL6A1,COL9A2,CPD,CPE,CPM,CREG1,CRIM1,CSF1,CTNNB1,CXCL16,DCBLD2,DDR1,DLG4,DLK1,DLL1,DMKN,DNAJB9,DNASE1L2,DNM2,DRAXIN,DSCAM,ECE1,ECI2,EFNA…
Covariates: BMI continuous	RXRG	ligand-dependent nuclear receptor	Inhibited	-3.962	0.0457	ACACB,ACHE,ACLY,ACP2,ACP6,ADAM17,ADAM9,ADAMTS4,ADCYAP1,ADSL,ALCAM,ALK,AMIGO2,AMY2B,APLP2,ARHGAP5,AZGP1,B3GALT6,BGN,BIN1,BMPR2,C1QTNF1,C2,CA10,CALB1,CALN1,CBLN1,CCK,CCL18,CCL22,CCL25,CCN4,CD200,CD36,CD59,CD5L,CDKN2D,CEP57,CFP,CHGA,CISD1,CKB,CLCF1,CLEC5A,CLMP,CNP,CNTN1,COL9A1,CPD,CPE,CRAT,CRIM1,CSF1,CSF3,DCN,DDR1,DKK3,DLG4,DLK1,DLL1,DMPK,DNAJA2,DNAJB11,DOCK9,ECE1,ECM1,EDA,EHF,ENTPD1,EPHA1,EPHA2,EPH…
Covariates: BMI continuous	zeaxanthin	chemical drug	Activated	5.4	0.0276	ACHE,ADAM12,ADAM23,ADAMTS4,ADCYAP1,ALCAM,ALDH1A1,ALDH1A3,ALDOA,ALK,AMIGO2,APCDD1,APCS,APOB,APOD,APOL1,ARRDC3,ATP1A1,ATP1B1,AZGP1,B4GALNT1,B4GALT3,BCAN,BGN,BIN1,BMPR1A,BTC,C5,C6,C9,CA11,CALB1,CBL,CBLN4,CCL18,CCL25,CCL5,CD14,CD200,CDKN2D,CHL1,CKB,CLCF1,CLEC4M,CLEC5A,CNTFR,COL15A1,COL18A1,COL6A1,COLGALT2,CREG1,CSF1,CYP3A4,DCBLD2,DCN,DDR1,DIXDC1,DKK3,DLK1,DLL1,DNAJB1,DNAJB11,DNAJB9,DRAXIN,DSG2,DUT,EG…
Covariates: BMI continuous	miR-16-5p (and other miRNAs w/seed AGCAGCA)	mature microRNA	Activated	5.015	0.0158	ACACB,ACHE,ACP2,ADAM12,ADAM23,ADAM9,ADAMTS4,ADAMTS6,ADCYAP1,ADRM1,ADSL,AKT2,ALCAM,ALDH1A1,ALDH1A3,ALK,ALKBH5,ANGPTL3,ANXA9,APBB3,APCDD1,APOL1,ARHGAP5,ARID3A,ARRDC3,ARTN,ATG5,B3GALT6,B4GALNT1,B4GALT3,B4GALT6,BCAN,BCL2L2,BMPR1A,BST1,C2,C6,CA10,CA11,CADM1,CALB1,CALN1,CBL,CBLN1,CCK,CCL16,CCL25,CCL3,CDC42,CDCP1,CDH11,CDH15,CEND1,CHGA,CHL1,CHRD,CHST2,CKB,CLEC1B,CLMP,CNP,CNTFR,COCH,COL15A1,COL18A1,COL20…
Covariates: BMI continuous	polycyclic aromatic hydrocarbons	chemical toxicant	Inhibited	-5.608	0.0057	ACHE,ACLY,ACP2,ADAM17,ADAM9,ADAMTS4,ADAMTS6,ADCYAP1,ADSL,AHSA1,AKT2,ALCAM,ALDH1A3,ALDOA,ALKBH5,AMIGO2,ANGPTL3,ANXA9,APBB3,APCS,APLP2,APOB,APOD,APOL1,ARHGAP5,ARRDC3,ATP1B1,B3GALT6,B4GALNT1,B4GALT6,BAMBI,BIN1,BLMH,BMPR1A,C2,C5,C6,C9,CA10,CA11,CALB1,CALN1,CCK,CCL22,CCL5,CCN4,CD14,CD177,CD200,CD274,CD36,CD5L,CDH15,CDKN2D,CEND1,CHRD,CISD1,CKB,CLCF1,CLEC1B,CNP,COCH,COL15A1,COL18A1,COL20A1,COL9A1,COL9A2…
Covariates: BMI continuous	YWHAH	transcription regulator	Inhibited	-3.486	0.0246	ACHE,ACP2,ADAM12,ADAM17,ADAMTS6,ADCYAP1,ADRM1,AGAP2,AIFM1,ALCAM,AMIGO2,APBB3,APLP2,APOB,APOD,APOL1,ARHGAP5,ARRDC3,ARTN,ATP1A1,ATP1B1,AZGP1,B3GALT6,B4GALNT1,B4GALT3,BCL2L2,BIN1,BMPR2,BTC,BUB1,C5,C6,CA10,CA11,CADM1,CALN1,CBLN4,CCK,CCL25,CCN4,CD55,CDCP1,CDH11,CDH15,CHRD,CHST1,CISD1,CKB,CLMP,CNTFR,CNTN1,COCH,COL6A1,COL9A1,COLGALT2,CPD,CPM,CREG1,CRIM1,CROT,CRP,CTNNB1,CTSO,DCBLD2,DEFB119,DIXDC1,DKK3,DL…
Covariates: BMI continuous	paliperidone	chemical drug	Activated	2.563	0.0359	ACACB,ACHE,ACLY,ACP2,ADAM23,AGT,AKT2,ALDH1A3,AMIGO2,APCDD1,APLP2,APOD,APOF,ARTN,ATG5,AZGP1,B3GALT6,B4GALT3,BAMBI,BCL2L2,BID,BMPR1A,BTC,C9,CA10,CACNA2D3,CALB1,CALN1,CCK,CCL22,CCN4,CD274,CDCP1,CDH11,CDKN2D,CHGA,CKB,CLCF1,CLMP,COCH,COL6A1,CPD,CPM,CRIM1,CRP,CSF1,CXCL16,DCBLD2,DCN,DKK3,DLL1,DSG2,ECE1,ECM1,EGFR,EHF,EPHA2,ERBB4,ESAM,ESM1,FABP3,FAM171A1,FAM3B,FCGR2B,FGF19,FGFR3,FHIT,FTL,GABARAPL1,GABBR1,…
Covariates: BMI continuous	MCF2	other	Inhibited	-3.637	0.0486	ADAMTS6,AGT,ALDH1A3,APOD,ARTN,ATG5,BAMBI,BGLAP,BID,CALB1,CCL22,CCL25,CCL3,CCL5,CD14,CD177,CD200,CD274,CD36,CDH11,CFB,CGA,CHL1,CLCF1,COL18A1,CPM,CRP,CSF1,CSF3,CXCL9,CYP3A4,DCN,DLG4,DLL1,DMKN,DOCK9,EHF,ESR1,F3,FABP4,FLT1,FTL,GAD1,GALNT1,GDF15,GPT,GSN,HGF,IFNL1,IFNW1,IGF1R,IGF2R,IGFBP2,IL1A,IL23R,IL32,INSRR,IRF1,ISG15,ISL1,ITGB1,ITGB3,ITGB7,JAG1,JAM2,KDR,KIT,LEP,LHB,LIFR,LRP1,LTF,MBL2,MET,MIF,MMP8,N…
Covariates: BMI continuous	NOTCH1,NOTCH3 coactivator complexes	group	Inhibited	-3.623	0.0352	ACHE,ADAM12,ADAM22,ADAM23,ADAM9,ADAMTS4,ADAMTS6,ADCYAP1,ADSL,AGT,AKT2,ALDH1A1,ALDOA,ALK,ALKBH5,AMIGO2,ANGPTL1,ANXA9,APBB3,APCS,APOD,APOL1,ARHGAP5,ARRDC3,ARTN,ATG5,ATP1A1,ATP1B1,AXL,AZGP1,B4GALNT1,B4GALT6,BCAN,BCL2L2,BGLAP,BGN,BLMH,BMPR2,BTC,C1orf115,C1QL1,C1QTNF1,C2,C8A,C9,CA11,CALB1,CBL,CCL25,CCL3,CCL5,CD14,CD177,CD274,CD36,CD55,CDCP1,CDH11,CDH15,CEND1,CFD,CGA,CHGA,CHST1,CISD1,CKB,CLCF1,CLEC1B,C…
Covariates: BMI continuous	APPL	group	Inhibited	-2.74	0.0235	ACACB,ACLY,ACP2,ADAM17,ADAM23,ADAMTS4,ADAMTS6,AGT,ALCAM,ALDH1A1,ALDH1A3,AP2A2,APCDD1,APCS,APLP2,APOB,APOD,ATG5,B3GALT6,BAMBI,BGN,BID,BIN1,BMPR1A,BMPR2,BUB1,C5,C6,C8A,C9,CADM1,CCL22,CCL3,CCN4,CD200,CD274,CDH11,CNP,CNTFR,COL9A1,CPD,CPE,CPM,CPN1,CRP,CSF3,CTNNB1,CYP3A4,DIXDC1,DLK1,DLL1,DOCK9,DUT,ECM1,EFNB1,ENTPD1,EPHA5,EPHB2,F2,FGA,FGF19,FGFR3,FHIT,FLT1,FUT5,FUT8,GDF15,GOLM2,GPC1,GPNMB,GRB7,GSN,GZMA,…
Covariates: BMI continuous	glycochenodeoxycholate	chemical - endogenous mammalian	Inhibited	-2.861	0.0426	ADAM17,ADAM23,ADAM9,AGT,ALDH1A3,ANKRD46,APLP2,APOD,ATG5,AXL,BAMBI,BIN1,BTC,CADM1,CALB1,CBL,CCL3,CCL5,CD274,CD55,CDCP1,CFB,CLCF1,CNTFR,COL18A1,COL9A1,COL9A2,CRIM1,CRP,CSF1,CTNNB1,CXCL9,CYP3A4,DCN,DOCK9,DSG2,ECM1,EHF,ENDOU,EPHA2,ERBB4,ESM1,ESR1,F3,FABP4,FGFR3,FLT1,FTL,GAD1,GHR,GPC1,GPNMB,GPT,GSN,HS6ST1,IFNGR1,IFNL1,IFNW1,IGF1R,IGFBP2,IGSF3,IL1RAP,IL23R,IL27,IL32,IL6R,IL6ST,IL7,INSRR,ISG15,ISL1,ITGB…
Covariates: BMI continuous	Inhibin B	complex	Activated	2.728	0.0355	ACLY,ACP2,ADAM17,ADAM23,ADAM9,ADAMTSL2,ADCYAP1,AGT,ALDH1A1,ALDH1A3,APLP2,B3GALT6,BAMBI,BCAN,BCL2L2,BID,BMPR1A,BMPR2,BTC,CALB1,CCK,CCL22,CCL3,CCL5,CCN4,CD274,CD36,CD55,CD59,CFB,CLCF1,COCH,COL18A1,COL6A1,CPD,CPE,CPM,CRP,CSF1,CTNNB1,CXCL9,CYP3A4,ECE1,EGFR,EHF,ENO1,ERBB3,ESR1,FABP4,FCGR2B,FHIT,FNDC5,GAD1,GNLY,GPC1,HGF,IFNL1,IFNW1,IGFBP2,IL1A,IL27,IL32,IL6R,INHBB,INSR,INSRR,IRF1,ISL1,ITGB3,JAG1,JAM2,K…
Covariates: BMI continuous	wortmannin	chemical drug	Activated	5.071	0.0395	ACHE,ACP2,ADAM12,ADAMTS4,ADAMTS6,ADCYAP1,AGT,ALCAM,ALK,ALKBH5,ANXA9,APBB3,APCDD1,APOL1,ARHGAP5,ARRDC3,ARTN,AZGP1,B3GALT6,B4GALNT1,B4GALT3,B4GALT6,BAMBI,BCAN,BCL2L2,BGLAP,BIN1,BMPR1A,BTC,C2,C5,CA10,CALB1,CALN1,CBL,CBLN1,CCK,CCL25,CD14,CD274,CD36,CD55,CDC42,CDKN2D,CEND1,CFD,CHGA,CISD1,CKB,CLCF1,CLEC5A,CLMP,CNP,COCH,COL18A1,COL9A1,CPD,CPE,CPM,CPNE1,CROT,CRP,CSF1,CSF3,CTSO,CXCL16,DCBLD2,DCN,DLL1,DNAJ…
Covariates: BMI continuous	BCL9/CREBBP/EP300/CTNNB1/LEF/TCF	complex	Inhibited	-2.242	0.0161	ACHE,ADAM17,ADAM23,ADAMTS4,ADAMTS6,AGT,ALCAM,ALDH1A1,ALDH1A3,ALDOA,AP2A2,APCDD1,APCS,APOB,APOD,ATG5,AXL,BAMBI,BGN,BIN1,BMPR1A,BMPR2,BUB1,C5,C6,C8A,C9,CADM1,CCL22,CCN4,CD200,CD36,CDCP1,CDH11,CGA,CNP,CNTFR,COL9A1,CPD,CPE,CPN1,CSF1,CTNNB1,DIXDC1,DLK1,DOCK9,DUT,ECM1,EFNB1,EGFR,ENTPD1,EPHA5,EPHB2,ERBB3,ESAM,ESR1,F2,FGA,FGF19,FGFR3,FUT5,FUT8,GDF15,GOLM2,GPNMB,GRB7,GSN,GZMA,HAVCR2,HHIP,HPGDS,IGF1R,IGFBP…
Covariates: BMI continuous	PACS1	other	Inhibited	-2.287	0.0001	ADAM12,ADAM9,ADCYAP1,AGT,ALK,AZGP1,BGN,CDH7,COL18A1,COL6A1,CTNNB1,DCN,ECM1,EFNA5,EPHA1,EPHA4,EPHA5,EPHB2,F3,FGF19,FGFR3,FLT1,HGF,IGF2R,ITGB1,LAMB1,LRP2,LYVE1,MET,MFGE8,NGF,NGFR,NPPA,NPPB,NRP2,PDGFRA,PGF,ROR1,RSPO3,RTN4R,TGFB1,TNFRSF11B,VIP
Covariates: BMI continuous	TRAPPC4	other	Activated	5.558	0.0121	ACP2,ADAM12,ADAM22,ADAMTS6,ADCYAP1,AHSA1,AKT2,ALK,ALKBH5,AMIGO2,ANGPTL3,APBB3,APCDD1,APCS,APLP2,APOB,APOD,ARHGAP5,ARRDC3,ARTN,ATP1A1,ATP1B1,AZGP1,B3GALT6,B4GALNT1,BAMBI,BCL2L2,BGLAP,BLMH,BMPR1A,BTC,C1QTNF1,C2,C6,C8A,C9,CA10,CA11,CALB1,CALN1,CBL,CCL5,CCN4,CD274,CD300LG,CD5L,CDCP1,CDH15,CFB,CFP,CGA,CHGA,CHL1,CHRD,CHRDL2,CHST2,CISD1,CKB,CLCF1,CNTFR,COCH,COL18A1,COL20A1,COL9A1,CPD,CPE,CPNE1,CREG1,CSF…
Covariates: BMI continuous	sn-1,2-didecanoylglycerol	chemical - endogenous mammalian	Inhibited	-5.677	0.0148	ACP2,ADAM12,ADAM22,ADAMTS6,ADCYAP1,AHSA1,AKT2,ALK,ALKBH5,AMIGO2,ANGPTL3,APBB3,APCDD1,APCS,APLP2,APOB,APOD,ARHGAP5,ARRDC3,ARTN,ATP1A1,ATP1B1,AZGP1,B3GALT6,B4GALNT1,BAMBI,BCL2L2,BGLAP,BLMH,BMPR1A,BTC,C1QTNF1,C2,C6,C8A,C9,CA10,CA11,CALB1,CALN1,CBL,CCL5,CCN4,CD300LG,CD5L,CDCP1,CDH15,CFB,CFP,CGA,CHGA,CHL1,CHRD,CHRDL2,CHST2,CISD1,CKB,CLCF1,CNTFR,COCH,COL18A1,COL20A1,COL9A1,CPD,CPE,CPNE1,CREG1,CSF1,CST4…
Covariates: BMI continuous	alpha-cyano-(3-ethoxy-4-hydroxy-5-phenylthiomethyl)cinnamamide	chemical drug	Activated	5.677	0.0138	ACP2,ADAM12,ADAM22,ADAMTS6,ADCYAP1,AHSA1,AKT2,ALK,ALKBH5,AMIGO2,ANGPTL3,APBB3,APCDD1,APCS,APLP2,APOB,APOD,ARHGAP5,ARRDC3,ARTN,ATP1A1,ATP1B1,AZGP1,B3GALT6,B4GALNT1,BAMBI,BCL2L2,BGLAP,BLMH,BMPR1A,BTC,C1QTNF1,C2,C5,C6,C8A,C9,CA10,CA11,CALB1,CALN1,CBL,CCL5,CCN4,CD300LG,CD5L,CDCP1,CDH15,CFB,CFP,CGA,CHGA,CHL1,CHRD,CHRDL2,CHST2,CISD1,CKB,CLCF1,CNTFR,COCH,COL18A1,COL20A1,COL9A1,CPD,CPE,CPNE1,CREG1,CSF1,C…
Covariates: BMI continuous	pimagedine	chemical drug	Inhibited	-2.393	0.0169	ACHE,ACP2,ADAM17,AGT,ALDH1A3,AMIGO2,APLP2,ATG5,ATP1A1,AZGP1,B3GALT6,BAMBI,CA10,CALB1,CALN1,CCL3,CCL5,CD14,CD274,CD36,CD59,CDH11,CFB,CFD,CGA,CHGA,CLCF1,CLMP,COCH,COL18A1,CPD,CPM,CRIM1,CRP,CSF1,CSF3,CTNNB1,CXCL9,DLG4,ECM1,EGFR,EHF,ENTPD1,ERBB3,ESR1,FABP4,FAM3B,FGF19,FHIT,GAD1,GDF11,GFRA1,GPC1,GPD1,GPNMB,GPT,IFNL1,IFNW1,IGFBP2,IGSF9B,IL27,IL32,INSR,INSRR,IRF1,ISG15,ISL1,JAG1,KDR,KIAA1549L,KIT,KLK3,L…
Covariates: BMI continuous	MAPK1	kinase	Inhibited	-5.627	0.0149	ACP2,ADAM12,ADAM22,ADAMTS6,ADCYAP1,AHSA1,AKT2,ALK,ALKBH5,AMIGO2,ANGPTL3,APBB3,APCDD1,APCS,APLP2,APOB,APOD,ARHGAP5,ARRDC3,ARTN,ATP1A1,ATP1B1,AZGP1,B3GALT6,B4GALNT1,BAMBI,BCL2L2,BGLAP,BLMH,BMPR1A,BTC,C1QTNF1,C2,C6,C8A,C9,CA10,CA11,CALB1,CALN1,CBL,CCL5,CCN4,CD300LG,CD5L,CDCP1,CDH15,CFB,CFP,CGA,CHGA,CHL1,CHRD,CHRDL2,CHST2,CISD1,CKB,CLCF1,CNTFR,COCH,COL18A1,COL20A1,COL9A1,CPD,CPE,CPNE1,CREG1,CSF1,CST4…
Covariates: BMI continuous	SORL1	transporter	Inhibited	-2.03	0.0001	ADAM12,ADAM9,ADCYAP1,AGT,ALK,AZGP1,BGN,CDH7,COL18A1,COL6A1,DCN,ECM1,EFNA5,EPHA1,EPHA4,EPHA5,EPHB2,F3,FGF19,FGFR3,FLT1,HGF,ITGB1,LAMB1,LRP2,LYVE1,MET,MFGE8,NGF,NGFR,NPPA,NPPB,NRP2,PDGFRA,PGF,ROR1,RSPO3,RTN4R,TGFB1,TNFRSF11B,VIP
Covariates: BMI continuous	IL10R (complex)	complex	Inhibited	-2.879	0.0136	ACP2,ACP6,ADAM11,ADAM23,ADAM9,ADAMTS4,ADAMTS6,AKT2,ALCAM,ALDH1A3,ALKBH5,AMIGO2,AMY2B,ANGPTL1,ANKRD46,ANXA9,AP2A2,APBB3,APCDD1,APOL1,ARHGAP5,ASGR2,ATG5,AXL,B3GALT6,B4GALT3,BCL2L2,BID,BIN1,C1QTNF1,C8A,CADM1,CAPSL,CBLN1,CCL22,CCL3,CD14,CD177,CD274,CD36,CD58,CD5L,CDCP1,CDH11,CEL,CGA,CHGA,CHRD,CHST1,CHST6,CISD1,CKB,CLEC1B,CLEC4M,CLEC5A,CNP,CNTFR,COL6A1,COL9A1,COL9A2,CPD,CPM,CPN1,CPXM1,CROT,CSF3,CTNNB1…
Covariates: BMI continuous	ESRRA	transcription regulator	Inhibited	-2.622	0.0304	ACLY,AGT,ALCAM,ALDH1A1,ALDH1A3,AMIGO2,ANGPTL1,APOD,ATG5,ATP1B1,B4GALT6,BAMBI,BGLAP,BGN,BID,C2,C5,C6,CCL22,CCL3,CCL5,CCN4,CD14,CD274,CD36,CDH11,CKB,CLCF1,CNP,CNTFR,CPN1,CPXM1,CRP,CSF3,CTNNB1,CYP3A4,DCN,DIXDC1,DLG4,DLK1,DUT,ENO1,EPHA2,EPHA5,EPHB2,ESM1,ESR1,F2,FABP3,FABP4,FANCL,FGF1,FGFR3,FNDC5,GDF11,GDF15,GFRA1,GOLM2,GPNMB,GRB7,HHIP,HRC,IL1A,IL1R2,IL1RAP,IL7,ILF3,INHBB,IRF1,ISL1,ISLR2,ISM1,ITGB1,KD…
Covariates: BMI continuous	tetradecanoylphorbol acetate	chemical drug	Inhibited	-3.819	0.0294	ACACB,ACHE,ACP6,ADAM12,ADAM17,ADAM23,ADAM9,ADAMTS4,ADAMTS6,ADCYAP1,ADSL,AGT,AHSA1,ALCAM,ALK,ALKBH5,AMIGO2,ANKRD46,APBB3,APCDD1,APOD,APOL1,ARHGAP5,ARID3A,ARRDC3,ART3,ASGR2,AXL,AZGP1,B3GALT6,B4GALNT1,B4GALT3,B4GALT6,BCAN,BCL2L2,BGLAP,BLMH,BMPR1A,BPNT2,BTC,C4BPA,CA10,CA11,CADM1,CALB1,CALN1,CBLN1,CBLN4,CCL18,CCL3,CCL5,CD14,CD177,CD36,CD55,CD58,CD5L,CDC42,CDCP1,CDH15,CDSN,CEND1,CGA,CHGA,CHL1,CHST2,CIS…
Covariates: BMI continuous	REG1B	other	Inhibited	-5.528	0.0061	ADAM12,ADAM23,ADAM9,ADAMTS4,ADAMTS6,ADCYAP1,ADRM1,ADSL,AHSA1,AIFM1,AKT2,ALCAM,ALK,ALKBH5,AMY2B,ANGPTL3,APCDD1,APCS,APOB,APOD,ARHGAP5,ARTN,ATG5,B3GALT6,B4GALNT1,BCL2L2,BGN,BIN1,BMPR1A,BMPR2,BTC,CA11,CALB1,CBL,CCL18,CCL5,CCN4,CD14,CD200,CD36,CD55,CD5L,CDC42,CDCP1,CDKN2D,CEP57,CGA,CISD1,CKB,CLCF1,CNP,CNTFR,COCH,COL15A1,COL18A1,COL20A1,COL9A1,COMMD7,CPD,CPE,CPM,CPNE1,CREG1,CRIM1,CROT,CRP,CSF3,CSNK2A2…
Covariates: BMI continuous	CAMK1	kinase	Inhibited	-2.491	0.0008	ACHE,ACLY,ACP2,ADAMTS6,ADRM1,ADSL,AHSA1,AIFM1,AKT2,ALDH1A1,ALKBH5,AMY2B,ANGPTL1,ANXA9,APBB3,APOB,APOD,APOL1,ARHGAP5,ARHGEF25,ARRDC3,ATG5,ATP1A1,B3GALT6,B4GALNT1,B4GALT6,BCAN,BLMH,CA10,CA11,CALN1,CAPSL,CCK,CCL16,CCL22,CCL25,CCL3,CCL5,CCN4,CD177,CD274,CD5L,CDC42,CDCP1,CDH11,CEND1,CEP57,CGA,CHGA,CHRD,CHST1,CILP2,CISD1,CLEC1B,CLEC5A,CLMP,CNP,CNTFR,CNTN1,COCH,COL18A1,COL20A1,CPE,CPM,CPN1,CPNE1,CPXM1,C…
Covariates: BMI continuous	bilobalide	chemical - endogenous non-mammalian	Inhibited	-4.288	0.036	ACHE,ACP2,ADAM12,ADAM23,ADAM9,ADAMTS4,ADAMTS6,ADCYAP1,ADRM1,ADSL,AKT2,ALCAM,ALDH1A1,ALDOA,ALK,ALKBH5,ANGPTL3,ANXA9,APBB3,APCDD1,APOL1,ARHGAP5,ARID3A,ARRDC3,ARTN,ATG5,B3GALT6,B4GALNT1,B4GALT6,BCAN,BCL2L2,BIN1,BMPR1A,BST1,C2,C6,CA10,CA11,CALB1,CALN1,CBL,CBLN1,CCK,CCL16,CCL25,CCL3,CDC42,CDCP1,CDH11,CEND1,CHGA,CHL1,CHRD,CHST2,CKB,CLEC1B,CLMP,CNP,CNTFR,COCH,COL15A1,COL18A1,COL20A1,CPE,CPM,CPNE1,CREG1,…
Covariates: BMI continuous	omipalisib	chemical drug	Activated	4.288	0.0364	ACHE,ACP2,ADAM12,ADAM23,ADAM9,ADAMTS4,ADAMTS6,ADCYAP1,ADRM1,ADSL,AKT2,ALCAM,ALDH1A1,ALDOA,ALK,ALKBH5,ANGPTL3,ANXA9,APBB3,APCDD1,APOL1,ARHGAP5,ARID3A,ARRDC3,ARTN,ATG5,B3GALT6,B4GALNT1,B4GALT6,BCAN,BCL2L2,BIN1,BMPR1A,BST1,C2,C6,CA10,CA11,CALB1,CALN1,CBL,CBLN1,CCK,CCL16,CCL25,CCL3,CDC42,CDCP1,CDH11,CEND1,CHGA,CHL1,CHRD,CHST2,CKB,CLEC1B,CLMP,CNP,CNTFR,COCH,COL15A1,COL18A1,COL20A1,CPE,CPM,CPNE1,CREG1,…
Covariates: BMI continuous	HAO1	enzyme	Inhibited	-4.179	0.0209	ACP2,ACP6,ADAM17,ADAM23,ADAM9,ADCYAP1,AIFM1,ALCAM,AMIGO2,AMY2B,ANGPTL1,ANKRD46,APBB3,APCDD1,APCS,APOL1,ARHGAP5,ASGR2,ATG5,B3GALT6,B4GALNT1,B4GALT3,BCL2L2,BIN1,BMPR2,C2,C8A,C9,CA11,CADM1,CALB1,CAPSL,CBL,CBLN1,CD177,CD55,CD5L,CDCP1,CDH11,CDKN2D,CFB,CHL1,CHRD,CHST1,CISD1,CKB,CNP,CNTFR,COL6A1,COL9A1,COL9A2,CPD,CPM,CPN1,CPXM1,CREG1,CROT,CTNNB1,CYP3A4,DDR1,DIXDC1,DKK3,DLL1,DMPK,DNAJA2,DNAJB11,DNAJB9,DN…
Covariates: BMI continuous	JMJD8	other	Activated	4.272	0.0064	ACHE,ADAM23,ADSL,ALCAM,ALDH1A1,ALDH1A3,ALK,ALKBH5,AMIGO2,ANGPTL3,ANKRD46,ANXA9,AP2A2,APBB3,APCS,APOB,ARRDC3,ARTN,ATP1B1,B4GALNT1,B4GALT3,B4GALT6,BAMBI,BCL2L2,BGLAP,BGN,BPNT2,BST1,BTC,C1QL1,C1QTNF1,C5,C6,C9,CA10,CALB1,CALN1,CBL,CBLN1,CCK,CCL22,CCL3,CCL5,CCN4,CD200,CD274,CDH11,CEND1,CFB,CHGA,CHL1,CHRD,CHRDL2,CHST2,CLCF1,CLEC1B,CLEC4M,CLMP,CNTFR,COL15A1,COL20A1,COL9A2,CPE,CPNE1,CREG1,CROT,CSF3,CST4,…
Covariates: BMI continuous	PTCRA	other	Inhibited	-2.022	0.0486	ACACB,ACHE,ADAM12,ADAM23,ADAMTS4,ADAMTS6,ADAMTSL2,AHSA1,AKT2,ALCAM,ALDH1A3,ALDOA,ANXA9,APBB3,APCS,APOB,ARTN,ASGR2,AZGP1,B3GALT6,B3GLCT,B4GALNT1,B4GALT3,B4GALT6,BPNT2,BTC,BUB1,C2,C4BPA,C6,CA10,CALB1,CALN1,CBLN4,CCL18,CCL25,CCN4,CD200,CD55,CD59,CD5L,CDCP1,CDH11,CDH15,CDKN2D,CEND1,CFD,CHGA,CHL1,CHRD,CHST1,CHST2,CLCF1,CLEC1B,CLMP,CNP,CNTFR,COCH,CPM,CRAT,CRELD1,CRIM1,CROT,CTNNB1,CTSO,DIXDC1,DKK3,DMPK,…
Covariates: BMI continuous	WFS1	enzyme	Inhibited	-2.538	0.0289	ACHE,ADAM12,ADAMTS4,ALDH1A1,ALDH1A3,ALK,ALKBH5,AMIGO2,ANGPTL3,ANKRD46,ANXA9,AP2A2,APBB3,APCS,APOB,APOL1,ARHGAP5,ARRDC3,ARTN,ATG5,ATP1B1,AZGP1,B4GALNT1,B4GALT3,B4GALT6,BCL2L2,BIN1,BPNT2,BST1,BTC,C1QL1,C1QTNF1,C5,C6,C9,CA10,CALB1,CALN1,CBL,CBLN1,CCK,CCL5,CD14,CD55,CD5L,CDH11,CDH15,CEND1,CFB,CHGA,CHRD,CHRDL2,CHST2,CISD1,CLCF1,CLEC1B,CLEC4M,CLMP,CNTFR,COL9A2,CPD,CPE,CPNE1,CREG1,CROT,CST8,CTNNB1,CTSO,…
Covariates: BMI continuous	SMAD2,3:SMAD4:CTNNB1:TBPL2:FOXH1:SMAD3:POU5F1:NANOG:EOMES gene	complex	Inhibited	-2.804	0.044	ACLY,ADAM12,ADAM23,ADAM9,ADCYAP1,ALDH1A1,ALDH1A3,APCDD1,BAMBI,BCL2L2,BGN,BID,BMPR1A,BUB1,C6,CCK,CCL22,CCL3,CCN4,CD274,CD59,CDH11,CGA,CNTFR,COCH,COL6A1,CRP,CSF1,CSF3,CXCL9,DCN,DIXDC1,DLK1,DLL1,DSG2,DUT,EFNB1,ENO1,EPHA2,EPHA5,EPHB2,ESM1,ESR1,FCGR2B,FGFR3,FLT1,FNDC5,GDF11,GDF15,GOLM2,GPNMB,GZMA,HGF,HHIP,IFNGR1,IL6ST,IL7,ILF3,ISL1,ITGB1,JAG1,JAM2,KDR,KLK3,KLRC3,L1CAM,LAMB1,LAMC2,LHB,MMP16,MMP19,NECTI…
Covariates: BMI continuous	BT2	chemical drug	Inhibited	-2.484	0.0266	ACHE,ADAM12,ADAMTS4,ALDH1A1,ALDH1A3,ALK,ALKBH5,AMIGO2,ANGPTL3,ANKRD46,ANXA9,AP2A2,APBB3,APCS,APOB,APOL1,ARHGAP5,ARRDC3,ARTN,ATG5,ATP1B1,AZGP1,B4GALNT1,B4GALT3,B4GALT6,BCL2L2,BIN1,BPNT2,BST1,BTC,C1QL1,C1QTNF1,C5,C6,C9,CA10,CALB1,CALN1,CBL,CBLN1,CCK,CCL5,CD14,CD55,CD5L,CDH11,CDH15,CEND1,CFB,CHGA,CHRD,CHRDL2,CHST2,CISD1,CLCF1,CLEC1B,CLEC4M,CLMP,CNTFR,COL9A2,CPD,CPE,CPNE1,CREG1,CROT,CST8,CTNNB1,CTSO,…
Covariates: BMI continuous	OTX1	transcription regulator	Inhibited	-2.484	0.0286	ACHE,ADAM12,ADAMTS4,ALDH1A1,ALDH1A3,ALK,ALKBH5,AMIGO2,ANGPTL3,ANKRD46,ANXA9,AP2A2,APBB3,APCS,APOB,APOL1,ARHGAP5,ARRDC3,ARTN,ATG5,ATP1B1,AZGP1,B4GALNT1,B4GALT3,B4GALT6,BCL2L2,BIN1,BPNT2,BST1,BTC,C1QL1,C1QTNF1,C5,C6,C9,CA10,CALB1,CALN1,CBL,CBLN1,CCK,CCL5,CD14,CD55,CD5L,CDH11,CDH15,CEND1,CFB,CGA,CHGA,CHRD,CHRDL2,CHST2,CISD1,CLCF1,CLEC1B,CLEC4M,CLMP,CNTFR,COL9A2,CPD,CPE,CPNE1,CREG1,CROT,CST8,CTNNB1,C…
Covariates: BMI continuous	WNT16	other	Inhibited	-4.168	0.0078	ACHE,ADAM23,ADSL,ALCAM,ALDH1A1,ALDH1A3,ALK,ALKBH5,AMIGO2,ANGPTL3,ANKRD46,ANXA9,AP2A2,APBB3,APCS,APOB,ARRDC3,ARTN,ATP1B1,B4GALNT1,B4GALT3,B4GALT6,BAMBI,BCL2L2,BGLAP,BGN,BPNT2,BST1,BTC,C1QL1,C1QTNF1,C5,C6,C9,CA10,CALB1,CALN1,CBL,CBLN1,CCK,CCL22,CCL3,CCL5,CCN4,CD200,CD274,CDH11,CEND1,CFB,CHGA,CHL1,CHRD,CHRDL2,CHST2,CLCF1,CLEC1B,CLEC4M,CLMP,CNTFR,COL15A1,COL20A1,COL9A2,CPE,CPNE1,CREG1,CROT,CSF3,CST4,…
Covariates: BMI continuous	BCKDK	kinase	Activated	2.484	0.0213	ACHE,ADAM12,ADAMTS4,ALDH1A1,ALDH1A3,ALK,ALKBH5,AMIGO2,ANGPTL3,ANKRD46,ANXA9,AP2A2,APBB3,APCS,APOB,APOL1,ARHGAP5,ARRDC3,ARTN,ATG5,AZGP1,B4GALNT1,B4GALT3,B4GALT6,BCL2L2,BIN1,BPNT2,BST1,BTC,BUB1,C1QL1,C1QTNF1,C2,C5,C6,C9,CA10,CALB1,CALN1,CBL,CBLN1,CCL25,CCL5,CD14,CD200,CD55,CD5L,CDH11,CDH15,CEND1,CFB,CHGA,CHRD,CHRDL2,CHST2,CISD1,CLCF1,CLEC1B,CLEC4M,CLMP,CNTFR,COL9A2,CPD,CPE,CPNE1,CREG1,CROT,CST8,CTS…
Covariates: BMI continuous	mir-379 (includes others)	microRNA	Inhibited	-2.602	0.0302	ACHE,ADAM12,ADAMTS4,ALDH1A1,ALDH1A3,ALK,ALKBH5,AMIGO2,ANGPTL3,ANKRD46,ANXA9,AP2A2,APBB3,APCS,APOB,APOL1,ARHGAP5,ARRDC3,ARTN,ATG5,ATP1B1,AZGP1,B4GALNT1,B4GALT3,B4GALT6,BCL2L2,BIN1,BPNT2,BST1,BTC,C1QL1,C1QTNF1,C5,C6,C9,CA10,CALB1,CALN1,CBL,CBLN1,CCK,CCL5,CD14,CD55,CD5L,CDH11,CDH15,CEND1,CFB,CHGA,CHRD,CHRDL2,CHST2,CISD1,CLCF1,CLEC1B,CLEC4M,CLMP,CNTFR,COL9A2,CPD,CPE,CPNE1,CREG1,CROT,CST8,CTNNB1,CTSO,…
Covariates: BMI continuous	PCSK9	peptidase	Inhibited	-2.602	0.0319	ACHE,ADAM12,ADAMTS4,ALDH1A1,ALDH1A3,ALK,ALKBH5,AMIGO2,ANGPTL3,ANKRD46,ANXA9,AP2A2,APBB3,APCS,APOB,APOL1,ARHGAP5,ARRDC3,ARTN,ATG5,ATP1B1,AZGP1,B4GALNT1,B4GALT3,B4GALT6,BCL2L2,BIN1,BPNT2,BST1,BTC,C1QL1,C1QTNF1,C5,C6,C9,CA10,CALB1,CALN1,CBL,CBLN1,CCK,CCL5,CD14,CD55,CD5L,CDH11,CDH15,CEND1,CFB,CHGA,CHRD,CHRDL2,CHST2,CISD1,CLCF1,CLEC1B,CLEC4M,CLMP,CNTFR,COL9A2,CPD,CPE,CPNE1,CREG1,CROT,CST8,CTNNB1,CTSO,…
Covariates: BMI continuous	noladin ether	chemical - endogenous mammalian	Activated	2.945	0.0001	ACP6,ADAM9,ADAMTS6,ADCYAP1,ADRM1,ADSL,AHSA1,AKT2,ALK,ALKBH5,AMIGO2,ANGPTL3,ANKRD46,ANXA9,AP2A2,APBB3,APCS,APLP2,ARRDC3,ARTN,B3GALT6,B4GALNT1,B4GALT6,BCL2L2,BGLAP,BIN1,BLMH,BMPR2,BST1,BTC,C8A,CA10,CALB1,CALN1,CBLN1,CBLN4,CCK,CCL18,CCL22,CCL25,CCL4L1/CCL4L2,CD14,CD36,CD5L,CDCP1,CEND1,CFP,CHGA,CHL1,CHRD,CLCF1,CLEC1B,CLMP,CNP,CNTFR,CNTN1,COL20A1,COL9A2,CPD,CPE,CPM,CPNE1,CREG1,CROT,CRP,CST4,CST8,CTSO,…
Covariates: BMI continuous	MC3R	G-protein coupled receptor	Inhibited	-4.111	0.0052	ACHE,ACP2,ADAM9,ADAMTS6,ADSL,ALK,ALKBH5,ANGPTL1,ANGPTL3,ANKRD46,ANXA9,APLP2,APOD,ARHGAP5,ARHGEF25,ARRDC3,B3GALT6,B4GALNT1,B4GALT6,BCAN,BLMH,BMPR2,BTC,C2,C8A,C9,CA10,CA11,CADM1,CALN1,CAPSL,CBLN1,CCK,CCL16,CCL22,CCL3,CCL5,CCN4,CD14,CD177,CD274,CD5L,CDC42,CDCP1,CEND1,CHRD,CISD1,CLMP,CNP,CNTFR,CNTN1,COL15A1,COL20A1,COL9A2,CPE,CPM,CPN1,CPNE1,CPXM1,CROT,CST4,CTSO,CXCL9,DCBLD2,DDR1,DEFB119,DIXDC1,DKK3,D…
Covariates: BMI continuous	AKT1	kinase	Inhibited	-2.547	0.0296	ACHE,ADAM12,ADAMTS4,ALDH1A1,ALDH1A3,ALK,ALKBH5,AMIGO2,ANGPTL3,ANKRD46,ANXA9,AP2A2,APBB3,APCS,APOB,APOL1,ARHGAP5,ARRDC3,ARTN,ATG5,ATP1B1,AZGP1,B4GALNT1,B4GALT3,B4GALT6,BCL2L2,BIN1,BPNT2,BST1,BTC,C1QL1,C1QTNF1,C5,C6,C9,CA10,CALB1,CALN1,CBL,CBLN1,CCK,CCL5,CD14,CD55,CD5L,CDH11,CDH15,CEND1,CFB,CHGA,CHRD,CHRDL2,CHST2,CISD1,CLCF1,CLEC1B,CLEC4M,CLMP,CNTFR,COL9A2,CPD,CPE,CPNE1,CREG1,CROT,CST8,CTNNB1,CTSO,…
Covariates: BMI continuous	clodronic acid	chemical drug	Inhibited	-2.376	0.0489	ADCYAP1,AGT,ALDH1A1,ALDH1A3,AXL,BAMBI,BID,CALB1,CCK,CCL22,CCL3,CCN4,CD36,CFB,CGA,CHGA,CLCF1,COCH,COL18A1,CPD,CRP,CSF1,CSF3,CTNNB1,CXCL9,CYP3A4,DCN,DNAJB9,DOCK9,ECM1,EGFR,EHF,ENO1,EPHA4,EPHB2,ERBB3,ERBB4,ESR1,F3,FCGR2B,GAD1,GPNMB,HSD17B7,ICAM5,IFNL1,IFNW1,IGFBP2,IL1A,IL27,IL32,IL6ST,INSR,INSRR,IRF1,ISG15,ISL1,ITGB1,JAG1,KDR,KIT,LEP,LYVE1,MAP1LC3B,MBL2,MET,MFGE8,MICOS10-NBL1/NBL1,NGF,NGFR,NOTCH1,NP…
Covariates: BMI continuous	G protein q	complex	Inhibited	-3.958	0.033	ACLY,ADAM11,ADAM12,ADAM23,ADAM9,ADAMTS4,ADCYAP1,ADSL,AIMP1,ALDH1A1,ALDOA,ALK,ALKBH5,ANKRD46,ANXA9,AP2A2,APBB3,APCS,APOB,APOD,APOL1,ARID3A,ARTN,ASGR2,ATP1A1,B3GALT6,B4GALNT1,B4GALT6,BCL2L2,BID,BMPR1A,BMPR2,BPNT2,BTC,C2,C6,C9,CADM1,CALB1,CALN1,CBLN1,CBLN4,CCL25,CD177,CD36,CD5L,CDC42,CDCP1,CDKN2D,CEL,CEND1,CFD,CGA,CHL1,CHRD,CHST2,CLCF1,CLEC1B,CNP,CNTFR,COL15A1,COL18A1,COL20A1,COL9A1,COL9A2,COLGALT2,…
Covariates: BMI continuous	HPX	transporter	Activated	3.077	0.0285	ACP2,ADAM11,ADAM12,ADAM9,ADAMTS6,ADCYAP1,ADSL,AIFM1,AKT2,ALDH1A3,ALK,ALKBH5,ANGPTL1,ANKRD46,ANXA9,AP2A2,APBB3,APLP2,APOB,APOD,APOL1,ARHGAP5,ARHGEF25,ARRDC3,ATP1A1,AXL,B3GALT6,B4GALNT1,B4GALT6,BCAN,BLMH,BTC,C2,C8A,C9,CA10,CA11,CADM1,CALN1,CAPSL,CBLN1,CCK,CCL16,CCL22,CCN4,CD14,CD177,CD274,CD58,CD5L,CDC42,CDCP1,CEL,CEND1,CFB,CHGA,CHRD,CISD1,CLEC1B,CLMP,CNP,CNTFR,CNTN1,COL15A1,COL18A1,COL20A1,COL9A2,…
Covariates: BMI continuous	CAB39	enzyme	Inhibited	-3.01	0.0082	ACACB,ACLY,ACP6,ADAM17,ADAMTS4,ADCYAP1,ADSL,AIFM1,AKT2,ALCAM,ALDOA,ALK,AMIGO2,AMY2B,ANGPTL1,ANKRD46,APBB3,APCDD1,APCS,APOL1,ARHGAP5,ASGR2,ATG5,B4GALNT1,BCL2L2,BPNT2,BTC,C2,C8A,C9,CA11,CADM1,CALB1,CAPSL,CBL,CBLN1,CCL18,CD177,CD274,CD36,CD5L,CDC42,CFB,CFP,CHGA,CHRDL2,CHST1,CHST2,CISD1,CKB,CNTFR,CNTN1,COCH,COL9A1,COL9A2,CPE,CPN1,CPNE1,CPXM1,CREG1,CROT,CSF3,CYP3A4,DCBLD2,DDR1,DIXDC1,DKK3,DMPK,DNAJA2,…
Covariates: BMI continuous	fludrocortisone	chemical drug	Activated	4.626	0.0096	ADAM12,ADAM17,ADAM9,ADAMTS6,ADCYAP1,ADSL,AGT,AIFM1,AKT2,ALCAM,ALK,ALKBH5,ANGPTL3,APBB3,APCDD1,APOD,APOF,APOL1,ARHGAP5,ARRDC3,ARTN,ATP1B1,B3GALT6,B4GALNT1,B4GALT3,BCAN,BCHE,BCL2L2,BGLAP,BIN1,BLMH,BMPR1A,BPNT2,BTC,C2,C5,C8A,C9,CA10,CA11,CADM1,CALB1,CALN1,CBLN1,CCK,CCL18,CCL5,CD177,CD200,CD55,CD5L,CDC42,CFD,CGA,CHGA,CHRD,CHST2,CISD1,CKB,CLCF1,CLEC1B,CLMP,CNP,CNTFR,COCH,COL15A1,COL20A1,COL9A1,COMMD7,…
Covariates: BMI continuous	ZNF746	transcription regulator	Activated	2.111	0.0129	ACACB,ADCYAP1,ALDOA,ANGPTL1,APCS,APOD,ARRDC3,ATP1A1,ATP1B1,B4GALNT1,BAMBI,BGLAP,BID,C2,C5,CA11,CALB1,CCL22,CCL5,CCN4,CD14,CD36,CFD,CPN1,CPXM1,CREG1,CRP,CSF1,CSF3,CTNNB1,CYP3A4,DCN,DNAJB11,EGFR,ENO1,ENTPD1,F2,FABP3,FABP4,FANCL,FNDC5,FTL,GDF11,GDF15,GFRA1,GHR,GPNMB,HBG1,IFNGR2,IL1A,IL1R2,IL1RAP,IMPDH1,INHBB,ISG15,ISM1,ITGB1,ITGB7,KDR,KLK3,L1CAM,LAMB1,LIFR,LIPA,LYN,LYZ,M6PR,MAP1LC3B,MCFD2,MDH2,MMP19…
Covariates: BMI continuous	_-catenin-BCL9-PYGO-TCF/LEF	complex	Inhibited	-2.905	0.0208	ADAM17,ADAM23,ADAMTS4,ADAMTS6,ALCAM,ALDH1A1,ALDH1A3,AP2A2,APCDD1,APCS,APOB,APOD,BAMBI,BGN,BIN1,BMPR1A,BMPR2,BUB1,C5,C6,C8A,C9,CADM1,CCL22,CCL3,CCN4,CD200,CD274,CDH11,CNP,CNTFR,COL9A1,CPD,CPE,CPN1,CSF3,CTNNB1,DIXDC1,DLK1,DOCK9,DUT,ECM1,EFNB1,EGFR,ENTPD1,EPHA5,EPHB2,ERBB3,ESR1,F2,FABP4,FGA,FGF19,FGFR3,FUT5,FUT8,GDF15,GOLM2,GPNMB,GRB7,GSN,GZMA,HAVCR2,HHIP,HPGDS,IGF1R,IGFBP2,IL1A,IL1RAP,IL7,ILF3,IRF1…
Covariates: BMI continuous	ARL2	enzyme	Activated	3.744	0.0267	ACHE,ADAM22,ADAM23,ADAM9,ADAMTS4,ADAMTS6,ADCYAP1,AGT,AKT2,ALCAM,ALK,AMIGO2,APBB3,APCDD1,APLP2,APOB,APOD,ARID3A,ARTN,ASGR2,B3GALT6,B4GALT3,BCL2L2,BMPR2,C5,C9,CA10,CALB1,CALN1,CBL,CD14,CD177,CD200,CD55,CD5L,CDCP1,CFD,CHGA,CLCF1,CLEC1B,CLMP,CNP,COCH,COL9A2,CPD,CPE,CPM,CPNE1,CTNNB1,CXCL16,DCBLD2,DLG4,DLL1,DMKN,DNAJB11,DNAJB9,DNASE1L2,DOCK9,DRAXIN,DSCAM,DSG2,ECE1,EDA,EHF,EID3,EPHA10,EPHA4,EPHA5,EPHB2,…
Covariates: BMI continuous	CTNNB1/TCF	complex	Inhibited	-2.905	0.0231	ADAM17,ADAM23,ADAMTS4,ADAMTS6,ALCAM,ALDH1A1,ALDH1A3,AP2A2,APCDD1,APCS,APOB,APOD,BAMBI,BGN,BIN1,BMPR1A,BMPR2,BUB1,C5,C6,C8A,C9,CADM1,CCL22,CCL3,CCN4,CD200,CD274,CDH11,CNP,CNTFR,COL9A1,CPD,CPE,CPN1,CSF3,CTNNB1,DIXDC1,DLK1,DOCK9,DUT,ECM1,EFNB1,EGFR,ENTPD1,EPHA5,EPHB2,ERBB3,ESR1,F2,FABP4,FGA,FGF19,FGFR3,FUT5,FUT8,GDF15,GOLM2,GPNMB,GRB7,GSN,GZMA,HAVCR2,HHIP,HPGDS,IGF1R,IGFBP2,IL1A,IL1RAP,IL7,ILF3,IRF1…
Covariates: BMI continuous	lanreotide	biologic drug	Activated	4.798	0.0447	ACHE,ACP2,ADAM9,ADAMTS4,ADAMTS6,ADSL,AGT,AHSA1,AKT2,ALCAM,ALKBH5,AMIGO2,ANGPTL3,ANXA9,APBB3,APCS,APLP2,APOB,APOD,APOL1,ARHGAP5,ARRDC3,AZGP1,B3GALT6,B4GALNT1,B4GALT6,BIN1,BLMH,BMPR1A,BMPR2,BTC,C2,C5,C9,CA10,CA11,CALB1,CALN1,CBL,CCL22,CD177,CD200,CD55,CD5L,CDC42,CDCP1,CDH15,CEND1,CHGA,CHRD,CISD1,CKB,CLCF1,CLEC1B,CLMP,CNP,COCH,COL15A1,COL18A1,COL20A1,COL9A1,COL9A2,CPE,CPM,CPNE1,CREG1,CROT,CST4,CTSO,…
Covariates: BMI continuous	ADCY6	enzyme	Inhibited	-4.471	0.0181	ACHE,ACP2,ACP6,ADAM11,ADAM12,ADAM9,ADAMTS4,ADAMTS6,ADCYAP1,ADRM1,ADSL,AKT2,ALK,AMIGO2,ANGPTL1,ANGPTL3,ANXA9,AP2A2,APBB3,APLP2,APOL1,ARHGAP5,ARRDC3,ARTN,B3GALT6,B4GALNT1,B4GALT6,BGN,BLMH,BMPR2,BTC,C2,C5,C8A,CA10,CALB1,CALN1,CBL,CBLN4,CCK,CCL18,CCL25,CCL4L1/CCL4L2,CD14,CD55,CD5L,CDCP1,CDKN2D,CEL,CEND1,CFP,CHGA,CHL1,CKB,CLCF1,CLEC1B,CLMP,CNP,CNTFR,CNTN1,COCH,COL18A1,COL20A1,CPD,CPE,CPM,CPN1,CPNE1,CP…
Covariates: BMI continuous	BAG3	other	Activated	3.926	0.0214	ACHE,ACP2,ADAM12,ADAM9,ADAMTS6,ADCYAP1,ADSL,AKT2,ALK,ALKBH5,ANGPTL1,ANKRD46,ANXA9,APBB3,APLP2,APOB,APOD,APOL1,ARHGAP5,ARHGEF25,ARRDC3,ATP1A1,B3GALT6,B4GALNT1,B4GALT6,BCAN,BLMH,BMPR2,BTC,C2,C8A,C9,CA10,CA11,CADM1,CALN1,CAPSL,CBLN1,CCK,CCL16,CCL22,CCL3,CCL5,CCN4,CD177,CD36,CD5L,CDC42,CDCP1,CDH15,CEND1,CHGA,CHRD,CISD1,CLMP,CNP,CNTFR,CNTN1,COL15A1,COL18A1,COL20A1,COL9A2,CPE,CPM,CPN1,CPNE1,CPXM1,CROT,…
Covariates: BMI continuous	PPIB	enzyme	Inhibited	-3.964	0.0365	ACHE,ADAM12,ADAM9,ADAMTS6,ADCYAP1,ADSL,AKT2,ALK,ALKBH5,ANGPTL1,ANGPTL3,ANKRD46,ANXA9,APBB3,APOB,APOD,APOL1,ARHGAP5,ARHGEF25,ARRDC3,ATP1A1,B4GALNT1,B4GALT6,BCAN,BLMH,BMPR2,BTC,C2,C8A,C9,CA10,CA11,CADM1,CALN1,CAPSL,CBLN1,CCK,CCL16,CCL22,CCL3,CCL5,CCN4,CD177,CD274,CD5L,CDC42,CDCP1,CEND1,CHGA,CHRD,CISD1,CLEC4M,CLMP,CNTFR,CNTN1,COL15A1,COL18A1,COL20A1,COL9A2,CPE,CPN1,CPNE1,CPXM1,CROT,CST4,CTSO,DCBLD2,…
Covariates: BMI continuous	CYP4F2	enzyme	Inhibited	-4.329	0.0123	ACP2,ACP6,ADAM12,ADAM9,ADAMTS6,ADCYAP1,ADRM1,ADSL,AKT2,ALK,AMIGO2,ANGPTL1,ANGPTL3,ANXA9,AP2A2,APBB3,APLP2,APOL1,ARHGAP5,ARRDC3,ARTN,B3GALT6,B4GALNT1,B4GALT6,BLMH,BMPR2,BST1,BTC,C2,C5,C8A,CA10,CALB1,CALN1,CBL,CBLN4,CCK,CCL18,CCL25,CCL4L1/CCL4L2,CD14,CD55,CD5L,CDCP1,CDKN2D,CEND1,CFP,CHGA,CHL1,CKB,CLCF1,CLEC1B,CLMP,CNP,CNTFR,CNTN1,COCH,COL18A1,COL20A1,CPD,CPE,CPM,CPN1,CPNE1,CPXM1,CROT,CST4,CST8,CTSO…
Covariates: BMI continuous	MKNK1	kinase	Activated	2.992	0.0287	ACHE,ACP2,ADAM12,ADAM9,ADAMTS6,ADCYAP1,ADSL,ALK,ALKBH5,ANGPTL1,ANKRD46,ANXA9,APBB3,APLP2,APOB,APOD,APOL1,ARHGAP5,ARHGEF25,ARRDC3,ATP1A1,B3GALT6,B4GALNT1,B4GALT6,BCAN,BLMH,BMPR2,BTC,C2,C8A,C9,CA10,CA11,CADM1,CALN1,CAPSL,CBLN1,CCK,CCL16,CCL22,CCL3,CCL5,CCN4,CD177,CD200,CD274,CD5L,CDC42,CDCP1,CEND1,CHGA,CHRD,CISD1,CLMP,CNP,CNTFR,CNTN1,COL15A1,COL20A1,COL9A2,CPE,CPM,CPN1,CPXM1,CROT,CST4,CTSO,CXCL16,D…
Covariates: BMI continuous	GPRIN2	other	Inhibited	-4.323	0.0234	ACHE,ACP2,ADAM12,ADAM17,ADAM9,ADAMTS6,ADCYAP1,ADSL,ALK,ALKBH5,ANGPTL1,ANKRD46,ANXA9,APBB3,APLP2,APOB,APOD,APOL1,ARHGAP5,ARHGEF25,ARRDC3,ATP1A1,B3GALT6,B4GALNT1,B4GALT3,B4GALT6,BCAN,BLMH,BMPR2,C2,C8A,C9,CA10,CA11,CADM1,CALN1,CAPSL,CBLN1,CCK,CCL16,CCL22,CCL3,CCL5,CCN4,CD177,CD5L,CDC42,CEND1,CHGA,CHRD,CISD1,CLMP,CNP,CNTFR,CNTN1,COL15A1,COL18A1,COL20A1,COL9A2,CPE,CPM,CPN1,CPNE1,CPXM1,CROT,CST4,CTSO,D…
Covariates: BMI continuous	PTPN14	phosphatase	Activated	3.795	0.0315	ADAM9,AGT,ALCAM,ALDH1A1,ALDH1A3,ANKRD46,APLP2,BAMBI,BGLAP,BGN,BID,BIN1,BTC,C6,CBL,CCL22,CCL3,CCL5,CCN4,CD14,CD274,CDH11,CNTFR,COL6A1,COL9A1,COL9A2,CRP,CSF1,CSF3,CTNNB1,DCN,DIXDC1,DLK1,DOCK9,DUT,EGFR,ENDOU,EPHA5,EPHB2,ERBB3,ESR1,FTL,GDF15,GOLM2,GPNMB,GSN,HHIP,IFNGR1,IGSF9B,IL1RAP,IL6ST,IL7,ILF3,ISL1,ITGB1,KDR,KIT,KLRC3,L1CAM,LAMB1,LAMC2,LRP1,LTF,MAP1LC3B,NCAM1,NGFR,NOTCH3,NPPB,NRP2,PCOLCE2,PGM1,PL…
Covariates: BMI continuous	CK2	complex	Inhibited	-4.781	0.0165	ACP2,ADAM23,ADAM9,ADAMTS4,ADAMTS6,ADCYAP1,ADSL,AGAP3,AKT2,ALK,AMIGO2,APCS,APLP2,APOB,APOD,APOL1,ARHGAP5,ARID3A,ATG5,ATP1A1,AZGP1,B4GALNT1,B4GALT6,BCL2L2,BID,BLMH,BMPR1A,BMPR2,C1QL1,C1QTNF1,C5,C6,CA10,CALB1,CALN1,CBLN4,CCL18,CCL22,CD177,CD200,CD58,CD5L,CDH15,CEND1,CFB,CFD,CFP,CHGA,CHRD,CHRDL2,CISD1,CKB,CLCF1,CLEC4M,CLEC5A,CNTFR,CNTN1,COCH,COL15A1,COL9A2,COLGALT2,COMMD7,CPE,CPXM1,CRIM1,CSF1,CSNK2A2…
Covariates: BMI continuous	2-methyl-4-isothiazolin-3-one	chemical drug	Inhibited	-3.849	0.0188	ACP2,ADAM12,ADAM9,ADAMTS6,ADCYAP1,ADSL,ALK,ALKBH5,ANGPTL1,ANKRD46,ANXA9,APBB3,APLP2,APOB,APOL1,ARHGAP5,ARHGEF25,ARRDC3,ATP1A1,B3GALT6,B4GALNT1,B4GALT6,BCAN,BLMH,BTC,C2,C8A,C9,CA10,CA11,CADM1,CALN1,CAPSL,CBLN1,CCK,CCL16,CCL22,CCL3,CCL5,CCN4,CD177,CD36,CD5L,CDC42,CDCP1,CEND1,CHGA,CHRD,CISD1,CLMP,CNP,CNTFR,CNTN1,COL15A1,COL18A1,COL20A1,COL9A2,CPE,CPM,CPN1,CPNE1,CPXM1,CROT,CST4,CTNNB1,CTSO,DCBLD2,DDR…
Covariates: BMI continuous	MKNK2	kinase	Inhibited	-3.371	0.0334	ACHE,ACP2,ADAM12,ADAM9,ADAMTS6,ADCYAP1,ADSL,ALK,ALKBH5,ANGPTL1,ANKRD46,APBB3,APLP2,APOD,APOL1,ARHGAP5,ARHGEF25,ARRDC3,ATP1A1,B3GALT6,BCAN,BLMH,BTC,C2,C8A,C9,CA10,CA11,CADM1,CALN1,CAPSL,CBLN1,CCK,CCL16,CCL22,CCL3,CCL5,CCN4,CD177,CD200,CD274,CD5L,CDC42,CHGA,CHRD,CISD1,CLMP,CNP,CNTFR,CNTN1,COL15A1,COL18A1,COL20A1,COL9A2,CPE,CPM,CPN1,CPNE1,CPXM1,CROT,CST4,CXCL16,DCBLD2,DDR1,DEFB119,DIXDC1,DKK3,DLG4,D…
Covariates: BMI continuous	PRKACG	kinase	Inhibited	-4.092	0.0362	ACHE,ACP2,ADAM12,ADAM9,ADAMTS6,ADCYAP1,ADSL,ALK,ALKBH5,ANGPTL1,ANKRD46,ANXA9,APBB3,APLP2,APOB,APOD,APOL1,ARHGAP5,ARHGEF25,ARRDC3,ATP1A1,B3GALT6,B4GALNT1,B4GALT6,BCAN,BLMH,BMPR2,BTC,C2,C8A,C9,CA10,CA11,CADM1,CALN1,CAPSL,CBLN1,CCK,CCL16,CCL22,CCL3,CCL5,CCN4,CD177,CD200,CD5L,CDC42,CDCP1,CEND1,CHGA,CHRD,CISD1,CLMP,CNP,CNTFR,CNTN1,COL15A1,COL18A1,COL20A1,COL9A2,CPE,CPM,CPN1,CPNE1,CPXM1,CROT,CST4,CTSO,…
Covariates: BMI continuous	PLX8394	chemical drug	Activated	4.092	0.0373	ACHE,ACP2,ADAM12,ADAM9,ADAMTS6,ADCYAP1,ADSL,ALK,ALKBH5,ANGPTL1,ANKRD46,ANXA9,APBB3,APLP2,APOB,APOD,APOL1,ARHGAP5,ARHGEF25,ARRDC3,ATP1A1,B3GALT6,B4GALNT1,B4GALT6,BCAN,BLMH,BMPR2,BTC,C2,C8A,C9,CA10,CA11,CADM1,CALN1,CAPSL,CBLN1,CCK,CCL16,CCL22,CCL3,CCL5,CCN4,CD177,CD200,CD5L,CDC42,CDCP1,CEND1,CHGA,CHRD,CISD1,CLMP,CNP,CNTFR,CNTN1,COL15A1,COL18A1,COL20A1,COL9A2,CPE,CPM,CPN1,CPNE1,CPXM1,CROT,CST4,CTSO,…
Covariates: BMI continuous	beraprost	chemical drug	Inhibited	-4.434	0.0299	ACHE,ACP2,ACP6,ADAM12,ADAM9,ADAMTS4,ADAMTS6,ADCYAP1,ADRM1,ADSL,AKT2,ALK,AMIGO2,ANGPTL1,ANGPTL3,ANXA9,AP2A2,APBB3,APLP2,APOL1,ARHGAP5,ARRDC3,ARTN,B3GALT6,B4GALNT1,B4GALT6,BGN,BLMH,BMPR2,BTC,C2,C5,C8A,CA10,CALB1,CALN1,CBL,CBLN4,CCK,CCL18,CCL22,CCL25,CCL4L1/CCL4L2,CD14,CD55,CD5L,CDCP1,CDKN2D,CEND1,CFP,CHGA,CHL1,CKB,CLCF1,CLEC1B,CLMP,CNP,CNTFR,CNTN1,COCH,COL18A1,COL20A1,CPD,CPE,CPM,CPN1,CPNE1,CPXM1,C…
Covariates: BMI continuous	Collagen type II	complex	Inhibited	-3.977	0.0405	ACHE,ACP2,ADAM12,ADAM9,ADAMTS6,ADCYAP1,ADSL,ALK,ALKBH5,ANGPTL1,ANKRD46,ANXA9,APBB3,APLP2,APOB,APOD,APOL1,ARHGAP5,ARHGEF25,ARID3A,ARRDC3,ASGR2,ATP1A1,B3GALT6,B4GALNT1,B4GALT6,BCAN,BLMH,BMPR2,BTC,C2,C8A,C9,CA10,CA11,CADM1,CALN1,CAPSL,CBLN1,CCK,CCL16,CCL18,CCL22,CCL3,CCN4,CD177,CD5L,CDC42,CDCP1,CEND1,CHRD,CISD1,CLMP,CNP,CNTFR,CNTN1,COL15A1,COL18A1,COL20A1,COL9A2,CPE,CPM,CPN1,CPNE1,CPXM1,CROT,CRP,CST…
Covariates: BMI continuous	imipramine blue	chemical drug	Activated	2.813	0.0421	AKT2,ALCAM,ALDH1A1,ALDH1A3,APOD,AXL,BAMBI,BID,C1QTNF1,CALB1,CCK,CCL22,CCL3,CCL5,CCN4,CD274,CDC42,CFB,CHRDL2,CLCF1,COL18A1,COL6A1,CRP,CSF1,CXCL9,CYP3A4,DCN,DKK3,EHF,ESR1,F3,FGFR3,GAD1,GPC1,GSN,IFNL1,IFNW1,IGFBP2,IL1A,IL27,IL32,INSRR,IRF1,ISG15,ISL1,ITGB1,ITGB3,JAG1,KDR,LIFR,MBL2,MET,MFGE8,MXRA8,NCAM1,NGF,NOTCH1,NPPA,NPPB,PDGFRA,PLAUR,PRL,PTPRU,SAA1,SELE,SELPLG,SOD2,SPOCK2,STIM1,TGFB1,TNFRSF10B,TNF…
Covariates: BMI continuous	sitagliptin	chemical drug	Inhibited	-4.403	0.031	ACHE,ACP2,ADAM12,ADAM9,ADAMTS6,ADCYAP1,ADSL,ALK,ALKBH5,ANGPTL1,ANKRD46,ANXA9,APBB3,APLP2,APOB,APOD,APOL1,ARHGAP5,ARHGEF25,ARRDC3,ATP1A1,B3GALT6,B4GALNT1,B4GALT6,BCAN,BLMH,BMPR2,BTC,C2,C8A,C9,CA10,CA11,CADM1,CALN1,CAPSL,CBLN1,CCK,CCL16,CCL22,CCL3,CCN4,CD177,CD5L,CDC42,CDCP1,CEND1,CHGA,CHRD,CISD1,CLMP,CNP,CNTFR,CNTN1,COL15A1,COL18A1,COL20A1,COL9A2,CPE,CPM,CPN1,CPNE1,CPXM1,CROT,CSF3,CST4,CTNNB1,CTSO…
Covariates: BMI continuous	MC2R	G-protein coupled receptor	Inhibited	-4.223	0.0154	ACP2,ACP6,ADAM12,ADAM9,ADAMTS6,ADCYAP1,ADRM1,ADSL,AKT2,ALK,AMIGO2,ANGPTL1,ANGPTL3,ANXA9,AP2A2,APBB3,APLP2,APOL1,ARHGAP5,ARRDC3,ARTN,B3GALT6,B4GALNT1,B4GALT6,BLMH,BMPR2,BST1,BTC,C2,C5,C8A,CA10,CALB1,CALN1,CBL,CBLN4,CCK,CCL18,CCL25,CCL4L1/CCL4L2,CD14,CD55,CD5L,CDCP1,CDKN2D,CEND1,CFP,CHGA,CHL1,CKB,CLCF1,CLEC1B,CLMP,CNP,CNTFR,CNTN1,COCH,COL18A1,COL20A1,CPD,CPE,CPM,CPN1,CPNE1,CPXM1,CROT,CST4,CST8,CTSO…
Covariates: BMI continuous	norfenfluramine	chemical drug	Inhibited	-5.177	0.0418	ACHE,ACP2,ADAM9,ADAMTS4,ADAMTS6,ADCYAP1,ADSL,AGT,AHSA1,AKT2,ALCAM,ALKBH5,AMIGO2,ANGPTL3,ANXA9,APBB3,APCS,APLP2,APOD,APOF,APOL1,ARHGAP5,ARRDC3,AZGP1,B3GALT6,B4GALNT1,B4GALT6,BIN1,BLMH,BMPR1A,BMPR2,BTC,C2,C5,C9,CA10,CA11,CALB1,CALN1,CBL,CCK,CCN4,CD177,CD200,CD5L,CDC42,CDCP1,CDH15,CEND1,CHRD,CISD1,CKB,CLCF1,CLEC1B,CLMP,CNP,COCH,COL15A1,COL18A1,COL20A1,COL9A1,COL9A2,CPE,CPM,CPNE1,CREG1,CROT,CST4,CTSO…
Covariates: BMI continuous	epalrestat	chemical drug	Activated	4.645	0.0039	ADAM11,ADAM17,ADAM9,ADAMTS6,ADCYAP1,ADSL,AIFM1,AKT2,ALCAM,ALK,ALKBH5,ANGPTL3,APBB3,APCDD1,APOD,APOF,ARRDC3,ARTN,ATP1B1,B3GALT6,B4GALNT1,B4GALT3,BCAN,BCHE,BCL2L2,BIN1,BLMH,BMPR1A,BPNT2,BTC,C2,C5,C8A,C9,CA10,CA11,CADM1,CALB1,CALN1,CBLN1,CCK,CCL18,CD177,CD200,CD36,CD55,CD5L,CDC42,CEL,CFD,CGA,CHGA,CHRD,CHST2,CLCF1,CLEC1B,CLMP,CNP,CNTFR,COCH,COL15A1,COL20A1,COMMD7,CREG1,CRIM1,CROT,CSNK2A2,CST4,CTNNB1,…
Covariates: BMI continuous	GPR171	G-protein coupled receptor	Inhibited	-3.139	0.0099	ACP2,ADAM12,ADAM9,ADAMTS6,ADCYAP1,ADSL,ALK,ALKBH5,ANGPTL1,ANKRD46,ANXA9,APBB3,APLP2,APOB,APOD,APOL1,ARHGAP5,ARHGEF25,ARRDC3,ATP1A1,B3GALT6,B4GALNT1,B4GALT6,BCAN,BLMH,BTC,C2,C8A,C9,CA10,CA11,CADM1,CALN1,CAPSL,CBLN1,CCK,CCL16,CCL22,CCL3,CCL5,CCN4,CD177,CD5L,CDC42,CDCP1,CEND1,CHGA,CHRD,CISD1,CLMP,CNP,CNTFR,CNTN1,COL15A1,COL20A1,COL9A2,CPE,CPM,CPN1,CPNE1,CPXM1,CROT,CST4,CTNNB1,CTSO,DCBLD2,DDR1,DEFB11…
Covariates: BMI continuous	DUSP5	phosphatase	Activated	4.106	0.045	ACHE,ACP2,ADAM12,ADAM9,ADAMTS6,ADCYAP1,ADSL,ALDH1A3,ALK,ALKBH5,ANGPTL1,ANKRD46,ANXA9,APBB3,APLP2,APOB,APOD,APOL1,ARHGAP5,ARHGEF25,ARRDC3,ATP1A1,B3GALT6,B4GALNT1,B4GALT6,BCAN,BLMH,BMPR2,BTC,C2,C8A,C9,CA10,CA11,CADM1,CALN1,CAPSL,CBLN1,CCK,CCL16,CCL22,CCL3,CCL5,CCN4,CD177,CD5L,CDC42,CDCP1,CEND1,CHGA,CHRD,CISD1,CLMP,CNP,CNTFR,CNTN1,COL15A1,COL18A1,COL20A1,COL9A2,CPE,CPM,CPN1,CPNE1,CPXM1,CROT,CST4,CTS…
Covariates: BMI continuous	trehalose dimycolate	chemical - endogenous non-mammalian	Inhibited	-4.222	0.0482	ACHE,ACP2,ADAM12,ADAM9,ADAMTS6,ADCYAP1,ADSL,ALK,ALKBH5,ANGPTL1,ANKRD46,ANXA9,APBB3,APLP2,APOB,APOD,APOL1,ARHGAP5,ARHGEF25,ARRDC3,ATP1A1,B3GALT6,B4GALNT1,B4GALT6,BCAN,BLMH,BMPR2,BTC,C2,C8A,C9,CA10,CA11,CADM1,CALN1,CAPSL,CBLN1,CCK,CCL16,CCL22,CCL3,CCL5,CCN4,CD177,CD5L,CDC42,CDCP1,CEND1,CHGA,CHRD,CISD1,CLEC5A,CLMP,CNP,CNTFR,CNTN1,COL15A1,COL18A1,COL20A1,COL9A2,CPE,CPM,CPN1,CPNE1,CPXM1,CROT,CSF1,CST4…
Covariates: BMI continuous	PKA	complex	Inhibited	-4.382	0.0341	ACHE,ACP2,ACP6,ADAM12,ADAM9,ADAMTS4,ADAMTS6,ADCYAP1,ADRM1,ADSL,AKT2,ALK,AMIGO2,ANGPTL1,ANGPTL3,ANXA9,AP2A2,APBB3,APLP2,APOL1,ARHGAP5,ARRDC3,ARTN,B3GALT6,B4GALNT1,B4GALT6,BGN,BLMH,BMPR2,BTC,C2,C5,C8A,CA10,CALB1,CALN1,CBL,CBLN4,CCK,CCL18,CCL25,CCL4L1/CCL4L2,CD14,CD55,CD5L,CDCP1,CDKN2D,CEND1,CFP,CHGA,CHL1,CKB,CLCF1,CLEC1B,CLMP,CNP,CNTFR,CNTN1,COCH,COL18A1,COL20A1,CPD,CPE,CPM,CPN1,CPNE1,CPXM1,CROT,CS…
Covariates: BMI continuous	lobradimil	biologic drug	Inhibited	-3.914	0.028	ACHE,ACP2,ADAM12,ADAM9,ADAMTS6,ADCYAP1,ADSL,ALK,ALKBH5,ANGPTL1,ANKRD46,ANXA9,APBB3,APLP2,APOB,APOD,APOL1,ARHGAP5,ARHGEF25,ARRDC3,ATP1A1,B3GALT6,B4GALNT1,B4GALT6,BCAN,BLMH,BMPR2,C2,C8A,C9,CA10,CA11,CADM1,CALN1,CAPSL,CBLN1,CCK,CCL16,CCL22,CCL3,CCL5,CCN4,CD177,CD5L,CDC42,CEND1,CHGA,CHRD,CISD1,CLMP,CNP,CNTFR,CNTN1,COL15A1,COL18A1,COL20A1,COL9A2,CPE,CPM,CPN1,CPNE1,CPXM1,CROT,CST4,CTSO,DCBLD2,DDR1,DEFB…
Covariates: BMI continuous	mir-373	microRNA	Inhibited	-3.99	0.0377	ACHE,ACP2,ADAM12,ADAM9,ADAMTS6,ADCYAP1,ADSL,ALK,ALKBH5,ANGPTL1,ANKRD46,ANXA9,APBB3,APLP2,APOB,APOD,APOL1,ARHGAP5,ARHGEF25,ARRDC3,ATP1A1,B3GALT6,B4GALNT1,B4GALT6,BCAN,BLMH,BMPR2,BTC,C2,C8A,C9,CA10,CA11,CADM1,CALN1,CAPSL,CBLN1,CCK,CCL16,CCL22,CCL3,CCL5,CCN4,CD177,CD5L,CDC42,CDCP1,CEND1,CHGA,CHRD,CISD1,CLMP,CNP,CNTFR,CNTN1,COL15A1,COL18A1,COL20A1,COL9A2,CPE,CPM,CPN1,CPNE1,CPXM1,CROT,CST4,CTNNB1,CTSO…
Covariates: BMI continuous	CDX-301	biologic drug	Inhibited	-4.12	0.0402	ACHE,ACP2,ADAM12,ADAM9,ADAMTS6,ADCYAP1,ADSL,ALK,ALKBH5,ANGPTL1,ANKRD46,ANXA9,APBB3,APLP2,APOB,APOD,APOL1,ARHGAP5,ARHGEF25,ARRDC3,ATP1A1,B3GALT6,B4GALNT1,B4GALT6,BCAN,BLMH,BMPR2,BTC,C2,C8A,C9,CA10,CA11,CADM1,CALN1,CAPSL,CBLN1,CCK,CCL16,CCL22,CCL3,CCL5,CCN4,CD177,CD5L,CDC42,CDCP1,CEND1,CHGA,CHRD,CISD1,CLEC1B,CLMP,CNP,CNTFR,CNTN1,COL15A1,COL18A1,COL20A1,COL9A2,CPE,CPM,CPN1,CPNE1,CPXM1,CROT,CST4,CTSO…
Covariates: BMI continuous	5-thio-D-glucose	chemical reagent	Inhibited	-4.171	0.0453	ACHE,ACP2,ADAM12,ADAM9,ADAMTS6,ADCYAP1,ADSL,ALK,ALKBH5,ANGPTL1,ANKRD46,ANXA9,APBB3,APLP2,APOB,APOD,APOL1,ARHGAP5,ARHGEF25,ARRDC3,ATP1A1,B3GALT6,B4GALNT1,B4GALT6,BCAN,BLMH,BMPR2,BTC,C2,C8A,C9,CA10,CA11,CADM1,CALN1,CAPSL,CBLN1,CCK,CCL16,CCL22,CCL3,CCL5,CCN4,CD177,CD5L,CDC42,CDCP1,CEND1,CHGA,CHRD,CISD1,CLMP,CNP,CNTFR,CNTN1,COL15A1,COL18A1,COL20A1,COL9A2,CPE,CPM,CPN1,CPNE1,CPXM1,CROT,CST4,CTSO,DCBLD2…
Covariates: BMI continuous	TBL1XR1	transcription regulator	Inhibited	-4.171	0.0458	ACHE,ACP2,ADAM12,ADAM9,ADAMTS6,ADCYAP1,ADSL,ALK,ALKBH5,ANGPTL1,ANKRD46,ANXA9,APBB3,APLP2,APOB,APOD,APOL1,ARHGAP5,ARHGEF25,ARRDC3,ATP1A1,B3GALT6,B4GALNT1,B4GALT6,BCAN,BLMH,BMPR2,BTC,C2,C8A,C9,CA10,CA11,CADM1,CALN1,CAPSL,CBLN1,CCK,CCL16,CCL22,CCL3,CCL5,CCN4,CD177,CD5L,CDC42,CDCP1,CEND1,CHGA,CHRD,CISD1,CLMP,CNP,CNTFR,CNTN1,COL15A1,COL18A1,COL20A1,COL9A2,CPE,CPM,CPN1,CPNE1,CPXM1,CROT,CST4,CTSO,DCBLD2…
Covariates: BMI continuous	CCM2	other	Activated	3.281	0.013	ACHE,ACP6,ADAMTS4,ADAMTS6,ADSL,AGAP2,AGT,ALDH1A1,ALDH1A3,ALK,ALKBH5,ANGPTL1,ANKRD46,ANXA9,AP2A2,APBB3,APCDD1,APOB,ARID3A,ARRDC3,AZGP1,B3GALT6,B4GALNT1,B4GALT3,BCHE,BGN,BIN1,BLMH,BMPR1A,BMPR2,BTC,C1QTNF1,C2,C6,C8A,CA10,CA11,CALN1,CBL,CCL5,CCN4,CD177,CD200,CD36,CD55,CDCP1,CDH15,CEL,CHGA,CHRD,CHRDL2,CHST2,CLCF1,CLEC1B,CLMP,CNTFR,COCH,COL15A1,COL20A1,COL23A1,CPE,CPN1,CPNE1,CPXM1,CRELD1,CXCL16,CXCL9,D…
Covariates: BMI continuous	GLIPR2	other	Inhibited	-4.171	0.0476	ACHE,ACP2,ADAM12,ADAM9,ADAMTS6,ADCYAP1,ADSL,ALK,ALKBH5,ANGPTL1,ANKRD46,ANXA9,APBB3,APLP2,APOB,APOD,APOL1,ARHGAP5,ARHGEF25,ARRDC3,ATP1A1,B3GALT6,B4GALNT1,B4GALT6,BCAN,BLMH,BMPR2,BTC,C2,C8A,C9,CA10,CA11,CADM1,CALN1,CAPSL,CBLN1,CCK,CCL16,CCL22,CCL3,CCL5,CCN4,CD177,CD5L,CDC42,CDCP1,CEND1,CHGA,CHRD,CISD1,CLMP,CNP,CNTFR,CNTN1,COL15A1,COL18A1,COL20A1,COL9A2,CPE,CPM,CPN1,CPNE1,CPXM1,CROT,CST4,CTSO,DCBLD2…
Covariates: BMI continuous	TESC	other	Inhibited	-4.171	0.0478	ACHE,ACP2,ADAM12,ADAM9,ADAMTS6,ADCYAP1,ADSL,ALDH1A1,ALK,ALKBH5,ANGPTL1,ANKRD46,ANXA9,APBB3,APLP2,APOB,APOD,APOL1,ARHGAP5,ARHGEF25,ARRDC3,ATP1A1,B3GALT6,B4GALNT1,B4GALT6,BCAN,BLMH,BMPR2,BTC,C2,C8A,C9,CA10,CA11,CADM1,CALN1,CAPSL,CBLN1,CCK,CCL16,CCL22,CCL3,CCL5,CCN4,CD177,CD5L,CDC42,CDCP1,CEND1,CHGA,CHRD,CISD1,CLMP,CNP,CNTFR,CNTN1,COL15A1,COL18A1,COL20A1,COL9A2,CPE,CPM,CPN1,CPNE1,CPXM1,CROT,CST4,CTS…
Covariates: BMI continuous	TFR2	transporter	Inhibited	-4.171	0.0483	ACHE,ACP2,ADAM12,ADAM9,ADAMTS6,ADCYAP1,ADSL,ALK,ALKBH5,ANGPTL1,ANKRD46,ANXA9,APBB3,APLP2,APOB,APOD,APOL1,ARHGAP5,ARHGEF25,ARRDC3,ATP1A1,B3GALT6,B4GALNT1,B4GALT6,BCAN,BLMH,BMPR2,BTC,C2,C8A,C9,CA10,CA11,CADM1,CALN1,CAPSL,CBLN1,CCK,CCL16,CCL22,CCL3,CCL5,CCN4,CD177,CD5L,CDC42,CDCP1,CEND1,CHGA,CHRD,CISD1,CLMP,CNP,CNTFR,CNTN1,COL15A1,COL18A1,COL20A1,COL9A2,CPE,CPM,CPN1,CPNE1,CPXM1,CROT,CST4,CTSO,DCBLD2…
Covariates: BMI continuous	NELL2	other	Inhibited	-4.171	0.0484	ACHE,ACP2,ADAM12,ADAM9,ADAMTS6,ADCYAP1,ADSL,ALDH1A1,ALK,ALKBH5,ANGPTL1,ANKRD46,ANXA9,APBB3,APLP2,APOB,APOD,APOL1,ARHGAP5,ARHGEF25,ARRDC3,ATP1A1,B3GALT6,B4GALNT1,B4GALT6,BCAN,BLMH,BMPR2,BTC,C2,C8A,C9,CA10,CA11,CADM1,CALN1,CAPSL,CBLN1,CCK,CCL16,CCL22,CCL3,CCL5,CCN4,CD177,CD5L,CDC42,CDCP1,CEND1,CHGA,CHRD,CISD1,CLMP,CNP,CNTFR,CNTN1,COL15A1,COL18A1,COL20A1,COL9A2,CPE,CPM,CPN1,CPNE1,CPXM1,CROT,CST4,CTS…
Covariates: BMI continuous	juglone	chemical toxicant	Activated	2.265	0.0335	ADAMTS6,AGT,AMIGO2,ARTN,ATG5,BLMH,CCL3,CD274,CD36,CDH11,CGA,CHL1,COL18A1,COL6A1,CSF1,CSF3,CTNNB1,CXCL16,DLG4,DNAJB9,DOCK9,EGFR,ENO1,ESR1,F3,FABP4,FBLN5,FGA,FHIT,FTL,GALNT1,GAS1,GPT,IFNL1,IFNW1,IGDCC3,IGF1R,IGF2R,IGFBP2,IL27,ISG15,ITGB1,KDR,KIRREL3,KLK3,LEP,MET,MMP8,NGF,NOTCH1,NOTCH3,NPPA,NPPB,NPTX2,NR3C2,PLAUR,POSTN,PPP3R1,PRL,RASA1,RPS7,SAA1,SAP18,SFRP4,SOD2,STAT1,STIM1,STX1A,TAC1,TAFA1,TGFB1,TN…
Covariates: BMI continuous	PCSK1N	other	Inhibited	-3.086	0.0148	ACP2,ADAM12,ADAM9,ADAMTS6,ADCYAP1,ADSL,ALK,ALKBH5,ANGPTL1,ANKRD46,ANXA9,APBB3,APLP2,APOB,APOD,APOL1,ARHGAP5,ARHGEF25,ARRDC3,ATP1A1,B3GALT6,B4GALNT1,B4GALT6,BCAN,BLMH,BTC,C2,C8A,C9,CA10,CA11,CADM1,CALN1,CAPSL,CBLN1,CCL16,CCL22,CCL3,CCL5,CCN4,CD177,CD5L,CDC42,CDCP1,CEND1,CHGA,CHRD,CISD1,CLMP,CNP,CNTFR,CNTN1,COL15A1,COL20A1,COL9A2,CPE,CPM,CPN1,CPNE1,CPXM1,CROT,CST4,CTNNB1,CTSO,DCBLD2,DDR1,DEFB119,DI…
Covariates: BMI continuous	mir-154 (includes others)	microRNA	Activated	2.4	0.0413	ACP2,ALCAM,ALDH1A1,ALDH1A3,ANGPTL3,APLP2,B3GALT6,BAMBI,BGLAP,BGN,BID,C6,CCL22,CCL3,CCN4,CD14,CD36,CDH11,CNTFR,CPD,CPM,CSF3,CXCL9,DIXDC1,DLK1,DLL1,DUT,EPHA5,EPHB2,ERBB3,ESR1,F3,FABP4,FGF1,FHIT,FLT1,GDF15,GOLM2,GPC1,GPNMB,GPT,HGF,HHIP,IL1A,IL32,IL7,ILF3,INSR,ISG15,ISL1,ITGB3,KIT,KLRC3,L1CAM,LAMB1,LEP,MAP1LC3B,MMP16,NCAM1,NGFR,NOTCH1,NOTCH3,PGM1,PLAUR,RAC1,RAD23A,RSPO3,SELE,SEMA6A,SOD2,ST3GAL6,STAT1…
Covariates: BMI continuous	thymeleatoxin	chemical toxicant	Inhibited	-4.729	0.0356	ADAM12,ADAM17,ADAM9,ADAMTS6,ADCYAP1,ADSL,AIFM1,AKT2,ALCAM,ALK,ALKBH5,ANGPTL3,APBB3,APCDD1,APOD,APOF,APOL1,ARHGAP5,ARRDC3,ARTN,ATP1B1,B3GALT6,B4GALNT1,B4GALT3,BCAN,BCHE,BCL2L2,BIN1,BLMH,BMPR1A,BPNT2,BTC,C2,C5,C8A,C9,CA10,CA11,CADM1,CALB1,CALN1,CBLN1,CCK,CCL18,CD177,CD200,CD36,CD55,CD5L,CDC42,CFD,CGA,CHGA,CHRD,CHST2,CISD1,CKB,CLCF1,CLEC1B,CLMP,CNP,CNTFR,COCH,COL15A1,COL20A1,COL9A1,COMMD7,CRAT,CREG1…
Covariates: BMI continuous	ferric nitrilotriacetate	chemical toxicant	Inhibited	-2.769	0.014	AGT,ALDH1A3,ARTN,ATG5,BAMBI,BID,CALB1,CCL22,CCL3,CCL5,CD274,CD36,CFB,CLCF1,COL18A1,CRP,CSF1,CTNNB1,CXCL16,CXCL9,CYP3A4,EGFR,EHF,FABP4,FGF19,GABARAPL1,GAD1,GDF11,IFNL1,IFNW1,IGF1R,IGFBP2,IL1A,IL27,IL32,INSR,INSRR,IRF1,ISL1,ITGB1,JAG1,KDR,KIT,MBL2,MIF,NGF,NOTCH1,NPPA,NPPB,PDGFRA,PLAUR,PRL,RAC1,SAA1,SELE,SELPLG,SOD2,STIM1,TGFB1,THBS1,TKT,TNFRSF10B,TNFRSF11B,TNFRSF1A,TNFSF4,TNFSF9,TSLP,VSNL1,XRCC6
Covariates: BMI continuous	lansoprazole	chemical drug	Activated	3.516	0.0465	ACACB,ACHE,ACLY,ACP2,ACP6,ADAMTS6,AGAP2,AGT,ALDH1A1,ALK,ALKBH5,ANGPTL1,ANGPTL3,ANKRD46,ANXA9,AP2A2,APBB3,APCDD1,APOD,APOL1,ARHGAP5,ARID3A,ARRDC3,ATP1B1,AZGP1,B3GALT6,B4GALNT1,BCHE,BGN,BIN1,BLMH,BMPR1A,BMPR2,C2,C6,C8A,C9,CA10,CA11,CALN1,CBL,CCL3,CCL5,CD177,CD200,CD36,CD55,CD5L,CDC42,CDCP1,CDH15,CEL,CHGA,CHRD,CHRDL2,CHST2,CISD1,CLCF1,CLMP,CNTFR,COCH,COL15A1,COL20A1,COL23A1,COL9A1,CPE,CPN1,CPNE1,CPX…
Covariates: BMI continuous	NPC 15437	chemical drug	Activated	4.52	0.0413	ADAM12,ADAM17,ADAM9,ADAMTS6,ADCYAP1,ADSL,AIFM1,AKT2,ALCAM,ALK,ALKBH5,ANGPTL3,APBB3,APCDD1,APOD,APOF,APOL1,ARHGAP5,ARRDC3,ARTN,ATP1B1,B4GALNT1,B4GALT3,BCAN,BCHE,BCL2L2,BIN1,BLMH,BMPR1A,BPNT2,BTC,C2,C5,C8A,C9,CA10,CA11,CADM1,CALB1,CALN1,CBLN1,CCK,CCL18,CD177,CD200,CD36,CD55,CD5L,CDC42,CFD,CGA,CHGA,CHRD,CHST2,CISD1,CKB,CLCF1,CLEC1B,CLMP,CNP,CNTFR,COCH,COL15A1,COL20A1,COL9A1,COMMD7,CRAT,CREG1,CRIM1,C…
Covariates: BMI continuous	PKC	group	Inhibited	-4.625	0.0499	ADAM12,ADAM17,ADAM9,ADAMTS6,ADCYAP1,ADSL,AIFM1,AKT2,ALCAM,ALK,ALKBH5,ANGPTL3,APBB3,APCDD1,APOD,APOF,APOL1,ARHGAP5,ARRDC3,ARTN,ATP1B1,B3GALT6,B4GALNT1,B4GALT3,BCAN,BCHE,BCL2L2,BIN1,BLMH,BMPR1A,BPNT2,BTC,C2,C5,C8A,C9,CA10,CA11,CADM1,CALB1,CALN1,CBLN1,CCK,CCL18,CD177,CD200,CD36,CD55,CD5L,CDC42,CFD,CGA,CHGA,CHRD,CHST2,CISD1,CKB,CLCF1,CLEC1B,CLMP,CNP,CNTFR,COCH,COL15A1,COL20A1,COL9A1,COMMD7,CRAT,CREG1…
Covariates: BMI continuous	TCF	group	Inhibited	-2.842	0.0461	ADAM17,ADAMTS4,ALCAM,ALDH1A1,ALDH1A3,AP2A2,APCDD1,APCS,APOB,APOD,BAMBI,BGLAP,BIN1,BMPR1A,C5,C6,C8A,C9,CADM1,CCL22,CCL3,CCL5,CCN4,CD274,CDH11,CGA,CNP,CNTFR,CPD,CPN1,CSF3,DIXDC1,DLK1,DOCK9,DUT,EFNB1,EGFR,ENTPD1,EPHA5,EPHB2,ERBB3,ESR1,F2,F3,FABP4,FGA,FGF19,FUT5,FUT8,GDF15,GDI2,GOLM2,GPNMB,GRB7,GSN,HAVCR2,HHIP,HPGDS,IGF1R,IGFBP2,IL18R1,IL1A,IL1RAP,IL7,ILF3,IRF1,ISL1,ITGB3,ITGB7,JAM2,KDR,KLK8,KLRC3,L1…
Covariates: BMI continuous	sorafenib analog BB1	chemical drug	Activated	2.012	0.0073	ACHE,ADAMTSL2,APLP2,B3GLCT,BAMBI,BGLAP,CBLN4,CD36,CDH15,CHGA,CRELD1,CTNNB1,DCBLD2,DLG4,DNAJB11,EGFR,F3,FABP4,FAM171A1,FGF1,FGFR3,FLT1,FSTL4,GDF15,GDI2,GFRA2,GPNMB,GRIA4,H1-2,HAVCR2,HGF,IGF1R,IL27,ITGB1,ITGB3,KDR,KIAA1549L,LHB,LIFR,MET,MXRA8,NEGR1,NGF,NGFR,NPPA,NRG3,NRP2,NTRK3,PDGFRA,PDIA3,PDIA4,PDIA6,PLAUR,PLXNB2,POSTN,PRL,PRSS3,RET,RPS3,RTN4R,SELE,SH2D1A,SOD2,STIM1,SYNCRIP,SYT5,SYT9,TFPI2,TGFB1,…
Covariates: BMI continuous	NEU4	enzyme	Activated	3.299	0.0062	ACP6,ADAMTS4,ADAMTS6,ADRM1,ADSL,AGAP2,ALK,ALKBH5,ANGPTL1,ANKRD46,ANXA9,AP2A2,APBB3,APCDD1,APOB,ARID3A,ARRDC3,AZGP1,B3GALT6,B4GALT6,BCHE,BGLAP,BGN,BIN1,BLMH,BMPR1A,BTC,C6,C8A,C9,CA10,CA11,CALN1,CBL,CCL5,CD14,CD177,CD200,CD274,CD36,CD55,CD5L,CDC42,CDCP1,CDH15,CEL,CEND1,CHGA,CHRD,CHRDL2,CHST2,CLCF1,CLMP,CNTFR,COCH,COL15A1,COL20A1,COL23A1,CPE,CPN1,CPNE1,CPXM1,CRELD1,CSF1,CSF3,CTNNB1,CTSO,CXCL9,DCBLD2…
Covariates: BMI continuous	EFNB3	kinase	Inhibited	-3.335	0.0129	ACHE,ACP6,ADAM11,ADAMTS4,ADAMTS6,ADSL,AGAP2,AGT,ALK,ALKBH5,ANGPTL1,ANKRD46,ANXA9,AP2A2,APBB3,APCDD1,APOB,ARID3A,ARRDC3,ATP1B2,AZGP1,B3GALT6,B4GALNT1,B4GALT3,BCHE,BGN,BID,BLMH,BMPR1A,BMPR2,BTC,C8A,C9,CA10,CA11,CALN1,CBL,CCL5,CD177,CD36,CD55,CD5L,CDC42,CDCP1,CDH15,CEL,CHGA,CHRD,CHRDL2,CHST2,CLCF1,CLEC5A,CLMP,CNTFR,COCH,COL15A1,COL20A1,COL23A1,CPE,CPN1,CPNE1,CPXM1,CRELD1,CRP,CSF3,CXCL9,DCBLD2,DEFB11…
Covariates: BMI continuous	chondroitin sulfate	chemical - endogenous mammalian	Activated	3.216	0.0321	ACHE,ACP6,ADAMTS4,ADAMTS6,ADSL,AGAP2,AGT,ALK,ALKBH5,AMIGO2,ANGPTL1,ANKRD46,ANXA9,AP2A2,APCDD1,APOB,ARHGAP5,ARID3A,ARRDC3,AZGP1,B4GALNT1,BCHE,BGN,BIN1,BLMH,BMPR1A,BMPR2,C8A,C9,CA10,CA11,CALN1,CBL,CCL5,CD14,CD177,CD200,CD36,CD55,CD5L,CDC42,CDH15,CEL,CHGA,CHRD,CHRDL2,CHST2,CISD1,CLCF1,CLMP,CNTFR,COCH,COL15A1,COL20A1,COL23A1,COL9A1,CPE,CPN1,CPNE1,CPXM1,CRELD1,CSF3,CTNNB1,CXCL9,DCBLD2,DDR1,DEFB119,DIX…
Covariates: BMI continuous	glycocholic acid	chemical - endogenous mammalian	Inhibited	-2.209	0.012	ADAM17,ADAM23,ADAM9,ANKRD46,APLP2,APOD,ATG5,AXL,BID,BIN1,CADM1,CBL,CCL22,CCL5,CD274,CD55,CNTFR,COL6A1,COL9A1,COL9A2,CRIM1,CSF1,CSF3,CTNNB1,DCN,DOCK9,ECM1,ENDOU,EPHA2,ESM1,FGFR3,FLT1,FTL,GPNMB,GPT,GSN,HS6ST1,IFNGR1,IGF1R,IGSF3,IL1A,IL1RAP,IL6R,IL6ST,IL7,ITGB1,ITGB7,JAG1,KIT,LRP1,LYZ,MAP1LC3B,MICOS10-NBL1/NBL1,MMP16,MMP19,NCAM1,NECTIN2,NOTCH1,NOTCH3,NPPA,NPPB,PLXNC1,PRL,PRSS3,ROR1,RPS27A,SEMA6A,SLC…
Covariates: BMI continuous	MLKL	kinase	Inhibited	-2.092	0.0273	AGT,ALDH1A1,ALDH1A3,BAMBI,BGLAP,BID,CALB1,CBLN4,CCK,CCL22,CCL3,CCL5,CD274,CFB,CHL1,CLCF1,COL18A1,COLGALT2,CRP,CSF1,CTNNB1,CXCL9,CYP3A4,DLK1,DRAXIN,EGFR,EHF,F3,FABP4,GAD1,GLO1,GSN,ICAM5,IFNL1,IFNW1,IGFBP2,IL1A,IL27,IL32,INSRR,ISG15,ISL1,ITGB1,JAG1,KDR,KIT,LRRTM2,MAP1LC3B,MBL2,MMP8,NGF,NOTCH1,NPPA,NPPB,NPTX1,PLAUR,PLXNC1,PRKCG,RET,SAA1,SELE,SELPLG,SOD2,STIM1,STX1B,TGFB1,TNFRSF10B,TNFRSF11B,TNFRSF19…
Covariates: BMI continuous	decitabine	chemical drug	Inhibited	-4.013	0.0106	ACHE,ADAM12,ADAM23,AKT2,ALK,BCL2L2,BID,BIN1,BMPR1A,BMPR2,BRSK2,BTN2A1,CADM1,CCL5,CD59,CDH11,CDKN2D,CNTN1,CRTAC1,CTNNB1,DSG2,EFNA3,EFNB1,EGFR,EHF,EPHB6,ESR1,FGFR3,FLRT3,GAD1,GDF15,GFRA1,GRB2,GSN,HERC1,HMGB1,IGFBP2,IL1RAP,ILF3,ING1,ISG15,ISL1,JAG1,KIR2DL5A,KIR3DL3,KLK8,L1CAM,LARGE1,LRP8,LY96,MICB,NCAM1,NECTIN2,NFASC,NGFR,NOTCH1,NPTX1,NPTX2,NRXN1,PCDH10,PCDH9,PDE9A,PLCB1,RAF1,RET,RGMA,SLC5A8,SPOCK1,…
Covariates: BMI continuous	TCF/LEF:CTNNB1:AXIN2 gene	complex	Inhibited	-3.336	0.0373	ADAM23,ADAMTS4,ADAMTS6,ALCAM,ALDH1A1,ALDH1A3,APCDD1,APOD,BAMBI,BGN,BIN1,BMPR2,C6,CCL22,CCL3,CCN4,CD200,CD274,CDH11,CNP,CNTFR,COL9A1,CPD,CPE,CSF3,DIXDC1,DLK1,DOCK9,DUT,ECM1,EFNB1,EGFR,EPHA5,EPHB2,ERBB3,FABP4,FGF19,GDF15,GOLM2,GPNMB,GSN,GZMA,HAVCR2,HHIP,IGFBP2,IL18R1,IL1A,IL1RAP,IL7,ILF3,ISL1,JAG1,JAM2,KDR,KIT,KLRC3,L1CAM,LAMB1,LAMC2,LYZ,MET,MMP16,MYZAP,NCAM1,NFASC,NGFR,NOTCH3,NRP2,PAPSS1,PDGFRA,PG…
Covariates: BMI continuous	ELK1	transcription regulator	Inhibited	-2.394	0.0084	AGT,APOB,BLMH,BMPR2,CCL3,CCL5,CD14,CD177,CDH11,CGA,COL18A1,COL6A1,CPM,CSF3,CTNNB1,CXCL16,DMKN,ENO1,ESR1,F3,FGA,FLT1,GAS1,GSN,HBE1,IFNL1,IGDCC3,IL1A,IL27,ITGB1,JAM2,KDR,KIRREL3,LHB,LRP1,LTF,MET,NGF,NPPA,NPPB,NPTX2,NR3C2,PGLYRP1,PLAUR,PLXDC2,PRL,RET,RPS7,SAP18,SELE,SELPLG,SFRP4,SLPI,SOSTDC1,STIM1,TAC1,TAFA1,TGFB1,THBS1,TNFRSF10B,TNFRSF11B,WDR1,YWHAZ
Covariates: BMI continuous	FHL3	other	Activated	2.907	0.0242	ACHE,ADAM17,AGT,ALDOA,ALKBH5,ATP1A1,AXL,BGN,BID,CA10,CALN1,CCL22,CCL5,CD274,CDCP1,CDH11,CGA,CHGA,CLMP,COCH,CRIM1,CSF1,CTNNB1,ECE1,ECM1,EFNA3,ENO1,ENTPD1,ERBB4,FAM3B,FGF19,FLT1,GDF11,GFRA1,GHR,GPNMB,H1-2,HGF,IGFBP2,IGSF9B,IL1A,IL27,IL7,ITGB3,KIAA1549L,LIFR,MET,MIF,NEO1,NOTCH1,NOTCH3,NPPA,NPTX2,NRP2,NTN1,NTRK2,PCDH10,PDE3A,PDGFRA,PGF,PLAUR,PLXDC2,PLXNC1,PPIA,PRL,RELT,RET,SEMA7A,SFRP4,SOD2,ST6GALNAC…
Covariates: BMI continuous	prexasertib	chemical drug	Inhibited	-3.75	0.0467	AGT,AXL,BGLAP,BGN,BLMH,CCL5,CD14,CD36,CDH11,CDKN2D,COL18A1,COL6A1,CSF3,CTNNB1,CXCL16,EGFR,ENO1,EPHA2,ESR1,F3,FABP4,FGA,GAS1,GDF15,GHRL,IGDCC3,IGF1R,IL1A,IL23R,IL27,ITGB3,JAG1,KIRREL3,KLK3,LAMB1,LEP,LHB,LRP1,LY96,MET,MICB,NGF,NGFR,NPPA,NPPB,NPTX2,NR3C2,PLAUR,POSTN,PRL,RPS7,SAP18,SFRP4,STIM1,TAC1,TAFA1,TGFB1,THBS1,TNFRSF10B,TNFRSF10D,TNFRSF11B,TNFSF9,YBX1,YWHAZ
Covariates: BMI continuous	ginsenoside Re	chemical drug	Inhibited	-2.433	0.041	ACLY,ADAM9,ALDH1A3,ALDOA,AMIGO2,ATP1B1,BAMBI,BID,CD14,CD274,CD36,CDKN2D,CPB1,CREG1,CRIM1,CRP,CSF3,CXCL16,CYP3A4,DCN,DNAJB1,EGFR,ENO1,F3,FABP4,FBLN5,GDF15,HAVCR2,IL1A,IL1R2,IL23R,IL27,IRF1,ISG15,JAG1,KIT,LAMC2,MMP8,NCAM1,NFASC,NOTCH1,NOTCH3,NPTX1,NRP2,NTM,PDGFRA,PRL,QPCT,SAA1,SELE,SOD2,STAT1,STX1A,TFPI2,TGFB1,THBS1,TNFRSF10B,TNFRSF14,TNFRSF18,TNFRSF19,TSLP
Covariates: BMI continuous	SOX11	transcription regulator	Activated	2.183	0.0287	ADAM9,ADAMTS4,ALCAM,ALDH1A1,ALDH1A3,BAMBI,BGLAP,BGN,BMPR1A,C6,CCL22,CCL3,CCL5,CCN4,CD274,CD58,CDH11,CDH15,CNTFR,CSF3,CTNNB1,DIXDC1,DLK1,DRAXIN,DUT,EGFR,EPHA5,EPHB2,ERBB4,FCRL3,FGFR3,GDF15,GOLM2,GPNMB,HHIP,IL1A,IL6ST,IL7,ILF3,ISL1,ITGB1,KLK11,KLRC3,L1CAM,LAMB1,LAMC2,MAPK8,MMP16,NCAM1,NGFR,NOTCH3,NRP2,NTN1,PGM1,PLAUR,POSTN,RAD23A,RSPO3,SEMA6A,SLCO5A1,STAT1,TGFB1,TIAM1,TNFRSF11B,TNFRSF18,TNFRSF1A,VS…
Covariates: BMI continuous	TCF4/CTNN_	complex	Inhibited	-4.006	0.0418	ADAM17,ADAMTS4,ALCAM,ALDH1A1,ALDH1A3,APCDD1,APCS,APOD,BAMBI,BGLAP,BGN,BIN1,BMPR1A,C6,CADM1,CCL22,CCL3,CCL5,CCN4,CD274,CDH11,CNP,CNTFR,CPD,CSF3,CTNNB1,DIXDC1,DLK1,DOCK9,DUT,EFNB1,EGFR,ENTPD1,EPHA5,EPHB2,ERBB3,FABP4,FGF19,GDF15,GOLM2,GPNMB,GRB7,GSN,HHIP,IGFBP2,IL1A,IL1RAP,IL7,ILF3,ISL1,ITGB3,KDR,KLRC3,L1CAM,LAMB1,LAMC2,LRP1,MET,MMP16,NCAM1,NFASC,NGFR,NOTCH1,NOTCH3,NRP2,PAPSS1,PDIA6,PGM1,PLAUR,PRDX4…
Covariates: BMI continuous	AP1 (family)	group	Inhibited	-3.255	0.0273	ADAMTS6,AGT,ARTN,BLMH,CCL5,CD14,CDH11,CGA,CHL1,COL18A1,COL6A1,CSF1,CSF3,CXCL16,DOCK9,EGFR,ENO1,ENTPD1,F3,FABP4,FGA,FTL,GALNT1,GAS1,GPT,IGDCC3,IGF1R,IGF2R,IGFBP2,IL1A,IL27,KDR,KIRREL3,LHB,MET,MMP8,NGF,NPPA,NPPB,NPTX2,NR3C2,PDGFRA,PLAUR,PRL,RASA1,RPS7,SAA1,SAP18,SFRP4,SOD2,STAT1,STIM1,TAC1,TAFA1,TGFB1,THBS1,TNFRSF11B,VDR,YWHAZ
Covariates: BMI continuous	JUN:FOS:IGFBP7 Gene	complex	Inhibited	-3.046	0.023	ADAMTS6,AGT,ARTN,BLMH,CCL5,CD14,CDH11,CGA,CHL1,COL18A1,COL6A1,CSF1,CSF3,CXCL16,DOCK9,EGFR,ENO1,F3,FABP4,FGA,FTL,GALNT1,GAS1,GPT,IGDCC3,IGF1R,IGF2R,IGFBP2,IL1A,IL27,KDR,KIRREL3,LHB,MET,MMP8,NGF,NPPA,NPPB,NPTX2,NR3C2,PLAUR,PRL,RASA1,RPS7,SAA1,SAP18,SFRP4,SOD2,STAT1,STIM1,TAC1,TAFA1,TGFB1,THBS1,TNFRSF11B,VDR,YWHAZ
Covariates: BMI continuous	TJP1	other	Inhibited	-2.16	0.0037	AKT2,ALCAM,ALDH1A1,APOD,AXL,C1QTNF1,CCK,CCL3,CCL5,CCN4,CHRD,CHRDL2,COL6A1,CSF3,CTNNB1,DCN,DKK3,F3,FGFR3,GPC1,GSN,IL1A,ISG15,ITGB3,KIT,KLK3,LIFR,MET,MFGE8,MMP8,MXRA8,NCAM1,PDGFRA,PLAUR,PRL,PTPRU,SELE,SPOCK2,TGFB1,TNFRSF21,VDR,YBX1
Covariates: BMI continuous	atamparib	chemical drug	Inhibited	-2.219	0.0147	ACLY,ADAM17,ADAM9,ALDH1A3,ALDOA,AMIGO2,ATP1B1,BAMBI,CCL22,CCL5,CD14,CD274,CD36,CDKN2D,CPB1,CREG1,CRIM1,CRP,CYP3A4,DCN,DNAJB1,EGFR,ENO1,F3,FABP4,FBLN5,GDF15,HAVCR2,IL1R2,IRF1,JAG1,KIT,LAMC2,MMP8,NFASC,NOTCH1,NOTCH3,NPTX1,NRP2,NTM,PDGFRA,PRL,QPCT,RIGI,SAA1,SOD2,TFPI2,TGFB1,THBS1,TNFRSF14,TNFRSF18,TNFRSF19
Covariates: BMI continuous	PTF1A	transcription regulator	Inhibited	-2.38	0.0143	AGT,ALDH1A1,ALDOA,AMY2B,BGLAP,CACNA2D3,CCN4,CD14,CDH15,CEL,CFD,CHST1,CPA2,DLK1,EFNB1,EGFR,ERBB3,FABP4,FCGR2B,FLT1,GAD1,GATD3/LOC102724023,GFRA1,GZMA,IGF1R,IGFBP2,IL17RB,IL1A,IL1RL2,IRF1,ISL1,ITGB1,JAG1,KDR,LHB,LTB4R,LTF,LYVE1,LYZ,MET,MPO,NGFR,NOTCH1,NOTCH3,PDIA3,SELE,SMURF1,TEK,TFF1,TGFB1,TNFRSF1A
Covariates: BMI continuous	polycyclic aromatic hydrocarbons	chemical toxicant	Inhibited	-2.101	0.049	ACLY,ADAM17,ADAM9,ALDH1A3,ALDOA,AMIGO2,ATP1B1,BAMBI,CCL22,CCL5,CD14,CD274,CD36,CDKN2D,CPB1,CREG1,CRIM1,CRP,CYP3A4,DCN,DLG4,DNAJB1,ECI2,EGFR,ENO1,FABP4,FBLN5,GDF15,GPT,HAVCR2,HGF,IGFBP2,IL1R2,IRF1,ITGB7,JAG1,KIT,LAMC2,LEP,MMP8,NFASC,NOTCH1,NOTCH3,NPPB,NPTX1,NRP2,NTM,PDGFRA,QPCT,SAA1,SOD2,STAT1,TFPI2,TGFB1,THBS1,TNFRSF14,TNFRSF18,TNFRSF19
Covariates: BMI continuous	TWIST1:RUNX2 gene	complex	Inhibited	-2.53	0.0011	AKT2,ALCAM,ALDH1A1,APOD,AXL,BGLAP,C1QTNF1,CCK,CCN4,CHRDL2,COL6A1,CTNNB1,DCN,DKK3,FGFR3,FLRT2,GPC1,GSN,IGF1R,ISG15,ISL1,ITGB3,JAG1,KIT,LHB,LIFR,MET,MFGE8,MXRA8,NCAM1,PDGFRA,PRL,PTPRU,SELPLG,SPOCK2,ST3GAL5,TGFB1,TNFRSF11B,TNFRSF21,YBX1
Covariates: BMI continuous	primaquine	chemical drug	Inhibited	-2.177	0.0246	ACLY,ADAM17,ADAM9,ALDH1A3,ALDOA,AMIGO2,ATP1B1,BAMBI,CCL22,CCL5,CD14,CD274,CD36,CDKN2D,CPB1,CREG1,CRIM1,CRP,CYP3A4,DCN,DNAJB1,ECI2,EGFR,ENO1,F3,FABP4,FBLN5,GDF15,GPT,HAVCR2,IGFBP2,IL1R2,IRF1,JAG1,KIT,LAMC2,MMP8,NFASC,NOTCH1,NOTCH3,NPTX1,NRP2,NTM,PDGFRA,PRL,QPCT,SAA1,SOD2,TFPI2,TGFB1,THBS1,TNFRSF14,TNFRSF18,TNFRSF19
Covariates: BMI continuous	5-hydroxy-L-tryptophan	chemical - endogenous mammalian	Inhibited	-2.219	0.0208	ACLY,ADAM17,ADAM9,ALDH1A3,ALDOA,AMIGO2,ATP1B1,BAMBI,CCL22,CCL5,CD14,CD274,CD36,CDKN2D,CPB1,CREG1,CRIM1,CRP,CYP3A4,DCN,DNAJB1,EGFR,ENO1,F3,FABP4,FBLN5,GDF15,HAVCR2,IL1R2,IRF1,JAG1,KIT,LAMC2,MMP8,NFASC,NOTCH1,NOTCH3,NPTX1,NRP2,NRXN1,NTM,PDGFRA,PRL,QPCT,SAA1,SOD2,TFPI2,TGFB1,THBS1,TNFRSF14,TNFRSF18,TNFRSF19
Covariates: BMI continuous	dextroamphetamine	chemical drug	Inhibited	-3.641	0.0439	AGT,ALDH1A1,AXL,BGLAP,BGN,BLMH,CCL5,CD14,CDH11,COL18A1,COL6A1,CSF3,CTNNB1,CXCL16,DLG4,EGFR,ENO1,EPHA2,ESR1,F3,FABP4,FGA,GAS1,GDF15,GPNMB,IGDCC3,IL23R,IL27,ITGB3,JAG1,KIRREL3,LAMB1,LHB,MET,NELL1,NGF,NPPA,NPPB,NPTX2,NR3C2,NRXN1,OXT,PLAUR,POSTN,PRL,RPS7,SAP18,SFRP4,STAT1,STIM1,TAC1,TAFA1,THBS1,TNFRSF11B,YWHAZ
Covariates: BMI continuous	IL5RA	transmembrane receptor	Inhibited	-2.177	0.027	ADAMTS4,AKT2,ALDOA,BMPR2,CCL3,CCL5,CD274,CD55,CD59,CLEC1B,CTNNB1,CXCL9,DARS2,EFNA5,ENO1,ENTPD1,EPHA4,GNLY,GPC1,GRB7,GRIA4,GZMH,HAVCR2,IFNGR2,IGF1R,IL18R1,IL27,IRAG2,IRF1,ISG15,ITGB1,KIT,KLK8,LEP,LYZ,MICB,MIF,MPO,NCAM1,NETO2,NPTX2,PDIA3,PGM1,PLXNA1,PTPRJ,QPCT,SELPLG,STAT1,TENM4,THPO,TIAM1,TKT,TNFRSF10B,TNFRSF18,TNFRSF19,TNFRSF1A,TNFSF4,TPI1,TSLP,VOPP1,VWF
Covariates: BMI continuous	AHR	ligand-dependent nuclear receptor	Inhibited	-2.1	0.0226	ACLY,ADAM17,ADAM9,ALDH1A3,ALDOA,AMIGO2,ATP1B1,BAMBI,CCL22,CCL5,CD14,CD274,CD36,CDKN2D,CPB1,CREG1,CRIM1,CRP,CYP3A4,DCN,DNAJB1,EGFR,ENO1,F3,FABP4,FBLN5,GDF15,HAVCR2,IL1R2,IRF1,JAG1,KIT,LAMC2,MMP8,NFASC,NOTCH1,NOTCH3,NPTX1,NRP2,NTM,PDGFRA,PRL,QPCT,SAA1,SOD2,TFPI2,TGFB1,THBS1,TNFRSF14,TNFRSF18,TNFRSF19
Covariates: BMI continuous	(NPAS4:ARNTL,NPAS4:ARNT,NPAS4:ARNT2):FOS gene	complex	Inhibited	-3.414	0.0306	AGT,ALDOA,BAMBI,BLMH,BST1,CCL5,CD14,CD274,CDCP1,CDH11,COL18A1,COL6A1,CSF3,CXCL16,DLL1,EGFR,ENO1,F3,FGA,FHIT,FLT1,GPT,GZMH,IGDCC3,IL1A,IL27,IL6R,ITGB3,KCNE5,KIRREL3,KLK3,LIFR,LTF,MET,NACA,NGF,NPPA,NPPB,NPTX2,NR3C2,OAZ1,PLAUR,PLCB1,POSTN,PRL,RPS7,SAP18,SFRP4,STIM1,SYT9,TAC1,TAFA1,TGFB1,TNFRSF11B,TNFRSF19,TPI1,ULBP3,YWHAZ
Covariates: BMI continuous	FOS gene:SRF:ELK1	complex	Inhibited	-2.885	0.0186	AGT,BLMH,BMPR2,CCL5,CD14,CD177,CDH11,COL18A1,COL6A1,CPM,CSF3,CXCL16,DMKN,ENO1,F3,FGA,FLT1,GAS1,GSN,IGDCC3,IL1A,IL27,ITGB1,JAM2,KDR,KIRREL3,LHB,LRP1,LTF,MET,NGF,NPPA,NPPB,NPTX2,NR3C2,PGLYRP1,PLAUR,PLXDC2,PRL,RPS7,SAP18,SFRP4,SLPI,SOSTDC1,STIM1,TAC1,TAFA1,TGFB1,THBS1,TNFRSF10B,TNFRSF11B,WDR1,YWHAZ
Covariates: BMI continuous	PURPL	other	Activated	2.06	0.037	ACLY,ADAM9,ALDH1A1,ALDH1A3,ANKRD46,APLP2,ARRDC3,BIN1,CBL,CCL22,CD274,CD36,COL15A1,COL18A1,COL6A1,COL9A1,COL9A2,CSF1,CSF3,CTNNB1,DCN,DOCK9,EFNA5,EGFR,ENDOU,FTL,IFNGR1,IL1A,IL1RAP,IL6ST,IRF1,ISG15,ITGB1,ITGB3,ITGB7,KDR,KLK3,LEP,LRP1,MAP1LC3B,MMP16,NPPB,RAF1,ROR1,RPS27A,SELE,SOD2,STAT1,SULT1E1,TEAD4,TGFB1,THBS1,TIAM1
Covariates: BMI continuous	fenfluramine	chemical drug	Inhibited	-3.618	0.0024	AGT,ALDH1A1,BLMH,CCL5,CD14,CDH11,COL18A1,COL23A1,COL6A1,CSF3,CXCL16,DLG4,EGFR,ENO1,F3,FGA,GAS1,GPNMB,IGDCC3,IL1A,IL27,KIRREL3,LEP,LHB,MET,NELL1,NGF,NPPA,NPPB,NPTX2,NR3C2,PLAUR,PRL,RPS7,SAP18,SFRP4,STAB1,STIM1,TAC1,TAFA1,TGFB1,THBS1,TNFRSF11B,YWHAZ
Covariates: BMI continuous	ULK1	kinase	Activated	2.219	0.0396	ACLY,ADAM9,ALDH1A1,ALDH1A3,ANKRD46,APLP2,ARRDC3,BIN1,CBL,CCL22,CD274,CD36,COL15A1,COL18A1,COL6A1,COL9A1,COL9A2,CSF1,CSF3,CTNNB1,DCN,DOCK9,EGFR,ENDOU,FTL,IFNGR1,IL1A,IL1RAP,IL6ST,IRF1,ISG15,ITGB1,ITGB3,ITGB7,KDR,KLK3,LEP,LRP1,MAP1LC3B,MMP16,NPPB,RAF1,ROR1,RPS27A,SELE,SOD2,STAT1,SULT1E1,TEAD4,TGFB1,THBS1,TIAM1
Covariates: BMI continuous	DLL1	enzyme	Inhibited	-2.236	0.0471	AGT,ALDH1A1,ALDOA,BGLAP,CCN4,CD14,CDH15,CFD,CHST1,DLK1,EFNB1,EGFR,ERBB3,FABP4,FCGR2B,FLT1,GATD3/LOC102724023,GFRA1,GZMA,IGF1R,IGFBP2,IL17RB,IL1A,IL1RL2,IRF1,ITGB1,JAG1,KDR,LHB,LTB4R,LTF,LYVE1,LYZ,MET,MPO,NGFR,NOTCH1,NOTCH3,PDIA3,SELE,SMURF1,TEK,TFF1,TGFB1,TNFRSF1A
Covariates: BMI continuous	DLK2	other	Activated	2.469	0.0295	AGT,ALDH1A1,ALDOA,BGLAP,CCN4,CD14,CFD,CHST1,CTNNB1,DLK1,EGFR,ERBB3,FABP4,FCGR2B,FLT1,GATD3/LOC102724023,GFRA1,GZMA,IGF1R,IGFBP2,IL17RB,IL1A,IRF1,ITGB1,JAG1,KDR,LTB4R,LTF,LYVE1,LYZ,MET,MPO,NGFR,NOTCH1,NOTCH3,PDIA3,SELE,SMURF1,TEK,TFF1,TGFB1,TNFRSF1A
Covariates: BMI continuous	JAG	group	Inhibited	-2.469	0.0295	AGT,ALDH1A1,ALDOA,BGLAP,CCN4,CD14,CFD,CHST1,CTNNB1,DLK1,EGFR,ERBB3,FABP4,FCGR2B,FLT1,GATD3/LOC102724023,GFRA1,GZMA,IGF1R,IGFBP2,IL17RB,IL1A,IRF1,ITGB1,JAG1,KDR,LTB4R,LTF,LYVE1,LYZ,MET,MPO,NGFR,NOTCH1,NOTCH3,PDIA3,SELE,SMURF1,TEK,TFF1,TGFB1,TNFRSF1A
Covariates: BMI continuous	MRTFB	transcription regulator	Inhibited	-2.885	0.034	ADAM9,ALCAM,ANKRD46,APLP2,BIN1,CBL,CCL22,CCL5,CD177,CD274,COL6A1,COL9A1,COL9A2,CRIM1,CSF1,CSF3,CTNNB1,DCN,DMKN,DOCK9,EFNA5,EGFR,ENDOU,FLRT2,FTL,GAS1,IFNGR1,IL1A,IL1RAP,IL6ST,ISG15,ITGB1,LRP1,LTF,MAP1LC3B,MMP16,NEO1,NPPA,NPPB,PDGFRA,PGLYRP1,POSTN,RGMB,ROR1,RPS27A,RPS6KA3,SLPI,STAT1,SULT1E1,TEAD4,TGFB1,THBS1,TIAM1
Covariates: BMI continuous	SIRPG	other	Inhibited	-3.063	0.032	ADAM9,ALDH1A3,ANKRD46,APLP2,BGLAP,BIN1,BTC,CBL,CCL22,CCL5,CD14,CD274,COL6A1,COL9A1,COL9A2,CSF1,CSF3,CTNNB1,DCN,DOCK9,EGFR,ENDOU,ERBB3,FTL,GPT,IFNGR1,IGSF9B,IL1A,IL1RAP,IL6ST,ITGB1,KIT,LRP1,LTF,MAP1LC3B,MMP16,NPPA,NPPB,PRL,ROR1,RPS27A,STAT1,SULT1E1,TEAD4,TGFB1,THBS1,TIAM1
Covariates: BMI continuous	NCK	group	Inhibited	-2.714	0.0253	AGT,BLMH,CCL5,CD14,CD274,CDH11,COL18A1,COL6A1,CSF3,CTNNB1,CXCL16,ENO1,ESR1,F3,FGA,GAS1,IGDCC3,IL27,IRF1,ITGB1,KIRREL3,LHB,MET,NGF,NPPB,NPTX2,NR3C2,PCOLCE2,PLAUR,PLS1,PRL,RPS7,SAP18,SERPINB1,SFRP4,STAT1,STIM1,TAC1,TAFA1,TGFB1,THBS1,TNFRSF11B,UBE2C,YWHAZ
Covariates: BMI continuous	FOS (family)	group	Inhibited	-2.714	0.0147	AGT,AXL,BGLAP,BLMH,CCL5,CD14,CD274,CDH11,COL18A1,COL6A1,CSF3,CXCL16,DOCK9,ENO1,EPHB2,F3,FGA,GAS1,IGDCC3,IL1A,IL27,KIRREL3,LEP,LHB,MET,NGF,NPPA,NPPB,NPTX2,NR3C2,PLAUR,PRL,RIGI,RPS7,SAP18,SFRP4,STIM1,SULF2,TAC1,TAFA1,TGFB1,THBS1,TNFRSF11B,YWHAZ
Covariates: BMI continuous	RANBP1	other	Inhibited	-3.063	0.0342	ADAM9,ALDH1A3,ANKRD46,APLP2,AXL,BGLAP,BIN1,BTC,CBL,CCL22,CCL5,CD14,CD274,COL6A1,COL9A1,COL9A2,CSF1,CSF3,CTNNB1,DCN,DOCK9,EGFR,ENDOU,ERBB3,FTL,IFNGR1,IGSF9B,IL1A,IL1RAP,IL6ST,ITGB1,KIT,LRP1,LTF,MAP1LC3B,MMP16,NPPA,NPPB,PRL,ROR1,RPS27A,STAT1,SULT1E1,TEAD4,TGFB1,THBS1,TIAM1
Covariates: BMI continuous	GGTase I	complex	Inhibited	-3.063	0.0396	ADAM9,ALDH1A3,ANKRD46,APLP2,BGLAP,BIN1,BTC,CBL,CCL22,CCL5,CD14,CD274,COL6A1,COL9A1,COL9A2,CSF1,CSF3,CTNNB1,DCN,DOCK9,EGFR,ENDOU,ERBB3,FTL,GPT,IFNGR1,IGSF9B,IL1A,IL1RAP,IL6ST,ITGB1,KIT,LRP1,LTF,MAP1LC3B,MMP16,NPPA,NPPB,PRL,ROR1,RPS27A,STAT1,SULT1E1,TEAD4,TGFB1,THBS1,TIAM1
Covariates: BMI continuous	MIGA1	other	Activated	3.063	0.0391	ADAM9,ALDH1A3,ANKRD46,APLP2,BGLAP,BIN1,BTC,CBL,CCL22,CCL5,CD14,CD274,COL6A1,COL9A1,COL9A2,CSF1,CSF3,CTNNB1,DCN,DOCK9,EGFR,ENDOU,ERBB3,FTL,GPT,IFNGR1,IGSF9B,IL1A,IL1RAP,IL6ST,ITGB1,KIT,LRP1,LTF,MAP1LC3B,MMP16,NPPA,NPPB,PRL,ROR1,RPS27A,STAT1,SULT1E1,TEAD4,TGFB1,THBS1,TIAM1
Covariates: BMI continuous	ZBED5-AS1	other	Inhibited	-3.244	0.0348	ADAM9,ALDH1A3,ANKRD46,APLP2,BGLAP,BIN1,BTC,CBL,CCL22,CCL5,CD14,CD274,COL6A1,COL9A1,COL9A2,CSF1,CSF3,CTNNB1,DCN,DOCK9,EGFR,ENDOU,ERBB3,FTL,IFNGR1,IGSF9B,IL1A,IL1RAP,IL6ST,ITGB1,KIT,LRP1,LTF,MAP1LC3B,MMP16,NPPA,NPPB,PRL,ROR1,RPS27A,STAT1,SULT1E1,TEAD4,TGFB1,THBS1,TIAM1
Covariates: BMI continuous	CHST11	enzyme	Activated	3.244	0.0372	ADAM9,ALDH1A3,ANKRD46,APLP2,BGLAP,BIN1,BTC,CBL,CCL22,CCL5,CD14,CD274,COL6A1,COL9A1,COL9A2,CSF1,CSF3,CTNNB1,DCN,DOCK9,EGFR,ENDOU,ERBB3,FTL,IFNGR1,IGSF9B,IL1A,IL1RAP,IL6ST,ITGB1,KIT,LRP1,LTF,MAP1LC3B,MMP16,NPPA,NPPB,PRL,ROR1,RPS27A,STAT1,SULT1E1,TEAD4,TGFB1,THBS1,TIAM1
Covariates: BMI continuous	ZNF367	transcription regulator	Inhibited	-3.244	0.0384	ADAM9,ALDH1A3,ANKRD46,APLP2,BGLAP,BIN1,BTC,CBL,CCL22,CCL5,CD14,CD274,COL6A1,COL9A1,COL9A2,CSF1,CSF3,CTNNB1,DCN,DOCK9,EGFR,ENDOU,ERBB3,FTL,IFNGR1,IGSF9B,IL1A,IL1RAP,IL6ST,ITGB1,KIT,LRP1,LTF,MAP1LC3B,MMP16,NPPA,NPPB,PRL,ROR1,RPS27A,STAT1,SULT1E1,TEAD4,TGFB1,THBS1,TIAM1
Covariates: BMI continuous	NPM1:TFAP2A homodimer:MYBL2 gene	complex	Inhibited	-2.611	0.0093	ADAM17,ALCAM,ALK,BAMBI,BUB1,CADM1,CCL3,CDH11,CGA,CSF1,CSF3,DLL1,ECM1,EGFR,F3,IL1A,IL6ST,IL7,IMPDH1,ITGB1,JAG1,LAMC2,LIPA,LTF,MMP8,MPO,NTRK2,PCOLCE2,PGF,PLAUR,RELT,SEMA6A,UBE2C
Covariates: BMI continuous	N-(3-benzylthiazol-2(3H)-ylidene)-1H-pyrrolo[2,3-b]pyridine-3-carboxamide	chemical - kinase inhibitor	Inhibited	-3.244	0.0467	ADAM9,ALDH1A3,ANKRD46,APLP2,BGLAP,BIN1,BTC,CBL,CCL22,CCL5,CD14,CD274,COL6A1,COL9A1,COL9A2,CSF1,CSF3,CTNNB1,DCN,DOCK9,EGFR,ENDOU,ERBB3,FTL,IFNGR1,IGSF9B,IL1A,IL1RAP,IL6ST,ITGB1,KIT,LRP1,LTF,MAP1LC3B,MMP16,NPPA,NPPB,PRL,ROR1,RPS27A,STAT1,SULT1E1,TEAD4,TGFB1,THBS1,TIAM1
Covariates: BMI continuous	TDI-011536	chemical drug	Inhibited	-3.244	0.0467	ADAM9,ALDH1A3,ANKRD46,APLP2,BGLAP,BIN1,BTC,CBL,CCL22,CCL5,CD14,CD274,COL6A1,COL9A1,COL9A2,CSF1,CSF3,CTNNB1,DCN,DOCK9,EGFR,ENDOU,ERBB3,FTL,IFNGR1,IGSF9B,IL1A,IL1RAP,IL6ST,ITGB1,KIT,LRP1,LTF,MAP1LC3B,MMP16,NPPA,NPPB,PRL,ROR1,RPS27A,STAT1,SULT1E1,TEAD4,TGFB1,THBS1,TIAM1
Covariates: BMI continuous	vanoxerine	chemical drug	Inhibited	-2.667	0.0071	AGT,BLMH,CCL5,CD14,CDH11,COL18A1,COL6A1,CSF3,CXCL16,DLG4,ENO1,F3,FGA,GAS1,IGDCC3,IL1A,IL27,KIRREL3,LHB,MET,NGF,NPPA,NPPB,NPTX2,NR3C2,PLAUR,PRL,RPS7,SAP18,SFRP4,STIM1,TAC1,TAFA1,TGFB1,TNFRSF11B,YWHAZ
Covariates: BMI continuous	ZNF703	other	Activated	3.479	0.0393	ADAMTS4,ALDH1A3,ATP1B1,BGLAP,BGN,CCL22,CCL5,CCN4,CD274,CDH15,CFD,CTNNB1,DCN,DLK1,EFNB1,EGFR,EPHA5,ERBB3,FABP4,GAS1,GPNMB,HHIP,IL1A,IL7,JAG1,JAM2,KDR,KIT,MPO,NCAM1,NGFR,PDGFRA,RSPO3,SERPINB1,SLPI,TGFB1,THBS1,TNFRSF11B,TNFRSF19,WIF1
Covariates: BMI continuous	NPM1:TFAP2A homodimer:HSPD1 gene	complex	Inhibited	-2.475	0.0082	ADAM17,ALCAM,ALK,BAMBI,CADM1,CCL3,CDH11,CGA,CSF1,CSF3,CTNNB1,DLL1,ECM1,EGFR,F3,HIBCH,IGF1R,IL1A,IL6ST,IL7,JAG1,LAMC2,LIPA,LTF,MMP8,NTRK2,PCOLCE2,PGF,PLAUR,RELT,SELE,SEMA6A
Covariates: BMI continuous	RRAS2	enzyme	Inhibited	-3.244	0.0163	ALCAM,CD14,CD36,CRP,CSF1,CSF3,CTNNB1,DCBLD2,EGFR,ETS2,FAM171A1,IGF1R,ITGB1,ITGB3,JAG1,LAMB1,LAMC2,LHB,LIFR,MET,NCAM1,NGF,NPPA,NRXN1,PDGFRA,PGF,PLAUR,POSTN,PRL,PRSS3,RET,SELE,SELPLG,SH2D1A,TFPI2,TIAM1,TNR,VWC2
Covariates: BMI continuous	FOS	transcription regulator	Inhibited	-2.874	0.0066	AGT,BLMH,CCL5,CD14,CDH11,COL18A1,COL6A1,CSF3,CXCL16,ENO1,F3,FGA,GAS1,IGDCC3,IL1A,IL27,KIRREL3,LHB,MET,NGF,NPPA,NPPB,NPTX2,NR3C2,PLAUR,PRL,RPS7,SAP18,SFRP4,STIM1,TAC1,TAFA1,TGFB1,TNFRSF11B,YWHAZ
Covariates: BMI continuous	TMBIM6	other	Activated	2.03	0.0456	ADAM17,ADAM23,ATG5,AXL,BID,BUB1,CCL3,CCL5,CD274,COL18A1,CRELD1,CSF3,CTNNB1,DNAJB11,DNAJB9,EGFR,ERBB3,ERLEC1,GPT,ICAM5,IL6ST,ISG15,ITGB1,ITGB3,JAG1,L1CAM,LYZ,MAP1LC3B,MAPK8,NCAM1,PDIA4,PDIA6,SIGLEC15,SOD2,TGFB1,TMEM106B,TNFRSF10B,TSLP,UBE2C,XRCC1,XRCC6
Covariates: BMI continuous	NPM1	transcription regulator	Inhibited	-3.674	0.0012	ALK,BAMBI,CADM1,CCL3,CDH11,CSF1,CSF3,CTNNB1,DLL1,ECM1,F3,IL1A,IL6ST,IL7,JAG1,LAMC2,LTF,MMP8,NTRK2,PCOLCE2,PGF,RELT,SEMA6A,SOD2
Covariates: BMI continuous	WNT3A	cytokine	Inhibited	-3.569	0.0457	ADAMTS4,ALDH1A3,ATP1B1,BGLAP,BGN,CCL22,CCL5,CCN4,CD274,CFD,CTNNB1,DCN,DLK1,EFNB1,EPHA5,ERBB3,FABP4,GAS1,GPNMB,HHIP,IL1A,IL7,JAG1,JAM2,KDR,KIT,MPO,NCAM1,NGFR,PDGFRA,RSPO3,SERPINB1,SLPI,TGFB1,THBS1,TNFRSF11B,TNFRSF19,WIF1
Covariates: BMI continuous	nuclear factor 1	group	Inhibited	-3.212	0.02	ALCAM,AMY2B,BGLAP,C2,CD14,CD36,CDC42,CEL,COL6A1,CSF1,CSF3,CTNNB1,EFNB1,EGFR,ETS2,FABP4,HGF,HSD17B7,JAG1,LAMB1,LAMC2,NCAM1,NEGR1,NRXN1,PGF,POSTN,PPIA,RNASE1,SELE,SELPLG,SPARCL1,TGFB1,TMEM119,TNR,VWC2
Covariates: BMI continuous	MID1IP1	other	Inhibited	-2.2	0.0117	ACACB,ACLY,ADAM12,AMIGO2,BUB1,CD55,CFD,CRP,CSF3,CTNNB1,DLG4,EGFR,ESR1,FABP4,GPT,IGF1R,IL6ST,LEP,PDIA3,PDIA6,PRDX3,PRL,RAC1,TGFB1,TNFRSF4
Covariates: BMI continuous	firsocostat	chemical drug	Activated	2.2	0.0132	ACACB,ACLY,ADAM12,AMIGO2,BUB1,CD55,CFD,CRP,CSF3,CTNNB1,DLG4,EGFR,ESR1,FABP4,GPT,IGF1R,IL6ST,LEP,PDIA3,PDIA6,PRDX3,PRL,RAC1,TGFB1,TNFRSF4
Covariates: BMI continuous	LAMA4	enzyme	Activated	2.711	0.0016	ACLY,ARHGAP5,COL15A1,CXCL16,EGFR,FLT1,GHR,HGF,IGF1R,IL11RA,IL1RAP,IL6R,IL6ST,ITGB1,ITGB3,JAG1,LAMB1,LIFR,MET,NOTCH1,PDGFRA,THBS1,TNFRSF14
Covariates: BMI continuous	TIMP4	other	Activated	2	0.0135	ADAM12,ADAM23,CCL22,CCL3,CCL5,CD274,COL18A1,CSF3,EGFR,ERBB4,FLT1,ICAM5,IL1A,IL6ST,ITGB1,ITGB3,JAG1,JAM2,KDR,L1CAM,LRP1,LYZ,MTPAP,NGF,NGFR,NTRK3,PLCB1,RAC1,SIGLEC15,SOD2,SYNCRIP,TEK,TGFB1,THBS1,XRCC6,YBX1
Covariates: BMI continuous	KLRC1/KLRD1	complex	Activated	2.2	0.0302	AKT2,BID,CD14,CSF1,CSF3,DNM2,FCGR2B,GPT,HAVCR2,IL27,IRF1,ISG15,JAG1,KIT,LTF,LYN,MET,MMP19,MPO,NOTCH1,PTPN11,SELE,THPO,TP53I11,VIP
Covariates: BMI continuous	TFAP2A,TFAP2C homodimers:CGA Gene	complex	Activated	2.117	0.0095	ADAM17,AIFM1,ALCAM,C1GALT1C1,CGA,DNAJB11,DNAJB9,ERLEC1,ESR1,FKBP14,GRB2,GZMH,H1-2,ISL1,ISM1,JAG1,KIT,LIPA,PDIA3,PDIA4,PDIA6,PLAUR,RASA1,RET,SFRP4,SOD2,THBS1
Covariates: BMI continuous	RASA3	ion channel	Inhibited	-2.837	0.0059	ALCAM,CD14,CD36,CSF1,CSF3,CTNNB1,EGFR,ETS2,JAG1,LAMB1,LAMC2,NCAM1,NPPA,NRXN1,PDGFRA,PGF,POSTN,SELE,SELPLG,TNR,VWC2
Covariates: BMI continuous	IKZF1	transcription regulator	Activated	3.024	0.0317	AXL,C1QTNF1,CSF1,CSF3,DOCK9,HBE1,IGSF11,IL18R1,IL1A,IL23R,IL27,IL3RA,IL6ST,INSR,KIT,LRP1,LYN,NCAM1,NGFR,NOTCH1,NOTCH3,PREP,SLPI,ST3GAL6,STX12,SULF2,TMEM119,VWF
Covariates: BMI continuous	ACADL	enzyme	Activated	2.183	0.0164	ADAM12,AMIGO2,BUB1,CD55,CRP,CSF3,CTNNB1,DLG4,EGFR,ESR1,IGF1R,IL6ST,ITGB1,LEP,PRL,RAC1,TGFB1
Covariates: BMI continuous	F2R	G-protein coupled receptor	Inhibited	-3	0.0118	CD55,CDH11,ECE1,ESR1,F3,FLT1,KDR,LAMB1,MIF,PLAUR,SELE,TEK,TFF1,TFPI2,THBS1,VWF
Covariates: BMI continuous	abemaciclib	chemical drug	Inhibited	-2.111	0.0009	AGT,APOD,ATG5,CPE,ESR1,F9,GDF15,ISG15,MFGE8,NTN1,YBX1
Covariates: BMI continuous	RRAS2	enzyme	Inhibited	-2.982	0.018	ALCAM,CD14,CD36,CSF1,CSF3,EGFR,ETS2,JAG1,LAMB1,LAMC2,NCAM1,NRXN1,PDGFRA,PGF,POSTN,SELE,SELPLG,TNR,VWC2
Covariates: BMI continuous	MIR17HG	other	Activated	2.828	0.002	APCDD1,BMPR2,CD274,CPE,DLL1,ECE1,EFNA2,GDF11,IL6ST,JAG1,KIT,LRP1,PDGFRA,PTPRU,RGMA,SMOC1,TAX1BP1,TWSG1
Covariates: BMI continuous	GSK690693	chemical drug	Inhibited	-2.236	0.0001	EPHA2,ERBB3,IGF1R,INSR,MET
Covariates: BMI continuous	N-[N-(3,5-difluorophenacetyl-L-Ala)]-S-phenylglycine t-butyl ester	chemical - protease inhibitor	Activated	2.982	0.0281	BMPR2,CCL5,COL9A2,CSF1,EPHB2,ETS2,FLT1,IL1A,JAG1,KDR,KIT,NOTCH1,NOTCH3,PDIA4,RFNG,SMIM24,SMURF1,TFPI2,TGFB1
Covariates: BMI continuous	DSCAM	other	Inhibited	-2.324	0.0017	CNTN1,EFNA3,GSN,L1CAM,NLGN2,NOTCH3,PLCB1,PLXNC1,RET,RGMA,ROBO2,SEMA7A,SFRP4,TAC1,UNC5A
Covariates: BMI continuous	RAB11	group	Inhibited	-2.683	0.0041	ADAM17,CALN1,CBLN1,CCL5,COL18A1,DNER,EGFR,F3,ICAM5,IL6ST,KDR,NELL1,NGFR,NPPA,NTNG1,PCDH9,POSTN,PPP3R1,TGFB1,VDR
Covariates: BMI continuous	chenodeoxycholic acid	chemical - endogenous mammalian	Inhibited	-2.324	0.0266	AGT,APOB,APOF,CD36,CYP3A4,FGA,FGF19,IL1A,LRP2,NGF,SLC5A8,SULT1E1,TNFRSF10B,TXNRD1,VDR
Covariates: BMI continuous	lactic acid	chemical - endogenous mammalian	Inhibited	-3	0.0122	ACHE,ATP1A1,B4GALT6,CD274,CEND1,COL18A1,CTNNB1,DKK3,ENTPD1,GDF15,KDR,LY96,NCAM1,NGFR,SPARCL1,SYT9
Covariates: BMI continuous	SRY	transcription regulator	Inhibited	-2.5	0.0328	ALDH1A1,APCDD1,BMPR1A,CBLN4,CCL5,CTNNB1,DLL1,EPHA2,IL1A,OXT,PDGFRA,RET,TGFB1,TNFRSF19,TWSG1,TXNRD1
Covariates: BMI continuous	diphenyleneiodonium	chemical reagent	Activated	2.496	0.0351	AGT,CCL5,EGFR,F3,GDF15,IFNL1,IGF1R,LHB,NGFR,RAC1,SELE,SOD2,TGFB1
Covariates: BMI continuous	IL1R	group	Inhibited	-2.111	0.0177	CCL3,CSF3,EGFR,HGF,IL1A,IL6ST,IL7,MMP8,PLAUR,SELE,TNFRSF11B
Covariates: BMI continuous	FKBP10	enzyme	Activated	2.714	0.03	ADAMTS4,BGN,C1QTNF1,COL15A1,COL18A1,COL6A1,EPHB2,NGF,POSTN,SAA1,TAC1
Covariates: BMI continuous	ARID2	transcription regulator	Activated	2.53	0.008	ADAM17,BGLAP,CCN4,CD274,IL1A,KIRREL3,NTNG1,PSG5,THBS1,TWSG1
Covariates: BMI continuous	DMRT1:SOX9 gene	complex	Inhibited	-2.357	0.0417	ALDH1A1,C9,CBLN4,CD274,CTNNB1,ECM1,INHBB,ISLR2,KIT,KLK3,POSTN,RAP1GAP,RET,SOSTDC1,SULF2,TEAD4,TGFB1,WIF1
Covariates: BMI continuous	GRM	group	Inhibited	-2.236	0.0008	DLG4,EGFR,ERBB4,GJD2,NTRK2
Covariates: BMI continuous	selumetinib	chemical drug	Inhibited	-2.53	0.0164	CD274,EPHA2,EPHA4,ERBB3,FGFR3,GPNMB,IGF1R,INSR,MET,RET
Covariates: BMI continuous	calmodulin	group	Inhibited	-2.53	0.0011	DLG4,EPHB6,F3,ICAM5,KDR,LINGO1,NGF,NSF,STX1A,SYT9
Covariates: BMI continuous	PNO1	other	Inhibited	-2.646	0.0021	ATG5,DLL1,IL1A,JAG1,MAP1LC3B,NOTCH1,NOTCH3
Covariates: BMI continuous	PCOLCE	other	Activated	2.333	0.0129	AXL,CCL5,COL18A1,DCN,EGFR,ICAM5,IL6ST,JAM2,TGFB1
Covariates: BMI continuous	CGA	other	Activated	2.496	0.0185	C1GALT1C1,DNAJB11,DNAJB9,ERLEC1,FKBP14,GRB2,ISL1,ISM1,KIT,PDIA3,PDIA4,PDIA6,SFRP4
Covariates: BMI continuous	vitamin K2	chemical drug	Inhibited	-2.449	0.0076	CD14,COL6A1,CSF1,CYP3A4,SERPINB1,TNFRSF11B
Covariates: BMI continuous	FFAR3	G-protein coupled receptor	Activated	2.309	0.013	B4GALT2,CA10,CALB1,CCL22,CD36,FCGR2B,IL1A,IL1RAP,LEP,SMOC1,SPOCK1,VSNL1
Covariates: BMI continuous	miR-1-3p (and other miRNAs w/seed GGAAUGU)	mature microRNA	Activated	2.065	0.013	AXL,C1orf56,CDC42,CDCP1,DNAJB1,EGFR,ESR1,F2,GNPNAT1,JAG1,LRP1,MET,NETO2,NOTCH3,TAC1,THBS1,UNC93B1,UST,YWHAQ
Covariates: BMI continuous	vismodegib	chemical drug	Activated	2.53	0.0438	CCL18,CD14,CSF3,CTNNB1,CXCL9,HGF,HHIP,IL1A,TNFRSF11B,WIF1
Covariates: BMI continuous	PDGFC	growth factor	Inhibited	-2.449	0.0211	CTNNB1,FLT1,KDR,PDGFRA,TEK,TGFB1
Covariates: BMI continuous	Csl	enzyme	Inhibited	-2	0.0044	IL1A,KDR,NOTCH1,NOTCH3
Covariates: BMI continuous	LRIG1	other	Activated	2	0.0037	EGFR,ERBB3,ERBB4,IGF1R
Covariates: BMI continuous	2-acetylaminofluorene	chemical toxicant	Inhibited	-2.236	0.0096	DLK1,DLL1,JAG1,NOTCH1,NOTCH3
Covariates: BMI continuous	CPI-613	chemical drug	Activated	2.236	0.0033	CD274,CLCF1,CSF3,ESM1,IL1A
Covariates: BMI continuous	thiamin pyrophosphate	chemical - endogenous mammalian	Inhibited	-2.236	0.003	CLCF1,CSF3,ESM1,IL1A,MPO
Covariates: BMI continuous	TENM1	transmembrane receptor	Inhibited	-2	0.0053	CHL1,ERBB3,GPNMB,SEMA6A
Covariates: BMI continuous	VASN	other	Inhibited	-2	0.0063	FLT1,KDR,TEAD3,TEAD4
Covariates: BMI continuous	acyclic retinoid	chemical drug	Activated	2.236	0.0122	CTNNB1,FLT1,KDR,PDGFRA,TEK
Covariates: BMI continuous	SLC30A7	transporter	Inhibited	-2.236	0.0201	CD36,CD55,CD59,FABP3,INSR
Covariates: BMI continuous	zinc protoporphyrin IX	chemical - endogenous mammalian	Activated	2.236	0.0102	CD274,FLT1,HGF,MET,SOD2
Covariates: BMI continuous	TGFB2-AS1	other	Activated	3.162	0.0495	AKT2,ALDH1A1,BMPR1A,BMPR2,HBE1,HBG1,LIFR,NTNG1,PSG5,SEMA7A
Covariates: BMI continuous	N6AMT1	enzyme	Inhibited	-2.84	0.0209	APCDD1,CPN1,DMPK,EHF,ESAM,FAM171A1,GRB7,ILF3,MFGE8,MIF,NOTCH1,RGMB,TMEM132A,TMEM9,VDR
Covariates: BMI continuous	PG3-Oc	chemical reagent	Inhibited	-2.449	0.0374	EGFR,EPHA2,GDF15,JAG1,MET,TNFRSF10B
Covariates: BMI continuous	APOC3	transporter	Inhibited	-2	0.0086	HTRA2,IL6ST,SOD2,TGFB1
Covariates: BMI continuous	TAF1D	other	Inhibited	-2	0.0109	BUB1,YWHAG,YWHAQ,YWHAZ
Covariates: BMI continuous	BMS-754807	chemical drug	Inhibited	-2	0.0298	EGFR,EPHA4,ERBB4,MET
Covariates: BMI continuous	PDHA1	enzyme	Inhibited	-2	0.0094	CLCF1,CSF3,ESM1,IL1A
Covariates: BMI continuous	HOXB13	transcription regulator	Inhibited	-2.236	0.0152	BCHE,EPHA4,EPHA5,KLK3,SLITRK3
Covariates: BMI continuous	TLX3	transcription regulator	Inhibited	-2	0.0412	CCK,GRIA4,TAC1,VIP
Covariates: BMI continuous	miR-3648 (miRNAs w/seed GCCGCGG)	mature microRNA	Activated	3.162	0.0319	B3GALT6,C1QL1,CTNNB1,DNM2,DOT1L,EVA1C,HS6ST1,MAP1LC3B,NLGN2,RTN4R
Disability progression: Brain damage	NX-13	chemical drug	Inhibited	-2.305	0.0015	ACP5,ADAM12,ADAM23,ADAMTS4,AKR1B1,ALDH1A1,ALDH1A3,ALOX15B,AMIGO2,ANGPT2,ANGPTL3,ANGPTL4,APOBEC3G,APOM,ATG5,ATP1B1,AXL,BACH2,BCL10,BDP1,BGLAP,BTK,C1orf162,C1QC,CCL25,CCL5,CCN5,CD109,CD14,CD200R1L,CD84,CDCP1,CDH3,CDK1,CELF2,CGA,CHI3L1,CHL1,CKLF,CLCF1,CLEC1B,COL13A1,COL18A1,COL1A1,COLEC12,COX8A,CPB1,CRIM1,CRLF1,CSF2,CSF3R,CSK,CXCL11,CXCL16,CXCL8,DAG1,DIRAS3,DNAJB1,DOK2,EDC4,EFNA4,ELAPOR1,ENTPD1,EPHA…
Disability progression: Brain damage	verapamil	chemical drug	Inhibited	-2.121	0.0088	ACP5,ADAM23,ADAMTS4,AKR1B1,ALDH1A3,ALOX15B,ANGPT2,ANGPTL4,ANXA2,APAF1,APOBEC3G,APOE,APOL1,ARHGAP1,ARHGEF10,AXL,B3GALT6,BAG3,BAMBI,BCL10,BDNF,BGLAP,BIRC5,C1QTNF1,C6orf58,CCL14,CCL25,CCL27,CCL5,CCN3,CCN5,CD14,CD47,CD86,CDH3,CGA,CHI3L1,CHST2,CLCF1,CMA1,COL15A1,COL18A1,COL1A1,CPD,CRLF1,CSF2,CSF3,CTSC,CXCL11,CXCL16,DAG1,DSC2,DSG2,EDAR,ENTPD1,ENTPD5,EPHA4,EPHB2,EPO,ERBB2,ETS2,FABP1,FABP5,FBL,FCGR3A/FCG…
Disability progression: Brain damage	NFKBIE	transcription regulator	Inhibited	-2.305	0.0112	ACP5,ADAM12,ADAM23,ADAMTS4,AKR1B1,ALDH1A1,ALDH1A3,ALOX15B,AMIGO2,ANGPT2,ANGPTL3,ANGPTL4,APOM,ARHGAP1,ATG5,ATP1B1,AXL,BACH2,BDP1,BGLAP,BIRC5,C1orf162,C1QC,CCL25,CCL5,CCN5,CD109,CD14,CD200R1L,CD47,CD5,CD84,CD86,CDCP1,CDH3,CGA,CHI3L1,CHL1,CKLF,CLCF1,CLEC1B,COL13A1,COL18A1,COL1A1,COLEC12,COX8A,CPB1,CPD,CRIM1,CSF2,CSF3R,CSK,CTSC,CXCL11,CXCL16,CXCL8,DAG1,DIRAS3,DNAJB1,DSG2,EDC4,ELAPOR1,ENTPD1,EPHA4,EPH…
Disability progression: Brain damage	RELA/CREL	complex	Activated	2.305	0.0114	ACP5,ADAM12,ADAM23,ADAMTS4,AKR1B1,ALDH1A1,ALDH1A3,ALOX15B,AMIGO2,ANGPT2,ANGPTL3,ANGPTL4,APOM,ARHGAP1,ATG5,ATP1B1,AXL,BACH2,BDP1,BGLAP,BIRC5,C1orf162,C1QC,CCL25,CCL5,CCN5,CD109,CD14,CD200R1L,CD47,CD5,CD84,CD86,CDCP1,CDH3,CGA,CHI3L1,CHL1,CKLF,CLCF1,CLEC1B,COL13A1,COL18A1,COL1A1,COLEC12,COX8A,CPB1,CPD,CRIM1,CSF2,CSF3R,CSK,CTSC,CXCL11,CXCL16,CXCL8,DAG1,DIRAS3,DNAJB1,DSG2,EDC4,ELAPOR1,ENTPD1,EPHA4,EPH…
Disability progression: Brain damage	REL/RELA/RELB	group	Activated	2.305	0.0139	ACP5,ADAM12,ADAM23,ADAMTS4,AKR1B1,ALDH1A1,ALDH1A3,ALOX15B,AMIGO2,ANGPT2,ANGPTL3,ANGPTL4,APOE,APOM,ARHGAP1,ATG5,ATP1B1,AXL,BACH2,BDP1,BGLAP,BIRC5,C1orf162,C1QC,CCL25,CCL5,CCN5,CD109,CD14,CD200R1L,CD47,CD5,CD84,CD86,CDCP1,CDH3,CGA,CHI3L1,CHL1,CKLF,CLCF1,CLEC1B,COL13A1,COL18A1,COL1A1,COLEC12,COX8A,CPB1,CPD,CRIM1,CSF3R,CSK,CTSC,CXCL11,CXCL16,CXCL8,DAG1,DIRAS3,DNAJB1,DSC2,DSG2,EDC4,ELAPOR1,ENTPD1,EPHA…
Disability progression: Brain damage	CASP1/CASP5	complex	Activated	2.121	0.0004	ADA2,ADAM12,ADAMTS4,AKR1B1,ALDH1A1,APOE,APOL1,BAMBI,BGLAP,BSG,C1QTNF1,CAV2,CCL27,CCL5,CD14,CD177,CD47,CD86,CD96,CDK1,CHGB,CHI3L1,CHST6,COL1A1,CPB2,CSF2,CSF3,CTNNB1,CXCL11,CXCL16,CXCL8,DLL4,ERBB2,ESR1,ETS2,FABP1,FABP5,FAS,FBL,FCGR3A/FCGR3B,FGFR3,FGFRL1,FMR1,FST,GBP6,GDF15,GHR,GZMH,GZMK,GZMM,HAVCR2,HMGB1,HNF4A,ICOSLG/LOC102723996,IER3,IFNG,IL12A,IL12RB2,IL17F,IL17RB,IL18BP,IL18R1,IL1R1,IL1R2,IL20,I…
Disability progression: Brain damage	ESRRA	transcription regulator	Activated	2.032	0.0001	ABL2,ACP5,ADAM23,ADH1B,AIFM1,AK1,AKR1B1,ALDH1A1,ALDH1A3,ALOX15B,AMIGO2,ANG,ANGPTL4,APAF1,APOBEC3G,APOM,ARHGEF10,ARSA,ARSB,ASH2L,ATG5,ATP1B1,BAMBI,BCL10,BDNF,BGLAP,BMP15,BOC,BSG,C1QTNF3,CA5A,CARHSP1,CCL27,CCL5,CD109,CD14,CD177,CD200R1L,CD22,CD300A,CD47,CD48,CD84,CD86,CDCP1,CDYL2,CELF2,CHGA,CHL1,CIRBP,CLCF1,CLEC1B,CLPB,CMA1,COL1A1,COL6A2,COL6A3,COL6A5,COL8A1,COLEC12,COX8A,CREB3L1,CRLF1,CSDE1,CSF3,C…
Disability progression: Brain damage	SAMHD1	enzyme	Inhibited	-2.066	0.003	ADAM23,ADAMTS4,ADH1B,ALDH1A3,ALOX15B,ANG,ANGPTL3,APOA2,APOBEC3G,APOE,AXL,B3GALT6,BAMBI,BDNF,BIRC5,C1orf162,C1QTNF1,C1QTNF3,CA8,CCL18,CCL25,CCL5,CCN5,CD177,CD22,CD47,CD84,CDCP1,CDH3,CDYL2,CELF2,CHGA,CHI3L1,CHST6,CIRBP,CKLF,CLCF1,COL18A1,COL6A3,COL8A1,COLEC12,COX8A,CPB1,CPD,CRIM1,CSF2,CSF3,CSK,CTNNB1,CTSC,CXCL11,CXCL8,DAG1,DIRAS3,DIXDC1,DNAJB1,DOK2,DSC2,EDA,EDF1,ELK1,EPHA5,EPO,ERAP2,ETS2,F7,FABP3,F…
Disability progression: Brain damage	calcitriol	chemical drug	Activated	2.207	0.0358	ACP5,ADAM12,ADAMTS4,ADAMTSL2,AKR1B1,ALDH1A1,ALOX15B,ANG,ANGPT2,ANGPTL3,ANXA2,APAF1,APOM,ARHGEF10,ARSA,ARSB,ATG5,ATP1B3,AXL,B3GALT6,BAMBI,BCL10,BDP1,BGLAP,BIRC5,BSG,C1QC,C6orf58,CABP7,CARHSP1,CAV2,CCL18,CCL25,CCL27,CCN3,CD109,CD14,CD200R1L,CD84,CDCP1,CDH3,CDK1,CELF2,CFHR4,CGA,CHGA,CHI3L1,CLEC1B,CLEC4C,COL13A1,COL6A2,COL6A3,COL6A5,COL8A1,CRIM1,CRLF1,CRTAC1,CSF2,CSF3R,CSK,CST5,CTSH,CUZD1,CXCL11,CYB5…
Disability progression: Brain damage	CITED1:EP300:ESR1:estrogen:TGFA gene promoter	complex	Inhibited	-2.669	0.0109	ABL2,ACP5,ADAM23,ADAMTS4,ADAMTSL2,ADH1B,AIFM1,AK1,ALOX15B,ANGPT2,ANXA2,APAF1,APOE,ARHGAP1,ARHGEF10,ARSA,ARSB,ATG5,ATP1B1,AXL,B3GALT6,B3GLCT,BAMBI,BCAP29,BCL10,BDNF,BIRC5,BMP10,BOC,BSG,BTK,CABP7,CCL25,CCL5,CCN3,CCN5,CCPG1,CD109,CD14,CD177,CD300A,CD48,CD86,CDCP1,CDK1,CELF2,CER1,CFHR4,CGA,CHGA,CHGB,CHI3L1,CHST2,CLEC1B,CLMP,COL13A1,COL15A1,COL1A1,COL6A2,COL6A5,COL8A1,COLEC12,CPB1,CRELD1,CRLF1,CRTAC1,…
Disability progression: Brain damage	ESRRA	transcription regulator	Activated	2.091	0.0023	AK1,AKR1B1,ALDH1A1,ALDH1A3,AMIGO2,ANG,ANGPTL4,APAF1,APOM,ATG5,ATP1B1,BAMBI,BDNF,BGLAP,CCL5,CD14,CD47,CD86,CLCF1,COL1A1,COL6A2,COL6A3,COL8A1,CREB3L1,CSF3,CTNNB1,CTSA,CTSC,CTSH,CXCL8,CYB5A,DAG1,DEFB1,DIXDC1,DLL4,EPHA5,EPHB2,ERBB2,ESR1,F2,FABP1,FABP3,FABP5,FAS,FBLN1,FEN1,FGF20,FGF5,FGF8,FGFR3,FST,GDF11,GDF15,GPNMB,GREM1,HHIP,HSPB1,IFNG,IGF2,IL17F,IL1R1,IL1R2,IL1RAP,IL23A,IL2RB,IL4,INHBA,INHBB,INSIG1…
Disability progression: Brain damage	gallium nitrate	chemical drug	Inhibited	-2.06	0.011	ADAM12,ADAMTS4,AKR1B1,ALDH1A1,APOE,APOL1,BAMBI,BGLAP,BIRC5,C1QTNF1,CAV2,CCL27,CCL5,CD14,CD177,CD86,CDH3,CDK1,CHEK1,CHGB,CHI3L1,CHST6,COL1A1,CPB2,CSF2,CSF3,CTNNB1,CXCL11,CXCL8,DLL4,ERBB2,ESR1,ETS2,FABP1,FABP5,FAS,FBL,FGFR3,FGFRL1,FMR1,FST,GBP6,GDF15,GHR,HMGB1,HNF4A,ICOSLG/LOC102723996,IER3,IFNG,IL12A,IL17F,IL17RB,IL18R1,IL1R1,IL1R2,IL20,IL22RA1,IL23A,IL24,IL32,IL36A,IL3RA,INHBA,INHBB,KDR,KYNU,LAMA…
Disability progression: Brain damage	ESR1:estrogen:TFGA gene:NCOA1:EP300	complex	Inhibited	-2.677	0.018	ABL2,ACP5,ADAM23,ADAMTS4,ADAMTSL2,ADH1B,AIFM1,AK1,ALOX15B,ANXA2,APAF1,APOE,ARHGAP1,ARHGEF10,ARSA,ARSB,ATG5,ATP1B1,AXL,B3GALT6,B3GLCT,BAMBI,BCAP29,BCL10,BDNF,BGLAP,BIRC5,BMP10,BOC,BSG,BTK,C1QL1,CA5A,CABP7,CCL25,CCL5,CCN3,CCN5,CCPG1,CD109,CD14,CD177,CD300A,CD48,CD86,CDCP1,CDK1,CELF2,CFHR4,CGA,CHGA,CHGB,CHI3L1,CHST2,CLEC1B,CLMP,COL13A1,COL15A1,COL1A1,COL6A2,COL6A5,COL8A1,COLEC12,CPB1,CRELD1,CRLF1,CR…
Disability progression: Brain damage	ESR1:estrogen:ERE:NCOA3:EP300	complex	Inhibited	-2.661	0.018	ABL2,ACP5,ADAM23,ADAMTS4,ADAMTSL2,ADH1B,AIFM1,AK1,ALOX15B,ANGPT2,ANXA2,APAF1,APOE,ARHGAP1,ARHGEF10,ARSA,ARSB,ATG5,ATP1B1,AXL,B3GALT6,B3GLCT,BAMBI,BCAP29,BCL10,BDNF,BIRC5,BMP10,BOC,BSG,BTK,C1QL1,CABP7,CCL25,CCL5,CCN3,CCN5,CCPG1,CD109,CD14,CD177,CD300A,CD48,CD86,CDCP1,CDK1,CELF2,CFHR4,CGA,CHGA,CHGB,CHI3L1,CHST2,CLEC1B,CLMP,COL13A1,COL15A1,COL1A1,COL6A2,COL6A5,COL8A1,COLEC12,CPB1,CRELD1,CRLF1,CRTAC1…
Disability progression: Brain damage	2,5-dimethylcelecoxib	chemical reagent	Activated	2.573	0.0465	ACP5,ADAM12,ADAM23,ADAMTS4,AIFM1,AKR1B1,ALDH1A3,ANG,ANGPT2,ANGPTL3,APOA2,APOBEC3G,APOL1,ASPRV1,ATG5,AXL,BAMBI,BDNF,BIRC5,C1QTNF1,CAV2,CCL27,CCN3,CCT7,CD109,CD14,CD177,CD200R1L,CD300A,CD47,CGA,CHGB,CHI3L1,CHL1,CHST6,COL6A3,COL8A1,COLEC12,CPB2,CSF2,CTNNB1,CXCL16,CXCL8,DIXDC1,DLL4,EDC4,ELK1,ENTPD5,EPHA5,EPHB2,EPO,ERP29,ESD,ETS2,F2,F7,FAS,FBL,FEN1,FGA,FGF20,FGF5,FGF8,FGFR3,FGFRL1,FLNA,FLT3,FMR1,FSTL3…
Disability progression: Brain damage	IRF4	transcription regulator	Activated	2.455	0.015	ACP5,ALDH1A3,ANGPTL4,APOE,APOM,ATG5,AXL,BAMBI,BDNF,BIRC5,BTK,CCL16,CCL18,CCL5,CD14,CD22,CD48,CD86,CDK1,CELF2,CER1,CHI3L1,CLCF1,COL18A1,COL6A3,CSF2,CTNNB1,CTSA,CXCL11,ELK1,ENTPD1,ERAP2,ESR1,ETS2,FABP5,FAIM,FCGR3A/FCGR3B,FGA,FST,G0S2,GDF15,GPNMB,HAVCR2,HCK,HNF4A,HSPB1,ICOS,ICOSLG/LOC102723996,IER3,IFNA4,IFNG,IFNW1,IGFBP2,IGHG1,IL12A,IL12RB2,IL17F,IL17RB,IL18R1,IL1R1,IL1R2,IL2RG,IL32,IL4,INHBA,ITCH,…
Disability progression: Brain damage	CIITA	transcription regulator	Inhibited	-2.222	0.0217	ALOX15B,ANXA2,ARSB,BDNF,BIRC5,CCL18,CCL5,CD14,CD22,CD300A,CD5,CD86,CDK1,COL18A1,COL1A1,CSF2,CSF3,CSF3R,CTSC,CXCL11,CXCL16,CXCL8,CYB5A,ENTPD1,FAS,FBL,FCGR3A/FCGR3B,FLNA,GBP6,GPT,HLA-DQA2,ICOSLG/LOC102723996,IGF2,IGHG1,IL12A,IL12RB2,IL17F,IL17RB,IL18R1,IL1R1,IL1R2,IL24,IL2RB,IL2RG,IL32,IL36A,IL3RA,IL4,IL5RA,IL6ST,KIT,KLK3,KLK7,LAT,LRP1,LTB,MCL1,MEF2C,METAP1,MMP10,MMP3,MMP7,MMP9,MRE11,MSH2,MSR1,MUC1…
Disability progression: Brain damage	REL	transcription regulator	Activated	2.038	0.005	APAF1,APOBEC3G,ARHGAP1,BACH2,BIRC5,CD14,CD47,CD5,CD86,CDK1,CPD,CSF2,CSF3,CTSC,CXCL8,DSG2,ENTPD1,EPHA4,EPHB2,FAS,FCGR3A/FCGR3B,FYN,GDF15,GPT,GZMK,HAVCR2,HCK,HLA-DQA2,HMGB1,ICOS,ICOSLG/LOC102723996,IER3,IFNG,IGFLR1,IGHG1,IL12A,IL12RB2,IL17F,IL17RB,IL18BP,IL18R1,IL1R2,IL23A,IL24,IL2RB,IL4,ITM2B,KDR,KLK8,KLRG1,L1CAM,LCK,LEP,LTB,MCL1,MMP3,NFKB1,NPTX2,PTPRJ,RAP2A,RPS6KA5,SLAMF1,SOCS3,STC2,TGFB1,TLR4,TN…
Disability progression: Brain damage	NDRG2	other	Inhibited	-2.265	0.0238	B3GALT6,BIRC5,CCL16,CCL18,CCL5,CD14,CD86,CDK1,COL1A1,CPD,CSF3,CTNNB1,CTSA,CXCL11,DLL4,ELK1,EPO,ESR1,ETS2,FAS,FCGR3A/FCGR3B,FSTL3,GALNT10,GALNT11,GPT,IER3,IGF2,IL12A,IL12RB2,IL17RB,IL18R1,IL1R1,IL1R2,IL23A,IL24,IL2RB,IL2RG,IL32,IL6ST,L1CAM,LEP,LILRB2,LILRB4,LTB,MCL1,MDM2,MMP3,MMP7,MMP9,MSR1,MUC1,NANOG,NEDD9,NOTCH1,NOTCH2,NRP2,PLG,PTGS2,PTX3,RAB22A,RARRES1,REG3A,REG3G,RUNX3,SHH,SLAMF1,SOCS3,ST6GALN…
[truncated: 1,781 more rows]
