# Supplementary material for: Longitudinal proteomic profiling of cerebrospinal fluid in untreated multiple sclerosis defines evolving disease biology
Source: Nat Commun. 2025 Dec 3;16:11012. doi: 10.1038/s41467-025-65154-8 (PMC12695886; doi:10.1038/s41467-025-65154-8)
Supplement: Supplementary file 10 — Supplementary Data 8 [file 41467_2025_65154_MOESM10_ESM.xlsx]

## Sheet: Supplementary data 8
Ingenuity Pathway Analysis results for Diseases and Functions
Outcome	Category	Functions	Annotation	p-value	Predicted Activation State	Bias-corrected activation z-core	Molecules
Propensity matching: Brain damage vs CombiWISE	Cancer, Gastrointestinal Disease, Organismal Injury and Abnormalities	hepato-pancreato-biliary cancer	Hepato-pancreato-biliary cancer	3.26e-14	Decreased	-2.253	SIGLEC10,HLA-DQA2,DPEP2,LRFN2,FGF19,IL1R2,RIC3,CNDP1,LYVE1,GRN,ALDH1A1,MDH2,NPTN,WIF1,C1QTNF3,ITIH2,ITIH1,TNFRSF1B,FGA,SERPINA3,ATG7,HBE1,GNS,APOB,CHL1,APOA1,CTSC,KLK15,AIFM1,REG3A,L1CAM,WNT5A,GRID1,KLKB1,ACY1,FAIM,DIRAS3,FBLN5,FLT3,CER1,FOLH1,MZF1,CD5,FTMT,RCVRN,BCHE,NEFH,CYB5A,MMP19,PLVAP,IL22,MMRN2,NPTX2,NLRP1,HJV,KRT20,LRP2,SHBG,ATG5,TNFSF15,TMEM190,TCN1,FSTL3,LILRB2,ADAMTS13,SEMA3C,SEPTIN10,…
Propensity matching: Brain damage vs CombiWISE	Cancer, Gastrointestinal Disease, Hepatic System Disease, Organismal Injury and Abnormalities	hepatobiliary system cancer	Hepatobiliary system cancer	9.04e-13	Decreased	-2.253	LRP2,SIGLEC10,HLA-DQA2,SHBG,ATG5,DPEP2,LRFN2,TMEM190,FGF19,IL1R2,RIC3,CNDP1,TCN1,LYVE1,FSTL3,GRN,LILRB2,ALDH1A1,ADAMTS13,SEMA3C,SEPTIN10,MDH2,WIF1,C1QTNF3,ITIH2,RBM22,F2,ITIH1,ROBO2,TNFRSF1B,IL22RA1,SEMA6A,FGA,SERPINA3,HBE1,PLXNA1,APOB,CLEC4M,APOA1,CTSC,AIFM1,HNF4A,IDUA,REG3A,L1CAM,MSH2,NOTCH3,LGALS9,WNT5A,GRID1,KLKB1,ACY1,IL2RB,PLXNC1,FAIM,BSG,A2M,DIRAS3,FBLN5,FLT3,ADH1B,KNG1,CTSA,GOLM1,CER1,FOL…
Propensity matching: Brain damage vs CombiWISE	Cancer, Organismal Injury and Abnormalities	abdominal cancer	Abdominal cancer	1.84e-12	Decreased	-2.221	SIGLEC10,HLA-DQA2,RLBP1,DPEP2,LRFN2,FGF19,IL1R2,RIC3,CNDP1,LYVE1,GRN,ALDH1A1,ATP4B,MDH2,NPTN,WIF1,C1QTNF3,ITIH2,ITIH1,TNFRSF1B,FGA,SERPINA3,LILRA4,ATG7,ZFYVE27,HBE1,COG8,GNS,APOB,CHL1,APOA1,CTSC,KLK15,AIFM1,CSF3,LINGO3,REG3A,L1CAM,ACHE,WFIKKN2,WNT5A,GRID1,KLKB1,ACY1,ACAP2,QDPR,FAIM,DIRAS3,FBLN5,FLT3,CER1,FOLH1,MZF1,CEACAM7,CD5,FTMT,RCVRN,LMAN2,MAP4K1,ADAMTSL2,BCHE,ARRDC3,NEFH,CYB5A,MMP19,PLVAP,IL…
Propensity matching: Brain damage vs CombiWISE	Cancer, Organismal Injury and Abnormalities	non-central nervous system malignant neoplasm	Non-central nervous system malignant neoplasm	1.34e-11	Decreased	-2.112	SIGLEC10,HLA-DQA2,RLBP1,DPEP2,LRFN2,FGF19,IL1R2,RIC3,CNDP1,LYVE1,GRN,ALDH1A1,ATP4B,MDH2,NPTN,WIF1,C1QTNF3,ITIH2,ITIH1,TNFRSF1B,TAFA3,FGA,SERPINA3,LILRA4,ATG7,ZFYVE27,HBE1,COG8,GNS,APOB,CHL1,APOA1,CTSC,KLK15,AIFM1,CSF3,LINGO3,REG3A,L1CAM,ACHE,WFIKKN2,WNT5A,GRID1,KLKB1,ACY1,ACAP2,QDPR,FAIM,DIRAS3,FBLN5,FLT3,CER1,FOLH1,MZF1,CEACAM7,CD5,FTMT,RCVRN,LMAN2,MAP4K1,ADAMTSL2,BCHE,RTN4R,ARRDC3,NEFH,CYB5A,MM…
Propensity matching: Brain damage vs CombiWISE	Cancer, Organismal Injury and Abnormalities	extrapancreatic malignant tumor	Extrapancreatic malignant tumor	5.39e-11	Decreased	-2.149	SIGLEC10,HLA-DQA2,RLBP1,DPEP2,LRFN2,FGF19,IL1R2,RIC3,CNDP1,LYVE1,GRN,ALDH1A1,ATP4B,MDH2,NPTN,WIF1,C1QTNF3,ITIH2,ITIH1,TNFRSF1B,FGA,SERPINA3,LILRA4,ATG7,ZFYVE27,HBE1,COG8,GNS,APOB,CHL1,APOA1,CTSC,KLK15,AIFM1,CSF3,LINGO3,REG3A,L1CAM,ACHE,WFIKKN2,WNT5A,GRID1,KLKB1,ACY1,ACAP2,QDPR,FAIM,DIRAS3,FBLN5,FLT3,CER1,FOLH1,MZF1,CEACAM7,CD5,FTMT,RCVRN,LMAN2,MAP4K1,ADAMTSL2,BCHE,ARRDC3,NEFH,C6orf226,CYB5A,MMP19…
Propensity matching: Brain damage vs CombiWISE	Gastrointestinal Disease, Hepatic System Disease, Organismal Injury and Abnormalities	liver lesion	Liver lesion	6.87e-11	Decreased	-3.182	LRP2,SIGLEC10,HLA-DQA2,SHBG,ATG5,DPEP2,LRFN2,TMEM190,FGF19,IL1R2,RIC3,CNDP1,TCN1,LYVE1,FSTL3,GRN,LILRB2,ALDH1A1,ADAMTS13,SEMA3C,SEPTIN10,MDH2,WIF1,PILRA,C1QTNF3,ITIH2,RBM22,F2,ITIH1,ROBO2,TNFRSF1B,IL22RA1,SEMA6A,FGA,SERPINA3,HBE1,PLXNA1,APOB,CHL1,CLEC4M,APOA1,CTSC,AIFM1,HNF4A,IDUA,REG3A,L1CAM,MSH2,LGALS9,WNT5A,GRID1,KLKB1,ACY1,IL2RB,PLXNC1,SELE,FAIM,BSG,A2M,DIRAS3,FBLN5,FLT3,ADH1B,KNG1,CTSA,GOLM1…
Propensity matching: Brain damage vs CombiWISE	Cancer, Gastrointestinal Disease, Organismal Injury and Abnormalities	hepatobiliary neoplasm	Hepatobiliary neoplasm	9.03e-11	Decreased	-2.554	LRP2,SIGLEC10,HLA-DQA2,SHBG,ATG5,DPEP2,LRFN2,TMEM190,FGF19,IL1R2,RIC3,CNDP1,TCN1,LYVE1,FSTL3,GRN,LILRB2,ALDH1A1,ADAMTS13,SEMA3C,SEPTIN10,MDH2,WIF1,C1QTNF3,ITIH2,RBM22,F2,ITIH1,ROBO2,TNFRSF1B,IL22RA1,SEMA6A,FGA,SERPINA3,HBE1,PLXNA1,APOB,CHL1,CLEC4M,APOA1,CTSC,AIFM1,HNF4A,IDUA,REG3A,L1CAM,MSH2,NOTCH3,LGALS9,WNT5A,GRID1,KLKB1,ACY1,IL2RB,PLXNC1,FAIM,BSG,A2M,DIRAS3,FBLN5,FLT3,ADH1B,KNG1,CTSA,GOLM1,CER…
Propensity matching: Brain damage vs CombiWISE	Cancer, Gastrointestinal Disease, Hepatic System Disease, Organismal Injury and Abnormalities	liver tumor	Liver tumor	2.37e-10	Decreased	-2.354	LRP2,SIGLEC10,HLA-DQA2,SHBG,ATG5,DPEP2,LRFN2,TMEM190,FGF19,IL1R2,RIC3,CNDP1,TCN1,LYVE1,FSTL3,GRN,LILRB2,ALDH1A1,ADAMTS13,SEMA3C,SEPTIN10,MDH2,WIF1,C1QTNF3,ITIH2,RBM22,F2,ITIH1,ROBO2,TNFRSF1B,IL22RA1,SEMA6A,FGA,SERPINA3,HBE1,PLXNA1,APOB,CHL1,CLEC4M,APOA1,CTSC,AIFM1,HNF4A,IDUA,REG3A,L1CAM,MSH2,LGALS9,GRID1,KLKB1,ACY1,IL2RB,PLXNC1,FAIM,BSG,A2M,DIRAS3,FBLN5,FLT3,ADH1B,KNG1,CTSA,GOLM1,CER1,FOLH1,MZF1,…
Propensity matching: Brain damage vs CombiWISE	Endocrine System Disorders, Gastrointestinal Disease, Metabolic Disease, Organismal Injury and Abnormalities	diabetes mellitus	Diabetes mellitus	2.82e-09		1.982	SIGLEC10,ACHE,HLA-DQA2,SHBG,ATG5,WNT5A,FGF19,IL2RB,IL1R2,SELE,CNDP1,APOM,FSTL3,A2M,FBLN5,ALDH1A1,ADH1B,ATP4B,KNG1,TREM1,WIF1,C1QTNF3,F2,FNDC5,ROBO2,NXPH2,TNFRSF1B,CD5,JAG1,NPTX1,SEMA6A,FGA,SERPINA3,LILRA4,APOB,GBP6,IL22,APOA1,CTSC,HNF4A,IDUA,TNFRSF18,SERPING1,L1CAM,NELL1
Propensity matching: Brain damage vs CombiWISE	Cellular Development, Cellular Growth and Proliferation, Hematological System Development and Function, Hematopoiesis, Lymphoid Tissue Structure and Development, Tissue Development	hematopoiesis	Hematopoiesis of mononuclear leukocytes	2.96e-07	Increased	2.751	SIGLEC10,ACHE,LGALS9,ATG5,TNFRSF1B,WNT5A,CD5,TNFSF15,JAG1,IL2RB,MFGE8,IL6ST,BSG,LILRB2,FLT3,MMP19,CLEC4M,TREM1,CSF3,TNFRSF18,F2,MSH2,NOTCH3
Propensity matching: Brain damage vs CombiWISE	Cellular Development, Cellular Growth and Proliferation, Hematological System Development and Function, Hematopoiesis, Lymphoid Tissue Structure and Development, Tissue Development	hematopoiesis	Hematopoiesis of phagocytes	7.49e-07	Increased	2.55	SIGLEC10,ACHE,LGALS9,TNFSF15,JAG1,IL2RB,MFGE8,FLT3,CLEC4M,TREM1,CSF3,F2
Propensity matching: Brain damage vs CombiWISE	Cellular Development, Cellular Growth and Proliferation, Hematological System Development and Function, Hematopoiesis, Lymphoid Tissue Structure and Development, Tissue Development	leukopoiesis	Leukopoiesis	3.05e-06	Increased	2.494	SIGLEC10,ACHE,LGALS9,ATG5,WNT5A,TNFSF15,IL2RB,SELE,BSG,LILRB2,FLT3,TREM1,F2,TNFRSF1B,CD5,JAG1,MFGE8,IL6ST,MMP19,CLEC4M,CSF3,TNFRSF18,MSH2,NOTCH3
Propensity matching: Brain damage vs CombiWISE	Connective Tissue Disorders, Organismal Injury and Abnormalities, Tissue Morphology	deterioration	Deterioration of connective tissue	1.1e-05	Increased	2.596	ATP4B,CTSC,MMP10,MFGE8,WIF1,CSF3,IDUA,TNFRSF18,F2,IL6ST
Propensity matching: Brain damage vs CombiWISE	Cancer, Cell Death and Survival, Organismal Injury and Abnormalities, Tumor Morphology	cell death	Cell death of tumor cells	1.5e-05	Increased	2.255	LGALS9,ATG5,WNT5A,JAG1,SERPINA3,MFGE8,ATG7,CDH3,IL6ST,BSG,FLT3,AIFM1,L1CAM,F2,PLK1
Propensity matching: Brain damage vs CombiWISE	Cell Signaling, Molecular Transport, Vitamin and Mineral Metabolism	mobilization	Mobilization of Ca2+	0.0002	Increased	3.066	A2M,LGALS9,LILRB2,LILRA5,WNT5A,CD5,KNG1,TREM1,HNF4A,PILRA,F2
Propensity matching: Brain damage vs CombiWISE	Cancer, Organismal Injury and Abnormalities	liquid tumor	Liquid tumor	0.00025	Decreased	-2.169	LRP2,ACHE,LGALS9,ATG5,LRFN2,IL2RB,PLXNC1,MANBA,SELE,CNDP1,FSTL3,GRN,LILRB2,FLT3,ALDH1A1,SEMA3C,SEPTIN10,WIF1,CTSA,GOLM1,CER1,FOLH1,F2,ROBO2,CD5,JAG1,MAP4K1,SERPINA3,BCHE,ATG7,HBE1,NEFH,PLXNA1,APOB,CHL1,PLVAP,EPHA1,AIFM1,CSF3,MIOX,DSC2,MSH2,NOTCH3,PLK1,KRT20,NELL1
Propensity matching: Brain damage vs CombiWISE	Molecular Transport	secretion	Secretion of molecule	0.000383	Increased	2.333	ACHE,ROBO2,TNFRSF1B,FGA,A2M,GRN,APOB,FBLN5,LILRB2,KNG1,APOA1,HNF4A,CBLN1,F2,KRT20
Propensity matching: Brain damage vs CombiWISE	Cancer, Organismal Injury and Abnormalities	metastasis	Metastasis of adenocarcinoma cell lines	0.000595		-1.98	ATG5,IL22,IL22RA1,ATG7
Propensity matching: Brain damage vs CombiWISE	Cell Death and Survival, Organismal Injury and Abnormalities	cell death	Cell death of tumor cell lines	0.000904		1.997	ACHE,LGALS9,ATG5,WNT5A,TNFSF15,FAIM,BSG,GRN,DIRAS3,FLT3,ALDH1A1,TREM1,WIF1,MZF1,TNFRSF1B,JAG1,MAP4K1,FGA,SERPINA3,BCHE,PSG2,ATG7,IL6ST,APOB,IL22,NLRP1,AIFM1,HNF4A,TNFRSF18,REG3A,L1CAM,MSH2,NOTCH3,PLK1
Propensity matching: Brain damage vs CombiWISE	Cellular Development, Cellular Growth and Proliferation, Hematological System Development and Function, Lymphoid Tissue Structure and Development	proliferation	Proliferation of CD8+ T lymphocyte	0.00228		-1.98	LGALS9,CD5,JAG1,TNFRSF18,NOTCH3
Propensity matching: Brain damage vs T2LL	Cellular Function and Maintenance	homeostasis	Cellular homeostasis	1.68e-51	Increased	2.984	SATB1,HEXB,IL3,AKR1B1,ICOS,TNFRSF1A,NEDD9,CD22,SCGN,TWSG1,TNFRSF10B,DNAJB2,LILRB4,GRN,INHBA,HMGB1,CD300A,LCK,LRP1,TAGLN,TNFRSF11A,IL27RA,FNDC5,GABARAPL2,EFNB1,CSMD1,F7,C5,SERPINA3,CTSG,ATG7,INS,BECN1,CHMP3,FABP1,GSN,TRAT1,ADM,SPINK1,ADCYAP1,FAS,MMP1,SERPINB1,CCL26,CCN1,MMP9,WNT5A,EHMT2,NMT1,TREM2,TGFBI,FAIM,CX3CL1,RAB5C,FLVCR1,VTI1A,RMI1,ITPKC,TG,KEL,AK1,FGFR3,TSG101,ITSN1,IL11RA,GAA,PDE2A,IGF2,M…
Propensity matching: Brain damage vs T2LL	Connective Tissue Development and Function, Tissue Development	growth	Growth of connective tissue	5.6e-31	Increased	3.488	IL3,HSPA1A/HSPA1B,PEAR1,VCL,TNFRSF1A,THRA,TLN2,IFNAR1,CD274,MAPKAPK2,TNFRSF10B,LILRB4,GZMK,GRN,CD300A,FRS2,EFNB2,CTHRC1,ARHGAP1,IFNL2,INS,C8orf44-SGK3/SGK3,GREM1,NDUFS4,TNFRSF11B,EPO,TFF2,STAT6,ADM,TNFSF10,BCL2L1,CSF3,FAS,KRT17,FLT3LG,IL15,CCN1,MMP9,SULF2,WNT5A,TREM2,NOTCH2,SLC3A2,PROC,AXIN2,FBLN5,BMP6,CRK,GSTP1,CDH11,FGFR3,TSG101,ITSN1,PLAUR,ADAMTSL2,CCN3,IGF2,IL7,CYGB,SLURP1,MMP19,CSK,PTGS2,CSF…
Propensity matching: Brain damage vs T2LL	Cellular Function and Maintenance	engulfment	Engulfment of cells	1.29e-30	Increased	3.103	FCN1,IL3,PEAR1,ICOS,PPT1,FCGR1A,MESD,CD22,IFNAR1,MAPKAPK2,IL2RG,TNFRSF10B,ABL2,GRN,HMGB1,FRS2,IGHM,CD93,LRP1,LAT,RUFY1,C5,ATG7,BECN1,EPO,GSN,STAT6,TNFSF10,CSF3,FAS,MBL2,IL15,WNT5A,CSF2RA,STIM1,CAMP,CKB,TREM2,CX3CL1,ASGR1,RAB5C,MRC1,ISG15,CRK,TREML2,GSTP1,ELMO1,PRKCZ,ITGB5,ITSN1,PLAUR,LMAN2,IL7,AHSA1,LTB4R,MGAT1,CSK,APOA2,CSF1,CEACAM3,LEP,APOE,FGFR1,CDC42,CSF2,TGFB1,ATG5,CSF3R,SHANK3,MUC1,CRP,PLG,…
Propensity matching: Brain damage vs T2LL	Cardiovascular Disease, Neurological Disease, Organismal Injury and Abnormalities, Skeletal and Muscular Disorders	cardiomyopathy	Cardiomyopathy	6.64e-30	Decreased	-2.761	FABP3,VCL,FCGR1A,TNFRSF1A,THRA,IL1R2,MFAP1,MAPKAPK2,ESRRA,ZYX,LYVE1,GRN,INHBA,PPP2R5A,HMGB1,ALDH1A1,LRP1,TAGLN,ITIH2,FNDC5,RSPO2,APOD,TNFRSF1B,CPB2,F7,NECTIN2,C5,CTSG,ATG7,INS,ADAMTS1,BECN1,EPO,APOB,GSN,ADM,BCL2L1,CSF3,RGS10,FAS,YWHAZ,MMP1,TAX1BP3,ENTPD1,CCN1,ARFGAP2,MMP9,SHMT2,MCL1,TMEM70,SERPINC1,APOM,CX3CL1,PROC,DIRAS3,TFAM,ADAM17,FBLN5,IER3,ICAM3,ARHGDIA,CISD2,C9,CRK,LAMA4,C1QTNF9,APOL1,ITIH4…
Propensity matching: Brain damage vs T2LL	Cellular Growth and Proliferation, Connective Tissue Development and Function, Tissue Development	proliferation	Proliferation of connective tissue cells	6.66e-28	Increased	3.47	HSPA1A/HSPA1B,PEAR1,VCL,TNFRSF1A,THRA,TLN2,IFNAR1,MAPKAPK2,TNFRSF10B,GZMK,GRN,CD300A,FRS2,EFNB2,CTHRC1,ARHGAP1,INS,C8orf44-SGK3/SGK3,GREM1,NDUFS4,TNFRSF11B,EPO,TFF2,STAT6,ADM,TNFSF10,BCL2L1,CSF3,FAS,KRT17,IL15,CCN1,MMP9,SULF2,WNT5A,TREM2,NOTCH2,SLC3A2,PROC,AXIN2,FBLN5,BMP6,CRK,GSTP1,CDH11,FGFR3,TSG101,ITSN1,PLAUR,ADAMTSL2,CCN3,IGF2,CYGB,SLURP1,MMP19,CSK,PTGS2,CSF1,LEP,NAB1,CDK1,FGFR1,CDC42,CSF2,P…
Propensity matching: Brain damage vs T2LL	Cellular Function and Maintenance	function	Function of leukocytes	9.77e-28		-1.866	IL3,IL12A,ICOS,LGMN,FCGR1A,TNFRSF1A,NEDD9,IFNAR1,CD274,IL2RG,LILRB4,GRN,HMGB1,CD300A,IGHM,LAT,IL27RA,LTB,CHST2,KDR,ANG,PVRIG,GSN,STAT6,CTSC,TNFSF10,ADCYAP1,BCL2L1,CSF3,FLT3LG,IL15,MMP9,MCL1,DOK2,IL12RB2,FCER1A,TREM2,CX3CL1,ARHGDIA,PLAUR,IL7,PARP1,MPZ,LTB4R,GZMA,PTGS2,CSF1,NLRP1,LEP,APOE,TNFRSF18,CSF2,PPM1D,TGFB1,PRKCQ,MST1R,PLG,IL23A,STAT3,IL12B,CD86,DUSP4,BACH2,EGFR,CCL5,RCAN1,CD14,HAVCR2,CXCL8,…
Propensity matching: Brain damage vs T2LL	Cell-To-Cell Signaling and Interaction, Cellular Function and Maintenance, Inflammatory Response	phagocytosis	Phagocytosis of cells	3.56e-27	Increased	3.661	FCN1,CDC42,IL3,PEAR1,CSF2,ICOS,TGFB1,ATG5,FCGR1A,MESD,CSF3R,CD22,CRP,IFNAR1,MAPKAPK2,IL2RG,TNFRSF10B,ABL2,SLAMF7,SAA1,GRN,HMGB1,SYT11,CD93,LRP1,LAT,F2,ARSA,CD14,CLTC,BIN1,ATG7,BECN1,EPO,PRNP,APCS,GSN,NR3C1,TAFA4,STAB2,CSF3,ABHD12,CD163,FAS,GP1BA,MBL2,CFB,IL15,WNT5A,NRP2,CSF2RA,PRLH,SIRPB1,IL2RB,STIM1,CAMP,CKB,TREM2,CBL,COLEC12,ETS2,CX3CL1,ASGR1,MRC1,DEF6,STAT1,ISG15,SH3BP2,CLIC4,CRK,TREML2,ELMO1,…
Propensity matching: Brain damage vs T2LL	Cellular Function and Maintenance	endocytosis	Endocytosis by eukaryotic cells	4.97e-27	Increased	4.031	FCN1,FGFR1,CDC42,IL3,PEAR1,CSF2,ICOS,TGFB1,ATG5,FCGR1A,SHANK3,CD22,MUC1,CRP,IFNAR1,MAPKAPK2,TNFRSF10B,SLAMF7,SAA1,CHRD,GRN,HMGB1,FRS2,SYT11,CD93,LRP1,LAT,ARSA,RUFY1,PARK7,CCL5,CD14,CLTC,BIN1,C5,ATG7,BECN1,EPO,PRNP,APCS,GSN,NR3C1,ANTXR1,TNFSF10,STAB2,SHH,CSF3,ABHD12,CD163,FAS,NME2,MBL2,CFB,IL15,WNT5A,NRP2,CSF2RA,SIRPB1,HGS,STIM1,CAMP,CKB,TREM2,CBL,ETS2,CX3CL1,ASGR1,MRC1,DEF6,STAT1,ISG15,SH3BP2,CLI…
Propensity matching: Brain damage vs T2LL	Cellular Function and Maintenance	endocytosis	Endocytosis	9.55e-27	Increased	3.07	FCN1,IL3,PEAR1,ICOS,PPT1,FCGR1A,TNFRSF1A,CD22,IFNAR1,MAPKAPK2,TNFRSF10B,ABL2,LYVE1,GRN,HMGB1,CD300A,FRS2,APOA5,IGHM,CD93,LRP1,LAT,RUFY1,C5,ATG7,BECN1,EPO,GSN,TNFSF10,BCL2L1,CSF3,FAS,SCARF2,MBL2,ENTPD1,IL15,MMP9,WNT5A,CSF2RA,STIM1,CAMP,CKB,TREM2,CX3CL1,ASGR1,RAB5C,MRC1,SMAP1,ISG15,TREML2,GSTP1,ELMO1,ITGB5,ITSN1,PLAUR,LMAN2,IL7,AHSA1,LTB4R,MYO6,MGAT1,CSK,APOA2,CSF1,CEACAM3,APOE,FGFR1,CDC42,CSF2,TGF…
Propensity matching: Brain damage vs T2LL	Cellular Function and Maintenance, Inflammatory Response	phagocytosis	Phagocytosis	1.31e-26	Increased	4.037	FCN1,CDC42,IL3,PEAR1,CSF2,ICOS,TGFB1,ATG5,FCGR1A,MESD,CSF3R,CD22,CRP,IFNAR1,MAPKAPK2,IL2RG,TNFRSF10B,ABL2,SLAMF7,SAA1,GRN,HMGB1,INPP5E,SYT11,CD93,LRP1,LAT,F2,ARSA,GABARAPL2,CD14,CLTC,BIN1,ATG7,BECN1,GABARAPL1,EPO,PRNP,APCS,GSN,NR3C1,TAFA4,STAB2,CSF3,ABHD12,CD163,FAS,GP1BA,MBL2,CFB,IL15,WNT5A,NRP2,CSF2RA,PRLH,SIRPB1,IL2RB,HGS,STIM1,CAMP,CKB,TREM2,CBL,COLEC12,ETS2,CX3CL1,ASGR1,MRC1,DEF6,STAT1,ISG15…
Propensity matching: Brain damage vs T2LL	Cell-To-Cell Signaling and Interaction, Inflammatory Response	response	Response of phagocytes	1.91e-26	Increased	3.201	FCN1,IL3,CSF2,ICOS,TGFB1,ATG5,FCGR1A,MUC1,CRP,IFNAR1,MAPKAPK2,TNFRSF10B,LILRB4,SLAMF7,SAA1,GRN,STAT3,HMGB1,CXCL1,IGHM,CD93,TNFRSF11A,CD86,IFNA4,CCL5,CD14,BIN1,C5,ATG7,BECN1,CXCL8,TNFRSF11B,EPO,PRNP,APCS,GSN,NR3C1,ADCYAP1,CSF3,CXCL3,ABHD12,FAS,MBL2,FLT3LG,CFB,IL15,WNT5A,CSF2RA,SIRPB1,STIM1,CAMP,FCER1A,TREM2,CX3CL1,PROC,DEF6,STAT1,ISG15,SH3BP2,CLIC4,ELMO1,IL33,PLAUR,CCL22,LTB4R,CCL2,APOA2,CSF1,F3,C…
Propensity matching: Brain damage vs T2LL	Cell-To-Cell Signaling and Interaction, Inflammatory Response	immune response	Immune response of phagocytes	1.24e-25	Increased	2.982	FCN1,IL3,CSF2,ICOS,TGFB1,ATG5,FCGR1A,MUC1,CRP,IFNAR1,MAPKAPK2,TNFRSF10B,LILRB4,SLAMF7,SAA1,GRN,STAT3,HMGB1,CXCL1,IGHM,CD93,CD86,IFNA4,CD14,BIN1,C5,ATG7,BECN1,CXCL8,TNFRSF11B,EPO,PRNP,APCS,GSN,NR3C1,ADCYAP1,CSF3,CXCL3,ABHD12,FAS,MBL2,FLT3LG,CFB,IL15,WNT5A,CSF2RA,SIRPB1,STIM1,CAMP,TREM2,CX3CL1,PROC,DEF6,STAT1,ISG15,SH3BP2,CLIC4,ELMO1,IL33,PLAUR,CCL22,LTB4R,CCL2,APOA2,CSF1,F3,CEACAM3
Propensity matching: Brain damage vs T2LL	Cell-To-Cell Signaling and Interaction, Hematological System Development and Function	response	T cell response	2.56e-25		-1.788	IL12A,CSF2,ICOS,TGFB1,TNFRSF1A,CD200R1L,MST1R,CRP,IFNAR1,CD274,CXCL11,IL23A,STAT3,HMGB1,IGHM,IL12B,TNFRSF11A,CD86,IL27RA,LTB,RCAN1,TNFRSF1B,HAVCR2,CXCL8,NR3C1,NOTCH3,FLT3LG,LGALS9,IL15,TNFRSF14,CD226,IL12RB2,TNFSF8,IL1R1,STAT1,ITCH,KLRC4-KLRK1/KLRK1,IL33,CD58,TNFSF14,PLAUR,PDCD1,IL7,POSTN,CCL25,PARP1,NAMPT,CCL2,IL5,TNFRSF18,SH2D1A,IL12RB1
Propensity matching: Brain damage vs T2LL	Cellular Function and Maintenance	internalization	Internalization of cells	1.38e-23	Increased	3.515	FCN1,CDC42,PEAR1,CSF2,TGFB1,ATG5,FCGR1A,CSF3R,CD22,CRP,IFNAR1,PLG,MAPKAPK2,TNFRSF10B,SLAMF7,SAA1,GRN,HMGB1,CD93,F2,EGFR,CD14,CLTC,BIN1,ATG7,BECN1,EPO,PRNP,APCS,GSN,STAB2,CSF3,ABHD12,CD163,FAS,MBL2,CFB,IL15,WNT5A,NRP2,CSF2RA,SIRPB1,STIM1,CAMP,CKB,TREM2,CBL,COLEC12,ETS2,CX3CL1,MRC1,DEF6,STAT1,ISG15,SH3BP2,CLIC4,GSTP1,PRKCZ,IL33,PLEK,ITGB5,ITSN1,PLAUR,LMAN2,MSR1,IL7,AHSA1,LTB4R,MGAT1,CSK,APOA2,CSF1,…
Propensity matching: Brain damage vs T2LL	Cellular Function and Maintenance	engulfment	Engulfment of leukocytes	5.35e-23	Increased	3.165	FCN1,CDC42,CSF2,ICOS,ATG5,FCGR1A,CRP,IFNAR1,MAPKAPK2,TNFRSF10B,SLAMF7,SAA1,GRN,HMGB1,CD93,IL12B,CCL5,CD14,BIN1,C5,ATG7,BECN1,EPO,PRNP,APCS,GSN,STAT6,CSF3,ABHD12,FAS,MBL2,CFB,IL15,CSF2RA,SIRPB1,STIM1,CAMP,TREM2,CX3CL1,MRC1,DEF6,STAT1,ISG15,SH3BP2,CLIC4,CRK,TREML2,GSTP1,ELMO1,IL33,M6PR,PLAUR,MSR1,LTB4R,APOA2,CSF1,CEACAM3,APOE
Propensity matching: Brain damage vs T2LL	Cell-To-Cell Signaling and Interaction	response	Response of myeloid cells	1.8e-22	Increased	3.013	FCN1,CDC42,CSF2,ICOS,TGFB1,ATG5,FCGR1A,CRP,IFNAR1,MAPKAPK2,SLAMF7,SAA1,GRN,STAT3,HMGB1,IGHA2,CXCL1,CD93,PARK7,CD14,BIN1,C5,CTSG,ATG7,BECN1,CXCL8,EPO,PRNP,APCS,GSN,NR3C1,STAB2,ADCYAP1,CSF3,CXCL3,ABHD12,CD163,FAS,MBL2,CFB,IL15,WNT5A,CSF2RA,SIRPB1,STIM1,CAMP,FCER1A,TREM2,CX3CL1,PROC,DEF6,STAT1,ISG15,SH3BP2,CLIC4,ELMO1,IL33,PLEK,PLAUR,AHSA1,CCL22,LTB4R,MGAT1,CCL2,APOA2,CSF1,IL5,F3,CEACAM3,SHC1
Propensity matching: Brain damage vs T2LL	Cellular Function and Maintenance	engulfment	Engulfment of blood cells	1.94e-22	Increased	3.004	FCN1,CDC42,CSF2,ICOS,ATG5,FCGR1A,CRP,IFNAR1,MAPKAPK2,TNFRSF10B,SLAMF7,SAA1,GRN,HMGB1,CD93,IL12B,CCL5,CD14,BIN1,C5,ATG7,BECN1,EPO,PRNP,APCS,GSN,STAT6,STAB2,CSF3,ABHD12,CD163,FAS,GP1BA,MBL2,CFB,IL15,CSF2RA,SIRPB1,STIM1,CAMP,TREM2,CX3CL1,ASGR1,MRC1,DEF6,STAT1,ISG15,SH3BP2,CLIC4,CRK,TREML2,GSTP1,ELMO1,IL33,M6PR,PLEK,PLAUR,MSR1,AHSA1,LTB4R,MGAT1,APOA2,CSF1,CEACAM3,APOE
Propensity matching: Brain damage vs T2LL	Cellular Function and Maintenance	engulfment	Engulfment of phagocytes	2.19e-21	Increased	3.387	FCN1,CDC42,CSF2,ICOS,ATG5,FCGR1A,CRP,IFNAR1,MAPKAPK2,TNFRSF10B,SLAMF7,SAA1,GRN,HMGB1,CD93,IL12B,CD14,BIN1,C5,ATG7,BECN1,EPO,PRNP,APCS,GSN,STAT6,CSF3,ABHD12,FAS,MBL2,CFB,CSF2RA,SIRPB1,STIM1,CAMP,TREM2,CX3CL1,MRC1,DEF6,STAT1,ISG15,SH3BP2,CLIC4,TREML2,GSTP1,IL33,M6PR,PLAUR,MSR1,LTB4R,APOA2,CSF1,CEACAM3,APOE
Propensity matching: Brain damage vs T2LL	Cell-To-Cell Signaling and Interaction	immune response	Immune response of myeloid cells	6.16e-21	Increased	2.688	FCN1,CDC42,CSF2,ICOS,TGFB1,ATG5,FCGR1A,CRP,IFNAR1,MAPKAPK2,SLAMF7,SAA1,GRN,STAT3,HMGB1,IGHA2,CXCL1,CD93,CD14,BIN1,C5,CTSG,ATG7,BECN1,CXCL8,EPO,PRNP,APCS,GSN,STAB2,ADCYAP1,CSF3,CXCL3,ABHD12,CD163,FAS,MBL2,CFB,IL15,CSF2RA,SIRPB1,STIM1,CAMP,TREM2,CX3CL1,PROC,DEF6,STAT1,ISG15,SH3BP2,CLIC4,ELMO1,IL33,PLEK,PLAUR,AHSA1,CCL22,LTB4R,MGAT1,CCL2,APOA2,CSF1,F3,CEACAM3
Propensity matching: Brain damage vs T2LL	Cellular Function and Maintenance	engulfment	Engulfment of antigen presenting cells	3.55e-20	Increased	2.771	FCN1,CDC42,CSF2,ICOS,ATG5,FCGR1A,MAPKAPK2,TNFRSF10B,SLAMF7,SAA1,GRN,HMGB1,CD93,IL12B,CD14,BIN1,C5,ATG7,BECN1,EPO,PRNP,GSN,STAT6,CSF3,ABHD12,FAS,MBL2,CFB,CSF2RA,SIRPB1,CAMP,TREM2,CX3CL1,MRC1,DEF6,STAT1,ISG15,SH3BP2,CLIC4,TREML2,GSTP1,IL33,M6PR,PLAUR,MSR1,LTB4R,APOA2,CSF1,APOE
Propensity matching: Brain damage vs T2LL	Gastrointestinal Disease, Organismal Injury and Abnormalities	colon lesion	Colon lesion	3.08e-19	Increased	2.137	MESD,NEDD9,CD200R1L,IGLL1/IGLL5,CD22,MAPKAPK2,ESRRA,DNAJB2,LILRB4,PPP2R5A,TXLNA,FRS2,SDF2L1,RUFY1,CHST2,ENTPD5,NECTIN1,CTHRC1,SERPINA3,CTSG,SPAST,ATG7,ENAH,GREM1,FAM171A1,GSN,LINGO3,ARFGAP2,MXRA8,EHMT2,RNPC3,GSTP1,BST1,OOSP2,TTC17,CD58,UCMA,IL11RA,PDE2A,WSCD2,MASP1,PARP1,MYO6,PTGS2,NLRP1,OSBPL11,ISM1,TNRC6B,INSL4,MST1R,SFTPC,USP21,FLRT3,SYT11,DOCK9,RBM22,CACYBP,CDK8,CRIPTO,CABP7,STMN3,COL6A5,SCN4…
Propensity matching: Brain damage vs T2LL	Cancer, Gastrointestinal Disease, Organismal Injury and Abnormalities	colon tumor	Colon tumor	4.48e-19	Increased	2.544	MESD,NEDD9,CD200R1L,IGLL1/IGLL5,CD22,MAPKAPK2,ESRRA,DNAJB2,LILRB4,PPP2R5A,TXLNA,FRS2,SDF2L1,RUFY1,CHST2,ENTPD5,NECTIN1,CTHRC1,SERPINA3,CTSG,SPAST,ATG7,ENAH,GREM1,FAM171A1,GSN,LINGO3,ARFGAP2,MXRA8,EHMT2,RNPC3,GSTP1,BST1,OOSP2,TTC17,CD58,UCMA,IL11RA,PDE2A,WSCD2,MASP1,PARP1,MYO6,PTGS2,NLRP1,OSBPL11,ISM1,TNRC6B,INSL4,MST1R,SFTPC,USP21,FLRT3,SYT11,DOCK9,RBM22,CACYBP,CDK8,CRIPTO,CABP7,STMN3,COL6A5,SCN4…
Propensity matching: Brain damage vs T2LL	Cell Death and Survival, Organismal Injury and Abnormalities	cell death	Cell death of connective tissue cells	8.95e-19	Decreased	-2.009	FCGR1A,TNFRSF1A,IFNAR1,MAPKAPK2,TNFRSF10B,ABL2,ADAM12,NCK1,LTB,EFNB2,ENTPD5,TNFRSF1B,ARHGAP1,TIAM1,FGA,ATG7,INS,BECN1,TNFRSF11B,FABP1,GSN,GRID2,ADM,TNFSF10,BCL2L1,FAS,YWHAZ,IL15,CCN1,MMP9,MCL1,YME1L1,CAMP,PTPRH,TFAM,IER3,PRL,CRK,GSTP1,PRKCZ,TSG101,ITSN1,CCN3,IGF2,MAP1LC3B,PARP1,GZMA,CSF1,LEP,CDC42,PPM1D,TGFB1,ATG5,MUC1,PLG,TNFRSF10D,ELK1,SAA1,STAT3,IL24,TXNL4B,NGF,CTSD,GPI,DUSP4,BACH2,EGFR,PARK7,…
Propensity matching: Brain damage vs T2LL	Cancer, Gastrointestinal Disease, Organismal Injury and Abnormalities	colon cancer	Colon cancer	1e-18	Increased	2.975	MESD,NEDD9,CD200R1L,IGLL1/IGLL5,CD22,ESRRA,DNAJB2,LILRB4,PPP2R5A,TXLNA,FRS2,SDF2L1,RUFY1,CHST2,ENTPD5,NECTIN1,CTHRC1,SERPINA3,CTSG,SPAST,ENAH,GREM1,FAM171A1,GSN,LINGO3,ARFGAP2,MXRA8,EHMT2,RNPC3,GSTP1,BST1,OOSP2,TTC17,CD58,UCMA,IL11RA,PDE2A,WSCD2,MASP1,PARP1,MYO6,PTGS2,NLRP1,OSBPL11,ISM1,TNRC6B,INSL4,MST1R,SFTPC,USP21,FLRT3,SYT11,RBM22,CACYBP,CDK8,CRIPTO,CABP7,STMN3,COL6A5,SCN4B,SHH,TEPSIN,APAF1,H…
Propensity matching: Brain damage vs T2LL	Cellular Development, Cellular Growth and Proliferation, Connective Tissue Development and Function, Tissue Development	cell proliferation	Cell proliferation of fibroblasts	3.44e-18	Increased	2.905	FGFR1,PEAR1,CSF2,PPM1D,TGFB1,VCL,ATG5,TNFSF15,TNFRSF1A,TLN2,FLII,IFNAR1,TNFRSF10B,GZMK,SAA1,GRN,STAT3,CD300A,IL24,FRS2,NGF,CTSD,GPI,F2,DUSP4,EGFR,CRKL,RAF1,ARHGAP1,ENG,CRIPTO,EREG,NDUFS4,HSPB1,TNFRSF11B,LTF,NR3C1,STAT6,ADM,TNFSF10,SHH,HTN3,CXCL3,FAS,IL15,CCN1,MMP9,SULF2,WNT5A,HGS,CIRBP,IL36A,NOTCH2,STAT1,KNG1,CCN4,AIF1,CRK,GSTP1,CDH11,UTS2,IL33,TSG101,LMNB1,TNFSF14,PLAUR,ADAMTSL2,CCN3,IGF2,POSTN,…
Propensity matching: Brain damage vs T2LL	Cell-To-Cell Signaling and Interaction, Cellular Function and Maintenance, Inflammatory Response	phagocytosis	Phagocytosis of blood cells	4.13e-18	Increased	3.243	FCN1,CDC42,CSF2,ICOS,ATG5,FCGR1A,CRP,IFNAR1,MAPKAPK2,TNFRSF10B,SLAMF7,SAA1,GRN,HMGB1,CD93,CD14,BIN1,ATG7,BECN1,EPO,PRNP,APCS,GSN,STAB2,CSF3,ABHD12,CD163,FAS,GP1BA,MBL2,CFB,IL15,CSF2RA,SIRPB1,STIM1,CAMP,TREM2,CX3CL1,ASGR1,DEF6,STAT1,ISG15,SH3BP2,CLIC4,TREML2,IL33,PLEK,PLAUR,MSR1,AHSA1,LTB4R,MGAT1,APOA2,CSF1,CEACAM3
Propensity matching: Brain damage vs T2LL	Organismal Injury and Abnormalities	abnormal morphology	Abnormal morphology of abdomen	5.75e-18		1.347	SATB1,HEXB,AKR1B1,ICOS,LGMN,PPT1,TNFRSF1A,THRA,SCGN,IFNAR1,CD274,TWSG1,IL2RG,ABL2,GRN,LCK,INPP5E,IGHM,LAT,TNFRSF11A,LTB,ENTPD5,CTHRC1,TNFRSF1B,ADAM19,FGA,COLGALT1,ADAMTS1,BECN1,TNFRSF11B,EPO,TFF2,STAT6,SPINK1,CSF3,FAS,SYTL1,EWSR1,IL15,DOK2,WNT5A,NOTCH2,TGFBI,PROC,FAH,FLVCR1,ADAM17,FLT3,SMAP1,ARHGDIA,PRL,BCAM,TEC,PAPPA2,APOL1,IGFBP2,IL11RA,CCN3,IL7,ENPP7,PLVAP,PTGS2,CSF1,VTI1B,UNC93B1,LEP,APOE,TNF…
Propensity matching: Brain damage vs T2LL	Cell-To-Cell Signaling and Interaction, Cellular Function and Maintenance, Inflammatory Response	phagocytosis	Phagocytosis of leukocytes	6.74e-18	Increased	3.57	MBL2,FCN1,CFB,IL15,CSF2,ICOS,ATG5,FCGR1A,CSF2RA,SIRPB1,STIM1,CAMP,TREM2,CRP,IFNAR1,MAPKAPK2,TNFRSF10B,CX3CL1,SLAMF7,SAA1,GRN,DEF6,HMGB1,STAT1,ISG15,SH3BP2,CLIC4,CD93,TREML2,IL33,CD14,PLAUR,BIN1,MSR1,ATG7,BECN1,EPO,LTB4R,PRNP,APCS,GSN,APOA2,CSF1,CEACAM3,CSF3,ABHD12,FAS
Propensity matching: Brain damage vs T2LL	Cellular Function and Maintenance, Hematological System Development and Function	engulfment	Engulfment of myeloid cells	7.15e-18	Increased	3.328	FCN1,CDC42,CSF2,ATG5,FCGR1A,CRP,IFNAR1,MAPKAPK2,SLAMF7,SAA1,GRN,HMGB1,CD93,IL12B,CD14,BIN1,C5,ATG7,BECN1,EPO,PRNP,APCS,GSN,STAT6,STAB2,CSF3,ABHD12,CD163,FAS,MBL2,CFB,IL15,CSF2RA,SIRPB1,STIM1,CAMP,TREM2,CX3CL1,MRC1,DEF6,STAT1,ISG15,SH3BP2,CLIC4,IL33,M6PR,PLEK,PLAUR,MSR1,AHSA1,LTB4R,MGAT1,APOA2,CSF1,CEACAM3
Propensity matching: Brain damage vs T2LL	Cellular Function and Maintenance	function	Function of mononuclear leukocytes	4.39e-17		-1.877	IL12A,PPM1D,ICOS,LGMN,TGFB1,NEDD9,PRKCQ,IFNAR1,CD274,IL2RG,IL23A,STAT3,HMGB1,IGHM,IL12B,LAT,CD86,IL27RA,BACH2,EGFR,CCL5,RCAN1,ANG,HAVCR2,PVRIG,MMP3,STAT6,CTSC,TNFSF10,ADCYAP1,BCL2L1,FLT3LG,LGALS9,IL15,TNFRSF14,MCL1,IL12RB2,SELE,CBL,CLEC2D,STAT1,ARHGDIA,SH3BP2,KLRC4-KLRK1/KLRK1,IL33,TAX1BP1,TNFSF14,PDCD1,CD96,IL7,LAT2,MPZ,CCL2,CSF1,IL5,LEP,APOE,TNFRSF18,SH2D1A,IL12RB1
Propensity matching: Brain damage vs T2LL	Cell Death and Survival, Cellular Function and Maintenance, DNA Replication, Recombination, and Repair	fragmentation	Fragmentation of DNA	5.51e-17	Decreased	-2.237	FLT3LG,TOP1,CSF2,APAF1,TGFB1,MCL1,PPT1,CAMP,GRN,INHBA,STAT1,PRL,TFF3,NGF,GZMM,TNFRSF19,HSD17B10,TIAM1,C5,MSR1,CTSG,IGF2,IL7,HSPB1,PARP1,PRNP,GZMA,NR3C1,PTGS2,ANTXR1,CSF1,ADM,TNFSF10,IL5,ADCYAP1,BCL2L1,LEP,APOE,FAS,APEX1
Propensity matching: Brain damage vs T2LL	Cellular Function and Maintenance, DNA Replication, Recombination, and Repair	metabolism	Metabolism of DNA	1.15e-16		-1.944	OBI1,CSF2,TGFB1,ATG5,PPT1,THRA,MAPKAPK2,ESRRA,GRN,INHBA,STAT3,HMGB1,NGF,NAP1L1,REXO2,TNFRSF19,EGFR,F7,FBL,BIN1,TIAM1,C5,CACYBP,CTSG,INS,EREG,BECN1,CXCL8,HSPB1,PRNP,GZMH,NR3C1,ANTXR1,ADM,TNFSF10,ADCYAP1,BCL2L1,FAS,MSH2,FLT3LG,TOP1,APAF1,MCL1,EHMT2,MRE11,CAMP,TFAM,STAT1,PRL,TFF3,RAN,GZMM,TSG101,HSD17B10,MSR1,PPIB,IGF2,IL7,ENPP7,PARP1,GZMA,MAP2K4,PTGS2,DUT,CSF1,IL5,LEP,APOE,APEX1,CDK1,PLK1,CHEK1
Propensity matching: Brain damage vs T2LL	Cell-To-Cell Signaling and Interaction, Cellular Function and Maintenance, Inflammatory Response	phagocytosis	Phagocytosis of phagocytes	2.44e-16	Increased	3.511	MBL2,FCN1,CFB,CSF2,ICOS,ATG5,FCGR1A,CSF2RA,SIRPB1,STIM1,CAMP,TREM2,CRP,IFNAR1,MAPKAPK2,TNFRSF10B,CX3CL1,SLAMF7,SAA1,GRN,DEF6,HMGB1,STAT1,ISG15,SH3BP2,CLIC4,CD93,IL33,CD14,PLAUR,BIN1,ATG7,BECN1,EPO,LTB4R,PRNP,APCS,GSN,APOA2,CSF1,CEACAM3,CSF3,ABHD12,FAS
Propensity matching: Brain damage vs T2LL	Cell Death and Survival, Organismal Injury and Abnormalities	apoptosis	Apoptosis of leukemia cell lines	4.57e-16	Decreased	-2.296	FGFR1,HSPA1A/HSPA1B,CSF2,TGFB1,ATG5,TNFSF15,TNFRSF1A,PRKCQ,MUC1,TNFRSF10D,TNFRSF10B,INHBA,STAT3,SYNCRIP,LCK,FGL1,TMOD3,NGF,CTSD,KDR,TNFRSF1B,RAF1,C5,CTSG,ATG7,BECN1,HSPB1,TNFRSF11B,EPO,GSN,NR3C1,TNFSF10,BCL2L1,FAS,NOTCH3,FLT3LG,TOP1,LGALS9,IL15,APAF1,MCL1,CSF2RA,CAMP,NOTCH2,FLT3,ICAM3,PPID,GSTP1,RAN,PRKCZ,GZMM,MZF1,MSR1,IL7,CCL25,PARP1,TNFAIP3,LEP,TNFRSF18,SHC1,PLK1,CHEK1
Propensity matching: Brain damage vs T2LL	Cellular Function and Maintenance, Hematological System Development and Function	function	Function of lymphocytes	5.08e-16	Decreased	-2.091	IL12A,PPM1D,ICOS,LGMN,TGFB1,NEDD9,PRKCQ,IFNAR1,CD274,IL2RG,IL23A,STAT3,HMGB1,IGHM,IL12B,LAT,CD86,IL27RA,BACH2,EGFR,CCL5,RCAN1,ANG,PVRIG,HAVCR2,MMP3,STAT6,CTSC,TNFSF10,ADCYAP1,BCL2L1,FLT3LG,LGALS9,IL15,TNFRSF14,MCL1,IL12RB2,SELE,CBL,CLEC2D,STAT1,ARHGDIA,SH3BP2,KLRC4-KLRK1/KLRK1,IL33,TAX1BP1,TNFSF14,PDCD1,CD96,IL7,LAT2,MPZ,IL5,LEP,APOE,TNFRSF18,SH2D1A,IL12RB1
Propensity matching: Brain damage vs T2LL	Cellular Function and Maintenance	function	Function of lymphatic system cells	5.18e-16	Decreased	-2.237	IL12A,PPM1D,ICOS,LGMN,TGFB1,NEDD9,PRKCQ,IFNAR1,CD274,IL2RG,IL23A,STAT3,HMGB1,IGHM,IL12B,LAT,CD86,IL27RA,LTB,BACH2,EGFR,CCL5,RCAN1,ANG,PVRIG,HAVCR2,MMP3,STAT6,CTSC,TNFSF10,ADCYAP1,BCL2L1,FLT3LG,LGALS9,IL15,TNFRSF14,MMP9,MCL1,IL12RB2,SELE,CBL,CLEC2D,STAT1,ARHGDIA,SH3BP2,KLRC4-KLRK1/KLRK1,IL33,TAX1BP1,TNFSF14,PDCD1,CD96,IL7,LAT2,MPZ,IL5,LEP,APOE,TNFRSF18,SH2D1A,IL12RB1
Propensity matching: Brain damage vs T2LL	Cell Death and Survival, Organismal Injury and Abnormalities, Skeletal and Muscular Disorders	necrosis	Necrosis of muscle	1.1e-15	Decreased	-2.7	DMPK,TGFB1,ATG5,TNFRSF1A,DES,IL1R2,MAPKAPK2,TNFRSF10B,ZYX,FSTL3,INHBA,STAT3,HMGB1,ALDH1A1,ADAMTS13,TAGLN,ADAM12,NGF,BMP10,BAG3,PARK7,RAF1,NECTIN2,CTSG,ATG7,BECN1,CXCL8,HSPB1,EPO,GSN,NR3C1,NRP1,ADM,TNFSF10,SHH,BCL2L1,CSF3,FAS,NOTCH3,PRKAB2,CCN1,APAF1,MCL1,CAMK2D,CIRBP,CAMP,CBL,IL11,STAT1,KNG1,CCN4,PRKCZ,C1QTNF9,YWHAB,IL33,C1QTNF1,IGF2,TNFRSF10A,PARP1,TNFAIP3,NAMPT,MAP2K4,CSK,MMP10,LEP,DAG1,ALDH1A3…
Propensity matching: Brain damage vs T2LL	Cancer, Gastrointestinal Disease, Organismal Injury and Abnormalities	colon carcinoma	Colon carcinoma	1.22e-15	Increased	2.219	MESD,NEDD9,CD200R1L,IGLL1/IGLL5,CD22,ESRRA,DNAJB2,LILRB4,PPP2R5A,TXLNA,FRS2,SDF2L1,RUFY1,CHST2,ENTPD5,NECTIN1,CTHRC1,CTSG,SPAST,ENAH,GREM1,FAM171A1,GSN,LINGO3,ARFGAP2,MXRA8,EHMT2,RNPC3,GSTP1,BST1,OOSP2,TTC17,CD58,UCMA,IL11RA,PDE2A,WSCD2,MASP1,PARP1,MYO6,PTGS2,NLRP1,OSBPL11,ISM1,TNRC6B,INSL4,MST1R,SFTPC,USP21,FLRT3,SYT11,RBM22,CACYBP,CDK8,CRIPTO,CABP7,STMN3,COL6A5,SCN4B,TEPSIN,APAF1,HGS,C1QL1,IGFB…
Propensity matching: Brain damage vs T2LL	Cell-To-Cell Signaling and Interaction, Inflammatory Response	response	Response of macrophages	1.79e-15	Increased	2.945	MBL2,FCN1,CFB,IL15,CSF2,ATG5,FCGR1A,WNT5A,CSF2RA,SIRPB1,CAMP,TREM2,MAPKAPK2,CX3CL1,PROC,SLAMF7,SAA1,GRN,STAT3,DEF6,HMGB1,STAT1,ISG15,SH3BP2,CLIC4,CD93,ELMO1,IL33,CD14,PLAUR,BIN1,C5,ATG7,BECN1,EPO,CCL22,LTB4R,PRNP,GSN,NR3C1,APOA2,CSF1,CSF3,ABHD12,FAS
Propensity matching: Brain damage vs T2LL	Cardiovascular Disease, Organismal Injury and Abnormalities	occlusion	Occlusion of artery	2.62e-15	Increased	2.389	CSF2,TGFB1,TNFSF15,TNFRSF1A,THRA,MST1R,PDE5A,EIF4H,CRP,IFNAR1,PLG,MAPKAPK2,SAA1,STAT3,HMGB1,ADAMTS13,APOA5,LRP1,TAGLN,CXCL16,DOCK9,BDNF,F2,CCL5,KDR,CSMD1,CD14,F7,C5,SERPINA3,INS,ANGPTL3,EREG,CXCL8,GREM1,TNFRSF11B,ADGRF5,EPO,MMP3,APOB,APCS,NR3C1,MMP8,TNFSF10,RGS10,CD163,NOTCH3,PRCP,ENTPD1,MMP9,MMP12,SELE,TREM2,SERPINC1,APOM,CX3CL1,PROC,IL1R1,FLT3,STAT1,EIF4A3,IL33,FGFR3,GDF15,JAG1,PLAUR,ADAMTSL2,M…
Propensity matching: Brain damage vs T2LL	Cell-To-Cell Signaling and Interaction, Inflammatory Response	immune response	Immune response of macrophages	2.7e-15	Increased	2.667	MBL2,FCN1,CFB,IL15,CSF2,ATG5,FCGR1A,WNT5A,CSF2RA,SIRPB1,CAMP,TREM2,MAPKAPK2,CX3CL1,PROC,SLAMF7,SAA1,GRN,DEF6,HMGB1,STAT1,ISG15,SH3BP2,CLIC4,CD93,ELMO1,IL33,CD14,PLAUR,BIN1,ATG7,BECN1,EPO,CCL22,LTB4R,PRNP,GSN,NR3C1,APOA2,CSF1,CSF3,ABHD12,FAS
Propensity matching: Brain damage vs T2LL	Cellular Function and Maintenance	function	Function of antigen presenting cells	3.17e-15		-1.89	CSF2,LGMN,TGFB1,FCGR1A,TNFRSF1A,MST1R,IFNAR1,CD274,PLG,IL2RG,IL23A,GRN,STAT3,IL12B,DUSP4,LTB,CCL5,KDR,CD14,HSPB1,GSN,STAT6,IDUA,IL15,MMP9,DOK2,MMP12,FCER1A,TREM2,CX3CL1,STAT1,SH3BP2,PSAP,TRAF4,GDF15,PLAUR,GPNMB,MSR1,PDCD1,PARP1,LTB4R,PTGS2,CCL2,CSF1,NLRP1,F3,APOE,TNFRSF18
Propensity matching: Brain damage vs T2LL	Cellular Function and Maintenance, Hematological System Development and Function, Inflammatory Response	engulfment	Engulfment by macrophages	3.8e-15	Increased	3.018	MBL2,FCN1,CFB,CSF2,ATG5,FCGR1A,CSF2RA,SIRPB1,CAMP,TREM2,MAPKAPK2,CX3CL1,SLAMF7,SAA1,GRN,DEF6,HMGB1,STAT1,ISG15,SH3BP2,CLIC4,CD93,TREML2,IL33,CD14,PLAUR,BIN1,ATG7,BECN1,EPO,LTB4R,PRNP,GSN,CSF1,STAT6,CSF3,APOE,ABHD12,FAS
Propensity matching: Brain damage vs T2LL	Cell Death and Survival, Organismal Injury and Abnormalities, Skeletal and Muscular Disorders	cell death	Cell death of muscle cells	4.29e-15	Decreased	-2.498	DMPK,TGFB1,ATG5,TNFRSF1A,IL1R2,MAPKAPK2,TNFRSF10B,ZYX,FSTL3,INHBA,STAT3,HMGB1,ALDH1A1,ADAMTS13,TAGLN,ADAM12,NGF,BMP10,BAG3,PARK7,RAF1,NECTIN2,CTSG,ATG7,BECN1,CXCL8,HSPB1,EPO,GSN,NR3C1,NRP1,ADM,TNFSF10,SHH,BCL2L1,CSF3,FAS,NOTCH3,PRKAB2,CCN1,APAF1,MCL1,CAMK2D,CIRBP,CAMP,CBL,IL11,STAT1,KNG1,CCN4,PRKCZ,C1QTNF9,YWHAB,IL33,C1QTNF1,IGF2,TNFRSF10A,PARP1,TNFAIP3,NAMPT,MAP2K4,CSK,LEP,DAG1,ALDH1A3,SHC1
Propensity matching: Brain damage vs T2LL	Cell-To-Cell Signaling and Interaction, Cellular Function and Maintenance, Hematological System Development and Function	phagocytosis	Phagocytosis of myeloid cells	4.31e-15	Increased	3.073	FCN1,CDC42,CSF2,ATG5,FCGR1A,CRP,IFNAR1,MAPKAPK2,SLAMF7,SAA1,GRN,HMGB1,CD93,CD14,BIN1,ATG7,BECN1,EPO,PRNP,APCS,GSN,STAB2,CSF3,ABHD12,CD163,FAS,MBL2,CFB,IL15,CSF2RA,SIRPB1,STIM1,CAMP,TREM2,CX3CL1,DEF6,STAT1,ISG15,SH3BP2,CLIC4,IL33,PLEK,PLAUR,AHSA1,LTB4R,MGAT1,APOA2,CSF1,CEACAM3
Propensity matching: Brain damage vs T2LL	Cell-To-Cell Signaling and Interaction, Cellular Function and Maintenance, Inflammatory Response	phagocytosis	Phagocytosis of antigen presenting cells	7.31e-15	Increased	2.941	MBL2,FCN1,CFB,CSF2,ICOS,ATG5,FCGR1A,CSF2RA,SIRPB1,CAMP,TREM2,MAPKAPK2,TNFRSF10B,CX3CL1,SLAMF7,SAA1,GRN,DEF6,HMGB1,STAT1,ISG15,SH3BP2,CLIC4,CD93,IL33,CD14,PLAUR,BIN1,ATG7,BECN1,EPO,LTB4R,PRNP,GSN,APOA2,CSF1,CSF3,ABHD12,FAS
Propensity matching: Brain damage vs T2LL	Cellular Development, Cellular Growth and Proliferation, Connective Tissue Development and Function, Embryonic Development, Organismal Development, Skeletal and Muscular System Development and Function, Tissue Development	osteoclastogenesis	Osteoclastogenesis	1.33e-14	Increased	2.192	IL3,CSF2,LGMN,TGFB1,TNFRSF1A,PLG,NOTCH2,GDF11,TEK,CXCL11,IL23A,CD83,INHBA,STAT3,IL11,ADAM17,IL1R1,STAT1,ITCH,ADAM12,LAT,TNFRSF11A,IL33,NFATC4,EGFR,TNFRSF1B,JAG1,IGFBP2,GPNMB,CXCL8,IL7,TNFRSF11B,EPO,TNFAIP3,PTGS2,CCL2,CSF1,STAT6,ADM,TNFSF10,SHH,CXCL3
Propensity matching: Brain damage vs T2LL	Cellular Development, Cellular Growth and Proliferation, Connective Tissue Development and Function, Organismal Development, Tissue Development	development	Development of connective tissue cells	2.25e-14	Increased	2.832	CDC42,IL3,CSF2,TGFB1,LGMN,TNFRSF1A,SATB2,PLG,GDF11,TEK,CXCL11,IL23A,GRN,INHBA,STAT3,ALDH1A1,FRS2,ADAM12,LAT,TNFRSF11A,FNDC5,EGFR,TNFRSF1B,MED1,TIAM1,ROR2,CXCL8,TNFRSF11B,EPO,FBLN1,GSN,STAT6,ADM,TNFSF10,SHH,CXCL3,SULF2,NOTCH2,AXIN2,CD83,IL11,ADAM17,IL1R1,STAT1,ITCH,CDH11,IL33,FGFR3,NFATC4,JAG1,IGFBP2,GPNMB,IL7,PARP1,TNFAIP3,PTGS2,CCL2,CSF1
Propensity matching: Brain damage vs T2LL	Cell Death and Survival, Organismal Injury and Abnormalities	apoptosis	Apoptosis of neurons	2.25e-14	Decreased	-3.188	CDC42,LGMN,TGFB1,PPT1,PCDHGB4,TNFRSF1A,SMURF2,CD274,PLG,PCDHGB2,GRN,CRLF1,LRP1,NGF,BDNF,GPI,IL27RA,F2,ISL1,PARK7,CCL5,KDR,RCAN1,TNFRSF1B,GFRA1,ARHGAP1,SERPINA3,NOVA1,BECN1,NDUFS4,HSPB1,EPO,PRNP,CHL1,NR3C1,NRP1,GRID2,TNFSF10,FAM162A,ADCYAP1,STX8,BCL2L1,CSF3,FAS,MSH2,P4HB,AMIGO2,SEMA3E,APAF1,MMP9,MCL1,WNT5A,FAIM,PROC,GCH1,ADAM17,VTI1A,STAT1,YWHAB,FGFR3,NFATC4,HSD17B10,ITSN1,COL6A3,RPS3,PARP1,DLG4,T…
Propensity matching: Brain damage vs T2LL	Organismal Development	formation	Formation of vessel	6.17e-14	Increased	2.533	SNX17,CDC42,AKR1B1,SCGB3A1,CSF2,TGFB1,MMP9,PRLH,SELE,PLG,MAPKAPK2,NOTCH2,TEK,ESRRA,STAT3,HMGB1,PRL,LRP1,NCK1,IL33,EFNB2,EFNB1,CCL5,KDR,EPHB4,JAG1,PLAUR,ANG,ENG,PDE2A,ADAMTS1,CDH5,EPO,PARP1,NRP1,PTGS2,CCL2,RUNX3,TNFSF10,F3,APOE,FGF8
Propensity matching: Brain damage vs T2LL	Cardiovascular Disease, Organismal Injury and Abnormalities	atherosclerosis	Atherosclerosis	7.87e-14	Increased	2.402	CSF2,TGFB1,TNFSF15,TNFRSF1A,THRA,MST1R,PDE5A,EIF4H,CRP,PLG,MAPKAPK2,SAA1,STAT3,HMGB1,ADAMTS13,APOA5,LRP1,TAGLN,CXCL16,DOCK9,BDNF,F2,CCL5,KDR,CSMD1,CD14,F7,C5,INS,ANGPTL3,EREG,GREM1,TNFRSF11B,ADGRF5,MMP3,APOB,APCS,NR3C1,MMP8,TNFSF10,CD163,PRCP,ENTPD1,MMP9,MMP12,SELE,TREM2,SERPINC1,APOM,CX3CL1,PROC,IL1R1,FLT3,STAT1,EIF4A3,IL33,FGFR3,GDF15,PLAUR,MSR1,F5,CA13,PDCD1,COL18A1,IGF2,PARP1,MPZ,LTB4R,TNFAIP…
Propensity matching: Brain damage vs T2LL	Cell-To-Cell Signaling and Interaction, Cellular Function and Maintenance, Hematological System Development and Function, Inflammatory Response	phagocytosis	Phagocytosis by macrophages	1.6e-13	Increased	3.264	MBL2,FCN1,CFB,CSF2,ATG5,FCGR1A,CSF2RA,SIRPB1,CAMP,TREM2,MAPKAPK2,CX3CL1,SLAMF7,SAA1,GRN,DEF6,HMGB1,STAT1,ISG15,SH3BP2,CLIC4,CD93,IL33,CD14,PLAUR,BIN1,ATG7,BECN1,EPO,LTB4R,PRNP,GSN,CSF1,CSF3,ABHD12,FAS
Propensity matching: Brain damage vs T2LL	Cellular Function and Maintenance, Hematological System Development and Function	function	Function of macrophages	2.65e-13	Decreased	-2	CSF2,LGMN,DOK2,FCGR1A,TNFRSF1A,MMP12,MST1R,FCER1A,TREM2,IFNAR1,PLG,IL23A,GRN,STAT3,STAT1,SH3BP2,IL12B,PSAP,DUSP4,CCL5,GDF15,CD14,PLAUR,MSR1,PDCD1,HSPB1,PARP1,LTB4R,GSN,PTGS2,CCL2,CSF1,STAT6,NLRP1,F3,IDUA,APOE
Propensity matching: Brain damage vs T2LL	DNA Replication, Recombination, and Repair	synthesis	Synthesis of DNA	2.83e-13	Increased	2.593	CDC42,HSPA1A/HSPA1B,CSF2,TGFB1,TNFRSF1A,APOBEC3G,INHBC,MAPKAPK2,GRN,INHBA,STAT3,NGF,BDNF,F2,EGFR,CCL5,KDR,MED1,RAF1,CRIPTO,INS,EREG,CXCL8,GREM1,AMH,EPO,APOB,PRNP,STAT6,ADM,ALOX15B,TNFSF10,SHH,ADCYAP1,HTN3,BCL2L1,CSF3,FLT3LG,ENTPD1,CCN1,MCL1,MRE11,CBL,FBLN5,KNG1,PRL,BMP6,CRK,PRKCZ,C1QTNF9,IGFBP6,PLAUR,IGFBP2,CCN3,IGF2,IL7,PARP1,MAP2K4,PTGS2,CSF1,LEP,APOE,SH2D1A,SHC1,PLK1,CHEK1
Propensity matching: Brain damage vs T2LL	Cardiovascular Disease, Cell Death and Survival, Neurological Disease, Organismal Injury and Abnormalities, Skeletal and Muscular Disorders	necrosis	Necrosis of cardiac muscle	4.42e-13	Decreased	-2.561	CCN1,APAF1,MCL1,ATG5,CAMK2D,DES,IL1R2,CIRBP,CBL,MAPKAPK2,ZYX,FSTL3,INHBA,STAT3,STAT1,ALDH1A1,ADAMTS13,KNG1,CCN4,TAGLN,C1QTNF9,IL33,BMP10,C1QTNF1,BAG3,PARK7,RAF1,NECTIN2,CTSG,ATG7,BECN1,HSPB1,EPO,PARP1,TNFAIP3,NAMPT,GSN,MAP2K4,CSK,ADM,SHH,BCL2L1,CSF3,LEP,FAS,ALDH1A3
Propensity matching: Brain damage vs T2LL	Cardiovascular Disease, Cell Death and Survival, Neurological Disease, Organismal Injury and Abnormalities, Skeletal and Muscular Disorders	cell death	Cell death of cardiomyocytes	8.93e-13	Decreased	-2.457	CCN1,APAF1,MCL1,ATG5,CAMK2D,IL1R2,CIRBP,CBL,MAPKAPK2,ZYX,FSTL3,INHBA,STAT3,STAT1,ALDH1A1,ADAMTS13,KNG1,CCN4,TAGLN,C1QTNF9,IL33,BMP10,C1QTNF1,BAG3,PARK7,RAF1,NECTIN2,CTSG,ATG7,BECN1,HSPB1,EPO,PARP1,TNFAIP3,NAMPT,GSN,MAP2K4,CSK,ADM,SHH,BCL2L1,CSF3,LEP,FAS,ALDH1A3
Propensity matching: Brain damage vs T2LL	Cell Morphology, Tissue Development	tubulation	Tubulation of cells	1.08e-12	Increased	2.878	AMIGO2,IL3,CCN1,TGFB1,SULF2,WNT5A,MMP12,STIM1,PLG,MAPKAPK2,TGFBI,TEK,SAA1,INHBA,STAT3,PRL,CXCL1,CLIC4,IL33,EFNB2,KDR,RCAN1,RAF1,SEMA3B,PLAUR,BIN1,IGFBP2,ROR2,ENG,CDH5,CXCL8,TEAD4,EPO,PARP1,NRP1,RUNX3,LEP,YWHAZ
Propensity matching: Brain damage vs T2LL	Cell-To-Cell Signaling and Interaction, Hematological System Development and Function, Immune Cell Trafficking, Inflammatory Response	activation	Activation of innate lymphoid cells	2.15e-12		-1.833	FLT3LG,IL15,IL12A,CSF2,CD226,ICOS,TGFB1,PRKCQ,IL2RB,IFNA14,IFNA7,CD274,IL23A,FLT3,HMGB1,ULBP3,PRL,IL12B,KLRC4-KLRK1/KLRK1,IL33,IFNA4,IFNA10,CCL5,IL7,LTF,LTB4R,ULBP1,IFNW1,LEP,IFNA16,SH2D1A,IFNA6,IL12RB1
Propensity matching: Brain damage vs T2LL	Cellular Development, Cellular Growth and Proliferation, Hematological System Development and Function, Lymphoid Tissue Structure and Development	expansion	Expansion of lymphocytes	2.22e-12		-1.578	FLT3LG,LGALS9,CDC42,IL15,CSF2,ICOS,TGFB1,TNFRSF1A,IL2RB,CBL,IFNAR1,CD274,IL23A,STAT3,DEF6,FLT3,HMGB1,STAT1,IGHM,LAT,CTSD,CD86,IL33,IL27RA,TNFRSF1B,IFNL2,PDCD1,HAVCR2,IL7,PARP1,TNFAIP3,STAT6,SHH,BCL2L1,LEP,HNF4A,FAS,TNFRSF18,NOTCH3
Propensity matching: Brain damage vs T2LL	Cellular Function and Maintenance, Hematological System Development and Function	function	Function of T lymphocytes	5.62e-12	Decreased	-2.324	FLT3LG,IL15,TNFRSF14,IL12A,PPM1D,ICOS,TGFB1,MCL1,NEDD9,PRKCQ,SELE,CBL,IFNAR1,CD274,IL23A,STAT3,HMGB1,ARHGDIA,IGHM,IL12B,LAT,CD86,IL33,IL27RA,EGFR,CCL5,RCAN1,TAX1BP1,TNFSF14,ANG,PDCD1,PVRIG,HAVCR2,IL7,LAT2,MPZ,MMP3,STAT6,CTSC,TNFSF10,ADCYAP1,BCL2L1,LEP,TNFRSF18,SH2D1A
Propensity matching: Brain damage vs T2LL	Cellular Development, Hematological System Development and Function, Lymphoid Tissue Structure and Development	maturation	Maturation of T lymphocytes	8.05e-12		-1.835	IFNA10,IL15,ICOS,TGFB1,MED1,IFNA14,IFNA7,IL7,ADAM17,PRNP,MMP19,LCK,CSK,PTGS2,IFNW1,RUNX3,LAT,TNFRSF11A,IFNA16,IFNA6,SHC1,IL33,IFNA4
Propensity matching: Brain damage vs T2LL	Cell Death and Survival, Organismal Injury and Abnormalities	apoptosis	Apoptosis of connective tissue cells	1.01e-11	Decreased	-2.186	CDC42,TGFB1,FCGR1A,TNFRSF1A,PLG,ELK1,TNFRSF10B,ABL2,SAA1,STAT3,IL24,ADAM12,NGF,CTSD,DUSP4,EFNB2,EGFR,TNFRSF1B,CRKL,RAF1,ARHGAP1,FGA,ENG,INS,BECN1,CXCL8,LGALS4,TNFRSF11B,ADM,TNFSF10,BCL2L1,FAS,MSH2,APAF1,MMP9,MCL1,IL11,TFAM,PRL,SH3BP2,CLIC4,NFE2L1,TNFSF14,CCN3,TNFRSF10A,PARP1,GZMA,MAP2K4,CSF1,RUNX3,LEP,PLK1
Propensity matching: Brain damage vs T2LL	Cell-mediated Immune Response, Cellular Development, Cellular Function and Maintenance, Cellular Growth and Proliferation, Embryonic Development, Hematological System Development and Function, Hematopoiesis, Lymphoid Tissue Structure and Development, Organ Development, Organismal Development, Tissue Development	differentiation	Differentiation of Th1 cells	1.14e-11	Decreased	-2.038	IL15,IL12A,CSF2,ICOS,TGFB1,TNFSF15,PRKCQ,IL12RB2,IFNA14,IFNA7,CRP,IFNAR1,CD274,SLC3A2,HMGB1,STAT1,IL12B,CD86,IL27RA,IFNA4,IFNA10,STAT6,IFNW1,IFNA16,IFNA6,IL12RB1
Propensity matching: Brain damage vs T2LL	Cellular Function and Maintenance, Post-Translational Modification, Protein Degradation, Protein Synthesis	hydrolysis	Hydrolysis of protein	1.64e-11		-1.929	MBL2,FCN1,TMPRSS5,LGMN,MMP9,MMP12,PRKCQ,KLKB1,PLG,FCN2,ADAM17,CAPN3,SERPINA5,ADAMTS13,KNG1,CTSA,PAPPA2,CTSD,F2,SPINK5,XPNPEP1,PLAUR,ADAM19,FCN3,CTSG,MMP17,INS,KLK14,MMP3,USP25,MMP19,CNDP2,CTSB,CTSC,HGFAC,MMP8,SHH,FAP,DAG1,MMP1,PLK1
Propensity matching: Brain damage vs T2LL	Inflammatory Disease, Organismal Injury and Abnormalities	granuloma	Granuloma	2.55e-11	Decreased	-2.157	IL15,IL12A,TGFB1,MMP9,VCL,FCGR1A,TNFSF15,TNFRSF1A,WNT5A,MMP12,IL2RB,IL1R2,TREM2,IFNAR1,TGFBI,INHBA,STAT3,IL1R1,STAT1,LCK,IL12B,DYNLT3,CXCL16,CTSA,CTSD,CD86,CCL5,COL6A3,CD14,MSR1,PDCD1,CCL27,CXCL8,CMA1,POSTN,NR3C1,CTSB,CCL2,CSF1,CTSC,RUNX3,TNFSF10,IL5,APOE,FAP
Covariates: BMI categorical	Cancer, Organismal Injury and Abnormalities	non-hematological solid tumor	Non-hematological solid tumor	3.48e-64	Decreased	-2.475	EVA1C,VWA2,CLCNKB,TMEM9,ERBB4,XRCC1,NR3C2,GPD1,ALDOA,IL1R2,C8A,STX3,DNAJB2,NPPB,CRELD1,TXLNA,ADAM11,FRS2,SEMG2,IL1RL2,LEMD1,CST8,NPTN,SLITRK3,GABARAPL2,CHST2,SPOCK1,ATP1B2,NECTIN2,C6,SULT1E1,HECW1,ARMC10,ISLR2,LYZ,SOD2,FAM171A1,PAK6,GSN,GNLY,ADM,CALN1,TCTN2,ERBB3,LINGO3,TMCC3,LYN,TSPEAR,BTC,NUDT9,MXRA8,DMKN,MAGI2,RNPC3,GNPNAT1,LRIT3,VTI1A,CD177,MANSC1,DCN,FIBCD1,IGSF9B,ENO1,EFNA2,OLFM1,LRP11,BST1…
Covariates: BMI categorical	Cancer, Organismal Injury and Abnormalities	nonhematologic malignant neoplasm	Nonhematologic malignant neoplasm	3.36e-62	Decreased	-2.571	EVA1C,VWA2,CLCNKB,TMEM9,ERBB4,XRCC1,NR3C2,GPD1,ALDOA,IL1R2,C8A,STX3,DNAJB2,NPPB,CRELD1,TXLNA,ADAM11,FRS2,SEMG2,IL1RL2,LEMD1,CST8,NPTN,SLITRK3,GABARAPL2,CHST2,SPOCK1,ATP1B2,NECTIN2,C6,SULT1E1,HECW1,ARMC10,ISLR2,LYZ,SOD2,FAM171A1,PAK6,GSN,GNLY,ADM,CALN1,TCTN2,ERBB3,LINGO3,TMCC3,LYN,TSPEAR,BTC,NUDT9,MXRA8,DMKN,MAGI2,RNPC3,GNPNAT1,LRIT3,VTI1A,CD177,MANSC1,DCN,FIBCD1,IGSF9B,ENO1,EFNA2,OLFM1,LRP11,BST1…
Covariates: BMI categorical	Cancer, Organismal Injury and Abnormalities	neoplasia	Epithelial neoplasm	3.41e-61		-1.45	EVA1C,VWA2,CLCNKB,TMEM9,ERBB4,XRCC1,NR3C2,GPD1,ALDOA,IL1R2,C8A,STX3,DNAJB2,NPPB,CRELD1,TXLNA,ADAM11,FRS2,SEMG2,IL1RL2,CST8,NPTN,SLITRK3,GABARAPL2,CHST2,SPOCK1,ATP1B2,NECTIN2,C6,SULT1E1,HECW1,ARMC10,ISLR2,LYZ,SOD2,FAM171A1,PAK6,GSN,GNLY,ADM,CALN1,TCTN2,ERBB3,LINGO3,TMCC3,LYN,TSPEAR,BTC,NUDT9,MXRA8,DMKN,MAGI2,RNPC3,GNPNAT1,LRIT3,VTI1A,CD177,MANSC1,DCN,FIBCD1,IGSF9B,ENO1,EFNA2,OLFM1,LRP11,BST1,NAGPA…
Covariates: BMI categorical	Cancer, Organismal Injury and Abnormalities	non-melanoma solid tumor	Non-melanoma solid tumor	1.14e-59		-1.527	EVA1C,VWA2,CLCNKB,TMEM9,ERBB4,XRCC1,NR3C2,GPD1,ALDOA,IL1R2,C8A,STX3,DNAJB2,NPPB,CRELD1,TXLNA,ADAM11,FRS2,SEMG2,IL1RL2,CST8,NPTN,SLITRK3,GABARAPL2,CHST2,SPOCK1,ATP1B2,NECTIN2,C6,SULT1E1,HECW1,ARMC10,ISLR2,LYZ,SOD2,FAM171A1,PAK6,GSN,GNLY,ADM,CALN1,TCTN2,ERBB3,LINGO3,TMCC3,LYN,TSPEAR,BTC,NUDT9,MXRA8,DMKN,MAGI2,RNPC3,GNPNAT1,LRIT3,VTI1A,CD177,MANSC1,DCN,FIBCD1,IGSF9B,ENO1,EFNA2,OLFM1,LRP11,BST1,NAGPA…
Covariates: BMI categorical	Cancer, Organismal Injury and Abnormalities	carcinoma	Carcinoma	1.62e-59		-1.641	EVA1C,VWA2,CLCNKB,TMEM9,ERBB4,XRCC1,NR3C2,GPD1,ALDOA,IL1R2,C8A,STX3,DNAJB2,NPPB,CRELD1,TXLNA,ADAM11,FRS2,SEMG2,IL1RL2,CST8,NPTN,SLITRK3,GABARAPL2,CHST2,SPOCK1,ATP1B2,NECTIN2,C6,SULT1E1,HECW1,ARMC10,ISLR2,LYZ,SOD2,FAM171A1,PAK6,GSN,GNLY,ADM,CALN1,TCTN2,ERBB3,LINGO3,TMCC3,LYN,TSPEAR,BTC,NUDT9,MXRA8,DMKN,MAGI2,RNPC3,GNPNAT1,LRIT3,VTI1A,CD177,MANSC1,DCN,FIBCD1,IGSF9B,ENO1,EFNA2,OLFM1,LRP11,BST1,NAGPA…
Covariates: BMI categorical	Cancer, Organismal Injury and Abnormalities	extracranial solid tumor	Extracranial solid tumor	1.79e-59	Decreased	-3.231	EVA1C,VWA2,CLCNKB,TMEM9,ERBB4,XRCC1,NR3C2,GPD1,ALDOA,IL1R2,C8A,STX3,DNAJB2,NPPB,CRELD1,TXLNA,ADAM11,FRS2,SEMG2,IL1RL2,LEMD1,CST8,NPTN,SLITRK3,GABARAPL2,CHST2,SPOCK1,ATP1B2,NECTIN2,C6,SULT1E1,HECW1,ARMC10,ISLR2,LYZ,SOD2,FAM171A1,PAK6,GSN,GNLY,ADM,CALN1,TCTN2,ERBB3,LINGO3,TMCC3,LYN,TSPEAR,BTC,NUDT9,MXRA8,DMKN,MAGI2,RNPC3,GNPNAT1,LRIT3,VTI1A,CD177,MANSC1,DCN,FIBCD1,IGSF9B,ENO1,EFNA2,OLFM1,LRP11,BST1…
Covariates: BMI categorical	Cancer, Organismal Injury and Abnormalities	solid tumor	Solid tumor	8e-58	Decreased	-3.844	EVA1C,VWA2,CLCNKB,TMEM9,ERBB4,XRCC1,NR3C2,GPD1,ALDOA,IL1R2,C8A,STX3,DNAJB2,NPPB,CRELD1,TXLNA,ADAM11,FRS2,SEMG2,IL1RL2,LEMD1,CST8,NPTN,SLITRK3,GABARAPL2,CHST2,SPOCK1,ATP1B2,NECTIN2,C6,SULT1E1,HECW1,ARMC10,ISLR2,LYZ,SOD2,FAM171A1,PAK6,GSN,GNLY,ADM,CALN1,TCTN2,ERBB3,LINGO3,TMCC3,LYN,TSPEAR,BTC,NUDT9,MXRA8,DMKN,MAGI2,RNPC3,GNPNAT1,LRIT3,VTI1A,CD177,MANSC1,DCN,FIBCD1,IGSF9B,ENO1,EFNA2,OLFM1,LRP11,BST1…
Covariates: BMI categorical	Cancer, Organismal Injury and Abnormalities	malignant solid tumor	Malignant solid tumor	1.97e-57	Decreased	-3.53	EVA1C,VWA2,CLCNKB,TMEM9,ERBB4,XRCC1,NR3C2,GPD1,ALDOA,IL1R2,C8A,STX3,DNAJB2,NPPB,CRELD1,TXLNA,ADAM11,FRS2,SEMG2,IL1RL2,LEMD1,CST8,NPTN,SLITRK3,GABARAPL2,CHST2,SPOCK1,ATP1B2,NECTIN2,C6,SULT1E1,HECW1,ARMC10,ISLR2,LYZ,SOD2,FAM171A1,PAK6,GSN,GNLY,ADM,CALN1,TCTN2,ERBB3,LINGO3,TMCC3,LYN,TSPEAR,BTC,NUDT9,MXRA8,DMKN,MAGI2,RNPC3,GNPNAT1,LRIT3,VTI1A,CD177,MANSC1,DCN,FIBCD1,IGSF9B,ENO1,EFNA2,OLFM1,LRP11,BST1…
Covariates: BMI categorical	Cancer, Organismal Injury and Abnormalities	cancer	Cancer	4.32e-57	Decreased	-3.729	EVA1C,VWA2,CLCNKB,TMEM9,ERBB4,XRCC1,NR3C2,GPD1,ALDOA,IL1R2,C8A,STX3,DNAJB2,NPPB,CRELD1,TXLNA,ADAM11,FRS2,SEMG2,IL1RL2,LEMD1,CST8,NPTN,SLITRK3,GABARAPL2,CHST2,SPOCK1,ATP1B2,NECTIN2,C6,SULT1E1,HECW1,ARMC10,ISLR2,LYZ,SOD2,FAM171A1,PAK6,GSN,GNLY,ADM,CALN1,TCTN2,ERBB3,LINGO3,TMCC3,LYN,TSPEAR,BTC,NUDT9,MXRA8,DMKN,MAGI2,RNPC3,GNPNAT1,LRIT3,VTI1A,CD177,MANSC1,DCN,FIBCD1,IGSF9B,ENO1,EFNA2,OLFM1,LRP11,BST1…
Covariates: BMI categorical	Cancer, Organismal Injury and Abnormalities	non-central nervous system malignant neoplasm	Non-central nervous system malignant neoplasm	1.19e-56	Decreased	-2.579	EVA1C,VWA2,CLCNKB,TMEM9,ERBB4,XRCC1,NR3C2,GPD1,ALDOA,IL1R2,C8A,STX3,DNAJB2,NPPB,CRELD1,TXLNA,ADAM11,FRS2,SEMG2,IL1RL2,LEMD1,CST8,NPTN,SLITRK3,GABARAPL2,CHST2,SPOCK1,ATP1B2,NECTIN2,C6,SULT1E1,HECW1,ARMC10,ISLR2,LYZ,SOD2,FAM171A1,PAK6,GSN,GNLY,ADM,CALN1,TCTN2,ERBB3,LINGO3,TMCC3,LYN,TSPEAR,BTC,NUDT9,MXRA8,DMKN,MAGI2,RNPC3,GNPNAT1,LRIT3,VTI1A,CD177,MANSC1,DCN,FIBCD1,IGSF9B,ENO1,EFNA2,OLFM1,LRP11,BST1…
Covariates: BMI categorical	Cancer, Organismal Injury and Abnormalities	abdominal cancer	Abdominal cancer	1.17e-42		-1.925	EVA1C,VWA2,CLCNKB,TMEM9,ERBB4,XRCC1,NR3C2,GPD1,ALDOA,IL1R2,C8A,STX3,DNAJB2,NPPB,CRELD1,TXLNA,ADAM11,FRS2,SEMG2,IL1RL2,CST8,NPTN,SLITRK3,GABARAPL2,CHST2,SPOCK1,ATP1B2,C6,SULT1E1,HECW1,ARMC10,ISLR2,LYZ,SOD2,FAM171A1,PAK6,GSN,GNLY,ADM,CALN1,TCTN2,ERBB3,LINGO3,TMCC3,LYN,TSPEAR,NUDT9,MXRA8,DMKN,MAGI2,RNPC3,GNPNAT1,LRIT3,CD177,MANSC1,DCN,FIBCD1,IGSF9B,ENO1,OLFM1,BST1,NAGPA,CD58,FSTL4,IL11RA,MTPAP,LIFR,…
Covariates: BMI categorical	Cancer, Organismal Injury and Abnormalities	extrapancreatic malignant tumor	Extrapancreatic malignant tumor	1.65e-42		-1.809	EVA1C,VWA2,CLCNKB,TMEM9,ERBB4,XRCC1,NR3C2,GPD1,ALDOA,IL1R2,C8A,STX3,DNAJB2,NPPB,CRELD1,TXLNA,ADAM11,FRS2,SEMG2,IL1RL2,CST8,NPTN,SLITRK3,GABARAPL2,CHST2,SPOCK1,ATP1B2,NECTIN2,C6,SULT1E1,HECW1,ARMC10,ISLR2,LYZ,SOD2,FAM171A1,PAK6,GSN,GNLY,ADM,CALN1,TCTN2,ERBB3,LINGO3,TMCC3,LYN,TSPEAR,BTC,NUDT9,MXRA8,DMKN,MAGI2,RNPC3,GNPNAT1,LRIT3,VTI1A,CD177,MANSC1,DCN,FIBCD1,IGSF9B,ENO1,OLFM1,BST1,NAGPA,CD58,FSTL4,…
Covariates: BMI categorical	Cellular Movement	cell movement	Cell movement of blood cells	1.85e-42		-0.654	AKR1B1,CCL18,TNFRSF1A,FOXM1,NR3C2,IL1R2,CNP,CYTL1,IFNAR1,CD274,NPPB,TYRO3,C2,ECM1,TPT1,TNC,LRP1,RIPK2,POMC,UMOD,FNDC5,CHST2,EFNB1,ALCAM,KDR,APOD,CFHR1,TNFRSF21,TIAM1,FGA,C6,SULT1E1,PPBP,TNFRSF11B,LYZ,SOD2,EPO,APOB,GSN,GNLY,IL1A,ADM,CSF3,ADCYAP1,FAS,BID,YWHAZ,REG3A,LYN,SERPINB1,ST3GAL6,GPLD1,PGLYRP1,GALNT1,DLK1,STIM1,SUMO3,ITGB7,GLO1,CD177,PTPN11,ITGB1,ISG15,DCN,YBX1,TREML2,TAC1,BST1,NOTCH1,CD58,N…
Covariates: BMI categorical	Cellular Movement	migration	Migration of blood cells	2.99e-42		-0.648	CCL18,TNFRSF1A,FOXM1,NR3C2,IL1R2,CNP,CYTL1,IFNAR1,CD274,NPPB,TYRO3,C2,ECM1,TPT1,TNC,LRP1,RIPK2,POMC,UMOD,FNDC5,CHST2,EFNB1,ALCAM,KDR,APOD,CFHR1,TNFRSF21,TIAM1,FGA,C6,SULT1E1,PPBP,TNFRSF11B,LYZ,SOD2,EPO,APOB,GSN,GNLY,IL1A,ADM,CSF3,ADCYAP1,FAS,BID,YWHAZ,REG3A,LYN,SERPINB1,ST3GAL6,GPLD1,PGLYRP1,GALNT1,DLK1,STIM1,SUMO3,ITGB7,GLO1,CD177,PTPN11,ITGB1,ISG15,DCN,YBX1,TREML2,TAC1,BST1,NOTCH1,CD58,NR4A1,PL…
Covariates: BMI categorical	Cellular Movement, Immune Cell Trafficking	migration	Leukocyte migration	3.71e-41		-0.578	CCL18,TNFRSF1A,FOXM1,NR3C2,IL1R2,CNP,CYTL1,IFNAR1,CD274,NPPB,TYRO3,C2,ECM1,TPT1,TNC,LRP1,RIPK2,POMC,UMOD,FNDC5,CHST2,EFNB1,ALCAM,KDR,APOD,CFHR1,TNFRSF21,TIAM1,FGA,C6,SULT1E1,PPBP,TNFRSF11B,LYZ,SOD2,EPO,APOB,GSN,GNLY,IL1A,ADM,CSF3,ADCYAP1,FAS,BID,YWHAZ,REG3A,LYN,SERPINB1,ST3GAL6,PGLYRP1,GALNT1,DLK1,STIM1,SUMO3,ITGB7,GLO1,CD177,PTPN11,ITGB1,ISG15,DCN,YBX1,TREML2,TAC1,BST1,NOTCH1,CD58,NR4A1,PLAUR,IL…
Covariates: BMI categorical	Cancer, Organismal Injury and Abnormalities	adenocarcinoma	Adenocarcinoma	4.28e-39	Decreased	-2.113	EVA1C,VWA2,CLCNKB,TMEM9,ERBB4,XRCC1,NR3C2,GPD1,ALDOA,IL1R2,C8A,STX3,DNAJB2,NPPB,CRELD1,TXLNA,ADAM11,FRS2,SEMG2,IL1RL2,CST8,NPTN,SLITRK3,GABARAPL2,CHST2,SPOCK1,ATP1B2,C6,SULT1E1,HECW1,ARMC10,ISLR2,LYZ,SOD2,FAM171A1,PAK6,GSN,GNLY,ADM,CALN1,TCTN2,ERBB3,LINGO3,TMCC3,LYN,TSPEAR,BTC,NUDT9,MXRA8,DMKN,MAGI2,RNPC3,GNPNAT1,LRIT3,CD177,MANSC1,DCN,FIBCD1,IGSF9B,ENO1,OLFM1,BST1,NAGPA,CD58,FSTL4,IL11RA,MTPAP,L…
Covariates: BMI categorical	Cancer, Organismal Injury and Abnormalities	generation	Generation of tumor	1.1e-38		-1.827	VWA2,CLCNKB,TMEM9,ERBB4,XRCC1,NR3C2,GPD1,ALDOA,IL1R2,C8A,STX3,DNAJB2,CRELD1,TXLNA,ADAM11,FRS2,SEMG2,IL1RL2,NPTN,SLITRK3,GABARAPL2,CHST2,SPOCK1,ATP1B2,NECTIN2,C6,SULT1E1,HECW1,ARMC10,ISLR2,LYZ,SOD2,FAM171A1,PAK6,GSN,GNLY,ADM,CALN1,TCTN2,ERBB3,LINGO3,LYN,TSPEAR,BTC,NUDT9,MXRA8,DMKN,MAGI2,RNPC3,GNPNAT1,LRIT3,VTI1A,DCN,FIBCD1,IGSF9B,ENO1,OLFM1,BST1,NAGPA,CD58,FSTL4,IL11RA,LIFR,NRXN1,ARMC5,IL7,ARRDC3,…
Covariates: BMI categorical	Cancer, Organismal Injury and Abnormalities	abdominal adenocarcinoma	Abdominal adenocarcinoma	8.78e-38		-1.53	EVA1C,VWA2,CLCNKB,TMEM9,ERBB4,XRCC1,NR3C2,GPD1,ALDOA,IL1R2,C8A,STX3,DNAJB2,NPPB,CRELD1,TXLNA,ADAM11,FRS2,SEMG2,IL1RL2,CST8,NPTN,SLITRK3,GABARAPL2,CHST2,SPOCK1,ATP1B2,C6,SULT1E1,HECW1,ARMC10,ISLR2,LYZ,SOD2,FAM171A1,PAK6,GSN,GNLY,ADM,CALN1,TCTN2,ERBB3,LINGO3,TMCC3,LYN,TSPEAR,NUDT9,MXRA8,DMKN,MAGI2,RNPC3,GNPNAT1,LRIT3,CD177,MANSC1,DCN,FIBCD1,IGSF9B,OLFM1,BST1,NAGPA,CD58,FSTL4,IL11RA,MTPAP,LIFR,NRXN1…
Covariates: BMI categorical	Cellular Movement, Hematological System Development and Function, Immune Cell Trafficking	cell movement	Cell movement of leukocytes	2.59e-36		-0.388	CCL18,TNFRSF1A,FOXM1,NR3C2,IL1R2,CNP,CYTL1,IFNAR1,CD274,NPPB,TYRO3,C2,ECM1,TNC,LRP1,RIPK2,POMC,UMOD,FNDC5,CHST2,EFNB1,ALCAM,KDR,APOD,CFHR1,TNFRSF21,TIAM1,FGA,C6,SULT1E1,PPBP,TNFRSF11B,SOD2,EPO,GSN,GNLY,IL1A,ADM,CSF3,ADCYAP1,FAS,BID,YWHAZ,REG3A,LYN,SERPINB1,PGLYRP1,GALNT1,DLK1,STIM1,SUMO3,ITGB7,GLO1,CD177,PTPN11,ITGB1,ISG15,DCN,YBX1,TREML2,TAC1,BST1,NOTCH1,CD58,NR4A1,PLAUR,IL11RA,PTPRJ,IL7,VIP,VTN…
Covariates: BMI categorical	Cancer, Gastrointestinal Disease, Organismal Injury and Abnormalities	gastrointestinal tract cancer	Gastrointestinal tract cancer	8.7e-31		-1.884	EVA1C,VWA2,CLCNKB,TMEM9,ERBB4,XRCC1,NR3C2,GPD1,ALDOA,IL1R2,C8A,STX3,DNAJB2,NPPB,CRELD1,TXLNA,ADAM11,FRS2,SEMG2,IL1RL2,CST8,NPTN,SLITRK3,CHST2,SPOCK1,ATP1B2,NECTIN2,C6,SULT1E1,HECW1,ARMC10,ISLR2,LYZ,SOD2,FAM171A1,PAK6,GSN,GNLY,CALN1,TCTN2,ERBB3,LINGO3,TMCC3,LYN,TSPEAR,NUDT9,MXRA8,DMKN,MAGI2,RNPC3,GNPNAT1,LRIT3,CD177,MANSC1,DCN,FIBCD1,IGSF9B,ENO1,OLFM1,BST1,NAGPA,CD58,FSTL4,IL11RA,MTPAP,LIFR,NRXN1,…
Covariates: BMI categorical	Inflammatory Response	inflammatory response	Inflammatory response	3.99e-30		0.297	CCL18,TNFRSF1A,NR3C2,VSIR,CYTL1,IFNAR1,CD274,NPPB,TYRO3,ECM1,IL1RL2,TNC,LRP1,RIPK2,TNFRSF11A,POMC,UMOD,EFNB1,KDR,TIAM1,C6,PPBP,LYZ,EPO,GSN,GNLY,IL1A,ADM,CSF3,FAS,BID,REG3A,LYN,SERPINB1,ACHE,TMEM106B,KERA,PGLYRP1,KLKB1,STIM1,SUMO3,ITGB7,TPST1,PTPN11,ITGB1,ISG15,SEMA7A,TREML2,TAC1,BST1,NOTCH1,NR4A1,PLAUR,ART3,PTPRJ,IL7,VIP,VTN,MMP19,NPW,CXCL13,CSF1,LEP,AXL,PRKCG,CXCL9,CDC42,TGFB1,IFNGR2,MUC1,CRP,TE…
Covariates: BMI categorical	Cancer, Gastrointestinal Disease, Organismal Injury and Abnormalities	intestinal cancer	Intestinal cancer	3.42e-27	Decreased	-3.212	EVA1C,VWA2,CLCNKB,TMEM9,ERBB4,XRCC1,NR3C2,GPD1,ALDOA,IL1R2,C8A,STX3,DNAJB2,CRELD1,TXLNA,ADAM11,FRS2,SEMG2,IL1RL2,CST8,NPTN,SLITRK3,CHST2,SPOCK1,ATP1B2,C6,SULT1E1,HECW1,ARMC10,ISLR2,SOD2,FAM171A1,PAK6,GSN,CALN1,TCTN2,ERBB3,LINGO3,TMCC3,LYN,TSPEAR,MXRA8,DMKN,MAGI2,RNPC3,GNPNAT1,LRIT3,CD177,MANSC1,DCN,FIBCD1,IGSF9B,ENO1,OLFM1,BST1,NAGPA,CD58,FSTL4,IL11RA,MTPAP,LIFR,NRXN1,ARMC5,ARRDC3,NCAM1,SLITRK4,Q…
Covariates: BMI categorical	Cancer, Gastrointestinal Disease, Organismal Injury and Abnormalities	malignant neoplasm of large intestine	Malignant neoplasm of large intestine	4.86e-27	Decreased	-3.212	EVA1C,VWA2,CLCNKB,TMEM9,ERBB4,XRCC1,NR3C2,GPD1,ALDOA,IL1R2,C8A,STX3,DNAJB2,CRELD1,TXLNA,ADAM11,FRS2,SEMG2,IL1RL2,CST8,NPTN,SLITRK3,CHST2,SPOCK1,ATP1B2,C6,SULT1E1,HECW1,ARMC10,ISLR2,SOD2,FAM171A1,PAK6,GSN,CALN1,TCTN2,ERBB3,LINGO3,TMCC3,LYN,TSPEAR,MXRA8,DMKN,MAGI2,RNPC3,GNPNAT1,LRIT3,CD177,MANSC1,DCN,FIBCD1,IGSF9B,ENO1,OLFM1,BST1,NAGPA,CD58,FSTL4,IL11RA,MTPAP,LIFR,NRXN1,ARMC5,ARRDC3,NCAM1,SLITRK4,Q…
Covariates: BMI categorical	Cellular Movement, Hematological System Development and Function, Immune Cell Trafficking, Inflammatory Response	cell movement	Cell movement of phagocytes	7.21e-27		-0.295	TNFRSF1A,NR3C2,IL1R2,CNP,CYTL1,CD274,NPPB,C2,TNC,LRP1,UMOD,EFNB1,ALCAM,KDR,CFHR1,TNFRSF21,FGA,C6,SULT1E1,PPBP,SOD2,EPO,GSN,GNLY,IL1A,ADM,CSF3,ADCYAP1,FAS,BID,REG3A,LYN,SERPINB1,DLK1,STIM1,GLO1,CD177,PTPN11,ITGB1,ISG15,YBX1,TREML2,TAC1,BST1,CD58,PLAUR,IL11RA,PTPRJ,VIP,VTN,CXCL13,CSF1,LEP,AXL,CXCL9,CDC42,TGFB1,ATG5,CRP,SAA1,IFNGR1,CXCL16,VWF,NGF,F2,EGFR,IL32,FABP4,CCL5,CD14,ANXA2,GHRL,BMPR2,NMU,CD3…
Covariates: BMI categorical	Cancer, Gastrointestinal Disease, Organismal Injury and Abnormalities	intestinal tumor	Intestinal tumor	8.93e-27	Decreased	-2.165	EVA1C,VWA2,CLCNKB,TMEM9,ERBB4,XRCC1,NR3C2,GPD1,ALDOA,IL1R2,C8A,STX3,DNAJB2,CRELD1,TXLNA,ADAM11,FRS2,SEMG2,IL1RL2,CST8,NPTN,SLITRK3,CHST2,SPOCK1,ATP1B2,C6,SULT1E1,HECW1,ARMC10,ISLR2,SOD2,FAM171A1,PAK6,GSN,CALN1,TCTN2,ERBB3,LINGO3,TMCC3,LYN,TSPEAR,MXRA8,DMKN,MAGI2,RNPC3,GNPNAT1,LRIT3,CD177,MANSC1,DCN,FIBCD1,IGSF9B,ENO1,OLFM1,BST1,NAGPA,CD58,FSTL4,IL11RA,MTPAP,LIFR,NRXN1,ARMC5,ARRDC3,NCAM1,SLITRK4,Q…
Covariates: BMI categorical	Cancer, Gastrointestinal Disease, Organismal Injury and Abnormalities	large intestine neoplasm	Large intestine neoplasm	9.49e-27	Decreased	-2.729	EVA1C,VWA2,CLCNKB,TMEM9,ERBB4,XRCC1,NR3C2,GPD1,ALDOA,IL1R2,C8A,STX3,DNAJB2,CRELD1,TXLNA,ADAM11,FRS2,SEMG2,IL1RL2,CST8,NPTN,SLITRK3,CHST2,SPOCK1,ATP1B2,C6,SULT1E1,HECW1,ARMC10,ISLR2,SOD2,FAM171A1,PAK6,GSN,CALN1,TCTN2,ERBB3,LINGO3,TMCC3,LYN,TSPEAR,MXRA8,DMKN,MAGI2,RNPC3,GNPNAT1,LRIT3,CD177,MANSC1,DCN,FIBCD1,IGSF9B,ENO1,OLFM1,BST1,NAGPA,CD58,FSTL4,IL11RA,MTPAP,LIFR,NRXN1,ARMC5,ARRDC3,NCAM1,SLITRK4,Q…
Covariates: BMI categorical	Cellular Movement	cell movement	Cell movement of myeloid cells	1.02e-26		-0.355	TNFRSF1A,NR3C2,IL1R2,CNP,CYTL1,CD274,NPPB,C2,TNC,LRP1,POMC,UMOD,EFNB1,KDR,CFHR1,TNFRSF21,FGA,C6,SULT1E1,PPBP,SOD2,EPO,GSN,GNLY,IL1A,ADM,CSF3,ADCYAP1,FAS,BID,REG3A,LYN,SERPINB1,DLK1,STIM1,GLO1,CD177,PTPN11,ITGB1,ISG15,YBX1,TREML2,TAC1,BST1,NR4A1,PLAUR,PTPRJ,VIP,VTN,CSF1,LEP,CXCL9,CDC42,TGFB1,ATG5,CRP,SAA1,IFNGR1,CXCL16,VWF,NGF,F2,EGFR,IL32,FABP4,CCL5,CD14,ANXA2,GHRL,BMPR2,NMU,CD36,LTF,APCS,TAFA4,C…
Covariates: BMI categorical	Organismal Injury and Abnormalities	soft tissue lesion	Soft tissue lesion	9.62e-26	Decreased	-2.467	VWA2,CLCNKB,ERBB4,XRCC1,NR3C2,C8A,STX3,CRELD1,TXLNA,ADAM11,SEMG2,IL1RL2,SLITRK3,NPTN,CHST2,SPOCK1,ATP1B2,NECTIN2,C6,HECW1,ISLR2,SOD2,FAM171A1,PAK6,GSN,ADM,CALN1,ERBB3,LINGO3,TMCC3,LYN,TSPEAR,BTC,NUDT9,DMKN,MAGI2,RNPC3,GNPNAT1,LRIT3,VTI1A,MANSC1,DCN,FIBCD1,IGSF9B,EFNA2,OLFM1,LRP11,BST1,NAGPA,CD58,FSTL4,LIFR,NRXN1,ARMC5,IL7,NCAM1,SLITRK4,GZMA,TACO1,ISM1,ADAMTSL1,EHF,SAA1,CPM,CDKN2D,FLRT3,FUT8,EFNA3…
Covariates: BMI categorical	Gastrointestinal Disease, Organismal Injury and Abnormalities	colorectal lesion	Colorectal lesion	4.75e-24	Decreased	-2.056	VWA2,CLCNKB,TMEM9,ERBB4,XRCC1,NR3C2,ALDOA,DNAJB2,CRELD1,TXLNA,ADAM11,FRS2,SEMG2,SLITRK3,CHST2,ATP1B2,SULT1E1,HECW1,ARMC10,ISLR2,SOD2,FAM171A1,GSN,CALN1,ERBB3,LINGO3,LYN,TSPEAR,MXRA8,DMKN,MAGI2,RNPC3,GNPNAT1,LRIT3,CD177,DCN,IGSF9B,ENO1,OLFM1,BST1,NAGPA,CD58,FSTL4,IL11RA,LIFR,NRXN1,ARMC5,NCAM1,SLITRK4,QPCTL,ISM1,INSL4,FLRT3,DOCK9,BMPR1A,UBB,CD55,TEPSIN,FGF1,PAPPA,PLXNC1,ALKBH5,HPGDS,IL27,C1QL1,SMYD…
Covariates: BMI categorical	Cancer, Organismal Injury and Abnormalities	breast or colorectal cancer	Breast or colorectal cancer	4.86e-24	Decreased	-3.764	VWA2,CLCNKB,ERBB4,XRCC1,NR3C2,ALDOA,IL1R2,STX3,DNAJB2,NPPB,CRELD1,TXLNA,ADAM11,FRS2,SEMG2,SLITRK3,GABARAPL2,CHST2,SPOCK1,ATP1B2,NECTIN2,SULT1E1,HECW1,ARMC10,ISLR2,SOD2,FAM171A1,GSN,CALN1,TCTN2,ERBB3,LINGO3,LYN,TSPEAR,MXRA8,DMKN,MAGI2,RNPC3,GNPNAT1,LRIT3,CD177,DCN,IGSF9B,ENO1,OLFM1,BST1,NAGPA,CD58,FSTL4,IL11RA,MTPAP,LIFR,NRXN1,ARMC5,MAP1LC3B,NCAM1,SLITRK4,QPCTL,ISM1,INSL4,TAFA1,SAA1,CPM,FLRT3,RCAN…
Covariates: BMI categorical	Cancer, Gastrointestinal Disease, Organismal Injury and Abnormalities	colorectal cancer	Colorectal cancer	7.33e-24	Decreased	-3.212	VWA2,CLCNKB,ERBB4,XRCC1,NR3C2,ALDOA,DNAJB2,CRELD1,TXLNA,ADAM11,FRS2,SEMG2,SLITRK3,CHST2,ATP1B2,SULT1E1,HECW1,ARMC10,ISLR2,SOD2,FAM171A1,GSN,CALN1,ERBB3,LINGO3,LYN,TSPEAR,MXRA8,DMKN,MAGI2,RNPC3,GNPNAT1,LRIT3,DCN,IGSF9B,ENO1,OLFM1,BST1,NAGPA,CD58,FSTL4,IL11RA,LIFR,NRXN1,ARMC5,NCAM1,SLITRK4,QPCTL,ISM1,INSL4,FLRT3,BMPR1A,UBB,TEPSIN,FGF1,PAPPA,PLXNC1,ALKBH5,HPGDS,IL27,C1QL1,SMYD2,XRCC6,SDHAF2,NRG3,GRB…
Covariates: BMI categorical	Cancer, Gastrointestinal Disease, Organismal Injury and Abnormalities	colorectal neoplasia	Colorectal tumor	8.46e-24	Decreased	-2.729	VWA2,CLCNKB,TMEM9,ERBB4,XRCC1,NR3C2,ALDOA,DNAJB2,CRELD1,TXLNA,ADAM11,FRS2,SEMG2,SLITRK3,CHST2,ATP1B2,SULT1E1,HECW1,ARMC10,ISLR2,SOD2,FAM171A1,GSN,CALN1,ERBB3,LINGO3,LYN,TSPEAR,MXRA8,DMKN,MAGI2,RNPC3,GNPNAT1,LRIT3,CD177,DCN,IGSF9B,ENO1,OLFM1,BST1,NAGPA,CD58,FSTL4,IL11RA,LIFR,NRXN1,ARMC5,NCAM1,SLITRK4,QPCTL,ISM1,INSL4,FLRT3,DOCK9,BMPR1A,UBB,TEPSIN,FGF1,PAPPA,PLXNC1,ALKBH5,HPGDS,IL27,C1QL1,SMYD2,XRC…
Covariates: BMI categorical	Inflammatory Response	immune response	Immune response of cells	1.1e-22		0.087	IRF1,CDC42,TGFB1,FABP3,ATG5,XRCC1,LILRB1,TNFRSF1A,KLK3,MUC1,CRP,IFNAR1,CD274,TNFRSF10B,TYRO3,SAA1,IFNGR1,C2,LILRB2,IGHA2,LRP1,VWF,F2,IL18R1,KLRF1,CD14,CLTC,RAF1,ALK,CLEC5A,RAP1GAP,C6,HAVCR2,F9,TNFRSF11B,EPO,PLXNA1,CD36,LTF,APCS,CLEC4M,GSN,DNM2,TAFA4,ICAM5,IGHE,STAB2,CSF3,ADCYAP1,SCARF1,ERBB3,FAS,HGF,ARF6,CD200,LYN,MBL2,CD59,CFB,NRP2,PGLYRP1,RET,STIM1,HPGDS,IL27,LY96,HSPA8,STAT1,PTPN11,ITGB1,ISG15…
Covariates: BMI categorical	Cancer, Neurological Disease, Organismal Injury and Abnormalities	nervous system neoplasm	Nervous system neoplasm	1.48e-22	Decreased	-2.579	VWA2,CLCNKB,ERBB4,XRCC1,NR3C2,ALDOA,C8A,STX3,TXLNA,ADAM11,SEMG2,IL1RL2,NPTN,SLITRK3,GABARAPL2,CHST2,SPOCK1,ATP1B2,NECTIN2,C6,HECW1,FAM171A1,PAK6,GSN,ADM,CALN1,ERBB3,LINGO3,LYN,TSPEAR,BTC,NUDT9,DMKN,MAGI2,RNPC3,GNPNAT1,VTI1A,DCN,FIBCD1,IGSF9B,OLFM1,BST1,NAGPA,CD58,FSTL4,LIFR,NRXN1,ARMC5,IL7,NCAM1,SLITRK4,GZMA,ISM1,ADAMTSL1,EHF,CPM,CDKN2D,FLRT3,FUT8,EFNA3,DOCK9,RPS7,BMPR1A,PDIA4,TMEM59L,SUN3,TEPSIN…
Covariates: BMI categorical	Cancer, Gastrointestinal Disease, Organismal Injury and Abnormalities	colon cancer	Colon cancer	5.62e-22	Decreased	-2.55	VWA2,CLCNKB,AKR1B1,ERBB4,XRCC1,LILRB1,TNFRSF1A,NR3C2,ALDOA,ROBO3,DNAJB2,CRELD1,ECM1,TXLNA,ADAM11,FRS2,SEMG2,TNC,LRP1,SLITRK3,SCUBE1,WDR1,ICAM4,NFASC,CHST2,EMILIN3,EFNB1,EPHB6,ATP1B2,SULT1E1,BOC,HECW1,HBE1,ARMC10,ISLR2,IGF1R,FAM171A1,GSN,HRC,C4BPA,CALN1,APLP2,CFP,UBE2C,SCARF1,ERBB3,FAS,LINGO3,BID,TSPEAR,NUP210L,NLGN4X,GAD1,MXRA8,DMKN,TFPI2,MAGI2,RNPC3,GNPNAT1,ITGB7,LRIT3,HSPA8,DCN,NTRK3,IGSF9B,OLF…
Covariates: BMI categorical	Cancer, Neurological Disease, Organismal Injury and Abnormalities	glioma formation	Glioma	8.61e-22	Decreased	-2.376	VWA2,CLCNKB,ERBB4,XRCC1,NR3C2,ALDOA,C8A,STX3,TXLNA,ADAM11,SEMG2,IL1RL2,NPTN,SLITRK3,GABARAPL2,CHST2,SPOCK1,ATP1B2,NECTIN2,C6,HECW1,FAM171A1,PAK6,GSN,ADM,CALN1,ERBB3,LINGO3,LYN,TSPEAR,BTC,NUDT9,DMKN,MAGI2,RNPC3,GNPNAT1,VTI1A,DCN,FIBCD1,IGSF9B,OLFM1,BST1,NAGPA,CD58,FSTL4,LIFR,NRXN1,ARMC5,IL7,NCAM1,SLITRK4,GZMA,ISM1,ADAMTSL1,EHF,CPM,CDKN2D,FLRT3,FUT8,EFNA3,DOCK9,RPS7,BMPR1A,PDIA4,TMEM59L,SUN3,TEPSIN…
Covariates: BMI categorical	Cell-To-Cell Signaling and Interaction, Cellular Movement	recruitment	Recruitment of cells	1.16e-21		-0.119	B4GALT6,CXCL9,TGFB1,TNFRSF1A,IFNAR1,CD274,TEK,TPT1,FUT8,TNC,LRP1,RIPK2,CXCL16,VWF,EGFR,KDR,CCL5,RCAN1,CD14,CLEC5A,LYZ,SOD2,CD36,LTF,APOB,GSN,IL1A,CD55,IGHE,CSF3,ADCYAP1,FAS,PPIF,HGF,CD200,LYN,ST3GAL6,ENTPD1,SEMA3E,KLKB1,SELE,ITGB7,CLEC1B,LY96,STAT1,ITGB1,MAPK8,TREML2,IL17RB,MIF,TAC1,CD5L,COCH,NOTCH1,TAX1BP1,NTN1,GLCE,MPO,IL6ST,IL7,VIP,AGT,MPZ,CXCL13,CSF1,LEP,ICAM1,SIGLEC9
Covariates: BMI categorical	Cancer, Gastrointestinal Disease, Organismal Injury and Abnormalities	colon tumor	Colon tumor	1.39e-21	Decreased	-2.043	VWA2,CLCNKB,AKR1B1,ERBB4,XRCC1,LILRB1,TNFRSF1A,NR3C2,ALDOA,ROBO3,DNAJB2,CRELD1,ECM1,TXLNA,ADAM11,FRS2,SEMG2,TNC,LRP1,SLITRK3,SCUBE1,WDR1,ICAM4,NFASC,CHST2,EMILIN3,EFNB1,EPHB6,ATP1B2,SULT1E1,BOC,HECW1,HBE1,ARMC10,ISLR2,IGF1R,FAM171A1,GSN,HRC,C4BPA,CALN1,APLP2,CFP,UBE2C,SCARF1,ERBB3,FAS,LINGO3,BID,TSPEAR,NUP210L,NLGN4X,GAD1,MXRA8,DMKN,TFPI2,MAGI2,RNPC3,GNPNAT1,ITGB7,LRIT3,CD177,HSPA8,DCN,NTRK3,IGSF…
Covariates: BMI categorical	Cellular Movement, Hematological System Development and Function, Immune Cell Trafficking	cell movement	Cell movement of granulocytes	1.77e-20		-0.177	CXCL9,TGFB1,ATG5,TNFRSF1A,CRP,CD274,SAA1,IFNGR1,C2,VWF,POMC,F2,EGFR,FABP4,CCL5,CD14,CFHR1,ANXA2,SULT1E1,PPBP,GHRL,BMPR2,EPO,NMU,CD36,LTF,APCS,GSN,IL1A,ADM,CD55,IGHE,CSF3,ADCYAP1,FAS,HGF,BID,LYN,SERPINB1,CFB,SEMA3E,RSPO3,DLK1,ALKBH5,STIM1,SELE,HPGDS,IL27,ADGRE2,CD177,ITGB1,ISG15,MET,YBX1,TREML2,IL17RB,MIF,TAC1,BST1,NTN1,NR4A1,MPO,PPIA,PLAUR,IL6ST,AGT,NEO1,VTN,CSF1,LEP,ICAM1
Covariates: BMI categorical	Cellular Movement, Hematological System Development and Function, Immune Cell Trafficking	cell movement	Cell movement of mononuclear leukocytes	2.39e-20		1.068	CXCL9,CCL18,CDC42,TGFB1,ATG5,TNFRSF1A,IL1R2,CYTL1,IFNAR1,CD274,NPPB,SAA1,IFNGR1,TYRO3,ECM1,LRP1,CXCL16,NGF,F2,CHST2,EFNB1,EGFR,KDR,CCL5,APOD,CLTC,TNFRSF21,TIAM1,INSR,ANXA2,RAP1GAP,C6,BMPR2,CDCP1,GNLY,IL1A,CD55,IGHE,CSF3,FAS,BID,HGF,ARF6,NOTCH3,CD200,LYN,TNFRSF14,SEMA3E,DLK1,MICOS10-NBL1/NBL1,ALKBH5,STAB1,SELE,SUMO3,ITGB7,STAT1,ITGB1,ISG15,IL17RB,MIF,TAC1,NOTCH1,CD58,MSMP,NTN1,NR4A1,MPO,PPIA,PLAUR…
Covariates: BMI categorical	Inflammatory Response, Organismal Injury and Abnormalities	inflammation	Inflammation of body cavity	3.43e-20		-0.382	IRF1,CCL18,TNFRSF1A,NR3C2,VSIR,ALDOA,IFNAR1,CD274,FCN2,TNFRSF10B,C2,ECM1,GHR,IL1RL2,LRP1,RIPK2,APCDD1,UMOD,KDR,APOD,ALK,FGA,SULT1E1,IGF1R,TNFRSF11B,LYZ,SOD2,EPO,APOB,IL1A,ADM,SCARF1,FAS,BID,REG3A,C1GALT1C1,LYN,SERPINB1,MBL2,ENTPD1,PGLYRP1,MAGI2,ITGB7,TKT,ADAMTS6,TPI1,FBLN5,CD177,PTPN11,ISG15,DCN,YBX1,NTRK2,ENO1,CDH11,APOL1,FGFR3,TAC1,NOTCH1,PLAUR,IL11RA,PTPRJ,IL7,MAP1LC3B,VIP,GZMA,CXCL13,CSF1,UNC…
Covariates: BMI categorical	Cell-To-Cell Signaling and Interaction, Cellular Movement	recruitment	Recruitment of blood cells	1.41e-19		-0.053	B4GALT6,CXCL9,TGFB1,TNFRSF1A,IFNAR1,CD274,TPT1,FUT8,TNC,LRP1,RIPK2,CXCL16,VWF,KDR,CCL5,RCAN1,CD14,CLEC5A,LYZ,SOD2,CD36,LTF,APOB,GSN,IL1A,CD55,IGHE,CSF3,ADCYAP1,FAS,PPIF,CD200,LYN,ST3GAL6,ENTPD1,SEMA3E,SELE,ITGB7,CLEC1B,LY96,STAT1,MAPK8,TREML2,IL17RB,MIF,TAC1,CD5L,COCH,NOTCH1,TAX1BP1,NTN1,MPO,IL6ST,IL7,VIP,AGT,MPZ,CXCL13,CSF1,LEP,ICAM1,SIGLEC9
Covariates: BMI categorical	Cell-To-Cell Signaling and Interaction, Inflammatory Response	immune response	Immune response of leukocytes	6.72e-19		0.301	TGFB1,ATG5,LILRB1,TNFRSF1A,KLK3,MUC1,CRP,IFNAR1,CD274,TNFRSF10B,SAA1,IFNGR1,LILRB2,IGHA2,CD14,CLEC5A,C6,HAVCR2,F9,TNFRSF11B,EPO,PLXNA1,CD36,LTF,APCS,CLEC4M,GSN,CSF3,ADCYAP1,SCARF1,FAS,HGF,LYN,MBL2,CD59,CFB,PGLYRP1,RET,STIM1,HPGDS,IL27,LY96,STAT1,ISG15,ITGB1,IL1RAP,TREML2,MIF,CD5L,NTN1,PLAUR,IL6ST,PTPRJ,IL7,VIP,POSTN,VTN,CSF1,ICAM1,AXL
Covariates: BMI categorical	Cell-To-Cell Signaling and Interaction, Cellular Movement, Hematological System Development and Function, Immune Cell Trafficking	recruitment	Recruitment of leukocytes	8.96e-19		-0.247	B4GALT6,CXCL9,TGFB1,TNFRSF1A,IFNAR1,CD274,TPT1,FUT8,TNC,LRP1,RIPK2,CXCL16,VWF,KDR,CCL5,RCAN1,CD14,CLEC5A,LYZ,SOD2,CD36,LTF,APOB,GSN,IL1A,CD55,IGHE,CSF3,ADCYAP1,FAS,PPIF,CD200,LYN,ST3GAL6,SEMA3E,SELE,ITGB7,LY96,STAT1,MAPK8,TREML2,IL17RB,MIF,TAC1,CD5L,COCH,NOTCH1,TAX1BP1,NTN1,MPO,IL6ST,IL7,VIP,AGT,MPZ,CXCL13,CSF1,LEP,ICAM1,SIGLEC9
Covariates: BMI categorical	Cellular Movement, Hematological System Development and Function, Immune Cell Trafficking	cell movement	Cell movement of lymphocytes	2.63e-18		0.725	CXCL9,CCL18,CDC42,TGFB1,ATG5,TNFRSF1A,IFNAR1,CD274,SAA1,IFNGR1,TYRO3,ECM1,LRP1,CXCL16,F2,CHST2,EGFR,KDR,CCL5,APOD,CLTC,TNFRSF21,TIAM1,INSR,ANXA2,RAP1GAP,C6,BMPR2,CDCP1,GNLY,IL1A,IGHE,CSF3,FAS,BID,HGF,ARF6,NOTCH3,CD200,TNFRSF14,SEMA3E,DLK1,ALKBH5,STAB1,SELE,SUMO3,ITGB7,STAT1,ITGB1,ISG15,IL17RB,MIF,TAC1,NOTCH1,CD58,MSMP,NTN1,NR4A1,MPO,PPIA,IL11RA,CDH3,IL6ST,IL7,VIP,AGT,CCL25,CXCL13,LEP,ICAM1,AXL,BGN
Covariates: BMI categorical	Cardiovascular System Development and Function, Cell-To-Cell Signaling and Interaction	binding	Binding of endothelial cells	5.24e-17		1.414	CDC42,FGF1,TGFB1,GPC1,STAB1,SELE,CRP,CD274,ITGB7,FBLN5,NLGN1,STAT1,ITGB1,DCN,MET,VWF,POMC,F2,EGFR,ALCAM,KDR,NOTCH1,CCL5,RCAN1,NR4A1,CFHR1,PLAUR,ANXA2,PPBP,COL18A1,ANGPTL1,CD36,VTN,DLL1,IL1A,FAS,ICAM1,HGF,AXL,ARF6,L1CAM,BGN
Covariates: BMI categorical	Cellular Movement, Hematological System Development and Function, Immune Cell Trafficking	migration	Migration of mononuclear leukocytes	7.25e-17		1.159	CXCL9,CCL18,CDC42,TGFB1,TNFRSF1A,IFNAR1,CD274,SAA1,IFNGR1,TYRO3,ECM1,LRP1,CXCL16,NGF,F2,EGFR,CCL5,APOD,CLTC,TNFRSF21,INSR,ANXA2,RAP1GAP,C6,BMPR2,CDCP1,GNLY,IL1A,CSF3,FAS,BID,HGF,ARF6,NOTCH3,CD200,LYN,TNFRSF14,SEMA3E,DLK1,MICOS10-NBL1/NBL1,ALKBH5,STAB1,SELE,SUMO3,ITGB7,STAT1,ITGB1,MIF,TAC1,NOTCH1,CD58,NTN1,NR4A1,MPO,PLAUR,IL11RA,IL6ST,IL7,VIP,AGT,POSTN,CCL25,CXCL13,LEP,ICAM1,AXL,BGN
Covariates: BMI categorical	Cellular Movement, Hematological System Development and Function, Immune Cell Trafficking	cell movement	Cell movement of antigen presenting cells	3.44e-16		0.077	CXCL9,TGFB1,NR3C2,CNP,CYTL1,CRP,SAA1,IFNGR1,TNC,LRP1,F2,UMOD,EGFR,ALCAM,IL32,KDR,CCL5,CD14,TNFRSF21,FGA,C6,SULT1E1,SOD2,BMPR2,EPO,CLEC4M,GSN,TAFA4,GNLY,IL1A,CD55,BID,HGF,ARF6,REG3A,NOTCH3,SEMA3E,NRP2,PLXNC1,ALKBH5,STAB1,SELE,CLEC1B,GLO1,STAT1,ITGB1,YBX1,IL17RB,MIF,TAC1,CD58,NTN1,MPO,IL11RA,IL6ST,PTPRJ,VIP,AGT,CCL25,VTN,CXCL13,CSF1,LEP,ICAM1,AXL
Covariates: BMI categorical	Cellular Movement, Hematological System Development and Function, Immune Cell Trafficking, Inflammatory Response	migration	Migration of phagocytes	6.34e-16		-0.024	CXCL9,CDC42,TGFB1,TNFRSF1A,SAA1,TNC,LRP1,NGF,F2,EGFR,ALCAM,KDR,CCL5,CFHR1,ANXA2,FGA,PPBP,BMPR2,CLEC4M,CSF3,ADCYAP1,FAS,HGF,REG3A,LYN,SEMA3E,NRP2,MICOS10-NBL1/NBL1,PLXNC1,STAB1,SELE,CLEC1B,CD177,STAT1,ITGB1,MET,MIF,TAC1,BST1,CD58,NTN1,MPO,PLAUR,IL6ST,VIP,AGT,POSTN,VTN,CXCL13,CSF1,LEP,ICAM1
Covariates: BMI categorical	Cellular Movement, Hematological System Development and Function, Immune Cell Trafficking	migration	Lymphocyte migration	1.45e-15		1.032	CXCL9,CCL18,CDC42,TGFB1,TNFRSF1A,IFNAR1,CD274,SAA1,IFNGR1,TYRO3,ECM1,LRP1,CXCL16,F2,EGFR,CCL5,APOD,CLTC,TNFRSF21,INSR,ANXA2,RAP1GAP,C6,BMPR2,CDCP1,GNLY,IL1A,CSF3,FAS,BID,HGF,ARF6,NOTCH3,CD200,TNFRSF14,SEMA3E,DLK1,ALKBH5,STAB1,SELE,SUMO3,ITGB7,STAT1,ITGB1,MIF,TAC1,NOTCH1,CD58,NTN1,NR4A1,MPO,IL11RA,IL6ST,IL7,VIP,AGT,CCL25,CXCL13,LEP,ICAM1,AXL,BGN
Covariates: BMI categorical	Cell Death and Survival, Organismal Injury and Abnormalities	apoptosis	Apoptosis of neurons	1.57e-15	Increased	4.553	CDC42,TGFB1,PCDHGB4,TNFRSF1A,CD274,RPS6KA5,TYRO3,CDKN2D,PCDHGA10,LRP1,NGF,F2,KDR,CCL5,RCAN1,GFRA1,HTRA2,TNFRSF21,INSR,GHRL,IGF1R,SOD2,EPO,CHL1,PCDHGA12,UBB,NTRK1,CSF3,ADCYAP1,STX8,ERBB3,FAS,BID,ARF6,CD200,LINGO1,CD59,AMIGO2,SEMA3E,COL6A1,RET,CNTFR,PRDX3,VTI1A,XRCC6,STAT1,PTPN11,NTRK3,MET,MAPK8,NTRK2,MIF,YWHAB,FGFR3,TAC1,NTN1,NPTX1,RTN4R,IL6ST,RPS3,AGT,DLG4,AGAP2,LEP,AXL,DRAXIN,PRKCG
Covariates: BMI categorical	Cancer, Gastrointestinal Disease, Organismal Injury and Abnormalities	pancreaticobiliary neoplasm	Pancreaticobiliary neoplasm	2.65e-15		-1.723	VWA2,AKR1B1,CCL18,ERBB4,LILRB1,TNFRSF1A,ALDOA,C8A,STX3,TNFRSF10B,NPPB,ADAM11,TNC,LRP1,RIPK2,NPTN,SLITRK3,ICAM4,NFASC,YWHAG,CFHR1,HTRA2,C6,BOC,HECW1,HBE1,ISLR2,XXYLT1,IGF1R,SOD2,GSN,DNM2,HRC,IL1A,APLP2,UBE2C,ADCYAP1,ERBB3,LYN,TSPEAR,NUP210L,CCL4L1/CCL4L2,CHST6,NLGN4X,GAD1,DMKN,TFPI2,MAGI2,RNPC3,PEX14,SPON1,NTRK3,IGSF9B,ENO1,ADAM22,FGFR3,PLOD2,BST1,CCK,NRXN1,IGF2R,IL7,VIP,EYS,SLITRK4,CXCL13,NPTX2,A…
Covariates: BMI categorical	Cardiovascular Disease, Ophthalmic Disease, Organismal Injury and Abnormalities	retinal vasculopathy	Retinal vasculopathy	3.3e-15	Increased	2.213	CD59,CFB,SEMA3E,COL6A1,SELE,FBLN5,ITGB1,PLXNB2,SEMA7A,DCN,TNC,BCAN,ADAM12,VWF,SCUBE1,MAPK8,NTRK2,NGF,F2,ADAM9,MATN4,EPHB6,KDR,PLAUR,SEMA6A,FGA,C6,COL18A1,MFAP2,MMP19,APLP2,UNC93B1,NTRK1,ICAM1,HGF,CD200,MMP16,NELL1,BGN
Covariates: BMI categorical	Free Radical Scavenging	production	Production of reactive oxygen species	3.35e-15		1.213	CXCL9,AKR1B1,CDC42,FTL,TGFB1,ATG5,TNFRSF1A,CYP3A4,MUC1,CRP,LILRB2,LRP1,RIPK2,NGF,F2,EGFR,IL32,CCL5,CD14,INSR,ANXA2,GHRL,TNFRSF11B,SOD2,EPO,CD36,LTF,APCS,GSN,DNM2,IL1A,IGHE,NTRK1,CSF3,ADCYAP1,FAS,BID,HGF,YWHAZ,NOTCH3,LYN,CFB,DLD,SELE,ADGRE2,FBLN5,PTPN11,DCN,MAPK8,TREML2,TAC1,NR4A1,MPO,PPIA,TXNRD1,COL18A1,VIP,GJD2,AGT,GZMA,CSF1,LEP,ICAM1,SIGLEC9
Covariates: BMI categorical	Cancer, Organismal Injury and Abnormalities	development	Development of adenocarcinoma	3.66e-15		-1.411	VWA2,CLCNKB,TMEM9,ERBB4,XRCC1,NR3C2,GPD1,ALDOA,IL1R2,C8A,STX3,DNAJB2,CRELD1,TXLNA,FRS2,SLITRK3,GABARAPL2,CHST2,ATP1B2,C6,SULT1E1,HECW1,ARMC10,ISLR2,LYZ,SOD2,FAM171A1,GSN,ADM,CALN1,ERBB3,LYN,TSPEAR,MXRA8,DMKN,MAGI2,GNPNAT1,LRIT3,DCN,FIBCD1,IGSF9B,ENO1,BST1,NAGPA,CD58,FSTL4,IL11RA,LIFR,NRXN1,IL7,ARRDC3,NCAM1,SLITRK4,QPCTL,ISM1,ADAMTSL1,INSL4,FLRT3,FUT8,BTN2A1,DOCK9,RCAN1,CLTC,UBE2V1,RPS7,NSF,BMPR1A…
Covariates: BMI categorical	Cancer, Organismal Injury and Abnormalities	ductal adenocarcinoma	Ductal adenocarcinoma	6.27e-15		-1.866	VWA2,CCL18,ERBB4,LILRB1,TNFRSF1A,CSNK2A2,ALDOA,IL1R2,C8A,STX3,NPPB,ECM1,ADAM11,TNC,LRP1,RIPK2,NPTN,SLITRK3,NFASC,EFNB1,CFHR1,HTRA2,C6,BOC,HECW1,HBE1,XXYLT1,IGF1R,GSN,DNM2,HRC,IL1A,APLP2,UBE2C,ADCYAP1,ERBB3,LYN,TSPEAR,NUP210L,CHST6,NLGN4X,GAD1,TFPI2,MAGI2,PEX14,SPON1,NTRK3,ADAM22,FGFR3,PLOD2,BST1,CCK,NRXN1,IGF2R,IL7,MAP1LC3B,VIP,EYS,SLITRK4,CXCL13,CSF1,ADAMTSL1,ALDH1A3,CXCL9,CDC42,DMPK,EHF,VWC2L,M…
Covariates: BMI categorical	Cancer, Organismal Injury and Abnormalities	ductal carcinoma	Ductal carcinoma	2.73e-14		-1.866	VWA2,CCL18,ERBB4,LILRB1,TNFRSF1A,CSNK2A2,ALDOA,IL1R2,C8A,STX3,NPPB,ECM1,ADAM11,TNC,LRP1,RIPK2,NPTN,SLITRK3,NFASC,EFNB1,CFHR1,HTRA2,C6,BOC,HECW1,HBE1,XXYLT1,IGF1R,GSN,DNM2,HRC,IL1A,APLP2,UBE2C,ADCYAP1,ERBB3,LYN,TSPEAR,NUP210L,CHST6,NLGN4X,GAD1,DMKN,TFPI2,MAGI2,RNPC3,PEX14,SPON1,NTRK3,IGSF9B,ADAM22,FGFR3,PLOD2,BST1,CCK,NRXN1,IGF2R,IL7,MAP1LC3B,VIP,EYS,SLITRK4,CXCL13,CSF1,ADAMTSL1,ALDH1A3,CXCL9,CDC4…
Covariates: BMI categorical	Cellular Function and Maintenance	engulfment	Engulfment of leukocytes	3.03e-14		-0.515	MBL2,CDC42,CFB,ATG5,PGLYRP1,STIM1,CRP,IFNAR1,TNFRSF10B,SAA1,TYRO3,STAT1,ITGB1,ISG15,TREML2,MIF,M6PR,CD5L,CCL5,CD14,PLAUR,C6,PTPRJ,VIP,EPO,CD36,VTN,APCS,CLEC4M,GSN,IL1A,CSF1,CSF3,SCARF1,FAS,ICAM1,HGF,AXL,ARF6
Covariates: BMI categorical	Cell-mediated Immune Response, Cellular Movement, Hematological System Development and Function, Immune Cell Trafficking	migration	T cell migration	3.8e-14		0.414	CXCL9,CCL18,CDC42,TGFB1,TNFRSF1A,IFNAR1,CD274,SAA1,IFNGR1,TYRO3,ECM1,LRP1,CXCL16,CCL5,APOD,TNFRSF21,INSR,ANXA2,C6,BMPR2,CDCP1,GNLY,IL1A,FAS,BID,HGF,ARF6,CD200,TNFRSF14,DLK1,ALKBH5,STAB1,SELE,SUMO3,ITGB7,STAT1,ITGB1,MIF,NOTCH1,NR4A1,MPO,IL11RA,IL6ST,IL7,VIP,AGT,CCL25,CXCL13,ICAM1,AXL,BGN
Covariates: BMI categorical	Cancer, Gastrointestinal Disease, Organismal Injury and Abnormalities	pancreatobiliary adenocarcinoma	Pancreatobiliary adenocarcinoma	1.03e-13		-1.517	VWA2,CCL18,ERBB4,LILRB1,TNFRSF1A,ALDOA,C8A,STX3,TNFRSF10B,NPPB,ADAM11,TNC,LRP1,RIPK2,NPTN,SLITRK3,NFASC,CFHR1,HTRA2,C6,BOC,HECW1,HBE1,XXYLT1,IGF1R,GSN,DNM2,HRC,IL1A,APLP2,UBE2C,ADCYAP1,ERBB3,LYN,TSPEAR,NUP210L,CHST6,NLGN4X,GAD1,TFPI2,MAGI2,PEX14,SPON1,NTRK3,ADAM22,FGFR3,PLOD2,BST1,CCK,NRXN1,IGF2R,IL7,VIP,EYS,SLITRK4,CXCL13,ADAMTSL1,ALDH1A3,CXCL9,CDC42,EHF,VWC2L,MUC1,DPYSL5,LRP8,GDF11,SAA1,FLRT3,P…
Covariates: BMI categorical	Cell-To-Cell Signaling and Interaction, Hematological System Development and Function	interaction	Interaction of mononuclear leukocytes	1.98e-13		0.406	CXCL9,FGF1,SEMA3E,TGFB1,SELE,CRP,ITGB7,SAA1,IFNGR1,ITGB1,ULBP3,DCN,TNC,VWF,POMC,MIF,F2,IL18R1,PLCB1,TAC1,CCL5,CD58,CD14,NTN1,NPTX1,PLAUR,RAP1GAP,IL6ST,IL7,AGT,CCL25,CLEC4M,CXCL13,IL1A,FAS,ICAM1,HGF
Covariates: BMI categorical	Cell-mediated Immune Response, Cellular Movement, Hematological System Development and Function, Immune Cell Trafficking	cell movement	Cell movement of T lymphocytes	4.91e-13		0.491	CXCL9,TNFRSF14,CCL18,CDC42,TGFB1,DLK1,ALKBH5,STAB1,SELE,IFNAR1,SUMO3,CD274,ITGB7,SAA1,IFNGR1,TYRO3,STAT1,ITGB1,CXCL16,MIF,NOTCH1,CCL5,APOD,NR4A1,MPO,TNFRSF21,INSR,IL11RA,C6,IL6ST,VIP,IL7,AGT,BMPR2,CCL25,CDCP1,CXCL13,GNLY,IL1A,FAS,ICAM1,BID,HGF,AXL,ARF6,BGN
Covariates: BMI categorical	Cellular Movement, Hematological System Development and Function, Immune Cell Trafficking, Inflammatory Response	cell movement	Cell movement of monocytes	1.41e-12		0.858	CXCL9,CDC42,TGFB1,TNFRSF1A,MICOS10-NBL1/NBL1,ALKBH5,IL1R2,SELE,CYTL1,NPPB,STAT1,CXCL16,NGF,MIF,F2,EFNB1,EGFR,CCL5,MSMP,NTN1,PPIA,PLAUR,ANXA2,IL6ST,VIP,AGT,POSTN,CCL25,GNLY,CSF3,ICAM1,HGF,LYN
Covariates: BMI categorical	Cell-To-Cell Signaling and Interaction	binding	Binding of lymphoma cell lines	2.33e-12		1.563	EGFR,ALCAM,TGFB1,RCAN1,NR4A1,ANXA2,FGA,RAP1GAP,LAMC2,FBLN5,CLEC4M,CD177,CXCL13,STAT1,PTPN11,ITGB1,DCN,TNC,ICAM1,HGF,F2
Covariates: BMI categorical	Cellular Movement, Hematological System Development and Function, Immune Cell Trafficking	homing	Homing of leukocytes	2.4e-12		0.148	CXCL9,CCL18,CDC42,TGFB1,TNFRSF1A,CYTL1,NPPB,SAA1,CXCL16,NGF,F2,CHST2,EFNB1,KDR,CCL5,TIAM1,RAP1GAP,PPBP,CDCP1,GSN,TAFA4,GNLY,IL1A,CSF3,LYN,SERPINB1,TNFRSF14,NRP2,MICOS10-NBL1/NBL1,STIM1,SELE,SUMO3,ITGB7,ADGRE2,PTPN11,ISG15,TREML2,MIF,TAC1,BST1,MSMP,PPIA,PLAUR,PTPRJ,VIP,CHGA,CCL25,VTN,CXCL13,CSF1,ICAM1,AXL
Covariates: BMI categorical	Cellular Movement, Hematological System Development and Function, Immune Cell Trafficking, Inflammatory Response	chemotaxis	Chemotaxis of leukocytes	3.34e-12		0.214	CXCL9,CCL18,CDC42,TGFB1,TNFRSF1A,CYTL1,NPPB,SAA1,CXCL16,NGF,F2,EFNB1,KDR,CCL5,TIAM1,RAP1GAP,PPBP,CDCP1,GSN,TAFA4,GNLY,IL1A,CSF3,LYN,SERPINB1,TNFRSF14,NRP2,MICOS10-NBL1/NBL1,STIM1,SELE,SUMO3,ADGRE2,PTPN11,ISG15,TREML2,MIF,TAC1,BST1,MSMP,PPIA,PLAUR,PTPRJ,VIP,CHGA,CCL25,VTN,CXCL13,CSF1,ICAM1,AXL
Covariates: BMI categorical	Cardiovascular System Development and Function, Cell-To-Cell Signaling and Interaction	adhesion	Adhesion of endothelial cells	3.46e-11		0.601	CDC42,TGFB1,SELE,CRP,CD274,FBLN5,NLGN1,STAT1,ITGB1,MET,F2,EGFR,ALCAM,KDR,CCL5,RCAN1,PLAUR,PPBP,COL18A1,CD36,VTN,DLL1,IL1A,FAS,ICAM1,HGF,AXL,ARF6,L1CAM
Covariates: BMI categorical	Cell-To-Cell Signaling and Interaction	binding	Binding of lymphatic system cells	4.63e-11		1.143	CXCL9,SEMA3E,TGFB1,SELE,THPO,ITGB7,IFNGR1,ITGB1,ULBP3,DCN,TNC,MET,POMC,F2,IL18R1,TAC1,CCL5,CD58,NTN1,ANXA2,RAP1GAP,IL6ST,IL7,CCL25,CXCL13,FAS,ICAM1,HGF,LYN,BGN
Covariates: BMI categorical	Cell-To-Cell Signaling and Interaction, Hematological System Development and Function	binding	Binding of mononuclear leukocytes	4.77e-11		0.284	CXCL9,FGF1,SEMA3E,TGFB1,SELE,CRP,ITGB7,IFNGR1,ITGB1,ULBP3,DCN,TNC,VWF,POMC,MIF,F2,IL18R1,TAC1,CCL5,CD58,NTN1,PLAUR,RAP1GAP,IL6ST,IL7,AGT,CCL25,CXCL13,IL1A,FAS,ICAM1,HGF
Covariates: BMI categorical	Organismal Injury and Abnormalities	damage	Damage of genitourinary system	1.52e-10		1.755	MBL2,CD59,CFB,TGFB1,ATG5,NR3C2,ALKBH5,TNFRSF10B,ITGB1,RGMB,RIPK2,YBX1,MIF,FNDC5,EGFR,GPC5,CD5L,CD14,NTN1,PLAUR,C6,SULT1E1,AGT,LYZ,EPO,CSF1,ADM,CD55,CFP,CSF3,LEP,FAS,ICAM1,BID,HGF,LYN
Covariates: BMI categorical	Gastrointestinal Disease, Organismal Injury and Abnormalities	abnormality	Abnormality of large intestine	2.08e-10		-0.741	CCL18,TGFB1,TNFRSF1A,MUC1,CRP,TNFRSF10D,CD274,GDF11,SAA1,IFNGR1,ECM1,PLS1,IL1RL2,RIPK2,VWF,APCDD1,IL18R1,EGFR,CCL5,APOD,ALK,FGA,TNFRSF11B,LYZ,EPO,NMU,LTF,IL1A,ADM,HNF4A,FAS,BID,HGF,REG3A,MAZ,C1GALT1C1,ENTPD1,TNFRSF14,CFB,RET,STX2,SELE,HPGDS,ITGB7,LY96,FBLN5,CD177,STAT1,PTPN11,NTRK2,IL17RB,FGFR3,NOTCH1,MPO,GPNMB,IL11RA,CHRDL2,CDH3,IL6ST,IL7,VIP,OMD,ENPP7,CXCL13,UNC93B1,ICAM1,AXL,LRRC19,BGN
Covariates: BMI categorical	Immunological Disease, Organismal Injury and Abnormalities	allergy	Allergy	2.19e-10		1.381	CXCL9,CCL18,TGFB1,PCDHGB4,GPD1,ALDOA,CD274,NGF,KLK8,POMC,SPINK5,FABP4,CCL5,CADM1,HAVCR2,EPO,PPP3R1,GSN,KLK13,IL1A,IGHE,PDIA3,FAS,SYT9,LYN,ACHE,TNFRSF14,HPGDS,IL27,ITGB7,TKT,LY96,XRCC6,ADGRE2,TPI1,STAT1,GPT,IL17RB,ENO1,TAC1,NR4A1,PPIA,PLAUR,IL7,VIP,CPVL,KLK14,SPINK2,GZMA,LEP,ICAM1,AXL,BGN
Covariates: BMI categorical	Organismal Injury and Abnormalities, Renal and Urological Disease	damage	Damage of kidney	2.46e-10		1.621	MBL2,CD59,CFB,TGFB1,ATG5,NR3C2,ALKBH5,TNFRSF10B,ITGB1,RGMB,RIPK2,YBX1,MIF,FNDC5,GPC5,CD5L,CD14,NTN1,PLAUR,C6,AGT,LYZ,EPO,CSF1,ADM,CD55,CFP,CSF3,LEP,FAS,ICAM1,BID,HGF,LYN
Covariates: BMI categorical	Cell-To-Cell Signaling and Interaction, Hematological System Development and Function	interaction	Interaction of lymphocytes	3.34e-10		1.461	CXCL9,SEMA3E,TGFB1,SELE,ITGB7,SAA1,IFNGR1,ITGB1,ULBP3,DCN,TNC,POMC,F2,IL18R1,PLCB1,TAC1,CCL5,CD58,NTN1,NPTX1,RAP1GAP,IL6ST,IL7,CCL25,CLEC4M,CXCL13,FAS,ICAM1,HGF
Covariates: BMI categorical	Protein Trafficking	interaction	Interaction of protein	3.98e-10		1.235	IRF1,FGF1,BTC,TGFB1,COL6A1,CYP3A4,THPO,STAT1,ITGB1,ISG15,NGF,F2,EGFR,INSR,FGA,EPHB2,COL18A1,IGF2R,VIP,AGT,TNFRSF11B,SOD2,IL1A,ADM,ACACB,LEP,ERBB3,ALDH1A3,APEX1,YWHAZ
Covariates: BMI categorical	Behavior, Nervous System Development and Function	memory	Memory	5.04e-10	Decreased	-3.86	ERBB4,NETO1,GABBR1,PCDH9,SHANK3,NR3C2,STAT1,NTRK3,LRP1,NTRK2,GRIA4,NGF,KLK8,POMC,FNDC5,FGFR3,PLCB1,TAC1,B4GALT2,EFNB1,OXT,NOTCH1,RCAN1,APOD,LARGE1,SHANK1,CCK,IL6ST,IGF2R,SOD2,NCAM1,PDXP,DLL1,PPP3R1,PAK6,CSF1,APLP2,NTRK1,CSF3,ADCYAP1,PGRMC1,STX1A
Covariates: BMI categorical	Cellular Movement, Hematological System Development and Function, Immune Cell Trafficking, Inflammatory Response	chemotaxis	Chemotaxis of mononuclear leukocytes	7.38e-10		0.973	CXCL9,TNFRSF14,CCL18,CDC42,TGFB1,MICOS10-NBL1/NBL1,SELE,CYTL1,SUMO3,NPPB,SAA1,CXCL16,MIF,F2,TAC1,EFNB1,KDR,CCL5,MSMP,PPIA,PLAUR,TIAM1,RAP1GAP,VIP,CCL25,CDCP1,CXCL13,GNLY,LYN
Covariates: BMI categorical	Gastrointestinal Disease, Inflammatory Disease, Inflammatory Response, Organismal Injury and Abnormalities	enteritis	Enteritis	1.01e-09		-0.571	CCL18,TGFB1,TNFRSF1A,MUC1,CRP,TNFRSF10D,CD274,SAA1,IFNGR1,ECM1,PLS1,IL1RL2,RIPK2,VWF,APCDD1,IL18R1,CCL5,APOD,ALK,FGA,TNFRSF11B,LYZ,EPO,NMU,LTF,IL1A,ADM,HNF4A,FAS,BID,HGF,REG3A,MAZ,C1GALT1C1,ENTPD1,TNFRSF14,CFB,RET,STX2,SELE,HPGDS,ITGB7,LY96,FBLN5,CD177,STAT1,PTPN11,NTRK2,IL17RB,FGFR3,NOTCH1,MPO,GPNMB,IL11RA,CHRDL2,CDH3,IL6ST,IL7,VIP,OMD,CCL25,CXCL13,UNC93B1,ICAM1,AXL,LRRC19,BGN
Covariates: BMI categorical	Cellular Movement, Hematological System Development and Function, Immune Cell Trafficking	homing	Homing of mononuclear leukocytes	1.33e-09		0.969	CXCL9,TNFRSF14,CCL18,CDC42,TGFB1,MICOS10-NBL1/NBL1,SELE,CYTL1,SUMO3,ITGB7,NPPB,SAA1,CXCL16,MIF,F2,CHST2,TAC1,EFNB1,KDR,CCL5,MSMP,PPIA,PLAUR,TIAM1,RAP1GAP,VIP,CCL25,CDCP1,CXCL13,GNLY,LYN
Covariates: BMI categorical	Carbohydrate Metabolism	binding	Binding of polysaccharide	1.56e-09	Decreased	-3.106	CXCL9,CCL18,FGF1,TGFB1,KDR,CD14,GLCE,HAPLN4,TNFRSF11B,LY96,ADGRE2,HS6ST1,TNC,STAB2,BCAN,F2
Covariates: BMI categorical	Cellular Movement, Hematological System Development and Function, Immune Cell Trafficking	migration	Migration of antigen presenting cells	1.75e-09		0.163	CXCL9,NRP2,PLXNC1,STAB1,SELE,CLEC1B,STAT1,TNC,LRP1,MIF,TAC1,ALCAM,KDR,CCL5,CD58,NTN1,MPO,FGA,VIP,AGT,BMPR2,VTN,CLEC4M,CXCL13,CSF1,LEP,ICAM1,HGF,ARF6,REG3A
Covariates: BMI categorical	Cellular Movement, Hematological System Development and Function, Immune Cell Trafficking, Inflammatory Response	chemotaxis	Chemotaxis of phagocytes	3.99e-09		-0.077	SERPINB1,CXCL9,TGFB1,TNFRSF1A,NRP2,MICOS10-NBL1/NBL1,STIM1,SELE,CYTL1,NPPB,SAA1,PTPN11,ISG15,TREML2,NGF,MIF,F2,TAC1,EFNB1,BST1,CCL5,MSMP,PPIA,PLAUR,PPBP,PTPRJ,VIP,CHGA,CCL25,VTN,GSN,TAFA4,GNLY,IL1A,CSF1,CSF3,ICAM1,AXL,LYN
Covariates: BMI categorical	Gastrointestinal Disease, Inflammatory Response, Organismal Injury and Abnormalities	inflammation	Inflammation of gastrointestinal tract	4.57e-09		-0.379	CCL18,TGFB1,TNFRSF1A,MUC1,CRP,TNFRSF10D,CD274,SAA1,IFNGR1,ECM1,PLS1,IL1RL2,RIPK2,VWF,APCDD1,IL18R1,ENDOU,CCL5,APOD,ALK,FGA,TNFRSF11B,LYZ,EPO,NMU,LTF,IL1A,ADM,HNF4A,FAS,BID,HGF,REG3A,MAZ,C1GALT1C1,ENTPD1,TNFRSF14,CFB,RET,STX2,IGHD,SELE,HPGDS,ITGB7,LY96,FBLN5,CD177,STAT1,PTPN11,NTRK2,IL17RB,FGFR3,NOTCH1,MPO,GPNMB,IL11RA,CHRDL2,CDH3,IL6ST,IL7,VIP,OMD,POSTN,CCL25,CXCL13,UNC93B1,ICAM1,AXL,LRRC19,BGN
Covariates: BMI categorical	Cellular Movement, Hematological System Development and Function, Immune Cell Trafficking, Inflammatory Response	migration	Migration of monocytes	5.79e-09		1.309	CDC42,EGFR,TGFB1,CCL5,TNFRSF1A,NTN1,PLAUR,MICOS10-NBL1/NBL1,ANXA2,SELE,IL6ST,AGT,POSTN,CSF3,NGF,ICAM1,HGF,F2,LYN
Covariates: BMI categorical	Organismal Development	mass	Mass of organism	6.21e-09		0.746	SHBG,TNFRSF1A,GABBR1,SHANK3,NR3C2,AZGP1,CRP,ECM1,GHR,LRP1,ADAM12,NGF,POMC,EGFR,CGA,FABP4,INSR,GHRL,ADAMTS1,IGF1R,EPO,NMU,CD36,DNM2,IL1A,ACACB,HGF,STX1A,CD200,DLK1,STIM1,SELE,TPST1,TKT,MAPK8,GOLM1,NTRK2,BCHE,COL18A1,AGT,ENPP7,DLG4,MMP19,CSF1,CPE,LEP,LHB,BGN
Covariates: BMI categorical	Carbohydrate Metabolism	binding	Binding of carbohydrate	7.32e-09	Decreased	-3.106	CXCL9,CCL18,FGF1,TGFB1,KDR,CD14,GLCE,HAPLN4,ANXA2,TNFRSF11B,LY96,ADGRE2,B3GLCT,HS6ST1,TNC,STAB2,BCAN,F2
Covariates: BMI categorical	Cellular Movement	cell tethering or rolling	Cell tethering or rolling	7.68e-09		0.957	ST3GAL6,CHST2,JAM2,CCL5,CD14,GALNT1,SELE,ITGB7,TNFRSF11B,CD36,CCL25,ITGB1,VWF,LEP,FAS,CHST1,ICAM1,F2,LYN
Covariates: BMI continuous	Cancer, Organismal Injury and Abnormalities	non-hematological solid tumor	Non-hematological solid tumor	1.9e-73		-1.82	EVA1C,ERBB4,PCDHA4,CRELD1,PPP2R5A,TXLNA,NPTN,SPOCK1,CTNNB1,ATP1B2,CLMP,S100A7,C6,SULT1E1,SOD2,FAM171A1,PAK6,GNLY,ERBB3,TMCC3,NUDT9,MXRA8,CAPSL,CA11,RFNG,FAIM,VTI1A,MANSC1,DCN,IGSF9B,ENO1,EFNA2,OLFM1,BST1,MTPAP,LIFR,ARRDC3,MFAP2,GZMA,MCFD2,RAC1,THBS1,TAFA1,BRSK2,GPR135,EFNA3,BTN2A1,DOCK9,RBM22,SV2A,UBE2V1,KIT,NSF,GHRL,TMED2,DIPK1C,PDIA4,DNAJC18,SELPLG,UBB,TMEM59L,HTN1,ECI2,FGF1,PLXNC1,MICOS10-NBL1…
Covariates: BMI continuous	Cancer, Organismal Injury and Abnormalities	nonhematologic malignant neoplasm	Nonhematologic malignant neoplasm	3.92e-73		-1.893	EVA1C,ERBB4,PCDHA4,CRELD1,PPP2R5A,TXLNA,NPTN,SPOCK1,CTNNB1,ATP1B2,CLMP,S100A7,C6,SULT1E1,SOD2,FAM171A1,PAK6,GNLY,ERBB3,TMCC3,NUDT9,MXRA8,CAPSL,CA11,RFNG,FAIM,VTI1A,MANSC1,DCN,IGSF9B,ENO1,EFNA2,OLFM1,BST1,MTPAP,LIFR,ARRDC3,MFAP2,GZMA,MCFD2,RAC1,THBS1,TAFA1,BRSK2,GPR135,EFNA3,BTN2A1,DOCK9,RBM22,SV2A,UBE2V1,KIT,NSF,GHRL,TMED2,DIPK1C,PDIA4,DNAJC18,SELPLG,UBB,TMEM59L,HTN1,ECI2,FGF1,PLXNC1,MICOS10-NBL1…
Covariates: BMI continuous	Cancer, Organismal Injury and Abnormalities	extracranial solid tumor	Extracranial solid tumor	4.94e-68	Decreased	-3.254	EVA1C,ERBB4,PCDHA4,CRELD1,PPP2R5A,TXLNA,NPTN,SPOCK1,CTNNB1,ATP1B2,CLMP,S100A7,C6,SULT1E1,SOD2,FAM171A1,PAK6,GNLY,ERBB3,TMCC3,NUDT9,MXRA8,CAPSL,CA11,CCL16,RFNG,FAIM,VTI1A,MANSC1,DCN,IGSF9B,ENO1,EFNA2,OLFM1,BST1,MTPAP,LIFR,ARRDC3,MFAP2,GZMA,MCFD2,RAC1,THBS1,TAFA1,BRSK2,EFNA3,GPR135,BTN2A1,DOCK9,RBM22,SV2A,UBE2V1,KIT,NSF,GHRL,TMED2,DIPK1C,PDIA4,DNAJC18,SELPLG,UBB,TMEM59L,ECI2,FGF1,PLXNC1,MICOS10-NBL…
Covariates: BMI continuous	Cancer, Organismal Injury and Abnormalities	solid tumor	Solid tumor	6.49e-66	Decreased	-3.605	EVA1C,ERBB4,PCDHA4,CRELD1,PPP2R5A,TXLNA,NPTN,SPOCK1,CTNNB1,ATP1B2,CLMP,S100A7,C6,SULT1E1,SOD2,FAM171A1,PAK6,GNLY,ERBB3,TMCC3,NUDT9,MXRA8,CAPSL,CA11,CCL16,RFNG,FAIM,VTI1A,MANSC1,DCN,IGSF9B,ENO1,EFNA2,OLFM1,BST1,MTPAP,LIFR,ARRDC3,MFAP2,GZMA,MCFD2,RAC1,THBS1,TAFA1,BRSK2,GPR135,EFNA3,BTN2A1,DOCK9,RBM22,SV2A,UBE2V1,KIT,NSF,GHRL,TMED2,DIPK1C,PDIA4,DNAJC18,SELPLG,UBB,TMEM59L,HTN1,ECI2,FGF1,PLXNC1,MICOS1…
Covariates: BMI continuous	Cancer, Organismal Injury and Abnormalities	malignant solid tumor	Malignant solid tumor	6.82e-66	Decreased	-2.528	EVA1C,ERBB4,PCDHA4,CRELD1,PPP2R5A,TXLNA,NPTN,SPOCK1,CTNNB1,ATP1B2,CLMP,S100A7,C6,SULT1E1,SOD2,FAM171A1,PAK6,GNLY,ERBB3,TMCC3,NUDT9,MXRA8,CAPSL,CA11,CCL16,RFNG,FAIM,VTI1A,MANSC1,DCN,IGSF9B,ENO1,EFNA2,OLFM1,BST1,MTPAP,LIFR,ARRDC3,MFAP2,GZMA,MCFD2,RAC1,THBS1,TAFA1,BRSK2,GPR135,EFNA3,BTN2A1,DOCK9,RBM22,SV2A,UBE2V1,KIT,NSF,GHRL,TMED2,DIPK1C,PDIA4,DNAJC18,SELPLG,UBB,TMEM59L,HTN1,ECI2,FGF1,PLXNC1,MICOS1…
Covariates: BMI continuous	Cancer, Organismal Injury and Abnormalities	cancer	Cancer	2.7e-65	Decreased	-3.979	EVA1C,ERBB4,PCDHA4,CRELD1,PPP2R5A,TXLNA,NPTN,SPOCK1,CTNNB1,ATP1B2,CLMP,S100A7,C6,SULT1E1,SOD2,FAM171A1,PAK6,GNLY,ERBB3,TMCC3,NUDT9,MXRA8,CAPSL,CA11,CCL16,RFNG,FAIM,VTI1A,MANSC1,DCN,IGSF9B,ENO1,EFNA2,OLFM1,BST1,MTPAP,LIFR,ARRDC3,MFAP2,GZMA,MCFD2,RAC1,THBS1,TAFA1,BRSK2,GPR135,EFNA3,BTN2A1,DOCK9,RBM22,SV2A,UBE2V1,KIT,NSF,GHRL,TMED2,DIPK1C,PDIA4,DNAJC18,SELPLG,UBB,TMEM59L,HTN1,ECI2,FGF1,PLXNC1,MICOS1…
Covariates: BMI continuous	Cancer, Organismal Injury and Abnormalities	abdominal neoplasm	Abdominal neoplasm	6.72e-52	Decreased	-2.062	EVA1C,ERBB4,PCDHA4,CRELD1,PPP2R5A,TXLNA,NPTN,SPOCK1,CTNNB1,ATP1B2,CLMP,S100A7,C6,SULT1E1,SOD2,FAM171A1,PAK6,GNLY,ERBB3,TMCC3,NUDT9,MXRA8,CAPSL,CA11,CCL16,FAIM,MANSC1,DCN,IGSF9B,ENO1,OLFM1,BST1,MTPAP,LIFR,ARRDC3,MFAP2,GZMA,RAC1,THBS1,TAFA1,BRSK2,GPR135,EFNA3,BTN2A1,DOCK9,RBM22,SV2A,UBE2V1,KIT,NSF,GHRL,PDIA4,DNAJC18,SELPLG,UBB,TMEM59L,ECI2,FGF1,PLXNC1,MICOS10-NBL1/NBL1,ETS2,COL20A1,SDHAF2,CCN4,GRB2…
Covariates: BMI continuous	Cancer, Organismal Injury and Abnormalities	abdominal cancer	Abdominal cancer	2.18e-49		-1.794	EVA1C,ERBB4,PCDHA4,CRELD1,PPP2R5A,TXLNA,NPTN,SPOCK1,CTNNB1,ATP1B2,CLMP,S100A7,C6,SULT1E1,SOD2,FAM171A1,PAK6,GNLY,ERBB3,TMCC3,NUDT9,MXRA8,CAPSL,CA11,CCL16,FAIM,MANSC1,DCN,IGSF9B,ENO1,OLFM1,BST1,MTPAP,LIFR,ARRDC3,GZMA,RAC1,THBS1,TAFA1,BRSK2,GPR135,EFNA3,BTN2A1,DOCK9,RBM22,SV2A,UBE2V1,KIT,NSF,GHRL,PDIA4,DNAJC18,SELPLG,UBB,TMEM59L,ECI2,FGF1,PLXNC1,MICOS10-NBL1/NBL1,ETS2,COL20A1,SDHAF2,CCN4,GRB2,NRG3,…
Covariates: BMI continuous	Cellular Movement	migration	Migration of blood cells	9.16e-48		-0.499	CCL18,TNFRSF4,TNFRSF1A,NR3C2,IL1R2,CNP,CD274,TYRO3,NPPB,C2,ECM1,HMGB1,TPT1,TSLP,RIPK2,LRP1,UMOD,FNDC5,CHST2,EFNB1,ALCAM,KDR,CTNNB1,APOD,TNFRSF21,TIAM1,C5,S100A7,RIGI,FGA,C6,SULT1E1,PPBP,TNFRSF11B,SOD2,LYZ,APOB,GSN,GNLY,IL1A,ADCYAP1,CSF3,BID,YWHAZ,LYN,SERPINB1,ST3GAL6,PGLYRP1,DLK1,IL6R,GALNT1,CCL16,STIM1,EPHA2,SUMO3,ITGB7,ADAM17,USP8,GLO1,PTPN11,CD177,ITGB1,PRSS3,ISG15,DCN,YBX1,TREML2,TAC1,BST1,NO…
Covariates: BMI continuous	Cellular Movement, Immune Cell Trafficking	migration	Leukocyte migration	2.65e-47		-0.424	CCL18,TNFRSF4,TNFRSF1A,NR3C2,IL1R2,CNP,CD274,TYRO3,NPPB,C2,ECM1,HMGB1,TPT1,TSLP,RIPK2,LRP1,UMOD,FNDC5,CHST2,EFNB1,ALCAM,KDR,CTNNB1,APOD,TNFRSF21,TIAM1,C5,S100A7,RIGI,FGA,C6,SULT1E1,PPBP,TNFRSF11B,SOD2,LYZ,APOB,GSN,GNLY,IL1A,ADCYAP1,CSF3,BID,YWHAZ,LYN,SERPINB1,ST3GAL6,PGLYRP1,DLK1,IL6R,GALNT1,CCL16,STIM1,EPHA2,SUMO3,ITGB7,ADAM17,USP8,GLO1,PTPN11,CD177,ITGB1,PRSS3,ISG15,DCN,YBX1,TREML2,TAC1,BST1,NO…
Covariates: BMI continuous	Cancer, Organismal Injury and Abnormalities	intraabdominal organ tumor	Intraabdominal organ tumor	3.25e-47	Decreased	-2.041	EVA1C,ERBB4,PCDHA4,CRELD1,PPP2R5A,TXLNA,NPTN,SPOCK1,CTNNB1,ATP1B2,CLMP,S100A7,C6,SULT1E1,SOD2,FAM171A1,PAK6,GNLY,ERBB3,TMCC3,NUDT9,MXRA8,CAPSL,CA11,CCL16,FAIM,MANSC1,DCN,IGSF9B,ENO1,OLFM1,BST1,MTPAP,LIFR,ARRDC3,MFAP2,GZMA,RAC1,THBS1,TAFA1,BRSK2,GPR135,EFNA3,BTN2A1,DOCK9,RBM22,SV2A,UBE2V1,KIT,NSF,GHRL,PDIA4,DNAJC18,SELPLG,UBB,TMEM59L,ECI2,FGF1,PLXNC1,MICOS10-NBL1/NBL1,ETS2,COL20A1,SDHAF2,CCN4,GRB2…
Covariates: BMI continuous	Cellular Movement, Hematological System Development and Function, Immune Cell Trafficking	cell movement	Cell movement of leukocytes	7.61e-44		-0.126	CCL18,TNFRSF4,TNFRSF1A,NR3C2,IL1R2,CNP,CD274,TYRO3,NPPB,C2,ECM1,HMGB1,TSLP,RIPK2,LRP1,UMOD,FNDC5,CHST2,EFNB1,ALCAM,KDR,CTNNB1,APOD,TNFRSF21,TIAM1,C5,S100A7,RIGI,FGA,C6,SULT1E1,PPBP,TNFRSF11B,SOD2,GSN,GNLY,IL1A,ADCYAP1,CSF3,BID,YWHAZ,LYN,SERPINB1,PGLYRP1,DLK1,IL6R,GALNT1,CCL16,STIM1,EPHA2,SUMO3,ITGB7,ADAM17,USP8,GLO1,PTPN11,CD177,ITGB1,PRSS3,ISG15,DCN,YBX1,TREML2,TAC1,BST1,NOTCH1,CD58,PLAUR,IL11RA…
Covariates: BMI continuous	Cancer, Organismal Injury and Abnormalities	genitourinary tumor	Genitourinary tumor	8.5e-43	Decreased	-2.922	EVA1C,CLCNKB,TMEM9,ERBB4,XRCC1,PCDHA4,GPD1,NR3C2,ALDOA,IL1R2,C8A,STX3,LYVE1,NPPB,CRELD1,PPP2R5A,ADAM11,FRS2,SEMG2,CST8,NPTN,SLITRK3,GABARAPL2,SPOCK1,CHST2,CTNNB1,NECTIN2,INSRR,S100A7,C6,SULT1E1,ARMC10,ISLR2,SOD2,LYZ,FAM171A1,PAK6,GSN,CALN1,ERBB3,LYN,TSPEAR,ARFGAP2,SULF2,MXRA8,DMKN,RNPC3,MAGI2,FAIM,LRIT3,VTI1A,CD177,DCN,IGSF9B,ENO1,OLFM1,BST1,CD58,NAGPA,WFDC10B,IL11RA,MTPAP,LIFR,NRXN1,ARRDC3,MFAP2…
Covariates: BMI continuous	Cancer, Organismal Injury and Abnormalities	pelvic tumor	Pelvic tumor	7.53e-35		-1.898	EVA1C,TMEM9,ERBB4,XRCC1,PCDHA4,GPD1,NR3C2,ALDOA,IL1R2,C8A,STX3,LYVE1,CRELD1,PPP2R5A,ADAM11,FRS2,SEMG2,CST8,NPTN,SLITRK3,SPOCK1,CHST2,CTNNB1,INSRR,S100A7,C6,SULT1E1,ARMC10,ISLR2,SOD2,LYZ,FAM171A1,PAK6,GSN,CALN1,ERBB3,LINGO3,LYN,TSPEAR,ARFGAP2,SULF2,MXRA8,DMKN,MAGI2,FAIM,LRIT3,DCN,IGSF9B,ENO1,OLFM1,BST1,CD58,NAGPA,WFDC10B,FSTL4,IL11RA,LIFR,NRXN1,ARRDC3,MFAP2,IL7,NCAM1,GZMA,CROT,RAC1,EHF,THBS1,RND1,…
Covariates: BMI continuous	Cellular Movement, Hematological System Development and Function, Immune Cell Trafficking, Inflammatory Response	cell movement	Cell movement of phagocytes	8.26e-35		0.362	TNFRSF1A,NR3C2,IL1R2,CNP,CD274,NPPB,C2,HMGB1,TSLP,LRP1,UMOD,EFNB1,ALCAM,KDR,CTNNB1,TNFRSF21,C5,S100A7,FGA,C6,SULT1E1,PPBP,SOD2,GSN,GNLY,IL1A,ADCYAP1,CSF3,BID,LYN,SERPINB1,DLK1,IL6R,CCL16,STIM1,ADAM17,GLO1,PTPN11,CD177,ITGB1,ISG15,YBX1,TREML2,TAC1,BST1,CD58,PLAUR,IL11RA,PTPRJ,VIP,CCL22,LTB4R,VTN,CSF1,LEP,TNFRSF18,AXL,RAC1,CXCL9,CDC42,TGFB1,ATG5,THBS1,CRP,IFNGR1,SAA1,TNR,QPCT,FLT1,CXCL16,VWF,NGF,F2…
Covariates: BMI continuous	Cellular Movement	cell movement	Cell movement of myeloid cells	4.16e-34		-0.049	TNFRSF1A,NR3C2,IL1R2,CNP,CD274,NPPB,C2,HMGB1,TSLP,LRP1,UMOD,EFNB1,KDR,CTNNB1,TNFRSF21,C5,S100A7,FGA,C6,SULT1E1,PPBP,SOD2,GSN,GNLY,IL1A,ADCYAP1,CSF3,BID,LYN,SERPINB1,DLK1,IL6R,CCL16,STIM1,ADAM17,GLO1,PTPN11,CD177,ITGB1,PRSS3,ISG15,YBX1,TREML2,TAC1,BST1,PLAUR,PTPRJ,VIP,CCL22,LTB4R,VTN,CSF1,LEP,TNFRSF18,RAC1,CXCL9,CDC42,TGFB1,ATG5,THBS1,CRP,IFNGR1,SAA1,TNR,QPCT,FLT1,CXCL16,VWF,NGF,F2,EGFR,IL32,FABP4…
Covariates: BMI continuous	Cancer, Gastrointestinal Disease, Organismal Injury and Abnormalities	intestinal cancer	Intestinal cancer	7.04e-32	Decreased	-2.722	EVA1C,VWA2,CLCNKB,TMEM9,ERBB4,XRCC1,PCDHA4,GPD1,NR3C2,ALDOA,IL1R2,C8A,STX3,CRELD1,PPP2R5A,TXLNA,ADAM11,FRS2,SEMG2,IL1RL2,CST8,NPTN,SLITRK3,SPOCK1,CHST2,CTNNB1,ATP1B2,INSRR,CLMP,S100A7,SULT1E1,C6,ARMC10,ISLR2,SOD2,FAM171A1,PAK6,GSN,CALN1,ERBB3,LINGO3,TMCC3,LYN,TSPEAR,ARFGAP2,SULF2,MXRA8,CAPSL,DMKN,CA11,CCL16,RNPC3,MAGI2,GNPNAT1,FAIM,LRIT3,CD177,MANSC1,DCN,FIBCD1,IGSF9B,ENO1,OLFM1,CEND1,BST1,CD58,N…
Covariates: BMI continuous	Cancer, Gastrointestinal Disease, Organismal Injury and Abnormalities	malignant neoplasm of large intestine	Malignant neoplasm of large intestine	9.32e-32	Decreased	-2.867	EVA1C,VWA2,CLCNKB,TMEM9,ERBB4,XRCC1,PCDHA4,GPD1,NR3C2,ALDOA,IL1R2,C8A,STX3,CRELD1,PPP2R5A,TXLNA,ADAM11,FRS2,SEMG2,IL1RL2,CST8,NPTN,SLITRK3,SPOCK1,CHST2,CTNNB1,ATP1B2,INSRR,CLMP,S100A7,C6,SULT1E1,ARMC10,ISLR2,SOD2,FAM171A1,PAK6,GSN,CALN1,ERBB3,LINGO3,TMCC3,LYN,TSPEAR,ARFGAP2,SULF2,MXRA8,CAPSL,DMKN,CA11,CCL16,RNPC3,MAGI2,GNPNAT1,FAIM,LRIT3,CD177,MANSC1,DCN,FIBCD1,IGSF9B,ENO1,OLFM1,CEND1,BST1,CD58,N…
Covariates: BMI continuous	Inflammatory Response	inflammatory response	Inflammatory response	9.88e-32		-0.033	CCL18,TNFRSF4,TNFRSF1A,NR3C2,VSIR,CD274,TYRO3,NPPB,ECM1,HMGB1,TSLP,IL1RL2,RIPK2,LRP1,TNFRSF11A,UMOD,EFNB1,KDR,CTNNB1,TIAM1,C5,S100A7,C6,PPBP,LYZ,GSN,TFF2,GNLY,IL1A,CSF3,BID,LYN,SERPINB1,ACHE,TMEM106B,PGLYRP1,IL6R,KLKB1,CCL16,STIM1,EPHA2,SUMO3,ITGB7,TPST1,ADAM17,PTPN11,ITGB1,ISG15,SEMA7A,TREML2,TAC1,BST1,NOTCH1,PLAUR,ART3,PTPRJ,VIP,IL7,CCL22,LTB4R,VTN,MMP19,NPW,CSF1,LEP,AXL,RAC1,PRKCG,CXCL9,CDC42,…
Covariates: BMI continuous	Cancer, Gastrointestinal Disease, Organismal Injury and Abnormalities	large intestine neoplasm	Large intestine neoplasm	2.31e-31	Decreased	-2.598	EVA1C,VWA2,CLCNKB,TMEM9,ERBB4,XRCC1,PCDHA4,GPD1,NR3C2,ALDOA,IL1R2,C8A,STX3,CRELD1,PPP2R5A,TXLNA,ADAM11,FRS2,SEMG2,IL1RL2,CST8,NPTN,SLITRK3,SPOCK1,CHST2,CTNNB1,ATP1B2,INSRR,CLMP,S100A7,C6,SULT1E1,ARMC10,ISLR2,SOD2,FAM171A1,PAK6,GSN,CALN1,ERBB3,LINGO3,TMCC3,LYN,TSPEAR,ARFGAP2,SULF2,MXRA8,CAPSL,DMKN,CA11,CCL16,RNPC3,MAGI2,GNPNAT1,FAIM,LRIT3,CD177,MANSC1,DCN,FIBCD1,IGSF9B,ENO1,OLFM1,CEND1,BST1,CD58,N…
Covariates: BMI continuous	Cancer, Gastrointestinal Disease, Organismal Injury and Abnormalities	intestinal tumor	Intestinal tumor	2.45e-31	Decreased	-2.004	EVA1C,VWA2,CLCNKB,TMEM9,ERBB4,XRCC1,PCDHA4,GPD1,NR3C2,ALDOA,IL1R2,C8A,STX3,CRELD1,PPP2R5A,TXLNA,ADAM11,FRS2,SEMG2,IL1RL2,CST8,NPTN,SLITRK3,SPOCK1,CHST2,CTNNB1,ATP1B2,INSRR,CLMP,S100A7,C6,SULT1E1,ARMC10,ISLR2,SOD2,FAM171A1,PAK6,GSN,CALN1,ERBB3,LINGO3,TMCC3,LYN,TSPEAR,ARFGAP2,SULF2,MXRA8,CAPSL,DMKN,CA11,CCL16,RNPC3,MAGI2,GNPNAT1,FAIM,LRIT3,CD177,MANSC1,DCN,FIBCD1,IGSF9B,ENO1,OLFM1,CEND1,BST1,CD58,N…
Covariates: BMI continuous	Cellular Movement	chemotaxis	Chemotaxis	1.37e-30		-1.528	CCL18,ERBB4,TNFRSF1A,STX3,NPPB,HMGB1,FRS2,TSLP,LRP1,EFNB1,KDR,TIAM1,C5,S100A7,PPBP,HHIP,IGF1R,GSN,TFF2,GNLY,IL1A,CSF3,ERBB3,L1CAM,LYN,SERPINB1,IL6R,CCL16,STIM1,EPHA2,SUMO3,ADAM17,PTPN11,ITGB1,ISG15,NTRK3,TREML2,TAC1,BST1,NOTCH1,PLAUR,UNC5A,LIFR,IGF2R,PTPRJ,VIP,IL7,CCL22,LTB4R,VTN,CSF1,LEP,AXL,RAC1,PRKCG,CXCL9,LRP2,CDC42,TGFB1,THBS1,TEK,SAA1,TNR,FLT1,CXCL16,NGF,F2,ROBO2,EGFR,CCL5,PDGFRA,GFRA1,KIT,…
Covariates: BMI continuous	Cellular Movement	homing	Homing of cells	1.96e-30		-1.816	CCL18,ERBB4,TNFRSF1A,STX3,NPPB,HMGB1,FRS2,TSLP,LRP1,CHST2,EFNB1,KDR,TIAM1,C5,S100A7,PPBP,HHIP,IGF1R,GSN,TFF2,GNLY,IL1A,CSF3,ERBB3,L1CAM,LYN,SERPINB1,IL6R,CCL16,STIM1,EPHA2,SUMO3,ITGB7,ADAM17,PTPN11,ITGB1,ISG15,NTRK3,TREML2,TAC1,BST1,NOTCH1,PLAUR,UNC5A,LIFR,IGF2R,PTPRJ,VIP,IL7,CCL22,LTB4R,VTN,CSF1,LEP,AXL,RAC1,PRKCG,CXCL9,LRP2,CDC42,TGFB1,THBS1,TEK,SAA1,TNR,FLT1,CXCL16,NGF,F2,ROBO2,EGFR,CCL5,PDGFR…
Covariates: BMI continuous	Cell-To-Cell Signaling and Interaction, Hematological System Development and Function	interaction	Interaction of leukocytes	4.37e-30		-0.525	CXCL9,CDC42,TGFB1,TNFRSF1A,THBS1,CRP,IFNGR1,SAA1,TNR,HMGB1,FLT1,TSLP,LRP1,VWF,F2,UMOD,IL18R1,ADAM9,ALCAM,CCL5,KDR,CD14,C5,KIT,FGA,RAP1GAP,PPBP,CADM1,TNFRSF11B,CD36,LTF,APCS,CLEC4M,SELPLG,IL1A,CFP,HGF,L1CAM,CD200,LYN,MBL2,ENTPD1,FGF1,IL6R,GALNT1,KLKB1,PLXNC1,STAB1,SELE,RFNG,ITGB7,ADAM17,STAT1,CD177,ITGB1,ULBP3,PRL,DCN,ITGB3,MIF,NPPA,PLCB1,TAC1,CCL3,GDF15,NTN1,CD58,NPTX1,MPO,PLAUR,AKT2,SMOC1,IL6ST,…
Covariates: BMI continuous	Inflammatory Response	immune response	Immune response of cells	4.61e-30		0.204	IRF1,PEAR1,TNFRSF4,FABP3,LILRB1,ATP1A1,XRCC1,TNFRSF1A,KLK3,CD274,TNFRSF10B,TYRO3,C2,HMGB1,LRP1,CTNNB1,KLRF1,ALK,C5,RIGI,C6,TNFRSF11B,GZMH,DNM2,GSN,ADCYAP1,SCARF1,CSF3,ERBB3,LYN,MBL2,PGLYRP1,IL6R,STIM1,CKB,PTPN11,HSPA8,ITGB1,ISG15,IL1RAP,TREML2,PLAUR,LMAN2,PTPRJ,VIP,IL7,AHSA1,CCL22,LTB4R,VTN,CSF1,LEP,TNFRSF18,AXL,RAC1,PRKCG,CDC42,TGFB1,ATG5,FCAMR,THBS1,CRP,IL23R,IFNGR1,SAA1,VWF,F2,IL18R1,CD14,RAF1…
Covariates: BMI continuous	Cell-To-Cell Signaling and Interaction, Hematological System Development and Function	binding	Binding of leukocytes	1.05e-29		-0.597	CXCL9,CDC42,TGFB1,TNFRSF1A,THBS1,CRP,IFNGR1,TNR,HMGB1,FLT1,TSLP,LRP1,VWF,F2,UMOD,IL18R1,ADAM9,ALCAM,CCL5,KDR,CD14,C5,KIT,FGA,RAP1GAP,PPBP,CADM1,TNFRSF11B,CD36,LTF,APCS,CLEC4M,SELPLG,IL1A,CFP,HGF,L1CAM,CD200,LYN,MBL2,ENTPD1,FGF1,IL6R,GALNT1,KLKB1,PLXNC1,STAB1,SELE,RFNG,ITGB7,ADAM17,STAT1,CD177,ITGB1,ULBP3,PRL,DCN,ITGB3,MIF,NPPA,PLCB1,TAC1,CCL3,GDF15,NTN1,CD58,NPTX1,MPO,PLAUR,AKT2,SMOC1,IL6ST,IL7,A…
Covariates: BMI continuous	Cell-To-Cell Signaling and Interaction, Hematological System Development and Function, Immune Cell Trafficking	adhesion	Adhesion of immune cells	8.28e-26		-0.653	CXCL9,CDC42,TGFB1,TNFRSF1A,THBS1,CRP,TNR,HMGB1,FLT1,TSLP,LRP1,VWF,F2,UMOD,ADAM9,ALCAM,CCL5,KDR,CD14,C5,KIT,FGA,RAP1GAP,PPBP,CADM1,TNFRSF11B,CD36,LTF,APCS,CLEC4M,SELPLG,IL1A,CFP,HGF,L1CAM,CD200,LYN,ENTPD1,IL6R,GALNT1,KLKB1,PLXNC1,STAB1,SELE,ITGB7,ADAM17,STAT1,CD177,ITGB1,DCN,ITGB3,MIF,NPPA,PLCB1,TAC1,CCL3,GDF15,NTN1,CD58,NPTX1,MPO,PLAUR,AKT2,SMOC1,IL6ST,IL7,AGT,CCL22,CCL25,LTB4R,VTN,CSF1,F3,SH2D1A…
Covariates: BMI continuous	Cell-To-Cell Signaling and Interaction, Cellular Movement	recruitment	Recruitment of cells	1.81e-25		0.006	B4GALT6,CXCL9,TGFB1,TNFRSF1A,THBS1,CD274,TEK,HMGB1,TPT1,FLT1,FUT8,RIPK2,LRP1,CXCL16,VWF,EGFR,CCL5,KDR,CTNNB1,CD14,CLEC5A,C5,RIGI,SOD2,LYZ,CD36,LTF,APOB,SFRP4,GSN,SELPLG,IL1A,CD55,ADCYAP1,CSF3,HGF,CD200,LYN,ST3GAL6,ENTPD1,PGF,IL6R,KLKB1,SELE,ITGB7,CLEC1B,ADAM17,LY96,STAT1,ITGB1,MAPK8,TREML2,IL17RB,MIF,TAC1,CCL3,CD5L,COCH,NOTCH1,GDF15,NTN1,TAX1BP1,GLCE,MPO,SLPI,AKT2,IL6ST,VIP,IL7,AGT,CCL22,FCGR2B,L…
Covariates: BMI continuous	Cardiovascular System Development and Function, Cell-To-Cell Signaling and Interaction	binding	Binding of endothelial cells	4.41e-24		0.756	CDC42,TNFRSF4,TGFB1,THBS1,CRP,CD274,HMGB1,FLT1,VWF,F2,EGFR,ALCAM,CCL5,KDR,CTNNB1,C5,KIT,PPBP,ANGPTL3,CD36,SELPLG,IL1A,HGF,L1CAM,FGF1,SULF2,GPC1,PGF,STAB1,SELE,ITGB7,FBLN5,NLGN1,STAT1,ITGB1,DCN,MET,ITGB3,NPPA,LIPA,CCL3,NOTCH1,GDF15,PLAUR,AKT2,COL18A1,ANGPTL1,TNFSF4,VTN,DLL1,F3,AXL,RAC1,BGN
Covariates: BMI continuous	Cell-To-Cell Signaling and Interaction, Inflammatory Response	immune response	Immune response of leukocytes	9.88e-24		0.224	TGFB1,ATG5,LILRB1,ATP1A1,TNFRSF1A,KLK3,FCAMR,THBS1,CRP,CD274,IL23R,TNFRSF10B,IFNGR1,SAA1,HMGB1,CD14,BIN1,CLEC5A,C5,RIGI,C6,HAVCR2,F9,TNFRSF11B,PLXNA1,CD36,LTF,APCS,CLEC4M,GSN,SELPLG,ADCYAP1,SCARF1,CSF3,HGF,LYN,MBL2,CD59,CFB,PGLYRP1,IL6R,RET,STIM1,HPGDS,IL27,LY96,STAT1,ITGB1,ISG15,IL1RAP,ITGB3,TREML2,MIF,CCL3,CD5L,NTN1,PLAUR,MFGE8,IL6ST,PTPRJ,VIP,IL7,POSTN,CCL22,TNFSF4,FCGR2B,LTB4R,VTN,CSF1,F3,SH2…
Covariates: BMI continuous	Cellular Movement, Hematological System Development and Function, Immune Cell Trafficking	cell movement	Cell movement of mononuclear leukocytes	1.04e-23		1.146	CCL18,TNFRSF4,TNFRSF1A,IL1R2,CD274,TYRO3,NPPB,ECM1,HMGB1,TSLP,LRP1,CHST2,EFNB1,KDR,CTNNB1,APOD,TNFRSF21,TIAM1,C5,S100A7,RIGI,C6,GNLY,IL1A,CSF3,BID,LYN,DLK1,IL6R,CCL16,SUMO3,ITGB7,ADAM17,USP8,ITGB1,ISG15,TAC1,NOTCH1,CD58,PLAUR,IL11RA,VIP,IL7,CCL22,VTN,LEP,AXL,RAC1,CXCL9,CDC42,TGFB1,ATG5,THBS1,IL23R,IFNGR1,SAA1,QPCT,FLT1,CXCL16,NGF,ESR1,F2,EGFR,CCL5,INSR,RAP1GAP,BMPR2,CDCP1,SELPLG,CD55,HGF,CD200,NO…
Covariates: BMI continuous	Cellular Movement, Hematological System Development and Function, Immune Cell Trafficking	cell movement	Cell movement of granulocytes	3.85e-23		-0.113	CXCL9,TGFB1,ATG5,TNFRSF1A,CRP,CD274,IFNGR1,SAA1,C2,HMGB1,VWF,F2,EGFR,FABP4,CCL5,CD14,C5,S100A7,SULT1E1,PPBP,GHRL,BMPR2,NMU,CD36,LTF,APCS,GSN,SELPLG,IL1A,MMP8,CD55,ADCYAP1,CSF3,BID,HGF,LYN,SERPINB1,CFB,RSPO3,DLK1,PGF,IL6R,ALKBH5,CCL16,SELE,STIM1,HPGDS,IL27,ADAM17,CD177,ITGB1,PRSS3,ISG15,MET,ITGB3,YBX1,TREML2,IL17RB,MIF,NPPA,TAC1,CCL3,BST1,GDF15,NTN1,MPO,PPIA,SLPI,PLAUR,AKT2,IL6ST,AGT,NEO1,LTB4R,VT…
Covariates: BMI continuous	Cell-To-Cell Signaling and Interaction, Cellular Movement	recruitment	Recruitment of blood cells	5.7e-23		-0.069	B4GALT6,CXCL9,TGFB1,TNFRSF1A,THBS1,CD274,HMGB1,TPT1,FLT1,FUT8,RIPK2,LRP1,CXCL16,VWF,CCL5,KDR,CTNNB1,CD14,CLEC5A,C5,RIGI,SOD2,LYZ,CD36,LTF,APOB,GSN,SELPLG,IL1A,CD55,ADCYAP1,CSF3,CD200,LYN,ST3GAL6,ENTPD1,PGF,IL6R,SELE,ITGB7,CLEC1B,ADAM17,LY96,STAT1,MAPK8,TREML2,IL17RB,MIF,TAC1,CCL3,CD5L,COCH,NOTCH1,GDF15,NTN1,TAX1BP1,MPO,SLPI,AKT2,IL6ST,VIP,IL7,AGT,CCL22,FCGR2B,LTB4R,CSF1,F3,VDR,LEP,RAC1,SIGLEC9
Covariates: BMI continuous	Organismal Injury and Abnormalities	soft tissue lesion	Soft tissue lesion	2.19e-22	Decreased	-2.533	VWA2,CLCNKB,ERBB4,XRCC1,PCDHA4,NR3C2,C8A,STX3,CRELD1,PPP2R5A,TXLNA,ADAM11,SEMG2,IL1RL2,NPTN,SLITRK3,SPOCK1,CHST2,CTNNB1,ATP1B2,NECTIN2,INSRR,S100A7,C6,ISLR2,SOD2,FAM171A1,PAK6,GSN,CALN1,ERBB3,LINGO3,TMCC3,LYN,TSPEAR,ARFGAP2,BTC,NUDT9,CAPSL,DMKN,CA11,RNPC3,MAGI2,RFNG,GNPNAT1,LRIT3,VTI1A,MANSC1,DCN,FIBCD1,IGSF9B,EFNA2,OLFM1,LRP11,BST1,CD58,NAGPA,WFDC10B,FSTL4,LIFR,NRXN1,IL7,NCAM1,GZMA,TACO1,ISM1,RA…
Covariates: BMI continuous	Cell-To-Cell Signaling and Interaction, Cellular Movement, Hematological System Development and Function, Immune Cell Trafficking	recruitment	Recruitment of leukocytes	3.12e-22		-0.228	B4GALT6,CXCL9,TGFB1,TNFRSF1A,THBS1,CD274,HMGB1,TPT1,FLT1,FUT8,RIPK2,LRP1,CXCL16,VWF,CCL5,KDR,CTNNB1,CD14,CLEC5A,C5,RIGI,SOD2,LYZ,CD36,LTF,APOB,GSN,SELPLG,IL1A,CD55,ADCYAP1,CSF3,CD200,LYN,ST3GAL6,PGF,IL6R,SELE,ITGB7,ADAM17,LY96,STAT1,MAPK8,TREML2,IL17RB,MIF,TAC1,CCL3,CD5L,COCH,NOTCH1,GDF15,NTN1,TAX1BP1,MPO,SLPI,AKT2,IL6ST,VIP,IL7,AGT,CCL22,FCGR2B,LTB4R,CSF1,F3,VDR,LEP,RAC1,SIGLEC9
Covariates: BMI continuous	Gastrointestinal Disease, Organismal Injury and Abnormalities	colorectal lesion	Colorectal lesion	4.64e-22		-1.969	VWA2,CLCNKB,TMEM9,ERBB4,XRCC1,PCDHA4,NR3C2,ALDOA,CRELD1,PPP2R5A,TXLNA,ADAM11,FRS2,SEMG2,SLITRK3,CHST2,CTNNB1,ATP1B2,SULT1E1,ARMC10,ISLR2,SOD2,FAM171A1,GSN,CALN1,ERBB3,LINGO3,LYN,TSPEAR,ARFGAP2,MXRA8,DMKN,CA11,CCL16,RNPC3,MAGI2,GNPNAT1,LRIT3,CD177,DCN,IGSF9B,ENO1,OLFM1,BST1,CD58,NAGPA,FSTL4,IL11RA,LIFR,NRXN1,NCAM1,QPCTL,ISM1,RAC1,INSL4,THBS1,RND1,FLRT3,DOCK9,RBM22,MYORG,SV2A,KIT,BMPR1A,EHBP1,SELPL…
Covariates: BMI continuous	Cancer, Gastrointestinal Disease, Organismal Injury and Abnormalities	colorectal neoplasia	Colorectal tumor	7.6e-22	Decreased	-2.598	VWA2,CLCNKB,TMEM9,ERBB4,XRCC1,PCDHA4,NR3C2,ALDOA,CRELD1,PPP2R5A,TXLNA,ADAM11,FRS2,SEMG2,SLITRK3,CHST2,CTNNB1,ATP1B2,SULT1E1,ARMC10,ISLR2,SOD2,FAM171A1,GSN,CALN1,ERBB3,LINGO3,LYN,TSPEAR,ARFGAP2,MXRA8,DMKN,CA11,CCL16,RNPC3,MAGI2,GNPNAT1,LRIT3,CD177,DCN,IGSF9B,ENO1,OLFM1,BST1,CD58,NAGPA,FSTL4,IL11RA,LIFR,NRXN1,NCAM1,QPCTL,ISM1,RAC1,INSL4,THBS1,RND1,FLRT3,DOCK9,RBM22,MYORG,SV2A,KIT,BMPR1A,EHBP1,SELPL…
Covariates: BMI continuous	Cancer, Gastrointestinal Disease, Organismal Injury and Abnormalities	colorectal cancer	Colorectal cancer	7.94e-22	Decreased	-2.867	VWA2,CLCNKB,ERBB4,XRCC1,PCDHA4,NR3C2,ALDOA,CRELD1,PPP2R5A,TXLNA,ADAM11,FRS2,SEMG2,SLITRK3,CHST2,CTNNB1,ATP1B2,SULT1E1,ARMC10,ISLR2,SOD2,FAM171A1,GSN,CALN1,ERBB3,LINGO3,LYN,TSPEAR,ARFGAP2,MXRA8,DMKN,CA11,CCL16,RNPC3,MAGI2,GNPNAT1,LRIT3,DCN,IGSF9B,ENO1,OLFM1,BST1,CD58,NAGPA,FSTL4,IL11RA,LIFR,NRXN1,NCAM1,QPCTL,ISM1,RAC1,INSL4,THBS1,RND1,FLRT3,RBM22,MYORG,SV2A,KIT,BMPR1A,EHBP1,SELPLG,UBB,TEPSIN,FGF1,…
Covariates: BMI continuous	Cellular Movement, Hematological System Development and Function, Immune Cell Trafficking	cell movement	Cell movement of antigen presenting cells	1.24e-21		1.091	CXCL9,TGFB1,NR3C2,THBS1,CNP,CRP,IFNGR1,SAA1,TNR,HMGB1,FLT1,TSLP,LRP1,F2,UMOD,EGFR,ALCAM,IL32,CCL5,KDR,CTNNB1,CD14,TNFRSF21,C5,S100A7,KIT,FGA,C6,SULT1E1,SOD2,BMPR2,CLEC4M,GSN,TAFA4,GNLY,IL1A,CD55,BID,HGF,NOTCH3,IFNL1,NRP2,PLXNC1,TNFSF9,ALKBH5,STAB1,SELE,CLEC1B,ADAM17,GLO1,STAT1,ITGB1,ITGB3,YBX1,IL17RB,MIF,TAC1,C1QTNF1,CCL3,NTN1,CD58,RPS6KA3,MPO,IL11RA,AKT2,IL6ST,PTPRJ,VIP,AGT,CCL22,CCL25,TNFSF4,LT…
Covariates: BMI continuous	Cellular Movement, Hematological System Development and Function, Immune Cell Trafficking, Inflammatory Response	cell movement	Cell movement of neutrophils	2.34e-21		0.185	CXCL9,TGFB1,ATG5,TNFRSF1A,CRP,CD274,IFNGR1,SAA1,C2,HMGB1,VWF,F2,EGFR,FABP4,CCL5,CD14,C5,S100A7,SULT1E1,PPBP,GHRL,BMPR2,NMU,CD36,GSN,IL1A,SELPLG,MMP8,CD55,ADCYAP1,CSF3,BID,HGF,LYN,SERPINB1,CFB,RSPO3,DLK1,PGF,IL6R,ALKBH5,SELE,STIM1,IL27,ADAM17,CD177,ITGB1,ISG15,MET,ITGB3,YBX1,TREML2,MIF,NPPA,TAC1,CCL3,BST1,GDF15,NTN1,MPO,PPIA,SLPI,AKT2,IL6ST,AGT,LTB4R,VTN,CSF1,CFD,TNFRSF18,RAC1
Covariates: BMI continuous	Cancer, Neurological Disease, Organismal Injury and Abnormalities	glioma formation	Glioma	4.06e-21	Decreased	-2.35	VWA2,CLCNKB,ERBB4,XRCC1,PCDHA4,NR3C2,ALDOA,C8A,STX3,PPP2R5A,TXLNA,ADAM11,SEMG2,IL1RL2,NPTN,SLITRK3,GABARAPL2,SPOCK1,CHST2,CTNNB1,ATP1B2,NECTIN2,INSRR,C6,FAM171A1,PAK6,GSN,CALN1,ERBB3,LINGO3,LYN,TSPEAR,ARFGAP2,BTC,NUDT9,DMKN,CA11,RNPC3,MAGI2,GNPNAT1,VTI1A,DCN,FIBCD1,IGSF9B,OLFM1,BST1,CD58,NAGPA,FSTL4,LIFR,NRXN1,IL7,NCAM1,GZMA,ISM1,RAC1,EHF,THBS1,MSRA,CPM,BRSK2,CDKN2D,FLRT3,FUT8,C22orf15,EFNA3,DOCK…
Covariates: BMI continuous	Neurological Disease, Organismal Injury and Abnormalities	neurogenic lesion	Neurogenic lesion	4.45e-21	Decreased	-2.522	VWA2,CLCNKB,ERBB4,XRCC1,PCDHA4,NR3C2,C8A,STX3,PPP2R5A,TXLNA,ADAM11,SEMG2,IL1RL2,NPTN,SLITRK3,SPOCK1,CHST2,CTNNB1,ATP1B2,NECTIN2,INSRR,C6,FAM171A1,PAK6,GSN,CALN1,ERBB3,LINGO3,LYN,TSPEAR,ARFGAP2,BTC,NUDT9,DMKN,CA11,RNPC3,MAGI2,GNPNAT1,VTI1A,DCN,FIBCD1,IGSF9B,OLFM1,BST1,CD58,NAGPA,FSTL4,LIFR,NRXN1,IL7,NCAM1,GZMA,ISM1,RAC1,EHF,THBS1,MSRA,CPM,BRSK2,CDKN2D,FLRT3,FUT8,C22orf15,EFNA3,DOCK9,MYORG,SV2A,RPS…
Covariates: BMI continuous	Cancer, Gastrointestinal Disease, Organismal Injury and Abnormalities	colon cancer	Colon cancer	1.34e-20		-1.961	VWA2,CLCNKB,ERBB4,LILRB1,XRCC1,TNFRSF1A,PCDHA4,NR3C2,ALDOA,DSG2,CRELD1,PPP2R5A,ECM1,HMGB1,TXLNA,ADAM11,FRS2,SEMG2,LRP1,PCSK7,SCUBE1,WDR1,SLITRK3,SLCO5A1,NFASC,CHST2,EMILIN3,EFNB1,EPHB6,CTNNB1,ATP1B2,C5,COLGALT1,SULT1E1,HBE1,ARMC10,ISLR2,IGF1R,FAM171A1,GZMH,GSN,HRC,C4BPA,CFP,UBE2C,CALN1,APLP2,SCARF1,ERBB3,BID,LINGO3,NUP210L,TSPEAR,ARFGAP2,GAD1,NLGN4X,MXRA8,DMKN,TFPI2,CA11,RNPC3,MAGI2,GNPNAT1,ITGB7…
Covariates: BMI continuous	Cellular Movement, Immune Cell Trafficking	cell movement	Cell movement of lymphoid cells	1.74e-20		0.759	CXCL9,CDC42,CCL18,TNFRSF4,TGFB1,ATG5,TNFRSF1A,THBS1,CD274,IL23R,IFNGR1,TYRO3,SAA1,ECM1,HMGB1,LRP1,CXCL16,ESR1,F2,CHST2,EGFR,CCL5,KDR,CTNNB1,APOD,TNFRSF21,TIAM1,INSR,C5,S100A7,RIGI,RAP1GAP,C6,BMPR2,CDCP1,GNLY,SELPLG,IL1A,CSF3,BID,HGF,CD200,NOTCH3,TNFRSF14,DLK1,ALKBH5,STAB1,HGS,SELE,CBL,SUMO3,ITGB7,ADAM17,USP8,STAT1,ITGB1,ISG15,ITGB3,IL17RB,MIF,TAC1,CCL3,NOTCH1,NTN1,CD58,MSMP,RPS6KA3,MPO,PPIA,IL11R…
Covariates: BMI continuous	Cellular Movement, Hematological System Development and Function, Immune Cell Trafficking	migration	Migration of mononuclear leukocytes	1.77e-20		1.215	CXCL9,CDC42,CCL18,TNFRSF4,TGFB1,TNFRSF1A,THBS1,CD274,IL23R,IFNGR1,TYRO3,SAA1,QPCT,ECM1,HMGB1,FLT1,LRP1,CXCL16,NGF,F2,EGFR,CCL5,CTNNB1,APOD,TNFRSF21,INSR,C5,S100A7,RIGI,RAP1GAP,C6,BMPR2,CDCP1,GNLY,SELPLG,IL1A,CSF3,BID,HGF,CD200,NOTCH3,LYN,TNFRSF14,DLK1,MICOS10-NBL1/NBL1,ALKBH5,STAB1,HGS,SELE,SUMO3,ITGB7,ADAM17,USP8,STAT1,ITGB1,ITGB3,MIF,TAC1,CCL3,NOTCH1,NTN1,CD58,RPS6KA3,MPO,PLAUR,IL11RA,IL6ST,VIP…
Covariates: BMI continuous	Cellular Movement, Hematological System Development and Function, Immune Cell Trafficking	cell movement	Cell movement of lymphocytes	5.44e-20		0.674	CXCL9,CDC42,CCL18,TNFRSF4,TGFB1,ATG5,TNFRSF1A,THBS1,CD274,IL23R,IFNGR1,TYRO3,SAA1,ECM1,HMGB1,LRP1,CXCL16,ESR1,F2,CHST2,EGFR,CCL5,KDR,CTNNB1,APOD,TNFRSF21,TIAM1,INSR,C5,S100A7,RIGI,RAP1GAP,C6,BMPR2,CDCP1,GNLY,SELPLG,IL1A,CSF3,BID,HGF,CD200,NOTCH3,TNFRSF14,DLK1,ALKBH5,STAB1,HGS,SELE,SUMO3,ITGB7,ADAM17,USP8,STAT1,ITGB1,ISG15,ITGB3,IL17RB,MIF,TAC1,CCL3,NOTCH1,NTN1,CD58,MSMP,RPS6KA3,MPO,PPIA,IL11RA,IL…
Covariates: BMI continuous	Cellular Movement, Hematological System Development and Function, Immune Cell Trafficking, Inflammatory Response	migration	Migration of phagocytes	1.09e-19		0.692	CXCL9,CDC42,TGFB1,TNFRSF1A,SAA1,TNR,QPCT,HMGB1,FLT1,TSLP,LRP1,NGF,F2,EGFR,ALCAM,CCL5,KDR,C5,KIT,FGA,PPBP,BMPR2,CLEC4M,SELPLG,ADCYAP1,CSF3,HGF,LYN,IFNL1,NRP2,PLXNC1,MICOS10-NBL1/NBL1,TNFSF9,STAB1,SELE,CLEC1B,ADAM17,STAT1,CD177,ITGB1,MET,ITGB3,MIF,TAC1,CCL3,BST1,GDF15,NTN1,CD58,MPO,SLPI,PLAUR,AKT2,IL6ST,VIP,AGT,POSTN,CCL22,VTN,CSF1,LEP,RAC1
Covariates: BMI continuous	Cellular Movement, Hematological System Development and Function, Immune Cell Trafficking	migration	Lymphocyte migration	3.09e-18		1.102	CXCL9,CDC42,CCL18,TNFRSF4,TGFB1,TNFRSF1A,THBS1,CD274,IL23R,IFNGR1,TYRO3,SAA1,ECM1,HMGB1,LRP1,CXCL16,F2,EGFR,CCL5,CTNNB1,APOD,TNFRSF21,INSR,C5,S100A7,RIGI,RAP1GAP,C6,BMPR2,CDCP1,GNLY,SELPLG,IL1A,CSF3,BID,HGF,CD200,NOTCH3,TNFRSF14,DLK1,ALKBH5,STAB1,HGS,SELE,SUMO3,ITGB7,ADAM17,USP8,STAT1,ITGB1,ITGB3,MIF,TAC1,CCL3,NOTCH1,NTN1,CD58,RPS6KA3,MPO,IL11RA,IL6ST,VIP,IL7,AGT,CCL22,CCL25,TNFSF4,LEP,SH2D1A,AXL…
Covariates: BMI continuous	Cardiovascular Disease, Ophthalmic Disease, Organismal Injury and Abnormalities	retinal vasculopathy	Retinal vasculopathy	1.5e-17	Increased	2.425	CD59,CFB,PRDX4,COL6A1,PGF,THBS1,SELE,FBLN5,ITGB1,PLXNB2,SEMA7A,FLT1,DCN,BCAN,ADAM12,ITGB3,SCUBE1,VWF,MAPK8,NTRK2,NGF,F2,ADAM9,MATN4,EPHB6,KDR,PDGFRA,PLAUR,SEMA6A,C5,KIT,FGA,C6,COL18A1,MFAP2,MMP19,MMP8,F3,APLP2,UNC93B1,HGF,CD200,MMP16,BGN,NELL1
Covariates: BMI continuous	Cellular Movement, Hematological System Development and Function, Immune Cell Trafficking, Inflammatory Response	chemotaxis	Chemotaxis of leukocytes	4.56e-17		0.286	CXCL9,CDC42,CCL18,TGFB1,TNFRSF1A,THBS1,NPPB,SAA1,HMGB1,FLT1,TSLP,CXCL16,NGF,F2,EFNB1,CCL5,KDR,TIAM1,C5,S100A7,KIT,RAP1GAP,PPBP,CDCP1,GSN,TAFA4,GNLY,SELPLG,IL1A,CSF3,LYN,SERPINB1,TNFRSF14,NRP2,IL6R,MICOS10-NBL1/NBL1,CCL16,SELE,STIM1,SUMO3,ADAM17,PTPN11,ISG15,ITGB3,TREML2,MIF,TAC1,CCL3,BST1,MSMP,PPIA,SLPI,PLAUR,PTPRJ,VIP,CCL22,CCL25,CHGA,LTB4R,VTN,CSF1,AXL,RAC1
Covariates: BMI continuous	Cellular Movement, Hematological System Development and Function, Immune Cell Trafficking	homing	Homing of leukocytes	5.22e-17		0.151	CXCL9,CDC42,CCL18,TGFB1,TNFRSF1A,THBS1,NPPB,SAA1,HMGB1,FLT1,TSLP,CXCL16,NGF,F2,CHST2,EFNB1,CCL5,KDR,TIAM1,C5,S100A7,KIT,RAP1GAP,PPBP,CDCP1,GSN,TAFA4,GNLY,SELPLG,IL1A,CSF3,LYN,SERPINB1,TNFRSF14,NRP2,IL6R,MICOS10-NBL1/NBL1,CCL16,SELE,STIM1,SUMO3,ITGB7,ADAM17,PTPN11,ISG15,ITGB3,TREML2,MIF,TAC1,CCL3,BST1,MSMP,PPIA,SLPI,PLAUR,PTPRJ,VIP,CCL22,CCL25,CHGA,LTB4R,VTN,CSF1,AXL,RAC1
Covariates: BMI continuous	Cell-mediated Immune Response, Cellular Movement, Hematological System Development and Function, Immune Cell Trafficking	migration	T cell migration	5.24e-17		0.395	CXCL9,CDC42,CCL18,TNFRSF4,TGFB1,TNFRSF1A,THBS1,CD274,IL23R,IFNGR1,TYRO3,SAA1,ECM1,LRP1,CXCL16,CCL5,CTNNB1,APOD,TNFRSF21,INSR,C5,S100A7,C6,BMPR2,CDCP1,GNLY,SELPLG,IL1A,HGF,BID,CD200,TNFRSF14,DLK1,ALKBH5,STAB1,HGS,SELE,SUMO3,ITGB7,ADAM17,USP8,STAT1,ITGB1,ITGB3,MIF,CCL3,NOTCH1,RPS6KA3,MPO,IL11RA,IL6ST,VIP,IL7,AGT,CCL22,CCL25,TNFSF4,AXL,RAC1,BGN
Covariates: BMI continuous	Cell-mediated Immune Response, Cellular Movement, Hematological System Development and Function, Immune Cell Trafficking	cell movement	Cell movement of T lymphocytes	8.25e-17		0.512	CXCL9,CDC42,CCL18,TNFRSF4,TGFB1,THBS1,CD274,IL23R,IFNGR1,TYRO3,SAA1,CXCL16,CCL5,CTNNB1,APOD,TNFRSF21,INSR,C5,S100A7,C6,BMPR2,CDCP1,GNLY,SELPLG,IL1A,BID,HGF,TNFRSF14,DLK1,ALKBH5,STAB1,HGS,SELE,SUMO3,ITGB7,ADAM17,USP8,STAT1,ITGB1,ITGB3,MIF,CCL3,NOTCH1,RPS6KA3,MPO,IL11RA,IL6ST,VIP,IL7,AGT,CCL22,CCL25,TNFSF4,AXL,RAC1,BGN
Covariates: BMI continuous	Cellular Movement, Hematological System Development and Function, Immune Cell Trafficking, Inflammatory Response	cell movement	Cell movement of monocytes	1.23e-16		1.328	CXCL9,CDC42,TGFB1,TNFRSF1A,IL6R,MICOS10-NBL1/NBL1,ALKBH5,CCL16,IL1R2,SELE,NPPB,ADAM17,QPCT,HMGB1,STAT1,FLT1,TSLP,CXCL16,NGF,MIF,F2,CCL3,EFNB1,EGFR,CCL5,NTN1,MSMP,PPIA,PLAUR,C5,S100A7,IL6ST,VIP,AGT,POSTN,CCL22,CCL25,GNLY,CSF3,HGF,LYN
Covariates: BMI continuous	Cellular Movement, Hematological System Development and Function, Immune Cell Trafficking, Inflammatory Response	cell movement	Cell movement of macrophages	3.28e-16		0.915	CXCL9,TGFB1,NR3C2,THBS1,CNP,CRP,IFNGR1,SAA1,TNR,HMGB1,FLT1,LRP1,F2,UMOD,EGFR,IL32,CCL5,KDR,CTNNB1,CD14,TNFRSF21,C5,S100A7,FGA,C6,SULT1E1,SOD2,BMPR2,GSN,TAFA4,IL1A,CD55,BID,HGF,NOTCH3,ALKBH5,STAB1,ADAM17,GLO1,STAT1,ITGB1,ITGB3,YBX1,IL17RB,MIF,C1QTNF1,CCL3,NTN1,RPS6KA3,IL6ST,PTPRJ,AGT,CCL22,CCL25,TNFSF4,VTN,CSF1,PCOLCE2,LEP,CFD,RAC1
Covariates: BMI continuous	Cell Death and Survival, Organismal Injury and Abnormalities	apoptosis	Apoptosis of neurons	3.53e-16	Increased	4.054	CDC42,TGFB1,PCDHGB4,TNFRSF1A,PCDHGA1,CD274,PCDHGB2,TYRO3,CDKN2D,PCDHGA10,LRP1,NGF,ESR1,F2,ISL1,CCL5,KDR,CTNNB1,B4GALNT1,GFRA1,HTRA2,TNFRSF21,INSR,BCL2L2,GHRL,IGF1R,SOD2,CHL1,PCDHGA12,UBB,ADCYAP1,AIFM1,STX8,CSF3,ERBB3,BID,CD200,CLCF1,LINGO1,CD59,AMIGO2,COL6A1,RET,CNTFR,PRDX3,FAIM,ADAM17,VTI1A,XRCC6,STAT1,PTPN11,NTRK3,MET,MAPK8,NTRK2,MIF,YWHAB,FGFR3,TAC1,NTN1,NPTX1,AKT2,RTN4R,IL6ST,RPS3,AGT,DLG4,NG…
Covariates: BMI continuous	Cell-To-Cell Signaling and Interaction	response	Response of mononuclear leukocytes	6.5e-16		1.259	CXCL9,CD59,TNFRSF14,TNFRSF4,TGFB1,LILRB1,TNFRSF1A,IL6R,RET,KLK3,HPGDS,CRP,CD274,IL27,TWSG1,IL23R,IFNGR1,HMGB1,STAT1,TSLP,IL1RAP,MAPK8,TREML2,TNFRSF11A,CCL3,CD14,CD58,PLAUR,CLEC5A,C5,HAVCR2,IL7,AGT,POSTN,F9,PLXNA1,CCL25,FCGR2B,VTN,SELPLG,CD55,TNFRSF18,SH2D1A,AXL,CD200,NOTCH3,LYN
Covariates: BMI continuous	Cell-To-Cell Signaling and Interaction, Hematological System Development and Function	interaction	Interaction of mononuclear leukocytes	1.1e-15		-0.105	CXCL9,FGF1,TGFB1,IL6R,THBS1,SELE,RFNG,CRP,ITGB7,IFNGR1,SAA1,HMGB1,ITGB1,ULBP3,PRL,DCN,ITGB3,VWF,MIF,F2,IL18R1,PLCB1,TAC1,CCL3,CCL5,CD14,NTN1,CD58,NPTX1,PLAUR,RAP1GAP,IL6ST,IL7,AGT,CCL22,CCL25,CLEC4M,SELPLG,IL1A,F3,SH2D1A,HGF,RAC1
Covariates: BMI continuous	Cell-To-Cell Signaling and Interaction, Hematological System Development and Function, Immune Cell Trafficking, Inflammatory Response	activation	Activation of T lymphocytes	1.24e-15		0.954	TNFRSF4,TGFB1,ATG5,LILRB1,VSIR,THBS1,CD274,TWSG1,TYRO3,SAA1,HMGB1,FUT8,TSLP,EGFR,EPHB6,CCL5,CTNNB1,TNFRSF21,RIGI,CADM1,HAVCR2,IL1A,CD55,ADCYAP1,HGF,LYN,CD59,FGF1,IL6R,TNFSF9,RFNG,IL27,CLEC1B,USP8,STAT1,PRL,MAPK8,TREML2,MIF,PLCB1,TAC1,IMPDH1,CCL3,NOTCH1,CD58,RGMA,IGFBP2,UBE2N,GPNMB,IGF2R,IL6ST,PTPRJ,VIP,IL7,RPS3,CCL22,TNFSF4,FCGR2B,DLL1,MMP19,GZMA,IFNW1,UNC93B1,TNFRSF18,AXL
Covariates: BMI continuous	Cellular Function and Maintenance	function	Function of blood cells	4.06e-15		1.736	IRF1,CDC42,TNFRSF4,TGFB1,IFNGR2,TNFRSF1A,FCAMR,CRP,CD274,IL23R,IFNGR1,TYRO3,ECM1,HMGB1,FLT1,TSLP,RIPK2,VWF,IL18R1,CHST2,EGFR,JAM2,CCL5,KDR,CD14,TNFRSF21,KIT,RIGI,SULT1E1,HAVCR2,BMPR2,PLXNA1,CD36,GSN,CD55,ADCYAP1,SCARF1,CSF3,HGF,CD200,LYN,ENTPD1,CD59,TNFRSF14,SELE,CBL,IL27,ITGB7,CLEC1B,LY96,STAT1,ITGB3,MIF,IMPDH1,GDF15,TAX1BP1,MPO,PPIA,SLPI,PLAUR,GPNMB,IL7,FCGR2B,LTB4R,GZMA,CSF1,F3,VDR,LEP,TNFRSF1…
Covariates: BMI continuous	Cell-To-Cell Signaling and Interaction	adhesion	Adhesion of myeloid cells	5.88e-15		0.292	TGFB1,STAB1,SELE,CRP,ITGB7,TNR,ADAM17,HMGB1,STAT1,ITGB1,FLT1,TSLP,ITGB3,VWF,MIF,F2,NPPA,CCL5,KDR,GDF15,PLAUR,C5,KIT,FGA,PPBP,CADM1,AKT2,CD36,LTF,VTN,APCS,SELPLG,IL1A,CSF1,F3,AXL,RAC1,LYN
Covariates: BMI continuous	Cellular Movement, Hematological System Development and Function, Immune Cell Trafficking, Inflammatory Response	chemotaxis	Chemotaxis of mononuclear leukocytes	2.04e-14		1.44	CXCL9,CDC42,TNFRSF14,CCL18,TGFB1,MICOS10-NBL1/NBL1,CCL16,THBS1,SELE,SUMO3,NPPB,SAA1,ADAM17,HMGB1,FLT1,TSLP,CXCL16,MIF,F2,TAC1,CCL3,EFNB1,CCL5,KDR,MSMP,PPIA,PLAUR,TIAM1,C5,S100A7,RAP1GAP,VIP,CCL22,CCL25,CDCP1,GNLY,RAC1,LYN
Covariates: BMI continuous	Cellular Movement, Hematological System Development and Function, Immune Cell Trafficking	homing	Homing of mononuclear leukocytes	2.11e-14		1.189	CXCL9,CDC42,TNFRSF14,CCL18,TGFB1,MICOS10-NBL1/NBL1,CCL16,THBS1,SELE,SUMO3,ITGB7,NPPB,SAA1,ADAM17,HMGB1,FLT1,TSLP,CXCL16,MIF,F2,CHST2,TAC1,CCL3,EFNB1,CCL5,KDR,MSMP,PPIA,PLAUR,TIAM1,C5,S100A7,RAP1GAP,VIP,CCL22,CCL25,CDCP1,GNLY,SELPLG,RAC1,LYN
Covariates: BMI continuous	Cellular Movement	migration	Migration of myeloid cells	2.39e-14		0.16	CXCL9,CDC42,TGFB1,TNFRSF1A,STAB1,CCL16,SELE,SAA1,TNR,ADAM17,HMGB1,CD177,ITGB1,FLT1,MET,ITGB3,MIF,LIPA,CCL3,EGFR,BST1,CCL5,GDF15,NTN1,SLPI,PLAUR,C5,PPBP,AKT2,IL6ST,BMPR2,NEO1,LTF,SELPLG,CSF1,F3,ADCYAP1,CSF3,LEP,HGF,RAC1
Covariates: BMI continuous	Cellular Movement, Hematological System Development and Function, Immune Cell Trafficking, Inflammatory Response	chemotaxis	Chemotaxis of phagocytes	2.51e-14		0.478	CXCL9,TGFB1,TNFRSF1A,THBS1,NPPB,SAA1,HMGB1,FLT1,TSLP,NGF,F2,EFNB1,CCL5,C5,S100A7,KIT,PPBP,GSN,TAFA4,GNLY,SELPLG,IL1A,CSF3,LYN,SERPINB1,NRP2,MICOS10-NBL1/NBL1,CCL16,SELE,STIM1,PTPN11,ISG15,ITGB3,TREML2,MIF,TAC1,CCL3,BST1,MSMP,PPIA,SLPI,PLAUR,PTPRJ,VIP,CCL22,CCL25,CHGA,LTB4R,VTN,CSF1,AXL,RAC1
Covariates: BMI continuous	Cell-To-Cell Signaling and Interaction, Hematological System Development and Function, Immune Cell Trafficking, Inflammatory Response	activation	Activation of granulocytes	4.31e-14		0.005	CXCL9,ACHE,KLKB1,SELE,SAA1,HMGB1,TPT1,TSLP,TREML2,MIF,F2,TAC1,CCL3,CCL5,CD14,MPO,SLPI,C5,S100A7,KIT,CCL22,LTF,FCGR2B,LTB4R,IL1A,CSF3,CD200,LYN,SIGLEC9
Covariates: BMI continuous	Cell-To-Cell Signaling and Interaction, Hematological System Development and Function	response	Response of lymphocytes	5.54e-14		0.88	CXCL9,CD59,TNFRSF14,TNFRSF4,TGFB1,LILRB1,TNFRSF1A,IL6R,RET,HPGDS,CRP,CD274,IL27,TWSG1,IL23R,IFNGR1,HMGB1,STAT1,TSLP,MAPK8,TREML2,TNFRSF11A,CD58,PLAUR,C5,HAVCR2,IL7,AGT,POSTN,F9,CCL25,FCGR2B,VTN,SELPLG,CD55,TNFRSF18,SH2D1A,AXL,CD200,NOTCH3,LYN
Covariates: BMI continuous	Free Radical Scavenging	production	Production of reactive oxygen species	5.92e-14		1.726	CXCL9,CDC42,FTL,TGFB1,ATG5,TNFRSF1A,CYP3A4,CRP,HMGB1,RIPK2,LRP1,NGF,F2,EGFR,IL32,CCL5,CD14,INSR,C5,GHRL,TNFRSF11B,SOD2,CD36,LTF,APCS,DNM2,GSN,SELPLG,IL1A,ADCYAP1,AIFM1,CSF3,CALB1,BID,YWHAZ,HGF,NOTCH3,LYN,CFB,SELE,FBLN5,PTPN11,DCN,ITGB3,MAPK8,TREML2,NPPA,LIPA,TAC1,CCL3,GDF15,MPO,PPIA,TXNRD1,AKT2,COL18A1,VIP,AGT,GJD2,FCGR2B,TINF2,NGFR,GZMA,CSF1,LEP,RAC1,SIGLEC9
Covariates: BMI continuous	Cell-To-Cell Signaling and Interaction	response	Response of lymphatic system cells	8.56e-14		0.888	CXCL9,CD59,TNFRSF14,TNFRSF4,TGFB1,LILRB1,TNFRSF1A,IL6R,RET,HPGDS,CRP,CD274,IL27,TWSG1,IL23R,IFNGR1,HMGB1,STAT1,TSLP,MAPK8,TREML2,TNFRSF11A,IL18R1,CD58,PLAUR,C5,HAVCR2,IL7,AGT,POSTN,F9,CCL25,FCGR2B,VTN,SELPLG,CD55,TNFRSF18,AXL,SH2D1A,CD200,NOTCH3,LYN
Covariates: BMI continuous	Free Radical Scavenging	metabolism	Metabolism of reactive oxygen species	1.54e-13		1.262	HIBCH,CXCL9,CDC42,FTL,TGFB1,ATG5,TNFRSF1A,CYP3A4,NR3C2,IL1R2,CRP,HMGB1,RIPK2,LRP1,NGF,F2,EGFR,IL32,CCL5,CD14,INSR,C5,GHRL,TNFRSF11B,SOD2,CD36,LTF,APCS,GZMH,DNM2,GSN,TAFA4,SELPLG,IL1A,ADCYAP1,AIFM1,CSF3,CALB1,BID,YWHAZ,HGF,NOTCH3,LYN,ENTPD1,ACHE,CFB,PRDX4,COL6A1,SELE,PRDX3,FBLN5,PTPN11,ITGB1,DCN,MET,ITGB3,MAPK8,TREML2,MIF,NPPA,LIPA,TAC1,CCL3,GDF15,MPO,PPIA,PLAUR,TXNRD1,AKT2,COL18A1,VIP,AGT,GJD2,FC…
Covariates: BMI continuous	Organismal Injury and Abnormalities	abnormal morphology	Abnormal morphology of abdomen	1.76e-13		0.6	IRF1,TNFRSF1A,KLK3,EFNA5,SCGN,CD274,TWSG1,TYRO3,GHR,TNFRSF11A,UMOD,CTNNB1,HTRA2,CLMP,RIGI,FGA,COLGALT1,TNFRSF11B,SOD2,TFF2,SCARF1,CSF3,ERBB3,BID,LYN,GAD1,DLK1,MAGI2,ITGB7,ADAM17,PTPN11,ITGB1,PRL,DCN,YBX1,APOL1,OLFM1,IGFBP2,CCK,CFC1/CFC1B,IL11RA,IGF2R,PTPRJ,IL7,ENPP7,LAMC2,CSF1,UNC93B1,LEP,TNFRSF18,AXL,HJV,BGLAP,LRP2,TGFB1,ATG5,THBS1,AZGP1,THPO,GDF11,IFNGR1,PLS1,ESR1,ISL1,ROBO2,EGFR,CGA,PDGFRA,GFR…
Covariates: BMI continuous	Free Radical Scavenging	synthesis	Synthesis of reactive oxygen species	2.64e-13		1.386	HIBCH,CXCL9,CDC42,FTL,TGFB1,ATG5,TNFRSF1A,CYP3A4,NR3C2,IL1R2,CRP,HMGB1,RIPK2,LRP1,NGF,F2,EGFR,IL32,CCL5,CD14,INSR,C5,GHRL,TNFRSF11B,SOD2,CD36,LTF,APCS,GZMH,DNM2,GSN,TAFA4,SELPLG,IL1A,ADCYAP1,AIFM1,CSF3,CALB1,BID,YWHAZ,HGF,NOTCH3,LYN,ENTPD1,ACHE,CFB,SELE,FBLN5,PTPN11,ITGB1,DCN,MET,ITGB3,MAPK8,TREML2,MIF,NPPA,LIPA,TAC1,CCL3,GDF15,MPO,PPIA,PLAUR,TXNRD1,AKT2,COL18A1,VIP,AGT,GJD2,FCGR2B,TINF2,NGFR,GZM…
Covariates: BMI continuous	Cellular Movement	chemotaxis	Chemotaxis of myeloid cells	4.3e-13		0.374	CXCL9,TGFB1,TNFRSF1A,THBS1,NPPB,SAA1,HMGB1,FLT1,TSLP,NGF,F2,EFNB1,CCL5,C5,S100A7,KIT,PPBP,GSN,TAFA4,GNLY,SELPLG,CSF3,LYN,SERPINB1,MICOS10-NBL1/NBL1,CCL16,SELE,STIM1,PTPN11,ISG15,ITGB3,TREML2,MIF,TAC1,CCL3,BST1,MSMP,PPIA,SLPI,PLAUR,PTPRJ,VIP,CCL22,CCL25,CHGA,LTB4R,VTN,CSF1,RAC1
Covariates: BMI continuous	Cellular Function and Maintenance	function	Function of leukocytes	5.34e-13		1.558	IRF1,TNFRSF4,TGFB1,IFNGR2,TNFRSF1A,FCAMR,CD274,IL23R,IFNGR1,TYRO3,ECM1,HMGB1,FLT1,TSLP,RIPK2,IL18R1,CHST2,EGFR,CCL5,KDR,CD14,TNFRSF21,KIT,RIGI,HAVCR2,BMPR2,PLXNA1,CD36,GSN,ADCYAP1,SCARF1,CSF3,HGF,CD200,LYN,TNFRSF14,SELE,CBL,IL27,ITGB7,LY96,STAT1,ITGB3,MIF,IMPDH1,GDF15,TAX1BP1,MPO,PPIA,SLPI,PLAUR,GPNMB,IL7,FCGR2B,LTB4R,GZMA,CSF1,F3,VDR,LEP,TNFRSF18,SH2D1A,AXL,RAC1,SIGLEC9
Covariates: BMI continuous	Cell-To-Cell Signaling and Interaction, Cellular Growth and Proliferation	stimulation	Stimulation of cells	6.7e-13		-0.887	CCL18,TGFB1,THBS1,CD274,THPO,HMGB1,TXLNA,TSLP,NGF,ESR1,F2,UMOD,IL18R1,EFNB1,CCL5,C5,PPBP,HAVCR2,SOD2,LTF,CLEC4M,IL1A,ADCYAP1,CSF3,HGF,LYN,ACHE,TNFRSF14,NRP2,TNFSF9,EPHA2,IL27,PTPN11,PRL,NTRK2,MIF,TAC1,NPTX1,MPO,CCK,VIP,IL7,AGT,CCL22,NCAM1,NGFR,CSF1,LEP,TNFRSF18,PRKCG
Covariates: BMI continuous	Cellular Movement, Hematological System Development and Function, Immune Cell Trafficking	migration	Migration of antigen presenting cells	2.21e-12		1.776	IFNL1,CXCL9,NRP2,PLXNC1,TNFSF9,STAB1,SELE,CLEC1B,TNR,HMGB1,STAT1,FLT1,TSLP,LRP1,MIF,TAC1,CCL3,ALCAM,CCL5,KDR,NTN1,CD58,MPO,C5,KIT,FGA,AKT2,VIP,AGT,BMPR2,CCL22,VTN,CLEC4M,CSF1,LEP,HGF,RAC1
Covariates: BMI continuous	Cell-To-Cell Signaling and Interaction, Cellular Movement	attraction	Attraction of cells	5.19e-12		0.199	CXCL9,LRP2,CCL18,TGFB1,CCL16,HMGB1,MET,LRP1,CXCL16,NGF,CCL3,EFNB1,CCL5,NTN1,GFRA1,C5,S100A7,PPBP,PTPRJ,CCL22,ARTN,CCL25,CSF1,RASA1,CSF3
Covariates: BMI continuous	Cell-To-Cell Signaling and Interaction, Hematological System Development and Function, Immune Cell Trafficking	adhesion	Adhesion of mononuclear leukocytes	5.26e-12		-0.225	CXCL9,TGFB1,IL6R,THBS1,SELE,CRP,HMGB1,ITGB1,DCN,VWF,MIF,F2,TAC1,CCL3,CCL5,NTN1,CD58,PLAUR,RAP1GAP,IL6ST,IL7,AGT,CCL22,CCL25,SELPLG,IL1A,F3,SH2D1A,HGF,RAC1
Covariates: BMI continuous	Cellular Movement, Embryonic Development	cell movement	Cell movement of embryonic cells	7.79e-12		0.697	ERBB4,PGF,FGF19,RET,TNR,HMGB1,ITGB1,PLXNB2,FLT1,GRB2,ITGB3,MIF,ESR1,ISL1,CCL3,EFNB1,EGFR,CCL5,PDGFRA,EPHB2,EPHA4,PLXNA1,VTN,NGFR,SELPLG,ERBB3,HGF,RAC1
Covariates: BMI continuous	Lipid Metabolism, Molecular Transport, Small Molecule Biochemistry	release	Release of lipid	9.86e-12		-0.267	PEBP1,CDC42,FGF1,ERBB4,TGFB1,TNFRSF1A,GPC1,NPPB,SAA1,HMGB1,GHR,PRL,NGF,MIF,F2,NPPA,TAC1,IL32,FABP4,OXT,CCL5,CGA,CD14,APOD,INSR,C5,RTN4R,AGT,IGF1R,NMU,PLA2G2E,IL1A,CSF3,LEP,PRKCG,LYN
Covariates: BMI continuous	Cancer, Organismal Injury and Abnormalities, Tumor Morphology	invasion	Invasion of tumor	1.15e-11	Decreased	-3.967	BTC,TGFB1,GPC1,CSNK2A2,THBS1,EPHA2,CD274,HMGB1,ITGB1,MET,BCAN,ESM1,ESR1,F2,ADAM9,EGFR,ALCAM,NOTCH1,GDF15,CTNNB1,PDGFRA,CD14,SLPI,PLAUR,ALK,S100A7,AKT2,POSTN,ARTN,NGFR,PAK6,DNM2,AGAP2,CSF1,F3,CSF3,LEP,HGF,RAC1
Covariates: BMI continuous	Cell-To-Cell Signaling and Interaction	binding	Binding of lymphatic system cells	1.36e-11		-0.039	CXCL9,TGFB1,IL6R,THBS1,SELE,RFNG,THPO,ITGB7,IFNGR1,ITGB1,ULBP3,PRL,DCN,MET,ITGB3,F2,IL18R1,TAC1,CCL3,CCL5,NTN1,CD58,RAP1GAP,IL6ST,IL7,CCL22,CCL25,SELPLG,SH2D1A,HGF,RAC1,BGN,LYN
Covariates: BMI continuous	Cellular Movement, Immune Cell Trafficking, Lymphoid Tissue Structure and Development	homing	Homing of lymphatic system cells	1.67e-11		0.056	CXCL9,CDC42,TNFRSF14,CCL18,TGFB1,THBS1,SUMO3,ITGB7,SAA1,ADAM17,CXCL16,MIF,CHST2,TAC1,CCL3,CCL5,KDR,MSMP,PPIA,TIAM1,S100A7,RAP1GAP,VIP,CCL22,CCL25,CDCP1,GNLY,SELPLG,CSF3,HGF,RAC1
Covariates: BMI continuous	Cellular Movement	homing	Homing of tumor cell lines	2.44e-11		0.044	CXCL9,CCL18,TGFB1,PGF,CCL16,ITGB7,HMGB1,ITGB1,FLT1,GRB2,ITGB3,CCL3,EGFR,CCL5,TFF1,PPIA,PLAUR,C5,KIT,LIFR,CCL22,CCL25,VTN,SELPLG,CSF1,ENTREP1,ERBB3,AXL,HGF,L1CAM,PRKCG
Covariates: BMI continuous	Cellular Movement, Embryonic Development	migration	Migration of embryonic cells	2.85e-11		1.013	ERBB4,PGF,FGF19,RET,TNR,HMGB1,ITGB1,PLXNB2,FLT1,GRB2,ITGB3,MIF,ISL1,CCL3,EFNB1,CCL5,PDGFRA,EPHB2,EPHA4,PLXNA1,VTN,NGFR,ERBB3,HGF,RAC1
Covariates: BMI continuous	Cellular Movement, Immune Cell Trafficking, Lymphoid Tissue Structure and Development	chemotaxis	Chemotaxis of lymphatic system cells	3.8e-11		0.415	CXCL9,CDC42,TNFRSF14,CCL18,TGFB1,THBS1,SUMO3,SAA1,ADAM17,CXCL16,MIF,TAC1,CCL3,CCL5,KDR,MSMP,PPIA,TIAM1,S100A7,RAP1GAP,VIP,CCL22,CCL25,CDCP1,GNLY,HGF,RAC1
Covariates: BMI continuous	Cellular Movement, Hematological System Development and Function, Immune Cell Trafficking, Inflammatory Response	migration	Migration of monocytes	3.95e-11		1.556	CCL3,CDC42,EGFR,CCL5,TGFB1,NTN1,TNFRSF1A,PLAUR,MICOS10-NBL1/NBL1,C5,SELE,IL6ST,AGT,POSTN,CCL22,ADAM17,QPCT,FLT1,CSF3,NGF,HGF,F2,LYN
Covariates: BMI continuous	Cell-To-Cell Signaling and Interaction, Cellular Growth and Proliferation	stimulation	Stimulation of blood cells	7.08e-11		-0.35	TNFRSF14,TGFB1,TNFSF9,EPHA2,CD274,IL27,THPO,HMGB1,TXLNA,PTPN11,PRL,TSLP,MIF,F2,UMOD,IL18R1,TAC1,EFNB1,CCL5,MPO,C5,PPBP,HAVCR2,VIP,IL7,CLEC4M,CSF1,CSF3,LEP,TNFRSF18,HGF,LYN
Covariates: BMI continuous	Cellular Movement, Hematological System Development and Function, Immune Cell Trafficking, Inflammatory Response, Lymphoid Tissue Structure and Development	chemotaxis	Chemotaxis of lymphocytes	8.87e-11		0.559	CXCL9,CDC42,TNFRSF14,CCL18,TGFB1,THBS1,SUMO3,SAA1,ADAM17,CXCL16,MIF,TAC1,CCL3,CCL5,KDR,MSMP,PPIA,TIAM1,S100A7,RAP1GAP,VIP,CCL22,CCL25,CDCP1,GNLY,RAC1
Covariates: BMI continuous	Cell-To-Cell Signaling and Interaction, Cellular Movement, Hematological System Development and Function, Immune Cell Trafficking	recruitment	Recruitment of mononuclear leukocytes	9.69e-11		0.879	B4GALT6,CXCL9,TGFB1,IL6R,SELE,ADAM17,HMGB1,STAT1,RIPK2,LRP1,CXCL16,TAC1,CCL3,CCL5,C5,RIGI,IL6ST,VIP,AGT,CCL22,FCGR2B,SELPLG,CSF1,CD55,F3,ADCYAP1,CSF3,LEP
Covariates: BMI continuous	Cell-To-Cell Signaling and Interaction, Hematological System Development and Function	interaction	Interaction of lymphocytes	9.92e-11		0.511	CXCL9,TGFB1,IL6R,THBS1,SELE,RFNG,ITGB7,IFNGR1,SAA1,ITGB1,ULBP3,PRL,DCN,F2,IL18R1,PLCB1,TAC1,CCL3,CCL5,NTN1,CD58,NPTX1,RAP1GAP,IL6ST,IL7,CCL22,CCL25,CLEC4M,SELPLG,SH2D1A,HGF,RAC1
Disability progression: Brain damage	Cancer, Organismal Injury and Abnormalities	non-central nervous system malignant neoplasm	Non-central nervous system malignant neoplasm	4.77e-59	Decreased	-2.365	RLBP1,NEDD9,CD200R1L,IL1R2,CD22,LILRB4,LYVE1,CRELD1,PPP2R5A,CD300A,TXLNA,FRS2,LEMD1,SDF2L1,RAP2A,LYZL2,CHST2,SPOCK1,ENTPD5,TNFSF11,CTNNB1,CLMP,TAFA3,MYL6B,SERPINA3,COL8A1,CTSG,SPAST,ARMC10,ENOX2,GREM1,EDC4,SYT17,FAM171A1,PLBD2,TCTN2,FST,GSTA4,LINGO3,TMCC3,MXRA8,CAPSL,EHMT2,SCT,TTC1,KLRG1,CCL16,PPP2R3A,RNPC3,FAIM,LRIT3,DIRAS3,CD177,MANSC1,GSTP1,RPS3A,OLFM1,NANOG,ITIH5,MRPL14,TXN,ERP29,IL11RA,PLAT,…
Disability progression: Brain damage	Cancer, Dermatological Diseases and Conditions, Organismal Injury and Abnormalities	cutaneous melanoma cancer	Cutaneous melanoma	5.89e-27	Decreased	-2.173	NEDD9,CD200R1L,CD22,LILRB4,CRELD1,CD300A,FRS2,LEMD1,SDF2L1,SPOCK1,ENTPD5,TNFSF11,CTNNB1,SERPINA3,COL8A1,CTSG,ARMC10,ENOX2,EDC4,SYT17,FAM171A1,PLBD2,TCTN2,FST,GSTA4,LINGO3,TMCC3,MXRA8,CAPSL,EHMT2,PPP2R3A,LRIT3,MANSC1,GSTP1,OLFM1,ITIH5,IL11RA,GAA,MTPAP,NRXN1,NCAM1,PARP1,PTGS2,ISM1,OSBPL11,SULT2A1,FCGR3A/FCGR3B,AGFG1,FOXJ2,LAYN,TNRC6B,MST1R,EIF4H,FCRL6,USP21,ADA2,ELK1,TLR4,SAA1,ISCU,ERBB2,RBM22,POTE…
Disability progression: Brain damage	Cellular Movement, Hematological System Development and Function, Immune Cell Trafficking	cellular infiltration	Cellular infiltration by mononuclear leukocytes	7.8e-23	Decreased	-2.305	CCL18,IL12A,CSF2,TGFB1,ICOS,TNFRSF4,ATG5,TNFRSF1A,PRKCQ,TRAPPC4,IL1R2,TNFRSF9,SFTPC,PLG,LILRB4,TLR4,SAA1,IL23A,ERBB2,UNC5B,CXCL16,ESR1,CD86,LTB,CCL5,CTNNB1,TNFRSF21,CTSG,CXCL8,CDCP1,NR3C1,SELPLG,FAS,HCK,IFNG,MMP9,BSG,SPINT2,DEF6,STAT1,IL17C,IL18BP,IL17RB,LAMA4,NFKB1,ANGPT2,NOTCH1,RPS6KA3,IL4,IL11RA,CDH3,IL6ST,CCL25,PTGS2,APOE,XCL1,AXL
Disability progression: Brain damage	Cardiovascular Disease, Organismal Injury and Abnormalities	vaso-occlusion	Vaso-occlusion	1.44e-22	Increased	2.206	CNTN4,CSF2,TGFB1,TNFSF15,TNFRSF1A,MST1R,TNFRSF9,EIF4H,ANGPTL4,PLG,TLR4,SAA1,HMGB1,GHR,UNC5B,LRP1,PCSK7,CXCL16,VWF,FABP5,LRPAP1,BDNF,ESR1,F2,PTX3,KDR,CCL5,CTNNB1,CSMD1,VEGFA,CD14,F7,BIRC5,SERPINA3,FGA,ANGPTL3,OLR1,GREM1,CXCL8,TNFRSF11B,CD47,EPO,MMP3,CDCP1,NR3C1,MMP8,RGS10,NOTCH3,PRCP,FGF5,ENTPD1,IFNG,MMP9,SOCS3,TREM2,SERPINC1,APOM,PROC,CHI3L1,FLT3,IL1R1,STAT1,EIF4A3,VEGFB,FGFR3,NFKB1,CA5A,NOTCH1,G…
Disability progression: Brain damage	Cardiovascular Disease, Organismal Injury and Abnormalities	occlusion	Occlusion of artery	1.41e-20	Increased	2.256	CNTN4,CSF2,TGFB1,TNFSF15,TNFRSF1A,MST1R,TNFRSF9,EIF4H,ANGPTL4,PLG,TLR4,SAA1,HMGB1,GHR,UNC5B,LRP1,PCSK7,CXCL16,VWF,FABP5,LRPAP1,BDNF,ESR1,F2,PTX3,KDR,CCL5,CTNNB1,CSMD1,VEGFA,CD14,F7,BIRC5,SERPINA3,ANGPTL3,OLR1,GREM1,CXCL8,TNFRSF11B,CD47,EPO,MMP3,CDCP1,NR3C1,MMP8,RGS10,NOTCH3,PRCP,FGF5,ENTPD1,IFNG,MMP9,SOCS3,TREM2,SERPINC1,APOM,PROC,CHI3L1,FLT3,IL1R1,STAT1,EIF4A3,FGFR3,NFKB1,CA5A,NOTCH1,GDF15,JAG1,…
Disability progression: Brain damage	Cancer, Gastrointestinal Disease, Organismal Injury and Abnormalities	hepato-pancreato-biliary cancer	Hepato-pancreato-biliary cancer	1.43e-20	Decreased	-2.288	IL1R2,CD22,LYVE1,CRELD1,CHST2,ENTPD5,TNFSF11,CTNNB1,SERPINA3,COL8A1,ARMC10,ENOX2,GREM1,EDC4,SYT17,FAM171A1,TMCC3,EHMT2,TTC1,RNPC3,FAIM,DIRAS3,GSTP1,ITIH5,TXN,PLAT,GAA,NRXN1,NCAM1,PARP1,CELF2,PTGS2,OSBPL11,SULT2A1,AGFG1,FOXJ2,TNRC6B,MST1R,FCRL6,USP21,ADA2,ELK1,TLR4,SAA1,ERBB2,MYORG,RBM22,POTEM (includes others),KIT,RACGAP1,COL6A2,CREB3L1,DEFB119,CABP7,COL6A5,SELPLG,IDUA,SHH,KCNF1,TEPSIN,APAF1,FGF2…
Disability progression: Brain damage	Connective Tissue Development and Function, Tissue Morphology	quantity	Quantity of connective tissue	5.17e-20	Increased	2.673	BGLAP,FEN1,FGFR1,CSF2,TGFB1,LGMN,LRFN2,TNFRSF1A,KLK3,COL1A1,TNFRSF9,RBP4,SFTPC,ANGPTL4,TWSG1,PLG,TLR4,SAA1,INHBA,IL23A,HMGB1,ALDH1A1,GHR,TMOD3,ADAM12,FABP5,ESR1,INSIG1,BAG3,TNFSF11,CTNNB1,VEGFA,CD14,BIRC5,ARHGAP1,G0S2,CXCL8,TNFRSF11B,CD47,EPO,KREMEN2,NR3C1,IDUA,CSF3,RGS10,MSH2,HCK,IFNG,MMP9,MCL1,SOSTDC1,SOCS3,WNT5A,GRID1,NOTCH2,FGFRL1,FLT3,IL1R1,STAT1,CHKB,LAMA4,FGFR3,NFKB1,ANGPT2,NOTCH1,GDF15,RP…
Disability progression: Brain damage	Inflammatory Disease, Organismal Injury and Abnormalities	granuloma	Granuloma	9.83e-18	Decreased	-2.387	IL12A,TGFB1,VCL,TNFSF15,TNFRSF1A,IL1R2,COL1A1,INHBA,LCK,CXCL16,ESR1,CD86,CCL5,VEGFA,CD14,COL6A2,CXCL8,RARRES1,NR3C1,CTSC,IFNG,MMP9,WNT5A,IL2RB,TREM2,TGFBI,CHI3L1,IL1R1,STAT1,TREM1,CTSA,IL17RB,VEGFB,NFKB1,COL6A3,IL4,MFGE8,MSR1,CCL27,IL3RA,CMA1,POSTN,NCAM1,CTSH,RUNX3,APOE,ERAP2,FCGR3A/FCGR3B
Disability progression: Brain damage	Cancer, Gastrointestinal Disease, Organismal Injury and Abnormalities	hepatobiliary neoplasm	Hepatobiliary neoplasm	9.59e-17	Decreased	-2.454	IL1R2,CD22,LYVE1,CRELD1,FRS2,CHST2,ENTPD5,TNFSF11,CTNNB1,SERPINA3,SPAST,ARMC10,ENOX2,GREM1,EDC4,PLBD2,FAM171A1,TMCC3,EHMT2,TTC1,RNPC3,FAIM,DIRAS3,GSTP1,RPS3A,OLFM1,NANOG,ITIH5,TXN,GAA,NRXN1,NCAM1,PARP1,CELF2,PTGS2,OSBPL11,SULT2A1,AGFG1,FOXJ2,TNRC6B,MST1R,USP21,ELK1,TLR4,SAA1,ISCU,ERBB2,RBM22,POTEM (includes others),KIT,RACGAP1,COL6A2,CREB3L1,CABP7,COL6A5,SELPLG,IDUA,SHH,KCNF1,TEPSIN,APAF1,FGF20,A…
Disability progression: Brain damage	Cancer, Gastrointestinal Disease, Hepatic System Disease, Organismal Injury and Abnormalities	hepatobiliary system cancer	Hepatobiliary system cancer	3.44e-16	Decreased	-2.525	FCN1,HLA-DQA2,LRFN2,CSNK2A2,THYN1,IL1R2,CD22,COL1A1,TNFRSF9,DLG3,DSG2,LYVE1,CXCL11,INHBA,HIPK3,CRELD1,HMGB1,HMGB3,LRP1,PCSK7,SCUBE1,ICAM4,KYNU,PTX3,CHST2,ENTPD5,EFNB1,TNFSF11,EPHB6,CTNNB1,CDYL2,CPB2,CSMD1,CFHR1,F7,TNFRSF21,BIRC5,SERPINA3,BOC,ARMC10,ENOX2,PVRIG,GREM1,EDC4,CD47,FABP1,TNFRSF17,FAM171A1,AIFM1,COL13A1,FAS,TMCC3,TPO,MFAP4,CHST6,MMP9,WNT5A,GRID1,EHMT2,TTC1,RNPC3,STC2,TREM2,TBK1,TGFBI,FA…
Disability progression: Brain damage	Cellular Development, Cellular Growth and Proliferation, Connective Tissue Development and Function, Embryonic Development, Organismal Development, Skeletal and Muscular System Development and Function, Tissue Development	osteoclastogenesis	Osteoclastogenesis	8.46e-16	Increased	2.461	CSF2,IFNG,TGFB1,LGMN,SOCS3,TNFRSF1A,TNFRSF9,PLG,NOTCH2,GDF11,CXCL11,INHBA,IL23A,IL1R1,ITCH,STAT1,ADAM12,LAT,NFKB1,TNFSF11,CTNNB1,TNFRSF1B,FLNA,JAG1,TXN,IL4,IGFBP2,GPNMB,ANXA2,MFGE8,IL6ST,CXCL8,TNFRSF11B,CD47,EPO,PTGS2,IL20,SHH
Disability progression: Brain damage	Cellular Development, Cellular Growth and Proliferation, Nervous System Development and Function, Tissue Development	proliferation	Proliferation of neuronal cells	1.38e-15		-1.746	FGFR1,TGFB1,VCL,TNFRSF1A,PLG,ELK1,DLL4,HMGB1,FRS2,ERBB2,NGF,BDNF,ESR1,F2,TNFRSF19,CHST2,EFNB1,CTNNB1,VEGFA,KIT,SPAST,EPHB2,ZFYVE27,SPOCK2,HHIP,DIXDC1,TMOD2,CD47,EPO,PRNP,CHL1,SHH,CSF3,FAS,L1CAM,FGF5,IFNG,MMP9,SOCS3,WNT5A,SEMA4C,CCN5,RAB22A,FAIM,FBLN5,PLXNB2,PSAP,VEGFB,NEGR1,FGFR3,NFKB1,NOTCH1,JAG1,TXN,NPTX1,IGFBP2,PLAT,NRXN1,RTN4R,IL6ST,IGF2,MUSK,NEFH,NCAM1,PARP1,MPZ,VTN,NGFR,CELF2,DPYSL3,LEP,APO…
Disability progression: Brain damage	Connective Tissue Development and Function, Tissue Morphology	quantity	Quantity of connective tissue cells	2.17e-15	Increased	2.669	BGLAP,FGFR1,HCK,IFNG,TGFB1,SOSTDC1,GRID1,KLK3,COL1A1,TNFRSF9,SFTPC,PLG,NOTCH2,TLR4,IL23A,FLT3,IL1R1,STAT1,CHKB,ADAM12,ESR1,FGFR3,NFKB1,ANGPT2,TNFSF11,NOTCH1,CTNNB1,VEGFA,TNFSF14,IL4,ARHGAP1,GPNMB,MFGE8,MSR1,IL6ST,POSTN,TNFRSF11B,MMP7,CD47,EPO,PDPK1,KREMEN2,KREMEN1,IDUA,CSF3,RGS10,CDK1
Disability progression: Brain damage	Cellular Development, Cellular Growth and Proliferation, Connective Tissue Development and Function, Organismal Development, Tissue Development	development	Development of connective tissue cells	2.24e-15	Increased	2.129	CSF2,TGFB1,LGMN,TNFRSF1A,TNFRSF9,PLG,GDF11,CXCL11,INHBA,IL23A,ALDH1A1,FRS2,ADAM12,WIF1,LAT,TNFSF11,CTNNB1,TNFRSF1B,FLNA,BIRC5,ROR2,KIT,ANXA2,CXCL8,TNFRSF11B,CD47,EPO,FBLN1,FST,SHH,IFNG,SOCS3,NOTCH2,IL1R1,ITCH,STAT1,SFRP2,FGFR3,NFKB1,NOTCH1,JAG1,TXN,IL4,IGFBP2,GPNMB,MFGE8,MEF2C,IL6ST,PARP1,PTGS2,IL20
Disability progression: Brain damage	Cancer, Gastrointestinal Disease, Hepatic System Disease, Organismal Injury and Abnormalities	cancer	Liver cancer	2.32e-15	Decreased	-2.099	FCN1,HLA-DQA2,LRFN2,CSNK2A2,THYN1,IL1R2,CD22,COL1A1,TNFRSF9,DLG3,LYVE1,CXCL11,INHBA,HIPK3,CRELD1,HMGB1,HMGB3,LRP1,SCUBE1,ICAM4,KYNU,PTX3,CHST2,ENTPD5,EFNB1,TNFSF11,EPHB6,CTNNB1,CDYL2,CPB2,CSMD1,CFHR1,F7,BIRC5,TNFRSF21,SERPINA3,BOC,ARMC10,ENOX2,PVRIG,GREM1,EDC4,CD47,FABP1,TNFRSF17,FAM171A1,AIFM1,COL13A1,FAS,TMCC3,TPO,MFAP4,CHST6,MMP9,GRID1,EHMT2,TTC1,RNPC3,STC2,TREM2,TBK1,TGFBI,FAIM,DIRAS3,PTPRH,A…
Disability progression: Brain damage	Cancer, Organismal Injury and Abnormalities, Tumor Morphology	progression	Progression of malignant tumor	3.85e-15	Decreased	-2.219	FGFR1,MMP9,CSF3R,IL2RB,MST1R,COL1A1,IL2RG,SPINT2,FLT3,HMGB1,ALDH1A1,LCK,ERBB2,GSTP1,VEGFB,ESR1,FGFR3,NFKB1,TNFSF11,KDR,NOTCH1,CTNNB1,PDGFRA,VEGFA,BTK,BIRC5,KIT,HAVCR2,CXCL8,CD47,PARP1,TNFRSF17,CYB5A,MAP2K4,NR3C1,AGAP2,PTGS2,LEP,APOE,MDM2,AXL,FCGR3A/FCGR3B
Disability progression: Brain damage	Cellular Development, Cellular Growth and Proliferation, Embryonic Development, Organismal Development	proliferation	Proliferation of embryonic cells	1.47e-14	Decreased	-2.156	FEN1,FGFR1,IFNG,TGFB1,MMP9,SOCS3,WNT5A,SEMA4C,COL1A1,PLG,IL2RG,DLL4,HMGB1,STAT1,FRS2,PLXNB2,BDNF,MAP3K3,F2,NANOG,FGFR3,TNFSF11,KDR,NOTCH1,CTNNB1,JAG1,PDGFRA,VEGFA,IL4,KIT,MFGE8,IL11RA,PLAT,IL6ST,IGF2,HHIP,CSDE1,PDPK1,PTGS2,SHH,LEP,FGF8,L1CAM,GFRA3,CHEK1
Disability progression: Brain damage	Cancer, Organismal Injury and Abnormalities, Tumor Morphology	malignant solid tumor	Progressive malignant solid tumor	2.83e-14	Decreased	-2.236	FGFR1,MMP9,CSF3R,IL2RB,MST1R,COL1A1,IL2RG,SPINT2,FLT3,HMGB1,ALDH1A1,LCK,ERBB2,GSTP1,VEGFB,ESR1,FGFR3,TNFSF11,KDR,CTNNB1,PDGFRA,VEGFA,BTK,BIRC5,KIT,HAVCR2,CXCL8,CD47,PARP1,MAP2K4,NR3C1,AGAP2,PTGS2,LEP,APOE,AXL,FCGR3A/FCGR3B
Disability progression: Brain damage	Cellular Growth and Proliferation	outgrowth	Outgrowth of cells	5.65e-14	Decreased	-3.296	FGFR1,COL1A1,PLG,ELK1,IL23A,HMGB1,ERBB2,LRPAP1,NGF,BDNF,ESR1,F2,TNFRSF19,EFNB1,KDR,CPB2,VEGFA,KIT,SPAST,EPHB2,ZFYVE27,SPOCK2,CD47,PRNP,CHL1,SHH,CSF3,L1CAM,FGF5,IFNG,MMP9,WNT5A,CCN5,RAB22A,FAIM,FYN,PSAP,FGFR3,NFKB1,NOTCH1,TXN,NPTX1,PLAT,NRXN1,CCN3,RTN4R,IL6ST,IGF2,NEFH,NCAM1,PARP1,MPZ,PDPK1,NGFR,CELF2,DPYSL3,LEP,APOE,FGF8,CDK1
Disability progression: Brain damage	Cell-To-Cell Signaling and Interaction	communication	Communication of cells	5.82e-14		-1.865	FCN1,CCL18,PEAR1,TNFRSF1A,NEDD9,KLK3,CD22,CYTL1,IL2RG,ABL2,CXCL11,INHBA,FRS2,LCK,LAT,LRPAP1,C1QTNF3,LTB,TNFSF11,EPHB6,KDR,CTNNB1,DEFB1,TNFRSF1B,KLRF1,HHIP,GREM1,EPO,TNFRSF17,CHL1,LALBA,CSF3,RGS10,FAS,TPO,L1CAM,ENTPD1,SLAMF1,IFNG,SOCS3,WNT5A,DOK2,IL12RB2,KLRG1,CCL16,MPDZ,FCER1A,TREM2,NOTCH2,FGFRL1,CHI3L1,FYN,FLT3,PRKCZ,FGFR3,SERPINA12,NOTCH1,CD5,RCVRN,IL4,PLAT,NRXN1,RTN4R,IGF2,PTPRJ,NCAM1,CSK,KREM…
Disability progression: Brain damage	Embryonic Development, Organismal Development	growth	Growth of embryo	6.62e-14	Decreased	-2.027	FEN1,FGFR1,TGFB1,VCL,COL1A1,PLG,IL2RG,DLL4,INHBA,HMGB1,FRS2,NGF,BDNF,F2,BMP10,EFNB1,TNFSF11,KDR,CTNNB1,FLNA,PDGFRA,VEGFA,KIT,HHIP,GREM1,PRNP,SHH,CSF3,L1CAM,IFNG,MMP9,MCL1,SOCS3,WNT5A,SEMA4C,EHMT2,SPINT2,FBLN5,STAT1,PLXNB2,MAP3K3,NANOG,FMR1,FGFR3,NOTCH1,JAG1,TXN,IL4,MFGE8,IL11RA,PLAT,COL18A1,IL6ST,IGF2,CSDE1,GRK2,NCAM1,PARP1,PDPK1,NGFR,PTGS2,LEP,FGF8,DAG1,PDE9A,GFRA3,CHEK1
Disability progression: Brain damage	Cell Death and Survival, Cellular Compromise	cytotoxicity	Cytotoxicity of leukocytes	8.93e-14	Decreased	-2.028	HCK,IL12A,CSF2,IFNG,TGFB1,ICOS,LGMN,ATG5,KIR2DS4 (includes others),PRKCQ,CD48,NOTCH2,IL23A,LILRB2,BCL10,CD300A,STAT1,LCK,IGHG1,LAT,BACH2,NFKB1,NOTCH1,CCL5,CD5,KLRF1,TXN,CD96,HAVCR2,ULBP1,MDM2,FAS,SH2D1A,XCL1,FCGR3A/FCGR3B
Disability progression: Brain damage	Connective Tissue Development and Function, Skeletal and Muscular System Development and Function, Tissue Morphology	quantity	Quantity of osteoclasts	1.66e-13	Increased	2.224	BGLAP,HCK,IFNG,SOSTDC1,COL1A1,NOTCH2,TLR4,FLT3,IL1R1,STAT1,CHKB,ESR1,FGFR3,NFKB1,TNFSF11,NOTCH1,CTNNB1,VEGFA,TNFSF14,GPNMB,MFGE8,MSR1,IL6ST,TNFRSF11B,MMP7,CD47,EPO,CSF3,RGS10
Disability progression: Brain damage	Cellular Development, Cellular Growth and Proliferation, Hematological System Development and Function, Lymphoid Tissue Structure and Development	proliferation	Proliferation of T lymphocytes in spleen	2.07e-13	Decreased	-2.52	LGALS9,CSF2,IFNG,TGFB1,ICOS,TNFRSF4,ATG5,SOCS3,TNFSF15,PRKCQ,IL12RB2,TWSG1,IL2RG,PROC,LILRB4,TLR4,IL23A,RPS6KA5,FYN,FLT3,HMGB1,DEF6,ITCH,STAT1,LAT,KLK8,CD86,IFNA4,EFNB1,CD5,IL4,ICOSLG/LOC102723996,HAVCR2,CXCL8,PARP1,CCL25,IFNW1,RUNX3,LEP,XCL1
Disability progression: Brain damage	Organismal Development	growth	Growth of organism	2.34e-13		-1.796	GPC3,FEN1,FGFR1,IL12A,TGFB1,VCL,ATG5,TNFRSF1A,PRKCQ,COL1A1,TWSG1,PLG,IL2RG,ABL2,DLL4,TLR4,INHBA,IL23A,HMGB1,FRS2,GHR,ERBB2,NGF,BDNF,ESR1,F2,BMP10,EFNB1,TNFSF11,KDR,CTNNB1,DEFB1,FLNA,CPB2,PDGFRA,VEGFA,ARHGAP1,KIT,PPBP,HHIP,GREM1,PRNP,NR3C1,ALOX15B,SHH,CSF3,SLITRK1,L1CAM,IFNG,MMP9,MCL1,SOCS3,WNT5A,SEMA4C,PTS,EHMT2,NOTCH2,ETS2,SPINT2,PROC,FBLN5,IL1R1,STAT1,PLXNB2,MAP3K3,NANOG,FMR1,FGFR3,NOTCH1,JAG1,…
Disability progression: Brain damage	Cell Death and Survival	killing	Killing of tumor cell lines	3.25e-12	Decreased	-2.285	FEN1,SLAMF1,LAYN,POLH,IFNG,MCL1,DKK3,WNT5A,CD48,FYN,CD84,GSTP1,NGF,PRKCZ,FGFR3,BACH2,IL32,VEGFA,CD47,PARP1,MDM2,FAS,SH2D1A,AXL
Disability progression: Brain damage	Embryonic Development, Organismal Development, Tissue Development	growth	Growth of embryonic tissue	4.18e-12	Decreased	-2.094	FGFR1,IFNG,TGFB1,MMP9,VCL,WNT5A,SEMA4C,PLG,DLL4,SPINT2,INHBA,FBLN5,STAT1,FRS2,PLXNB2,NGF,BDNF,F2,FMR1,FGFR3,EFNB1,KDR,NOTCH1,CTNNB1,FLNA,JAG1,VEGFA,IL4,KIT,MFGE8,PLAT,COL18A1,IGF2,HHIP,GREM1,PRNP,PDPK1,NGFR,PTGS2,SHH,CSF3,LEP,FGF8,PDE9A,GFRA3,CHEK1
Disability progression: Brain damage	Cell Death and Survival, Cellular Compromise	cytotoxicity	Cytotoxicity of lymphocytes	1.39e-11		-1.914	IL12A,IFNG,TGFB1,ICOS,LGMN,ATG5,KIR2DS4 (includes others),PRKCQ,CD48,NOTCH2,IL23A,LILRB2,BCL10,CD300A,STAT1,LCK,IGHG1,LAT,BACH2,NOTCH1,CCL5,CD5,KLRF1,CD96,HAVCR2,ULBP1,MDM2,FAS,SH2D1A,XCL1,FCGR3A/FCGR3B
Disability progression: Brain damage	Cellular Movement, Embryonic Development	cell movement	Cell movement of embryonic cells	1.69e-11	Decreased	-2.126	IFNG,MMP9,WNT5A,FGF19,DLL4,HMGB1,PLXNB2,ERBB2,CCL14,LRPAP1,BDNF,ESR1,EFNB1,CCL5,PDGFRA,VEGFA,EPHB2,EPHA4,IGF2,VTN,PDPK1,NGFR,SELPLG,RUNX3,SHH,FGF8
Disability progression: Brain damage	Cancer, Organismal Injury and Abnormalities, Tumor Morphology	progression	Progression of carcinoma	2.17e-11	Decreased	-2.236	FGFR1,MMP9,CSF3R,MST1R,COL1A1,SPINT2,FLT3,HMGB1,LCK,ERBB2,GSTP1,ESR1,FGFR3,KDR,CTNNB1,PDGFRA,VEGFA,BIRC5,KIT,HAVCR2,CXCL8,CD47,PARP1,MAP2K4,NR3C1,AGAP2,PTGS2,LEP,APOE,AXL,FCGR3A/FCGR3B
Disability progression: Brain damage	Cellular Development, Hematological System Development and Function, Lymphoid Tissue Structure and Development	maturation	Maturation of lymphocytes	2.86e-11	Decreased	-2.301	CSF2,IFNG,TGFB1,ICOS,DLL4,FYN,LCK,LAT,CD86,IFNA4,BACH2,TNFSF11,EPHB6,NOTCH1,BTK,BIRC5,IL4,ICOSLG/LOC102723996,PRNP,MMP19,MAP2K4,PTGS2,CSK,IFNW1,RUNX3
Disability progression: CEL	Cellular Movement	cell movement	Cell movement of blood cells	1.03e-29	Increased	2.059	CXCL9,CD72,TNFRSF9,ITGB2,CYTL1,IL23A,IL1RN,CD8A,ECM1,BMP4,PRKCB,IL12B,LAG3,SPP1,UMOD,LTB,TNFSF13B,EGFR,JAM2,IL32,KDR,APOD,TNFRSF1B,CFHR1,F7,NPS,SERPINA3,ANXA2,PPBP,OLR1,TNFRSF11B,LYZ,EPO,CDCP1,GSN,TAFA4,GNLY,SELPLG,CD55,MMP8,ADCYAP1,LGALS9,MMP9,PIGR,RSPO3,NRP2,MICOS10-NBL1/NBL1,FASN,STAB1,CCL16,IL6,CD40,HPGDS,CSF1R,CHI3L1,CRTAM,PRSS3,ITGB1,TREM1,CCL17,TAX1BP1,MSMP,LTA,MAP4K1,MSN,CCN3,GFAP,IL7,MMP…
Disability progression: CEL	Cell-To-Cell Signaling and Interaction	activation	Activation of cells	1.95e-29	Increased	2.837	CXCL9,PEAR1,CD72,VSIR,TNFRSF9,ITGB2,TWSG1,THPO,IL2RG,IL23A,IL1RN,CD8A,TXLNA,CD84,PRKCB,FGL1,ADAM12,IL12B,LAG3,SPP1,UMOD,LTB,IFNA4,TNFSF13B,EGFR,IL32,KDR,ARHGAP5,TNFRSF1B,F7,ANG,NRG1,ANXA2,TNFRSF11B,EPO,GSN,GNLY,SELPLG,CD55,ADCYAP1,FMOD,C1GALT1C1,LGALS9,MMP9,IL2RB,IL6,CD40,RFNG,CSF1R,NOTCH2,CHI3L1,CRTAM,ITGB1,TREM1,CCL17,SOST,FGFR3,LILRA5,LTA,MAP4K1,GPNMB,CCN3,GFAP,IL7,GJD2,CCL22,FCRL1,DLL1,FCRL3,…
Disability progression: CEL	Cellular Movement, Immune Cell Trafficking	migration	Leukocyte migration	3.61e-29	Increased	2.15	CXCL9,CD72,TNFRSF9,ITGB2,CYTL1,IL23A,IL1RN,CD8A,ECM1,PRKCB,IL12B,LAG3,SPP1,UMOD,LTB,TNFSF13B,EGFR,JAM2,IL32,KDR,APOD,TNFRSF1B,CFHR1,F7,NPS,SERPINA3,ANXA2,PPBP,OLR1,TNFRSF11B,LYZ,EPO,CDCP1,GSN,TAFA4,GNLY,SELPLG,CD55,MMP8,ADCYAP1,LGALS9,MMP9,PIGR,RSPO3,NRP2,MICOS10-NBL1/NBL1,FASN,STAB1,CCL16,IL6,CD40,HPGDS,CSF1R,CHI3L1,CRTAM,PRSS3,ITGB1,TREM1,CCL17,TAX1BP1,MSMP,LTA,MAP4K1,MSN,CCN3,GFAP,IL7,MMP7,CCL…
Disability progression: CEL	Cellular Movement, Hematological System Development and Function, Immune Cell Trafficking	cell movement	Cell movement of leukocytes	1.11e-28		1.792	CXCL9,CD72,TNFRSF9,ITGB2,CYTL1,IL23A,IL1RN,CD8A,ECM1,PRKCB,IL12B,LAG3,SPP1,UMOD,LTB,TNFSF13B,EGFR,JAM2,IL32,KDR,APOD,TNFRSF1B,CFHR1,F7,NPS,SERPINA3,ANXA2,PPBP,TNFRSF11B,EPO,CDCP1,GSN,TAFA4,GNLY,SELPLG,CD55,MMP8,ADCYAP1,LGALS9,MMP9,PIGR,RSPO3,NRP2,MICOS10-NBL1/NBL1,FASN,STAB1,CCL16,IL6,CD40,HPGDS,CSF1R,CHI3L1,CRTAM,PRSS3,ITGB1,TREM1,CCL17,MSMP,LTA,MAP4K1,MSN,CCN3,GFAP,IL7,MMP7,CCL22,PRKCA,CXCL13,S…
Disability progression: CEL	Inflammatory Response	inflammatory response	Inflammatory response	7.9e-26	Increased	2.181	CXCL9,CD72,IL22RA2,VSIR,TNFRSF9,ITGB2,CYTL1,IL23A,IL1RN,ECM1,CD84,MVK,PRKCB,PRKAR1B,IL12B,SPP1,UMOD,IFNA4,EGFR,KDR,TNFRSF1B,F7,RAF1,NPS,NRG1,SERPINA3,ANXA2,PPBP,LYZ,EPO,CDCP1,GSN,TAFA4,GNLY,SELPLG,MMP8,LGALS9,MMP9,PIGR,NRP2,MICOS10-NBL1/NBL1,FASN,CCL16,IL6,CD40,HPGDS,CSF1R,CHI3L1,ITGB1,TREM1,CCL17,LILRA5,MSMP,LTA,COL18A1,CCN3,IL7,MMP7,CCL22,PRKCA,CXCL13,LRRC19,PRKCG
Disability progression: CEL	Cell-To-Cell Signaling and Interaction, Hematological System Development and Function	activation	Activation of blood cells	3.61e-24	Increased	2.638	CXCL9,CD72,VSIR,TNFRSF9,ITGB2,TWSG1,THPO,IL2RG,IL23A,IL1RN,CD8A,TXLNA,CD84,PRKCB,FGL1,IL12B,LAG3,SPP1,UMOD,LTB,IFNA4,TNFSF13B,EGFR,TNFRSF1B,F7,NRG1,ANXA2,EPO,GSN,GNLY,SELPLG,CD55,ADCYAP1,C1GALT1C1,LGALS9,MMP9,IL2RB,IL6,CD40,RFNG,CSF1R,NOTCH2,CHI3L1,CRTAM,ITGB1,TREM1,CCL17,LTA,GPNMB,IL7,CCL22,FCRL1,DLL1,FCRL3,PRKCA,GZMA,CD7,VTI1B,SH2D1A
Disability progression: CEL	Cellular Movement, Hematological System Development and Function, Immune Cell Trafficking, Inflammatory Response	cell movement	Cell movement of phagocytes	8.19e-23	Increased	2.017	CXCL9,CD72,TNFRSF9,ITGB2,CYTL1,IL23A,IL1RN,PRKCB,IL12B,SPP1,UMOD,LTB,EGFR,IL32,KDR,TNFRSF1B,CFHR1,F7,NPS,SERPINA3,ANXA2,PPBP,EPO,GSN,TAFA4,GNLY,SELPLG,CD55,MMP8,ADCYAP1,LGALS9,MMP9,PIGR,RSPO3,NRP2,MICOS10-NBL1/NBL1,STAB1,CCL16,IL6,CD40,CSF1R,CHI3L1,ITGB1,TREM1,CCL17,MSMP,LTA,CCN3,MMP7,CCL22,PRKCA,CXCL13
Disability progression: CEL	Cell-To-Cell Signaling and Interaction, Hematological System Development and Function, Immune Cell Trafficking, Inflammatory Response	activation	Activation of leukocytes	1.49e-22	Increased	2.663	CXCL9,CD72,VSIR,TNFRSF9,ITGB2,TWSG1,IL2RG,IL23A,IL1RN,CD8A,TXLNA,CD84,PRKCB,FGL1,IL12B,LAG3,SPP1,UMOD,LTB,IFNA4,TNFSF13B,EGFR,TNFRSF1B,F7,NRG1,ANXA2,EPO,GNLY,CD55,ADCYAP1,LGALS9,MMP9,IL2RB,IL6,CD40,RFNG,CSF1R,NOTCH2,CHI3L1,CRTAM,ITGB1,TREM1,CCL17,LTA,GPNMB,IL7,CCL22,FCRL1,DLL1,FCRL3,PRKCA,GZMA,CD7,VTI1B,SH2D1A
Disability progression: CEL	Cellular Movement	cell movement	Cell movement of myeloid cells	3.09e-22		1.855	CXCL9,CD72,TNFRSF9,ITGB2,CYTL1,IL23A,IL1RN,PRKCB,IL12B,SPP1,UMOD,LTB,EGFR,IL32,KDR,TNFRSF1B,CFHR1,F7,NPS,SERPINA3,ANXA2,PPBP,EPO,GSN,TAFA4,GNLY,SELPLG,CD55,MMP8,ADCYAP1,LGALS9,MMP9,PIGR,RSPO3,MICOS10-NBL1/NBL1,STAB1,CCL16,IL6,HPGDS,CSF1R,CHI3L1,PRSS3,ITGB1,TREM1,CCL17,MSMP,LTA,CCN3,MMP7,CCL22,PRKCA
Disability progression: CEL	Cell Death and Survival, Organismal Injury and Abnormalities	necrosis	Necrosis	7.74e-20	Increased	2.51	YTHDC1,CSNK2A2,VSIR,TNFRSF9,ITGB2,TWSG1,IL2RG,BMP4,PRKCB,FGL1,ADAM12,LAG3,SPP1,UMOD,LTB,PIAS3,TNFSF13B,KDR,TNFRSF1B,F7,ANG,NRG1,SERPINA3,PPBP,TNFRSF11B,LYZ,EPO,GSN,GNLY,ADCYAP1,FCMR,TMCC3,C1GALT1C1,MMP9,FASN,IL6,NOTCH2,AXIN2,CHI3L1,VTI1A,ADAMTS6,ITGB1,AGAP3,C9,S100A11,APOL1,FGFR3,ERP29,LTA,MAP4K1,CCN3,GFAP,IL7,NEFH,PRKCA,GZMA,CD7,VTI1B,PRKCG,CXCL9,LANCL1,DMPK,CYP3A4,THPO,OSCAR,IL1RN,MVK,PCDHGA10,…
Disability progression: CEL	Cellular Movement	homing	Homing of blood cells	2.75e-19		1.625	CXCL9,LGALS9,MMP9,PIGR,CD72,NRP2,MICOS10-NBL1/NBL1,CCL16,ITGB2,IL6,CD40,CYTL1,CSF1R,IL23A,BMP4,PRKCB,IL12B,TREM1,CCL17,SPP1,KDR,MSMP,F7,NPS,SERPINA3,PPBP,CCN3,MMP7,CCL22,CDCP1,PRKCA,GSN,CXCL13,TAFA4,GNLY,SELPLG
Disability progression: CEL	Cellular Movement, Hematological System Development and Function, Immune Cell Trafficking, Inflammatory Response	chemotaxis	Chemotaxis of leukocytes	2.89e-19		1.983	CXCL9,LGALS9,MMP9,PIGR,CD72,NRP2,MICOS10-NBL1/NBL1,CCL16,ITGB2,IL6,CD40,CYTL1,CSF1R,IL23A,PRKCB,IL12B,TREM1,CCL17,SPP1,KDR,MSMP,F7,NPS,SERPINA3,PPBP,CCN3,MMP7,CCL22,CDCP1,PRKCA,GSN,CXCL13,TAFA4,GNLY,SELPLG
Disability progression: CEL	Cell-To-Cell Signaling and Interaction, Hematological System Development and Function, Immune Cell Trafficking, Inflammatory Response	activation	Activation of mononuclear leukocytes	4e-19		1.982	LGALS9,CD72,IL2RB,VSIR,TNFRSF9,ITGB2,IL6,CD40,RFNG,TWSG1,IL2RG,NOTCH2,IL23A,IL1RN,CD8A,CRTAM,TXLNA,PRKCB,FGL1,IL12B,TREM1,LAG3,SPP1,IFNA4,TNFSF13B,EGFR,TNFRSF1B,F7,LTA,GPNMB,IL7,EPO,CCL22,FCRL1,DLL1,FCRL3,GZMA,CD7,CD55,VTI1B,ADCYAP1,SH2D1A
Disability progression: CEL	Cellular Movement, Hematological System Development and Function, Immune Cell Trafficking	cell movement	Cell movement of mononuclear leukocytes	3.15e-18	Increased	2.297	CXCL9,MMP9,MICOS10-NBL1/NBL1,STAB1,TNFRSF9,CCL16,ITGB2,IL6,CD40,CYTL1,IL23A,CD8A,ECM1,CRTAM,ITGB1,PRKCB,IL12B,CCL17,LAG3,SPP1,LTB,TNFSF13B,EGFR,KDR,APOD,TNFRSF1B,MSMP,NPS,LTA,MAP4K1,MSN,SERPINA3,ANXA2,CCN3,IL7,CCL22,CDCP1,CXCL13,GNLY,SELPLG,CD55,SH2D1A
Disability progression: CEL	Cell-To-Cell Signaling and Interaction, Hematological System Development and Function, Immune Cell Trafficking, Inflammatory Response	activation	Activation of lymphocytes	3.46e-18	Increased	2.133	LGALS9,CD72,IL2RB,VSIR,TNFRSF9,ITGB2,IL6,CD40,RFNG,TWSG1,IL2RG,NOTCH2,IL23A,IL1RN,CD8A,CRTAM,TXLNA,PRKCB,FGL1,IL12B,LAG3,SPP1,IFNA4,TNFSF13B,EGFR,TNFRSF1B,LTA,GPNMB,IL7,EPO,CCL22,FCRL1,DLL1,FCRL3,GZMA,CD7,CD55,VTI1B,ADCYAP1,SH2D1A
Disability progression: CEL	Cellular Movement, Hematological System Development and Function, Immune Cell Trafficking, Inflammatory Response	chemotaxis	Chemotaxis of phagocytes	4.27e-17		1.549	CXCL9,LGALS9,MMP9,PIGR,CD72,NRP2,MICOS10-NBL1/NBL1,CCL16,ITGB2,IL6,CYTL1,CSF1R,IL23A,PRKCB,IL12B,TREM1,CCL17,SPP1,MSMP,NPS,SERPINA3,PPBP,CCN3,MMP7,CCL22,PRKCA,GSN,TAFA4,GNLY,SELPLG
Disability progression: CEL	Cellular Movement	cellular infiltration	Cellular infiltration	7.25e-17	Increased	2.162	CXCL9,MMP9,RSPO3,FASN,TNFRSF9,ITGB2,IL6,CD40,HPGDS,CSF1R,IL23A,CHI3L1,IL1RN,PRSS3,ITGB1,HNRNPAB,IL12B,TREM1,LAG3,SPP1,UMOD,LTB,TNFSF13B,EGFR,IL32,KDR,APOD,TNFRSF1B,F7,LTA,SERPINA3,ANXA2,PPBP,GFAP,EPO,CCL22,CDCP1,PRKCA,SELPLG,CD55,MMP8,PDIA3
Disability progression: CEL	Cellular Movement	chemotaxis	Chemotaxis of myeloid cells	1.63e-16		1.686	CXCL9,LGALS9,MMP9,PIGR,CD72,MICOS10-NBL1/NBL1,CCL16,ITGB2,IL6,CYTL1,CSF1R,IL23A,PRKCB,IL12B,TREM1,CCL17,SPP1,MSMP,NPS,SERPINA3,PPBP,CCN3,MMP7,CCL22,PRKCA,GSN,TAFA4,GNLY,SELPLG
Disability progression: CEL	Cellular Movement, Hematological System Development and Function, Immune Cell Trafficking	cell movement	Cell movement of antigen presenting cells	3.82e-16	Increased	2.461	CXCL9,LGALS9,MMP9,PIGR,NRP2,STAB1,TNFRSF9,ITGB2,IL6,CD40,CYTL1,CSF1R,CHI3L1,IL1RN,ITGB1,IL12B,TREM1,CCL17,SPP1,UMOD,LTB,EGFR,IL32,KDR,F7,LTA,SERPINA3,MMP7,EPO,CCL22,GSN,CXCL13,TAFA4,GNLY,CD55
Disability progression: CEL	Cellular Movement, Hematological System Development and Function, Immune Cell Trafficking	cellular infiltration	Cellular infiltration by leukocytes	4.66e-16	Increased	2.435	CXCL9,MMP9,RSPO3,FASN,TNFRSF9,ITGB2,IL6,CD40,HPGDS,CSF1R,IL23A,CHI3L1,IL1RN,PRSS3,ITGB1,IL12B,TREM1,LAG3,SPP1,UMOD,LTB,TNFSF13B,EGFR,KDR,APOD,TNFRSF1B,F7,LTA,SERPINA3,ANXA2,PPBP,GFAP,EPO,CCL22,CDCP1,PRKCA,SELPLG,CD55,MMP8
Disability progression: CEL	Cellular Movement, Hematological System Development and Function, Immune Cell Trafficking	cell movement	Cell movement of granulocytes	9.6e-16	Increased	2.059	CXCL9,LGALS9,MMP9,PIGR,RSPO3,TNFRSF9,CCL16,ITGB2,IL6,HPGDS,IL23A,CHI3L1,IL1RN,PRSS3,ITGB1,PRKCB,IL12B,TREM1,CCL17,SPP1,EGFR,TNFRSF1B,CFHR1,F7,ANXA2,PPBP,MMP7,EPO,PRKCA,GSN,SELPLG,CD55,MMP8,ADCYAP1
Disability progression: CEL	Cellular Development, Cellular Growth and Proliferation, Hematological System Development and Function, Hematopoiesis, Lymphoid Tissue Structure and Development, Tissue Development	leukopoiesis	Leukopoiesis	1.08e-15		1.886	CD72,TNFRSF9,ITGB2,TWSG1,THPO,IL2RG,IL23A,IL1RN,CD8A,BMP4,ADAM12,IL12B,SPP1,LTB,IFNA4,PIAS3,DCBLD2,TNFSF13B,EGFR,KDR,TNFRSF1B,RAF1,TNFRSF11B,EPO,GNLY,ADCYAP1,DNAJB9,LGALS9,FASN,IL2RB,IL6,CD40,RFNG,CSF1R,NOTCH2,CHI3L1,CRTAM,ITGB1,TREM1,CCL17,JAG1,LTA,MSN,IL7,MFAP2,CCL22,DLL1,FCRL3,PRKCA,SH2D1A
Disability progression: CEL	Connective Tissue Disorders, Inflammatory Disease, Inflammatory Response, Organismal Injury and Abnormalities, Skeletal and Muscular Disorders	inflammation	Inflammation of joint	1.32e-15	Increased	2.364	CXCL9,HLA-DQA2,CD72,ITGB2,CYTL1,IL23A,IL1RN,BMP4,PRKCB,ADAM12,IL12B,SPP1,CD300C,UMOD,LTB,PIAS3,TNFSF13B,IL32,KDR,APOD,TNFRSF1B,F7,ANG,IGFBP5,TNFRSF11B,LYZ,EPO,GSN,GNLY,UBB,PDIA3,FMOD,MMP9,FASN,IL2RB,CCL16,IL6,CD40,CSF1R,TIE1,CHI3L1,ADAMTS6,CCL17,FGFR3,COMP,JAG1,LTA,MAP4K1,GFAP,IL7,MMP7,CCL22,FCRL3,CXCL13,GZMA,SH2D1A
Disability progression: CEL	Metabolic Disease, Organismal Injury and Abnormalities	glucose metabolism disorder	Glucose metabolism disorder	1.74e-15	Increased	2.646	CXCL9,HLA-DQA2,GPD1,CYP3A4,TNFRSF9,ITGB2,CYTL1,TWSG1,CNDP1,IL2RG,IL23A,IL1RN,CD8A,ECM1,BMP4,CD84,PRKCB,FGL1,IL12B,SPP1,CD300C,UMOD,TNFSF13B,EGFR,CHI3L2,KDR,APOD,TNFRSF1B,CFHR1,F7,RAF1,SERPINA3,ANXA2,IGFBP5,CRIM1,OLR1,TNFRSF11B,LYZ,EPO,CREB3L4,SELPLG,CD55,MMP8,ADCYAP1,FCMR,DNAJB9,CLEC4C,MMP9,NRP2,FASN,IL2RB,CCL16,IL6,CD40,NOTCH2,CHI3L1,ADAMTS6,FBLN5,CRTAM,RSPO4,GPT,TREM1,C9,GZMM,COMP,COL15A1,JAG1,…
Disability progression: CEL	Cellular Development, Cellular Growth and Proliferation, Hematological System Development and Function, Hematopoiesis, Lymphoid Tissue Structure and Development, Tissue Development	hematopoiesis	Hematopoiesis of mononuclear leukocytes	5.93e-15	Increased	2.046	LGALS9,CD72,FASN,IL2RB,TNFRSF9,ITGB2,IL6,CD40,RFNG,TWSG1,CSF1R,IL2RG,NOTCH2,IL23A,IL1RN,CD8A,CRTAM,BMP4,ITGB1,IL12B,TREM1,CCL17,SPP1,LTB,IFNA4,TNFSF13B,EGFR,KDR,TNFRSF1B,JAG1,RAF1,LTA,MSN,IL7,TNFRSF11B,EPO,CCL22,DLL1,FCRL3,PRKCA,GNLY,ADCYAP1,SH2D1A,DNAJB9
Disability progression: CEL	Connective Tissue Disorders, Inflammatory Disease, Organismal Injury and Abnormalities, Skeletal and Muscular Disorders	rheumatic disease	Rheumatic Disease	9.56e-15	Increased	2.364	CXCL9,HLA-DQA2,CD72,ITGB2,CYTL1,IL23A,IL1RN,BMP4,PRKCB,ADAM12,IL12B,SPP1,CD300C,UMOD,LTB,PIAS3,TNFSF13B,IL32,KDR,APOD,TNFRSF1B,F7,ANG,IGFBP5,TNFRSF11B,LYZ,EPO,GSN,GNLY,UBB,PDIA3,FMOD,MMP9,FASN,IL2RB,CCL16,IL6,CD40,CSF1R,TIE1,CHI3L1,ADAMTS6,CCL17,FGFR3,COMP,JAG1,LTA,MAP4K1,CCN3,GFAP,IL7,MMP7,CCL22,FCRL3,PRKCA,CXCL13,GZMA,KCNIP3,SH2D1A
Disability progression: CEL	Cellular Movement, Hematological System Development and Function, Immune Cell Trafficking	migration	Lymphocyte migration	2.31e-14	Increased	3.18	CXCL9,MMP9,STAB1,TNFRSF9,ITGB2,IL6,CD40,IL23A,CD8A,ECM1,CRTAM,ITGB1,IL12B,CCL17,LAG3,SPP1,LTB,TNFSF13B,EGFR,APOD,TNFRSF1B,LTA,MAP4K1,MSN,ANXA2,IL7,CCL22,CDCP1,CXCL13,GNLY,SELPLG,SH2D1A
Disability progression: CEL	Cellular Movement, Hematological System Development and Function, Immune Cell Trafficking	cell movement	Cell movement of lymphocytes	2.7e-14	Increased	3.072	CXCL9,MMP9,STAB1,TNFRSF9,ITGB2,CD40,IL6,IL23A,CD8A,ECM1,CRTAM,ITGB1,IL12B,CCL17,LAG3,SPP1,LTB,TNFSF13B,EGFR,KDR,APOD,TNFRSF1B,MSMP,LTA,MAP4K1,MSN,ANXA2,IL7,CCL22,CDCP1,CXCL13,GNLY,SELPLG,SH2D1A
Disability progression: CEL	Cellular Movement, Hematological System Development and Function, Immune Cell Trafficking	migration	Migration of mononuclear leukocytes	2.78e-14	Increased	3.084	CXCL9,MMP9,MICOS10-NBL1/NBL1,STAB1,TNFRSF9,ITGB2,IL6,CD40,IL23A,CD8A,ECM1,CRTAM,ITGB1,IL12B,CCL17,LAG3,SPP1,LTB,TNFSF13B,EGFR,APOD,TNFRSF1B,LTA,MAP4K1,MSN,ANXA2,IL7,CCL22,CDCP1,CXCL13,GNLY,SELPLG,SH2D1A
Disability progression: CEL	Cell-To-Cell Signaling and Interaction, Hematological System Development and Function, Immune Cell Trafficking, Inflammatory Response	activation	Activation of T lymphocytes	2.96e-14		1.704	LGALS9,IL2RB,VSIR,TNFRSF9,ITGB2,IL6,CD40,RFNG,TWSG1,IL2RG,IL23A,CD8A,CRTAM,PRKCB,FGL1,IL12B,LAG3,SPP1,IFNA4,EGFR,TNFRSF1B,GPNMB,IL7,EPO,CCL22,DLL1,GZMA,CD7,CD55,VTI1B,ADCYAP1
Disability progression: CEL	Cell-To-Cell Signaling and Interaction, Hematological System Development and Function	binding	Binding of leukocytes	4.89e-14		1.19	CXCL9,LGALS9,STAB1,TNFRSF9,ITGB2,IL6,CD40,RFNG,NOTCH2,ITGB1,CCL17,SPP1,UMOD,KDR,CFHR1,LTA,MAP4K1,MSN,PPBP,OLR1,IL7,TNFRSF11B,CCL22,DLL1,CXCL13,SELPLG,KCNIP3,SH2D1A,SIGLEC7,STX4
Disability progression: CEL	Cellular Development, Cellular Growth and Proliferation, Hematological System Development and Function, Hematopoiesis, Lymphoid Tissue Structure and Development, Tissue Development	hematopoiesis	Hematopoiesis of phagocytes	1.49e-13		1.702	LGALS9,DCBLD2,KDR,JAG1,LTA,FASN,IL2RB,IL6,CD40,THPO,CSF1R,NOTCH2,IL7,TNFRSF11B,EPO,IL1RN,DLL1,PRKCA,BMP4,GNLY,TREM1,LTB,IFNA4
Disability progression: CEL	Cellular Development, Cellular Growth and Proliferation, Hematological System Development and Function, Hematopoiesis, Lymphoid Tissue Structure and Development, Tissue Development	dendropoiesis	Dendropoiesis	1.75e-13		1.528	LGALS9,DCBLD2,KDR,JAG1,LTA,IL2RB,IL6,CD40,THPO,CSF1R,NOTCH2,IL7,EPO,IL1RN,DLL1,PRKCA,GNLY,TREM1,LTB,IFNA4
Disability progression: CEL	Cellular Movement, Hematological System Development and Function, Immune Cell Trafficking, Inflammatory Response	cell movement	Cell movement of macrophages	2.47e-13		1.974	CXCL9,MMP9,STAB1,TNFRSF9,ITGB2,IL6,CYTL1,CSF1R,CHI3L1,IL1RN,ITGB1,IL12B,TREM1,SPP1,UMOD,LTB,EGFR,IL32,KDR,F7,LTA,SERPINA3,MMP7,EPO,CCL22,GSN,TAFA4,CD55
Disability progression: CEL	Cell-To-Cell Signaling and Interaction	activation	Activation of connective tissue cells	3.04e-13	Increased	2.042	FGFR3,PEAR1,IL32,MMP9,ARHGAP5,LTA,GPNMB,IL6,CCN3,THPO,IL7,TNFRSF11B,CHI3L1,IL1RN,ITGB1,KCNIP3,ADAM12,SPP1,SOST,FMOD
Disability progression: CEL	Cell-To-Cell Signaling and Interaction, Cellular Movement	recruitment	Recruitment of cells	3.26e-13	Increased	2.613	CXCL9,MMP9,TNFRSF9,ITGB2,IL6,CD40,CSF1R,IL23A,CHI3L1,IL1RN,CD8A,ITGB1,CCL17,SPP1,EGFR,KDR,TAX1BP1,TNFRSF1B,LTA,OLR1,IL7,LYZ,CCL22,GSN,CXCL13,SELPLG,CD55,KCNIP3,ADCYAP1
Disability progression: CEL	Cellular Movement, Hematological System Development and Function, Immune Cell Trafficking, Inflammatory Response	migration	Migration of phagocytes	4.84e-13	Increased	2.035	CXCL9,MMP9,PIGR,NRP2,MICOS10-NBL1/NBL1,STAB1,TNFRSF9,ITGB2,IL6,CD40,CSF1R,IL1RN,ITGB1,IL12B,CCL17,SPP1,EGFR,KDR,CFHR1,ANXA2,PPBP,MMP7,CCL22,CXCL13,SELPLG,ADCYAP1
Disability progression: CEL	Cell-To-Cell Signaling and Interaction, Cellular Movement, Hematological System Development and Function, Immune Cell Trafficking	recruitment	Recruitment of leukocytes	1.06e-12	Increased	2.52	CXCL9,MMP9,TNFRSF9,ITGB2,IL6,CD40,CSF1R,IL23A,CHI3L1,IL1RN,CD8A,CCL17,SPP1,KDR,TAX1BP1,TNFRSF1B,LTA,OLR1,IL7,LYZ,CCL22,GSN,CXCL13,SELPLG,CD55,KCNIP3,ADCYAP1
Disability progression: CEL	Cell-To-Cell Signaling and Interaction, Hematological System Development and Function, Immune Cell Trafficking, Inflammatory Response	activation	Activation of phagocytes	1.5e-12	Increased	2.653	LGALS9,MMP9,TNFRSF9,ITGB2,IL6,CD40,CSF1R,IL23A,CHI3L1,IL1RN,CD84,ITGB1,TREM1,CCL17,SPP1,UMOD,LTB,IFNA4,EGFR,TNFRSF1B,LTA,NRG1,ANXA2,IL7,EPO,CCL22,PRKCA,GZMA,GNLY
Disability progression: CEL	Cellular Development, Cellular Growth and Proliferation, Hematological System Development and Function, Hematopoiesis, Lymphoid Tissue Structure and Development, Tissue Development	differentiation	Differentiation of antigen presenting cells	1.85e-12	Increased	2.187	LGALS9,DCBLD2,KDR,JAG1,LTA,IL2RB,IL6,CD40,THPO,CSF1R,NOTCH2,IL7,MFAP2,EPO,CHI3L1,IL1RN,DLL1,PRKCA,BMP4,GNLY,TREM1,LTB,IFNA4
Disability progression: CEL	Cell-mediated Immune Response, Cellular Movement, Hematological System Development and Function, Immune Cell Trafficking	migration	T cell migration	2.17e-12	Increased	2.99	CXCL9,MMP9,STAB1,TNFRSF9,ITGB2,IL6,CD40,IL23A,ECM1,ITGB1,IL12B,CCL17,LAG3,SPP1,LTB,APOD,LTA,MAP4K1,MSN,ANXA2,IL7,CCL22,CDCP1,CXCL13,GNLY,SELPLG
Disability progression: CEL	Cellular Movement, Hematological System Development and Function, Immune Cell Trafficking, Inflammatory Response	chemotaxis	Chemotaxis of mononuclear leukocytes	3.76e-12		1.579	CXCL9,MMP9,KDR,MSMP,NPS,MICOS10-NBL1/NBL1,SERPINA3,CCL16,CD40,CYTL1,CCN3,CCL22,CDCP1,CXCL13,GNLY,PRKCB,IL12B,CCL17,SPP1
Disability progression: CEL	Cellular Movement, Hematological System Development and Function, Immune Cell Trafficking, Inflammatory Response	cell movement	Cell movement of neutrophils	4.35e-12		1.721	CXCL9,LGALS9,MMP9,PIGR,RSPO3,ITGB2,IL6,IL23A,CHI3L1,IL1RN,ITGB1,PRKCB,TREM1,SPP1,EGFR,TNFRSF1B,CFHR1,F7,ANXA2,PPBP,MMP7,PRKCA,GSN,SELPLG,CD55,MMP8,ADCYAP1
Disability progression: CEL	Cellular Development, Cellular Growth and Proliferation, Hematological System Development and Function, Hematopoiesis, Lymphoid Tissue Structure and Development, Tissue Development	differentiation	Differentiation of phagocytes	4.39e-12	Increased	2.078	LGALS9,FASN,IL2RB,IL6,CD40,THPO,CSF1R,NOTCH2,CHI3L1,IL1RN,BMP4,TREM1,LTB,IFNA4,DCBLD2,KDR,JAG1,LTA,IL7,MFAP2,TNFRSF11B,EPO,DLL1,PRKCA,GNLY
Disability progression: CEL	Inflammatory Response	cell-mediated response	Cell-mediated response	5.24e-12	Increased	3.251	LGALS9,TNFRSF1B,LTA,VSIR,TNFRSF9,IL6,CD40,HPGDS,IL2RG,IL7,IL23A,CCL22,CD8A,ECM1,CRTAM,IL12B,CCL17,LAG3,SH2D1A,IFNA4
Disability progression: CEL	Cellular Movement, Hematological System Development and Function, Immune Cell Trafficking	homing	Homing of mononuclear leukocytes	5.59e-12		1.82	CXCL9,MMP9,KDR,MSMP,NPS,MICOS10-NBL1/NBL1,SERPINA3,CCL16,CD40,CYTL1,CCN3,CCL22,CDCP1,CXCL13,GNLY,SELPLG,PRKCB,IL12B,CCL17,SPP1
Disability progression: CEL	Cell-To-Cell Signaling and Interaction, Inflammatory Response	immune response	Immune response of leukocytes	5.85e-12		1.945	LGALS9,TNFRSF9,ITGB2,IL6,CD40,HPGDS,CSF1R,IL23A,IL1RN,ITGB1,IL12B,TREM1,IFNA4,TNFRSF1B,MAP4K1,IL7,TNFRSF11B,EPO,CCL22,PLXNA1,PRKCA,GSN,SELPLG,ADCYAP1,FCMR,SH2D1A
Disability progression: CEL	Cellular Movement	cellular infiltration	Cellular infiltration by myeloid cells	6.28e-12		1.883	MMP9,RSPO3,TNFRSF9,ITGB2,IL6,HPGDS,CSF1R,CHI3L1,IL1RN,PRSS3,ITGB1,IL12B,TREM1,SPP1,UMOD,LTB,EGFR,KDR,TNFRSF1B,F7,LTA,SERPINA3,ANXA2,PPBP,EPO,PRKCA,CD55,MMP8
Disability progression: CEL	Cell-mediated Immune Response, Cellular Movement, Hematological System Development and Function, Immune Cell Trafficking	cell movement	Cell movement of T lymphocytes	8.02e-12	Increased	3.156	CXCL9,MMP9,STAB1,TNFRSF9,ITGB2,IL6,CD40,IL23A,ITGB1,IL12B,CCL17,LAG3,SPP1,LTB,APOD,LTA,MAP4K1,MSN,IL7,CCL22,CDCP1,CXCL13,GNLY,SELPLG
Disability progression: CEL	Cell-To-Cell Signaling and Interaction, Hematological System Development and Function, Immune Cell Trafficking	adhesion	Adhesion of immune cells	1.03e-11		1.418	CXCL9,LGALS9,STAB1,TNFRSF9,ITGB2,IL6,CD40,ITGB1,CCL17,SPP1,UMOD,KDR,CFHR1,LTA,MAP4K1,MSN,PPBP,OLR1,IL7,TNFRSF11B,CCL22,CXCL13,SELPLG,KCNIP3,SH2D1A,STX4
Disability progression: CEL	Cell-To-Cell Signaling and Interaction	binding	Binding of lymphatic system cells	1.5e-11		1.696	CXCL9,MAP4K1,MSN,ANXA2,ITGB2,IL6,CD40,RFNG,THPO,IL7,CCL22,CXCL13,ITGB1,SELPLG,CCL17,SPP1,SH2D1A,SIGLEC7
Disability progression: CEL	Hematological System Development and Function, Tissue Morphology	quantity	Quantity of antigen presenting cells	2.57e-11	Increased	2.058	MMP9,STAB1,ITGB2,IL6,CD40,NEFL,CSF1R,IL2RG,NOTCH2,IL23A,IL1RN,ECM1,IL12B,SPP1,LTB,IFNA4,EGFR,LTA,MFAP2,TNFRSF11B,EPO,CCL22,CXCL13,GNLY,SELPLG,MMP8
Disability progression: CEL	Cell-mediated Immune Response, Cellular Function and Maintenance, Hematological System Development and Function	homeostasis	T cell homeostasis	3.43e-11		1.205	LGALS9,IL2RB,TNFRSF9,ITGB2,IL6,CD40,RFNG,TWSG1,IL2RG,NOTCH2,IL23A,CD8A,CRTAM,BMP4,IL12B,CCL17,LAG3,SPP1,LTB,IFNA4,TNFSF13B,EGFR,KDR,TNFRSF1B,JAG1,LTA,IL7,TNFRSF11B,CCL22,DLL1,PRKCA,ADCYAP1,SH2D1A
Disability progression: CEL	Cell-To-Cell Signaling and Interaction, Hematological System Development and Function, Immune Cell Trafficking, Inflammatory Response	activation	Activation of antigen presenting cells	6.07e-11	Increased	2.228	LGALS9,MMP9,ITGB2,IL6,CD40,CSF1R,IL23A,CHI3L1,IL1RN,CD84,ITGB1,CCL17,UMOD,LTB,IFNA4,EGFR,TNFRSF1B,LTA,NRG1,ANXA2,IL7,EPO,CCL22,PRKCA,GNLY
Disability progression: CEL	Organismal Injury and Abnormalities	abnormal morphology	Abnormal morphology of abdomen	9.46e-11		-1.326	HEXB,PIGR,IL2RB,STAB1,TNFRSF9,ITGB2,IL6,CD40,TWSG1,THPO,IL2RG,NOTCH2,TIE1,IL1RN,CD8A,BMP4,ITGB1,LAG3,SPP1,SOST,UMOD,APOL1,CTBS,LTB,TNFSF13B,EGFR,CGA,TNFRSF1B,JAG1,RAF1,LTA,COLGALT1,IGFBP5,COL18A1,CCN3,CRIM1,IL7,TNFRSF11B,EPO,NPNT,PRKCA,CD55,VTI1B,DNAJB9
Disability progression: CEL	Cell-To-Cell Signaling and Interaction, Hematological System Development and Function	interaction	Interaction of lymphocytes	1.8e-10	Increased	2.52	CXCL9,LTA,MAP4K1,MSN,ITGB2,IL6,CD40,RFNG,IL7,CCL22,CXCL13,ITGB1,SELPLG,CCL17,SPP1,SH2D1A,SIGLEC7
Disability progression: CEL	Cellular Movement, Hematological System Development and Function, Immune Cell Trafficking, Inflammatory Response	cellular infiltration	Cellular infiltration by phagocytes	1.82e-10		1.796	MMP9,RSPO3,TNFRSF9,ITGB2,IL6,CSF1R,CHI3L1,IL1RN,ITGB1,TREM1,SPP1,UMOD,LTB,EGFR,KDR,TNFRSF1B,F7,LTA,SERPINA3,ANXA2,PPBP,EPO,PRKCA,CD55,MMP8
Disability progression: CEL	Cell-To-Cell Signaling and Interaction, Hematological System Development and Function	aggregation	Aggregation of blood cells	1.99e-10		1.84	CXCL9,PEAR1,COMP,LTA,TNFRSF9,ITGB2,IL6,CD40,THPO,OLR1,IL7,CCL22,PDIA4,PRKCA,GSN,ITGB1,SELPLG,KCNIP3,PDIA3,CCL17
Disability progression: CEL	Immunological Disease, Neurological Disease, Organismal Injury and Abnormalities	autoimmune neurological disorder	Autoimmune neurological disorder	2.35e-10	Increased	2.144	HLA-DQA2,MMP9,IL2RB,VSIR,ITGB2,IL6,CD40,NEFL,IL2RG,NOTCH2,IL23A,IL1RN,ECM1,CD84,MVK,ITGB1,IL12B,LAG3,SPP1,FGFR3,TNFSF13B,TNFRSF1B,JAG1,MAP4K1,NRG1,SERPINA3,EPO,CDCP1,DLL1,PRKCA,CXCL13,CD55,PDIA3
Disability progression: CEL	Cell-To-Cell Signaling and Interaction, Cellular Movement	recruitment	Recruitment of myeloid cells	2.62e-10		1.635	CXCL9,MMP9,KDR,TAX1BP1,TNFRSF1B,ITGB2,IL6,CD40,OLR1,CSF1R,IL7,LYZ,CCL22,CHI3L1,IL1RN,CD8A,GSN,SELPLG,CD55,KCNIP3,ADCYAP1,SPP1
Disability progression: CEL	Inflammatory Disease, Inflammatory Response, Neurological Disease, Organismal Injury and Abnormalities	encephalitis	Encephalitis	2.79e-10	Increased	2.04	LANCL1,MMP9,VSIR,ITGB2,IL6,CD40,IL2RG,NOTCH2,IL23A,IL1RN,ECM1,CD84,MVK,ITGB1,IL12B,LAG3,SPP1,TNFRSF1B,JAG1,MAP4K1,NRG1,GFAP,EPO,CDCP1,DLL1,PRKCA,MMP8
Disability progression: CEL	Cell-To-Cell Signaling and Interaction, Hematological System Development and Function	binding	Binding of lymphocytes	3.16e-10	Increased	2.369	CXCL9,MAP4K1,MSN,ITGB2,IL6,CD40,RFNG,IL7,CCL22,CXCL13,ITGB1,SELPLG,CCL17,SPP1,SH2D1A,SIGLEC7
Disability progression: CEL	Inflammatory Response, Neurological Disease, Organismal Injury and Abnormalities	inflammation	Inflammation of central nervous system	3.27e-10	Increased	2.311	HEXB,LANCL1,MMP9,VSIR,ITGB2,IL6,CD40,IL2RG,NOTCH2,IL23A,IL1RN,ECM1,CD84,MVK,ITGB1,IL12B,LAG3,SPP1,TNFRSF1B,JAG1,MAP4K1,NRG1,GFAP,EPO,CDCP1,DLL1,PRKCA,MMP8
Disability progression: CEL	Cell-To-Cell Signaling and Interaction, Cellular Movement, Hematological System Development and Function, Immune Cell Trafficking, Inflammatory Response	recruitment	Recruitment of phagocytes	3.88e-10		1.893	MMP9,KDR,TAX1BP1,TNFRSF1B,ITGB2,IL6,CD40,OLR1,CSF1R,IL7,LYZ,CCL22,CHI3L1,IL1RN,CD8A,GSN,SELPLG,CD55,KCNIP3,ADCYAP1,SPP1
Disability progression: CEL	Cancer, Gastrointestinal Disease, Organismal Injury and Abnormalities	hepato-pancreato-biliary cancer	Hepato-pancreato-biliary cancer	9.52e-10	Increased	2.388	HEXB,HLA-DQA2,YTHDC1,CSNK2A2,TNFRSF9,CYTL1,CNDP1,IL2RG,ECM1,BMP4,CD84,HERC1,PRKCB,FGL1,ADAM12,LAG3,SPP1,UMOD,LTB,PIAS3,DCBLD2,CEMIP2,TNFSF13B,KDR,CSMD1,ARHGAP5,TNFRSF1B,CFHR1,F7,ANG,NRG1,SERPINA3,PPBP,CHIT1,EPO,ROBO4,FAM171A1,FZD10,CREB3L4,GSN,PCDHAC2,CLINT1,KLK15,ADCYAP1,FCMR,MSRB3,TMCC3,SCARF2,MMP9,FASN,MPDZ,IL6,PEX14,ROR1,NOTCH2,AXIN2,ADAMTS6,FBLN5,CILP2,ITGB1,HNRNPAB,XG,AGAP3,C9,S100A11,APOL1…
Disability progression: CEL	Cell-To-Cell Signaling and Interaction, Hematological System Development and Function	activation	Activation of myeloid cells	9.73e-10	Increased	2.486	CXCL9,MMP9,TNFRSF9,ITGB2,IL6,CD40,CSF1R,IL23A,CHI3L1,IL1RN,CD84,ITGB1,TREM1,CCL17,SPP1,IFNA4,EGFR,LTA,NRG1,ANXA2,IL7,EPO,CCL22,GZMA
Disability progression: CEL	Immunological Disease, Organismal Injury and Abnormalities	abnormal morphology	Abnormal morphology of immune system	1.22e-09		-1.698	HEXB,MMP9,PIGR,LTA,IL2RB,TNFRSF9,ITGB2,IL6,CD40,IL2RG,IL7,TNFRSF11B,CHI3L1,IL1RN,CD8A,CD84,FCMR,SPP1,SH2D1A,CTBS,LTB
Disability progression: CEL	Cell-To-Cell Signaling and Interaction	binding	Binding of lymphoma cell lines	3.1e-09	Increased	2.247	EGFR,FBLN5,PRKCA,PIGR,CXCL13,ITGB1,SELPLG,ANXA2,ITGB2,IL6,SH2D1A
Disability progression: CEL	Cell Morphology, Immunological Disease, Organismal Injury and Abnormalities	abnormal morphology	Abnormal morphology of leukocytes	3.22e-09		-1.698	HEXB,MMP9,PIGR,LTA,IL2RB,TNFRSF9,ITGB2,IL6,CD40,IL2RG,IL7,CHI3L1,IL1RN,CD8A,CD84,FCMR,SPP1,SH2D1A,CTBS,LTB
Disability progression: CEL	Cell-To-Cell Signaling and Interaction, Cellular Movement, Hematological System Development and Function, Immune Cell Trafficking	recruitment	Recruitment of mononuclear leukocytes	3.75e-09	Increased	2.489	CXCL9,TNFRSF1B,LTA,TNFRSF9,IL6,CD40,IL23A,CCL22,CD8A,CXCL13,SELPLG,CD55,ADCYAP1,CCL17
Disability progression: CEL	Immunological Disease, Inflammatory Disease, Organismal Injury and Abnormalities	enlargement	Enlargement of spleen	4.31e-09		-1.755	TNFSF13B,LTA,IL2RB,TNFRSF9,ITGB2,IL6,CD40,THPO,IL2RG,IL7,TNFRSF11B,EPO,IL1RN,CD8A,PRKCA,LAG3,UMOD,LTB
Disability progression: CEL	Cancer, Endocrine System Disorders, Gastrointestinal Disease, Organismal Injury and Abnormalities	pancreatic cancer	Pancreatic cancer	4.34e-09	Increased	2	CXCL9,YTHDC1,ZDHHC14,IL23A,IL1RN,BMP4,PRKCB,PCDHGA10,UBQLN4,ADAM12,SPP1,LTB,TNFRSF19,PIAS3,CEMIP2,TNFSF13B,EGFR,KDR,CSMD1,CFHR1,RAF1,NRG1,PPBP,CRIM1,PLXNA1,ROBO4,CREB3L4,GSN,PCDHGA12,PCDHAC2,MMP8,KLK15,PDIA3,ADCYAP1,PCDHA7,DLD,MMP9,NRP2,FASN,MPDZ,RAB22A,IL6,PEX14,CSF1R,NOTCH2,AXIN2,TIE1,ADAMTS6,FBLN5,CILP2,HNRNPAB,XG,TREM1,CCL17,S100A11,APOL1,IGFBP6,FGFR3,PRB4,COL15A1,MSN,COL18A1,CCN3,IL7,MMP7,CC…
Disability progression: CEL	Cell-To-Cell Signaling and Interaction	response	Response of mononuclear leukocytes	4.74e-09	Increased	2.238	CXCL9,LGALS9,TNFRSF1B,TNFRSF9,IL6,CD40,HPGDS,TWSG1,IL7,IL23A,PLXNA1,SELPLG,CD55,IL12B,TREM1,LAG3,SH2D1A,LTB
Disability progression: CEL	Cell-To-Cell Signaling and Interaction	adhesion	Adhesion of lymphatic system cells	5.73e-09	Increased	2.004	CXCL9,MAP4K1,ANXA2,ITGB2,IL6,IL7,CCL22,CXCL13,ITGB1,SELPLG,CCL17,SPP1,SH2D1A
Disability progression: CEL	Cell-To-Cell Signaling and Interaction, Hematological System Development and Function	interaction	Interaction of T lymphocytes	6.07e-09		1.943	CXCL9,LTA,MAP4K1,MSN,ITGB2,CD40,RFNG,IL7,CCL22,ITGB1,SELPLG,CCL17,SPP1,SH2D1A
Disability progression: CEL	Cellular Movement, Hematological System Development and Function, Immune Cell Trafficking	cellular infiltration	Cellular infiltration by mononuclear leukocytes	6.32e-09	Increased	3.036	CXCL9,TNFSF13B,EGFR,MMP9,APOD,LTA,TNFRSF9,IL6,CD40,IL23A,CCL22,CDCP1,ITGB1,SELPLG,CD55,IL12B,LAG3,SPP1,LTB
Disability progression: CEL	Inflammatory Disease, Inflammatory Response, Neurological Disease, Organismal Injury and Abnormalities	encephalomyelitis	Encephalomyelitis	8.76e-09		1.939	MMP9,TNFRSF1B,JAG1,MAP4K1,NRG1,VSIR,ITGB2,IL6,CD40,IL2RG,NOTCH2,IL23A,IL1RN,CDCP1,DLL1,ECM1,PRKCA,CD84,MVK,ITGB1,IL12B,LAG3,SPP1
Disability progression: CEL	Cellular Movement, Hematological System Development and Function, Immune Cell Trafficking, Inflammatory Response	cellular infiltration	Cellular infiltration by macrophages	9.04e-09	Increased	2.04	EGFR,MMP9,KDR,F7,LTA,SERPINA3,TNFRSF9,ITGB2,IL6,CSF1R,EPO,CHI3L1,IL1RN,ITGB1,CD55,SPP1,UMOD,LTB
Disability progression: CEL	Immunological Disease, Inflammatory Disease, Inflammatory Response, Neurological Disease, Organismal Injury and Abnormalities	Hashimotos encephalitis	Hashimotos encephalitis	1.03e-08	Increased	2.081	MMP9,TNFRSF1B,JAG1,MAP4K1,NRG1,VSIR,IL6,CD40,IL2RG,NOTCH2,IL23A,EPO,IL1RN,CDCP1,DLL1,ECM1,PRKCA,CD84,MVK,ITGB1,IL12B,LAG3,SPP1
Disability progression: CEL	Cell-To-Cell Signaling and Interaction, Hematological System Development and Function, Immune Cell Trafficking, Inflammatory Response	activation	Activation of macrophages	1.19e-08		1.638	EGFR,MMP9,LTA,NRG1,ANXA2,ITGB2,IL6,CD40,CSF1R,IL7,IL23A,EPO,CCL22,CHI3L1,IL1RN,CD84,ITGB1,CCL17,IFNA4
Disability progression: CEL	Cell-To-Cell Signaling and Interaction, Hematological System Development and Function	binding	Binding of T lymphocytes	1.29e-08		1.766	CXCL9,MAP4K1,MSN,ITGB2,CD40,RFNG,IL7,CCL22,ITGB1,SELPLG,CCL17,SPP1,SH2D1A
Disability progression: CEL	Connective Tissue Disorders, Inflammatory Disease, Inflammatory Response, Organismal Injury and Abnormalities, Skeletal and Muscular Disorders	polyarthritis	Polyarthritis	1.34e-08	Increased	2.102	TNFSF13B,KDR,TNFRSF1B,JAG1,LTA,ANG,IL6,IL23A,TIE1,IL1RN,GZMA,GNLY,IL12B,SPP1,SH2D1A
Disability progression: CEL	Cell-To-Cell Signaling and Interaction, Hematological System Development and Function, Immune Cell Trafficking, Inflammatory Response	activation	Activation of dendritic cells	1.95e-08	Increased	2.581	LGALS9,TNFRSF1B,LTA,IL6,CD40,IL23A,CCL22,PRKCA,GNLY,UMOD,LTB,IFNA4
Disability progression: CEL	Cell Morphology	polarization	Polarization of lymphocytes	2.24e-08		1.766	CCL22,CRTAM,ITGB1,MSN,IL12B,TNFRSF9,ITGB2,CCL17,IL6,CD40
Disability progression: CEL	Cell-To-Cell Signaling and Interaction, Hematological System Development and Function	response	T cell response	2.58e-08	Increased	2.071	CXCL9,LGALS9,TNFRSF1B,TNFRSF9,IL6,HPGDS,IL7,IL23A,SELPLG,CD55,IL12B,LAG3,SH2D1A,LTB
Disability progression: CEL	Cell-To-Cell Signaling and Interaction, Hematological System Development and Function	response	Response of lymphocytes	2.85e-08	Increased	2.214	CXCL9,LGALS9,TNFRSF1B,TNFRSF9,IL6,CD40,HPGDS,TWSG1,IL7,IL23A,SELPLG,CD55,IL12B,LAG3,SH2D1A,LTB
Disability progression: CEL	Cell-To-Cell Signaling and Interaction, Hematological System Development and Function, Immune Cell Trafficking	adhesion	Adhesion of lymphocytes	2.85e-08	Increased	2.245	CXCL9,MAP4K1,ITGB2,IL6,IL7,CCL22,CXCL13,ITGB1,SELPLG,CCL17,SPP1,SH2D1A
Disability progression: CEL	Cellular Function and Maintenance, Hematological System Development and Function	function	Function of T lymphocytes	3.39e-08	Increased	2	EGFR,TAX1BP1,ANG,TNFRSF9,IL6,IL7,IL23A,PLXNA1,CHI3L1,CD8A,ECM1,CRTAM,CD84,IL12B,ADCYAP1,LAG3,SH2D1A
Disability progression: CEL	Immunological Disease, Inflammatory Disease, Inflammatory Response, Neurological Disease, Organismal Injury and Abnormalities	experimental autoimmune encephalomyelitis	Experimental autoimmune encephalomyelitis	3.64e-08		1.935	MMP9,TNFRSF1B,JAG1,MAP4K1,NRG1,VSIR,IL6,CD40,IL2RG,NOTCH2,IL23A,IL1RN,CDCP1,DLL1,ECM1,PRKCA,CD84,MVK,ITGB1,IL12B,LAG3,SPP1
Disability progression: CEL	Hematological System Development and Function, Hematopoiesis, Tissue Morphology	quantity	Quantity of hematopoietic progenitor cells	4.26e-08	Decreased	-2.347	CD72,IL2RB,TNFRSF9,ITGB2,IL6,CD40,TWSG1,THPO,IL2RG,CD8A,IL12B,LAG3,SPP1,LTB,TNFSF13B,KDR,RAF1,LTA,MSN,ANG,IL7,TNFRSF11B,EPO,CD7,SH2D1A
Disability progression: CEL	Connective Tissue Disorders, Inflammatory Disease, Inflammatory Response, Organismal Injury and Abnormalities, Skeletal and Muscular Disorders	collagen-induced arthritis	Collagen-induced arthritis	5.21e-08	Increased	2.102	IL23A,TIE1,TNFSF13B,IL1RN,KDR,TNFRSF1B,JAG1,IL12B,IL6,SPP1,SH2D1A
Disability progression: CEL	Cellular Movement, Hematological System Development and Function, Immune Cell Trafficking, Inflammatory Response, Lymphoid Tissue Structure and Development	chemotaxis	Chemotaxis of lymphocytes	5.46e-08	Increased	2.74	CXCL9,MMP9,KDR,MSMP,CD40,CCL22,CDCP1,CXCL13,GNLY,IL12B,CCL17,SPP1
Disability progression: CEL	Cell-mediated Immune Response, Cellular Development, Cellular Function and Maintenance, Cellular Growth and Proliferation, Embryonic Development, Hematological System Development and Function, Hematopoiesis, Lymphoid Tissue Structure and Development, Organ Development, Organismal Development, Tissue Development	differentiation	Differentiation of T lymphocytes	5.72e-08		1.833	LGALS9,TNFSF13B,EGFR,JAG1,IL2RB,ITGB2,IL6,TWSG1,IL2RG,NOTCH2,IL7,IL23A,CCL22,CD8A,DLL1,CRTAM,PRKCA,BMP4,IL12B,ADCYAP1,CCL17,SH2D1A,IFNA4
Disability progression: CEL	Cellular Development, Cellular Growth and Proliferation	proliferation	Proliferation of myeloma cell lines	6.08e-08		1.716	FGFR3,EPO,TNFSF13B,EGFR,RAF1,ADCYAP1,CCL17,IL6,CD40,SPP1
Disability progression: CEL	Connective Tissue Disorders, Inflammatory Disease, Inflammatory Response, Organismal Injury and Abnormalities, Skeletal and Muscular Disorders	experimentally-induced arthritis	Experimentally-induced arthritis	6.37e-08	Increased	2.186	TNFSF13B,MMP9,KDR,TNFRSF1B,JAG1,FASN,IL6,IL23A,TIE1,IL1RN,CXCL13,IL12B,SPP1,SH2D1A
Disability progression: CEL	Cell-To-Cell Signaling and Interaction, Cellular Movement, Hematological System Development and Function, Immune Cell Trafficking	recruitment	Recruitment of lymphocytes	6.63e-08	Increased	2.119	CXCL9,CCL22,CD8A,CXCL13,SELPLG,LTA,TNFRSF9,ADCYAP1,CCL17,IL6,CD40
Disability progression: CEL	Cellular Development, Cellular Growth and Proliferation, Hematological System Development and Function, Hematopoiesis, Lymphoid Tissue Structure and Development, Tissue Development	monocytopoiesis	Monocytopoiesis	6.71e-08		1.906	JAG1,FASN,IL6,CD40,CSF1R,IL7,TNFRSF11B,DLL1,BMP4,GNLY,TREM1,IFNA4
Disability progression: CEL	Cellular Movement, Hematological System Development and Function, Immune Cell Trafficking	migration	Migration of antigen presenting cells	6.8e-08		1.998	CXCL9,MMP9,KDR,PIGR,NRP2,STAB1,TNFRSF9,CD40,CSF1R,CCL22,IL1RN,CXCL13,IL12B,CCL17,SPP1
Disability progression: CEL	Cellular Movement, Hematological System Development and Function, Immune Cell Trafficking, Lymphoid Tissue Structure and Development	homing	Homing of lymphocytes	8.35e-08	Increased	2.913	CXCL9,MMP9,KDR,MSMP,CD40,CCL22,CDCP1,CXCL13,GNLY,SELPLG,IL12B,CCL17,SPP1
Disability progression: CEL	Cell Morphology, Immunological Disease, Organismal Injury and Abnormalities	abnormal morphology	Abnormal morphology of lymphocytes	1.03e-07		-1.64	PIGR,LTA,IL2RB,TNFRSF9,IL6,CD40,IL2RG,IL7,IL1RN,CD8A,CD84,FCMR,SH2D1A,LTB
Disability progression: CEL	Cell-mediated Immune Response, Cellular Movement, Hematological System Development and Function, Immune Cell Trafficking	infiltration	Infiltration by T lymphocytes	1.7e-07	Increased	2.964	CXCL9,MMP9,APOD,LTA,TNFRSF9,IL6,CD40,IL23A,CCL22,CDCP1,ITGB1,SELPLG,LAG3,LTB
Disability progression: CEL	Cell Death and Survival	cytolysis	Cytolysis of blood cells	1.76e-07		1.969	CD8A,GZMA,CD7,CD55,IL12B,ITGB2,C9,IL6,SH2D1A,IL2RG
Disability progression: CEL	Cellular Movement, Hematological System Development and Function, Immune Cell Trafficking	cellular infiltration	Cellular infiltration by lymphocytes	1.83e-07	Increased	2.774	CXCL9,TNFSF13B,MMP9,APOD,LTA,TNFRSF9,IL6,CD40,IL23A,CCL22,CDCP1,ITGB1,SELPLG,LAG3,SPP1,LTB
Disability progression: CEL	Cellular Movement, Hematological System Development and Function, Immune Cell Trafficking, Inflammatory Response	chemotaxis	Chemotaxis of antigen presenting cells	2.16e-07		1.75	CXCL9,LGALS9,MMP9,NRP2,CYTL1,CSF1R,MMP7,CCL22,TAFA4,GNLY,IL12B,TREM1,SPP1
Disability progression: CEL	Cardiovascular Disease, Organismal Injury and Abnormalities	occlusion	Occlusion of blood vessel	2.24e-07	Increased	2.643	MMP9,TNFRSF9,ITGB2,IL6,CD40,CHI3L1,PRKCB,SPP1,FGFR3,KDR,CSMD1,TNFRSF1B,JAG1,F7,LTA,NRG1,SERPINA3,COL18A1,CCN3,OLR1,MFAP2,TNFRSF11B,MMP7,EPO,CDCP1,CD55,MMP8
Disability progression: CEL	Cellular Movement, Hematological System Development and Function, Immune Cell Trafficking, Inflammatory Response	migration	Migration of neutrophils	2.4e-07		1.577	CXCL9,MMP9,PIGR,CFHR1,ITGB2,IL6,PPBP,MMP7,ITGB1,SELPLG,ADCYAP1,SPP1
Disability progression: CEL	Cell-To-Cell Signaling and Interaction, Cell-mediated Immune Response, Cellular Movement, Hematological System Development and Function, Immune Cell Trafficking	adhesion	Adhesion of T lymphocytes	3.32e-07		1.773	CXCL9,CCL22,ITGB1,SELPLG,MAP4K1,ITGB2,CCL17,SPP1,SH2D1A,IL7
Disability progression: CEL	Cellular Movement, Hematological System Development and Function, Immune Cell Trafficking, Inflammatory Response	migration	Migration of dendritic cells	3.45e-07	Increased	2.397	CXCL9,CCL22,MMP9,PIGR,CXCL13,NRP2,IL12B,TNFRSF9,CCL17,CD40,SPP1
Disability progression: CEL	Cell Morphology	polarization	Polarization of blood cells	4.02e-07		1.833	CXCL9,JAG1,MSN,TNFRSF9,ITGB2,IL6,CD40,CCL22,IL1RN,CRTAM,ITGB1,IL12B,CCL17
Disability progression: CEL	Cell-To-Cell Signaling and Interaction, Connective Tissue Development and Function	binding	Binding of fibroblast cell lines	4.17e-07	Increased	2.019	JAG1,MXRA8,ITGB1,RAF1,SELPLG,ADAM12,ITGB2,IL6,SPP1,IL2RG
Disability progression: CEL	Cell-To-Cell Signaling and Interaction, Cellular Movement, Hematological System Development and Function, Immune Cell Trafficking, Inflammatory Response	recruitment	Recruitment of macrophages	4.19e-07	Increased	2.157	CCL22,IL1RN,CD8A,MMP9,KDR,TAX1BP1,ADCYAP1,ITGB2,CD40,SPP1,CSF1R
Disability progression: CEL	Immunological Disease, Organismal Injury and Abnormalities	abnormal morphology	Abnormal morphology of lymphoid organ	4.92e-07		-1.633	TNFSF13B,ARHGAP5,TNFRSF1B,LTA,IL2RB,TNFRSF9,ITGB2,IL6,CD40,HPGDS,THPO,IL2RG,IL7,TNFRSF11B,EPO,IL1RN,CD8A,PRKCA,LAG3,UMOD,LTB
Disability progression: CEL	Cell-To-Cell Signaling and Interaction, Cell-mediated Immune Response, Cellular Movement, Hematological System Development and Function, Immune Cell Trafficking	recruitment	Recruitment of T lymphocytes	5.4e-07	Increased	2.016	CXCL9,CCL22,CD8A,CXCL13,SELPLG,LTA,TNFRSF9,CCL17,CD40
Disability progression: CEL	Cardiovascular Disease, Organismal Injury and Abnormalities	peripheral vascular disease	Peripheral vascular disease	5.79e-07	Increased	2.177	MMP9,TNFRSF9,ITGB2,IL6,NEFL,THPO,PRKCB,TREM1,SPP1,EGFR,KDR,TNFRSF1B,JAG1,CFHR1,F7,RAF1,COLGALT1,SERPINA3,ANXA2,IGFBP5,OLR1,TNFRSF11B,LYZ,EPO,GSN,CLINT1
Disability progression: CEL	Carbohydrate Metabolism, Small Molecule Biochemistry	cleavage	Cleavage of proteoglycan	5.92e-07	Increased	2	MMP7,LYZ,MMP9,GZMA
Disability progression: CEL	Cancer, Organismal Injury and Abnormalities	growth	Growth of melanoma	6.41e-07	Decreased	-2.596	CXCL9,IL1RN,DLD,KDR,RAF1,FASN,CD40,SPP1,NOTCH2
Disability progression: CEL	Carbohydrate Metabolism	cleavage	Cleavage of polysaccharide	6.44e-07	Increased	2	MMP7,LYZ,MMP9,GZMA,CHIT1
Disability progression: CEL	Cell-To-Cell Signaling and Interaction, Inflammatory Response	immune response	Immune response of T lymphocytes	6.47e-07		1.856	IL23A,LGALS9,PLXNA1,TNFRSF1B,IL12B,TNFRSF9,IL6,CD40,HPGDS,SH2D1A,IL7
Disability progression: CEL	Cellular Movement, Hematological System Development and Function, Immune Cell Trafficking, Inflammatory Response	cell movement	Cell movement of dendritic cells	6.87e-07	Increased	2.65	CXCL9,LGALS9,MMP9,PIGR,NRP2,TNFRSF9,CD40,CCL22,CXCL13,GNLY,IL12B,CCL17,SPP1
Disability progression: CEL	Cancer, Organismal Injury and Abnormalities	intrathoracic organ tumor	Intrathoracic organ tumor	9.33e-07		1.942	PEAR1,TNFRSF9,ITGB2,CNDP1,IL2RG,HERC1,PRKCB,FGL1,ADAM12,PRKAR1B,LAG3,SPP1,UMOD,DCBLD2,CEMIP2,TNFSF13B,KDR,CSMD1,APOD,ARHGAP5,TNFRSF1B,NRG1,SERPINA3,CHIT1,TNFRSF11B,ROBO4,FAM171A1,GSN,PCDHAC2,C1GALT1C1,SCARF2,MMP9,FASN,MPDZ,IL6,PEX14,ROR1,NOTCH2,AXIN2,G3BP2,ADAMTS6,FBLN5,CILP2,PRSS3,ITGB1,XG,C9,S100A11,FGFR3,COL15A1,LTA,GFAP,CCL22,NEFH,CNTN1,PRKCA,CXCL13,CST4,NACA,PRKCG,DMPK,ZDHHC14,CYP3A4,FLII,CP…
Disability progression: CEL	Cardiovascular Disease, Organismal Injury and Abnormalities	vaso-occlusion	Vaso-occlusion	9.74e-07	Increased	2.279	MMP9,TNFRSF9,ITGB2,IL6,CD40,CHI3L1,PRKCB,SPP1,FGFR3,KDR,CSMD1,JAG1,F7,LTA,NRG1,SERPINA3,COL18A1,CCN3,OLR1,MFAP2,TNFRSF11B,MMP7,EPO,CDCP1,CD55,MMP8
Disability progression: CEL	Organismal Injury and Abnormalities	interstitial fibrosis	Interstitial fibrosis	1.05e-06	Decreased	-2.412	FGFR3,EGFR,MMP9,KDR,TNFRSF1B,IL2RB,CSF1R,IL1RN,GSN,PRKCB,MMP8,UMOD
Disability progression: CEL	Cell-To-Cell Signaling and Interaction, Cellular Movement, Immune Cell Trafficking	attraction	Attraction of leukocytes	1.24e-06		1.659	CXCL9,CCL22,CXCL13,IL12B,CCL16,CCL17,IL6,PPBP
Disability progression: CEL	Hematological System Development and Function, Lymphoid Tissue Structure and Development, Tissue Morphology	quantity	Quantity of regulatory T lymphocytes	1.42e-06	Increased	2.222	TNFRSF1B,JAG1,LTA,IL2RB,TNFRSF9,ITGB2,IL6,IL7,TNFRSF11B,SELPLG,IL12B,LTB
Disability progression: CEL	Cancer, Organismal Injury and Abnormalities, Respiratory Disease	lung tumor	Lung tumor	1.56e-06	Increased	2.256	PEAR1,TNFRSF9,ITGB2,CNDP1,IL2RG,HERC1,PRKCB,FGL1,ADAM12,PRKAR1B,LAG3,SPP1,UMOD,DCBLD2,CEMIP2,TNFSF13B,KDR,CSMD1,APOD,ARHGAP5,TNFRSF1B,NRG1,SERPINA3,CHIT1,ROBO4,FAM171A1,GSN,PCDHAC2,C1GALT1C1,SCARF2,MMP9,FASN,MPDZ,IL6,PEX14,ROR1,NOTCH2,AXIN2,G3BP2,ADAMTS6,FBLN5,CILP2,PRSS3,ITGB1,XG,C9,S100A11,FGFR3,COL15A1,LTA,GFAP,CCL22,NEFH,CNTN1,PRKCA,CXCL13,CST4,NACA,PRKCG,DMPK,ZDHHC14,CYP3A4,FLII,CPD,CST7,PCD…
Disability progression: CEL	Cell-To-Cell Signaling and Interaction, Inflammatory Response	immune response	Immune response of antigen presenting cells	1.59e-06		1.65	MAP4K1,ITGB2,IL6,CD40,CSF1R,TNFRSF11B,EPO,CCL22,IL1RN,PRKCA,GSN,ITGB1,TREM1,IFNA4
Disability progression: CEL	Cell-To-Cell Signaling and Interaction, Cellular Movement, Immune Cell Trafficking	attraction	Attraction of phagocytes	1.87e-06		1.292	CXCL9,CCL22,IL12B,CCL16,CCL17,IL6,PPBP
Disability progression: CEL	Cardiovascular Disease, Organismal Injury and Abnormalities	occlusion	Occlusion of artery	1.92e-06	Increased	2.256	MMP9,TNFRSF9,ITGB2,IL6,CD40,CHI3L1,PRKCB,SPP1,FGFR3,KDR,CSMD1,JAG1,F7,LTA,NRG1,SERPINA3,COL18A1,OLR1,MFAP2,TNFRSF11B,MMP7,EPO,CDCP1,CD55,MMP8
Disability progression: CEL	Cellular Movement	migration	Migration of connective tissue cells	2.08e-06		1.948	PIAS3,MMP9,TNFRSF1B,F7,RAF1,IL6,CCN3,CSF1R,NOTCH2,MMP7,ITGB1,MMP8,CCL17,SPP1
Disability progression: CEL	Cell-mediated Immune Response, Cellular Development, Cellular Function and Maintenance, Cellular Growth and Proliferation, Embryonic Development, Hematological System Development and Function, Hematopoiesis, Lymphoid Tissue Structure and Development, Organ Development, Organismal Development, Tissue Development	differentiation	Differentiation of helper T lymphocytes	2.16e-06	Increased	2.157	TNFSF13B,EGFR,IL2RB,ITGB2,IL6,NOTCH2,IL7,IL23A,CCL22,DLL1,IL12B,CCL17,SH2D1A,IFNA4
Disability progression: CEL	Cell-To-Cell Signaling and Interaction, Hematological System Development and Function, Immune Cell Trafficking, Inflammatory Response	activation	Activation of innate lymphoid cells	2.24e-06	Increased	2.593	IL23A,IL1RN,IL2RB,IL12B,TNFRSF9,IL6,CD40,SPP1,SH2D1A,IL7,IFNA4
Disability progression: CEL	Cell Morphology	polarization	Polarization of leukocytes	2.38e-06		1.625	JAG1,MSN,TNFRSF9,ITGB2,IL6,CD40,CCL22,IL1RN,CRTAM,ITGB1,IL12B,CCL17
Disability progression: CEL	Antimicrobial Response, Inflammatory Response	antimicrobial response	Antimicrobial response	2.73e-06		1.883	EGFR,ANG,STAB1,TNFRSF9,IL6,CD40,CHIT1,NOTCH2,MMP7,LYZ,IL23A,CCL22,CD8A,CXCL13,PRSS3,GNLY,IL12B,IFNA4
Disability progression: CEL	Cell-To-Cell Signaling and Interaction	adhesion	Adhesion of lymphoma cell lines	2.91e-06	Increased	2.2	EGFR,FBLN5,CXCL13,ITGB1,ITGB2,IL6,SH2D1A
Disability progression: CEL	Immunological Disease, Organismal Injury and Abnormalities	atrophy	Atrophy of thymus gland	3.24e-06	Increased	2.63	TNFRSF1B,LTA,IL6,SPP1,TWSG1,IL7,LTB
Disability progression: CEL	Cell-To-Cell Signaling and Interaction, Nervous System Development and Function	activation	Activation of neuroglia	3.57e-06	Increased	2.058	EGFR,MMP9,NRG1,ANXA2,IL6,CSF1R,GFAP,IL23A,EPO,CCL22,IL1RN,ITGB1
Disability progression: CEL	Cell-To-Cell Signaling and Interaction, Cellular Movement, Hematological System Development and Function, Immune Cell Trafficking, Inflammatory Response	chemoattraction	Chemoattraction of leukocytes	3.59e-06		1.42	CXCL9,CCL22,CXCL13,IL12B,CCL16,IL6,PPBP
Disability progression: CEL	Cell-To-Cell Signaling and Interaction, Connective Tissue Development and Function, Skeletal and Muscular System Development and Function	activation	Activation of osteoblasts	3.78e-06	Increased	2.236	TNFRSF11B,ADAM12,SPP1,SOST,CCN3
Disability progression: CEL	Cell Morphology	polarization	Polarization of cells	4.32e-06		1.559	CXCL9,JAG1,MSN,TNFRSF9,ITGB2,IL6,CD40,ROR1,CCL22,IL1RN,CRTAM,ITGB1,IL12B,CCL17
Disability progression: CEL	Cell-To-Cell Signaling and Interaction, Hematological System Development and Function	immune response	Immune response of lymphocytes	4.95e-06		1.802	IL23A,LGALS9,TNFRSF1B,IL12B,TNFRSF9,IL6,CD40,HPGDS,SH2D1A,IL7
Disability progression: CEL	Cell-To-Cell Signaling and Interaction, Cellular Movement	attraction	Attraction of cells	5.29e-06		1.604	CXCL9,CCL22,PRKCA,CXCL13,IL12B,CCL16,CCL17,IL6,PPBP
Disability progression: CEL	Cell Morphology, Hematological Disease, Immunological Disease, Organismal Injury and Abnormalities	lack	Lack of lymphocytes	5.35e-06		-1.337	CD8A,IL2RB,IL6,CD40,SH2D1A,IL2RG,LTB
Disability progression: CEL	Cellular Function and Maintenance, Post-Translational Modification, Protein Degradation, Protein Synthesis	cleavage	Cleavage of protein fragment	5.83e-06		1.931	DLD,MMP9,ENDOU,CTRC,CNDP1,OLR1,MMP7,GZMA,PRSS3,TRABD2A,MMP8,CST4,DAG1
Disability progression: CEL	Cellular Movement, Hematological System Development and Function, Humoral Immune Response, Immune Cell Trafficking	cell movement	Cell movement of B lymphocytes	6.38e-06	Increased	2.182	TNFSF13B,MMP9,CXCL13,TNFRSF1B,SELPLG,LTA,CD40,IL7,LTB
Disability progression: CEL	Cell-mediated Immune Response, Cellular Movement, Hematological System Development and Function, Immune Cell Trafficking, Lymphoid Tissue Structure and Development	homing	Homing of T lymphocytes	9.13e-06	Increased	2.908	CXCL9,CCL22,CDCP1,CXCL13,GNLY,SELPLG,IL12B,CCL17,SPP1
Disability progression: CEL	Cellular Function and Maintenance	retention	Retention of cells	9.73e-06	Increased	2.219	CCL22,SELPLG,ITGB2,COL18A1,CSF1R
Disability progression: CEL	Cell-To-Cell Signaling and Interaction, Hematological System Development and Function, Immune Cell Trafficking, Inflammatory Response	aggregation	Aggregation of leukocytes	1.01e-05		1.664	SELPLG,LTA,TNFRSF9,ITGB2,IL6,CD40,IL7
Disability progression: CEL	Cancer, Organismal Injury and Abnormalities, Respiratory Disease	respiratory system tumor	Respiratory system tumor	1.11e-05	Increased	2.256	PEAR1,TNFRSF9,ITGB2,CNDP1,IL2RG,HERC1,PRKCB,FGL1,ADAM12,PRKAR1B,LAG3,SPP1,UMOD,DCBLD2,CEMIP2,TNFSF13B,KDR,CSMD1,APOD,ARHGAP5,TNFRSF1B,NRG1,SERPINA3,CHIT1,ROBO4,FAM171A1,GSN,PCDHAC2,C1GALT1C1,SCARF2,MMP9,FASN,MPDZ,IL6,PEX14,ROR1,NOTCH2,AXIN2,G3BP2,ADAMTS6,FBLN5,CILP2,PRSS3,ITGB1,XG,C9,S100A11,FGFR3,COL15A1,LTA,GFAP,CCL22,NEFH,CNTN1,PRKCA,CXCL13,CST4,NACA,PRKCG,DMPK,ZDHHC14,CYP3A4,FLII,CPD,CST7,PCD…
Disability progression: CEL	Cell-To-Cell Signaling and Interaction, Cellular Movement	chemoattraction	Chemoattraction	1.24e-05		1.305	CXCL9,CCL22,PRKCA,CXCL13,IL12B,CCL16,IL6,PPBP
Propensity matching: CombiWISE vs Brain damage	Lipid Metabolism, Molecular Transport, Small Molecule Biochemistry	release	Release of lipid	7e-08		-0.853	FABP4,IL1R1,TNFRSF1A,APOD,VEGFA,NAMPT,APOA1,FASN,FCGR2A
Propensity matching: CombiWISE vs Brain damage	Cell-To-Cell Signaling and Interaction	activation	Activation of cells	1.09e-06	Decreased	-2.203	FLT3LG,PEAR1,TNFRSF1A,VEGFA,IL34,PDCD1,CCN3,IL2RG,FCGR2A,TNFRSF11B,IL23A,IL1R1,GSN,NAMPT,ULBP3,CSF1,APOA1,SERPING1
Propensity matching: CombiWISE vs Brain damage	Cell-To-Cell Signaling and Interaction, Hematological System Development and Function	activation	Activation of blood cells	2.43e-06		-1.689	FLT3LG,TNFRSF1A,VEGFA,IL34,PDCD1,IL2RG,FCGR2A,IL23A,IL1R1,GSN,NAMPT,ULBP3,CSF1,APOA1,SERPING1
Propensity matching: CombiWISE vs Brain damage	Cell-To-Cell Signaling and Interaction, Hematological System Development and Function, Immune Cell Trafficking, Inflammatory Response	activation	Activation of leukocytes	5.29e-06		-1.45	FLT3LG,TNFRSF1A,VEGFA,IL34,PDCD1,IL2RG,FCGR2A,IL23A,IL1R1,NAMPT,ULBP3,CSF1,APOA1,SERPING1
Propensity matching: CombiWISE vs Brain damage	Lipid Metabolism, Molecular Transport, Small Molecule Biochemistry	release	Release of eicosanoid	8.12e-06		-1.089	IL1R1,TNFRSF1A,APOD,VEGFA,NAMPT,FCGR2A
Propensity matching: CombiWISE vs Brain damage	Cell Death and Survival, Organismal Injury and Abnormalities, Skeletal and Muscular Disorders	apoptosis	Apoptosis of muscle cells	1.55e-05		1.597	DMPK,TNFRSF1A,VEGFA,GSN,NAMPT,APOA1,FASN,DAG1
Propensity matching: CombiWISE vs Brain damage	Cellular Movement, Hematological System Development and Function, Immune Cell Trafficking, Inflammatory Response	cell movement	Cell movement of monocytes	6.85e-05		-1.213	FLT3LG,EFNB1,TNFRSF1A,VEGFA,APOA1,CCN3
Propensity matching: CombiWISE vs Brain damage	Lipid Metabolism, Molecular Transport, Small Molecule Biochemistry	release	Release of arachidonic acid	0.000144		-1.114	TNFRSF1A,APOD,VEGFA,FCGR2A
Propensity matching: CombiWISE vs Brain damage	Cell Signaling, Small Molecule Biochemistry	synthesis	Synthesis of nitric oxide	0.000166		-1.671	TNFRSF11B,IL23A,TNFRSF1A,VEGFA,FH,CSF1,FASN
Propensity matching: CombiWISE vs Brain damage	Nervous System Development and Function, Tissue Morphology	quantity	Quantity of neurons	0.000312		-1.864	A2M,EFNB1,IL1R1,TNFRSF1A,VEGFA,NRP2,CSF1,PDCD1,SERPING1
Propensity matching: CombiWISE vs Brain damage	Inflammatory Response, Organismal Injury and Abnormalities, Respiratory Disease	inflammation	Inflammation of respiratory system component	0.000441	Decreased	-2.415	FLT3LG,IL23A,IL1R1,TNFRSF1A,VEGFA,APOA1,PDCD1,SERPING1,IL2RG,FCGR2A
Propensity matching: CombiWISE vs Brain damage	Behavior	cognition	Cognition	0.000451		-1.334	EFNB1,IL1R1,TNFRSF1A,APOD,VEGFA,NRP2,NAMPT,CSF1,PDCD1
Propensity matching: CombiWISE vs Brain damage	Neurological Disease, Organismal Injury and Abnormalities	astrocytosis	Astrocytosis	0.000504		1.941	APOD,VEGFA,NAMPT,APOA1
Propensity matching: CombiWISE vs Brain damage	Cell-To-Cell Signaling and Interaction	activation	Activation of connective tissue cells	0.00062		-1.922	TNFRSF11B,PEAR1,CSF1,IL34,CCN3
Propensity matching: CombiWISE vs Brain damage	Lipid Metabolism, Small Molecule Biochemistry	metabolism	Metabolism of membrane lipid derivative	0.000793		-1.17	FABP3,FABP4,VEGFA,ALOX15B,APOA1,FASN,FCGR2A,LCT
Propensity matching: CombiWISE vs Brain damage	Cardiovascular Disease, Cell Death and Survival, Neurological Disease, Organismal Injury and Abnormalities, Skeletal and Muscular Disorders	apoptosis	Apoptosis of cardiomyocytes	0.00105	Increased	2.144	VEGFA,GSN,NAMPT,APOA1,FASN
Propensity matching: CombiWISE vs Brain damage	Lipid Metabolism, Small Molecule Biochemistry	metabolism	Metabolism of phospholipid	0.00107		-1.969	FABP3,VEGFA,ALOX15B,APOA1,FASN,FCGR2A
Propensity matching: CombiWISE vs Brain damage	Cell Death and Survival	cell death	Cell death of neuroglia	0.00115		1.982	A2M,IL1R1,TNFRSF1A,VEGFA
Propensity matching: CombiWISE vs Brain damage	Cardiovascular System Development and Function, Tissue Morphology	permeability	Permeability of vascular system	0.00116	Decreased	-2.161	TNFRSF1A,VEGFA,GSN,DAG1,SERPING1
Propensity matching: CombiWISE vs Brain damage	Cellular Function and Maintenance	ion homeostasis	Ion homeostasis of cells	0.00124		-1.759	TNFRSF11B,A2M,IL23A,DMPK,VEGFA,APOA1,BMP6,FCGR2A,ETS2
Propensity matching: CombiWISE vs Brain damage	Cell Signaling, Molecular Transport, Vitamin and Mineral Metabolism	quantity	Quantity of Ca2+	0.00147	Decreased	-2.14	TNFRSF11B,A2M,FABP4,VEGFA,GSN,CSF1,FCGR2A
Propensity matching: CombiWISE vs Brain damage	Cell-To-Cell Signaling and Interaction, Hematological System Development and Function, Immune Cell Trafficking, Inflammatory Response	activation	Activation of lymphocytes	0.00149		-1.466	FLT3LG,IL23A,VEGFA,NAMPT,ULBP3,PDCD1,IL2RG,FCGR2A
Propensity matching: CombiWISE vs Brain damage	Molecular Transport	quantity	Quantity of metal	0.00155	Decreased	-2.362	TNFRSF11B,A2M,FABP4,VEGFA,GSN,CSF1,BMP6,FCGR2A
Propensity matching: CombiWISE vs Brain damage	Cell Signaling, Cellular Function and Maintenance, Molecular Transport, Vitamin and Mineral Metabolism	flux	Flux of Ca2+	0.00176		-1.474	A2M,IL23A,VEGFA,APOA1,FCGR2A,ETS2
Propensity matching: CombiWISE vs Brain damage	Lipid Metabolism, Small Molecule Biochemistry	synthesis	Synthesis of phospholipid	0.00184		-1.969	FABP3,VEGFA,APOA1,FASN,FCGR2A
Propensity matching: CombiWISE vs Brain damage	Behavior, Nervous System Development and Function	memory	Memory	0.00192		-1.387	EFNB1,IL1R1,APOD,VEGFA,NAMPT,CSF1
Disability progression: CombiWISE	Cellular Movement	migration	Migration of blood cells	1.36e-81		-1.95	FCN1,CCL18,HSPA1A/HSPA1B,CCL8,ICOS,TNFRSF1A,NEDD9,CCN2,NR3C2,SPHK1,TNFRSF9,IL1R2,COL1A1,SMAD4,CXCL11,LILRB4,NPPB,INHBA,IL9,ECM1,HMGB1,CD300A,LCK,IL17A,CD93,TNC,LRP1,LAG3,HCAR2,MAPK9,FNDC5,PTX3,CHST2,HBEGF,EFNB1,CTNNB1,CPB2,CFHR1,F7,CCL13,VEGFD,C5,SERPINA3,CTSG,PTK2,CD47,GSN,ADM,ADCYAP1,FAS,SERPINB1,MMP9,WNT5A,DLK1,SCT,CCL16,IL6,TREM2,TBK1,DCN,IRF4,TG,BST1,CD58,VASP,IL4,IL11RA,PLAT,IL7,PARP1,MPZ,L…
Disability progression: CombiWISE	Cellular Movement	cell movement	Cell movement of blood cells	2.16e-81	Decreased	-2.02	FCN1,AKR1B1,CCL18,HSPA1A/HSPA1B,CCL8,ICOS,TNFRSF1A,NEDD9,CCN2,NR3C2,SPHK1,TNFRSF9,IL1R2,COL1A1,SMAD4,CXCL11,LILRB4,NPPB,INHBA,IL9,ECM1,HMGB1,CD300A,LCK,IL17A,CD93,TNC,LRP1,LAG3,HCAR2,MAPK9,FNDC5,PTX3,CHST2,HBEGF,EFNB1,CTNNB1,CPB2,CFHR1,F7,CCL13,VEGFD,C5,SERPINA3,CTSG,PTK2,CD47,GSN,ADM,ADCYAP1,FAS,SERPINB1,MMP9,WNT5A,DLK1,SCT,CCL16,IL6,TREM2,TBK1,DCN,IRF4,TG,BST1,CD58,VASP,IL4,IL11RA,PLAT,IL7,PARP…
Disability progression: CombiWISE	Cellular Movement, Immune Cell Trafficking	migration	Leukocyte migration	1.36e-80		-2	FCN1,CCL18,HSPA1A/HSPA1B,CCL8,ICOS,TNFRSF1A,NEDD9,CCN2,NR3C2,SPHK1,TNFRSF9,IL1R2,COL1A1,SMAD4,CXCL11,LILRB4,NPPB,INHBA,IL9,ECM1,HMGB1,CD300A,LCK,IL17A,CD93,TNC,LRP1,LAG3,HCAR2,MAPK9,FNDC5,PTX3,CHST2,HBEGF,EFNB1,CTNNB1,CPB2,CFHR1,F7,CCL13,VEGFD,C5,SERPINA3,CTSG,PTK2,CD47,GSN,ADM,ADCYAP1,FAS,SERPINB1,MMP9,WNT5A,DLK1,SCT,CCL16,IL6,TREM2,TBK1,DCN,IRF4,TG,BST1,CD58,VASP,IL4,IL11RA,PLAT,IL7,PARP1,MPZ,L…
Disability progression: CombiWISE	Cellular Movement, Hematological System Development and Function, Immune Cell Trafficking	cell movement	Cell movement of leukocytes	1.1e-78	Decreased	-2.07	FCN1,CCL18,CCL8,ICOS,TNFRSF1A,NEDD9,CCN2,NR3C2,SPHK1,TNFRSF9,IL1R2,COL1A1,SMAD4,CXCL11,LILRB4,NPPB,INHBA,IL9,ECM1,HMGB1,CD300A,LCK,IL17A,CD93,TNC,LRP1,LAG3,HCAR2,MAPK9,FNDC5,PTX3,CHST2,EFNB1,CTNNB1,CPB2,CFHR1,F7,CCL13,VEGFD,C5,SERPINA3,CTSG,PTK2,CD47,GSN,ADM,ADCYAP1,FAS,SERPINB1,MMP9,WNT5A,DLK1,SCT,CCL16,IL6,TREM2,TBK1,DCN,IRF4,TG,BST1,CD58,VASP,IL4,IL11RA,PLAT,IL7,PARP1,LTB4R,CXCL13,PTGS2,CSF1,L…
Disability progression: CombiWISE	Inflammatory Response	inflammatory response	Inflammatory response	6.09e-66		-1.81	CCL18,CCL8,TNFRSF1A,NEDD9,NR3C2,SPHK1,TNFRSF9,ESRRA,CXCL11,LILRB4,NPPB,INHBA,IL9,ECM1,HMGB1,CD300A,IL17A,IL1RL2,TNC,LRP1,TNFRSF11A,HCAR2,MAPK9,PTX3,EFNB1,CTNNB1,CPB2,F7,CCL13,VEGFD,C5,SERPINA3,CTSG,PTK2,CD47,GSN,TFF2,ADM,FAS,SERPINB1,ACHE,MMP9,WNT5A,SCT,CCL16,IL6,TREM2,TBK1,TPST1,BST1,IL4,PLAT,IL7,PARP1,LTB4R,CXCL13,PTGS2,CSF1,NLRP1,LEP,RAC1,RNASE2,FCGR3A/FCGR3B,CXCL9,CSF2,PPM1D,CSF3R,MST1R,MUC1,…
Disability progression: CombiWISE	Cellular Movement, Hematological System Development and Function, Immune Cell Trafficking	cell movement	Cell movement of mononuclear leukocytes	5.67e-55	Decreased	-2.15	CCL18,CCL8,IL12A,ICOS,LGMN,TNFRSF1A,NEDD9,CCN2,TNFRSF9,IL1R2,ITGB2,COL1A1,IFNAR1,CTLA4,SBDS,CD274,ABL2,CXCL11,LILRB4,TYRO3,NPPB,INHBA,IL9,ECM1,HMGB1,CD300A,LCK,CCL23,IL17A,LRP1,LAT,LAG3,LTB,CHST2,EFNB2,EFNB1,KDR,CTNNB1,DEFB1,APOD,TNFRSF1B,CCL13,DEFB104A/DEFB104B,NPS,TIAM1,C5,SERPINA3,CTSG,PTK2,CD47,CXCL17,ACE2,IL4R,CSF3,FAS,PECAM1,FLT3LG,IL15,MMP9,SOCS3,WNT5A,TNFSF12,DLK1,CCL16,IL6,CAMP,FCER1A,S1…
Disability progression: CombiWISE	Cellular Movement, Immune Cell Trafficking	cell movement	Cell movement of lymphoid cells	5.53e-46	Decreased	-2.49	CCL18,CCL8,IL12A,ICOS,TNFRSF1A,NEDD9,TNFRSF9,ITGB2,COL1A1,IFNAR1,CTLA4,CD274,ABL2,CXCL11,LILRB4,TYRO3,IL9,ECM1,HMGB1,LCK,CCL23,IL17A,LRP1,LAT,LAG3,LTB,CHST2,KDR,CTNNB1,DEFB1,APOD,TNFRSF1B,CCL13,TIAM1,C5,CTSG,PTK2,CD47,CXCL17,ACE2,IL4R,CSF3,FAS,PECAM1,FLT3LG,IL15,MMP9,SOCS3,WNT5A,TNFSF12,DLK1,IL6,CAMP,FCER1A,S100A4,TREM2,SPINT2,PROC,ADAM17,GCNT1,ISG15,CCL14,IRF4,CRK,TG,PRKCZ,LAMA4,CD58,NR4A1,VASP,…
Disability progression: CombiWISE	Cellular Movement, Hematological System Development and Function, Immune Cell Trafficking	cell movement	Cell movement of lymphocytes	1.76e-45	Decreased	-2.45	CCL18,CCL8,IL12A,ICOS,TNFRSF1A,NEDD9,TNFRSF9,ITGB2,COL1A1,IFNAR1,CTLA4,CD274,ABL2,CXCL11,LILRB4,TYRO3,IL9,ECM1,HMGB1,LCK,CCL23,IL17A,LRP1,LAT,LAG3,LTB,CHST2,KDR,CTNNB1,DEFB1,APOD,TNFRSF1B,CCL13,TIAM1,C5,CTSG,PTK2,CD47,CXCL17,ACE2,IL4R,CSF3,FAS,PECAM1,FLT3LG,IL15,MMP9,SOCS3,WNT5A,TNFSF12,DLK1,IL6,CAMP,FCER1A,S100A4,TREM2,SPINT2,PROC,ADAM17,GCNT1,ISG15,CCL14,IRF4,CRK,TG,PRKCZ,LAMA4,CD58,NR4A1,VASP,…
Disability progression: CombiWISE	Cellular Movement, Immune Cell Trafficking	cell movement	Cell movement of lymphatic system cells	2.82e-45	Decreased	-2.41	CCL18,IL12A,CCL8,ICOS,TNFRSF1A,NEDD9,TNFRSF9,ITGB2,COL1A1,IFNAR1,CTLA4,CD274,ABL2,CXCL11,LILRB4,TYRO3,IL9,ECM1,HMGB1,LCK,CCL23,IL17A,LRP1,LAT,LAG3,LTB,CHST2,KDR,CTNNB1,DEFB1,APOD,TNFRSF1B,CCL13,TIAM1,C5,CTSG,PTK2,CD47,CXCL17,ACE2,IL4R,CSF3,FAS,PECAM1,FLT3LG,IL15,MMP9,SOCS3,WNT5A,TNFSF12,DLK1,IL6,CAMP,FCER1A,S100A4,TREM2,SPINT2,PROC,ADAM17,GCNT1,ISG15,CCL14,IRF4,CRK,TG,PRKCZ,LAMA4,CD58,NR4A1,VASP,…
Disability progression: CombiWISE	Cellular Movement, Hematological System Development and Function, Immune Cell Trafficking	migration	Migration of mononuclear leukocytes	2.5e-44		-1.98	CCL18,CCL8,IL12A,ICOS,TNFRSF1A,CCN2,TNFRSF9,ITGB2,COL1A1,IFNAR1,CTLA4,SBDS,CD274,ABL2,CXCL11,LILRB4,TYRO3,ECM1,HMGB1,CD300A,LCK,CCL23,IL17A,LRP1,LAT,LAG3,LTB,EFNB2,CTNNB1,DEFB1,APOD,TNFRSF1B,C5,CTSG,PTK2,CD47,CXCL17,ACE2,IL4R,CSF3,FAS,PECAM1,FLT3LG,IL15,MMP9,SOCS3,WNT5A,TNFSF12,DLK1,IL6,CAMP,FCER1A,S100A4,TREM2,SPINT2,PROC,ADAM17,GCNT1,CCL14,IRF4,CRK,PRKCZ,LAMA4,CD58,NR4A1,VASP,LTA,PLAUR,IL4,CCL1…
Disability progression: CombiWISE	Cell-To-Cell Signaling and Interaction	response	Response of mononuclear leukocytes	1.93e-41		-1.57	IL12A,ICOS,LILRB1,TNFRSF1A,KLK3,TNFRSF9,IFNAR1,CTLA4,CD274,TWSG1,CXCL11,IL9,HMGB1,IGHM,IL17A,CD93,TNFRSF11A,LAG3,LTB,TNFRSF1B,BATF3,C5,CD70,NCR2,FAS,FLT3LG,IL15,SOCS3,IL12RB2,IL6,CAMP,IL1RAP,F8,TREML2,CD58,CD5,VASP,PLAUR,IL4,CCL21,IL7,PARP1,APOE,TNFRSF18,CXCL9,CSF2,TGFB1,CSF3R,MST1R,RAG1,IFNGR1,IL23A,STAT3,LILRB2,IL12B,CD79A,CD86,IL21,CTSS,CD14,CLEC5A,FCGR2A,HAVCR2,CXCL8,ABL1,PRNP,NR3C1,SELPLG,CD…
Disability progression: CombiWISE	Cellular Movement, Hematological System Development and Function, Immune Cell Trafficking, Inflammatory Response	chemotaxis	Chemotaxis of leukocytes	2.93e-40		-1.37	CCL18,CCL8,IL12A,LGMN,TNFRSF1A,NEDD9,SPHK1,ITGB2,SBDS,CXCL11,NPPB,INHBA,HMGB1,CCL23,IL17A,LAT,HCAR2,MAPK9,EFNB1,KDR,DEFB1,F7,CCL13,DEFB104A/DEFB104B,NPS,VEGFD,TIAM1,C5,SERPINA3,CTSG,PPBP,PTK2,CD47,CXCL17,GSN,STAT6,IL4R,CSF3,SERPINB1,FLT3LG,IL15,MMP9,SOCS3,WNT5A,CSF2RA,SCT,CCL16,IL6,STIM1,CAMP,S100A4,ADAM17,ISG15,CCL14,TREML2,BST1,PLAUR,IL4,CCL1,CCL21,CCN3,CCL22,LTB4R,CXCL13,CSF1,APOE,XCL1,RAC1,RN…
Disability progression: CombiWISE	Cellular Movement	homing	Homing of blood cells	6.45e-40		-1.31	CCL18,CCL8,IL12A,LGMN,TNFRSF1A,NEDD9,SPHK1,ITGB2,SBDS,CXCL11,NPPB,INHBA,HMGB1,CCL23,IL17A,LAT,HCAR2,MAPK9,CHST2,EFNB1,KDR,DEFB1,F7,CCL13,DEFB104A/DEFB104B,NPS,VEGFD,TIAM1,C5,SERPINA3,CTSG,PPBP,PTK2,CD47,CXCL17,GSN,STAT6,IL4R,CSF3,SERPINB1,FLT3LG,IL15,MMP9,SOCS3,WNT5A,CSF2RA,SCT,CCL16,IL6,STIM1,CAMP,S100A4,ADAM17,GCNT1,ISG15,CCL14,TREML2,BST1,PLAUR,IL4,CCL1,CCL21,CCN3,CCL22,LTB4R,CXCL13,CSF1,APOE,…
Disability progression: CombiWISE	Cellular Movement, Hematological System Development and Function, Immune Cell Trafficking	homing	Homing of leukocytes	1.41e-39		-1.24	CCL18,CCL8,IL12A,LGMN,TNFRSF1A,NEDD9,SPHK1,ITGB2,SBDS,CXCL11,NPPB,INHBA,HMGB1,CCL23,IL17A,LAT,HCAR2,MAPK9,CHST2,EFNB1,KDR,DEFB1,F7,CCL13,DEFB104A/DEFB104B,NPS,VEGFD,TIAM1,C5,SERPINA3,CTSG,PPBP,PTK2,CD47,CXCL17,GSN,STAT6,IL4R,CSF3,SERPINB1,FLT3LG,IL15,MMP9,SOCS3,WNT5A,CSF2RA,SCT,CCL16,IL6,STIM1,CAMP,S100A4,ADAM17,GCNT1,ISG15,CCL14,TREML2,BST1,PLAUR,IL4,CCL1,CCL21,CCN3,CCL22,LTB4R,CXCL13,CSF1,APOE,…
Disability progression: CombiWISE	Cellular Movement, Hematological System Development and Function, Immune Cell Trafficking	migration	Lymphocyte migration	1.61e-39	Decreased	-2.47	CCL18,CCL8,IL12A,ICOS,TNFRSF1A,TNFRSF9,ITGB2,COL1A1,IFNAR1,CTLA4,CD274,ABL2,CXCL11,LILRB4,TYRO3,ECM1,HMGB1,LCK,CCL23,IL17A,LRP1,LAT,LAG3,LTB,CTNNB1,DEFB1,APOD,TNFRSF1B,C5,CTSG,PTK2,CD47,ACE2,IL4R,CSF3,FAS,PECAM1,FLT3LG,IL15,MMP9,SOCS3,WNT5A,TNFSF12,DLK1,IL6,CAMP,FCER1A,S100A4,TREM2,SPINT2,PROC,ADAM17,GCNT1,CCL14,IRF4,CRK,PRKCZ,LAMA4,CD58,NR4A1,VASP,LTA,IL4,CCL1,IL11RA,CCL21,IL7,DEFA5,CCL22,CXCL13…
Disability progression: CombiWISE	Cell-To-Cell Signaling and Interaction, Cellular Movement	recruitment	Recruitment of blood cells	2.63e-39		-1.27	HSPA1A/HSPA1B,IL12A,TNFRSF1A,SFRP1,TNFRSF9,ITGB2,COL1A1,IFNAR1,CD274,CXCL11,IL9,HMGB1,CCL23,IL17A,CD93,TNC,LRP1,HCAR2,PTX3,HBEGF,KDR,CTNNB1,TNFRSF1B,CPB2,C5,CTSG,CD47,GSN,STAT6,ADCYAP1,CSF3,FAS,PECAM1,FLT3LG,ENTPD1,IL15,MMP9,TNFSF12,IL6,CAMP,FCER1A,S100A4,PROC,ADAM17,GCNT1,TREML2,VASP,LTA,IL4,CCL1,PLAT,CCL21,IL7,CCL22,PARP1,MPZ,LTB4R,CXCL13,PTGS2,CSF1,LEP,APOE,RAC1,FCGR3A/FCGR3B,GPC3,CXCL9,CSF2,T…
Disability progression: CombiWISE	Cellular Movement, Immune Cell Trafficking	migration	Migration of lymphatic system cells	4.66e-39	Decreased	-2.34	CCL18,CCL8,IL12A,ICOS,TNFRSF1A,TNFRSF9,ITGB2,COL1A1,IFNAR1,CTLA4,CD274,ABL2,CXCL11,LILRB4,TYRO3,ECM1,HMGB1,LCK,CCL23,IL17A,LRP1,LAT,LAG3,LTB,CTNNB1,DEFB1,APOD,TNFRSF1B,C5,CTSG,PTK2,CD47,ACE2,IL4R,CSF3,FAS,PECAM1,FLT3LG,IL15,MMP9,SOCS3,WNT5A,TNFSF12,DLK1,IL6,CAMP,FCER1A,S100A4,TREM2,SPINT2,PROC,ADAM17,GCNT1,CCL14,IRF4,CRK,PRKCZ,LAMA4,CD58,NR4A1,VASP,LTA,IL4,CCL1,IL11RA,CCL21,IL7,DEFA5,CCL22,CXCL13…
Disability progression: CombiWISE	Cell-To-Cell Signaling and Interaction, Hematological System Development and Function	response	Response of lymphocytes	5.7e-35		-1.62	CXCL9,IL12A,CSF2,ICOS,TGFB1,LILRB1,TNFRSF1A,CSF3R,MST1R,TNFRSF9,IFNAR1,CTLA4,CD274,TWSG1,CXCL11,RAG1,IFNGR1,IL23A,STAT3,IL9,LILRB2,HMGB1,IGHM,IL17A,IL12B,TNFRSF11A,LAG3,CD86,IL21,LTB,CTSS,TNFRSF1B,BATF3,C5,CD70,FCGR2A,HAVCR2,CXCL8,PRNP,NR3C1,SELPLG,NCR2,CD200,CLEC7A,FLT3LG,LGALS9,IL15,TNFRSF14,SOCS3,IL12RB2,RET,TNFSF8,IL6,CD40,CD83,IL1R1,STAT1,ITCH,F8,FBP1,TREML2,KLRC4-KLRK1/KLRK1,CD58,CD5,CSF2RB…
Disability progression: CombiWISE	Cellular Function and Maintenance	function	Function of blood cells	4.38e-33		-1.8	IRF1,IL12A,ICOS,LGMN,TNFRSF1A,NEDD9,TNFRSF9,ITGB2,IFNAR1,CTLA4,CD274,IL2RG,LILRB4,TYRO3,IL9,ECM1,HMGB1,CD300A,CD84,IGHM,LAT,LAG3,MAPK9,LTB,CHST2,KDR,BIRC5,BATF3,ANG,CD70,PVRIG,CD47,EPO,GSN,CLEC6A,STAT6,IL4R,ADCYAP1,FCMR,CSF3,PECAM1,FLT3LG,ENTPD1,IL15,MMP9,MCL1,DOK2,IL12RB2,IL6,FCER1A,S100A4,TREM2,TBK1,VASP,LTA,PLAUR,IL4,CCL1,PLAT,CCN3,IL7,PARP1,MPZ,LTB4R,GZMA,PTGS2,CSF1,NLRP1,LEP,APOE,TNFRSF18,RA…
Disability progression: CombiWISE	Cellular Function and Maintenance	function	Function of leukocytes	2.29e-32		-1.88	IRF1,IL12A,ICOS,LGMN,TNFRSF1A,NEDD9,TNFRSF9,ITGB2,IFNAR1,CTLA4,CD274,IL2RG,LILRB4,TYRO3,IL9,ECM1,HMGB1,CD300A,CD84,IGHM,LAT,LAG3,MAPK9,LTB,CHST2,KDR,BIRC5,BATF3,ANG,CD70,PVRIG,GSN,CLEC6A,STAT6,IL4R,ADCYAP1,FCMR,CSF3,PECAM1,FLT3LG,IL15,MMP9,MCL1,DOK2,IL12RB2,IL6,FCER1A,S100A4,TREM2,TBK1,LTA,PLAUR,IL4,CCL1,PLAT,IL7,PARP1,MPZ,LTB4R,GZMA,PTGS2,CSF1,NLRP1,LEP,APOE,TNFRSF18,RAC1,CSF2,PPM1D,TGFB1,IFNGR2…
Disability progression: CombiWISE	Cell-mediated Immune Response, Cellular Movement, Hematological System Development and Function, Immune Cell Trafficking	migration	T cell migration	2.93e-32	Decreased	-2.12	CCL18,CCL8,IL12A,ICOS,TNFRSF1A,TNFRSF9,ITGB2,COL1A1,IFNAR1,CTLA4,CD274,ABL2,CXCL11,LILRB4,TYRO3,ECM1,LCK,CCL23,IL17A,LRP1,LAT,LAG3,LTB,CTNNB1,DEFB1,APOD,C5,CTSG,PTK2,CD47,ACE2,IL4R,FAS,PECAM1,IL15,MMP9,SOCS3,WNT5A,DLK1,IL6,CAMP,S100A4,SPINT2,ADAM17,GCNT1,CCL14,CRK,PRKCZ,LAMA4,NR4A1,LTA,IL4,CCL1,IL11RA,CCL21,IL7,CCL22,CXCL13,PTGS2,APOE,IGBP1,XCL1,RAC1,CXCL9,TGFB1,CCL20,TRAPPC4,IFNGR1,IL23A,STAT3,E…
Disability progression: CombiWISE	Cellular Movement, Hematological System Development and Function, Immune Cell Trafficking, Inflammatory Response	chemotaxis	Chemotaxis of phagocytes	6.78e-32		-1.09	CCL8,IL12A,LGMN,TNFRSF1A,SPHK1,ITGB2,CXCL11,NPPB,INHBA,HMGB1,CCL23,IL17A,HCAR2,MAPK9,EFNB1,DEFB1,DEFB104A/DEFB104B,NPS,VEGFD,C5,SERPINA3,CTSG,PPBP,PTK2,CD47,CXCL17,GSN,STAT6,IL4R,CSF3,SERPINB1,FLT3LG,MMP9,CSF2RA,SCT,CCL16,IL6,STIM1,CAMP,S100A4,ISG15,CCL14,TREML2,BST1,PLAUR,IL4,CCL1,CCL21,CCN3,CCL22,LTB4R,CSF1,APOE,XCL1,RAC1,RNASE2,CXCL9,CSF2,TGFB1,CSF3R,CCL20,EDN3,IL23A,GRP,ERBB2,IL12B,NGF,F2,CCL…
Disability progression: CombiWISE	Cell Death and Survival, Organismal Injury and Abnormalities	apoptosis	Apoptosis of leukocytes	2.27e-31		1.97	IRF1,IL12A,ICOS,LILRB1,TNFRSF1A,SPHK1,TNFRSF9,ITGB2,COL1A1,IFNAR1,CD274,TWSG1,IL2RG,NPPB,IL9,HMGB1,LCK,DCK,IGHM,IL17A,LRP1,TNFRSF11A,HCAR2,MAPK9,LTB,EFNB1,CTNNB1,TNFRSF1B,BIRC5,SERPINA3,CD70,CD47,GSN,STAT6,ADCYAP1,FCMR,CSF3,FAS,PECAM1,FLT3LG,IL15,MCL1,WNT5A,IL6,CAMP,TREM2,FAIM,ADAM17,ISG15,DCN,IRF4,CUL3,CD5,NR4A1,LTA,IL4,PLAT,CCL21,IL7,DEFA5,PARP1,GZMA,CSF1,NLRP1,MDM2,LEP,APOE,TNFRSF18,XCL1,RAC1,…
Disability progression: CombiWISE	Hematological System Development and Function, Lymphoid Tissue Structure and Development, Tissue Morphology	quantity	Quantity of T lymphocytes	2.9e-31		-1.45	IRF1,HEXB,IL12A,ICOS,TNFRSF1A,NR3C2,SPHK1,TNFRSF9,ITGB2,SMAD4,IFNAR1,CTLA4,CD274,TWSG1,IL2RG,IL9,CD84,LCK,GHR,DCK,IGHM,IL17A,LAT,LAG3,HCAR2,MAPK9,LTB,SSU72,CHST2,HBEGF,EFNB2,CEMIP2,EFNB1,CTNNB1,TNFRSF1B,BIRC5,BATF3,CD70,IGF1R,TNFRSF11B,CD47,CXCL17,STAT6,IL4R,ADCYAP1,FCMR,CSF3,FAS,FLT3LG,IL15,MMP9,MCL1,SOCS3,WNT5A,TNFSF12,IL12RB2,KLKB1,IL6,CAMP,PROC,ADAM17,IRF4,TG,NUP98,CD5,NR4A1,LTA,IL4,FGF7,CCL2…
Disability progression: CombiWISE	Cellular Movement, Hematological System Development and Function, Immune Cell Trafficking, Inflammatory Response	chemotaxis	Chemotaxis of mononuclear leukocytes	7.99e-31		-1.56	CXCL9,CCL18,CCL8,CSF2,LGMN,TGFB1,NEDD9,CCL20,CXCL11,NPPB,INHBA,HMGB1,CCL23,IL17A,IL12B,CXCL16,LAT,IL21,F2,EFNB1,CCL5,CD74,KDR,DEFB1,VEGFA,CCL13,DEFB104A/DEFB104B,NPS,TIAM1,C5,SERPINA3,RAP1GAP,CTSG,GNRH1,CXCL8,PRNP,CXCL17,THBS2,NR3C1,CXCL3,PF4,IL15,TNFRSF14,MMP9,SOCS3,WNT5A,MICOS10-NBL1/NBL1,CCL16,PDGFB,CAMP,CD40,S100A4,ADAM17,CCL14,KLRC4-KLRK1/KLRK1,UTS2,MSMP,TNFSF14,PLAUR,IL4,CCL1,PPIB,CCL21,CCN…
Disability progression: CombiWISE	Inflammatory Response	cell-mediated response	Cell-mediated response	2.12e-30	Decreased	-2.23	IRF1,IL12A,CSF2,ICOS,TGFB1,LILRB1,TNFRSF1A,VSIR,CARD9,TNFRSF9,MUC1,CTLA4,CD274,IL2RG,LILRB4,IFNGR1,IL23A,STAT3,IL9,ECM1,HMGB1,ERBB2,IL17A,IL12B,LAG3,CD86,IL21,HBEGF,CCL5,CD74,CTNNB1,TNFRSF1B,VEGFA,ALK,FCGR2A,CXCL8,GZMH,STAT6,IL4R,STK17B,CLEC7A,IFNL1,FLT3LG,LGALS9,IL15,IL12RB2,TNFSF8,IL6,IL15RA,CD40,FCER1A,IL1R1,CRTAM,IL1RAP,F8,IL18BP,CRK,KLRC4-KLRK1/KLRK1,MAP3K3,VASP,LTA,IL4,TIGIT,PDCD1,IGF2,NCR3…
Disability progression: CombiWISE	Cellular Movement	chemotaxis	Chemotaxis of myeloid cells	2.7e-30		-1.27	CCL8,LGMN,TNFRSF1A,SPHK1,ITGB2,NPPB,INHBA,HMGB1,CCL23,IL17A,HCAR2,MAPK9,EFNB1,DEFB1,CCL13,DEFB104A/DEFB104B,NPS,VEGFD,C5,SERPINA3,CTSG,PPBP,PTK2,CD47,CXCL17,GSN,STAT6,IL4R,CSF3,SERPINB1,IL15,MMP9,CSF2RA,CCL16,IL6,STIM1,CAMP,S100A4,ISG15,CCL14,TREML2,BST1,PLAUR,IL4,CCL1,CCL21,CCN3,CCL22,LTB4R,CSF1,APOE,XCL1,RAC1,CXCL9,CSF2,TGFB1,CSF3R,CCL20,EDN3,IL23A,GRP,ERBB2,IL12B,NGF,F2,CCL5,CD74,VEGFA,IL34,FC…
Disability progression: CombiWISE	Cell-mediated Immune Response, Cellular Movement, Hematological System Development and Function, Immune Cell Trafficking	cell movement	Cell movement of T lymphocytes	6.15e-30		-1.93	CCL18,CCL8,IL12A,ICOS,TNFRSF9,ITGB2,COL1A1,IFNAR1,CTLA4,CD274,CXCL11,LILRB4,TYRO3,CCL23,IL17A,LAT,LAG3,LTB,CTNNB1,DEFB1,APOD,C5,CTSG,PTK2,CD47,ACE2,IL4R,FAS,IL15,MMP9,SOCS3,WNT5A,DLK1,IL6,CAMP,S100A4,SPINT2,ADAM17,GCNT1,CCL14,PRKCZ,LAMA4,NR4A1,LTA,IL4,CCL1,IL11RA,CCL21,IL7,CCL22,CXCL13,PTGS2,APOE,XCL1,RAC1,CXCL9,TGFB1,CCL20,TRAPPC4,IFNGR1,IL23A,STAT3,ERBB2,IL12B,CXCL16,CD86,IL21,CTSS,CCL5,CD74,IN…
Disability progression: CombiWISE	Cellular Movement, Hematological System Development and Function, Immune Cell Trafficking	homing	Homing of mononuclear leukocytes	1.68e-29		-1.44	CXCL9,CCL18,CCL8,CSF2,LGMN,TGFB1,NEDD9,CCL20,CXCL11,NPPB,INHBA,STAT3,HMGB1,CCL23,IL17A,IL12B,CXCL16,LAT,IL21,F2,CHST2,EFNB1,CCL5,CD74,KDR,DEFB1,VEGFA,CCL13,DEFB104A/DEFB104B,NPS,TIAM1,C5,SERPINA3,RAP1GAP,CTSG,GNRH1,CXCL8,PRNP,CXCL17,THBS2,NR3C1,SELPLG,CXCL3,PF4,IL15,TNFRSF14,MMP9,SOCS3,WNT5A,MICOS10-NBL1/NBL1,CCL16,PDGFB,CAMP,CD40,S100A4,ADAM17,GCNT1,CCL14,KLRC4-KLRK1/KLRK1,UTS2,MSMP,TNFSF14,PLAU…
Disability progression: CombiWISE	Organismal Injury and Abnormalities	soft tissue lesion	Soft tissue lesion	1.36e-28	Increased	2.64	SLC3A1,SPSB1,ISOC1,ERBB4,MESD,SPHK1,SMAD4,ESRRA,PPP2R5A,TXLNA,NT5C2,ENTPD5,CEMIP2,CTNNB1,ATP1B2,PDZD7,PSD2,SERPINA3,CTSG,SPAST,ABLIM3,DPP7,FAM171A1,ADM,SETMAR,TMCC3,ADM2,PPP2R3A,EPB41L1,VTI1A,DCN,PCDHGA8,RMI1,EFNA2,S100A11,NANOG,BST1,ITIH5,NUP98,GAA,LIFR,TPM3,SLITRK4,GZMA,MYO6,PACSIN3,SIRPB2,OSBPL11,NLRP1,ZNF382,ADAMTSL1,RAC1,RNASE2,FCGR3A/FCGR3B,MST1R,CARD9,CA7,PDE5A,ELK1,STAT3,GRP,NDRG4,EFNA3,P…
Disability progression: CombiWISE	Cancer, Gastrointestinal Disease, Organismal Injury and Abnormalities	hepato-pancreato-biliary cancer	Hepato-pancreato-biliary cancer	1.95e-28	Decreased	-2.52	SLC3A1,CCL8,ERBB4,MESD,SPHK1,SMAD4,ESRRA,ZNF180,ENTPD5,CEMIP2,CTNNB1,PDZD7,SERPINA3,ENOX2,ABLIM3,FAM171A1,SPINK1,TMCC3,PTP4A2,EHMT2,TTC1,EPB41L1,FAIM,HNRNPAB,DCN,PCDHGA8,S100A11,BST1,ITIH5,NUP98,TTC17,GAA,LIFR,TPM3,SLITRK4,MYO6,SIRPB2,OSBPL11,NLRP1,ZNF382,ADAMTSL1,RAC1,MST1R,CARD9,CA7,PDE5A,ELK1,STAT3,NDRG4,EFNA3,DOCK9,POTEM (includes others),SV2A,CACYBP,EIF4G2,PDIA4,COL6A5,SELPLG,SHH,ECI2,ADAM30…
Disability progression: CombiWISE	Cell-To-Cell Signaling and Interaction, Hematological System Development and Function	response	T cell response	5.34e-28		-1.66	CXCL9,IL12A,CSF2,ICOS,TGFB1,TNFRSF1A,MST1R,TNFRSF9,IFNAR1,CTLA4,CD274,CXCL11,RAG1,IFNGR1,IL23A,STAT3,IL9,HMGB1,IGHM,IL17A,IL12B,TNFRSF11A,LAG3,CD86,IL21,LTB,TNFRSF1B,CD70,HAVCR2,CXCL8,NR3C1,SELPLG,CLEC7A,FLT3LG,LGALS9,IL15,TNFRSF14,SOCS3,IL12RB2,RET,TNFSF8,IL6,IL1R1,STAT1,ITCH,KLRC4-KLRK1/KLRK1,CD58,CD5,CSF2RB,TNFSF14,PLAUR,IL4,TIGIT,CCL21,PDCD1,IL7,POSTN,CCL25,PARP1,NAMPT,CCL2,TNFRSF18,ICAM1,SH2…
Disability progression: CombiWISE	Cell Death and Survival, Organismal Injury and Abnormalities	cell death	Cell death of lymphatic system cells	1.26e-27	Increased	2.19	IL12A,KLK6,FTL,ICOS,TNFRSF1A,SPHK1,TNFRSF9,ITGB2,COL1A1,IFNAR1,CTLA4,CD274,TWSG1,IL2RG,TYRO3,NPPB,IL9,LCK,DCK,IGHM,LAT,LAG3,MAPK9,LTB,EFNB1,MPL,CTNNB1,TNFRSF1B,BIRC5,CD70,CD47,STAT6,ADCYAP1,FCMR,CSF3,FAS,PECAM1,FLT3LG,ENTPD1,ACHE,IL15,MCL1,WNT5A,IL6,CAMP,FAIM,DCN,IRF4,CUL3,CD5,NR4A1,LTA,IL4,IL7,DEFA5,PARP1,GZMA,CSF1,MDM2,LEP,APOE,TNFRSF18,XCL1,RAC1,CDK1,FCGR3A/FCGR3B,CSF2,PPM1D,TGFB1,ATG5,TNFSF15…
Disability progression: CombiWISE	Amino Acid Metabolism, Post-Translational Modification, Small Molecule Biochemistry	phosphorylation	Phosphorylation of L-amino acid	1.63e-27		-1.46	ERBB4,TGFB1,EFNA5,ITGB2,IFNAR1,ABL2,TEK,IL9,LCK,GHR,ERBB2,IGHM,WNK3,FGFR4,MAPK9,UMOD,HBEGF,EGFR,CD74,KDR,VEGFA,GFRA1,INSR,PTK2,C8orf44-SGK3/SGK3,IGF1R,ABL1,PRNP,EPHA1,CLEC6A,SPINK1,CSF3,YES1,HGF,PECAM1,CLEC7A,HCK,IL15,OSM,TNFRSF14,CHEK2,IL12RB2,DDR1,CAMK2D,PDGFB,IL6,FCER1A,TREM2,TBK1,BMP6,EHD4,HTR2A,CLK2,FGFR3,ANGPT4,PDGFRB,BST1,BTK,IL4,FGF7,NTF3,IL7,MUSK,GRK2,CNTN1,PDPK1,CSK,FGF8,ICAM1,CDK1,IL12…
Disability progression: CombiWISE	Cellular Development, Cellular Growth and Proliferation, Hematological System Development and Function, Lymphoid Tissue Structure and Development	proliferation	Proliferation of activated T lymphocytes	2.85e-27	Decreased	-2.11	IRF1,HSPA1A/HSPA1B,CSF2,ICOS,TGFB1,ATG5,TNFSF15,RBL2,IFNA7,VSIR,ITGB2,SMAD4,CTLA4,CD274,TWSG1,IL2RG,LILRB4,IL23A,STAT3,IL9,HMGB1,DCK,IL17A,IL12B,LAT,CD79A,KLK8,CD86,MAPK9,IL21,GPI,EFNB2,EFNB1,CD74,TNFRSF1B,INSR,HAVCR2,CXCL8,ABL1,EPO,KLK13,STAT6,SHH,ADCYAP1,STK17B,LGALS9,IL15,OSM,TNFRSF14,SOCS3,IL12RB2,IFNA14,IL6,CBL,PROC,CD83,GCH1,DEF6,STAT1,ITCH,EHD4,ITM2A,CD58,CD5,NR4A1,IL4,IGFBP2,PMEL,TIGIT,CC…
Disability progression: CombiWISE	Cell-To-Cell Signaling and Interaction, Hematological System Development and Function	immune response	Immune response of lymphocytes	3.44e-27		-1.98	CSF2,ICOS,TGFB1,LILRB1,TNFRSF1A,CSF3R,MST1R,TNFRSF9,CTLA4,CD274,IFNGR1,IL23A,STAT3,LILRB2,HMGB1,IGHM,IL17A,IL12B,CD86,CTSS,TNFRSF1B,BATF3,C5,FCGR2A,HAVCR2,CXCL8,PRNP,NR3C1,NCR2,FLT3LG,LGALS9,IL15,SOCS3,RET,TNFSF8,IL6,CD40,STAT1,F8,FBP1,TREML2,KLRC4-KLRK1/KLRK1,VASP,IL4,PLAUR,TIGIT,PDCD1,NCR3,IL7,POSTN,PARP1,NAMPT,ICAM1,SH2D1A,NCR1,IL12RB1
Disability progression: CombiWISE	Cell Death and Survival, Organismal Injury and Abnormalities	cell death	Cell death of mononuclear leukocytes	8.14e-27	Increased	2.38	IL12A,KLK6,ICOS,TNFRSF1A,SPHK1,TNFRSF9,ITGB2,COL1A1,IFNAR1,CTLA4,CD274,TWSG1,IL2RG,NPPB,IL9,LCK,DCK,IGHM,LAT,LAG3,MAPK9,LTB,EFNB1,CTNNB1,TNFRSF1B,BIRC5,CD70,CD47,STAT6,ADCYAP1,FCMR,CSF3,FAS,PECAM1,FLT3LG,ENTPD1,IL15,MCL1,WNT5A,IL6,CAMP,FAIM,IRF4,CUL3,CD5,NR4A1,LTA,IL4,IL7,DEFA5,PARP1,GZMA,CSF1,MDM2,LEP,APOE,TNFRSF18,XCL1,RAC1,CDK1,FCGR3A/FCGR3B,CSF2,PPM1D,TGFB1,ATG5,TNFSF15,RAG1,IFNGR1,STAT3,NGF,…
Disability progression: CombiWISE	Cell Death and Survival, Organismal Injury and Abnormalities	cell death	Cell death of lymphocytes	1.39e-26	Increased	2.35	IL12A,KLK6,ICOS,TNFRSF1A,SPHK1,TNFRSF9,ITGB2,COL1A1,IFNAR1,CTLA4,CD274,TWSG1,IL2RG,NPPB,IL9,LCK,DCK,IGHM,LAT,LAG3,MAPK9,LTB,EFNB1,CTNNB1,TNFRSF1B,BIRC5,CD70,CD47,STAT6,ADCYAP1,FCMR,CSF3,FAS,PECAM1,FLT3LG,ENTPD1,IL15,MCL1,WNT5A,IL6,CAMP,FAIM,IRF4,CUL3,CD5,NR4A1,LTA,IL4,IL7,DEFA5,PARP1,GZMA,CSF1,MDM2,LEP,APOE,TNFRSF18,XCL1,RAC1,CDK1,FCGR3A/FCGR3B,CSF2,PPM1D,TGFB1,ATG5,TNFSF15,RAG1,IFNGR1,STAT3,NGF,…
Disability progression: CombiWISE	Cell Death and Survival	cell viability	Cell viability of blood cells	2.72e-26		-1.38	CSF2,KLK6,ICOS,TGFB1,TNFSF15,TNFRSF9,ITGB2,SMAD4,CTLA4,THPO,IL2RG,STAT3,IL9,HMGB1,CD300A,ERBB2,IGHM,IL17A,LAT,NGF,CD79A,CD86,IL21,CD74,KDR,CTNNB1,TNFRSF1B,VEGFA,RAF1,BIRC5,C5,PPBP,PTK2,CXCL8,TNFRSF11B,CD47,PROK1,EPO,SELPLG,SHH,ADCYAP1,FCMR,CSF3,RGS10,FAS,YWHAZ,HGF,GJA1,FLT3LG,PF4,HCK,IL15,CHEK2,MCL1,WNT5A,CSF2RA,DLK1,TNFSF9,TNFSF8,IL6,CD40,FCER1A,CBL,DEF6,STAT1,IRF4,PRKCZ,PKLR,CSF2RB,BTK,IL4,NTF3…
Disability progression: CombiWISE	Cell Death and Survival, Organismal Injury and Abnormalities	cell death	Cell death of T lymphocytes	6.56e-25	Increased	2.59	IL12A,PPM1D,KLK6,ICOS,TGFB1,ATG5,TNFRSF1A,SPHK1,TNFRSF9,ITGB2,COL1A1,IFNAR1,CTLA4,CD274,TWSG1,IL2RG,RAG1,IFNGR1,NPPB,STAT3,IL9,LCK,DCK,LAT,LAG3,CTSD,MAPK9,IL21,LTB,GRAP2,EFNB1,CCL5,CTNNB1,TNFRSF1B,BIRC5,INSR,CD70,LGALS4,ABL1,CD47,THBS2,NR3C1,PDIA3,ADCYAP1,FCMR,FAS,STK17B,PECAM1,ENTPD1,LGALS9,IL15,APAF1,CHEK2,MCL1,WNT5A,IL6,IL15RA,CAMP,CD40,SMARCC1,CBL,FAIM,ETS2,DEF6,STAT1,IRF4,LIPA,CD5,NR4A1,LTA,…
Disability progression: CombiWISE	Cellular Development, Cellular Growth and Proliferation, Hematological System Development and Function, Lymphoid Tissue Structure and Development	proliferation	Proliferation of T lymphocytes in spleen	1.49e-24	Decreased	-2.3	IRF1,HSPA1A/HSPA1B,CSF2,ICOS,TGFB1,ATG5,TNFSF15,RBL2,IFNA7,VSIR,SMAD4,CTLA4,CD274,TWSG1,IL2RG,LILRB4,IL23A,STAT3,IL9,HMGB1,DCK,IL17A,IL12B,LAT,CD79A,KLK8,CD86,MAPK9,IL21,GPI,EFNB2,EFNB1,CD74,INSR,HAVCR2,CXCL8,KLK13,STAT6,ADCYAP1,STK17B,LGALS9,IL15,OSM,TNFRSF14,SOCS3,IL12RB2,IFNA14,IL6,CBL,PROC,CD83,GCH1,DEF6,STAT1,ITCH,EHD4,ITM2A,CD58,CD5,NR4A1,IL4,PMEL,TIGIT,CCL21,PDCD1,IL7,CCL22,CCL25,PARP1,CCL…
Disability progression: CombiWISE	Neurological Disease, Organismal Injury and Abnormalities	neurogenic lesion	Neurogenic lesion	2.68e-24	Increased	3.11	SLC3A1,SPSB1,ISOC1,ERBB4,SPHK1,SMAD4,PPP2R5A,TXLNA,NT5C2,ENTPD5,CEMIP2,CTNNB1,ATP1B2,PDZD7,PSD2,SERPINA3,CTSG,SPAST,ABLIM3,DPP7,FAM171A1,ADM,ADM2,PPP2R3A,VTI1A,DCN,PCDHGA8,NANOG,BST1,ITIH5,NUP98,GAA,LIFR,TPM3,SLITRK4,GZMA,MYO6,PACSIN3,SIRPB2,OSBPL11,NLRP1,ADAMTSL1,RAC1,RNASE2,FCGR3A/FCGR3B,MST1R,CARD9,CA7,ELK1,STAT3,GRP,NDRG4,EFNA3,DOCK9,POTEM (includes others),PARK7,SV2A,CACYBP,DIMT1,WFDC1,EIF4G…
Disability progression: CombiWISE	Cell Death and Survival, Organismal Injury and Abnormalities	apoptosis	Apoptosis of lymphatic system cells	6.37e-24	Increased	2.15	IL12A,ICOS,TNFRSF1A,SPHK1,TNFRSF9,ITGB2,COL1A1,IFNAR1,CD274,TWSG1,IL2RG,TYRO3,NPPB,IL9,LCK,DCK,IGHM,MAPK9,LTB,EFNB1,MPL,CTNNB1,TNFRSF1B,CD70,CD47,STAT6,ADCYAP1,FCMR,CSF3,FAS,PECAM1,FLT3LG,ACHE,IL15,MCL1,WNT5A,IL6,CAMP,FAIM,DCN,IRF4,CUL3,CD5,NR4A1,LTA,IL4,IL7,DEFA5,PARP1,GZMA,CSF1,MDM2,LEP,APOE,TNFRSF18,XCL1,RAC1,FCGR3A/FCGR3B,CSF2,PPM1D,TGFB1,ATG5,TNFSF15,THPO,RAG1,IFNGR1,STAT3,NGF,IL21,GRAP2,CCL…
Disability progression: CombiWISE	Neurological Disease, Organismal Injury and Abnormalities	brain lesion	Brain lesion	6.49e-24	Increased	3.04	SLC3A1,SPSB1,ISOC1,ERBB4,SPHK1,SMAD4,PPP2R5A,TXLNA,NT5C2,ENTPD5,CEMIP2,CTNNB1,ATP1B2,PDZD7,PSD2,SERPINA3,CTSG,SPAST,ABLIM3,DPP7,FAM171A1,ADM,ADM2,PPP2R3A,VTI1A,DCN,PCDHGA8,NANOG,BST1,ITIH5,NUP98,GAA,LIFR,TPM3,SLITRK4,GZMA,MYO6,PACSIN3,SIRPB2,OSBPL11,NLRP1,ADAMTSL1,RAC1,RNASE2,FCGR3A/FCGR3B,MST1R,CARD9,CA7,ELK1,STAT3,GRP,NDRG4,EFNA3,DOCK9,POTEM (includes others),PARK7,SV2A,CACYBP,DIMT1,WFDC1,EIF4G…
Disability progression: CombiWISE	Cellular Movement, Immune Cell Trafficking, Lymphoid Tissue Structure and Development	chemotaxis	Chemotaxis of lymphatic system cells	1.73e-23		-1.56	CXCL9,CCL18,CCL8,TGFB1,NEDD9,CCL20,CXCL11,CCL23,IL17A,IL12B,CXCL16,LAT,IL21,CCL5,CD74,KDR,DEFB1,CCL13,TIAM1,RAP1GAP,GNRH1,CXCL8,THBS2,NR3C1,CXCL3,HGF,PF4,IL15,TNFRSF14,MMP9,SOCS3,WNT5A,CAMP,CD40,S100A4,ADAM17,CCL14,KLRC4-KLRK1/KLRK1,MSMP,TNFSF14,IL4,CCL1,PPIB,CCL21,CCL27,CCL22,CCL25,CXCL13,CCL2,XCL1,RAC1,SHC1
Disability progression: CombiWISE	Cellular Movement, Hematological System Development and Function, Immune Cell Trafficking, Inflammatory Response, Lymphoid Tissue Structure and Development	chemotaxis	Chemotaxis of lymphocytes	1.86e-23		-1.68	CXCL9,CCL18,CCL8,TGFB1,NEDD9,CCL20,CXCL11,CCL23,IL17A,IL12B,CXCL16,LAT,IL21,CCL5,CD74,KDR,DEFB1,CCL13,TIAM1,RAP1GAP,GNRH1,CXCL8,THBS2,NR3C1,CXCL3,PF4,IL15,TNFRSF14,MMP9,SOCS3,WNT5A,CAMP,CD40,S100A4,ADAM17,CCL14,KLRC4-KLRK1/KLRK1,MSMP,TNFSF14,IL4,CCL1,PPIB,CCL21,CCL27,CCL22,CCL25,CXCL13,CCL2,XCL1,RAC1,SHC1
Disability progression: CombiWISE	Cellular Development, Cellular Growth and Proliferation, Hematological System Development and Function, Hematopoiesis	proliferation	Proliferation of hematopoietic cells	2.64e-23	Increased	2.45	CSF2,TGFB1,ATG5,TNFRSF1A,RBL2,CSF3R,CCL20,TNFRSF9,SMAD4,IFNAR1,SBDS,ELK1,THPO,IL2RG,LILRB4,RAG1,INHBA,STAT3,IL9,HMGB1,LCK,CDKN2D,CCL23,IGHM,IL17A,NGF,CD79A,F2,LTB,GRAP2,EFNB1,EGFR,IL32,CTNNB1,TNFRSF1B,VEGFA,RAF1,GNRH1,CXCL8,IGF1R,EPO,IL4R,SHH,CSF3,FAS,FLT3LG,ACHE,PF4,HCK,IL15,SOCS3,WNT5A,TNFSF12,IL6,CD40,CBL,CTCF,ETS2,STAT1,SFRP2,IRF4,GSTP1,CUL3,NPPA,LIPA,MZF1,GDF15,CSF2RB,LTA,BTK,IL4,UBE2N,JAG2,…
Disability progression: CombiWISE	Cellular Movement, Immune Cell Trafficking, Lymphoid Tissue Structure and Development	homing	Homing of lymphatic system cells	4.98e-23		-1.33	CXCL9,CCL18,CCL8,TGFB1,NEDD9,CCL20,CXCL11,STAT3,CCL23,IL17A,IL12B,CXCL16,LAT,IL21,CHST2,CCL5,CD74,KDR,DEFB1,CCL13,TIAM1,RAP1GAP,GNRH1,CXCL8,THBS2,NR3C1,SELPLG,CSF3,CXCL3,HGF,PF4,IL15,TNFRSF14,MMP9,SOCS3,WNT5A,CAMP,CD40,S100A4,VCAM1,ADAM17,GCNT1,CCL14,KLRC4-KLRK1/KLRK1,MSMP,TNFSF14,IL4,CCL1,PPIB,CCL21,CCL27,CCL22,CCL25,CXCL13,CCL2,XCL1,RAC1,SHC1
Disability progression: CombiWISE	Cell-To-Cell Signaling and Interaction, Inflammatory Response	immune response	Immune response of T lymphocytes	9.09e-23		-1.91	CSF2,ICOS,TGFB1,LILRB1,TNFRSF1A,MST1R,KLK3,TNFRSF9,CTLA4,CD274,IFNGR1,IL23A,STAT3,LILRB2,HMGB1,IGHM,IL17A,IL12B,CD86,TNFRSF1B,C5,HAVCR2,CXCL8,ABL1,PRNP,NR3C1,FLT3LG,LGALS9,IL15,SOCS3,RET,TNFSF8,IL6,CAMP,CD40,STAT1,TREML2,KLRC4-KLRK1/KLRK1,CSF2RB,PLAUR,IL4,TIGIT,PDCD1,IL7,POSTN,PARP1,NAMPT,APOE,ICAM1,SH2D1A,IL12RB1
Disability progression: CombiWISE	Cardiovascular Disease, Organismal Injury and Abnormalities	dysfunction	Dysfunction of heart	9.56e-23	Increased	2.07	EIF3G,NR3C2,SPHK1,ITGB2,DSG2,MFAP1,ESRRA,TNC,ITIH2,PTX3,RSPO2,CTNNB1,APOD,CPB2,F7,C5,EPO,ACE2,RGS10,FAS,YWHAZ,ARFGAP2,MMP9,TNFSF12,TPM4,EPB41L1,IL6,SERPINC1,APOM,PROC,ADAM17,FBLN5,PDE7A,CACNA2D3,CRK,LAMA4,APOL1,ITIH4,BST1,HBD,PLAT,GAA,IGF2R,IGF2,MGAT1,PTGS2,HAPLN1,APOA2,CSF1,LEP,APOE,FCGR3A/FCGR3B,TGFB1,CSF3R,DES,PDE5A,EIF4H,ANGPTL4,DPYSL5,SERPINA10,FSTL3,PNPLA2,CKM,ESR1,ATP1B3,F2,EGFR,BAG3,HNRNP…
Disability progression: CombiWISE	Cell Death and Survival, Organismal Injury and Abnormalities	cell viability	Cell viability of leukocytes	1.32e-22		-1.31	CSF2,KLK6,ICOS,TGFB1,TNFSF15,TNFRSF9,ITGB2,SMAD4,CTLA4,IL2RG,STAT3,IL9,HMGB1,CD300A,ERBB2,IGHM,IL17A,LAT,NGF,CD79A,CD86,IL21,CD74,CTNNB1,TNFRSF1B,RAF1,BIRC5,C5,PPBP,PTK2,CXCL8,TNFRSF11B,CD47,SELPLG,SHH,ADCYAP1,FCMR,CSF3,FAS,YWHAZ,HGF,PF4,HCK,IL15,CHEK2,MCL1,WNT5A,CSF2RA,DLK1,TNFSF9,TNFSF8,IL6,CD40,FCER1A,CBL,DEF6,STAT1,IRF4,PRKCZ,CSF2RB,BTK,IL4,NTF3,PLAT,PDCD1,AKT2,MEF2C,IL3RA,IL7,PDPK1,FCRL3,CSF…
Disability progression: CombiWISE	Cell-To-Cell Signaling and Interaction, Cellular Movement	attraction	Attraction of cells	2.16e-22		-1.53	CXCL9,PF4,IL15,CCL18,CCL8,CSF2,TGFB1,CCL20,CCL16,IL6,CAMP,S100A4,CXCL11,GRP,IL1R1,HMGB1,IL17A,LRP1,IL12B,CXCL16,NGF,BDNF,EFNB1,CCL5,VEGFA,GFRA1,DEFB104A/DEFB104B,IL4,VEGFD,FGF7,C5,NTF3,CCL21,PPBP,CXCL8,CCL22,ARTN,CCL25,CXCL13,CCL2,CSF1,CSF3,CXCL3,XCL1,IL12RB1
Disability progression: CombiWISE	Cancer, Gastrointestinal Disease, Hepatic System Disease, Organismal Injury and Abnormalities	hepatobiliary system cancer	Hepatobiliary system cancer	2.83e-22	Decreased	-2.28	SLC3A1,HEXB,ERBB4,CCN2,NR3C2,SMURF2,SPHK1,IL1R2,SMAD4,C8A,ESRRA,LYVE1,SLITRK3,LAG3,CHST2,ENTPD5,CEMIP2,CTNNB1,CTHRC1,INSRR,SERPINA3,NOVA1,ENAH,ENOX2,ARMC10,ABLIM3,FAM171A1,GSN,VIT,SPINK1,FCMR,TMCC3,MSRB3,TSPEAR,MDM1,SULF2,PTP4A2,EHMT2,TTC1,EPB41L1,IL6,RNPC3,FAIM,CA2,HNRNPAB,DCN,PCDHGA8,GSTP1,ITIH5,NUP98,TTC17,CD58,FSTL4,GAA,LIFR,SIGLEC1,TPM3,PARP1,SLITRK4,LPAL2,MYO6,CROT,MGAT1,PTGS2,QPCTL,SIRPB2,…
Disability progression: CombiWISE	Cell Death and Survival, Organismal Injury and Abnormalities	apoptosis	Apoptosis of mononuclear leukocytes	4.08e-22	Increased	2.32	IL12A,ICOS,TNFRSF1A,SPHK1,TNFRSF9,ITGB2,COL1A1,IFNAR1,CD274,TWSG1,IL2RG,NPPB,IL9,LCK,DCK,IGHM,MAPK9,LTB,EFNB1,CTNNB1,TNFRSF1B,CD70,CD47,STAT6,ADCYAP1,FCMR,FAS,PECAM1,FLT3LG,IL15,WNT5A,IL6,CAMP,FAIM,IRF4,CUL3,CD5,NR4A1,LTA,IL4,IL7,DEFA5,PARP1,GZMA,CSF1,MDM2,LEP,APOE,TNFRSF18,XCL1,RAC1,FCGR3A/FCGR3B,CSF2,PPM1D,TGFB1,ATG5,TNFSF15,RAG1,IFNGR1,STAT3,NGF,IL21,GRAP2,CCL5,VEGFA,INSR,GH1,LGALS4,ABL1,RARRE…
Disability progression: CombiWISE	Cellular Movement, Hematological System Development and Function, Immune Cell Trafficking, Lymphoid Tissue Structure and Development	homing	Homing of lymphocytes	1.05e-21		-1.55	CXCL9,CCL18,CCL8,TGFB1,NEDD9,CCL20,CXCL11,STAT3,CCL23,IL17A,IL12B,CXCL16,LAT,IL21,CHST2,CCL5,CD74,KDR,DEFB1,CCL13,TIAM1,RAP1GAP,GNRH1,CXCL8,THBS2,NR3C1,SELPLG,CXCL3,PF4,IL15,TNFRSF14,MMP9,SOCS3,WNT5A,CAMP,CD40,S100A4,ADAM17,GCNT1,CCL14,KLRC4-KLRK1/KLRK1,MSMP,TNFSF14,IL4,CCL1,PPIB,CCL21,CCL27,CCL22,CCL25,CXCL13,CCL2,XCL1,RAC1,SHC1
Disability progression: CombiWISE	Gastrointestinal Disease, Organismal Injury and Abnormalities	benign oral disorder	Benign oral disorder	1.26e-21	Decreased	-2.77	IRF1,HEXB,CCL18,HSPA1A/HSPA1B,DCUN1D3,EFNA5,IL1R2,SMAD4,TWSG1,INHBA,HMGB1,INPP5E,IGHM,IL17A,PLEKHA7,RSPO2,EFNB1,F7,C5,CTSG,PPBP,BOC,TNFRSF11B,EPO,GZMH,SFRP4,IL4R,FST,FAS,TSPEAR,SERPINB1,ACHE,MMP9,SOCS3,ORC6,IL6,FCER1A,ROR1,EDA,FGFRL1,AXIN2,KLK4,CACNA2D3,B3GLCT,CRK,CDH11,BMP7,FGFR3,PDGFRB,PLAUR,CCL21,MATK,IGF2,IL7,CCL22,GZMA,CXCL13,PTGS2,HAPLN1,CSF1,MAP2K2,KREMEN1,MDM2,LEP,ADAMTSL1,XCL1,RAC1,FCGR3…
Disability progression: CombiWISE	Cell Death and Survival, Organismal Injury and Abnormalities	apoptosis	Apoptosis of lymphocytes	2.62e-21	Increased	2.26	IL12A,PPM1D,ICOS,TGFB1,ATG5,TNFSF15,TNFRSF1A,SPHK1,TNFRSF9,ITGB2,COL1A1,IFNAR1,CD274,TWSG1,IL2RG,RAG1,IFNGR1,NPPB,STAT3,IL9,LCK,DCK,IGHM,NGF,MAPK9,IL21,LTB,GRAP2,EFNB1,CCL5,CTNNB1,TNFRSF1B,VEGFA,INSR,CD70,LGALS4,ABL1,CD47,RARRES1,THBS2,NR3C1,STAT6,PDIA3,SHH,ADCYAP1,FCMR,FAS,STK17B,PECAM1,FLT3LG,LGALS9,IL15,CHEK2,WNT5A,IL6,IL15RA,CAMP,CD40,SMARCC1,FAIM,ETS2,STAT1,SH3BP2,IRF4,CUL3,LIPA,CD5,NR4A1,LT…
Disability progression: CombiWISE	Cell-To-Cell Signaling and Interaction, Cellular Movement	recruitment	Recruitment of lymphatic system cells	9.78e-21		-1.45	CXCL9,IL15,OSM,IL12A,CSF2,TGFB1,TNFSF12,CCL20,MST1R,TNFRSF9,IL6,IL15RA,CD40,FCER1A,IFNAR1,VCAM1,CXCL11,IL1R1,HMGB1,STAT1,CXCL16,CCL5,REG3G,VEGFA,LTA,IL4,CCL1,CCL21,CCL27,CXCL8,AGT,CD47,CCL22,CXCL13,NR3C1,CCL2,SELPLG,STAT6,ADCYAP1,CSF3,CXCL3,LEP,FAS,ICAM1
Disability progression: CombiWISE	Cell-To-Cell Signaling and Interaction, Hematological System Development and Function	interaction	Interaction of mononuclear leukocytes	1.43e-20	Decreased	-2.03	CXCL9,ICOS,TGFB1,NEDD9,CCL20,ITGB2,CTLA4,CXCL11,RAG1,IFNGR1,HMGB1,LCK,IL17A,TNC,CD86,F2,IL18R1,CCL5,CD14,RAP1GAP,IFNL2,GNRH1,CXCL8,CD47,CLEC4M,THBS2,NR3C1,SELPLG,FAS,HGF,PECAM1,IL15,OSM,CD40,IL6,VCAM1,PROC,GCNT1,ULBP3,DCN,KLRC4-KLRK1/KLRK1,ICAM2,CD58,TNFSF14,VASP,LTA,PLAUR,BTK,IL4,PPIB,CCL21,IL7,AGT,CCL22,CCL25,CXCL13,CCL15,CCL2,ULBP1,F3,ICAM1,SH2D1A,RAC1,FCGR3A/FCGR3B,NCR1
Disability progression: CombiWISE	Cancer, Gastrointestinal Disease, Organismal Injury and Abnormalities	hepatobiliary neoplasm	Hepatobiliary neoplasm	1.58e-20	Decreased	-2.39	SLC3A1,EVA1C,HEXB,ERBB4,CCN2,NR3C2,SMURF2,SPHK1,IL1R2,SMAD4,C8A,ESRRA,LYVE1,FRS2,IL1RL2,SLITRK3,LAG3,CHST2,ENTPD5,CEMIP2,CTNNB1,CTHRC1,INSRR,PSD2,SERPINA3,SPAST,NOVA1,ENAH,ENOX2,ARMC10,ABLIM3,FAM171A1,PLBD2,GSN,VIT,SPINK1,FCMR,SETMAR,TMCC3,MSRB3,TSPEAR,MDM1,SULF2,PTP4A2,EHMT2,TTC1,EPB41L1,IL6,RNPC3,FAIM,CA2,HNRNPAB,DCN,PCDHGA8,GSTP1,NANOG,ITIH5,NUP98,TTC17,CD58,FGF7,FSTL4,PSG6,GAA,LIFR,SIGLEC1,TP…
Disability progression: CombiWISE	Cellular Function and Maintenance	function	Function of lymphatic system cells	1.79e-20	Decreased	-2.27	IRF1,IL12A,PPM1D,ICOS,LGMN,TGFB1,IFNGR2,NEDD9,TNFRSF9,FCAMR,IFNAR1,CTLA4,CD274,IL2RG,IFNGR1,IL23A,STAT3,IL9,ECM1,HMGB1,CD84,IGHM,IL12B,LAT,LAG3,ESR1,CD86,IL21,LTB,IL18R1,CTSS,EGFR,CCL5,CD74,BIRC5,BATF3,ANG,GNRH1,CD70,FCGR2A,PVRIG,HAVCR2,ABL1,MMP3,STAT6,IL4R,ADCYAP1,FLT3LG,LGALS9,IL15,TNFRSF14,PIGR,MMP9,MCL1,IL12RB2,IL6,IL15RA,CBL,TBK1,CRTAM,STAT1,SH3BP2,KLRC4-KLRK1/KLRK1,TAX1BP1,CSF2RB,TNFSF14,LT…
Disability progression: CombiWISE	Cell Death and Survival, Organismal Injury and Abnormalities	apoptosis	Apoptosis of T lymphocytes	4.18e-20	Increased	2.81	IL12A,PPM1D,ICOS,TGFB1,ATG5,TNFRSF1A,SPHK1,TNFRSF9,ITGB2,COL1A1,IFNAR1,CD274,TWSG1,IL2RG,RAG1,IFNGR1,NPPB,STAT3,LCK,DCK,MAPK9,IL21,LTB,GRAP2,EFNB1,CCL5,CTNNB1,TNFRSF1B,INSR,CD70,LGALS4,ABL1,CD47,THBS2,NR3C1,PDIA3,ADCYAP1,FCMR,FAS,STK17B,PECAM1,LGALS9,IL15,CHEK2,WNT5A,IL6,IL15RA,CAMP,CD40,SMARCC1,FAIM,ETS2,STAT1,IRF4,LIPA,CD5,NR4A1,LTA,IL4,IL5RA,PMEL,PDCD1,LECT2,IL7,DEFA5,CCL25,PARP1,PDPK1,GZMA,MA…
Disability progression: CombiWISE	Cell-To-Cell Signaling and Interaction, Cellular Movement	chemoattraction	Chemoattraction	5.11e-20		-1.31	CXCL9,PF4,IL15,CCL18,CCL8,CSF2,TGFB1,CCL20,CCL16,IL6,CAMP,S100A4,GRP,IL1R1,LRP1,IL12B,NGF,BDNF,EFNB1,CCL5,VEGFA,GFRA1,DEFB104A/DEFB104B,VEGFD,FGF7,C5,NTF3,CCL21,PPBP,CXCL8,CCL22,ARTN,CCL25,CXCL13,CCL2,CSF3,CXCL3,XCL1,IL12RB1
Disability progression: CombiWISE	Cellular Function and Maintenance, Hematological System Development and Function	function	Function of lymphocytes	8.22e-20		-1.99	IRF1,IL12A,PPM1D,ICOS,LGMN,TGFB1,IFNGR2,NEDD9,TNFRSF9,FCAMR,IFNAR1,CTLA4,CD274,IL2RG,IFNGR1,IL23A,STAT3,IL9,ECM1,HMGB1,CD84,IGHM,IL12B,LAT,LAG3,CD86,IL21,IL18R1,CTSS,EGFR,CCL5,CD74,BIRC5,BATF3,ANG,GNRH1,CD70,FCGR2A,PVRIG,HAVCR2,MMP3,STAT6,IL4R,ADCYAP1,FLT3LG,LGALS9,IL15,TNFRSF14,PIGR,MCL1,IL12RB2,IL6,IL15RA,CBL,TBK1,CRTAM,STAT1,SH3BP2,KLRC4-KLRK1/KLRK1,TAX1BP1,CSF2RB,TNFSF14,LTA,SLPI,BTK,IL4,CCL1…
Disability progression: CombiWISE	Cell-To-Cell Signaling and Interaction, Hematological System Development and Function	binding	Binding of mononuclear leukocytes	8.78e-20		-1.96	CXCL9,ICOS,TGFB1,NEDD9,CCL20,ITGB2,CTLA4,CXCL11,IFNGR1,HMGB1,LCK,IL17A,TNC,CD86,F2,IL18R1,CCL5,RAP1GAP,IFNL2,GNRH1,CXCL8,CD47,THBS2,NR3C1,SELPLG,FAS,HGF,PECAM1,IL15,OSM,IL6,CD40,VCAM1,PROC,GCNT1,ULBP3,DCN,KLRC4-KLRK1/KLRK1,ICAM2,CD58,TNFSF14,VASP,PLAUR,BTK,IL4,PPIB,CCL21,IL7,AGT,CCL22,CCL25,CXCL13,CCL15,CCL2,ULBP1,F3,ICAM1,SH2D1A,RAC1,FCGR3A/FCGR3B,NCR1
Disability progression: CombiWISE	Cell-To-Cell Signaling and Interaction	binding	Binding of lymphatic system cells	9.37e-20		-1.71	CXCL9,ICOS,TGFB1,NEDD9,CCL20,ITGB2,CTLA4,THPO,CXCL11,IFNGR1,LCK,TNC,CD86,F2,IL18R1,CCL5,VEGFA,RAP1GAP,GNRH1,CD47,THBS2,NR3C1,SELPLG,FAS,HGF,PECAM1,OSM,IL6,CD40,VCAM1,PROC,GCNT1,ULBP3,DCN,KLRC4-KLRK1/KLRK1,ICAM2,CD58,CSF2RB,TNFSF14,VASP,BTK,IL4,PPIB,CCL21,IL7,CCL22,CCL25,CXCL13,CCL2,ULBP1,APOE,ICAM1,SH2D1A,RAC1,FCGR3A/FCGR3B,NCR1,BGN
Disability progression: CombiWISE	Cell-To-Cell Signaling and Interaction	binding	Binding of connective tissue cells	1.02e-18	Increased	3.64	CDH2,CSF2,TGFB1,TMOD1,FGF4,CCN2,COL1A1,TLN2,STAT3,HS6ST1,TNC,LRP1,ADAM12,FGFR4,EFNB2,VEGFA,CLTC,RAF1,ARHGAP1,VEGFD,PTK2,TNFRSF11B,DNM2,GSN,THBS2,ADM,HGF,RNASE1,COL6A1,MRC2,IL6,CBL,VCAM1,TGFBI,DCN,CDH11,TOR1AIP1,ITSN1,PLAUR,BTK,IL4,IGFBP2,CDH3,IGF2R,IGF2,AGT,POSTN,MATN3,CSK,CCL2,CSF1,APOE,ICAM1,RAC1,BGN
Disability progression: CombiWISE	Cell-To-Cell Signaling and Interaction, Hematological System Development and Function	interaction	Interaction of lymphocytes	1.12e-18	Decreased	-2.41	CXCL9,ICOS,TGFB1,NEDD9,CCL20,ITGB2,CTLA4,CXCL11,RAG1,IFNGR1,LCK,IL17A,TNC,CD86,F2,IL18R1,CCL5,RAP1GAP,GNRH1,CD47,CLEC4M,THBS2,NR3C1,SELPLG,FAS,HGF,PECAM1,OSM,IL6,CD40,VCAM1,PROC,GCNT1,ULBP3,DCN,KLRC4-KLRK1/KLRK1,ICAM2,CD58,TNFSF14,VASP,LTA,BTK,IL4,PPIB,CCL21,IL7,CCL22,CCL25,CXCL13,CCL2,ULBP1,ICAM1,SH2D1A,RAC1,FCGR3A/FCGR3B,NCR1
Disability progression: CombiWISE	Cellular Development, Cellular Growth and Proliferation, Hematological System Development and Function, Lymphoid Tissue Structure and Development	proliferation	Proliferation of CD4+ T-lymphocytes	3.35e-18		-1.91	LGALS9,OSM,TNFRSF14,HSPA1A/HSPA1B,TGFB1,ATG5,SOCS3,TNFSF15,VSIR,SMAD4,IL6,CD274,TWSG1,PROC,LILRB4,IL23A,CD83,STAT3,GCH1,IL9,HMGB1,ITCH,DCK,IL17A,IL12B,EHD4,CD86,IL21,ITM2A,EFNB2,EFNB1,CD74,CD5,NR4A1,IL4,INSR,TIGIT,PDCD1,HAVCR2,CXCL8,IL7,CCL22,PARP1,CCL2,STAT6,XCL1
Disability progression: CombiWISE	Cell-To-Cell Signaling and Interaction, Hematological System Development and Function	binding	Binding of lymphocytes	4.16e-18		-1.97	CXCL9,ICOS,TGFB1,NEDD9,CCL20,ITGB2,CTLA4,CXCL11,IFNGR1,LCK,TNC,CD86,F2,IL18R1,CCL5,RAP1GAP,GNRH1,CD47,THBS2,NR3C1,SELPLG,FAS,HGF,PECAM1,OSM,IL6,CD40,VCAM1,PROC,GCNT1,ULBP3,DCN,KLRC4-KLRK1/KLRK1,ICAM2,CD58,TNFSF14,VASP,BTK,IL4,PPIB,CCL21,IL7,CCL22,CCL25,CXCL13,CCL2,ULBP1,ICAM1,SH2D1A,RAC1,FCGR3A/FCGR3B,NCR1
Disability progression: CombiWISE	Protein Synthesis	production	Production of protein	5.11e-17		-1.88	IRF1,HEXB,CSF2,ICOS,TGFB1,TNFSF15,TNFRSF1A,IGLL1/IGLL5,VSIR,TNFRSF9,ITGB2,IFNAR1,CTLA4,ST6GALNAC2,CD274,IL2RG,LILRB4,RAG1,IFNGR1,TYRO3,STAT3,IL9,ECM1,HMGB1,CD84,LCK,IGHM,IL17A,KLK8,C1QTNF3,ESR1,CD86,IL21,LTB,CTSS,CD74,TNFRSF1B,REG3G,TNFRSF11B,HSD17B14,CLEC4M,NR3C1,STAT6,IL4R,FCMR,FAS,FLT3LG,IL15,PIGR,MMP9,DLK1,IL6,CD40,TBK1,CD83,XRCC6,IL1R1,DEF6,SH3BP2,IRF4,IL17RB,BST1,NUP98,CSF2RB,LTA,BTK,IL4,FG…
Disability progression: CombiWISE	Cell-To-Cell Signaling and Interaction, Cellular Movement, Immune Cell Trafficking	attraction	Attraction of leukocytes	2.5e-16	Decreased	-2.09	CXCL9,PF4,IL15,CCL18,CCL8,CSF2,TGFB1,CCL20,CCL16,IL6,CAMP,S100A4,CXCL11,GRP,IL17A,IL12B,CCL5,IL4,C5,CCL21,PPBP,CXCL8,CCL22,CCL25,CXCL13,CCL2,CSF3,CXCL3,XCL1,IL12RB1
Disability progression: CombiWISE	Respiratory System Development and Function	development	Respiratory system development	2.55e-16	Decreased	-2.34	GPC3,FEN1,CSF2,TGFB1,TNFRSF1A,CCN2,NCAM2,RBP4,ELK1,GDF11,TEK,FRS2,HS6ST1,FGFR4,ESR1,MAPK9,ISL1,HBEGF,RSPO2,EGFR,KDR,CTNNB1,TNFRSF1B,VEGFA,GAS1,IGFBP5,GHRL,IGF1R,PRSS8,FBLN1,PPP3R1,ACE2,NR3C1,STAT6,MMP8,SHH,CXCL3,FAS,YWHAZ,HIKESHI,PECAM1,MMP9,WNT5A,MMP12,COL6A1,RET,CHD7,PDGFB,IL6,CAMP,ROR1,FGFRL1,ADAM17,ECE1,MRAP,CRK,TRAF4,CDH11,BMP7,NPPA,FGFR3,LIPA,TGFB3,IL4,FGF7,CFC1/CFC1B,F5,IGF2R,IGF2,CTSH,CCL…
Disability progression: CombiWISE	Cell-To-Cell Signaling and Interaction, Cellular Movement, Hematological System Development and Function, Immune Cell Trafficking, Inflammatory Response	chemoattraction	Chemoattraction of leukocytes	4.04e-16		-1.74	CXCL9,PF4,IL15,CCL18,CCL8,CSF2,TGFB1,CCL20,CCL16,IL6,CAMP,S100A4,GRP,IL12B,CCL5,C5,CCL21,PPBP,CXCL8,CCL22,CCL25,CXCL13,CCL2,CSF3,CXCL3,XCL1,IL12RB1
Disability progression: CombiWISE	Humoral Immune Response, Protein Synthesis	production	Production of antibody	7.38e-16		-1.94	IRF1,HEXB,CSF2,ICOS,TGFB1,TNFSF15,TNFRSF1A,IGLL1/IGLL5,VSIR,TNFRSF9,ITGB2,IFNAR1,CTLA4,ST6GALNAC2,CD274,IL2RG,LILRB4,RAG1,IFNGR1,TYRO3,IL9,ECM1,CD84,LCK,IGHM,IL17A,C1QTNF3,ESR1,CD86,IL21,LTB,CTSS,CD74,TNFRSF1B,REG3G,TNFRSF11B,HSD17B14,CLEC4M,NR3C1,STAT6,IL4R,FCMR,FAS,FLT3LG,IL15,PIGR,MMP9,DLK1,IL6,CD40,TBK1,CD83,XRCC6,IL1R1,DEF6,SH3BP2,IRF4,IL17RB,BST1,NUP98,CSF2RB,LTA,BTK,IL4,FGF7,IL5RA,PDCD1,SI…
Disability progression: CombiWISE	Connective Tissue Disorders, Organismal Injury and Abnormalities, Tissue Morphology	deterioration	Deterioration of connective tissue	1.3e-15	Decreased	-2.38	FCN1,TNFRSF1A,CCN2,SPHK1,COL1A1,IL23A,STAT3,IL9,HMGB1,IL17A,IL12B,CXCL16,MEPE,ESR1,MAPK9,F2,IL32,CTNNB1,CD14,GAS1,CLEC5A,C5,PTK2,CD70,FCGR2A,CXCL8,TNFRSF11B,EPO,MMP3,NR3C1,SHH,FST,CSF3,CXCL3,FAS,FLT3LG,CFB,OSM,SULF2,IL6,S100A4,SERPINC1,IL1R1,BMP7,ADAMTS4,IL4,LECT2,CCN3,IL7,POSTN,PARP1,NAMPT,CSK,PTGS2,IL20,MMP10,TNFRSF18
Disability progression: CombiWISE	Cell-To-Cell Signaling and Interaction	adhesion	Adhesion of connective tissue cells	1.31e-15	Increased	2.93	CDH2,CSF2,TGFB1,TMOD1,FGF4,CCN2,COL1A1,TLN2,STAT3,TNC,LRP1,ADAM12,FGFR4,EFNB2,VEGFA,CLTC,RAF1,ARHGAP1,VEGFD,PTK2,TNFRSF11B,DNM2,THBS2,ADM,HGF,RNASE1,COL6A1,IL6,CBL,VCAM1,TGFBI,CDH11,TOR1AIP1,ITSN1,PLAUR,BTK,IL4,CDH3,IGF2R,IGF2,AGT,POSTN,MATN3,CSK,CCL2,CSF1,ICAM1,RAC1
Disability progression: CombiWISE	Connective Tissue Development and Function, Skeletal and Muscular System Development and Function	remodeling	Remodeling of bone	2.9e-15	Increased	2.34	LGMN,TNFRSF1A,GLP1R,OSCAR,RAG1,IFNGR1,IL17A,ADAM12,TNFRSF11A,CTSS,EGFR,CTNNB1,TNFRSF1B,VEGFA,GAS1,TMEM119,IGFBP5,CXCL8,TNFRSF11B,CD47,EPO,LTF,SFRP4,GSN,SHH,GJA1,DYNLL1,OSM,TNFSF12,DLK1,IL6,EPHA2,CBL,CA2,SPON1,IL1R1,STAT1,SOST,EFNA2,BMP7,NPPA,FGFR3,BTK,IL4,IGFBP2,IGF2,UBASH3B,IL7,LTB4R,CSK,PTGS2,CSF1,LEP,RAC1,FCGR3A/FCGR3B
Disability progression: CombiWISE	Cellular Movement, Hematological System Development and Function, Humoral Immune Response, Immune Cell Trafficking	cell movement	Cell movement of B lymphocytes	3.71e-15		-1.74	FLT3LG,IL15,CCL18,CCL8,ICOS,MMP9,CCL20,IL15RA,CD40,IFNGR1,STAT3,IL9,HMGB1,IL17A,IRF4,ESR1,LTB,CD74,TNFRSF1B,CSF2RB,NR4A1,CCL13,LTA,BTK,IL4,RAP1GAP,CCL21,IL7,GRK2,CD47,CCL25,CXCL13,SELPLG,XCL1,RAC1,BGN,EFNB3
Disability progression: CombiWISE	Cellular Function and Maintenance, Hematological System Development and Function	function	Function of macrophages	4.24e-15	Decreased	-2	IRF1,CSF2,LGMN,TNFRSF1A,MST1R,CARD9,IFNAR1,IL23A,TYRO3,STAT3,IL12B,MAPK9,CCL5,CD14,FCGR2A,HSPB1,GSN,CLEC6A,STAT6,IL4R,CD200,CLEC7A,HCK,DOK2,MMP12,IL6,FCER1A,TREM2,LY96,STAT1,CUEDC2,SH3BP2,PSAP,GDF15,SLPI,PLAUR,PLAT,PDCD1,MMP7,PARP1,LTB4R,PTGS2,CCL2,CSF1,NLRP1,F3,APOE,ICAM1
Covariates: DRB1*15:01/03	Cancer, Organismal Injury and Abnormalities	solid tumor	Solid tumor	1.44e-97	Increased	3.343	SLC3A1,PDCD1LG2,EVA1C,SELENOS,CCL8,ISOC1,MESD,SPHK1,MAPKAPK2,CRELD1,TXLNA,ZNF180,ENTPD5,CLMP,PSD2,SPAST,SEMA4B,SOD2,ABLIM3,NRAS,FAM171A1,HAT1,ADM,SPINK1,CHST6,ERBB3,TMCC3,IFNLR1,PTP4A2,NPTN,RAB5C,DIRAS3,VTI1A,MANSC1,OLFM1,NANOG,BST1,TTC17,ERP29,MTPAP,LIFR,ARMC5,MASP1,FREM2,HSPA9,SLITRK4,SIRPB2,TFR2,RORC,TAFA5,LAYN,UGT1A8,CA7,ARHGAP25,TAFA1,GRP,SLC26A7,BRSK2,NDRG4,HSF1,JAML,PARK7,CD1A,SV2A,CACYBP,…
Covariates: DRB1*15:01/03	Organismal Injury and Abnormalities	abdominal lesion	Abdominal lesion	5e-94	Increased	2.056	SLC3A1,PDCD1LG2,EVA1C,SELENOS,CCL8,ISOC1,MESD,SPHK1,MAPKAPK2,CRELD1,TXLNA,ZNF180,ENTPD5,CLMP,PSD2,SPAST,SEMA4B,SOD2,ABLIM3,NRAS,FAM171A1,HAT1,ADM,SPINK1,CHST6,ERBB3,TMCC3,IFNLR1,PTP4A2,NPTN,DIRAS3,VTI1A,MANSC1,OLFM1,NANOG,BST1,TTC17,MTPAP,LIFR,ARMC5,MASP1,FREM2,HSPA9,SLITRK4,SIRPB2,TFR2,RORC,TAFA5,LAYN,UGT1A8,CA7,ARHGAP25,TAFA1,GRP,SLC26A7,BRSK2,NDRG4,HSF1,JAML,PARK7,CD1A,SV2A,CACYBP,DIMT1,WFDC1,…
Covariates: DRB1*15:01/03	Cancer, Organismal Injury and Abnormalities	cancer	Cancer of secretory structure	4.17e-81		-1.773	PDCD1LG2,EVA1C,SELENOS,CCL8,ISOC1,MESD,SPHK1,MAPKAPK2,CRELD1,TXLNA,ZNF180,ENTPD5,CLMP,PSD2,SPAST,SEMA4B,SOD2,NRAS,HAT1,SPINK1,CHST6,ERBB3,IFNLR1,PTP4A2,NPTN,RAB5C,DIRAS3,VTI1A,OLFM1,NANOG,BST1,TTC17,ERP29,MTPAP,LIFR,ARMC5,MASP1,FREM2,HSPA9,SLITRK4,TFR2,RORC,TAFA5,LAYN,UGT1A8,CA7,ARHGAP25,TAFA1,SLC26A7,BRSK2,HSF1,JAML,PARK7,CD1A,SV2A,GHRL,SELPLG,UBB,TMEM59L,IGSF9,PLXNC1,NXF1,GRB2,NRG3,SCARA3,FSTL5…
Covariates: DRB1*15:01/03	Cancer, Gastrointestinal Disease, Organismal Injury and Abnormalities	neoplasia	Gastrointestinal tumor	1.12e-67		1.896	PDCD1LG2,EVA1C,CCL8,MESD,SPHK1,MAPKAPK2,CRELD1,TXLNA,ZNF180,ENTPD5,CLMP,PSD2,SPAST,SEMA4B,SOD2,ABLIM3,NRAS,FAM171A1,CHST6,ERBB3,TMCC3,IFNLR1,NPTN,VTI1A,MANSC1,OLFM1,BST1,TTC17,MTPAP,LIFR,ARMC5,MASP1,FREM2,HSPA9,SLITRK4,SIRPB2,TFR2,RORC,TAFA5,LAYN,UGT1A8,CA7,GRP,SLC26A7,BRSK2,NDRG4,HSF1,JAML,CD1A,SV2A,CACYBP,WFDC1,GHRL,TREML4,SELPLG,UBB,TMEM59L,IGSF9,PLXNC1,NXF1,ERMAP,GRB2,NRG3,SCARA3,CLEC2L,FSTL5…
Covariates: DRB1*15:01/03	Cellular Movement	cell movement	Cell movement of blood cells	2.77e-62		-1.065	PDCD1LG2,AZU1,CCL8,NR3C2,SPHK1,COL1A1,MAPKAPK2,TNFRSF10B,IL9,ECM1,LCK,IL17A,PRKCB,LRP1,RIPK2,MAPK9,CLEC4M,PTX3,HBEGF,EFNB1,DEFA1,HSP90B1,TNFRSF21,PTK2,SOD2,PRSS35,BCL6,NRAS,GSN,NRP1,ADM,ADCYAP1,BID,CD207,FCGR2A,PGLYRP1,CSF2RA,TG,CSF2RB,BST1,VIP,IL7,KNG1,MASP1,MPZ,LTB4R,PTGS2,CSF1,IGBP1,TNFRSF18,RORC,IFNB1,GPC3,B4GALT6,CXCL9,LAYN,PPM1D,IRF6,ARHGAP25,GRP,BDNF,EGFR,JAML,VEGFA,CLTC,SMPD1,ENG,CACYBP,G…
Covariates: DRB1*15:01/03	Cellular Movement	migration	Migration of blood cells	3.43e-62		-0.917	PDCD1LG2,AZU1,CCL8,NR3C2,SPHK1,COL1A1,MAPKAPK2,TNFRSF10B,IL9,ECM1,LCK,IL17A,PRKCB,LRP1,RIPK2,MAPK9,CLEC4M,PTX3,HBEGF,EFNB1,DEFA1,HSP90B1,TNFRSF21,PTK2,SOD2,PRSS35,BCL6,NRAS,GSN,NRP1,ADM,ADCYAP1,BID,CD207,PGLYRP1,CSF2RA,TG,CSF2RB,BST1,VIP,IL7,KNG1,MASP1,MPZ,LTB4R,PTGS2,CSF1,IGBP1,TNFRSF18,RORC,IFNB1,GPC3,B4GALT6,CXCL9,LAYN,PPM1D,IRF6,ARHGAP25,GRP,BDNF,EGFR,JAML,VEGFA,CLTC,SMPD1,ENG,CACYBP,GHRL,OLR…
Covariates: DRB1*15:01/03	Cancer, Organismal Injury and Abnormalities	melanoma	Melanoma	9.15e-62	Increased	2.869	SLC3A1,PDCD1LG2,EVA1C,CCL8,MESD,MAPKAPK2,CRELD1,ZNF180,ENTPD5,PSD2,SEMA4B,SOD2,ABLIM3,NRAS,FAM171A1,HAT1,ADM,SPINK1,CHST6,ERBB3,TMCC3,IFNLR1,NPTN,VTI1A,MANSC1,OLFM1,NANOG,TTC17,MTPAP,LIFR,ARMC5,MASP1,FREM2,HSPA9,SLITRK4,SIRPB2,TFR2,RORC,LAYN,UGT1A8,CA7,ARHGAP25,TAFA1,SLC26A7,BRSK2,NDRG4,HSF1,JAML,CD1A,SV2A,DIMT1,TREML4,SELPLG,UBB,TMEM59L,IGSF9,PLXNC1,NXF1,NRG3,SCARA3,CLEC2L,UCN3,FSTL5,EHD4,RIDA,C…
Covariates: DRB1*15:01/03	Cellular Movement, Immune Cell Trafficking	migration	Leukocyte migration	1.01e-61		-0.983	PDCD1LG2,AZU1,CCL8,NR3C2,SPHK1,COL1A1,MAPKAPK2,TNFRSF10B,IL9,ECM1,LCK,IL17A,PRKCB,LRP1,RIPK2,MAPK9,CLEC4M,PTX3,HBEGF,EFNB1,DEFA1,HSP90B1,TNFRSF21,PTK2,SOD2,PRSS35,BCL6,NRAS,GSN,NRP1,ADM,ADCYAP1,BID,CD207,PGLYRP1,CSF2RA,TG,CSF2RB,BST1,VIP,IL7,KNG1,MASP1,MPZ,LTB4R,PTGS2,CSF1,IGBP1,TNFRSF18,RORC,IFNB1,GPC3,B4GALT6,CXCL9,LAYN,PPM1D,IRF6,ARHGAP25,GRP,BDNF,EGFR,JAML,VEGFA,CLTC,SMPD1,ENG,CACYBP,GHRL,OLR…
Covariates: DRB1*15:01/03	Cancer, Organismal Injury and Abnormalities	genitourinary tumor	Genitourinary tumor	2.07e-60	Increased	2.466	SLC3A1,PDCD1LG2,EVA1C,SELENOS,ISOC1,MESD,SPHK1,MAPKAPK2,CRELD1,ZNF180,ENTPD5,CLMP,PSD2,SPAST,SEMA4B,SOD2,ABLIM3,NRAS,FAM171A1,HAT1,ADM,SPINK1,ERBB3,IFNLR1,PTP4A2,NPTN,RAB5C,DIRAS3,VTI1A,OLFM1,NANOG,BST1,TTC17,MTPAP,LIFR,ARMC5,MASP1,FREM2,HSPA9,SLITRK4,SIRPB2,TFR2,RORC,TAFA5,LAYN,UGT1A8,CA7,ARHGAP25,TAFA1,GRP,SLC26A7,BRSK2,NDRG4,HSF1,JAML,PARK7,CD1A,SV2A,DIMT1,GHRL,TREML4,SELPLG,UBB,TMEM59L,IGSF9,…
Covariates: DRB1*15:01/03	Cellular Movement, Hematological System Development and Function, Immune Cell Trafficking	cell movement	Cell movement of leukocytes	5.14e-60		-0.676	PDCD1LG2,AZU1,CCL8,NR3C2,SPHK1,COL1A1,MAPKAPK2,TNFRSF10B,IL9,ECM1,LCK,IL17A,PRKCB,LRP1,RIPK2,MAPK9,CLEC4M,PTX3,EFNB1,DEFA1,HSP90B1,TNFRSF21,PTK2,SOD2,BCL6,NRAS,GSN,NRP1,ADM,ADCYAP1,BID,CD207,PGLYRP1,CSF2RA,TG,CSF2RB,BST1,VIP,IL7,KNG1,MASP1,LTB4R,PTGS2,CSF1,IGBP1,TNFRSF18,RORC,IFNB1,CXCL9,LAYN,PPM1D,IRF6,ARHGAP25,GRP,BDNF,EGFR,JAML,VEGFA,CLTC,SMPD1,ENG,CACYBP,GHRL,MAP4K3,SOD3,TAFA4,SELPLG,HGF,EFNB…
Covariates: DRB1*15:01/03	Cancer, Gastrointestinal Disease, Organismal Injury and Abnormalities	large intestine neoplasm	Large intestine neoplasm	5.27e-58	Increased	2.527	PDCD1LG2,EVA1C,CCL8,MESD,SPHK1,MAPKAPK2,CRELD1,TXLNA,ZNF180,ENTPD5,CLMP,PSD2,SPAST,SEMA4B,SOD2,ABLIM3,NRAS,FAM171A1,CHST6,ERBB3,TMCC3,IFNLR1,NPTN,VTI1A,MANSC1,OLFM1,BST1,TTC17,MTPAP,LIFR,ARMC5,MASP1,FREM2,HSPA9,SLITRK4,SIRPB2,TFR2,RORC,TAFA5,LAYN,UGT1A8,CA7,SLC26A7,BRSK2,NDRG4,CD1A,SV2A,CACYBP,WFDC1,TREML4,SELPLG,UBB,TMEM59L,IGSF9,PLXNC1,NXF1,GRB2,NRG3,SCARA3,CLEC2L,FSTL5,EHD4,CHST1,SRSF7,MSR1,OP…
Covariates: DRB1*15:01/03	Organismal Injury and Abnormalities	pelvic lesion	Pelvic lesion	2.76e-50		1.898	SLC3A1,PDCD1LG2,EVA1C,ISOC1,MESD,SPHK1,MAPKAPK2,CRELD1,ZNF180,ENTPD5,PSD2,SPAST,SEMA4B,SOD2,ABLIM3,NRAS,FAM171A1,ADM,ERBB3,IFNLR1,NPTN,DIRAS3,OLFM1,NANOG,BST1,TTC17,LIFR,ARMC5,MASP1,FREM2,HSPA9,SLITRK4,SIRPB2,TFR2,RORC,TAFA5,LAYN,UGT1A8,ARHGAP25,SLC26A7,BRSK2,NDRG4,HSF1,JAML,CD1A,SV2A,DIMT1,GHRL,TREML4,SELPLG,UBB,TMEM59L,IGSF9,PLXNC1,GRB2,NRG3,FSTL5,RIDA,LMAN2L,MSR1,OPHN1,AGT,RAD23B,IGSF3,TMEM132…
Covariates: DRB1*15:01/03	Cancer, Organismal Injury and Abnormalities	pelvic tumor	Pelvic tumor	7.13e-50		1.898	SLC3A1,PDCD1LG2,EVA1C,ISOC1,MESD,SPHK1,MAPKAPK2,CRELD1,ZNF180,ENTPD5,PSD2,SPAST,SEMA4B,SOD2,ABLIM3,NRAS,FAM171A1,ADM,ERBB3,IFNLR1,NPTN,DIRAS3,OLFM1,NANOG,BST1,TTC17,LIFR,ARMC5,MASP1,FREM2,HSPA9,SLITRK4,SIRPB2,TFR2,RORC,TAFA5,LAYN,UGT1A8,ARHGAP25,SLC26A7,BRSK2,NDRG4,HSF1,JAML,CD1A,SV2A,DIMT1,GHRL,TREML4,SELPLG,UBB,TMEM59L,IGSF9,PLXNC1,GRB2,NRG3,FSTL5,RIDA,LMAN2L,MSR1,OPHN1,AGT,RAD23B,IGSF3,TMEM132…
Covariates: DRB1*15:01/03	Cell-To-Cell Signaling and Interaction	activation	Activation of cells	7.31e-50		-0.386	IRF1,PDCD1LG2,AZU1,CCL8,NR3C2,SPHK1,TWSG1,TNFRSF10B,IL9,TXLNA,LCK,IL17A,PRKCB,LRP1,RIPK2,TNFRSF11A,MAPK9,CLEC4M,HBEGF,EPHB6,HSP90B1,TNFRSF21,NECTIN2,PTK2,BCL6,NRAS,DNM2,GSN,TFF2,NCR2,ADCYAP1,BID,TMEM106B,CD59,FCGR2A,IFNLR1,MAGI2,TG,CSF2RB,WNT3A,NANOG,FGFR3,C4B,CCK,SIGLEC1,VIP,IL7,KNG1,GP5,MPZ,LTB4R,PTGS2,CSF1,TNFRSF18,RORC,IFNB1,CXCL9,DEFB129,PPM1D,THPO,IRF6,COL25A1,BDNF,HSF1,EGFR,PARK7,CD1A,PDGF…
Covariates: DRB1*15:01/03	Neurological Disease, Organismal Injury and Abnormalities	neurogenic lesion	Neurogenic lesion	1.82e-46	Increased	2.407	SLC3A1,PDCD1LG2,VWA2,SELENOS,HEXB,ISOC1,NR3C2,SPHK1,MAPKAPK2,STX3,CRELD1,TXLNA,ADAM11,UTS2R,IL1RL2,SLITRK3,ENTPD5,INSRR,NECTIN2,PSD2,SPAST,NOVA1,SEMA4B,HBE1,ISLR2,PRSS35,ABLIM3,NRAS,FAM171A1,HAT1,PLBD2,GSN,NRP1,ADM,CALN1,ERBB3,LINGO3,TMCC3,MSRB3,TSPEAR,MDM1,ARFGAP2,TWF1,SUSD3,DDC,IFNLR1,PTP4A2,MAGI2,RNPC3,RELL1,CA2,NPTN,DIRAS3,VTI1A,SMPDL3A,OLFM1,NANOG,TSG101,BST1,FSTL4,PSG6,LIFR,NRXN1,ARMC5,IL7,…
Covariates: DRB1*15:01/03	Cell-To-Cell Signaling and Interaction, Hematological System Development and Function, Immune Cell Trafficking, Inflammatory Response	activation	Activation of leukocytes	6.59e-41		-0.853	IRF1,PDCD1LG2,S100A9,AZU1,CCL8,FCGR1A,SFRP1,NR3C2,SPHK1,ITGB2,CTLA4,CD274,TWSG1,TNFRSF10B,TYRO3,IL9,TXLNA,CD84,TPT1,LCK,CCL23,IL17A,PRKCB,FGL1,LRP1,RIPK2,POMC,MAPK9,CLEC4M,CCL2,EFNB2,EPHB6,HSP90B1,TNFRSF21,NECTIN2,FCGR2B,ERAP1,BCL6,EPO,TFF2,NCR2,IL4R,ADCYAP1,BCL2L1,BID,TMEM106B,CD59,FCGR2A,TNFSF12,IFNLR1,IL12RB2,IL6R,CAMP,FYN,ULBP3,IGHG1,TREML2,TG,CSF2RB,WNT3A,C4B,NOTCH1,CD5,NTF3,SIGLEC1,PTPRJ,VI…
Covariates: DRB1*15:01/03	Cancer, Gastrointestinal Disease, Organismal Injury and Abnormalities	colorectal neoplasia	Colorectal tumor	1.07e-36	Increased	2.527	PDCD1LG2,VWA2,TMEM9,MESD,NR3C2,MAPKAPK2,DNAJB2,CRELD1,TXLNA,ADAM11,FRS2,UTS2R,SLITRK3,ZNF180,ENTPD5,AMY2B,PSD2,SPAST,ENAH,HBE1,ARMC10,ISLR2,SOD2,PRSS35,ABLIM3,NRAS,FAM171A1,GSN,NRP1,CALN1,ERBB3,LINGO3,TSPEAR,MDM1,ARFGAP2,SUSD3,MAGI2,RNPC3,RELL1,CA2,LRIT3,VTI1A,KLK4,SMPDL3A,OLFM1,BST1,OOSP2,TTC17,FSTL4,PSG6,LIFR,NRXN1,SIGLEC1,ARMC5,MASP1,FREM2,HSPA9,NCAM1,SLITRK4,PTGS2,QPCTL,AOC2,RORC,ICAM5,TNRC6B…
Covariates: DRB1*15:01/03	Organismal Survival	survival	Survival of organism	1.71e-36		-1.225	IRF1,PDCD1LG2,CDH2,S100A9,FCGR1A,EFNA5,SPHK1,ITGB2,COL1A1,CTLA4,CD274,MAPKAPK2,TNFRSF10B,IL9,ECM1,TPT1,IL17A,PRKCB,RIPK2,TNFRSF11A,MAPK9,CCL2,PTX3,MDM4,EFNB2,DEFA1,DEFB1,HSP90B1,CLMP,ALK,PTK2,CDH5,IGF1R,SOD2,BCL6,EPO,NRAS,CXCL17,GSN,ACE2,NRP1,ADM,IL4R,ADCYAP1,BCL2L1,ERBB3,LRIG3,BID,EWSR1,ASGR1,HTATIP2,FCGR2A,MCL1,DOK2,PTP4A2,TFPI2,ST14,CAMP,EPHA2,FOXC2,SPON1,COLQ,DSCAM,SEMA7A,NTRK3,IGFBP3,GSTP1,N…
Covariates: DRB1*15:01/03	Cancer, Organismal Injury and Abnormalities, Reproductive System Disease	genital tumor	Genital tumor	9.61e-36	Increased	2.295	SLC3A1,PDCD1LG2,TMEM9,ISOC1,MESD,NR3C2,MAPKAPK2,STX3,DNAJB2,CRELD1,FRS2,UTS2R,CST8,SLITRK3,ZNF180,HBEGF,ENTPD5,AMY2B,INSRR,PSD2,SPAST,NOVA1,SEMA4B,ENAH,HBE1,ARMC10,ISLR2,SOD2,ABLIM3,NRAS,FAM171A1,GSN,NRP1,ADM,CALN1,ERBB3,MSRB3,TSPEAR,MDM1,ARFGAP2,TWF1,IFNLR1,MAGI2,CA2,LRIT3,NPTN,DIRAS3,KLK4,SMPDL3A,OLFM1,TSG101,BST1,TTC17,WFDC10B,FSTL4,PSG6,LIFR,NRXN1,SIGLEC1,IL7,KNG1,MASP1,FREM2,HSPA9,NCAM1,SLIT…
Covariates: DRB1*15:01/03	Cellular Movement, Hematological System Development and Function, Immune Cell Trafficking	cell movement	Cell movement of mononuclear leukocytes	4.11e-35		-0.837	PDCD1LG2,AZU1,CCL8,ITGB2,COL1A1,CYTL1,CTLA4,CD274,TNFRSF10B,TYRO3,IL9,ECM1,LCK,CCL23,IL17A,PRKCB,LRP1,CCL2,EFNB2,EFNB1,MUC4,DEFA1,DEFB1,TNFRSF21,NPS,PTK2,NRAS,CXCL17,ACE2,IL4R,EVL,BID,TNFSF12,IL6R,ST14,CAMP,SUMO3,LCP1,ADAM17,FYN,CCL14,CRK,TG,LAMA4,CSF2RB,NOTCH1,ZFP91,PLAUR,CCN3,VIP,IL7,KNG1,BRD4,PTGS2,IGBP1,RORC,IFNB1,HJV,CXCL9,LAYN,TGFB1,ATG5,CD200,NQO2,CCL20,TRAPPC4,IRF6,IFNGR1,QPCT,PAEP,FLT1,U…
Covariates: DRB1*15:01/03	Cellular Movement, Hematological System Development and Function, Immune Cell Trafficking	cell movement	Cell movement of granulocytes	1.66e-34		-0.671	S100A9,AZU1,CCL8,SFRP1,FGR,SPHK1,ITGB2,CHFR,CD274,MAPKAPK2,IL9,CCL23,IL17A,PRKCB,POMC,MAPK9,CCL2,PTX3,DEFB1,ARHGAP1,CAMK1D,EPO,CXCL17,ETV5,GSN,ACE2,ADM,ADCYAP1,BID,IL6R,ST14,STIM1,CAMP,ADAM17,CCL14,IGFBP3,TREML2,CSF2RA,CD177,BST1,PLAUR,KNG1,MASP1,LTB4R,PTGS2,CSF1,CAST,SERPINA1,RAB27A,TNFRSF18,CXCL9,PPM1D,TGFB1,ATG5,NQO2,CCL20,IRF6,ARHGAP25,IFNGR1,SYK,GRP,UNC5B,CRLF2,VWF,EGFR,JAML,CD74,CD14,CD55,E…
Covariates: DRB1*15:01/03	Cancer, Organismal Injury and Abnormalities	breast or pancreatic cancer	Breast or pancreatic cancer	4.43e-34		-1.594	SLC3A1,PDCD1LG2,VWA2,SELENOS,TMEM9,CCL8,MESD,NR3C2,MAPKAPK2,STX3,ADAM11,SLITRK3,ZNF180,HBEGF,ENTPD5,AMY2B,INSRR,NECTIN2,CLMP,PSD2,SEMA4B,ENAH,HBE1,ARMC10,SOD2,ABLIM3,NRAS,FAM171A1,HAT1,GSN,NRP1,SPINK1,CALN1,CHST6,ERBB3,MSRB3,TSPEAR,SUSD3,IFNLR1,PTP4A2,MAGI2,RNPC3,RELL1,NPTN,RAB5C,DIRAS3,VTI1A,KLK4,TSG101,BST1,TTC17,PSG6,MTPAP,LIFR,NRXN1,SIGLEC1,IL7,KNG1,MASP1,FREM2,HSPA9,NCAM1,SLITRK4,PTGS2,TFR2,…
Covariates: DRB1*15:01/03	Cellular Movement, Hematological System Development and Function, Immune Cell Trafficking	cell movement	Cell movement of antigen presenting cells	8.63e-32		-0.969	AZU1,SFRP1,NR3C2,SPHK1,ITGB2,CYTL1,MAPKAPK2,IL17A,LRP1,CLEC4M,CCL2,PTX3,MUC4,ALCAM,DEFA1,DEFB1,HSP90B1,TNFRSF21,ADAM19,FGA,PTK2,SOD2,BCL6,EPO,NRAS,CXCL17,GSN,ACE2,NRP1,IL4R,BID,CD207,TNFSF12,ST14,CAMP,ADAM17,CSF2RB,NOTCH1,CD5,PTPRJ,VIP,MASP1,LTB4R,PTGS2,CSF1,IFNB1,HJV,CXCL9,GCA,TGFB1,NQO2,CCL20,IRF6,IFNGR1,IL24,FLT1,BDNF,EGFR,CD74,CD14,FLNA,VEGFA,CD55,ENG,CACYBP,ABL1,BMPR2,SOD3,TAFA4,CD209,HGF,NO…
Covariates: DRB1*15:01/03	Cancer, Gastrointestinal Disease, Organismal Injury and Abnormalities	colon tumor	Colon tumor	1.27e-31	Increased	2.171	PDCD1LG2,VWA2,MESD,NR3C2,MAPKAPK2,DNAJB2,CRELD1,TXLNA,ADAM11,FRS2,UTS2R,SLITRK3,ZNF180,ENTPD5,PSD2,SPAST,ENAH,HBE1,ARMC10,ISLR2,PRSS35,ABLIM3,NRAS,FAM171A1,GSN,CALN1,ERBB3,LINGO3,TSPEAR,MDM1,ARFGAP2,SUSD3,MAGI2,RNPC3,CA2,LRIT3,OLFM1,BST1,OOSP2,TTC17,FSTL4,PSG6,LIFR,NRXN1,SIGLEC1,ARMC5,MASP1,FREM2,HSPA9,NCAM1,SLITRK4,PTGS2,QPCTL,AOC2,RORC,ICAM5,TNRC6B,UGT1A8,RND1,SLC26A7,FLRT3,SYT11,NDRG4,SV2A,MGA…
Covariates: DRB1*15:01/03	Cellular Movement, Immune Cell Trafficking	cell movement	Cell movement of lymphatic system cells	8.04e-30		-1.061	PDCD1LG2,AZU1,CCL8,ITGB2,COL1A1,CTLA4,CD274,TNFRSF10B,TYRO3,IL9,ECM1,LCK,CCL23,IL17A,LRP1,CCL2,MUC4,DEFA1,DEFB1,TNFRSF21,PTK2,NRAS,CXCL17,ACE2,IL4R,EVL,BID,TNFSF12,ST14,CAMP,SUMO3,LCP1,ADAM17,FYN,CCL14,CRK,TG,LAMA4,CSF2RB,NOTCH1,ZFP91,VIP,IL7,BRD4,PTGS2,IGBP1,RORC,IFNB1,HJV,CXCL9,LAYN,TGFB1,ATG5,CD200,NQO2,CCL20,TRAPPC4,IRF6,IFNGR1,SYK,CRLF2,ZAP70,EGFR,CD74,VEGFA,CLTC,SMPD1,INSR,RAP1GAP,ENG,MAP4K…
Covariates: DRB1*15:01/03	Cellular Movement, Hematological System Development and Function, Immune Cell Trafficking	migration	Migration of mononuclear leukocytes	1.24e-29		-1.349	PDCD1LG2,AZU1,CCL8,ITGB2,COL1A1,CTLA4,CD274,TNFRSF10B,TYRO3,ECM1,LCK,CCL23,IL17A,LRP1,CCL2,EFNB2,MUC4,DEFA1,DEFB1,TNFRSF21,PTK2,NRAS,CXCL17,ACE2,IL4R,EVL,BID,TNFSF12,ST14,CAMP,SUMO3,LCP1,ADAM17,FYN,CCL14,CRK,LAMA4,NOTCH1,PLAUR,VIP,IL7,BRD4,PTGS2,IGBP1,RORC,IFNB1,HJV,CXCL9,LAYN,TGFB1,CD200,CCL20,TRAPPC4,IFNGR1,QPCT,PAEP,FLT1,CRLF2,ZAP70,EGFR,CD74,VEGFA,CLTC,SMPD1,INSR,RAP1GAP,ENG,NBL1,MAP4K3,ABL1,…
Covariates: DRB1*15:01/03	Cellular Movement, Hematological System Development and Function, Immune Cell Trafficking	cell movement	Cell movement of lymphocytes	1.78e-29		-0.992	PDCD1LG2,AZU1,CCL8,ITGB2,COL1A1,CTLA4,CD274,TNFRSF10B,TYRO3,IL9,ECM1,LCK,CCL23,IL17A,LRP1,CCL2,MUC4,DEFA1,DEFB1,TNFRSF21,PTK2,NRAS,CXCL17,ACE2,IL4R,EVL,BID,TNFSF12,ST14,CAMP,SUMO3,LCP1,ADAM17,FYN,CCL14,CRK,TG,LAMA4,CSF2RB,NOTCH1,ZFP91,VIP,IL7,BRD4,PTGS2,IGBP1,RORC,IFNB1,HJV,CXCL9,LAYN,TGFB1,ATG5,CD200,NQO2,CCL20,TRAPPC4,IRF6,IFNGR1,CRLF2,ZAP70,EGFR,CD74,CLTC,SMPD1,INSR,RAP1GAP,ENG,MAP4K3,ABL1,BMP…
Covariates: DRB1*15:01/03	Cell-To-Cell Signaling and Interaction, Cellular Movement	recruitment	Recruitment of cells	2.09e-28		-1.32	GPC3,B4GALT6,CXCL9,TGFB1,SFRP1,CCL20,FGR,ITGB2,COL1A1,CD274,TNFRSF10B,TEK,IRF6,CD63,SYK,GRP,IL9,TPT1,FLT1,CCL23,IL17A,LRP1,RIPK2,VWF,BDNF,CCL2,PTX3,HBEGF,EFNB2,EGFR,CD74,CD14,VEGFA,CD55,ENG,PTK2,OLR1,SOD2,PRSS35,BCL6,NRAS,SOD3,GSN,NR3C1,SELPLG,ADCYAP1,GP1BA,HGF,CLEC7A,ENTPD1,HCK,OSM,TNFSF12,PGF,IL6R,ST14,IL15RA,CAMP,CD40,ADAM17,LY96,CD300LB,IL1R1,TREML2,CCL17,IL17RB,CXCL3,CSF2RB,IL33,ANGPT2,COCH,…
Covariates: DRB1*15:01/03	Cellular Movement, Hematological System Development and Function, Immune Cell Trafficking, Inflammatory Response	migration	Migration of phagocytes	9.6e-28		-0.714	CXCL9,S100A9,CCL8,PPM1D,TGFB1,CCL20,FGR,ITGB2,COL1A1,MAPKAPK2,IRF6,ARHGAP25,GRP,QPCT,PAEP,FLT1,IL17A,LRP1,CLEC4M,CCL2,PTX3,EGFR,ALCAM,CD74,DEFB1,FLNA,VEGFA,HSP90B1,ARHGAP1,FGA,ENG,NBL1,ABL1,BMPR2,BCL6,CXCL17,SELPLG,CD209,ADCYAP1,HGF,GJA1,CD207,IFNL1,SEMA4D,HCK,NRP2,PLXNC1,TNFSF9,CAMK2D,STAB1,CAMP,CD40,ADAM17,FYN,MET,DEFB104A,CCL17,CXCL3,CSF2RB,IL33,CD177,ICAM2,BST1,ANGPT2,CD5,PLAUR,AKT2,IL6ST,VIP…
Covariates: DRB1*15:01/03	Cellular Movement, Immune Cell Trafficking	migration	Migration of lymphatic system cells	7.76e-27		-1.497	CXCL9,PDCD1LG2,AZU1,CCL8,LAYN,TGFB1,CD200,CCL20,TRAPPC4,ITGB2,COL1A1,CTLA4,CD274,TNFRSF10B,IFNGR1,TYRO3,SYK,ECM1,LCK,CCL23,IL17A,LRP1,CRLF2,ZAP70,CCL2,EGFR,MUC4,DEFA1,CD74,DEFB1,VEGFA,CLTC,TNFRSF21,SMPD1,INSR,RAP1GAP,ENG,PTK2,MAP4K3,ABL1,BMPR2,NRAS,ACE2,NR3C1,SELPLG,CD209,IL4R,EVL,BID,HGF,NOTCH3,EFNB3,SEMA4D,OSM,TNFRSF14,TNFSF12,TNFSF9,STAB1,ST14,IL15RA,CAMP,CD40,SUMO3,LCP1,BSG,ADAM17,FYN,CCL14,C…
Covariates: DRB1*15:01/03	Cellular Movement, Hematological System Development and Function, Immune Cell Trafficking	migration	Lymphocyte migration	2.97e-26		-1.433	CXCL9,PDCD1LG2,AZU1,CCL8,LAYN,TGFB1,CD200,CCL20,TRAPPC4,ITGB2,COL1A1,CTLA4,CD274,TNFRSF10B,IFNGR1,TYRO3,ECM1,LCK,CCL23,IL17A,CRLF2,LRP1,ZAP70,CCL2,EGFR,MUC4,DEFA1,CD74,DEFB1,CLTC,TNFRSF21,SMPD1,INSR,RAP1GAP,ENG,PTK2,MAP4K3,ABL1,BMPR2,NRAS,ACE2,NR3C1,SELPLG,CD209,IL4R,EVL,BID,HGF,NOTCH3,EFNB3,SEMA4D,OSM,TNFRSF14,TNFSF12,TNFSF9,STAB1,ST14,IL15RA,CAMP,CD40,SUMO3,LCP1,BSG,ADAM17,FYN,CCL14,CANX,IL18BP…
Covariates: DRB1*15:01/03	Cancer, Endocrine System Disorders, Gastrointestinal Disease, Organismal Injury and Abnormalities	pancreatic cancer	Pancreatic cancer	3.53e-24		-1.852	UBE2J1,PDCD1LG2,VWA2,CCL8,LRFN2,MESD,COL1A1,TNFRSF10B,STX3,SEC61G,ADAM11,IL17A,PRKCB,LRP1,RIPK2,SLITRK3,ZNF180,HBEGF,ENTPD5,YWHAG,AMY2B,HSP90B1,PCDHGA12,HTRA2,NTN4,INSRR,PTK2,SEMA4B,ENAH,HBE1,XXYLT1,IGF1R,SOD2,NRAS,FABP1,ZNF382,DNM2,GSN,NRP1,SPINK1,KLK15,ADCYAP1,CHST6,ERBB3,TSPEAR,S100A11,GAD1,CD59,FCGR2A,MRRF,PTP4A2,EPHA3,TFPI2,MAGI2,RELL1,PEX14,SPON1,NPTN,COLQ,KLK4,NTRK3,BCAR3,CSF2RA,TG,RORB,CS…
Covariates: DRB1*15:01/03	Cellular Movement, Hematological System Development and Function, Immune Cell Trafficking	cellular infiltration	Cellular infiltration by granulocytes	3.62e-24		-1.943	S100A9,PPM1D,ATG5,NQO2,SFRP1,CCL20,SPHK1,ITGB2,CHFR,CD274,MAPKAPK2,IRF6,ARHGAP25,IFNGR1,IL9,IL17A,UNC5B,CRLF2,VWF,CCL2,PTX3,EGFR,CD14,CD55,GHRL,EPO,CXCL17,ETV5,ACE2,NR3C1,ADM,MMP8,BID,HGF,HCK,OSM,RSPO3,PGF,IL6R,ST14,STIM1,CAMP,HPGDS,ADAM17,IL1R1,MET,IL17RB,CXCL3,IL33,ANGPT2,MSR1,KNG1,AGT,MASP1,LTB4R,HIF1A,CTSB,PTGS2,CSF1,CAST,IL5,SERPINA1,RAB27A,CFD,TNFRSF18,ICAM1,REN
Covariates: DRB1*15:01/03	Cell-To-Cell Signaling and Interaction, Cellular Movement	recruitment	Recruitment of blood cells	4.25e-24		-1.54	GPC3,B4GALT6,CXCL9,TGFB1,SFRP1,CCL20,FGR,ITGB2,COL1A1,CD274,TNFRSF10B,IRF6,SYK,GRP,IL9,TPT1,FLT1,CCL23,IL17A,LRP1,RIPK2,VWF,BDNF,CCL2,PTX3,HBEGF,CD74,CD14,VEGFA,CD55,OLR1,SOD2,PRSS35,NRAS,GSN,NR3C1,SELPLG,ADCYAP1,GP1BA,CLEC7A,ENTPD1,HCK,OSM,TNFSF12,PGF,IL6R,ST14,IL15RA,CAMP,CD40,ADAM17,LY96,CD300LB,IL1R1,TREML2,CCL17,IL17RB,CXCL3,CSF2RB,IL33,ANGPT2,COCH,NOTCH1,TAX1BP1,AKT2,IL6ST,VIP,IL7,AGT,MPZ,L…
Covariates: DRB1*15:01/03	Cell Death and Survival, Organismal Injury and Abnormalities	cell death	Neuronal cell death	4.28e-24	Decreased	-2.26	CDH2,EFNA5,SPHK1,CD274,TNFRSF10B,DNAJB2,TYRO3,CRLF1,LRP1,ADAM12,MAPK9,CCL2,HBEGF,EFNB2,EFNB1,PCDHGA12,HTRA2,TNFRSF21,ARHGAP1,ALK,NOVA1,PTK2,IGF1R,SOD2,EPO,CHL1,NRP1,GRID2,ADCYAP1,BCL2L1,ERBB3,BID,L1CAM,AMIGO2,TMEM106B,CD59,MCL1,IL6R,CNTFR,ADAM17,VTI1A,FYN,NTRK3,AGAP3,STX1B,C9,NTRK2,VEGFB,XRCC4,NDUFV2,FGFR3,ITSN1,NTF3,RTN4R,VIP,MUSK,PTGS2,CSF1,CAST,VTI1B,PRKCG,CXCL9,TGFB1,ATG5,RBL2,GFRA2,NQO2,THPO…
Covariates: DRB1*15:01/03	Cell-mediated Immune Response, Cellular Movement, Hematological System Development and Function, Immune Cell Trafficking	migration	T cell migration	1.17e-23		-1.561	CXCL9,PDCD1LG2,AZU1,CCL8,TGFB1,CD200,CCL20,TRAPPC4,ITGB2,COL1A1,CTLA4,CD274,TNFRSF10B,IFNGR1,TYRO3,ECM1,LCK,CCL23,IL17A,LRP1,CRLF2,ZAP70,CCL2,MUC4,DEFA1,CD74,DEFB1,TNFRSF21,SMPD1,INSR,PTK2,MAP4K3,ABL1,BMPR2,ACE2,NR3C1,SELPLG,IL4R,BID,HGF,TNFRSF14,TNFSF9,STAB1,ST14,IL15RA,CAMP,CD40,SUMO3,LCP1,BSG,ADAM17,FYN,CCL14,CANX,IL18BP,CRK,CCL17,LAMA4,IL33,ANGPT2,NOTCH1,IL6ST,VIP,IL7,AGT,BRD4,CCL25,PTGS2,IL5…
Covariates: DRB1*15:01/03	Cell-To-Cell Signaling and Interaction, Cellular Movement, Hematological System Development and Function, Immune Cell Trafficking	recruitment	Recruitment of leukocytes	9.16e-23		-1.499	GPC3,B4GALT6,CXCL9,TGFB1,SFRP1,CCL20,FGR,ITGB2,COL1A1,CD274,TNFRSF10B,IRF6,SYK,GRP,IL9,TPT1,FLT1,CCL23,IL17A,LRP1,RIPK2,VWF,CCL2,PTX3,HBEGF,CD74,CD14,CD55,OLR1,SOD2,PRSS35,NRAS,GSN,NR3C1,SELPLG,ADCYAP1,GP1BA,CLEC7A,HCK,OSM,TNFSF12,PGF,IL6R,ST14,IL15RA,CAMP,CD40,ADAM17,LY96,CD300LB,IL1R1,TREML2,CCL17,IL17RB,CXCL3,CSF2RB,IL33,ANGPT2,COCH,NOTCH1,TAX1BP1,AKT2,IL6ST,VIP,IL7,AGT,MPZ,LTB4R,HIF1A,PTGS2,C…
Covariates: DRB1*15:01/03	Cell-To-Cell Signaling and Interaction, Cellular Movement	recruitment	Recruitment of myeloid cells	7.45e-22		-1.202	GPC3,B4GALT6,CXCL9,TGFB1,SFRP1,CCL20,FGR,ITGB2,COL1A1,CD274,IRF6,GRP,IL9,TPT1,FLT1,CCL23,IL17A,LRP1,RIPK2,VWF,CCL2,PTX3,HBEGF,CD74,CD14,CD55,OLR1,SOD2,PRSS35,NRAS,GSN,SELPLG,ADCYAP1,GP1BA,HCK,PGF,IL6R,ST14,IL15RA,CAMP,CD40,ADAM17,LY96,CD300LB,IL1R1,TREML2,IL17RB,CXCL3,CSF2RB,IL33,ANGPT2,COCH,NOTCH1,TAX1BP1,AKT2,IL6ST,VIP,IL7,AGT,MPZ,LTB4R,PTGS2,CSF1,KCNIP3,IL5,F3,ICAM1
Covariates: DRB1*15:01/03	Cell-mediated Immune Response, Cellular Movement, Hematological System Development and Function, Immune Cell Trafficking	cell movement	Cell movement of T lymphocytes	9.35e-22		-1.585	CXCL9,PDCD1LG2,AZU1,CCL8,TGFB1,CCL20,TRAPPC4,ITGB2,COL1A1,CTLA4,CD274,TNFRSF10B,IFNGR1,TYRO3,CCL23,IL17A,CRLF2,ZAP70,CCL2,MUC4,DEFA1,CD74,DEFB1,TNFRSF21,SMPD1,INSR,PTK2,MAP4K3,BMPR2,ACE2,NR3C1,SELPLG,IL4R,BID,HGF,TNFRSF14,TNFSF9,STAB1,ST14,IL15RA,CAMP,CD40,SUMO3,LCP1,BSG,ADAM17,FYN,CCL14,CANX,IL18BP,CCL17,LAMA4,IL33,ANGPT2,NOTCH1,IL6ST,VIP,IL7,AGT,BRD4,CCL25,PTGS2,IL5,RORC,ICAM1,IFNB1,REN,HJV
Covariates: DRB1*15:01/03	Cellular Movement, Hematological System Development and Function, Immune Cell Trafficking, Inflammatory Response	cellular infiltration	Infiltration by neutrophils	1.19e-21		-1.537	S100A9,PPM1D,ATG5,NQO2,SFRP1,CCL20,SPHK1,ITGB2,CHFR,CD274,IRF6,ARHGAP25,IFNGR1,IL17A,UNC5B,VWF,PTX3,EGFR,CD14,CD55,GHRL,CXCL17,ETV5,ACE2,NR3C1,ADM,MMP8,BID,HGF,OSM,RSPO3,PGF,IL6R,ST14,STIM1,CAMP,ADAM17,IL1R1,MET,CXCL3,IL33,ANGPT2,MSR1,AGT,MASP1,LTB4R,HIF1A,CTSB,PTGS2,CSF1,CAST,SERPINA1,RAB27A,CFD,TNFRSF18,ICAM1,REN
Covariates: DRB1*15:01/03	Cell-To-Cell Signaling and Interaction, Cellular Movement, Hematological System Development and Function, Immune Cell Trafficking, Inflammatory Response	recruitment	Recruitment of phagocytes	3.18e-21		-1.272	GPC3,B4GALT6,TGFB1,SFRP1,CCL20,FGR,ITGB2,COL1A1,CD274,IRF6,GRP,IL9,FLT1,CCL23,IL17A,LRP1,RIPK2,VWF,CCL2,PTX3,HBEGF,CD74,CD14,CD55,OLR1,SOD2,PRSS35,NRAS,GSN,SELPLG,ADCYAP1,GP1BA,HCK,OSM,PGF,IL6R,ST14,CAMP,CD40,ADAM17,LY96,CD300LB,IL1R1,TREML2,IL17RB,CXCL3,IL33,ANGPT2,COCH,NOTCH1,TAX1BP1,AKT2,IL6ST,VIP,IL7,AGT,MPZ,LTB4R,PTGS2,CSF1,KCNIP3,F3,ICAM1
Covariates: DRB1*15:01/03	Cellular Function and Maintenance	function	Function of blood cells	3.44e-20		-1.993	GPC3,IRF1,PDCD1LG2,PPM1D,TGFB1,IFNGR2,FCGR1A,FGR,ITGB2,CTLA4,CD274,IFNGR1,TYRO3,CD244,IL9,ECM1,CD84,FLT1,UNC5B,RIPK2,VWF,MAPK9,CCL2,IL18R1,EGFR,JAM2,CD74,CD14,FLNA,VEGFA,CD55,TNFRSF21,SMPD1,PVRIG,HAVCR2,BMPR2,ERAP1,BCL6,EPO,PLXNA1,GSN,CD209,CSPG4,IL4R,ADCYAP1,BCL2L1,HGF,CLEC7A,MPIG6B,GSK3B,ENTPD1,HCK,TNFRSF14,FCGR2A,MCL1,DOK2,IL12RB2,TNFSF9,IL15RA,CD40,OCIAD1,LCP1,LY96,FYN,EBI3,TRAF4,CSF2RB,IL33,…
Covariates: DRB1*15:01/03	Cell Death and Survival, Organismal Injury and Abnormalities	apoptosis	Apoptosis of neurons	4.13e-19	Decreased	-3.599	TGFB1,RBL2,NQO2,SPHK1,CD274,RPS6KA5,TYRO3,CRLF1,PNPLA2,CDKN2D,UNC5B,LRP1,NTF4,COL25A1,BDNF,MAPK9,CCL2,PARK7,VEGFA,GFRA1,PCDHGA12,HTRA2,TNFRSF21,ARHGAP1,INSR,NOVA1,GHRL,IGF1R,ABL1,SOD2,EPO,CHL1,NR3C1,NRP1,UBB,GRID2,ADCYAP1,STX8,BCL2L1,ERBB3,BID,P4HB,CLCF1,LINGO1,GSK3B,AMIGO2,OSM,CD59,MCL1,COL6A1,CNTFR,PRDX3,ADAM17,VTI1A,FYN,NTRK3,MET,NTRK2,VEGFB,XRCC4,FMR1,FGFR3,ITSN1,NTF3,AKT2,RTN4R,IL6ST,AGT,MUS…
Covariates: DRB1*15:01/03	Digestive System Development and Function, Hepatic System Development and Function, Organ Development	response	Response of liver	6.27e-19		1.629	CXCL9,GCKR,CCL8,TGFB1,ATG5,FCGR1A,GABBR1,CCL20,ITGB2,CTLA4,CD274,FCN2,TNFRSF10B,SCARA5,IFNGR1,FLT1,IL17A,RIPK2,PDE3A,BDNF,MAPK9,HSF1,CCL2,NTM,ENTPD5,EGFR,MPL,FBXL4,CD14,AMY2B,HSP90B1,CD55,SMPD1,INSR,LILRA4,FCGR2B,GHRL,HAVCR2,IGF1R,SOD2,BCL6,EPO,NRAS,SOD3,PPP3R1,NR3C1,IL4R,BCL2L1,BID,HGF,IFNL1,MAPKAPK3,FCGR2A,IFNLR1,IL6R,STAB1,EPHA2,CD40,IL1R1,GPT,MET,IL18BP,GSTP1,CSF2RA,CSF2RB,TANK,ANGPT2,C4B,NOT…
Covariates: DRB1*15:01/03	Cellular Movement, Hematological System Development and Function, Immune Cell Trafficking	migration	Migration of antigen presenting cells	9.97e-19		-1.92	CXCL9,CCL20,MAPKAPK2,IRF6,FLT1,LRP1,CLEC4M,CCL2,PTX3,ALCAM,CD74,DEFB1,FLNA,VEGFA,HSP90B1,FGA,ENG,ABL1,BMPR2,BCL6,CXCL17,CD209,HGF,GJA1,CD207,IFNL1,SEMA4D,HCK,NRP2,PLXNC1,TNFSF9,STAB1,CAMP,CD40,DEFB104A,CCL17,CSF2RB,IL33,ICAM2,CD5,AKT2,VIP,AGT,HIF1A,PTGS2,CSF1,ICAM1,NCR1
Covariates: DRB1*15:01/03	Cell-To-Cell Signaling and Interaction, Inflammatory Response	immune response	Immune response of leukocytes	1.37e-18		-0.922	PDCD1LG2,S100A9,TGFB1,ATG5,FCGR1A,CCL20,FGR,SPHK1,ITGB2,CTLA4,CD274,MAPKAPK2,TNFRSF10B,IFNGR1,SYK,PNP,CD244,IL9,IL17A,CCL2,PTX3,CD74,CD14,KLK3,FCGR2B,HAVCR2,ABL1,BCL6,EPO,PLXNA1,GSN,NR3C1,SELPLG,NCR2,ADCYAP1,BCL2L1,HGF,HCK,OSM,CD59,FCGR2A,PGLYRP1,IL6R,STIM1,CAMP,CD40,HPGDS,LY96,FYN,IL1RAP,TREML2,CSF2RB,IL33,PLAUR,MSR1,SIGLEC1,IL6ST,PTPRJ,VIP,IL7,BRD4,LTB4R,HIF1A,CSF1,F3,ICAM1,IFNB1,NCR1
Covariates: DRB1*15:01/03	Cancer, Organismal Injury and Abnormalities	connective or soft tissue tumor	Connective or soft tissue tumor	3.72e-18	Increased	2.095	SLC3A1,PDCD1LG2,VWA2,HEXB,ISOC1,MESD,NR3C2,SPHK1,STX3,CRELD1,ENTPD5,INSRR,SEMA4B,HBE1,ISLR2,SOD2,PRSS35,NRAS,WFDC5,FAM171A1,HAT1,PLBD2,GSN,NRP1,ERBB3,LINGO3,TMCC3,TSPEAR,MDM1,ARFGAP2,TWF1,SUSD3,DDC,PTP4A2,MAGI2,LRIT3,MANSC1,OLFM1,LRP11,OOSP2,WFDC10B,PSG6,LIFR,NRXN1,SIGLEC1,ARMC5,KNG1,FREM2,HSPA9,NCAM1,MGAT1,PTGS2,SIRPB2,RORC,ICAM5,TNRC6B,UGT1A8,ARHGAP25,CDKN2D,FLRT3,SYT11,CGA,CLTC,PRC1,WFDC1,TREM…
Covariates: DRB1*15:01/03	Cell Signaling	protein kinase cascade	Protein kinase cascade	6.5e-18	Increased	4.221	PEBP1,IRF1,CDH2,TGFB1,SHANK3,YWHAE,MAPKAPK2,THPO,CAPN3,SYK,IL9,ECM1,CD84,PRL,FRS2,FLT1,PRKCB,RIPK2,MAPK9,HSF1,CCL2,CAV3,EGFR,CD74,FLNA,VEGFA,RAF1,INSR,RNF41,GH1,EPHB2,FCGR2B,PTK2,GHRL,MAP4K3,IGF1R,ABL1,PROK1,NRAS,C1QTNF2,CSPG4,HGF,CLEC7A,GJA1,CLCF1,OSM,MYDGF,DOK2,IL15RA,ROR1,CDON,UBE2V1,DNAJC27,GRB2,BCAR3,MET,MUL1,IGFBP3,CRK,NTRK2,TRAF4,CSF2RA,CSF2RB,FGFR3,PLCB1,TANK,UBE2N,EDA2R,PTPRJ,AGT,BRD4,PD…
Covariates: DRB1*15:01/03	Cancer, Endocrine System Disorders, Organismal Injury and Abnormalities, Reproductive System Disease	gonadal tumor	Gonadal tumor	1.08e-17		1.739	SLC3A1,PDCD1LG2,TMEM9,HLA-DQA2,GDI2,FANCF,MAPKAPK2,TNFRSF10B,ECM1,LCK,IL17A,PRKCB,LRP1,TNFRSF11A,HBEGF,EFNB1,EPHB6,HSP90B1,PCDHGA12,HTRA2,INSRR,PTK2,HBE1,ARMC10,SERPINA7,IGF1R,BCL6,NRAS,FAM171A1,GSN,TFF2,NRP1,ERBB3,MSRB3,IFNLR1,EPHA3,TFPI2,MAGI2,DIRAS3,NTRK3,STX1B,CNTNAP5,TG,CSF2RB,FGFR3,TSG101,ITSN1,TENM3,GATD3,LIFR,NRXN1,SIGLEC1,KNG1,HSPA9,NCAM1,LTB4R,PTGS2,TFR2,PPM1D,TNRC6B,IGLL1,LRP8,PAK5,IRF…
Covariates: DRB1*15:01/03	Cellular Function and Maintenance	function	Function of leukocytes	3.88e-17		-1.68	IRF1,PDCD1LG2,PPM1D,TGFB1,IFNGR2,FCGR1A,FGR,ITGB2,CTLA4,CD274,IFNGR1,TYRO3,CD244,IL9,ECM1,CD84,FLT1,UNC5B,RIPK2,MAPK9,CCL2,IL18R1,EGFR,CD74,CD14,VEGFA,TNFRSF21,SMPD1,PVRIG,HAVCR2,BMPR2,ERAP1,BCL6,PLXNA1,GSN,CD209,CSPG4,IL4R,ADCYAP1,BCL2L1,HGF,CLEC7A,GSK3B,HCK,TNFRSF14,FCGR2A,MCL1,DOK2,IL12RB2,TNFSF9,IL15RA,CD40,LCP1,LY96,FYN,EBI3,TRAF4,CSF2RB,IL33,ICAM2,TANK,TAX1BP1,PLAUR,GPNMB,MSR1,IL7,MMP7,MPZ,…
Covariates: DRB1*15:01/03	Inflammatory Response	cell-mediated response	Cell-mediated response	1.68e-16		-1.905	IFNL1,IRF1,PDCD1LG2,CD59,TGFB1,FCGR1A,IL12RB2,TNFSF9,IL15RA,CD40,HPGDS,CTLA4,CD274,IFNGR1,CD244,IL9,IL1R1,ECM1,IL1RAP,EBI3,IL17A,RIPK2,IL18BP,CRK,CCL17,IL33,CCL2,HBEGF,CD74,NOTCH1,VEGFA,HSP90B1,TNFRSF21,NECTIN2,ALK,FCGR2B,IL7,BCL6,IL5,IL4R,ERBB3,TNFRSF18,ICAM1,IFNB1,CLEC7A,NCR1
Covariates: DRB1*15:01/03	Cancer, Hematological Disease, Immunological Disease, Organismal Injury and Abnormalities	mature B-cell neoplasm	Mature B-cell neoplasm	3.54e-16		1.982	IRF1,PDCD1LG2,COL1A1,FANCF,MAPKAPK2,STX3,LCK,IL17A,PRKCB,IL1RL2,CAV3,HSP90B1,PCDHGA12,TNFRSF21,LYSMD4,PTK2,ENAH,HBE1,SOD2,BCL6,NRAS,FAM171A1,HAT1,GSN,NRP1,DSC3,ERBB3,TSPEAR,GAD1,FCGR2A,DDC,IFNLR1,EPHA3,MAGI2,CNTFR,CA2,SPON1,CNTNAP5,CSF2RA,SMPDL3A,CSF2RB,MBD1,FGFR3,CEL,TSG101,LIFR,NRXN1,SMOC1,IL7,NCAM1,SIGLEC10,PTGS2,TFR2,TNFRSF18,CXCL9,PPM1D,RBL2,IGLL1,THPO,SYT11,BDNF,SUSD1,EGFR,MTX2,PDGFRA,AURKA…
Covariates: DRB1*15:01/03	Cell-To-Cell Signaling and Interaction, Cellular Movement	attraction	Attraction of cells	5.09e-16		-1.402	CXCL9,LRP2,AZU1,CCL8,TGFB1,CCL20,CAMP,BSG,GRP,IL1R1,IL17A,MET,LRP1,DEFB104A,CCL17,CXCL3,BDNF,CCL2,EFNB1,DEFA1,ANGPT2,VEGFA,GFRA1,NTF3,PTPRJ,ARTN,CCL25,NRP1,CSF1,IL5,IFNB1
Covariates: DRB1*15:01/03	Cell-To-Cell Signaling and Interaction, Cellular Movement, Hematological System Development and Function, Immune Cell Trafficking	recruitment	Recruitment of granulocytes	2.01e-15		-1.769	CXCL9,SFRP1,CCL20,FGR,ITGB2,CD274,IRF6,GRP,IL9,TPT1,IL17A,RIPK2,VWF,CCL2,PTX3,CD14,CD55,OLR1,SOD2,PRSS35,GSN,SELPLG,ADCYAP1,GP1BA,HCK,IL6R,IL15RA,CAMP,ADAM17,LY96,CD300LB,IL1R1,TREML2,IL17RB,CXCL3,CSF2RB,IL33,COCH,AKT2,VIP,IL7,AGT,LTB4R,PTGS2,CSF1,KCNIP3,IL5,ICAM1
Covariates: DRB1*15:01/03	Cellular Compromise, Inflammatory Response	degranulation	Degranulation of cells	2.57e-15		-1.501	PEBP1,S100A9,AZU1,TGFB1,FCGR1A,FGR,SPHK1,ITGB2,CTLA4,CD274,CD63,SYK,GRP,CD244,CD84,VWF,CCL2,DEFA1,FLNA,FCGR2B,HAVCR2,PPP3R1,IL4R,GP1BA,ENTPD1,HCK,FCGR2A,PTP4A2,STIM1,CAMP,FYN,TREML2,IL17RB,CXCL3,IL33,CD177,PLAUR,NCAM1,CHGA,LTB4R,PDPK1,NTS,KCNIP3,VTI1B,IL5,SERPINA1,RAB27A,NCR1
Covariates: DRB1*15:01/03	Cell-To-Cell Signaling and Interaction	binding	Binding of connective tissue cells	6.02e-15	Increased	3.022	CDH2,TGFB1,COL6A1,FGF4,CCN5,COL1A1,RNASE1,TLN2,RND1,HS6ST1,LRP1,IGFBP3,ADAM12,CDH11,TOR1AIP1,WNT3A,CCL2,EFNB2,ANGPT2,ITSN1,JAG1,VEGFA,CLTC,RAF1,PLAUR,ARHGAP1,PTK2,PTPRJ,AGT,DNM2,GSN,HIF1A,CSF1,ADM,EVL,ICAM1,HGF,L1CAM,NELL1
Covariates: DRB1*15:01/03	Cancer, Hematological Disease, Immunological Disease, Organismal Injury and Abnormalities	mature B cell malignant tumor	Mature B cell malignant tumor	2.63e-14		1.982	IRF1,PDCD1LG2,FANCF,MAPKAPK2,STX3,PRKCB,CAV3,HSP90B1,PCDHGA12,TNFRSF21,LYSMD4,PTK2,ENAH,HBE1,SOD2,BCL6,NRAS,FAM171A1,HAT1,GSN,DSC3,ERBB3,TSPEAR,GAD1,DDC,EPHA3,CNTFR,CA2,SPON1,CNTNAP5,CSF2RA,SMPDL3A,CSF2RB,MBD1,FGFR3,CEL,TSG101,LIFR,NRXN1,SMOC1,IL7,NCAM1,SIGLEC10,PTGS2,TFR2,TNFRSF18,PPM1D,RBL2,IGLL1,THPO,SYT11,BDNF,SUSD1,EGFR,MTX2,PDGFRA,AURKA,VEGFA,H6PD,PRC1,DIMT1,PPP3R1,STMN3,UBB,PDIA3,HGF,SF1,N…
Covariates: DRB1*15:01/03	Cell Signaling	MAPKKK cascade	MAPKKK cascade	3.7e-14	Increased	3.926	PEBP1,CDH2,OSM,MYDGF,TGFB1,DOK2,SHANK3,YWHAE,CDON,MAPKAPK2,THPO,SYK,DNAJC27,CD84,FRS2,FLT1,GRB2,BCAR3,MET,IGFBP3,NTRK2,HSF1,FGFR3,CAV3,EGFR,CD74,VEGFA,RAF1,INSR,RNF41,PTK2,GHRL,PTPRJ,AGT,IGF1R,PROK1,NRAS,PLVAP,NGFR,MAP2K4,C1QTNF2,CSPG4,REN,HGF,SHC1
Covariates: DRB1*15:01/03	Cancer, Organismal Injury and Abnormalities	malignant connective or soft tissue neoplasm	Malignant connective or soft tissue neoplasm	4.96e-14		1.86	SLC3A1,IRF1,PDCD1LG2,MESD,SPHK1,ECM1,LCK,PRKCB,LRP1,MAPK9,HSP90B1,PCDHGA12,INSRR,PTK2,SERPINA7,ISLR2,IGF1R,BCL6,NRAS,ZNF382,FAM171A1,HAT1,GSN,NRP1,ADCYAP1,DSC3,ERBB3,TSPEAR,S100A11,PTP4A2,EPHA3,SPON1,TPST1,COLQ,NTRK3,BCAR3,CNTNAP5,CSF2RA,TG,CSF2RB,FGFR3,CEL,TENM3,WFDC10B,NRXN1,SIGLEC1,KNG1,FREM2,NCAM1,SIGLEC10,TRABD,PTGS2,MMRN2,CSF1,IRF6,CDKN2D,UBQLN4,BDNF,KIRREL3,EGFR,PDGFRA,AFAP1L1,VEGFA,CLTC,G…
Covariates: DRB1*15:01/03	Cell-To-Cell Signaling and Interaction, Cellular Movement, Hematological System Development and Function, Immune Cell Trafficking	recruitment	Recruitment of mononuclear leukocytes	7.25e-14		-1.879	B4GALT6,CXCL9,HCK,OSM,TGFB1,TNFSF12,IL6R,CCL20,FGR,IL15RA,CAMP,CD40,ADAM17,IL1R1,CCL23,IL17A,LRP1,RIPK2,CCL17,CXCL3,IL33,CCL2,CD55,IL6ST,VIP,AGT,NRAS,NR3C1,PTGS2,SELPLG,CSF1,F3,ADCYAP1,ICAM1
Covariates: DRB1*15:01/03	Cellular Movement, Hematological System Development and Function, Immune Cell Trafficking	homing	Homing of mononuclear leukocytes	1.12e-13		-0.738	CXCL9,AZU1,TNFRSF14,CCL8,TGFB1,NQO2,CCL20,CAMP,CD40,CYTL1,SUMO3,LCP1,ADAM17,FYN,FLT1,CCL23,IL17A,PRKCB,CCL14,DEFB104A,CCL17,CXCL3,CCL2,EFNB1,DEFA1,ANGPT2,CD74,DEFB1,VEGFA,NPS,PLAUR,RAP1GAP,NBL1,CCN3,VIP,CCL25,CXCL17,NR3C1,SELPLG,IL5,IFNB1,SHC1
Covariates: DRB1*15:01/03	Developmental Disorder, Hereditary Disorder, Organismal Injury and Abnormalities	familial congenital malformation	Familial congenital malformation	1.2e-13		1.717	SLC3A1,EVA1C,HEXB,RBP7,MESD,NR3C2,COL1A1,STX3,CRELD1,IL17A,LRP1,PCSK7,TNFRSF11A,CAV3,RSPO2,CLMP,IGF1R,BCL6,NRAS,DNM2,GSN,NRP1,ADM,ERBB3,TSPEAR,GAD1,CRYGD,DDC,MAGI2,PEX14,CA2,LRIT3,COLQ,KLK4,NTRK3,OLFM1,FGFR3,ITSN1,TENM3,EDA2R,LIFR,NRXN1,SMOC1,IL7,MASP1,FREM2,HSPA9,MPZ,FGF17,BMP1,TPRKB,GPC3,RBL2,GABBR1,CA7,IRF6,RPS6KA5,COL25A1,WARS1,EGFR,RAB39B,MTX2,VEGFA,CLTC,GAS1,ENG,TMEM38B,TIMM21,UBB,DNAJB11,C…
Covariates: DRB1*15:01/03	Cell-To-Cell Signaling and Interaction, Cellular Movement	chemoattraction	Chemoattraction	1.29e-13		-1.182	CXCL9,LRP2,AZU1,CCL8,TGFB1,CCL20,CAMP,BSG,GRP,IL1R1,MET,LRP1,DEFB104A,CXCL3,BDNF,CCL2,EFNB1,DEFA1,ANGPT2,VEGFA,GFRA1,NTF3,PTPRJ,ARTN,CCL25,NRP1
Covariates: DRB1*15:01/03	Cell-To-Cell Signaling and Interaction, Cellular Movement, Hematological System Development and Function, Immune Cell Trafficking, Inflammatory Response	recruitment	Recruitment of neutrophils	1.68e-13	Decreased	-2.06	HCK,IL6R,SFRP1,CCL20,FGR,ITGB2,CAMP,CD274,IRF6,ADAM17,LY96,GRP,CD300LB,IL1R1,IL17A,RIPK2,VWF,TREML2,IL17RB,CXCL3,IL33,CCL2,PTX3,COCH,CD14,CD55,AKT2,OLR1,VIP,IL7,AGT,SOD2,PRSS35,GSN,PTGS2,SELPLG,CSF1,KCNIP3,ADCYAP1,GP1BA,ICAM1
Covariates: DRB1*15:01/03	Carbohydrate Metabolism	quantity	Quantity of carbohydrate	5.23e-13	Increased	2.63	SELENOS,GCKR,HEXB,GCA,TGFB1,FABP3,FGF4,SFRP1,ITGB2,POMGNT1,CD274,TEK,GRP,PNPLA2,INPP5E,IL17A,PRKCB,HS6ST1,LRP1,PPP1R3B,BDNF,HSF1,CCL2,MGAT4A,EGFR,PDGFRA,CD14,VEGFA,RAF1,H6PD,SMPD1,INSR,GH1,FCGR2B,CPT1B,PTK2,GHRL,SOD2,EPO,NRAS,FABP1,SOD3,DNM2,NR3C1,C1QTNF2,KCNJ11,ADM,ACACB,IL4R,ADCYAP1,CHST6,LRIG3,BID,HGF,L1CAM,STX1A,DNAJB9,CLCF1,GSK3B,OSM,STIM1,CAMP,CD40,GRB2,CHKB,IGFBP3,UCN3,CHST1,SOST,IL33,FMR1…
Covariates: DRB1*15:01/03	Cell-To-Cell Signaling and Interaction, Cellular Growth and Proliferation	induction	Induction of cells	6.27e-13		-0.497	OSM,TGFB1,CD40,CTLA4,CD274,IRF6,CD83,GRP,IL24,IL17A,TG,POMC,BDNF,IL33,IL18R1,NANOG,VEGFA,HSP90B1,MED1,VIP,IL7,BRD4,HIF1A,PTGS2,CSF1,IL5,IL4R,ADCYAP1,HGF
Covariates: DRB1*15:01/03	Cell-To-Cell Signaling and Interaction	PKB signaling	PKB signaling	1.25e-12	Increased	3.254	LRP2,LINGO1,GSK3B,SEMA4D,OSM,TGFB1,COL6A1,FGR,MAGI2,CD40,THPO,TEK,TYRO3,FYN,INPP5E,FLT1,UNC5B,MUL1,NTRK2,FGFR3,HBEGF,EGFR,ITSN1,PDGFRA,VEGFA,INSR,ENG,GH1,PTK2,AKT2,NRXN1,PTPRJ,AGT,IGF1R,PDPK1,NGFR,NTS,AGAP2,ERBB3,HGF,MAZ
Covariates: DRB1*15:01/03	Cell-To-Cell Signaling and Interaction, Cellular Movement, Hematological System Development and Function, Immune Cell Trafficking	recruitment	Recruitment of antigen presenting cells	4.73e-12		-1.344	GPC3,HCK,OSM,PGF,CCL20,FGR,ITGB2,COL1A1,CD40,CD274,FLT1,IL17A,CXCL3,IL33,CCL2,HBEGF,ANGPT2,COCH,CD74,NOTCH1,TAX1BP1,AKT2,VIP,AGT,NRAS,MPZ,LTB4R,CSF1,F3,ADCYAP1,ICAM1
Covariates: DRB1*15:01/03	Cell Death and Survival, Organismal Injury and Abnormalities	apoptosis	Apoptosis of breast cancer cell lines	7.06e-12		1.83	PEBP1,IRF1,POLH,TGFB1,ATG5,SFRP1,SPHK1,CD274,TNFRSF10B,IL24,RIPK2,MAPK9,EGFR,MUC4,VEGFA,PTK6,RAF1,SMPD1,PTK2,IGF1R,PMVK,ABL1,SOD2,BCL6,FBLN1,DNM2,NRP1,ADM,BCL2L1,ERBB3,BID,HGF,NOTCH3,GSK3B,SCGB3A1,THOC1,FHIT,MCL1,CCN5,EPHA2,DIRAS3,IGFBP3,IL17RB,NANOG,ANGPT2,BACH1,RGMA,EDA2R,AKT2,DLL1,HIF1A,PTGS2,NLRP1,MDM2,IFNB1,PLK1,CHEK1
Covariates: Race	Cancer, Organismal Injury and Abnormalities	extracranial solid tumor	Extracranial solid tumor	1.83e-96	Increased	2.484	EVA1C,PDCD1LG2,CCL8,ERBB4,ISOC1,MESD,NDE1,CD33,CRELD1,TXLNA,NPTN,NT5C2,SPOCK1,ENTPD5,PRKN,CEMIP2,CLMP,S100A7,SERPINA3,COL8A1,SULT1E1,CIAO2A,SOD2,FAM171A1,HAT1,LGALS8,PAK6,ADM,GSTA4,ERBB3,TMCC3,CCN1,NUDT9,ADM2,SLAMF8,MXRA8,PTP4A2,TPM4,ACY1,CA11,KLRG1,RFNG,FAIM,RAB5C,VTI1A,MANSC1,HNRNPAB,RMI1,EFNA2,S100A11,OLFM1,BST1,CCL7,NUP98,ERP29,MTPAP,ARMC5,MFAP2,MAVS,FREM2,SLITRK4,GZMA,PACSIN3,SIRPB2,MCFD2,AD…
Covariates: Race	Cancer, Organismal Injury and Abnormalities	malignant solid tumor	Malignant solid tumor	4.15e-94	Increased	2.254	EVA1C,PDCD1LG2,CCL8,ERBB4,ISOC1,MESD,NDE1,CD33,CRELD1,TXLNA,NPTN,NT5C2,SPOCK1,ENTPD5,PRKN,CEMIP2,CLMP,S100A7,SERPINA3,COL8A1,SULT1E1,SOD2,FAM171A1,HAT1,LGALS8,PAK6,ADM,GSTA4,ERBB3,TMCC3,CCN1,NUDT9,ADM2,SLAMF8,MXRA8,PTP4A2,TPM4,ACY1,CA11,KLRG1,RFNG,FAIM,RAB5C,VTI1A,MANSC1,HNRNPAB,RMI1,EFNA2,S100A11,OLFM1,BST1,CCL7,NUP98,ERP29,MTPAP,ARMC5,MFAP2,MAVS,FREM2,SLITRK4,GZMA,PACSIN3,SIRPB2,MCFD2,ADAMTSL1,…
Covariates: Race	Cellular Movement	migration	Migration of blood cells	1.58e-73		-1.625	PDCD1LG2,AGER,CCL18,HSPA1A/HSPA1B,CCL8,ICOS,CCN2,TNFRSF9,CXCL11,LILRB4,NPPB,INHBA,IL9,ECM1,HMGB1,CD300A,LCK,PRKCB,RIPK2,LAG3,SPP1,EFNB1,TNFSF11,CFHR1,TNFRSF21,S100A7,SERPINA3,SULT1E1,CD200R1,BECN1,SOD2,PRTN3,GSN,NRP1,ADM,ADCYAP1,CD34,BID,SERPINB1,SLAMF1,CCN1,MMP9,SLAMF8,LEPR,CD177,PRSS3,EGLN1,IRF4,BST1,CCL7,IL11RA,VIP,IL7,MAVS,PARP1,CXCL13,PTGS2,CSF1,NAAA,LEP,TNFRSF18,RNASE2,GPC3,B4GALT6,CXCL9,CD…
Covariates: Race	Cellular Movement, Immune Cell Trafficking	migration	Leukocyte migration	1.67e-72		-1.671	PDCD1LG2,AGER,CCL18,HSPA1A/HSPA1B,CCL8,ICOS,CCN2,TNFRSF9,CXCL11,LILRB4,NPPB,INHBA,IL9,ECM1,HMGB1,CD300A,LCK,PRKCB,RIPK2,LAG3,SPP1,EFNB1,TNFSF11,CFHR1,TNFRSF21,S100A7,SERPINA3,SULT1E1,CD200R1,BECN1,SOD2,PRTN3,GSN,NRP1,ADM,ADCYAP1,CD34,BID,SERPINB1,SLAMF1,CCN1,MMP9,SLAMF8,LEPR,CD177,PRSS3,EGLN1,IRF4,BST1,CCL7,IL11RA,VIP,IL7,MAVS,PARP1,CXCL13,PTGS2,CSF1,NAAA,LEP,TNFRSF18,RNASE2,GPC3,B4GALT6,CXCL9,CD…
Covariates: Race	Cellular Movement, Hematological System Development and Function, Immune Cell Trafficking	cell movement	Cell movement of leukocytes	2.81e-71		-1.546	PDCD1LG2,AGER,CCL18,CCL8,ICOS,CCN2,TNFRSF9,CXCL11,LILRB4,NPPB,INHBA,IL9,ECM1,HMGB1,CD300A,LCK,PRKCB,RIPK2,LAG3,SPP1,EFNB1,TNFSF11,CFHR1,TNFRSF21,S100A7,SERPINA3,SULT1E1,CD200R1,BECN1,SOD2,PRTN3,GSN,NRP1,ADM,ADCYAP1,BID,SERPINB1,SLAMF1,CCN1,MMP9,SLAMF8,CD177,PRSS3,EGLN1,IRF4,BST1,CCL7,IL11RA,VIP,IL7,MAVS,PARP1,CXCL13,PTGS2,CSF1,NAAA,LEP,TNFRSF18,RNASE2,CXCL9,CDC42,LAYN,PPM1D,CD48,EDN3,IRF6,ARHGAP2…
Covariates: Race	Cell-To-Cell Signaling and Interaction	activation	Activation of cells	1.75e-60		-1.059	IRF1,PDCD1LG2,AGER,CCL18,HSPA1A/HSPA1B,CCL8,ERBB4,ICOS,LILRB1,CCN2,TNFRSF9,TWSG1,TNFRSF10B,LILRB4,CD33,NPPB,INHBA,IL9,BCL10,HMGB1,TXLNA,CD300A,LCK,PRKCB,RIPK2,TNFRSF11A,LAG3,SPP1,EPHB6,TNFSF11,TNFRSF21,NECTIN2,S100A7,NRG1,CD200R1,TNFRSF17,PRTN3,DNM2,GSN,ADCYAP1,IFI16,BID,TPO,SLAMF1,CCN1,TMEM106B,MMP9,MAGI2,LEPR,RFNG,HLA-DMA,ICAM3,IRF4,FGFR3,CCL7,DTX1,AIP,CCK,IGF2R,VIP,IL7,MAVS,PARP1,CTSH,GZMA,PTG…
Covariates: Race	Cellular Movement	cell movement	Cell movement of myeloid cells	4.23e-59		-1.141	AGER,CCL8,ICOS,CCN2,TNFRSF9,CXCL11,NPPB,INHBA,IL9,HMGB1,CD300A,PRKCB,SPP1,EFNB1,TNFSF11,CFHR1,TNFRSF21,S100A7,SERPINA3,SULT1E1,BECN1,SOD2,PRTN3,GSN,NRP1,ADM,ADCYAP1,BID,SERPINB1,SLAMF1,CCN1,MMP9,SLAMF8,CD177,PRSS3,EGLN1,IRF4,BST1,CCL7,VIP,MAVS,PARP1,PTGS2,CSF1,NAAA,LEP,TNFRSF18,CXCL9,CDC42,PPM1D,CD48,EDN3,IRF6,ARHGAP25,IL23A,SAA1,CXCL1,PILRA,EGFR,JAML,CXCL10,VEGFA,ENG,HAVCR1,CXCL8,SOD3,TGFBR2,TAF…
Covariates: Race	Cellular Movement, Hematological System Development and Function, Immune Cell Trafficking, Inflammatory Response	cell movement	Cell movement of phagocytes	3.68e-58		-1.145	AGER,CCL8,CCN2,TNFRSF9,CXCL11,NPPB,INHBA,IL9,HMGB1,CD300A,PRKCB,SPP1,EFNB1,TNFSF11,CFHR1,TNFRSF21,S100A7,SERPINA3,SULT1E1,BECN1,SOD2,PRTN3,GSN,NRP1,ADM,ADCYAP1,BID,SERPINB1,SLAMF1,CCN1,MMP9,SLAMF8,CD177,EGLN1,IRF4,BST1,CCL7,IL11RA,VIP,MAVS,PARP1,CXCL13,PTGS2,CSF1,NAAA,LEP,TNFRSF18,RNASE2,CXCL9,CDC42,PPM1D,EDN3,IRF6,ARHGAP25,IL23A,SAA1,CXCL1,PILRA,EGFR,JAML,CXCL10,VEGFA,ENG,HAVCR1,CXCL8,SOD3,TGFBR…
Covariates: Race	Cell-To-Cell Signaling and Interaction, Hematological System Development and Function	activation	Activation of blood cells	2.3e-53		-1.291	IRF1,PDCD1LG2,AGER,HSPA1A/HSPA1B,CCL8,ICOS,LILRB1,TNFRSF9,TWSG1,TNFRSF10B,LILRB4,CD33,INHBA,IL9,BCL10,HMGB1,TXLNA,CD300A,LCK,PRKCB,RIPK2,LAG3,SPP1,EPHB6,TNFSF11,TNFRSF21,NECTIN2,S100A7,NRG1,CD200R1,TNFRSF17,PRTN3,GSN,ADCYAP1,BID,TPO,SLAMF1,TMEM106B,MMP9,RFNG,HLA-DMA,ICAM3,IRF4,CCL7,DTX1,AIP,IGF2R,VIP,IL7,MAVS,PARP1,CTSH,GZMA,PTGS2,CSF1,LEP,TNFRSF18,RNASE2,CXCL9,PPM1D,CD48,THPO,IRF6,IL23A,SAA1,CXC…
Covariates: Race	Cell-To-Cell Signaling and Interaction, Hematological System Development and Function, Immune Cell Trafficking, Inflammatory Response	activation	Activation of leukocytes	1.57e-51		-1.379	IRF1,PDCD1LG2,AGER,HSPA1A/HSPA1B,CCL8,ICOS,LILRB1,TNFRSF9,TWSG1,TNFRSF10B,LILRB4,CD33,INHBA,IL9,BCL10,HMGB1,TXLNA,CD300A,LCK,PRKCB,RIPK2,LAG3,SPP1,EPHB6,TNFSF11,TNFRSF21,NECTIN2,S100A7,NRG1,CD200R1,TNFRSF17,PRTN3,ADCYAP1,BID,TPO,SLAMF1,TMEM106B,MMP9,RFNG,HLA-DMA,ICAM3,IRF4,CCL7,DTX1,AIP,IGF2R,VIP,IL7,MAVS,PARP1,CTSH,GZMA,PTGS2,CSF1,LEP,TNFRSF18,RNASE2,CXCL9,PPM1D,CD48,IRF6,IL23A,SAA1,CXCL1,CD79A,…
Covariates: Race	Inflammatory Response	inflammatory response	Inflammatory response	5.37e-50		-1.323	AGER,CCL18,CCL8,TNFRSF9,CXCL11,LILRB4,NPPB,INHBA,IL9,ECM1,HMGB1,CD300A,PRKCB,IL1RL2,RIPK2,TNFRSF11A,SPP1,EFNB1,TNFSF11,S100A7,SERPINA3,NRG1,PRTN3,GSN,ADM,BID,SERPINB1,SLAMF1,TMEM106B,MMP9,SLAMF8,KLRG1,BST1,CCL7,VIP,IL7,MAVS,PARP1,CXCL13,PTGS2,CSF1,LEP,RNASE2,CXCL9,CDC42,PPM1D,MUC1,EDN3,IRF6,ARHGAP25,IL23A,SAA1,CXCL1,ESR1,EGFR,JAML,PARK7,CXCL10,VEGFA,IL22RA1,ENG,HAVCR1,HAVCR2,CXCL8,TMED2,SOD3,TGFB…
Covariates: Race	Cancer, Organismal Injury and Abnormalities	genitourinary tumor	Genitourinary tumor	4.13e-48	Increased	2.298	EVA1C,PDCD1LG2,ERBB4,ISOC1,MESD,NDE1,CD33,CRELD1,NPTN,NT5C2,SPOCK1,ENTPD5,PRKN,CEMIP2,S100A7,SERPINA3,COL8A1,SULT1E1,SOD2,FAM171A1,HAT1,LGALS8,PAK6,ADM,ERBB3,CCN1,SLAMF8,MXRA8,PTP4A2,TPM4,ACY1,KLRG1,FAIM,RAB5C,VTI1A,RMI1,S100A11,OLFM1,BST1,CCL7,NUP98,MTPAP,MFAP2,MAVS,FREM2,SLITRK4,GZMA,ADAMTSL1,RNASE2,TAFA5,LAYN,ADA2,ST8SIA6,TAFA1,ARHGAP25,BRSK2,NDRG4,GPR135,PILRA,BTN2A1,JAML,PARK7,SV2A,UBE2V1,NS…
Covariates: Race	Cell-To-Cell Signaling and Interaction	interaction	Interaction of blood cells	1.07e-47		-1.689	AGER,ICOS,FCGR1A,CEACAM1,FGR,TNFRSF9,CXCL11,HMGB1,CD84,LCK,POMC,SPP1,UMOD,EFNB1,ALCAM,TNFSF11,CFHR1,PPBP,CADM1,CD200R1,TNFRSF11B,PRTN3,LGALS8,NRP1,IL10,CD34,PECAM1,C1GALT1C1,L1CAM,CTSZ,JUN,MBL2,ENTPD1,IL15,CCN1,IFNG,SOCS3,TNFSF12,IL6R,KLRG1,RFNG,NOTCH2,ADAM17,FYN,MRC1,CD209,PTPN11,CD177,HLA-DMA,ITGB1,ICAM3,ULBP3,BCAM,CCL7,NEU1,LTA,S100A9,PLAUR,TNFRSF8,EPHA4,IL7,CXCL13,CSK,PTGS2,ARHGEF1,CSF1,AXL,C…
Covariates: Race	Cell-To-Cell Signaling and Interaction	binding	Binding of blood cells	1.75e-47		-1.63	AGER,ICOS,FCGR1A,CEACAM1,FGR,TNFRSF9,CXCL11,HMGB1,CD84,LCK,POMC,SPP1,UMOD,EFNB1,ALCAM,TNFSF11,CFHR1,PPBP,CADM1,CD200R1,TNFRSF11B,PRTN3,LGALS8,NRP1,IL10,CD34,PECAM1,C1GALT1C1,L1CAM,CTSZ,JUN,MBL2,ENTPD1,IL15,CCN1,IFNG,SOCS3,TNFSF12,IL6R,KLRG1,RFNG,NOTCH2,ADAM17,FYN,MRC1,CD209,PTPN11,CD177,HLA-DMA,ITGB1,ICAM3,ULBP3,BCAM,CCL7,NEU1,LTA,S100A9,PLAUR,TNFRSF8,EPHA4,IL7,CXCL13,CSK,PTGS2,ARHGEF1,CSF1,AXL,C…
Covariates: Race	Cancer, Gastrointestinal Disease, Organismal Injury and Abnormalities	gastrointestinal tract cancer	Gastrointestinal tract cancer	2.52e-47	Increased	2.372	EVA1C,PDCD1LG2,CCL8,ERBB4,MESD,NDE1,CD33,CRELD1,TXLNA,NPTN,NT5C2,SPOCK1,ENTPD5,PRKN,CEMIP2,CLMP,S100A7,SERPINA3,COL8A1,SULT1E1,SOD2,FAM171A1,LGALS8,PAK6,GSTA4,ERBB3,TMCC3,CCN1,NUDT9,ADM2,MXRA8,TPM4,ACY1,CA11,KLRG1,FAIM,MANSC1,RMI1,S100A11,OLFM1,BST1,NUP98,MTPAP,ARMC5,MAVS,FREM2,SLITRK4,PACSIN3,SIRPB2,ADAMTSL1,RNASE2,TAFA5,LAYN,ELK1,ADA2,CSNK1D,BRSK2,NDRG4,EFNA3,GPR135,PILRA,BTN2A1,RBM22,JAML,SV2A…
Covariates: Race	Cellular Movement, Hematological System Development and Function, Immune Cell Trafficking	cell movement	Cell movement of mononuclear leukocytes	1.11e-45	Decreased	-2.974	PDCD1LG2,AGER,CCL18,CCL8,IL12A,ICOS,TNFRSF4,CEACAM1,CCN2,TNFRSF9,CYTL1,IFNAR1,CD274,NOG,CXCL11,LILRB4,TYRO3,NPPB,INHBA,IL9,ECM1,HMGB1,CD300A,LCK,CCL23,PRKCB,LAG3,SPP1,LTB,EFNB2,EFNB1,TNFSF11,APOD,TNFRSF1B,TNFRSF21,NPS,TIAM1,S100A7,SERPINA3,CD200R1,PCSK9,ACE2,IL10,CSF3,BID,PECAM1,JUN,IL15,CCN1,IFNG,MMP9,SOCS3,SLAMF8,TNFSF12,IL6R,ST14,S100A4,SUMO3,ADAM17,FYN,CD209,ITGB1,CCL14,IRF4,CRK,LAMA4,CCL7,NO…
Covariates: Race	Cell-To-Cell Signaling and Interaction, Hematological System Development and Function	interaction	Interaction of leukocytes	2.18e-45	Decreased	-2.234	AGER,ICOS,FCGR1A,CEACAM1,FGR,TNFRSF9,CXCL11,HMGB1,LCK,POMC,SPP1,UMOD,ALCAM,TNFSF11,CFHR1,PPBP,CADM1,CD200R1,TNFRSF11B,PRTN3,LGALS8,NRP1,IL10,CD34,PECAM1,L1CAM,CTSZ,JUN,MBL2,ENTPD1,IL15,CCN1,IFNG,SOCS3,TNFSF12,IL6R,KLRG1,RFNG,NOTCH2,ADAM17,FYN,MRC1,CD209,CD177,HLA-DMA,ITGB1,ICAM3,ULBP3,CCL7,NEU1,LTA,S100A9,PLAUR,TNFRSF8,IL7,CXCL13,CSK,PTGS2,ARHGEF1,CSF1,AXL,CXCL9,CDC42,LAYN,TGFB1,CD48,PLG,IFNGR1,S…
Covariates: Race	Cell-To-Cell Signaling and Interaction, Hematological System Development and Function	binding	Binding of leukocytes	3.51e-45	Decreased	-2.23	AGER,ICOS,FCGR1A,CEACAM1,FGR,TNFRSF9,CXCL11,HMGB1,LCK,POMC,SPP1,UMOD,ALCAM,TNFSF11,CFHR1,PPBP,CADM1,CD200R1,TNFRSF11B,PRTN3,LGALS8,NRP1,IL10,CD34,PECAM1,L1CAM,CTSZ,JUN,MBL2,ENTPD1,IL15,CCN1,IFNG,SOCS3,TNFSF12,IL6R,KLRG1,RFNG,NOTCH2,ADAM17,FYN,MRC1,CD209,CD177,HLA-DMA,ITGB1,ICAM3,ULBP3,CCL7,NEU1,LTA,S100A9,PLAUR,TNFRSF8,IL7,CXCL13,CSK,PTGS2,ARHGEF1,CSF1,AXL,CXCL9,CDC42,LAYN,TGFB1,CD48,PLG,IFNGR1,T…
Covariates: Race	Cellular Development, Cellular Growth and Proliferation, Nervous System Development and Function, Organismal Development, Tissue Development	development	Development of neural cells	7.26e-44	Increased	3.322	AGER,ERBB4,CSNK2A2,CCN2,ROBO3,STX3,INHBA,HMGB1,NPTN,ST8SIA2,RPS6KB1,SPOCK1,PRKN,EFNB1,YWHAG,HTRA2,TNFRSF21,ARHGEF25,NRG1,BOC,ENAH,BECN1,IGF1R,SOD2,PAK6,DNM2,NRP1,APLP2,ADCYAP1,SCARF1,ERBB3,CCN1,TMEM106B,SULF2,EPHA3,MAGI2,PEX14,NTRK3,EFNA2,FGFR3,ADAM22,TMEM108,ITSN1,TENM3,CCK,FSTL4,IL11RA,UNC5A,RTN4R,NRXN1,VIP,UNC5C,UBE3A,NCAM1,SLITRK4,PTGS2,CSF1,LEP,B4GALT6,LRRTM2,CDC42,LRTM2,EDN3,LRP8,ELK1,BRSK2…
Covariates: Race	Cell-To-Cell Signaling and Interaction	interaction	Interaction of tumor cell lines	1.07e-43		-1.564	ICOS,FGF19,CEACAM1,FOXM1,KLK3,CCN2,DSG2,CD274,ZYX,SERPINA5,BCL10,HMGB1,LCK,HS6ST1,ST6GAL1,ADAM12,GRIA4,POMC,SPP1,ENTPD5,CEMIP2,EFNB1,ALCAM,EPHB6,TNFSF11,NECTIN2,TIAM1,NRG1,IGF1R,PCSK9,LGALS8,SFRP4,ACE2,NRP1,ERBB3,PECAM1,L1CAM,CTSZ,JUN,CCN1,IFNG,IL6R,ST14,CNTFR,EPHA2,ADAM17,FYN,FBLN5,CD209,PTPN11,CD177,ITGB1,IGFBP3,VSNL1,CRK,YBX1,CDH11,NEU1,NOTCH1,ERP29,HAPLN4,PLAUR,TNFRSF8,CCN3,PARP1,NCAM1,MMP19,…
Covariates: Race	Cell-To-Cell Signaling and Interaction	binding	Binding of tumor cell lines	1.7e-43		-1.26	ICOS,FGF19,CEACAM1,FOXM1,KLK3,CCN2,DSG2,CD274,ZYX,SERPINA5,BCL10,HMGB1,LCK,HS6ST1,ST6GAL1,ADAM12,GRIA4,POMC,SPP1,ENTPD5,CEMIP2,EFNB1,ALCAM,EPHB6,TNFSF11,NECTIN2,TIAM1,NRG1,IGF1R,PCSK9,LGALS8,SFRP4,ACE2,NRP1,ERBB3,PECAM1,L1CAM,CTSZ,JUN,CCN1,IFNG,IL6R,CNTFR,EPHA2,ADAM17,FYN,FBLN5,CD209,PTPN11,CD177,ITGB1,IGFBP3,VSNL1,CRK,YBX1,NEU1,NOTCH1,ERP29,HAPLN4,PLAUR,TNFRSF8,CCN3,NCAM1,PARP1,MMP19,CXCL13,MGAT…
Covariates: Race	Cellular Development, Cellular Growth and Proliferation, Nervous System Development and Function, Organismal Development, Tissue Development	development	Development of neurons	1.92e-42	Increased	3.656	AGER,ERBB4,CSNK2A2,CCN2,ROBO3,STX3,INHBA,HMGB1,NPTN,ST8SIA2,RPS6KB1,SPOCK1,PRKN,EFNB1,YWHAG,HTRA2,TNFRSF21,ARHGEF25,NRG1,BOC,ENAH,BECN1,IGF1R,SOD2,PAK6,DNM2,NRP1,APLP2,ADCYAP1,SCARF1,ERBB3,CCN1,TMEM106B,SULF2,EPHA3,MAGI2,PEX14,NTRK3,EFNA2,FGFR3,ADAM22,TMEM108,ITSN1,TENM3,CCK,FSTL4,IL11RA,UNC5A,RTN4R,NRXN1,VIP,UNC5C,UBE3A,NCAM1,SLITRK4,PTGS2,CSF1,LEP,B4GALT6,LRRTM2,CDC42,LRTM2,EDN3,LRP8,ELK1,BRSK2…
Covariates: Race	Cancer, Gastrointestinal Disease, Organismal Injury and Abnormalities	intestinal cancer	Intestinal cancer	1.05e-39	Increased	2.909	EVA1C,PDCD1LG2,CCL8,ERBB4,MESD,NDE1,CRELD1,TXLNA,NPTN,NT5C2,SPOCK1,ENTPD5,PRKN,CEMIP2,CLMP,S100A7,SERPINA3,COL8A1,SULT1E1,SOD2,FAM171A1,LGALS8,PAK6,GSTA4,ERBB3,TMCC3,CCN1,ADM2,MXRA8,ACY1,CA11,KLRG1,FAIM,MANSC1,RMI1,S100A11,OLFM1,BST1,NUP98,MTPAP,ARMC5,MAVS,FREM2,SLITRK4,PACSIN3,SIRPB2,ADAMTSL1,TAFA5,LAYN,ELK1,ADA2,CSNK1D,BRSK2,NDRG4,EFNA3,GPR135,PILRA,BTN2A1,RBM22,SV2A,UBE2V1,CACYBP,C1QC,TREML4,P…
Covariates: Race	Cancer, Gastrointestinal Disease, Organismal Injury and Abnormalities	malignant neoplasm of large intestine	Malignant neoplasm of large intestine	2.23e-39	Increased	2.907	EVA1C,PDCD1LG2,CCL8,ERBB4,MESD,NDE1,CRELD1,TXLNA,NPTN,NT5C2,SPOCK1,ENTPD5,PRKN,CEMIP2,CLMP,S100A7,SERPINA3,COL8A1,SULT1E1,SOD2,FAM171A1,LGALS8,PAK6,GSTA4,ERBB3,TMCC3,CCN1,ADM2,MXRA8,ACY1,CA11,KLRG1,FAIM,MANSC1,RMI1,S100A11,OLFM1,BST1,NUP98,MTPAP,ARMC5,MAVS,FREM2,SLITRK4,PACSIN3,SIRPB2,ADAMTSL1,TAFA5,LAYN,ELK1,ADA2,CSNK1D,BRSK2,NDRG4,PILRA,EFNA3,GPR135,BTN2A1,RBM22,SV2A,UBE2V1,CACYBP,C1QC,TREML4,P…
Covariates: Race	Cellular Movement, Hematological System Development and Function, Immune Cell Trafficking	migration	Migration of mononuclear leukocytes	6.76e-39	Decreased	-3.382	PDCD1LG2,AGER,CCL18,CCL8,IL12A,ICOS,TNFRSF4,CEACAM1,CCN2,TNFRSF9,IFNAR1,CD274,CXCL11,LILRB4,TYRO3,ECM1,HMGB1,CD300A,LCK,CCL23,LAG3,SPP1,LTB,EFNB2,APOD,TNFRSF1B,TNFRSF21,S100A7,CD200R1,PCSK9,ACE2,IL10,CSF3,BID,PECAM1,JUN,IL15,IFNG,MMP9,SOCS3,TNFSF12,ST14,S100A4,SUMO3,ADAM17,FYN,CD209,ITGB1,CCL14,IRF4,CRK,LAMA4,CCL7,NOTCH1,LTA,PLAUR,TNFRSF8,IL11RA,VIP,IL7,CXCL13,PTGS2,ARHGEF1,LEP,AXL,CXCL9,CDC42,LA…
Covariates: Race	Cell-To-Cell Signaling and Interaction	adhesion	Adhesion of blood cells	8.74e-39		-1.799	AGER,ICOS,FCGR1A,CEACAM1,FGR,TNFRSF9,CXCL11,HMGB1,LCK,SPP1,UMOD,EFNB1,ALCAM,TNFSF11,CFHR1,PPBP,CADM1,CD200R1,TNFRSF11B,PRTN3,LGALS8,NRP1,IL10,CD34,PECAM1,L1CAM,CTSZ,ENTPD1,IL15,CCN1,IFNG,SOCS3,TNFSF12,IL6R,KLRG1,ADAM17,FYN,MRC1,CD209,CD177,ITGB1,ICAM3,BCAM,CCL7,NEU1,LTA,S100A9,PLAUR,TNFRSF8,EPHA4,IL7,CXCL13,CSK,PTGS2,ARHGEF1,CSF1,AXL,CXCL9,CDC42,LAYN,TGFB1,CD48,PLG,LRP8,SAA1,TNR,SYK,ADAMTS13,FLT1…
Covariates: Race	Cell-To-Cell Signaling and Interaction, Hematological System Development and Function, Immune Cell Trafficking	adhesion	Adhesion of immune cells	3.87e-38		-1.921	AGER,ICOS,FCGR1A,CEACAM1,FGR,TNFRSF9,CXCL11,HMGB1,LCK,SPP1,UMOD,ALCAM,TNFSF11,CFHR1,PPBP,CADM1,CD200R1,TNFRSF11B,PRTN3,LGALS8,NRP1,IL10,CD34,PECAM1,L1CAM,CTSZ,ENTPD1,IL15,CCN1,IFNG,SOCS3,TNFSF12,IL6R,KLRG1,ADAM17,FYN,MRC1,CD209,CD177,ITGB1,ICAM3,CCL7,NEU1,LTA,S100A9,PLAUR,TNFRSF8,IL7,CXCL13,CSK,PTGS2,ARHGEF1,CSF1,AXL,CXCL9,CDC42,LAYN,TGFB1,CD48,PLG,TNR,SYK,ADAMTS13,FLT1,CXCL1,PILRA,F2,ADAM9,CCL5,…
Covariates: Race	Cellular Movement, Hematological System Development and Function, Immune Cell Trafficking, Inflammatory Response	chemotaxis	Chemotaxis of leukocytes	1.49e-37		-1.738	AGER,CCL18,CCL8,IL12A,FGR,CYTL1,CXCL11,NPPB,INHBA,HMGB1,CCL23,PRKCB,SPP1,EFNB1,TNFSF11,NPS,TIAM1,S100A7,SERPINA3,CAMK1D,PPBP,PRTN3,GSN,IL10,CSF3,SERPINB1,SLAMF1,IL15,IFNG,MMP9,SOCS3,SLAMF8,CSF2RA,IL6R,STIM1,DPEP1,S100A4,SUMO3,MSTN,ADAM17,FYN,PTPN11,CCL14,TREML2,BST1,CCL7,S100A9,PLAUR,CCN3,PTPRJ,VIP,CXCL13,CSF1,AXL,RNASE2,CXCL9,CDC42,TGFB1,TPSAB1/TPSB2,EDN3,PLG,ARHGAP25,IL23A,SAA1,SYK,FLT1,CXCL1,I…
Covariates: Race	Cellular Movement, Hematological System Development and Function, Immune Cell Trafficking	cell movement	Cell movement of antigen presenting cells	2.86e-37		-1.417	AGER,IL12A,CEACAM1,CCN2,TNFRSF9,CYTL1,NOG,CXCL11,HMGB1,SPP1,UMOD,LTB,ALCAM,TNFRSF21,ADAM19,S100A7,SERPINA3,SULT1E1,BECN1,SOD2,GSN,ACE2,NRP1,IL10,BID,CTSZ,SLAMF1,IL15,CCN1,IFNG,MMP9,SLAMF8,TNFSF12,ST14,S100A4,MSTN,ADAM17,CHI3L1,GLO1,CD209,ITGB1,EGLN1,IRF4,YBX1,CCL7,CD5,LTA,IL11RA,PTPRJ,VIP,MAVS,PARP1,CXCL13,IL25,PTGS2,CSF1,NAAA,MMP10,LEP,AXL,RNASE2,CXCL9,TGFB1,PLG,IRF6,IFNGR1,SAA1,TNR,GIP,FLT1,CXC…
Covariates: Race	Inflammatory Response	immune response	Immune response of cells	5.25e-37		-1.09	IRF1,PDCD1LG2,AGER,PEAR1,IL12A,ICOS,TNFRSF4,FABP3,LILRB1,ATP1A1,FCGR1A,MESD,CEACAM1,KLK3,FGR,TNFRSF9,IFNAR1,CD274,TNFRSF10B,LILRB4,TYRO3,IL9,HMGB1,LCK,PRKCB,DHX58,TNFSF11,TNFRSF1B,OTUD5,ALK,CAMK1D,TAPBP,BECN1,TNFRSF11B,ERAP1,TNFRSF17,PRTN3,DNM2,GSN,IL10,ADCYAP1,SCARF1,FCMR,BCL2L1,CSF3,ERBB3,PECAM1,JUN,MBL2,IL15,IFNG,MCL1,SOCS3,CSF2RA,TNFSF12,IL6R,LEPR,STIM1,CKB,ASGR1,FYN,MRC1,PTPN11,HSPA8,ITGB1,I…
Covariates: Race	Cellular Function and Maintenance	function	Function of blood cells	3.3e-36	Decreased	-2.071	IRF1,PDCD1LG2,IL12A,ICOS,TNFRSF4,FCGR1A,CEACAM1,FGR,TNFRSF9,IFNAR1,CD274,LILRB4,TYRO3,IL9,ECM1,BCL10,HMGB1,CD300A,CD84,ST6GAL1,RIPK2,LAG3,SPP1,LTB,TNFRSF21,ANG,SULT1E1,TAPBP,PVRIG,CD200R1,ERAP1,GSN,MYSM1,IL10,ADCYAP1,SCARF1,FCMR,BCL2L1,CSF3,PECAM1,CTSZ,ENTPD1,SLAMF1,IL15,IFNG,MMP9,MCL1,DOK2,SLAMF8,IL12RB2,LEPR,S100A4,CHI3L1,FYN,CD209,HLA-DMA,DTX1,LTA,PLAUR,CCN3,IL7,MAVS,PARP1,GZMA,PTGS2,ARHGEF1,C…
Covariates: Race	Cellular Movement	homing	Homing of blood cells	3.85e-36		-1.589	AGER,CCL18,CCL8,IL12A,FGR,CYTL1,CXCL11,NPPB,INHBA,HMGB1,CCL23,PRKCB,SPP1,EFNB1,TNFSF11,NPS,TIAM1,S100A7,SERPINA3,CAMK1D,PPBP,PRTN3,GSN,IL10,CSF3,SERPINB1,SLAMF1,IL15,IFNG,MMP9,SOCS3,SLAMF8,CSF2RA,IL6R,STIM1,DPEP1,S100A4,SUMO3,MSTN,ADAM17,FYN,PTPN11,CCL14,TREML2,BST1,CCL7,S100A9,PLAUR,CCN3,PTPRJ,VIP,CXCL13,CSF1,AXL,RNASE2,CXCL9,CDC42,TGFB1,TPSAB1/TPSB2,EDN3,PLG,ARHGAP25,IL23A,SAA1,SYK,FLT1,CXCL1,I…
Covariates: Race	Cellular Movement, Hematological System Development and Function, Immune Cell Trafficking	homing	Homing of leukocytes	9.1e-36		-1.516	AGER,CCL18,CCL8,IL12A,FGR,CYTL1,CXCL11,NPPB,INHBA,HMGB1,CCL23,PRKCB,SPP1,EFNB1,TNFSF11,NPS,TIAM1,S100A7,SERPINA3,CAMK1D,PPBP,PRTN3,GSN,IL10,CSF3,SERPINB1,SLAMF1,IL15,IFNG,MMP9,SOCS3,SLAMF8,CSF2RA,IL6R,STIM1,DPEP1,S100A4,SUMO3,MSTN,ADAM17,FYN,PTPN11,CCL14,TREML2,BST1,CCL7,S100A9,PLAUR,CCN3,PTPRJ,VIP,CXCL13,CSF1,AXL,RNASE2,CXCL9,CDC42,TGFB1,TPSAB1/TPSB2,EDN3,PLG,ARHGAP25,IL23A,SAA1,SYK,FLT1,CXCL1,I…
Covariates: Race	Cell-To-Cell Signaling and Interaction, Hematological System Development and Function, Immune Cell Trafficking, Inflammatory Response	activation	Activation of lymphocytes	2.21e-35		-1.391	IRF1,PDCD1LG2,AGER,HSPA1A/HSPA1B,CCL8,IL12A,ICOS,TNFRSF4,LILRB1,CEACAM1,VSIR,TNFRSF9,IFNAR1,CD274,TWSG1,TYRO3,IL9,BCL10,HMGB1,TXLNA,TPT1,LCK,PRKCB,ST6GAL1,RIPK2,LAG3,SPP1,EFNB2,EPHB6,TNFSF11,TNFRSF1B,TNFRSF21,CADM1,CD200R1,TNFRSF17,PRTN3,IL10,ADCYAP1,BCL2L1,PECAM1,TPO,MICA,SLAMF1,IL15,IFNG,IL12RB2,IL6R,RFNG,NOTCH2,FYN,CD209,ICAM3,ULBP3,IRF4,TREML2,CCL7,DTX1,AIP,NOTCH1,CD5,LTA,S100A9,IGF2R,PTPRJ,V…
Covariates: Race	Cell-To-Cell Signaling and Interaction	activation	Activation of lymphatic system cells	2.29e-35		-1.391	IRF1,PDCD1LG2,AGER,HSPA1A/HSPA1B,CCL8,IL12A,ICOS,TNFRSF4,LILRB1,CEACAM1,VSIR,TNFRSF9,IFNAR1,CD274,TWSG1,TYRO3,IL9,BCL10,HMGB1,TXLNA,TPT1,LCK,PRKCB,ST6GAL1,RIPK2,LAG3,SPP1,EFNB2,EPHB6,TNFSF11,TNFRSF1B,TNFRSF21,CADM1,CD200R1,TNFRSF17,PRTN3,IL10,ADCYAP1,BCL2L1,PECAM1,TPO,MICA,SLAMF1,IL15,IFNG,IL12RB2,IL6R,RFNG,NOTCH2,FYN,CD209,PTPN11,ICAM3,ULBP3,IRF4,TREML2,CCL7,DTX1,AIP,NOTCH1,CD5,LTA,S100A9,IGF2R,…
Covariates: Race	Cellular Movement, Immune Cell Trafficking	cell movement	Cell movement of lymphatic system cells	2.57e-35	Decreased	-3.029	PDCD1LG2,CCL18,CCL8,IL12A,ICOS,TNFRSF4,CEACAM1,TNFRSF9,IFNAR1,CD274,NOG,CXCL11,LILRB4,TYRO3,IL9,ECM1,HMGB1,LCK,CCL23,LAG3,SPP1,LTB,APOD,TNFRSF1B,TNFRSF21,TIAM1,S100A7,CD200R1,PCSK9,ACE2,IL10,CSF3,BID,PECAM1,JUN,IL15,IFNG,MMP9,SOCS3,TNFSF12,ST14,S100A4,SUMO3,ADAM17,FYN,CD209,ITGB1,IRF4,CCL14,CRK,LAMA4,CCL7,NOTCH1,LTA,ZFP91,TNFRSF8,IL11RA,VIP,IL7,MAVS,CXCL13,IL25,PTGS2,ARHGEF1,LEP,AXL,CXCL9,CDC42,L…
Covariates: Race	Cellular Movement, Hematological System Development and Function, Immune Cell Trafficking	cell movement	Cell movement of lymphocytes	2.64e-35	Decreased	-2.708	PDCD1LG2,CCL18,CCL8,IL12A,ICOS,TNFRSF4,CEACAM1,TNFRSF9,IFNAR1,CD274,NOG,CXCL11,LILRB4,TYRO3,IL9,ECM1,HMGB1,LCK,CCL23,LAG3,SPP1,LTB,APOD,TNFRSF1B,TNFRSF21,TIAM1,S100A7,CD200R1,PCSK9,ACE2,IL10,CSF3,BID,PECAM1,JUN,IL15,IFNG,MMP9,SOCS3,TNFSF12,ST14,S100A4,SUMO3,ADAM17,FYN,CD209,ITGB1,CCL14,IRF4,CRK,LAMA4,CCL7,NOTCH1,LTA,ZFP91,TNFRSF8,IL11RA,VIP,IL7,MAVS,CXCL13,IL25,PTGS2,ARHGEF1,LEP,AXL,CXCL9,CDC42,L…
Covariates: Race	Cell-To-Cell Signaling and Interaction	adhesion	Adhesion of tumor cell lines	6.97e-35		-1.286	ICOS,FGF19,CEACAM1,FOXM1,KLK3,CCN2,DSG2,CD274,ZYX,BCL10,HMGB1,ST6GAL1,ADAM12,SPP1,ENTPD5,CEMIP2,EFNB1,ALCAM,EPHB6,TNFSF11,NECTIN2,TIAM1,NRG1,IGF1R,LGALS8,SFRP4,NRP1,ERBB3,L1CAM,CTSZ,JUN,CCN1,IFNG,IL6R,EPHA2,ADAM17,FBLN5,ITGB1,VSNL1,CRK,YBX1,NEU1,NOTCH1,ERP29,HAPLN4,PLAUR,CCN3,NCAM1,PARP1,MMP19,CXCL13,MGAT1,CSK,ARHGEF1,LEP,TNFRSF18,CDC42,TGFB1,DKK3,MUC1,PLG,SAA1,ESR1,F2,ADAM9,EGFR,FLNA,CXCL10,VEGF…
Covariates: Race	Cell-To-Cell Signaling and Interaction	response	Response of mononuclear leukocytes	7.51e-35	Decreased	-3.169	CXCL9,PDCD1LG2,AGER,IL12A,ICOS,TNFRSF4,TGFB1,LILRB1,CD48,KLK3,TNFRSF9,IFNAR1,CD274,TWSG1,CXCL11,IFNGR1,IL23A,SYK,IL9,HMGB1,IL12B,TNFRSF11A,LAG3,CD79A,LTB,TNFSF11,TNFRSF1B,LIF,TAPBP,HAVCR2,CD200R1,CXCL8,F9,PLXNA1,TGFBR2,TNFRSF17,CDKN1B,SELPLG,CD38,CD55,CASP3,IL10,BCL2L1,CD200,NOTCH3,JUN,CD59,LGALS9,IL15,TNFRSF14,IFNG,SOCS3,IL12RB2,IL6R,LEPR,CD40,VCAM1,FYN,IL1R1,STAT1,TNF,CD1D,IL1RAP,EBI3,PNP,TREM1…
Covariates: Race	Cell-To-Cell Signaling and Interaction, Cellular Movement	recruitment	Recruitment of cells	1.75e-34	Decreased	-2.731	AGER,HSPA1A/HSPA1B,IL12A,FGR,TNFRSF9,IFNAR1,CD274,NOG,CXCL11,IL9,HMGB1,TPT1,CCL23,RIPK2,SPP1,EFNB2,HDGF,TNFRSF1B,SOD2,PRTN3,SFRP4,GSN,IL10,ADCYAP1,CSF3,PECAM1,JUN,ENTPD1,IL15,CCN1,IFNG,MMP9,TNFSF12,IL6R,ST14,LEPR,DPEP1,S100A4,ADAM17,CHI3L1,ITGB1,TREML2,PDGFRB,CCL7,NOTCH1,LTA,TNFRSF8,VIP,IL7,PARP1,CXCL13,IL25,PTGS2,CSF1,LEP,GPC3,B4GALT6,CXCL9,TGFB1,TPSAB1/TPSB2,PLG,TEK,IRF6,IL23A,SYK,ADAMTS13,FLT1…
Covariates: Race	Cellular Movement, Immune Cell Trafficking	migration	Migration of lymphatic system cells	4.52e-34	Decreased	-3.376	PDCD1LG2,CCL18,CCL8,IL12A,ICOS,TNFRSF4,CEACAM1,TNFRSF9,IFNAR1,CD274,CXCL11,LILRB4,TYRO3,ECM1,HMGB1,LCK,CCL23,LAG3,SPP1,LTB,APOD,TNFRSF1B,TNFRSF21,S100A7,CD200R1,PCSK9,ACE2,IL10,CSF3,BID,PECAM1,JUN,IL15,IFNG,MMP9,SOCS3,TNFSF12,ST14,S100A4,SUMO3,ADAM17,FYN,CD209,ITGB1,CCL14,IRF4,CRK,LAMA4,CCL7,NOTCH1,LTA,TNFRSF8,IL11RA,VIP,IL7,CXCL13,PTGS2,ARHGEF1,LEP,AXL,CXCL9,CDC42,LAYN,TGFB1,CD48,TRAPPC4,IFNGR1,…
Covariates: Race	Cellular Movement, Hematological System Development and Function, Immune Cell Trafficking	migration	Lymphocyte migration	9.41e-34	Decreased	-3.193	PDCD1LG2,CCL18,CCL8,IL12A,ICOS,TNFRSF4,CEACAM1,TNFRSF9,IFNAR1,CD274,CXCL11,LILRB4,TYRO3,ECM1,HMGB1,LCK,CCL23,LAG3,SPP1,LTB,APOD,TNFRSF1B,TNFRSF21,S100A7,CD200R1,PCSK9,ACE2,IL10,CSF3,BID,PECAM1,JUN,IL15,IFNG,MMP9,SOCS3,TNFSF12,ST14,S100A4,SUMO3,ADAM17,FYN,CD209,ITGB1,CCL14,IRF4,CRK,LAMA4,CCL7,NOTCH1,LTA,TNFRSF8,IL11RA,VIP,IL7,CXCL13,PTGS2,ARHGEF1,LEP,AXL,CXCL9,CDC42,LAYN,TGFB1,CD48,TRAPPC4,IFNGR1,…
Covariates: Race	Cellular Function and Maintenance	function	Function of leukocytes	1.41e-32	Decreased	-2.113	IRF1,PDCD1LG2,IL12A,ICOS,TNFRSF4,FCGR1A,CEACAM1,FGR,TNFRSF9,IFNAR1,CD274,LILRB4,TYRO3,IL9,ECM1,BCL10,HMGB1,CD300A,CD84,ST6GAL1,RIPK2,LAG3,SPP1,LTB,TNFRSF21,ANG,TAPBP,PVRIG,CD200R1,ERAP1,GSN,IL10,ADCYAP1,SCARF1,FCMR,BCL2L1,CSF3,PECAM1,CTSZ,SLAMF1,IL15,IFNG,MMP9,MCL1,DOK2,SLAMF8,IL12RB2,LEPR,S100A4,CHI3L1,FYN,CD209,HLA-DMA,DTX1,LTA,PLAUR,IL7,MAVS,PARP1,GZMA,PTGS2,ARHGEF1,CSF1,LEP,TNFRSF18,AXL,PPM1D…
Covariates: Race	Cellular Movement, Hematological System Development and Function, Immune Cell Trafficking, Inflammatory Response	chemotaxis	Chemotaxis of phagocytes	1.56e-32		-1.132	CCL8,IL12A,FGR,CYTL1,CXCL11,NPPB,INHBA,HMGB1,CCL23,PRKCB,SPP1,EFNB1,TNFSF11,NPS,S100A7,SERPINA3,CAMK1D,PPBP,PRTN3,GSN,IL10,CSF3,SERPINB1,SLAMF1,IFNG,MMP9,SLAMF8,CSF2RA,STIM1,DPEP1,S100A4,MSTN,FYN,PTPN11,CCL14,TREML2,BST1,CCL7,S100A9,PLAUR,CCN3,PTPRJ,VIP,CSF1,AXL,RNASE2,CXCL9,TGFB1,TPSAB1/TPSB2,EDN3,PLG,ARHGAP25,IL23A,SAA1,SYK,FLT1,CXCL1,IL12B,NGF,F2,JAML,CCL5,CXCL10,VEGFA,HAVCR1,CXCL8,TAFA4,SELPL…
Covariates: Race	Cellular Movement, Hematological System Development and Function, Immune Cell Trafficking, Inflammatory Response	migration	Migration of phagocytes	2.82e-32	Decreased	-2.459	AGER,CCL8,CEACAM1,FGR,CCN2,TNFRSF9,CXCL11,HMGB1,CD300A,SPP1,ALCAM,CFHR1,ARHGAP1,PPBP,IL10,ADCYAP1,CSF3,PECAM1,CTSZ,IL15,IFNG,MMP9,SOCS3,ADAM17,FYN,CD209,CD177,ITGB1,BST1,CCL7,CD5,S100A9,PLAUR,VIP,PARP1,CXCL13,PTGS2,CSF1,MAPK13,LEP,CXCL9,CDC42,PPM1D,TGFB1,PLG,IRF6,ARHGAP25,SAA1,TNR,QPCT,FLT1,CXCL1,IL12B,PILRA,NGF,F2,EGFR,CCL5,FLNA,CXCL10,VEGFA,ANXA2,ENG,CXCL8,BMPR2,TGFBR2,SELPLG,CD38,JAM3,CXCL3,GJ…
Covariates: Race	Cell-To-Cell Signaling and Interaction, Hematological System Development and Function	response	Response of lymphocytes	5.34e-32	Decreased	-2.891	CXCL9,PDCD1LG2,AGER,IL12A,ICOS,TNFRSF4,TGFB1,LILRB1,CD48,TNFRSF9,IFNAR1,CD274,TWSG1,CXCL11,IFNGR1,IL23A,IL9,HMGB1,IL12B,TNFRSF11A,LAG3,LTB,TNFSF11,TNFRSF1B,LIF,HAVCR2,CD200R1,CXCL8,F9,TGFBR2,TNFRSF17,CDKN1B,SELPLG,CD38,CD55,CASP3,IL10,CD200,NOTCH3,JUN,CD59,LGALS9,IL15,TNFRSF14,IFNG,SOCS3,IL12RB2,IL6R,LEPR,CD40,FYN,IL1R1,STAT1,TNF,CD1D,EBI3,PNP,FBP1,MAPK8,TREML2,KLRC4-KLRK1/KLRK1,IL33,CD5,TNFSF14,…
Covariates: Race	Cell-To-Cell Signaling and Interaction, Hematological System Development and Function, Immune Cell Trafficking, Inflammatory Response	activation	Activation of phagocytes	2.82e-31		-1.524	AGER,CCL8,TNFRSF9,IFNAR1,CD274,TNFRSF10B,LILRB4,CD33,INHBA,IL9,HMGB1,CD300A,CD84,TPT1,RIPK2,POMC,SPP1,UMOD,LTB,TNFSF11,TNFRSF1B,NECTIN2,S100A7,NRG1,PRTN3,IL10,CSF3,BID,JUN,MICA,IL15,TMEM106B,IFNG,MMP9,TNFSF12,CHI3L1,CD209,ITGB1,IGHG1,TREML2,CCL7,NOTCH1,LTA,S100A9,NTF3,IL7,MAVS,GZMA,IL25,PTGS2,CSF1,LEP,AXL,RNASE2,PPM1D,TGFB1,IFNGR2,CD48,PLG,IRF6,IFNGR1,IL23A,SAA1,SYK,CXCL1,NGF,F2,ADAM9,EGFR,PARK7,…
Covariates: Race	Cell-To-Cell Signaling and Interaction, Hematological System Development and Function	activation	Activation of myeloid cells	3.58e-31		-1.833	AGER,CCL8,TNFRSF9,CD274,LILRB4,CD33,INHBA,IL9,HMGB1,CD300A,CD84,TPT1,CCL23,RIPK2,POMC,SPP1,TNFSF11,NECTIN2,S100A7,NRG1,PRTN3,IL10,CSF3,BID,JUN,MICA,IL15,TMEM106B,IFNG,MMP9,TNFSF12,CHI3L1,PTPN11,ITGB1,IGHG1,TREML2,CCL7,NOTCH1,LTA,S100A9,NTF3,IL7,GZMA,IL25,PTGS2,CSF1,LEP,CXCL9,PPM1D,TGFB1,IFNGR2,CD48,PLG,IRF6,IFNGR1,IL23A,SAA1,SYK,CXCL1,NGF,F2,ADAM9,EGFR,PARK7,CCL5,JAK2,CXCL10,ANXA2,HAVCR1,HAVCR2,C…
Covariates: Race	Cell-To-Cell Signaling and Interaction	response	Response of lymphatic system cells	5.58e-31	Decreased	-2.965	CXCL9,PDCD1LG2,AGER,IL12A,ICOS,TNFRSF4,TGFB1,LILRB1,CD48,TNFRSF9,IFNAR1,CD274,TWSG1,CXCL11,IFNGR1,IL23A,IL9,HMGB1,IL12B,TNFRSF11A,LAG3,LTB,IL18R1,TNFSF11,TNFRSF1B,LIF,HAVCR2,CD200R1,CXCL8,F9,TGFBR2,TNFRSF17,CDKN1B,SELPLG,CD38,CD55,CASP3,IL10,CD200,NOTCH3,JUN,CD59,LGALS9,IL15,TNFRSF14,IFNG,SOCS3,IL12RB2,IL6R,LEPR,CD40,FYN,IL1R1,STAT1,TNF,CD1D,EBI3,PNP,FBP1,MAPK8,TREML2,KLRC4-KLRK1/KLRK1,IL33,CD5,T…
Covariates: Race	Cell-To-Cell Signaling and Interaction, Hematological System Development and Function	response	T cell response	6.24e-31	Decreased	-3.289	CXCL9,PDCD1LG2,IL12A,ICOS,TNFRSF4,TGFB1,TNFRSF9,IFNAR1,CD274,CXCL11,IFNGR1,IL23A,IL9,HMGB1,IL12B,TNFRSF11A,LAG3,LTB,TNFSF11,TNFRSF1B,LIF,HAVCR2,CD200R1,CXCL8,F9,TGFBR2,CDKN1B,SELPLG,CD55,CASP3,IL10,NOTCH3,JUN,CD59,LGALS9,IL15,TNFRSF14,IFNG,SOCS3,IL12RB2,IL6R,LEPR,FYN,IL1R1,STAT1,TNF,CD1D,EBI3,MAPK8,KLRC4-KLRK1/KLRK1,IL33,CD5,TNFSF14,ICOSLG/LOC102723996,PLAUR,IL7,POSTN,CCL25,PARP1,IL25,CCL2,TNFRSF…
Covariates: Race	Cellular Movement	chemotaxis	Chemotaxis of myeloid cells	8.89e-31		-1.059	CXCL9,AGER,CCL8,TGFB1,FGR,TPSAB1/TPSB2,CYTL1,EDN3,PLG,ARHGAP25,IL23A,NPPB,SAA1,INHBA,SYK,HMGB1,FLT1,CCL23,CXCL1,PRKCB,IL12B,NGF,SPP1,F2,EFNB1,JAML,CCL5,TNFSF11,CXCL10,VEGFA,NPS,S100A7,SERPINA3,CAMK1D,HAVCR1,PPBP,CXCL8,PRTN3,GSN,TAFA4,SELPLG,IL10,JAM3,CSF3,CXCL3,CXCL14,SERPINB1,SEMA4D,LGALS9,SLAMF1,IL15,PIGR,IFNG,MMP9,SLAMF8,CSF2RA,MICOS10-NBL1/NBL1,STIM1,DPEP1,S100A4,MSTN,VCAM1,BSG,FYN,IL1R1,PTPN…
Covariates: Race	Cell-To-Cell Signaling and Interaction, Cellular Movement	recruitment	Recruitment of blood cells	2e-30	Decreased	-3.025	AGER,HSPA1A/HSPA1B,IL12A,FGR,TNFRSF9,IFNAR1,CD274,CXCL11,IL9,HMGB1,TPT1,CCL23,RIPK2,SPP1,HDGF,TNFRSF1B,SOD2,PRTN3,GSN,IL10,ADCYAP1,CSF3,PECAM1,JUN,ENTPD1,IL15,CCN1,IFNG,MMP9,TNFSF12,IL6R,ST14,LEPR,DPEP1,S100A4,ADAM17,CHI3L1,TREML2,CCL7,NOTCH1,LTA,TNFRSF8,VIP,IL7,PARP1,CXCL13,IL25,PTGS2,CSF1,LEP,GPC3,B4GALT6,CXCL9,TGFB1,TPSAB1/TPSB2,PLG,IRF6,IL23A,SYK,ADAMTS13,FLT1,CXCL1,CCL5,REG3G,CXCL10,VEGFA,LI…
Covariates: Race	Cell-To-Cell Signaling and Interaction	aggregation	Aggregation of cells	5.44e-30		-1.299	AGER,PEAR1,CEACAM1,TNFRSF9,DSG2,DNAJB2,TYRO3,IL9,TXNDC5,HMGB1,LCK,NFASC,EFNB2,TNFSF11,NECTIN2,CLMP,NRG1,CADM1,IGF1R,GSN,NRP1,SCARF1,CSF3,YWHAZ,PECAM1,L1CAM,SCARF2,ENTPD1,IL15,MMP9,FYN,PCDH10,CD209,ITGB1,ICAM3,ATP1B1,PCDH8,CDH11,HTR2A,PDGFRB,LTA,S100A9,TNFRSF8,EPHA4,UBASH3B,IL7,NCAM1,PTGS2,CAST,LEP,TNFRSF18,AXL,HNRNPA2B1,RNASE2,CXCL9,EFNA4,TGFB1,MUC1,PLG,ELK1,THPO,SPINT1,SYK,ADAMTS13,F2,EGFR,CCL5,…
Covariates: Race	Cell-To-Cell Signaling and Interaction, Cellular Movement, Hematological System Development and Function, Immune Cell Trafficking	recruitment	Recruitment of leukocytes	5.53e-30	Decreased	-3.051	AGER,HSPA1A/HSPA1B,IL12A,FGR,TNFRSF9,IFNAR1,CD274,CXCL11,IL9,HMGB1,TPT1,CCL23,RIPK2,SPP1,HDGF,TNFRSF1B,SOD2,PRTN3,GSN,IL10,ADCYAP1,CSF3,PECAM1,JUN,IL15,CCN1,IFNG,MMP9,TNFSF12,IL6R,ST14,LEPR,DPEP1,S100A4,ADAM17,CHI3L1,TREML2,CCL7,NOTCH1,LTA,TNFRSF8,VIP,IL7,PARP1,CXCL13,IL25,PTGS2,CSF1,LEP,GPC3,B4GALT6,CXCL9,TGFB1,TPSAB1/TPSB2,PLG,IRF6,IL23A,SYK,ADAMTS13,FLT1,CXCL1,CCL5,REG3G,CXCL10,LIF,ACVRL1,CXCL…
Covariates: Race	Organismal Injury and Abnormalities	soft tissue lesion	Soft tissue lesion	6.34e-30	Increased	2.354	PDCD1LG2,ERBB4,ISOC1,MESD,NDE1,CRELD1,TXLNA,NPTN,NT5C2,SPOCK1,ENTPD5,PRKN,CEMIP2,S100A7,SERPINA3,SOD2,FAM171A1,HAT1,LGALS8,PAK6,ADM,ERBB3,TMCC3,NUDT9,ADM2,ACY1,CA11,RFNG,VTI1A,MANSC1,RMI1,EFNA2,S100A11,OLFM1,BST1,NUP98,ARMC5,MAVS,FREM2,SLITRK4,GZMA,PACSIN3,SIRPB2,ADAMTSL1,RNASE2,ELK1,ST8SIA6,ARHGAP25,CSNK1D,BRSK2,NDRG4,EFNA3,PILRA,PARK7,SV2A,CACYBP,DIMT1,DIPK1C,TREML4,PDIA4,SELPLG,UBB,LPO,TMEM59L…
Covariates: Race	Cell-To-Cell Signaling and Interaction, Inflammatory Response	immune response	Immune response of leukocytes	1.52e-29		-1.96	PDCD1LG2,AGER,IL12A,ICOS,LILRB1,ATP1A1,FCGR1A,KLK3,FGR,TNFRSF9,IFNAR1,CD274,TNFRSF10B,LILRB4,IL9,HMGB1,TNFSF11,TNFRSF1B,TAPBP,BECN1,TNFRSF11B,TNFRSF17,GSN,IL10,ADCYAP1,SCARF1,FCMR,BCL2L1,CSF3,PECAM1,JUN,MBL2,IL15,IFNG,SOCS3,CSF2RA,IL6R,LEPR,STIM1,FYN,ITGB1,IL1RAP,IRF4,PNP,TREML2,S100A9,PLAUR,PTPRJ,VIP,IL7,PARP1,IL25,CSF1,AXL,TGFB1,CD48,MUC1,SLAMF7,IFNGR1,IL23A,SAA1,SYK,CXCL1,IL12B,CD79A,CXCL10,BI…
Covariates: Race	Cellular Movement, Hematological System Development and Function, Immune Cell Trafficking, Inflammatory Response	cell movement	Cell movement of monocytes	6.23e-29	Decreased	-2.223	CXCL9,AGER,CDC42,CCL8,TGFB1,CEACAM1,CCN2,CYTL1,PLG,NPPB,INHBA,QPCT,HMGB1,CD300A,FLT1,CCL23,PRKCB,RETN,UNC5B,PILRA,NGF,SPP1,F2,EFNB1,EGFR,CCL5,TNFSF11,CXCL10,VEGFA,NPS,S100A7,SERPINA3,ANXA2,ENG,CXCL8,IL10,CSF3,CXCL3,PECAM1,SEMA4D,CCN1,IFNG,MMP9,SLAMF8,MMP12,IL6R,MICOS10-NBL1/NBL1,VCAM1,ADAM17,STAT1,TNF,CCL14,CCL17,CCL7,ANGPT2,MSMP,PLAUR,CCN3,IL6ST,VIP,RHOA,AGT,POSTN,CCL25,CCL15,CCL2,ICAM1
Covariates: Race	Cell-To-Cell Signaling and Interaction, Hematological System Development and Function, Immune Cell Trafficking, Inflammatory Response	activation	Activation of T lymphocytes	1.25e-28	Decreased	-2.003	PDCD1LG2,AGER,HSPA1A/HSPA1B,CCL8,IL12A,ICOS,TNFRSF4,LILRB1,CEACAM1,VSIR,TNFRSF9,IFNAR1,CD274,TWSG1,TYRO3,IL9,BCL10,HMGB1,LCK,PRKCB,LAG3,SPP1,EFNB2,EPHB6,TNFSF11,TNFRSF1B,TNFRSF21,CADM1,TNFRSF17,IL10,ADCYAP1,BCL2L1,PECAM1,SLAMF1,IL15,IFNG,IL12RB2,IL6R,RFNG,FYN,CD209,ICAM3,IRF4,TREML2,CCL7,DTX1,NOTCH1,CD5,IGF2R,PTPRJ,VIP,IL7,PARP1,MMP19,GZMA,TNFRSF13B,IL25,CSK,VTI1B,UNC93B1,TNFRSF18,AXL,TGFB1,CD48,…
Covariates: Race	Cell-To-Cell Signaling and Interaction, Hematological System Development and Function	interaction	Interaction of mononuclear leukocytes	1.29e-28	Decreased	-2.795	CXCL9,AGER,LAYN,ICOS,TGFB1,CD48,CXCL11,IFNGR1,SAA1,HMGB1,LCK,POMC,SPP1,TFRC,F2,IL18R1,CCL5,JAK2,TNFSF11,CXCL10,RAP1GAP,LIF,ENG,GNRH1,CXCL8,TGFBR2,NRP1,SELPLG,IL10,JAM3,CD34,PECAM1,JUN,IL15,IFNG,IL6R,CD40,RFNG,VCAM1,CD209,TNF,HLA-DMA,ITGB1,ICAM3,ULBP3,ITGB3,CCL17,KLRC4-KLRK1/KLRK1,PLCB1,ANGPT2,NEU1,NPTX1,TNFSF14,ICOSLG/LOC102723996,LTA,PLAUR,TNFRSF8,GNRH2,IL6ST,PIK3CG,IL7,RHOA,AGT,CCL25,CXCL13,UBE…
Covariates: Race	Cell-To-Cell Signaling and Interaction, Cellular Growth and Proliferation	stimulation	Stimulation of blood cells	1.54e-28		-1.445	PDCD1LG2,ICOS,TGFB1,TNFRSF9,MUC1,CD274,THPO,CXCL11,IRF6,LILRB4,IL23A,HMGB1,TXLNA,LCK,POMC,F2,UMOD,IL18R1,EFNB2,EFNB1,CCL5,TNFSF11,TNFRSF1B,FLNA,CXCL10,LIF,PPBP,HAVCR2,CXCL8,TGFBR2,LGALS8,IL10,CSF3,CXCL3,EFNB3,SLAMF1,IL15,TNFRSF14,CCN1,IFNG,EPHA2,CD40,S100A4,IAPP,FYN,IL1R1,CD209,PTPN11,TNF,CD1D,KLRC4-KLRK1/KLRK1,IL33,CCL7,CD5,TNFSF14,ICOSLG/LOC102723996,VIP,IL7,PDPK1,TNFAIP3,CSK,CCL2,CSF1,LEP,TNFR…
Covariates: Race	Cardiovascular System Development and Function, Cell-To-Cell Signaling and Interaction	binding	Binding of endothelial cells	9.98e-28		-1.598	AGER,CDC42,ICOS,TNFRSF4,TGFB1,CD274,PLG,CXCL11,HMGB1,FLT1,CXCL1,POMC,SPP1,F2,EFNB2,EGFR,JAML,ALCAM,CCL5,TNFSF11,CXCL10,VEGFA,CFHR1,ANXA2,ENG,PPBP,CXCL8,LGALS4,TGFBR2,LGALS8,NRP1,SELPLG,IL10,CD34,PECAM1,L1CAM,JUN,LGALS9,CCN1,PIGR,IFNG,SULF2,TNFSF12,LEPR,VCAM1,FBLN5,NLGN1,STAT1,TNF,ITGB1,MET,ITGB3,NPPA,LIPA,ANGPT2,NEU1,NOTCH1,GDF15,PLAUR,F5,AKT2,COL18A1,PIK3CG,RHOA,PARP1,ANGPTL1,DLL1,CCL15,CCL2,ICA…
Covariates: Race	Cell-To-Cell Signaling and Interaction, Cellular Growth and Proliferation, Hematological System Development and Function	stimulation	Stimulation of leukocytes	1.12e-27		-1.485	PDCD1LG2,ICOS,TGFB1,TNFRSF9,MUC1,CD274,THPO,CXCL11,IRF6,LILRB4,IL23A,HMGB1,TXLNA,LCK,POMC,F2,UMOD,IL18R1,EFNB2,EFNB1,CCL5,TNFSF11,TNFRSF1B,FLNA,CXCL10,LIF,PPBP,HAVCR2,CXCL8,TGFBR2,LGALS8,IL10,CSF3,CXCL3,EFNB3,SLAMF1,IL15,TNFRSF14,CCN1,IFNG,EPHA2,CD40,S100A4,FYN,CD209,PTPN11,TNF,CD1D,KLRC4-KLRK1/KLRK1,IL33,CCL7,CD5,TNFSF14,ICOSLG/LOC102723996,VIP,IL7,PDPK1,TNFAIP3,CSK,CCL2,CSF1,LEP,TNFRSF18
Covariates: Race	Cell-mediated Immune Response, Cellular Movement, Hematological System Development and Function, Immune Cell Trafficking	migration	T cell migration	1.41e-26	Decreased	-2.696	CXCL9,PDCD1LG2,CDC42,CCL18,CCL8,IL12A,ICOS,TNFRSF4,TGFB1,CEACAM1,TRAPPC4,TNFRSF9,IFNAR1,CD274,CXCL11,LILRB4,IFNGR1,IL23A,TYRO3,SAA1,ECM1,LCK,CCL23,CXCL1,IL12B,LAG3,SPP1,LTB,CCL5,JAK2,APOD,CXCL10,TNFRSF21,S100A7,ANXA2,GNRH1,CD200R1,CXCL8,BMPR2,TGFBR2,PCSK9,ACE2,SELPLG,IL10,BID,PECAM1,CD200,IL15,TNFRSF14,IFNG,MMP9,SOCS3,HGS,ST14,CD40,S100A4,SUMO3,BSG,ADAM17,FYN,DEF6,STAT1,TNF,ITGB1,CCL14,IL17C,ITGB…
Covariates: Race	Cell-To-Cell Signaling and Interaction, Hematological System Development and Function	interaction	Interaction of phagocytes	2.3e-26		-1.384	AGER,TGFB1,FCGR1A,CD48,CEACAM1,FGR,PLG,SAA1,TNR,HMGB1,FLT1,CXCL1,F2,ALCAM,CCL5,TNFSF11,FLNA,CXCL10,VEGFA,CFHR1,PPBP,CADM1,CXCL8,TGFBR2,PRTN3,LGALS8,SELPLG,IL10,JAM3,CXCL3,CD34,CTSZ,JUN,MBL2,LGALS9,IL15,IFNG,PLXNC1,CD40,NOTCH2,VCAM1,A2M,ADAM17,MRC1,IL1R1,STAT1,CD209,TNF,ITGB1,ICAM3,ITGB3,IL33,NPPA,ANGPT2,NEU1,GDF15,NPTX1,ICOSLG/LOC102723996,S100A9,PLAUR,AKT2,PIK3CG,RHOA,DLL1,PTGS2,CCL2,CSF1,ICAM1,…
Covariates: Race	Cancer, Hematological Disease, Organismal Injury and Abnormalities	myeloid or lymphoid neoplasm	Myeloid or lymphoid neoplasm	3.46e-26		1.713	PDCD1LG2,CCL8,ERBB4,MESD,NDE1,LILRB4,CD33,IL9,TXLNA,IL1RL2,LAG3,NT5C2,LYZL2,TNFSF11,OTUD5,INSRR,CLMP,SERPINA3,ENAH,CD200R1,SOD2,HAT1,PAK6,GSN,NRP1,FCMR,ERBB3,TSPEAR,CD300E,CCN1,TWF1,SLAMF8,PTP4A2,DMKN,MAGI2,LEPR,LRIT3,KLK4,GSTP1,HK2,CCL7,NUP98,WFDC10B,MTPAP,NRXN1,ARMC5,IL7,UBE3A,FREM2,NCAM1,PARP1,GZMA,CELF2,PACSIN3,PTGS2,ADAMTSL1,ELK1,ADA2,HEG1,ST8SIA6,PCDHGB1,SYT11,PILRA,SV2A,CLTC,DIMT1,C1QC,CDK…
Covariates: Race	Neurological Disease, Organismal Injury and Abnormalities	neurological disorder	Progressive neurological disorder	8.65e-26	Decreased	-2.313	AGER,HLA-DQA2,HSPA1A/HSPA1B,ERBB4,CCN2,CD33,INHBA,HMGB1,PRKCB,TAGLN,LAG3,SPP1,RPS6KB1,RSPO2,PRKN,CEMIP2,HTRA2,S100A7,SERPINA3,NRG1,CD200R1,BECN1,IGF1R,SOD2,HNRNPA1,FAM171A1,GSN,ACP5,APLP2,AIFM1,CCN1,HRK,GAD1,BTC,MMP9,SPON1,HLA-DMA,ICAM3,EGLN1,HNRNPAB,NTRK3,IRF4,GSTP1,HTR2A,FGFR3,OAS1,NUP98,APBB3,RTN4R,NRXN1,GZMA,CELF2,PTGS2,CSF1,ISM1,LEP,ADAMTSL1,FTH1,B4GALT6,CXCL9,DMPK,GABBR1,PCSK1,LRP8,ELK1,CDK…
Covariates: Race	Free Radical Scavenging	metabolism	Metabolism of reactive oxygen species	1.16e-25		-1.646	AGER,NMRAL1,FGR,CCN2,GZMK,HMGB1,LCK,PRKCB,RIPK2,TAGLN,POMC,SPP1,RPS6KB1,PRKN,TNFSF11,HDGF,SERPINA3,CDH5,BECN1,TNFRSF11B,SOD2,PCSK9,PRTN3,DNM2,GSN,ACE2,IL10,GSTA4,ADCYAP1,AIFM1,LONP1,FCMR,BCL2L1,CSF3,BID,YWHAZ,PECAM1,TPO,ENTPD1,CCN1,IFNG,SOCS3,LEPR,MSTN,TFAM,FYN,MRC1,FBLN5,PTPN11,ITGB1,TREML2,GSTP1,HK2,NDUFV2,HTR2A,ITIH4,ITSN1,NEU1,NUP98,PLAUR,VIP,CYGB,PARP1,GZMA,PTGS2,ARHGEF1,CSF1,LEP,FTH1,HK1,CX…
Covariates: Race	Cellular Movement, Hematological System Development and Function, Immune Cell Trafficking, Inflammatory Response	chemotaxis	Chemotaxis of mononuclear leukocytes	1.17e-25	Decreased	-2.504	CXCL9,CDC42,CCL18,CCL8,TGFB1,CYTL1,PLG,CXCL11,NPPB,SAA1,INHBA,HMGB1,FLT1,CCL23,PRKCB,IL12B,SPP1,F2,EFNB1,CCL5,TNFSF11,CXCL10,VEGFA,NPS,TIAM1,S100A7,SERPINA3,RAP1GAP,GNRH1,CXCL8,IL10,CXCL3,IL15,TNFRSF14,IFNG,MMP9,SOCS3,SLAMF8,MICOS10-NBL1/NBL1,CD40,S100A4,SUMO3,ADAM17,FYN,TNF,CCL14,CCL17,KLRC4-KLRK1/KLRK1,CCL7,ANGPT2,MSMP,TNFSF14,PLAUR,GNRH2,CCN3,VIP,PIK3CG,RHOA,CCL25,CXCL13,UBE2I,CCL15,CCL2
Covariates: Race	Cancer, Hematological Disease, Organismal Injury and Abnormalities	neoplasia	Neoplasia of blood cells	1.17e-25		1.885	PDCD1LG2,CCL8,ERBB4,MESD,NDE1,LILRB4,CD33,IL9,TXLNA,IL1RL2,LAG3,NT5C2,LYZL2,TNFSF11,OTUD5,INSRR,CLMP,SERPINA3,ENAH,CD200R1,SOD2,HAT1,PAK6,GSN,NRP1,FCMR,ERBB3,TSPEAR,CD300E,CCN1,TWF1,SLAMF8,PTP4A2,DMKN,MAGI2,LEPR,LRIT3,KLK4,GSTP1,HK2,CCL7,NUP98,MTPAP,NRXN1,ARMC5,IL7,UBE3A,NCAM1,PARP1,GZMA,CELF2,PACSIN3,PTGS2,ADAMTSL1,ELK1,ADA2,HEG1,ST8SIA6,PCDHGB1,SYT11,SV2A,CLTC,DIMT1,C1QC,CDKN1B,SELPLG,UBB,ECI2,…
Covariates: Race	Cellular Movement	migration	Migration of myeloid cells	1.29e-25		-1.526	CXCL9,AGER,CDC42,PPM1D,TGFB1,CEACAM1,FGR,PLG,CXCL11,ARHGAP25,SAA1,TNR,HMGB1,CD300A,FLT1,CXCL1,POMC,SPP1,EGFR,CCL5,CXCL10,CFHR1,ARHGAP1,ENG,PPBP,CXCL8,BMPR2,TGFBR2,LTF,SELPLG,ADCYAP1,JAM3,CSF3,CXCL3,PECAM1,SEMA4D,PIGR,IFNG,MMP9,SOCS3,VCAM1,ADAM17,TNF,CD177,ITGB1,MET,IGFBP3,ITGB3,CCL17,IL33,LIPA,BST1,CCL7,ANGPT2,GDF15,S100A9,PLAUR,AKT2,IL6ST,PIK3CG,RHOA,NEO1,PARP1,CCL2,CSF1,MAPK13,LEP,ICAM1
Covariates: Race	Cell-To-Cell Signaling and Interaction, Hematological System Development and Function	binding	Binding of mononuclear leukocytes	2.25e-25	Decreased	-2.728	CXCL9,AGER,LAYN,ICOS,TGFB1,CD48,CXCL11,IFNGR1,HMGB1,LCK,POMC,SPP1,TFRC,F2,IL18R1,CCL5,JAK2,TNFSF11,CXCL10,RAP1GAP,LIF,ENG,GNRH1,CXCL8,TGFBR2,SELPLG,IL10,JAM3,CD34,PECAM1,JUN,IL15,IFNG,IL6R,CD40,RFNG,VCAM1,CD209,TNF,HLA-DMA,ITGB1,ULBP3,ITGB3,CCL17,KLRC4-KLRK1/KLRK1,ANGPT2,NEU1,TNFSF14,ICOSLG/LOC102723996,PLAUR,GNRH2,IL6ST,PIK3CG,IL7,RHOA,AGT,CCL25,CXCL13,UBE2I,CCL15,ARHGEF1,CCL2,SH2D1A,ICAM1,SIGLE…
Covariates: Race	Cell Death and Survival, Organismal Injury and Abnormalities	apoptosis	Apoptosis of neurons	2.26e-25	Decreased	-3.385	AGER,CD274,TYRO3,ST8SIA2,PRKN,HDGF,DAPK1,TNFRSF1B,HTRA2,TNFRSF21,ARHGAP1,SERPINA3,BECN1,IGF1R,SOD2,PCSK9,CHL1,NRP1,IL10,ADCYAP1,AIFM1,BCL2L1,CSF3,ERBB3,BID,JUN,AMIGO2,HRK,MMP9,MCL1,CNTFR,MAX,FAIM,ADAM17,VTI1A,FYN,PTPN11,EGLN1,NTRK3,NTRK2,VEGFB,HK2,HTR2A,FGFR3,ITSN1,NTF3,RTN4R,MUSK,PARP1,PTGS2,MAPK13,CAST,VTI1B,LEP,AXL,GFRA3,PRKCG,CDC42,TGFB1,PCDHGB4,PLG,PCDHGB2,RPS6KA5,CDKN2D,PCDHGB1,PCDHGA10,UNC…
Covariates: Race	Cellular Movement, Hematological System Development and Function, Immune Cell Trafficking	cellular infiltration	Cellular infiltration by mononuclear leukocytes	2.68e-25	Decreased	-2.068	CXCL9,AGER,CCL18,IL12A,ICOS,TNFRSF4,TGFB1,TRAPPC4,TNFRSF9,CD274,PLG,NOG,IRF6,LILRB4,IFNGR1,IL23A,TYRO3,SAA1,IL9,FLT1,RETN,UNC5B,IL12B,LAG3,SPP1,ESR1,LTB,EGFR,CCL5,APOD,CXCL10,TNFRSF21,CXCL8,TGFBR2,PCSK9,ACE2,SELPLG,IGHE,CD55,IL10,BID,IL15,IFNG,MMP9,MMP12,IL6R,HGS,ST14,CD40,S100A4,VCAM1,BSG,ADAM17,DEF6,STAT1,TNF,ITGB1,IL17C,IL18BP,IL17RB,LAMA4,IL33,ANGPT2,NOTCH1,LTA,ZFP91,TNFRSF8,IL11RA,IL6ST,VIP,…
Covariates: Race	Free Radical Scavenging	synthesis	Synthesis of reactive oxygen species	3.69e-25		-1.975	AGER,NMRAL1,FGR,GZMK,HMGB1,LCK,PRKCB,RIPK2,TAGLN,POMC,SPP1,RPS6KB1,PRKN,TNFSF11,HDGF,SERPINA3,CDH5,BECN1,TNFRSF11B,SOD2,PCSK9,PRTN3,DNM2,GSN,ACE2,IL10,ADCYAP1,AIFM1,LONP1,FCMR,BCL2L1,CSF3,BID,YWHAZ,PECAM1,TPO,ENTPD1,CCN1,IFNG,SOCS3,LEPR,MSTN,TFAM,FYN,MRC1,FBLN5,PTPN11,ITGB1,TREML2,GSTP1,HK2,NDUFV2,HTR2A,ITIH4,ITSN1,NEU1,NUP98,PLAUR,VIP,CYGB,PARP1,GZMA,PTGS2,ARHGEF1,CSF1,LEP,FTH1,HK1,CXCL9,CDC42,T…
Covariates: Race	Cell-To-Cell Signaling and Interaction, Cellular Movement, Hematological System Development and Function, Immune Cell Trafficking	recruitment	Recruitment of mononuclear leukocytes	4.27e-25	Decreased	-3.441	B4GALT6,CXCL9,AGER,IL12A,TGFB1,FGR,TNFRSF9,IFNAR1,PLG,CXCL11,IL23A,HMGB1,CCL23,RIPK2,CCL5,TNFRSF1B,REG3G,CXCL10,CXCL8,SELPLG,CD55,IL10,ADCYAP1,CSF3,CXCL3,JUN,IL15,CCN1,IFNG,TNFSF12,IL6R,CD40,VCAM1,ADAM17,IL1R1,STAT1,TNF,CCL17,IL33,CCL7,LTA,TNFRSF8,IL6ST,VIP,PIK3CG,AGT,CXCL13,CCL15,PTGS2,CCL2,GDF2,CSF1,LEP,ICAM1
Covariates: Race	Cell-mediated Immune Response, Cellular Movement, Hematological System Development and Function, Immune Cell Trafficking	cell movement	Cell movement of T lymphocytes	4.32e-25	Decreased	-2.087	CXCL9,PDCD1LG2,CDC42,CCL18,CCL8,IL12A,ICOS,TNFRSF4,TGFB1,TRAPPC4,TNFRSF9,IFNAR1,CD274,CXCL11,LILRB4,IFNGR1,IL23A,TYRO3,SAA1,CCL23,CXCL1,IL12B,LAG3,SPP1,LTB,CCL5,JAK2,APOD,CXCL10,TNFRSF21,S100A7,GNRH1,CXCL8,BMPR2,TGFBR2,PCSK9,ACE2,SELPLG,IL10,BID,IL15,TNFRSF14,IFNG,MMP9,SOCS3,HGS,ST14,CD40,S100A4,SUMO3,BSG,ADAM17,FYN,DEF6,STAT1,TNF,ITGB1,CCL14,IL17C,ITGB3,IL18BP,CCL17,LAMA4,IL33,ANGPT2,NOTCH1,TNFS…
Covariates: Race	Nervous System Development and Function, Tissue Morphology	quantity	Quantity of nervous tissue	7.41e-25	Increased	3.779	AGER,ERBB4,FGF19,NDE1,NOG,INHBA,CNTNAP2,PRKAR1B,NFASC,POMC,ST8SIA2,SPP1,MDM4,PRKN,EFNB1,ALK,NRG1,BOC,CADM1,IGF1R,GABBR2,CHL1,VIT,APLP2,IL10,ADCYAP1,AIFM1,CSF3,ERBB3,L1CAM,TMEM106B,GAD1,IFNG,CNTFR,FYN,DSCAM,PTPN11,IL1RAP,NTRK3,AGAP3,STX1B,IGFBP3,NTRK2,VEGFB,OLFM1,FGFR3,B4GALT2,NEU1,NOTCH1,PLAUR,NTF3,RTN4R,UBE3A,MUSK,NEFH,NCAM1,NPTX2,CSF1,LEP,FTH1,CDC42,PCDHGB4,GABBR1,GFRA2,SHANK3,PCDH9,PCDHGB2,GDF…
Covariates: Race	Nervous System Development and Function, Tissue Morphology	quantity	Quantity of neurons	1.12e-24	Increased	3.622	AGER,ERBB4,FGF19,NDE1,NOG,INHBA,CNTNAP2,PRKAR1B,NFASC,POMC,ST8SIA2,SPP1,MDM4,PRKN,EFNB1,ALK,NRG1,BOC,CADM1,IGF1R,GABBR2,CHL1,VIT,APLP2,ADCYAP1,AIFM1,CSF3,ERBB3,L1CAM,TMEM106B,GAD1,IFNG,CNTFR,FYN,DSCAM,PTPN11,IL1RAP,NTRK3,AGAP3,STX1B,IGFBP3,NTRK2,VEGFB,OLFM1,FGFR3,B4GALT2,NEU1,NOTCH1,PLAUR,NTF3,RTN4R,UBE3A,MUSK,NEFH,NCAM1,NPTX2,CSF1,LEP,FTH1,CDC42,PCDHGB4,GABBR1,GFRA2,SHANK3,PCDH9,PCDHGB2,GDF11,TN…
Covariates: Race	Cell-To-Cell Signaling and Interaction, Cellular Movement	recruitment	Recruitment of myeloid cells	3.72e-24		-1.939	GPC3,B4GALT6,CXCL9,HSPA1A/HSPA1B,TGFB1,FGR,TPSAB1/TPSB2,IFNAR1,CD274,PLG,IRF6,IL9,HMGB1,ADAMTS13,TPT1,FLT1,CCL23,CXCL1,RIPK2,SPP1,CCL5,HDGF,TNFRSF1B,CXCL10,LIF,ACVRL1,CXCL8,SOD2,FCER2,TGFBR2,LTF,PRTN3,GSN,SELPLG,IGHE,CD55,IL10,ADCYAP1,CXCL3,PECAM1,CCN1,IFNG,MMP9,MMP12,IL6R,ST14,DPEP1,CD40,S100A4,VCAM1,ADAM17,CHI3L1,LY96,IL1R1,TNF,MAPK8,TREML2,IL17RB,IL33,CCL7,ANGPT2,COCH,NOTCH1,GDF15,TAX1BP1,IFNL…
Covariates: Race	Cell-To-Cell Signaling and Interaction, Cellular Movement, Hematological System Development and Function, Immune Cell Trafficking, Inflammatory Response	recruitment	Recruitment of phagocytes	7.42e-24		-1.715	GPC3,B4GALT6,HSPA1A/HSPA1B,TGFB1,FGR,IFNAR1,CD274,PLG,IRF6,IL9,HMGB1,ADAMTS13,FLT1,CCL23,CXCL1,RIPK2,SPP1,CCL5,HDGF,TNFRSF1B,CXCL10,LIF,ACVRL1,CXCL8,SOD2,FCER2,TGFBR2,LTF,PRTN3,GSN,SELPLG,IGHE,CD55,IL10,ADCYAP1,CXCL3,PECAM1,CCN1,IFNG,MMP9,MMP12,IL6R,ST14,LEPR,DPEP1,CD40,S100A4,VCAM1,ADAM17,CHI3L1,LY96,IL1R1,TNF,MAPK8,TREML2,IL17RB,IL33,CCL7,ANGPT2,COCH,NOTCH1,TAX1BP1,IFNL3,AKT2,IL6ST,VIP,PIK3CG,I…
Covariates: Race	Cellular Movement, Hematological System Development and Function, Immune Cell Trafficking	homing	Homing of mononuclear leukocytes	1.81e-23	Decreased	-2.439	CXCL9,CDC42,CCL18,CCL8,TGFB1,CYTL1,PLG,CXCL11,NPPB,SAA1,INHBA,HMGB1,FLT1,CCL23,PRKCB,IL12B,SPP1,F2,EFNB1,CCL5,JAK2,TNFSF11,CXCL10,VEGFA,NPS,TIAM1,S100A7,SERPINA3,RAP1GAP,GNRH1,CXCL8,SELPLG,IL10,CXCL3,IL15,TNFRSF14,IFNG,MMP9,SOCS3,SLAMF8,MICOS10-NBL1/NBL1,CD40,S100A4,SUMO3,ADAM17,FYN,TNF,CCL14,CCL17,KLRC4-KLRK1/KLRK1,CCL7,ANGPT2,MSMP,TNFSF14,PLAUR,GNRH2,CCN3,VIP,PIK3CG,RHOA,CCL25,CXCL13,UBE2I,CCL1…
Covariates: Race	Cell-To-Cell Signaling and Interaction, Hematological System Development and Function	interaction	Interaction of lymphocytes	2.49e-23	Decreased	-2.938	CXCL9,LAYN,ICOS,TGFB1,CD48,CXCL11,IFNGR1,SAA1,LCK,POMC,SPP1,TFRC,F2,IL18R1,CCL5,JAK2,TNFSF11,CXCL10,RAP1GAP,LIF,ENG,GNRH1,NRP1,SELPLG,IL10,JAM3,PECAM1,IFNG,IL6R,CD40,RFNG,VCAM1,CD209,TNF,HLA-DMA,ITGB1,ICAM3,ULBP3,CCL17,KLRC4-KLRK1/KLRK1,PLCB1,NEU1,NPTX1,TNFSF14,ICOSLG/LOC102723996,LTA,TNFRSF8,GNRH2,IL6ST,IL7,RHOA,CCL25,CXCL13,UBE2I,ARHGEF1,CCL2,SH2D1A,ICAM1,SIGLEC7
Covariates: Race	Cell-To-Cell Signaling and Interaction	binding	Binding of lymphatic system cells	5.89e-23	Decreased	-2.191	CXCL9,LAYN,ICOS,TGFB1,CD48,THPO,CXCL11,IFNGR1,SYK,LCK,SPP1,POMC,TFRC,F2,IL18R1,CCL5,JAK2,TNFSF11,CXCL10,VEGFA,RAP1GAP,ANXA2,LIF,ENG,GNRH1,SELPLG,IL10,JAM3,PECAM1,IFNG,IL6R,CD40,RFNG,VCAM1,CD209,TNF,HLA-DMA,ITGB1,ULBP3,MET,ITGB3,CCL17,KLRC4-KLRK1/KLRK1,NEU1,TNFSF14,ICOSLG/LOC102723996,GNRH2,IL6ST,IL7,RHOA,CCL25,CXCL13,UBE2I,ARHGEF1,CCL2,SH2D1A,ICAM1,SIGLEC7
Covariates: Race	Inflammatory Response	cell-mediated response	Cell-mediated response	7.95e-23	Decreased	-2.351	IRF1,PDCD1LG2,IL12A,ICOS,TGFB1,LILRB1,FCGR1A,VSIR,TNFRSF9,MUC1,CD274,LILRB4,IFNGR1,IL23A,IL9,ECM1,HMGB1,RIPK2,IL12B,LAG3,CCL5,TNFRSF1B,CXCL10,VEGFA,TNFRSF21,NECTIN2,ALK,CADM1,CXCL8,F9,TGFBR2,CDKN1B,IL10,ERBB3,IFNL1,MICA,CD59,LGALS9,IL15,IFNG,IL12RB2,CD40,IL1R1,TNF,IL1RAP,EBI3,SLAMF6,IL18BP,CRK,CCL17,KLRC4-KLRK1/KLRK1,IL33,NOTCH1,ICOSLG/LOC102723996,LTA,IL7,POSTN,PARP1,IL25,LEP,TNFRSF18,SH2D1A,ICA…
Covariates: Race	Cellular Function and Maintenance	function	Function of phagocytes	1.93e-22		-1.84	IRF1,PDCD1LG2,IL12A,FCGR1A,FGR,IFNAR1,CD274,PLG,LILRB4,IL23A,TYRO3,IL9,BCL10,HMGB1,CD300A,FLT1,UNC5B,ST6GAL1,RIPK2,IL12B,SPP1,LTB,CCL5,CXCL10,VEGFA,HAVCR2,CD200R1,CXCL8,FCER2,PLXNA1,GSN,IGHE,IL10,SCARF1,IDUA,CSF3,CD200,CTSZ,SLAMF1,IL15,IFNG,MMP9,DOK2,SLAMF8,MMP12,CD40,CHI3L1,LY96,FYN,STAT1,CD209,TNF,CUEDC2,ITGB3,TRAF4,SIGIRR,GDF15,LTA,PLAUR,GPNMB,CMA1,PIK3CG,MAVS,PARP1,PTGS2,CCL2,CSF1,TNFRSF18,IC…
Covariates: Race	Cancer, Gastrointestinal Disease, Organismal Injury and Abnormalities	colorectal cancer	Colorectal cancer	2.05e-22	Increased	2.904	PDCD1LG2,VWA2,CLCNKB,ERBB4,MESD,CCN2,ALDOA,NDE1,DNAJB2,LILRB4,CRELD1,TXLNA,FRS2,LAG3,ENTPD5,CEMIP2,SERPINA3,SULT1E1,TAPBP,ENAH,CD200R1,ISLR2,SOD2,FAM171A1,LGALS8,GSN,NRP1,CALN1,MYSM1,ERBB3,LINGO3,TSPEAR,MDM1,ARFGAP2,ADM2,MXRA8,DMKN,CA11,KLRG1,MAGI2,RNPC3,LEPR,LRIT3,SLC9B2,RMI1,GSTP1,SMPDL3A,OLFM1,BST1,CEACAM7,NUP98,NAGPA,UCMA,FSTL4,IL11RA,RAD1,NRXN1,ARMC5,WSCD2,UBE3A,FREM2,NCAM1,PARP1,SLITRK4,PTG…
Covariates: Race	Infectious Diseases, Organismal Injury and Abnormalities	infection	Infection of mammalia	2.24e-22		1.383	GPC3,IRF1,PDCD1LG2,IL12A,PPM1D,ICOS,IFNGR2,FCGR1A,CEACAM1,FGR,TPSAB1/TPSB2,TNFRSF9,IFNAR1,CD274,PLG,IFNGR1,IL23A,IL9,BCL10,ADAMTS13,ST6GAL1,RIPK2,IL12B,SPP1,UMOD,LTB,ZG16,PRKN,DHX58,TNFRSF1B,REG3G,CXCL10,CD200R1,BECN1,CHIT1,ACE2,MMP8,IL10,FCMR,CSF3,SERPINB1,MBL2,SAMHD1,SLAMF1,IL15,PIGR,IFNG,MMP9,SLAMF8,TNFSF12,MMP12,IL12RB2,IL6R,TFPI2,CD40,ASGR1,LY96,IL1R1,STAT1,TNF,HLA-DMA,CD1D,GRB2,EBI3,ADH5,IR…
Covariates: Race	Organismal Injury and Abnormalities	abnormal morphology	Abnormal morphology of head	2.75e-22	Decreased	-3.461	HEXB,CLN5,IL12A,ERBB4,LRFN2,CCN2,EFNA5,NCAM2,IFNAR1,TWSG1,NDE1,NOG,OTOF,TYRO3,INHBA,HERC1,CNTNAP2,HS6ST1,TNFRSF11A,ST8SIA2,SPP1,MDM4,RSPO2,EFNB2,PRKN,EFNB1,TNFSF11,ARHGAP5,TNFRSF1B,HTRA2,ALK,COL8A1,BOC,IGF1R,TNFRSF11B,SOD2,HAT1,CHL1,ACE2,IL10,ADCYAP1,ERBB3,LRIG3,BID,L1CAM,MSRB3,TSPEAR,JUN,ENTPD1,WFIKKN2,GAD1,SULF2,CKB,RFNG,ROR1,MSTN,EDA,ADAM17,VTI1A,FYN,DSCAM,PTPN11,SEMA7A,B3GLCT,NTRK3,CRK,YBX1,N…
Covariates: Race	Cell-To-Cell Signaling and Interaction	adhesion	Adhesion of myeloid cells	6.9e-22		-1.387	ICOS,TGFB1,CEACAM1,FGR,TNR,HMGB1,FLT1,CXCL1,F2,CCL5,JAK2,FLNA,VEGFA,CFHR1,PPBP,CADM1,CXCL8,TGFBR2,LTF,PRTN3,LGALS8,SELPLG,IL10,JAM3,CXCL3,CD34,PECAM1,CTSZ,LGALS9,IL15,IFNG,TNFSF12,VCAM1,ADAM17,FYN,IL1R1,STAT1,TNF,ITGB1,ICAM3,BCAM,ITGB3,IL33,NPPA,ANGPT2,GDF15,ICOSLG/LOC102723996,S100A9,PLAUR,AKT2,PIK3CG,CSK,PTGS2,CCL2,CSF1,ICAM1,AXL
Covariates: Race	Cancer, Gastrointestinal Disease, Organismal Injury and Abnormalities	colon cancer	Colon cancer	1.3e-21	Increased	3.097	PDCD1LG2,VWA2,CLCNKB,ERBB4,MESD,ALDOA,NDE1,DNAJB2,LILRB4,CRELD1,TXLNA,FRS2,ENTPD5,CEMIP2,SERPINA3,SULT1E1,TAPBP,ENAH,CD200R1,ISLR2,FAM171A1,LGALS8,GSN,CALN1,ERBB3,LINGO3,TSPEAR,MDM1,ARFGAP2,ADM2,MXRA8,DMKN,CA11,KLRG1,MAGI2,RNPC3,LEPR,LRIT3,SLC9B2,GSTP1,OLFM1,BST1,NUP98,NAGPA,UCMA,FSTL4,IL11RA,RAD1,NRXN1,ARMC5,WSCD2,UBE3A,FREM2,NCAM1,PARP1,SLITRK4,PTGS2,QPCTL,ISM1,INSL4,HMBS,ADA2,PCDHGB1,FLRT3,SYT…
Covariates: Race	Cell-To-Cell Signaling and Interaction, Inflammatory Response	immune response	Immune response of T lymphocytes	1.56e-21	Decreased	-2.496	JUN,PDCD1LG2,AGER,CD59,LGALS9,IL15,ICOS,IFNG,TGFB1,SOCS3,LILRB1,IL6R,KLK3,TNFRSF9,LEPR,CD40,CD274,IFNGR1,IL23A,HMGB1,STAT1,TNF,CD1D,PNP,IL12B,TREML2,KLRC4-KLRK1/KLRK1,IL33,TNFSF11,TNFRSF1B,PLAUR,TAPBP,HAVCR2,CXCL8,IL7,POSTN,F9,PLXNA1,TGFBR2,PARP1,CDKN1B,IL25,IL10,BCL2L1,SH2D1A,ICAM1,AXL
Covariates: Race	Cell-To-Cell Signaling and Interaction	binding	Binding of lymphoid cells	5.47e-21	Decreased	-2.688	CXCL9,LAYN,ICOS,TGFB1,CD48,CXCL11,IFNGR1,SYK,LCK,POMC,SPP1,TFRC,F2,IL18R1,CCL5,JAK2,TNFSF11,CXCL10,RAP1GAP,LIF,ENG,GNRH1,SELPLG,IL10,JAM3,PECAM1,IFNG,IL6R,CD40,RFNG,VCAM1,CD209,TNF,HLA-DMA,ITGB1,ULBP3,CCL17,KLRC4-KLRK1/KLRK1,NEU1,TNFSF14,ICOSLG/LOC102723996,GNRH2,IL6ST,IL7,RHOA,CCL25,CXCL13,UBE2I,ARHGEF1,CCL2,SH2D1A,ICAM1,SIGLEC7
Covariates: Race	Cell-To-Cell Signaling and Interaction, Hematological System Development and Function	interaction	Interaction of granulocytes	5.96e-21		-1.891	AGER,ICOS,TGFB1,CEACAM1,FGR,PLG,SAA1,FLT1,CXCL1,F2,CCL5,FLNA,CXCL10,VEGFA,CFHR1,PPBP,CXCL8,TGFBR2,LTF,PRTN3,LGALS8,SELPLG,JAM3,CXCL3,PECAM1,LGALS9,IFNG,TNFSF12,VCAM1,ADAM17,FYN,IL1R1,TNF,ITGB1,ICAM3,ITGB3,IL33,NPPA,CCL7,ANGPT2,GDF15,S100A9,PLAUR,AKT2,PIK3CG,CSK,ICAM1,AXL
Covariates: Race	Cellular Movement	transmigration	Transmigration of blood cells	6.89e-21		-1.903	CXCL9,PDCD1LG2,CDC42,TGFB1,IFNAR1,CD274,CXCL11,ARHGAP25,HMGB1,CD300A,CXCL1,F2,EFNB2,EGFR,JAM2,CCL5,CXCL10,VEGFA,ENG,PPBP,CDH5,CXCL8,BMPR2,TGFBR2,SELPLG,JAM3,CXCL3,PECAM1,GJA1,PIGR,IFNG,MMP9,SOCS3,CD40,VCAM1,ADAM17,CD209,TNF,CD177,ITGB1,MET,ITGB3,LIPA,SIGIRR,BST1,CCL7,NOTCH1,GDF15,RHOA,CCL25,CCL2,CSF1,ICAM1
Covariates: Race	Cellular Movement	migration	Migration of tumor cells	7.23e-21		-1.776	CDC42,TGFB1,CEACAM1,FOXM1,CCN2,DSG2,CXCL11,SERPINA5,HMGB1,FLT1,CXCL1,ST6GAL1,SPP1,F2,EGFR,ALCAM,PARK7,CCL5,CXCL10,VEGFA,TIAM1,EPHB2,CXCL8,IGF1R,GSN,NRP1,CSF3,ERBB3,L1CAM,SEMA4D,MMP9,CSF2RA,DDR1,PLXNC1,CCN5,SPARCL1,EPHA2,SPDEF,VCAM1,PTPN11,TNF,STAT1,ITGB1,PRSS3,CCN4,GRB2,MET,CST6,LIPA,ANGPT2,NOTCH1,PLAUR,ROBO1,AKT2,CCN3,COL18A1,IL7,RHOA,POSTN,CHGA,CXCL13,PTGS2,CCL2,CSF1,LEP
Covariates: Race	Cellular Development, Cellular Growth and Proliferation, Hematological System Development and Function, Hematopoiesis, Lymphoid Tissue Structure and Development, Tissue Development	differentiation	Differentiation of phagocytes	7.84e-21		-1.784	IRF1,AGER,CDC42,TGFB1,FCGR1A,TPSAB1/TPSB2,CST5,IFNAR1,THPO,CXCL11,INHBA,IL9,HMGB1,CDKN2D,CCL23,NGF,ESR1,F2,LTB,DCBLD2,JAK2,TNFSF11,CXCL10,VEGFA,B4GALNT1,LIF,EPHB2,TNFRSF11B,C1QC,TGFBR2,LTF,SFRP4,NRP1,IL10,CSF3,IFI16,JUN,LGALS9,IL15,IFNG,SOCS3,CSF2RA,CD40,NOTCH2,ADAM17,CHI3L1,IL1R1,DEF6,STAT1,PTPN11,TNF,IL17C,IRF4,TREM1,ITGB3,CRK,MAPK8,IL33,NOTCH1,ID2,JAG1,LARGE1,LTA,S100A9,MFGE8,AKT2,NRXN1,MEF2C,…
Covariates: Race	Cell-To-Cell Signaling and Interaction, Hematological System Development and Function	immune response	Immune response of lymphocytes	1.11e-20	Decreased	-2.268	LGALS9,PDCD1LG2,AGER,CD59,IL15,ICOS,IFNG,TGFB1,SOCS3,LILRB1,CD48,IL6R,TNFRSF9,LEPR,CD40,CD274,IFNGR1,IL23A,HMGB1,STAT1,TNF,CD1D,PNP,IL12B,FBP1,TREML2,KLRC4-KLRK1/KLRK1,IL33,TNFSF11,TNFRSF1B,PLAUR,HAVCR2,CXCL8,IL7,POSTN,F9,TGFBR2,PARP1,TNFRSF17,CDKN1B,IL25,CD38,IL10,SH2D1A,ICAM1,AXL
Covariates: Race	Cell Death and Survival, Cellular Compromise	toxicity	Toxicity of cells	1.28e-20		-1.777	HSPA1A/HSPA1B,IL12A,ICOS,TGFB1,KIR2DS4 (includes others),LILRB1,IFNGR2,FCGR1A,DKK2,CEACAM1,CD48,FGR,IFNAR1,CD274,SLAMF7,IL23A,SYK,IL9,BCL10,CD300A,LCK,IL12B,NGF,POMC,CCL5,FLNA,HAVCR2,TGFBR2,CD38,IL10,JUN,MICA,CD59,IL15,IFNG,SOCS3,TNFSF12,IL12RB2,NOTCH2,IL1R1,STAT1,PTPN11,TNF,HSPA8,CD1D,ULBP3,AGAP3,IGHG1,PNP,SLAMF6,NTRK2,KLRC4-KLRK1/KLRK1,IMPDH1,CCL7,NOTCH1,CD5,TNFRSF8,CD96,MAVS,PDPK1,TNFAIP3,GZMA…
Covariates: Race	Cell Death and Survival	cytotoxicity	Cytotoxicity	1.57e-20		-1.777	HSPA1A/HSPA1B,IL12A,ICOS,TGFB1,KIR2DS4 (includes others),LILRB1,IFNGR2,FCGR1A,CD48,DKK2,CEACAM1,FGR,IFNAR1,CD274,SLAMF7,IL23A,SYK,IL9,BCL10,CD300A,LCK,IL12B,NGF,POMC,CCL5,FLNA,HAVCR2,TGFBR2,CD38,IL10,BCL2L1,JUN,MICA,CD59,IL15,IFNG,SOCS3,TNFSF12,IL12RB2,NOTCH2,IL1R1,STAT1,PTPN11,TNF,HSPA8,CD1D,ULBP3,AGAP3,IGHG1,PNP,SLAMF6,NTRK2,KLRC4-KLRK1/KLRK1,IMPDH1,CCL7,NOTCH1,CD5,TNFRSF8,CD96,MAVS,PDPK1,TNFAI…
Covariates: Race	Cell Death and Survival, Cellular Compromise	cytotoxicity	Cytotoxicity of cells	1.75e-20		-1.89	HSPA1A/HSPA1B,IL12A,ICOS,TGFB1,KIR2DS4 (includes others),LILRB1,IFNGR2,FCGR1A,CD48,DKK2,CEACAM1,FGR,IFNAR1,CD274,SLAMF7,IL23A,SYK,IL9,BCL10,CD300A,LCK,IL12B,NGF,POMC,CCL5,FLNA,HAVCR2,TGFBR2,CD38,IL10,JUN,MICA,CD59,IL15,IFNG,SOCS3,TNFSF12,IL12RB2,NOTCH2,STAT1,PTPN11,TNF,HSPA8,CD1D,ULBP3,AGAP3,IGHG1,PNP,SLAMF6,NTRK2,KLRC4-KLRK1/KLRK1,IMPDH1,CCL7,NOTCH1,CD5,TNFRSF8,CD96,MAVS,PDPK1,TNFAIP3,GZMA,CCL2,…
Covariates: Race	Cell-To-Cell Signaling and Interaction, Hematological System Development and Function	binding	Binding of lymphocytes	2.57e-20	Decreased	-2.809	CXCL9,LAYN,ICOS,TGFB1,CD48,CXCL11,IFNGR1,LCK,POMC,SPP1,TFRC,F2,IL18R1,CCL5,JAK2,TNFSF11,CXCL10,RAP1GAP,LIF,ENG,GNRH1,SELPLG,IL10,JAM3,PECAM1,IFNG,IL6R,CD40,RFNG,VCAM1,CD209,TNF,HLA-DMA,ITGB1,ULBP3,CCL17,KLRC4-KLRK1/KLRK1,NEU1,TNFSF14,ICOSLG/LOC102723996,GNRH2,IL6ST,IL7,RHOA,CCL25,CXCL13,UBE2I,ARHGEF1,CCL2,SH2D1A,ICAM1,SIGLEC7
Covariates: Race	Cell-To-Cell Signaling and Interaction, Hematological System Development and Function, Immune Cell Trafficking	binding	Binding of granulocytes	3.06e-20		-1.784	AGER,LGALS9,ICOS,IFNG,TGFB1,TNFSF12,CEACAM1,FGR,PLG,VCAM1,ADAM17,FYN,IL1R1,TNF,ITGB1,ICAM3,CXCL1,FLT1,ITGB3,IL33,F2,NPPA,CCL7,ANGPT2,CCL5,GDF15,FLNA,CXCL10,VEGFA,CFHR1,S100A9,PLAUR,PPBP,AKT2,CXCL8,PIK3CG,TGFBR2,LTF,PRTN3,LGALS8,CSK,SELPLG,JAM3,CXCL3,ICAM1,AXL,PECAM1
Covariates: Race	Cellular Movement, Hematological System Development and Function, Immune Cell Trafficking	transmigration	Transmigration of leukocytes	3.22e-20		-1.8	CXCL9,PDCD1LG2,CDC42,TGFB1,IFNAR1,CD274,CXCL11,ARHGAP25,HMGB1,CD300A,CXCL1,F2,EFNB2,EGFR,JAM2,CCL5,CXCL10,VEGFA,ENG,PPBP,CDH5,CXCL8,BMPR2,TGFBR2,SELPLG,JAM3,CXCL3,PECAM1,PIGR,IFNG,MMP9,SOCS3,CD40,VCAM1,ADAM17,CD209,TNF,CD177,ITGB1,MET,ITGB3,LIPA,SIGIRR,BST1,CCL7,NOTCH1,GDF15,RHOA,CCL25,CCL2,CSF1,ICAM1
Covariates: Race	Cell-To-Cell Signaling and Interaction, Hematological System Development and Function	aggregation	Aggregation of blood cells	6.94e-20	Decreased	-2.768	CXCL9,AGER,EFNA4,PEAR1,TGFB1,CEACAM1,TNFRSF9,PLG,ELK1,THPO,TYRO3,SYK,IL9,TXNDC5,HMGB1,ADAMTS13,LCK,F2,EFNB2,CCL5,JAK2,TNFSF11,PDGFRA,FLNA,CXCL10,PDIA4,GSN,NRP1,SELPLG,PDIA3,CSF3,PECAM1,P4HB,MPIG6B,SEMA4D,ENTPD1,IL15,CD40,FYN,CD209,TNF,ITGB1,ICAM3,MET,ITGB3,CCL17,METAP1,HTR2A,PLCB1,COMP,GDF15,LTA,S100A9,TNFRSF8,AKT2,EPHA4,IL6ST,UBASH3B,PIK3CG,IL7,GRK2,PDPK1,PTGS2,CAST,LEP,ICAM1,RNASE2
Covariates: Race	Cell Death and Survival, Cellular Compromise	cytotoxicity	Cytotoxicity of lymphatic system cells	1.2e-19		-1.562	HSPA1A/HSPA1B,IL12A,ICOS,TGFB1,KIR2DS4 (includes others),LILRB1,IFNGR2,FCGR1A,CD48,DKK2,CEACAM1,IFNAR1,CD274,IL23A,SYK,IL9,BCL10,CD300A,LCK,IL12B,POMC,CCL5,HAVCR2,CD38,IL10,JUN,MICA,CD59,IL15,IFNG,TNFSF12,IL12RB2,NOTCH2,STAT1,TNF,HSPA8,CD1D,ULBP3,IGHG1,PNP,SLAMF6,NTRK2,KLRC4-KLRK1/KLRK1,IMPDH1,CCL7,NOTCH1,CD5,CD96,MAVS,GZMA,CCL2,SH2D1A,ICAM1,SIGLEC7
Covariates: Race	Cellular Movement	migration	Migration of cancer cells	1.4e-19		-1.747	CDC42,TGFB1,CEACAM1,FOXM1,CCN2,DSG2,CXCL11,HMGB1,FLT1,ST6GAL1,SPP1,F2,EGFR,ALCAM,PARK7,CCL5,CXCL10,VEGFA,TIAM1,CXCL8,IGF1R,GSN,NRP1,CSF3,ERBB3,L1CAM,SEMA4D,MMP9,CSF2RA,DDR1,PLXNC1,CCN5,SPDEF,VCAM1,STAT1,PTPN11,TNF,ITGB1,PRSS3,CCN4,MET,CST6,LIPA,ANGPT2,NOTCH1,PLAUR,ROBO1,AKT2,CCN3,COL18A1,IL7,RHOA,CHGA,CXCL13,PTGS2,CCL2,CSF1,LEP
Covariates: Race	Gastrointestinal Disease, Organismal Injury and Abnormalities	benign oral disorder	Benign oral disorder	1.8e-19	Decreased	-3.752	IRF1,HEXB,CCL18,HSPA1A/HSPA1B,FCGR1A,EFNA5,TWSG1,NOG,INHBA,HMGB1,HERC1,ST6GAL1,SPP1,MDM4,RSPO2,EFNB1,PPBP,BOC,CD200R1,TNFRSF11B,TNFRSF17,PRTN3,SFRP4,IL10,LONP1,TSPEAR,SERPINB1,CCL4L1/CCL4L2,WFIKKN2,GAD1,MMP9,SOCS3,IL6R,ROR1,MSTN,EDA,PTPN11,KLK4,CACNA2D3,B3GLCT,IGHG1,CRK,ATP1B1,CDH11,FGFR3,CEL,PDGFRB,PLAUR,EPHA4,IL7,GZMA,CXCL13,PTGS2,CSF1,KREMEN1,CAST,RNASE3,LEP,ADAMTSL1,FTH1,CXCL9,LRP2,AMBN,TGFB1…
Covariates: Race	Cellular Movement, Hematological System Development and Function, Immune Cell Trafficking, Inflammatory Response	migration	Migration of monocytes	2.48e-19	Decreased	-2.027	SEMA4D,AGER,CDC42,CCL8,IFNG,TGFB1,MMP9,CEACAM1,MICOS10-NBL1/NBL1,CCN2,PLG,VCAM1,ADAM17,QPCT,TNF,CD300A,FLT1,PILRA,NGF,SPP1,F2,EGFR,CCL7,CCL5,VEGFA,PLAUR,ANXA2,ENG,IL6ST,CXCL8,RHOA,AGT,POSTN,CCL2,IL10,CSF3,ICAM1,PECAM1
Covariates: Race	Cell-To-Cell Signaling and Interaction, Hematological System Development and Function	interaction	Interaction of T lymphocytes	2.5e-19	Decreased	-2.735	CXCL9,LAYN,ICOS,TGFB1,CD48,CXCL11,IFNGR1,SAA1,LCK,SPP1,F2,IL18R1,CCL5,JAK2,TNFSF11,CXCL10,RAP1GAP,GNRH1,NRP1,SELPLG,IL10,JAM3,PECAM1,IFNG,CD40,RFNG,VCAM1,CD209,TNF,HLA-DMA,ITGB1,ICAM3,CCL17,KLRC4-KLRK1/KLRK1,PLCB1,NEU1,NPTX1,TNFSF14,LTA,TNFRSF8,GNRH2,IL7,RHOA,CCL25,UBE2I,ARHGEF1,SH2D1A,ICAM1
Covariates: Race	Cellular Development, Hematological System Development and Function, Lymphoid Tissue Structure and Development	maturation	Maturation of leukocytes	2.94e-19		-1.468	IRF1,AGER,HSPA1A/HSPA1B,PPM1D,ICOS,TGFB1,HNRNPC,IFNAR1,DLL4,IL23A,INHBA,HMGB1,LCK,IL12B,TNFRSF11A,NGF,EPHB6,CCL5,TNFSF11,TNFRSF1B,VEGFA,GFRA1,RAF1,CADM1,HAVCR2,SOD3,NRP1,ADM,IL10,CSF3,RNASE1,IFNL1,LGALS9,IL15,IFNG,CD40,ADAM17,FYN,STAT1,CD209,TNF,IRF4,GSTP1,IL33,NOTCH1,ID2,TNFSF14,IFNL3,ICOSLG/LOC102723996,VIP,IL7,RHOA,MMP19,CSK,PTGS2,CCL2,CSF1,RUNX3,LEP,ICAM1,RNASE2
Covariates: Race	Cell Death and Survival, Cellular Compromise	cytotoxicity	Cytotoxicity of lymphocytes	3.46e-19		-1.69	HSPA1A/HSPA1B,IL12A,ICOS,TGFB1,KIR2DS4 (includes others),LILRB1,IFNGR2,FCGR1A,CD48,DKK2,CEACAM1,IFNAR1,CD274,IL23A,SYK,IL9,BCL10,CD300A,LCK,IL12B,POMC,CCL5,HAVCR2,CD38,IL10,JUN,MICA,CD59,IL15,IFNG,TNFSF12,NOTCH2,STAT1,TNF,HSPA8,CD1D,ULBP3,IGHG1,PNP,SLAMF6,NTRK2,KLRC4-KLRK1/KLRK1,IMPDH1,CCL7,NOTCH1,CD5,CD96,MAVS,GZMA,CCL2,SH2D1A,ICAM1,SIGLEC7
Covariates: Race	Cell-To-Cell Signaling and Interaction, Cellular Movement	recruitment	Recruitment of lymphatic system cells	4.18e-19	Decreased	-3.543	JUN,CXCL9,IL15,IL12A,IFNG,TGFB1,TNFSF12,TNFRSF9,CD40,IFNAR1,PLG,VCAM1,CXCL11,IL1R1,HMGB1,STAT1,TNF,RIPK2,CCL17,IL33,CCL7,CCL5,REG3G,CXCL10,VEGFA,LTA,TNFRSF8,VIP,CXCL8,PIK3CG,AGT,CXCL13,CCL2,SELPLG,IL10,ADCYAP1,CSF3,CXCL3,LEP,ICAM1
Covariates: Race	Cell-To-Cell Signaling and Interaction, Hematological System Development and Function, Immune Cell Trafficking	adhesion	Adhesion of granulocytes	4.33e-19		-1.568	LGALS9,ICOS,IFNG,TGFB1,TNFSF12,CEACAM1,FGR,VCAM1,ADAM17,FYN,IL1R1,TNF,ITGB1,ICAM3,FLT1,CXCL1,ITGB3,IL33,F2,NPPA,ANGPT2,GDF15,FLNA,VEGFA,CFHR1,S100A9,PLAUR,PPBP,AKT2,CXCL8,PIK3CG,TGFBR2,LTF,PRTN3,LGALS8,CSK,SELPLG,JAM3,CXCL3,ICAM1,AXL,PECAM1
Covariates: Race	Cell-To-Cell Signaling and Interaction, Cellular Movement	attraction	Attraction of cells	7.13e-19	Decreased	-2.971	CXCL9,LRP2,AGER,IL15,CCL18,CCL8,TGFB1,S100A4,CXCL11,IL1R1,HMGB1,TNF,CXCL1,MET,IL12B,CCL17,NGF,EFNB1,CCL7,ANGPT2,CCL5,CXCL10,VEGFA,GFRA1,NTF3,S100A7,PPBP,PTPRJ,CXCL8,ARTN,CCL25,CXCL13,NRP1,CCL2,CSF1,RASA1,CSF3,CXCL3,CXCL14
Covariates: Race	Cellular Movement	cell movement	Cell movement of tumor cells	8.29e-19		-1.501	CDC42,TGFB1,CEACAM1,FOXM1,CCN2,DSG2,CXCL11,HMGB1,FLT1,ST6GAL1,SPP1,F2,EGFR,ALCAM,PARK7,CCL5,VEGFA,TIAM1,CXCL8,IGF1R,GSN,NRP1,CSF3,ERBB3,L1CAM,SEMA4D,MMP9,CSF2RA,DDR1,PLXNC1,CCN5,SPDEF,VCAM1,STAT1,PTPN11,TNF,ITGB1,PRSS3,CCN4,MET,CST6,LIPA,ANGPT2,NOTCH1,PLAUR,CCN3,COL18A1,IL7,RHOA,CHGA,CXCL13,PTGS2,CCL2,CSF1,LEP
Covariates: Race	Cell Death and Survival, Cellular Compromise	cytotoxicity	Cytotoxicity of leukocytes	8.94e-19		-1.786	HSPA1A/HSPA1B,IL12A,ICOS,TGFB1,KIR2DS4 (includes others),LILRB1,IFNGR2,FCGR1A,CD48,DKK2,CEACAM1,FGR,IFNAR1,CD274,IL23A,SYK,IL9,BCL10,CD300A,LCK,IL12B,POMC,CCL5,HAVCR2,CD38,IL10,JUN,MICA,CD59,IL15,IFNG,TNFSF12,NOTCH2,STAT1,TNF,HSPA8,CD1D,ULBP3,IGHG1,PNP,SLAMF6,NTRK2,KLRC4-KLRK1/KLRK1,IMPDH1,CCL7,NOTCH1,CD5,CD96,MAVS,GZMA,CCL2,SH2D1A,ICAM1,SIGLEC7
Covariates: Race	Cellular Movement, Hematological System Development and Function, Immune Cell Trafficking, Inflammatory Response, Lymphoid Tissue Structure and Development	chemotaxis	Chemotaxis of lymphocytes	9.27e-19	Decreased	-2.77	CXCL9,CDC42,IL15,TNFRSF14,CCL18,CCL8,IFNG,TGFB1,MMP9,SOCS3,CD40,S100A4,SUMO3,CXCL11,SAA1,ADAM17,FYN,CCL23,CCL14,IL12B,CCL17,KLRC4-KLRK1/KLRK1,SPP1,CCL7,CCL5,CXCL10,MSMP,TNFSF14,TIAM1,S100A7,RAP1GAP,GNRH1,GNRH2,VIP,CXCL8,PIK3CG,RHOA,CCL25,CXCL13,UBE2I,CCL2,IL10,CXCL3
Covariates: Race	Cell-To-Cell Signaling and Interaction, Cellular Movement, Hematological System Development and Function, Immune Cell Trafficking	recruitment	Recruitment of lymphocytes	9.62e-19	Decreased	-3.704	JUN,CXCL9,IL15,IL12A,IFNG,TGFB1,TNFSF12,TNFRSF9,CD40,IFNAR1,PLG,VCAM1,CXCL11,IL1R1,HMGB1,STAT1,TNF,RIPK2,CCL17,IL33,CCL7,CCL5,REG3G,CXCL10,LTA,TNFRSF8,VIP,CXCL8,PIK3CG,AGT,CXCL13,CCL2,SELPLG,IL10,ADCYAP1,CSF3,CXCL3,LEP,ICAM1
Covariates: Race	Connective Tissue Disorders, Inflammatory Disease, Inflammatory Response, Organismal Injury and Abnormalities, Skeletal and Muscular Disorders	experimentally-induced arthritis	Experimentally-induced arthritis	1.22e-18	Decreased	-2.411	IL12A,ICOS,TGFB1,FCGR1A,FGR,GDF11,IFNGR1,IL23A,TYRO3,IL9,HMGB1,FLT1,RIPK2,IL12B,SPP1,TNFRSF1B,CD200R1,CXCL8,IL10,JAM3,CSF3,YWHAZ,CXCL14,CD59,IFNG,MMP9,MCL1,TNFSF12,TIE1,IL1R1,STAT1,PTPN11,TNF,MAPK8,CDH11,IL33,JAG1,IFNL3,IL6ST,VIP,CMA1,PIK3CG,PARP1,UBL4A,NGFR,CXCL13,PTGS2,CAST,RUNX3,LEP,SH2D1A,AXL
Covariates: Race	Cellular Movement, Hematological System Development and Function, Immune Cell Trafficking	migration	Migration of antigen presenting cells	3.3e-18	Decreased	-2.773	CXCL9,CEACAM1,TNFRSF9,PLG,CXCL11,IRF6,TNR,HMGB1,FLT1,CXCL1,IL12B,SPP1,ALCAM,CCL5,FLNA,CXCL10,VEGFA,ENG,CXCL8,BMPR2,CD38,IL10,CXCL3,GJA1,CTSZ,IFNL1,SEMA4D,PIGR,IFNG,MMP9,NRP2,MMP12,PLXNC1,CD40,VCAM1,STAT1,CD209,TNF,CCL17,IL33,CCL7,CD5,IFNL3,AKT2,VIP,PIK3CG,RHOA,AGT,PARP1,CXCL13,PTGS2,CCL2,CSF1,RUNX3,LEP,ICAM1
Covariates: Race	Cellular Growth and Proliferation	cytostasis	Cytostasis	4.12e-18		-1.533	IRF1,CDC42,HSPA1A/HSPA1B,ERBB4,ICOS,TGFB1,CEACAM1,TNFRSF10B,SERPINA5,HMGB1,LCK,CDKN2D,FLT1,PRKCB,ADAM12,NGF,ESR1,ARL2,EGFR,JAK2,TNFSF11,RAF1,ALK,LIF,ACVRL1,CDH5,AMH,IGF1R,BMPR2,TGFBR2,SFRP4,CDKN1B,ERBB3,IFI16,CXCL14,GJA1,JUN,TOP1,CCN1,OAZ1,FHIT,IFNG,SOCS3,CD40,MUC15,STAT1,TNF,ITGB1,NTRK3,MET,BMP6,IGFBP3,FGFR3,TGFB3,NOTCH1,ID2,JAG1,ICOSLG/LOC102723996,COL18A1,IRF2,UBE3A,GRK2,PARP1,PDPK1,UBE2I,GDF2
Covariates: Race	Cardiovascular Disease, Ophthalmic Disease, Organismal Injury and Abnormalities	retinal vasculopathy	Retinal vasculopathy	1.35e-17	Decreased	-2.36	HEXB,IL12A,MFAP5,FGR,PLG,LCK,FLT1,ADAM12,NGF,SPP1,F2,ADAM9,EPHB6,PDGFRA,VEGFA,ADAM19,LIF,C1QC,NRP1,CA1,MMP8,APLP2,IL10,CD200,MMP16,CD59,IFNG,MMP9,MMP12,COL6A1,NOTCH2,VCAM1,A2M,FBLN5,TNF,ITGB1,PLXNB2,SEMA7A,EBI3,ITGB3,MAPK8,NTRK2,VEGFB,LAMA4,COMP,PLAUR,NTF3,EPHA7,COL18A1,MFAP2,MMP19,TNFRSF13B,PTGS2,UNC93B1,ICAM1,NELL1
Covariates: Race	Cell-To-Cell Signaling and Interaction, Cellular Movement, Hematological System Development and Function, Immune Cell Trafficking	recruitment	Recruitment of granulocytes	2.17e-17		-1.968	CXCL9,HSPA1A/HSPA1B,FGR,TPSAB1/TPSB2,IFNAR1,CD274,IRF6,IL9,HMGB1,TPT1,CXCL1,RIPK2,SPP1,CCL5,HDGF,CXCL10,LIF,ACVRL1,CXCL8,SOD2,FCER2,LTF,PRTN3,GSN,SELPLG,IGHE,CD55,IL10,ADCYAP1,CXCL3,IFNG,MMP9,MMP12,IL6R,DPEP1,VCAM1,ADAM17,CHI3L1,LY96,IL1R1,TNF,TREML2,IL17RB,IL33,COCH,GDF15,IFNL3,AKT2,VIP,PIK3CG,IL7,AGT,IL25,PTGS2,CCL2,GDF2,CSF1,LEP,ICAM1,SIGLEC9
Covariates: Race	Cell Morphology	polarization	Polarization of blood cells	2.18e-17	Decreased	-2.273	CXCL9,AGER,CDC42,IL12A,ICOS,TGFB1,TNFRSF9,HMGB1,LCK,FLT1,IL12B,CCL5,CXCL10,TIAM1,ENG,CXCL8,SOD2,PCSK9,IL10,CSF3,LRIG3,SLAMF1,IL15,TNFRSF14,IFNG,SOCS3,MMP12,IL12RB2,CD40,FYN,MRC1,STAT1,PTPN11,TNF,ITGB1,EBI3,IRF4,CCL17,IL33,NPPA,NBR1,CCL7,NOTCH1,JAG1,AKT2,POSTN,PRKCSH,CSF1,CAST,ICAM1
Covariates: Race	Immunological Disease, Organismal Injury and Abnormalities	abnormal morphology	Abnormal morphology of immune system	2.69e-17	Increased	2.37	IRF1,HEXB,TNFRSF4,TGFB1,FGR,TNFRSF9,PCSK1,IFNAR1,CD274,LILRB4,IFNGR1,SYK,IL9,CD84,LCK,CD79A,SPP1,LTB,ARSA,RELT,ENTPD5,TNFSF11,B4GALNT1,LIF,BECN1,TNFRSF11B,IL10,FCMR,IDUA,CSF3,CD200,SEMA4D,IL15,PIGR,IFNG,MMP9,MCL1,TNFSF12,CD40,CHI3L1,FYN,XRCC6,IL1R1,TNF,HLA-DMA,EBI3,IRF4,IGHG1,CTBS,LIPA,IMPDH1,DTX1,ID2,CD5,TNFSF14,LTA,IL5RA,IL11RA,LY9,PTPRJ,IL7,MAVS,CCL25,PDPK1,NGFR,CSF1,RUNX3,UNC93B1,SH2D1A,ICAM1…
Covariates: Race	Cellular Movement, Hematological System Development and Function, Immune Cell Trafficking, Inflammatory Response	cell movement	Cell movement of dendritic cells	3.54e-17	Decreased	-2.643	CXCL9,IL12A,TGFB1,CEACAM1,TNFRSF9,CXCL11,IFNGR1,HMGB1,IL12B,SPP1,F2,ALCAM,CCL5,CXCL10,BECN1,CXCL8,CD38,IL10,CXCL14,CTSZ,IFNL1,LGALS9,SLAMF1,PIGR,IFNG,MMP9,NRP2,SLAMF8,PLXNC1,CD40,VCAM1,CD209,TNF,IL17C,CCL17,CCL7,CD5,IFNL3,IL11RA,AKT2,VIP,PIK3CG,RHOA,AGT,CCL25,CXCL13,CCL2,RUNX3,ICAM1,AXL,RNASE2
Covariates: Race	Cell-To-Cell Signaling and Interaction, Cellular Movement	chemoattraction	Chemoattraction	4.44e-17	Decreased	-2.488	CXCL9,LRP2,AGER,IL15,CCL18,CCL8,TGFB1,S100A4,IL1R1,TNF,CXCL1,MET,IL12B,NGF,EFNB1,CCL7,ANGPT2,CCL5,CXCL10,VEGFA,GFRA1,NTF3,S100A7,PPBP,PTPRJ,CXCL8,ARTN,CCL25,CXCL13,NRP1,CCL2,CSF3,CXCL3,CXCL14
Covariates: Race	Cell Morphology	orientation	Orientation of cells	4.91e-17	Decreased	-2.444	CXCL9,AGER,CDC42,IL12A,ICOS,TGFB1,TNFRSF9,HMGB1,LCK,FLT1,IL12B,CCL5,CXCL10,VEGFA,CLTC,TIAM1,RAP1GAP,ENG,CDH5,CXCL8,IGF1R,SOD2,PCSK9,IL10,CSF3,LRIG3,SLAMF1,IL15,TNFRSF14,IFNG,SOCS3,MMP12,IL12RB2,CD40,ROR1,IGSF8,FYN,MRC1,STAT1,PTPN11,TNF,ITGB1,EBI3,IRF4,ITGB3,CCL17,IL33,NPPA,NBR1,CCL7,NOTCH1,JAG1,AKT2,EPHA4,RHOA,POSTN,PRKCSH,CCL2,CSF1,CAST,LEP,ICAM1
Covariates: Race	Cellular Movement, Immune Cell Trafficking, Lymphoid Tissue Structure and Development	homing	Homing of lymphatic system cells	5.72e-17	Decreased	-2.852	CXCL9,CDC42,IL15,TNFRSF14,CCL18,CCL8,IFNG,TGFB1,MMP9,SOCS3,CD40,S100A4,SUMO3,VCAM1,CXCL11,SAA1,ADAM17,FYN,CCL23,CCL14,IL12B,CCL17,KLRC4-KLRK1/KLRK1,SPP1,CCL7,CCL5,JAK2,CXCL10,MSMP,TNFSF14,TIAM1,S100A7,RAP1GAP,GNRH1,GNRH2,VIP,CXCL8,PIK3CG,RHOA,CCL25,CXCL13,UBE2I,CCL2,SELPLG,IL10,CSF3,CXCL3
Covariates: Race	Cell-To-Cell Signaling and Interaction	binding	Binding of lymphoma cell lines	6.1e-17		-1.853	JUN,PIGR,TGFB1,VCAM1,FYN,FBLN5,STAT1,CD209,PTPN11,TNF,CD177,ITGB1,ITGB3,TFRC,F2,EGFR,ALCAM,VEGFA,TNFRSF8,RAP1GAP,ANXA2,RHOA,CXCL13,CCL15,NCL,CCL2,SELPLG,JAM3,CXCL3,SH2D1A,ICAM1,PECAM1
Covariates: Race	Cellular Function and Maintenance, Hematological System Development and Function	function	Function of T lymphocytes	8.16e-17	Decreased	-2.054	PDCD1LG2,IL12A,PPM1D,ICOS,TNFRSF4,TGFB1,IFNGR2,CEACAM1,TNFRSF9,IFNAR1,CD274,IFNGR1,IL23A,IL9,ECM1,BCL10,HMGB1,CD84,RIPK2,IL12B,LAG3,IL18R1,EGFR,CCL5,CXCL10,TNFRSF21,ANG,GNRH1,HAVCR1,TAPBP,PVRIG,HAVCR2,ERAP1,PLXNA1,IL10,ADCYAP1,BCL2L1,SLAMF1,IL15,TNFRSF14,IFNG,MCL1,LEPR,CHI3L1,FYN,TNF,HLA-DMA,EBI3,SLAMF6,IL33,IMPDH1,DTX1,TAX1BP1,TNFSF14,ICOSLG/LOC102723996,PIK3CG,IL7,LEP,TNFRSF18,SH2D1A,ICAM1
Covariates: Race	Hematological System Development and Function, Lymphoid Tissue Structure and Development, Tissue Morphology	quantity	Quantity of CD4+ T-lymphocytes	9.92e-17	Decreased	-2.036	IRF1,PDCD1LG2,IL12A,PPM1D,ICOS,TNFRSF4,TGFB1,CD48,IFNAR1,CD274,IFNGR1,IL23A,SAA1,IL9,CD84,LCK,PRKCB,LAG3,CD79A,ESR1,CCL5,CXCL10,TNFRSF21,CD200R1,SELPLG,MYSM1,IL10,ADCYAP1,SCARF1,CSF3,SEMA4D,IFNG,SOCS3,CD40,NOTCH2,BSG,TFAM,FYN,IL1R1,PTPN11,TNF,HLA-DMA,IRF4,PNP,SLAMF6,IL33,NUP98,ID2,CD5,MPG,IFNL3,S100A9,IL5RA,VIP,PIK3CG,IL7,RHOA,MAVS,PARP1,UBL4A,MMP19,LEP,SH2D1A,ICAM1
Covariates: Race	Cell Morphology, Immunological Disease, Organismal Injury and Abnormalities	abnormal morphology	Abnormal morphology of leukocytes	1.11e-16	Increased	2.37	IRF1,HEXB,TNFRSF4,TGFB1,FGR,TNFRSF9,PCSK1,IFNAR1,CD274,LILRB4,IFNGR1,SYK,IL9,CD84,LCK,CD79A,SPP1,LTB,ARSA,RELT,ENTPD5,B4GALNT1,LIF,IL10,FCMR,IDUA,CSF3,CD200,SEMA4D,IL15,PIGR,IFNG,MMP9,MCL1,TNFSF12,CD40,CHI3L1,FYN,XRCC6,IL1R1,TNF,HLA-DMA,EBI3,IRF4,IGHG1,CTBS,LIPA,IMPDH1,DTX1,ID2,CD5,TNFSF14,LTA,IL5RA,IL11RA,LY9,PTPRJ,IL7,MAVS,CCL25,PDPK1,NGFR,CSF1,RUNX3,UNC93B1,SH2D1A,ICAM1,HJV
Covariates: Race	Cell Death and Survival, Cellular Function and Maintenance, DNA Replication, Recombination, and Repair	fragmentation	Fragmentation of DNA	1.13e-16	Decreased	-3.773	JUN,IRF1,TOP1,THOC1,IFNG,TGFB1,MCL1,TPSAB1/TPSB2,CD40,S100A4,BSG,INHBA,FYN,STAT1,PTPN11,TNF,TFF3,ITGB3,MAPK8,NGF,POMC,TNFRSF19,HSD17B10,DAPK1,TIAM1,NRG1,IL7,RHOA,IRF2,IGF1R,SOD2,PARP1,PRTN3,GZMA,AGAP2,PTGS2,CSF1,ADM,CAST,CASP3,ADCYAP1,AIFM1,BCL2L1,LEP,APEX1
Covariates: Race	Cell-To-Cell Signaling and Interaction, Hematological System Development and Function, Immune Cell Trafficking	adhesion	Adhesion of mononuclear leukocytes	1.14e-16	Decreased	-2.018	CXCL9,IL15,LAYN,ICOS,IFNG,TGFB1,CD48,IL6R,VCAM1,CXCL11,HMGB1,CD209,TNF,ITGB1,CCL17,SPP1,F2,ANGPT2,CCL5,JAK2,ICOSLG/LOC102723996,PLAUR,RAP1GAP,LIF,GNRH1,GNRH2,IL6ST,CXCL8,PIK3CG,IL7,RHOA,AGT,TGFBR2,CCL25,CXCL13,UBE2I,ARHGEF1,CCL2,SELPLG,IL10,CD34,SH2D1A,ICAM1,PECAM1
Covariates: Race	Cell Morphology	polarization	Polarization of cells	1.17e-16	Decreased	-2.452	CXCL9,AGER,CDC42,IL12A,ICOS,TGFB1,TNFRSF9,HMGB1,LCK,FLT1,IL12B,CCL5,CXCL10,VEGFA,CLTC,TIAM1,RAP1GAP,ENG,CDH5,CXCL8,IGF1R,SOD2,PCSK9,IL10,CSF3,LRIG3,SLAMF1,IL15,TNFRSF14,IFNG,SOCS3,MMP12,IL12RB2,CD40,ROR1,IGSF8,FYN,MRC1,STAT1,PTPN11,TNF,ITGB1,EBI3,IRF4,CCL17,IL33,NPPA,NBR1,CCL7,NOTCH1,JAG1,AKT2,RHOA,POSTN,PRKCSH,CCL2,CSF1,CAST,LEP,ICAM1
Covariates: Race	Cell Death and Survival	cytolysis	Cytolysis	1.6e-16		-2	IL12A,TNFRSF4,FCGR1A,CD48,CEACAM1,VSIR,ALDOA,MUC1,IFNAR1,CD274,PLG,NDE1,TNFRSF10B,SLAMF7,ADAMTS13,LCK,IL12B,SPP1,IL18R1,EGFR,TNFRSF1B,VEGFA,CFHR1,NECTIN2,TAPBP,BECN1,TGFBR2,PRTN3,RRM1,PPP3R1,CD55,BCL2L1,CSF3,C1GALT1C1,GJA1,JUN,MICA,CD59,IL15,IFNG,CCN5,IAPP,ASGR1,STAT1,TNF,CD177,TP53I11,CD1D,IGHG1,PNP,KLRC4-KLRK1/KLRK1,S100A11,M6PR,AK1,IMPDH1,TNFSF14,LTA,LY9,PIK3CG,IL7,MAVS,TNFAIP3,GZMA,RUNX3,SH2D…
Covariates: Race	Cellular Development, Hematological System Development and Function, Lymphoid Tissue Structure and Development	maturation	Maturation of phagocytes	1.69e-16		-1.53	IFNL1,IRF1,LGALS9,IL15,HSPA1A/HSPA1B,PPM1D,IFNG,TGFB1,HNRNPC,CD40,IFNAR1,IL23A,INHBA,HMGB1,STAT1,CD209,TNF,IL12B,GSTP1,NGF,IL33,CCL5,TNFRSF1B,VEGFA,TNFSF14,GFRA1,IFNL3,HAVCR2,VIP,RHOA,SOD3,NRP1,CCL2,CSF1,ADM,RUNX3,IL10,CSF3,LEP,ICAM1,RNASE1,RNASE2
Covariates: Race	Cellular Movement, Hematological System Development and Function, Immune Cell Trafficking, Lymphoid Tissue Structure and Development	homing	Homing of lymphocytes	2.56e-16	Decreased	-2.637	CXCL9,CDC42,IL15,TNFRSF14,CCL18,CCL8,IFNG,TGFB1,MMP9,SOCS3,CD40,S100A4,SUMO3,CXCL11,SAA1,ADAM17,FYN,CCL23,CCL14,IL12B,CCL17,KLRC4-KLRK1/KLRK1,SPP1,CCL7,CCL5,JAK2,CXCL10,MSMP,TNFSF14,TIAM1,S100A7,RAP1GAP,GNRH1,GNRH2,VIP,CXCL8,PIK3CG,RHOA,CCL25,CXCL13,UBE2I,CCL2,SELPLG,IL10,CXCL3
Covariates: Race	Cell Morphology	polarization	Polarization of leukocytes	3.67e-16	Decreased	-2.052	AGER,CDC42,IL12A,ICOS,TGFB1,TNFRSF9,HMGB1,LCK,FLT1,IL12B,CCL5,TIAM1,ENG,CXCL8,SOD2,PCSK9,IL10,CSF3,LRIG3,SLAMF1,IL15,TNFRSF14,IFNG,SOCS3,MMP12,IL12RB2,CD40,FYN,MRC1,PTPN11,TNF,STAT1,ITGB1,EBI3,IRF4,CCL17,IL33,NPPA,NBR1,CCL7,NOTCH1,JAG1,AKT2,POSTN,PRKCSH,CSF1,CAST,ICAM1
Covariates: Race	Cellular Movement	cell movement	Cell movement of cancer cells	4.66e-16		-1.796	SEMA4D,CDC42,TGFB1,MMP9,CSF2RA,DDR1,CEACAM1,PLXNC1,FOXM1,CCN2,DSG2,VCAM1,CXCL11,HMGB1,STAT1,PTPN11,TNF,PRSS3,CCN4,FLT1,MET,ST6GAL1,SPP1,F2,LIPA,EGFR,ALCAM,PARK7,CCL5,NOTCH1,VEGFA,TIAM1,CCN3,COL18A1,CXCL8,IL7,RHOA,CHGA,CXCL13,GSN,NRP1,CCL2,CSF1,CSF3,L1CAM
Covariates: Race	Cell-To-Cell Signaling and Interaction, Hematological System Development and Function	binding	Binding of T lymphocytes	4.95e-16	Decreased	-2.485	CXCL9,LAYN,ICOS,IFNG,TGFB1,CD48,CD40,RFNG,VCAM1,CXCL11,IFNGR1,CD209,TNF,HLA-DMA,ITGB1,LCK,CCL17,KLRC4-KLRK1/KLRK1,SPP1,F2,IL18R1,CCL5,JAK2,TNFSF11,NEU1,CXCL10,TNFSF14,RAP1GAP,GNRH1,GNRH2,IL7,RHOA,CCL25,UBE2I,ARHGEF1,SELPLG,IL10,JAM3,SH2D1A,ICAM1,PECAM1
Covariates: Race	Cellular Movement, Hematological System Development and Function, Hypersensitivity Response, Immune Cell Trafficking	cell movement	Cell movement of eosinophils	5.56e-16		-1.593	CXCL9,AGER,LGALS9,SIGLEC8,ICOS,IFNG,CD48,TNFRSF9,PLG,VCAM1,CXCL11,IL9,HMGB1,TNF,ITGB1,CCL14,IGFBP3,IL12B,CCL17,IL17RB,IL33,CCL7,CCL5,CXCL10,PLAUR,BECN1,CXCL8,CMA1,PIK3CG,LTF,IL25,CCL15,CCL2,IGHE,MMP8,RUNX3,IL10
Covariates: Race	Cellular Function and Maintenance, DNA Replication, Recombination, and Repair	metabolism	Metabolism of DNA	5.68e-16	Decreased	-2.496	IRF1,TMEM9,YTHDC1,TGFB1,FOXM1,HMGN1,TPSAB1/TPSB2,INHBA,HMGB1,TMPO,NGF,NAP1L1,POMC,TNFRSF19,EGFR,DAPK1,FBL,BIN1,TIAM1,NRG1,CACYBP,ACVRL1,BECN1,CXCL8,IGF1R,SOD2,PRTN3,HNRNPA1,RRM1,CDKN1B,NCL,ADM,CASP3,IL10,ADCYAP1,AIFM1,LONP1,BCL2L1,IFNL1,JUN,TOP1,THOC1,FHIT,BTC,IFNG,MCL1,SOCS3,CNTFR,MRE11,CD40,S100A4,BSG,KIN,TFAM,TOPBP1,FYN,XRCC6,STAT1,PTPN11,TNF,MET,TFF3,ITGB3,MAPK8,RAN,S100A11,TSG101,HSD17B10,IL…
Covariates: Race	Cellular Development, Cellular Growth and Proliferation, Hematological System Development and Function, Hematopoiesis, Lymphoid Tissue Structure and Development, Tissue Development	myelopoiesis	Myelopoiesis of leukocytes	5.84e-16		-1.51	AGER,PPM1D,TGFB1,CEACAM1,THPO,CXCL11,INHBA,IL9,HMGB1,CCL23,ST6GAL1,ESR1,F2,TNFSF11,VEGFA,B4GALNT1,EPHB2,IGF1R,TNFRSF11B,C1QC,PROK1,LTF,PRTN3,CDKN1B,IL10,CSF3,IFI16,JUN,IL15,SIGLEC8,IFNG,CSF2RA,IL6R,CD40,EVI2B,NOTCH2,ADAM17,IL1R1,TNF,IL17C,TREM1,ITGB3,IL33,NOTCH1,JAG1,MFGE8,MEF2C,IL6ST,IL7,PARP1,DLL1,IL25,CCL2,CSF1,RASA1
Covariates: Race	Connective Tissue Disorders, Inflammatory Disease, Inflammatory Response, Organismal Injury and Abnormalities, Skeletal and Muscular Disorders	polyarthritis	Polyarthritis	6.74e-16	Decreased	-2.418	HSPA1A/HSPA1B,IL12A,ICOS,TGFB1,EDN3,CD274,GDF11,IFNGR1,IL23A,HMGB1,FLT1,IL12B,SPP1,CCL5,JAK2,TNFRSF1B,ANG,CD200R1,HNRNPA1,ADM,IL10,CSF3,CXCL14,PECAM1,BTC,IFNG,MCL1,TNFSF12,IL6R,TIE1,STAT1,PTPN11,TNF,IL33,COCH,JAG1,IFNL3,LTA,S100A9,PLAUR,VIP,PIK3CG,PARP1,UBL4A,TNFAIP3,NGFR,GZMA,PTGS2,SH2D1A
Covariates: Race	Cellular Development, Cellular Growth and Proliferation, Hematological System Development and Function, Hematopoiesis, Lymphoid Tissue Structure and Development, Tissue Development	development	Development of phagocytes	7.44e-16	Decreased	-2.064	AGER,PPM1D,TGFB1,FCGR1A,IFNAR1,THPO,CXCL11,IFNGR1,INHBA,HMGB1,CCL23,ADAM12,TNFRSF11A,NGF,ESR1,F2,LTB,DCBLD2,JAK2,TNFSF11,VEGFA,B4GALNT1,LIF,EPHB2,TNFRSF11B,PROK1,TGFBR2,LTF,IL10,CSF3,CXCL3,IFI16,JUN,LGALS9,IL15,IFNG,CD40,NOTCH2,ADAM17,IL1R1,STAT1,TNF,ITGB1,IRF4,TREM1,ITGB3,CCL17,IL33,NOTCH1,ID2,JAG1,LTA,S100A9,MFGE8,NRXN1,MEF2C,IL7,IRF2,PARP1,DLL1,CCL2,GDF2,CSF1,NAAA,CAST,RUNX3,RASA1,FTH1
Covariates: Race	Cellular Function and Maintenance, DNA Replication, Recombination, and Repair	degradation	Degradation of DNA	9.11e-16	Decreased	-3.429	IRF1,TGFB1,TPSAB1/TPSB2,INHBA,NGF,POMC,TNFRSF19,DAPK1,BIN1,TIAM1,NRG1,IGF1R,SOD2,PRTN3,HNRNPA1,ADM,CASP3,ADCYAP1,AIFM1,BCL2L1,JUN,TOP1,THOC1,IFNG,MCL1,CD40,S100A4,BSG,FYN,STAT1,PTPN11,TNF,TFF3,ITGB3,MAPK8,HSD17B10,IL7,RHOA,IRF2,PARP1,GZMA,AGAP2,PTGS2,CSF1,CAST,LEP,DNASE1L2,APEX1
Covariates: Race	Cell-mediated Immune Response, Cellular Movement, Hematological System Development and Function, Immune Cell Trafficking, Inflammatory Response, Lymphoid Tissue Structure and Development	chemotaxis	Chemotaxis of T lymphocytes	1.13e-15	Decreased	-2.316	CXCL9,CDC42,IL15,TNFRSF14,CCL18,CCL8,IFNG,TGFB1,SOCS3,S100A4,SUMO3,CXCL11,ADAM17,FYN,CCL23,CCL14,IL12B,CCL17,SPP1,CCL5,CXCL10,TNFSF14,S100A7,GNRH1,GNRH2,VIP,CXCL8,PIK3CG,CCL25,CXCL13,UBE2I,CCL2,IL10
Covariates: Race	Cellular Development, Cellular Growth and Proliferation, Hematological System Development and Function, Hematopoiesis, Lymphoid Tissue Structure and Development, Tissue Development	hematopoiesis	Hematopoiesis of phagocytes	1.6e-15	Decreased	-2.234	AGER,TGFB1,FCGR1A,IFNAR1,THPO,CXCL11,INHBA,HMGB1,CCL23,ESR1,F2,LTB,DCBLD2,JAK2,TNFSF11,VEGFA,B4GALNT1,LIF,EPHB2,TNFRSF11B,TGFBR2,LTF,IL10,CSF3,IFI16,JUN,LGALS9,IL15,IFNG,CD40,NOTCH2,ADAM17,IL1R1,STAT1,TNF,IRF4,TREM1,ITGB3,IL33,NOTCH1,ID2,JAG1,LTA,S100A9,MFGE8,NRXN1,MEF2C,IL7,IRF2,PARP1,DLL1,CCL2,GDF2,CSF1,NAAA,RUNX3,RASA1,FTH1
Covariates: Race	Cell-To-Cell Signaling and Interaction, Cellular Movement, Hematological System Development and Function, Immune Cell Trafficking, Inflammatory Response	recruitment	Recruitment of neutrophils	1.63e-15		-1.683	HSPA1A/HSPA1B,FGR,IFNAR1,CD274,IRF6,HMGB1,CXCL1,RIPK2,SPP1,CCL5,HDGF,CXCL10,LIF,ACVRL1,CXCL8,SOD2,LTF,PRTN3,GSN,SELPLG,IGHE,CD55,IL10,ADCYAP1,CXCL3,IFNG,MMP9,MMP12,IL6R,DPEP1,ADAM17,CHI3L1,LY96,IL1R1,TNF,TREML2,IL17RB,IL33,COCH,IFNL3,AKT2,VIP,PIK3CG,IL7,AGT,PTGS2,CCL2,GDF2,CSF1,LEP,ICAM1,SIGLEC9
Covariates: Race	Cancer, Organismal Injury and Abnormalities	liquid tumor	Liquid tumor	2.35e-15	Increased	2.917	PDCD1LG2,ERBB4,MESD,NDE1,LILRB4,CD33,IL1RL2,LAG3,NT5C2,LYZL2,TNFSF11,INSRR,CLMP,SERPINA3,CD200R1,PAK6,GSN,NRP1,FCMR,ERBB3,TSPEAR,CD300E,CCN1,DMKN,MAGI2,LEPR,LRIT3,KLK4,GSTP1,HK2,NUP98,MTPAP,NRXN1,ARMC5,IL7,NCAM1,PARP1,PACSIN3,PTGS2,ADA2,HEG1,ST8SIA6,PCDHGB1,SYT11,SV2A,C1QC,CDKN1B,UBB,PLXNC1,PCSK1N,TTL,XRCC6,ERMAP,ADAMTS5,AGT,ZNF526,IGSF3,PTPRD,UBE2I,PTPRU,MIOX,TRH,DAG1,IL12A,YTHDC1,FCGR1A,CNDP1,I…
Covariates: Race	Cellular Development, Hematological System Development and Function, Lymphoid Tissue Structure and Development	maturation	Maturation of antigen presenting cells	3.28e-15		-1.767	IFNL1,IRF1,LGALS9,IL15,HSPA1A/HSPA1B,IFNG,TGFB1,HNRNPC,CD40,IFNAR1,IL23A,INHBA,HMGB1,STAT1,CD209,TNF,IL12B,GSTP1,NGF,CCL5,TNFRSF1B,VEGFA,TNFSF14,IFNL3,HAVCR2,VIP,RHOA,SOD3,NRP1,CCL2,CSF1,ADM,RUNX3,IL10,LEP,ICAM1,RNASE1,RNASE2
Covariates: Race	Cellular Development, Hematological System Development and Function, Lymphoid Tissue Structure and Development	maturation	Maturation of dendritic cells	3.87e-15		-1.952	IFNL1,IRF1,LGALS9,IL15,HSPA1A/HSPA1B,IFNG,TGFB1,HNRNPC,CD40,IFNAR1,IL23A,INHBA,HMGB1,STAT1,CD209,TNF,IL12B,GSTP1,NGF,CCL5,TNFRSF1B,VEGFA,TNFSF14,IFNL3,HAVCR2,VIP,RHOA,SOD3,NRP1,CCL2,ADM,RUNX3,IL10,LEP,ICAM1,RNASE1,RNASE2
Covariates: Race	Cell-To-Cell Signaling and Interaction, Cellular Movement, Hematological System Development and Function, Immune Cell Trafficking	recruitment	Recruitment of antigen presenting cells	4.16e-15	Decreased	-2.224	GPC3,CCN1,IFNG,MMP9,MMP12,FGR,LEPR,CD40,S100A4,CD274,PLG,VCAM1,HMGB1,TNF,ADAMTS13,FLT1,MAPK8,SPP1,IL33,CCL7,ANGPT2,COCH,CCL5,NOTCH1,CXCL10,TAX1BP1,AKT2,VIP,CXCL8,PIK3CG,RHOA,AGT,FCER2,PARP1,CCL2,CSF1,ADCYAP1,CXCL3,LEP,ICAM1,PECAM1
Covariates: Race	Cell-To-Cell Signaling and Interaction, Cell-mediated Immune Response, Cellular Movement, Hematological System Development and Function, Immune Cell Trafficking	recruitment	Recruitment of T lymphocytes	5.66e-15	Decreased	-3.222	JUN,CXCL9,IL15,IL12A,IFNG,TNFSF12,TNFRSF9,CD40,IFNAR1,VCAM1,CXCL11,STAT1,TNF,CCL17,CCL7,CCL5,CXCL10,LTA,TNFRSF8,CXCL8,PIK3CG,AGT,CXCL13,CCL2,SELPLG,IL10,CSF3,CXCL3,LEP,ICAM1
Covariates: Race	Protein Trafficking	interaction	Interaction of protein	8.48e-15		-1.94	IRF1,FABP6,TGFB1,CYP3A4,EDN3,THPO,CRYZ,NGF,ESR1,F2,EGFR,TNFSF11,VEGFA,LIF,NRG1,EPHB2,TNFRSF11B,SOD2,RRM1,CD38,ADM,ACACB,ERBB3,YWHAZ,JUN,SAMHD1,BTC,IFNG,SHMT2,COL6A1,VCAM1,STAT1,TNF,ITGB1,IGFBP3,ITGB3,GNMT,NUP98,NTF3,COL18A1,IGF2R,VIP,MAVS,AGT,PARP1,EDN2,LEP,APEX1,ALDH1A3
Covariates: Race	Connective Tissue Disorders, Organismal Injury and Abnormalities, Tissue Morphology	deterioration	Deterioration of connective tissue	1.05e-14	Decreased	-2.136	TNFRSF4,FCGR1A,CCN2,CYTL1,PLG,NOG,IL23A,IL9,HMGB1,RIPK2,IL12B,WIF1,SPP1,ESR1,F2,TNFSF11,GAS1,LIF,CXCL8,F9,TNFRSF11B,TGFBR2,IL10,IDUA,CSF3,CXCL3,BID,JUN,IFNG,SULF2,S100A4,MSTN,IL1R1,PTPN11,TNF,ADAMTS5,CCN4,IL33,MFGE8,CCN3,IL6ST,PIK3CG,IL7,POSTN,PARP1,TNFAIP3,CSK,PTGS2,MMP10,AKR1A1,CFD,TNFRSF18
Covariates: Race	Cell-To-Cell Signaling and Interaction	binding	Binding of breast cancer cell lines	1.06e-14		-1.517	CCN2,EPHA2,SPDEF,SERPINA5,CD209,TNF,ITGB1,MET,IGFBP3,CST6,ITGB3,CRK,SPP1,ESR1,EGFR,EPHB6,VEGFA,ERP29,PLAUR,TIAM1,GPNMB,NRG1,CCN3,RHOA,AGT,IGF1R,NET1,ARHGEF1,RASA1,LEP,ERBB3,ICAM1
Covariates: Race	Cell Death and Survival, Organismal Injury and Abnormalities	apoptosis	Apoptosis of fibroblast cell lines	1.14e-14		-1.881	PPM1D,ERBB4,TGFB1,MUC1,IFNAR1,PLG,TNFRSF10B,RPS6KA5,SYK,PRKCB,UNC5B,ADAM12,CA4,NGF,SPP1,ENTPD5,PRKN,EGFR,DAPK1,HTRA2,TIAM1,BECN1,IGF1R,HNRNPA1,GSN,CDKN1B,PDIA3,CASP3,AIFM1,BCL2L1,IFI16,BID,STX1A,P4HB,JUN,CCN1,THOC1,IFNG,MCL1,TNFSF12,CD40,IAPP,STAT1,PTPN11,TNF,ITGB1,MET,PPID,CRK,MAPK8,NFATC4,ITSN1,COMP,ID2,TAX1BP1,UNC5A,AKT2,RHOA,AGT,UNC5C,GRK2,PARP1,TNFAIP3,NGFR,CA3,FTH1,PRKCG,CHEK1
Covariates: Race	Cell Death and Survival, Organismal Injury and Abnormalities	cell death	Cell death of fibroblast cell lines	1.31e-14	Decreased	-2.043	PPM1D,ERBB4,TGFB1,MUC1,IFNAR1,PLG,ELK1,TNFRSF10B,RPS6KA5,SYK,FLT1,PRKCB,UNC5B,ADAM12,CA4,NGF,SPP1,ENTPD5,PRKN,EGFR,PARK7,DAPK1,TNFRSF1B,HTRA2,TIAM1,BECN1,IGF1R,SOD2,FABP1,HNRNPA1,GSN,CDKN1B,PDIA3,CASP3,AIFM1,BCL2L1,IFI16,BID,YWHAZ,STX1A,P4HB,JUN,CCN1,OAZ1,THOC1,IFNG,MCL1,TNFSF12,CD40,IAPP,PTPRH,GLO1,STAT1,PTPN11,TNF,ITGB1,GRB2,MET,PPID,CRK,MAPK8,GSTP1,NFATC4,TSG101,ITSN1,COMP,ID2,TAX1BP1,MPG,UNC5…
Covariates: Race	Cell-mediated Immune Response, Cellular Movement, Hematological System Development and Function, Immune Cell Trafficking, Lymphoid Tissue Structure and Development	homing	Homing of T lymphocytes	1.69e-14	Decreased	-2.182	CXCL9,CDC42,IL15,TNFRSF14,CCL18,CCL8,IFNG,TGFB1,SOCS3,S100A4,SUMO3,CXCL11,ADAM17,FYN,CCL23,CCL14,IL12B,CCL17,SPP1,CCL5,JAK2,CXCL10,TNFSF14,S100A7,GNRH1,GNRH2,VIP,CXCL8,PIK3CG,CCL25,CXCL13,UBE2I,CCL2,SELPLG,IL10
Covariates: Race	Immunological Disease, Organismal Injury and Abnormalities	abnormal morphology	Abnormal morphology of lymphoid organ	2.15e-14		1.529	GPC3,IRF1,PPM1D,ICOS,TGFB1,TNFRSF9,PCSK1,IFNAR1,PLG,THPO,GDF11,IFNGR1,TYRO3,LCK,TNFRSF11A,LAG3,ESR1,UMOD,LTB,JAK2,TNFSF11,ARHGAP5,TNFRSF1B,VEGFA,HTRA2,ARL6IP5,F9,TNFRSF11B,RRM1,CDKN1B,IL10,SCARF1,CSF3,CD200,NOTCH3,MPIG6B,IL15,IFNG,MCL1,SOCS3,DOK2,TNFSF12,CD40,OCIAD1,H1-2,ADAM17,FYN,XRCC6,TNF,IRF4,ITGB3,IL18BP,IL33,LIPA,ID2,TNFSF14,ICOSLG/LOC102723996,LTA,IL5RA,TNFRSF8,CFC1/CFC1B,MFGE8,IL6ST,PTPRJ…
Covariates: Race	Cell-To-Cell Signaling and Interaction, Cellular Compromise, Cellular Function and Maintenance, Inflammatory Response	respiratory burst	Respiratory burst of leukocytes	2.21e-14	Decreased	-2.595	IFNG,TGFB1,ATP1A1,FGR,TNFRSF9,CD40,VCAM1,CXCL8,PIK3CG,IRF2,SYK,IL9,HMGB1,TNF,ITGB1,CCL2,CXCL1,TREM1,ITGB3,ADCYAP1,CXCL3,ICAM1
Covariates: Race	Cell-To-Cell Signaling and Interaction, Cellular Movement, Hematological System Development and Function, Immune Cell Trafficking, Inflammatory Response	recruitment	Recruitment of macrophages	2.89e-14	Decreased	-2.244	GPC3,CCN1,IFNG,MMP9,MMP12,FGR,CD40,S100A4,CD274,PLG,VCAM1,HMGB1,TNF,ADAMTS13,FLT1,MAPK8,SPP1,CCL7,ANGPT2,COCH,CCL5,NOTCH1,CXCL10,TAX1BP1,AKT2,VIP,CXCL8,PIK3CG,RHOA,AGT,FCER2,PARP1,CCL2,CSF1,ADCYAP1,ICAM1,PECAM1
Disability progression: GMS disability	Connective Tissue Development and Function, Tissue Development	growth	Growth of connective tissue	3.82e-34	Increased	2.873	FEN1,HSPA1A/HSPA1B,CTSV,PEAR1,KLK6,FTL,VCL,TNFRSF1A,FGF19,KLK3,CCN2,HMGN1,TNFRSF9,COL1A1,DSG2,TLN2,IFNAR1,TNFRSF10B,LILRB4,GZMK,CD300A,GHR,FRS2,KLK8,EFNB2,CTNNB1,ARHGAP1,ALK,IFNL2,C8orf44-SGK3/SGK3,GREM1,NDUFS4,TNFRSF11B,EPO,TFF2,STAT6,ADM,FST,CSF3,FAS,FLT3LG,IFNG,MMP9,SOCS3,WNT5A,TNFSF12,IL6,TREM2,NOTCH2,PROC,FYN,FBLN5,DCN,BMP6,CRK,SERPINH1,GSTP1,HTR2A,FGFR3,ITSN1,LTA,PLAUR,IL4,ADAMTSL2,PLAT,CCN…
Disability progression: GMS disability	Cellular Growth and Proliferation, Connective Tissue Development and Function, Tissue Development	proliferation	Proliferation of connective tissue cells	2.48e-32	Increased	2.973	FEN1,HSPA1A/HSPA1B,CTSV,PEAR1,KLK6,VCL,TNFRSF1A,KLK3,CCN2,HMGN1,COL1A1,DSG2,TLN2,IFNAR1,TNFRSF10B,GZMK,CD300A,GHR,FRS2,KLK8,EFNB2,CTNNB1,ARHGAP1,ALK,C8orf44-SGK3/SGK3,GREM1,NDUFS4,TNFRSF11B,EPO,TFF2,STAT6,ADM,FST,CSF3,FAS,IFNG,MMP9,SOCS3,WNT5A,TNFSF12,IL6,TREM2,NOTCH2,PROC,FYN,FBLN5,DCN,BMP6,CRK,SERPINH1,GSTP1,HTR2A,FGFR3,ITSN1,LTA,PLAUR,IL4,ADAMTSL2,PLAT,CCN3,IGF2,ALKAL2,CYGB,VTN,MMP19,CD109,CSK…
Disability progression: GMS disability	Cell-mediated Immune Response, Cellular Movement, Hematological System Development and Function, Immune Cell Trafficking	migration	T cell migration	7.41e-26		-1.826	CCL18,CTSV,IL12A,ICOS,TNFRSF4,TGFB1,TNFRSF1A,PRKCQ,TRAPPC4,TNFRSF9,ITGB2,COL1A1,IFNAR1,ABL2,CXCL11,LILRB4,IFNGR1,IL23A,SAA1,LCK,CCL23,ERBB2,LRP1,IL12B,CXCL16,LAT,CD86,LTB,BACH2,CCL5,CTNNB1,APOD,C5,ANXA2,CXCL8,MAP4K3,CD47,PCSK9,ACE2,NR3C1,SELPLG,FAS,HGF,TNFRSF14,IFNG,MMP9,SOCS3,WNT5A,CCDC134,IL6,IL15RA,CAMP,SPINT2,ADAM17,FYN,DEF6,STAT1,CCL14,IL17C,IL18BP,CRK,PRKCZ,LAMA4,ANGPT2,TNFSF14,RPS6KA3,LTA,…
Disability progression: GMS disability	Cellular Development, Cellular Growth and Proliferation, Hematological System Development and Function, Lymphoid Tissue Structure and Development	proliferation	Proliferation of activated T lymphocytes	5.29e-25	Decreased	-2.344	IRF1,HSPA1A/HSPA1B,CSF2,ICOS,TNFRSF4,TGFB1,ATG5,TNFSF15,PRKCQ,VSIR,ITGB2,TWSG1,IL2RG,LILRB4,IL23A,IL9,HMGB1,IL12B,LAT,CD79A,KLK8,CD86,GPI,IFNA4,EFNB2,EFNB1,TNFRSF1B,HAVCR2,CXCL8,EPO,STAT6,SHH,ADCYAP1,LGALS9,SLAMF1,TNFRSF14,IFNG,SOCS3,IL12RB2,IFNA14,IL6,PROC,CD83,GCH1,FYN,DEF6,FLT3,STAT1,ITCH,ITM2A,CD58,CD5,IL4,PMEL,CCL21,PDCD1,IGF2,RPS3,CCL22,CCL25,PARP1,CCL2,IFNW1,RUNX3,LEP,HPX,IFNA16,XCL1,IL12R…
Disability progression: GMS disability	Cell-mediated Immune Response, Cellular Movement, Hematological System Development and Function, Immune Cell Trafficking	cell movement	Cell movement of T lymphocytes	2.16e-24		-1.989	CCL18,CTSV,IL12A,ICOS,TNFRSF4,TGFB1,PRKCQ,TRAPPC4,TNFRSF9,ITGB2,COL1A1,IFNAR1,CXCL11,LILRB4,IFNGR1,IL23A,SAA1,CCL23,ERBB2,IL12B,CXCL16,LAT,CD86,LTB,BACH2,CCL5,CTNNB1,APOD,C5,CXCL8,MAP4K3,CD47,PCSK9,ACE2,NR3C1,SELPLG,FAS,HGF,TNFRSF14,IFNG,MMP9,SOCS3,WNT5A,CCDC134,IL6,IL15RA,CAMP,SPINT2,ADAM17,FYN,DEF6,STAT1,CCL14,IL17C,IL18BP,PRKCZ,LAMA4,ANGPT2,TNFSF14,RPS6KA3,LTA,IL4,IL11RA,CCL21,PDCD1,CCL27,CCL2…
Disability progression: GMS disability	Inflammatory Response	cell-mediated response	Cell-mediated response	7.68e-24		-1.814	IRF1,IL12A,CSF2,ICOS,TGFB1,TNFRSF1A,VSIR,TNFRSF9,MUC1,IL2RG,LILRB4,IFNGR1,IL23A,IL9,HMGB1,ERBB2,IL12B,CD86,IFNA4,CCL5,CTNNB1,TNFRSF1B,VEGFA,ALK,CXCL8,GZMH,STAT6,IL17F,CLEC7A,FLT3LG,LGALS9,IFNG,IL12RB2,TNFSF8,IL6,IL15RA,FCER1A,IL1R1,CRTAM,IL1RAP,F8,IL18BP,CRK,KLRC4-KLRK1/KLRK1,MAP3K3,LTA,IL4,PDCD1,IGF2,NCR3,POSTN,CCL22,PARP1,LEP,APOE,TNFRSF18,SH2D1A,NCR1,IL12RB1
Disability progression: GMS disability	Organismal Injury and Abnormalities	abnormal morphology	Abnormal morphology of abdomen	2.94e-23		1.626	IRF1,FEN1,HEXB,AKR1B1,ICOS,LGMN,TNFRSF1A,KLK3,TNFRSF9,ITGB2,SCGN,IFNAR1,TWSG1,THSD7A,IL2RG,ABL2,ATP4B,LCK,GHR,INPP5E,GPX7,LAT,LTB,PTX3,ENTPD5,MPL,CTNNB1,TNFRSF1B,HTRA2,CLMP,FGA,COLGALT1,TNFRSF11B,CD47,EPO,ACE2,TFF2,STAT6,CSF3,FAS,EWSR1,IFNG,SOCS3,DOK2,WNT5A,TNFSF12,IL6,NOTCH2,FGFRL1,PROC,ADAM17,FYN,FLT3,DCN,BCAM,TEC,APOL1,HTR2A,LTA,IL11RA,CCN3,ENPP7,PLVAP,PTGS2,BMP1,CSF1,UNC93B1,LEP,APOE,TNFRSF18…
Disability progression: GMS disability	Cellular Development, Cellular Growth and Proliferation, Connective Tissue Development and Function, Tissue Development	cell proliferation	Cell proliferation of fibroblasts	5.18e-22	Increased	2.647	GRB10,FEN1,FGFR1,PEAR1,CSF2,PPM1D,TGFB1,VCL,ATG5,TNFSF15,TNFRSF1A,FGF4,CCN2,HMGN1,DSG2,TLN2,FLII,IFNAR1,TNFRSF10B,GZMK,SAA1,CD300A,IL24,FRS2,ERBB2,PA2G4,NGF,CTSD,ESR1,GPI,F2,EGFR,CTNNB1,RAF1,ARHGAP1,ANXA2,NDUFS4,HSPB1,TNFRSF11B,LTF,NR3C1,STAT6,ADM,SHH,HTN3,CXCL3,FAS,HGF,GJA1,PRDX4,IFNG,MMP9,SOCS3,WNT5A,TNFSF12,CIRBP,IL6,IL36A,NOTCH2,FYN,STAT1,KNG1,DCN,CRK,GSTP1,UTS2,HTR2A,TNFSF14,LTA,PLAUR,IL4,AD…
Disability progression: GMS disability	Cellular Development, Cellular Growth and Proliferation, Hematological System Development and Function, Lymphoid Tissue Structure and Development	proliferation	Proliferation of T lymphocytes in spleen	5.2e-22	Decreased	-2.653	IRF1,HSPA1A/HSPA1B,CSF2,ICOS,TNFRSF4,TGFB1,ATG5,TNFSF15,PRKCQ,VSIR,TWSG1,IL2RG,LILRB4,IL23A,IL9,HMGB1,IL12B,LAT,CD79A,KLK8,CD86,GPI,IFNA4,EFNB2,EFNB1,HAVCR2,CXCL8,STAT6,ADCYAP1,LGALS9,TNFRSF14,IFNG,SOCS3,IL12RB2,IFNA14,IL6,PROC,CD83,GCH1,FYN,DEF6,FLT3,STAT1,ITCH,ITM2A,CD58,CD5,IL4,PMEL,CCL21,PDCD1,CCL22,CCL25,PARP1,CCL2,IFNW1,RUNX3,LEP,HPX,IFNA16,XCL1
Disability progression: GMS disability	Cancer, Gastrointestinal Disease, Organismal Injury and Abnormalities	hepato-pancreato-biliary cancer	Hepato-pancreato-biliary cancer	6.4e-21	Decreased	-2.6	HEXB,KLK6,PCDHA4,CCN2,SMURF2,CD22,IL1R2,C8A,ESRRA,LYVE1,RAB27B,ADAM11,ZNF180,CHST2,ENTPD5,CEMIP2,CTNNB1,INSRR,SERPINA3,ENAH,ENOX2,ARMC10,GREM1,SYT17,FAM171A1,GSN,VIT,TMCC3,MSRB3,MDM1,PTP4A2,EHMT2,TTC1,IL6,RNPC3,FAIM,KLK4,DCN,GSTP1,PITPNB,BST1,ITIH5,PNLIPRP1,CD58,PLAT,GAA,LIFR,NRXN1,MASP1,PARP1,MYO6,CELF2,CROT,MGAT1,PTGS2,SIRPB2,OSBPL11,ZNF382,SULT2A1,RAC1,AGFG1,TNRC6B,MST1R,EHF,PDE5A,FCRL6,USP21,…
Disability progression: GMS disability	Organismal Injury and Abnormalities	soft tissue lesion	Soft tissue lesion	3.37e-20	Increased	2.604	PDLIM4,CLCNKB,HEXB,KLK6,RLBP1,ISOC1,CD200R1L,PCDHA4,CCN2,SMURF2,CD22,C8A,ESRRA,LILRB4,PPP2R5A,TXLNA,CD300A,ADAM11,IL1RL2,ST8SIA2,RAP2A,SPOCK1,CHST2,ENTPD5,CEMIP2,CTNNB1,LILRB3,ATP1B2,INSRR,SERPINA3,SPAST,FAM171A1,PLBD2,GSN,VIT,ADM,FST,TMCC3,MSRB3,MDM1,PPP2R3A,IL6,RNPC3,LRIT3,DCN,RMI1,GSTP1,SMPDL3A,NANOG,LRP11,BST1,ITIH5,AIP,OOSP2,CD58,PLAT,GAA,LIFR,NRXN1,RAD1,MASP1,PARP1,MYO6,CELF2,MGAT1,PTGS2,TA…
Disability progression: GMS disability	Cell Death and Survival, Organismal Injury and Abnormalities	cell death	Cell death of T lymphocytes	3.54e-19	Increased	2.046	IL12A,PPM1D,KLK6,ICOS,TNFRSF4,TGFB1,ATG5,TNFRSF1A,PRKCQ,TNFRSF9,ITGB2,COL1A1,IFNAR1,TWSG1,IL2RG,IFNGR1,IL9,LCK,LAT,CTSD,LTB,EFNB1,CCL5,CTNNB1,TNFRSF1B,BIRC5,LGALS4,CD47,NR3C1,PDIA3,ADCYAP1,AIFM1,FAS,ENTPD1,LGALS9,APAF1,IFNG,MCL1,WNT5A,IL6,IL15RA,CAMP,FAIM,ETS2,FYN,DEF6,STAT1,IER3,LIPA,CD5,LTA,IL4,IL5RA,PMEL,PDCD1,LECT2,CCL25,PARP1,PDPK1,MAP2K4,MDM2,LEP,APOE,TNFRSF18,SH2D1A,XCL1,RAC1,CDK1,CHEK1
Disability progression: GMS disability	Cellular Development, Connective Tissue Development and Function, Tissue Development	differentiation	Differentiation of connective tissue cells	5.02e-19	Increased	2.731	IRF1,FABP3,NEDD9,CCN2,COL1A1,IFNAR1,TWSG1,ESRRA,LILRB4,INHBA,PPP2R5A,LAT,FNDC5,RSPO2,EFNB2,EFNB1,CTNNB1,LILRB3,C5,GREM1,TNFRSF11B,CD47,EPO,DNM2,SFRP4,GSN,STAT6,ADM,FST,RGS10,FAS,DYNLL1,IFNG,MMP9,SOCS3,WNT5A,TNFSF12,IL6,TREM2,NOTCH2,ADAM17,FYN,BMP6,CRK,LAMA4,HTR2A,FGFR3,UCMA,PLAUR,IL4,CCN3,MFAP2,PARP1,PTGS2,CSF1,OSBPL11,MDM2,LEP,APOE,LYPD1,CDK1,ACVR2B,GPC3,BGLAP,FGFR1,CSF2,TGFB1,ATG5,FGF4,PDE5A,CS…
Disability progression: GMS disability	Cancer, Gastrointestinal Disease, Organismal Injury and Abnormalities	colon tumor	Colon tumor	2.03e-18	Increased	2.11	PDLIM4,CLCNKB,KLK6,NEDD9,CD200R1L,PCDHA4,CD22,ESRRA,LILRB4,PPP2R5A,TXLNA,ADAM11,FRS2,SDF2L1,ZNF180,CHST2,ENTPD5,CEMIP2,CTNNB1,LILRB3,ATP1B2,SERPINA3,SPAST,ENAH,ARMC10,GREM1,FAM171A1,GSN,MDM1,MXRA8,EHMT2,TTC1,KLRG1,IL6,RNPC3,LRIT3,CD177,DCN,GSTP1,PITPNB,BST1,OOSP2,CD58,UCMA,IL11RA,LIFR,NRXN1,RAD1,MASP1,PARP1,MYO6,PTGS2,OSBPL11,ZNF382,ISM1,RAC1,FCGR3A/FCGR3B,TNRC6B,INSL4,MST1R,SFTPC,USP21,ERBB2,FLR…
Disability progression: GMS disability	Cancer, Gastrointestinal Disease, Organismal Injury and Abnormalities	colon cancer	Colon cancer	6.58e-18	Increased	2.375	PDLIM4,CLCNKB,KLK6,NEDD9,CD200R1L,PCDHA4,CD22,ESRRA,LILRB4,PPP2R5A,TXLNA,ADAM11,FRS2,SDF2L1,ZNF180,CHST2,ENTPD5,CEMIP2,CTNNB1,LILRB3,ATP1B2,SERPINA3,SPAST,ENAH,ARMC10,GREM1,FAM171A1,GSN,MDM1,MXRA8,EHMT2,TTC1,KLRG1,IL6,RNPC3,LRIT3,DCN,GSTP1,PITPNB,BST1,OOSP2,CD58,UCMA,IL11RA,LIFR,NRXN1,RAD1,MASP1,PARP1,MYO6,PTGS2,OSBPL11,ZNF382,ISM1,RAC1,FCGR3A/FCGR3B,TNRC6B,INSL4,MST1R,SFTPC,USP21,ERBB2,FLRT3,POT…
Disability progression: GMS disability	Neurological Disease, Organismal Injury and Abnormalities	brain lesion	Brain lesion	1.75e-17	Increased	2.528	PDLIM4,CLCNKB,HEXB,KLK6,RLBP1,ISOC1,CD200R1L,PCDHA4,SMURF2,CD22,C8A,LILRB4,PPP2R5A,TXLNA,ADAM11,IL1RL2,ST8SIA2,RAP2A,SPOCK1,CHST2,ENTPD5,CEMIP2,CTNNB1,ATP1B2,INSRR,SERPINA3,SPAST,FAM171A1,PLBD2,GSN,VIT,ADM,FST,MSRB3,MDM1,PPP2R3A,IL6,RNPC3,DCN,GSTP1,SMPDL3A,NANOG,BST1,ITIH5,AIP,CD58,PLAT,GAA,LIFR,NRXN1,RAD1,MASP1,PARP1,MYO6,CELF2,MGAT1,PTGS2,SIRPB2,OSBPL11,ISM1,RAC1,FCGR3A/FCGR3B,AGFG1,TNRC6B,MST1…
Disability progression: GMS disability	Neurological Disease, Organismal Injury and Abnormalities	neurogenic lesion	Neurogenic lesion	2.38e-17	Increased	2.646	PDLIM4,CLCNKB,HEXB,KLK6,RLBP1,ISOC1,CD200R1L,PCDHA4,SMURF2,CD22,C8A,LILRB4,PPP2R5A,TXLNA,ADAM11,IL1RL2,ST8SIA2,RAP2A,SPOCK1,CHST2,ENTPD5,CEMIP2,CTNNB1,ATP1B2,INSRR,SERPINA3,SPAST,FAM171A1,PLBD2,GSN,VIT,ADM,FST,MSRB3,MDM1,PPP2R3A,IL6,RNPC3,DCN,GSTP1,SMPDL3A,NANOG,BST1,ITIH5,AIP,CD58,PLAT,GAA,LIFR,NRXN1,RAD1,MASP1,PARP1,MYO6,CELF2,MGAT1,PTGS2,SIRPB2,OSBPL11,ISM1,RAC1,FCGR3A/FCGR3B,AGFG1,TNRC6B,MST1…
Disability progression: GMS disability	Cancer, Gastrointestinal Disease, Hepatic System Disease, Organismal Injury and Abnormalities	hepatobiliary system cancer	Hepatobiliary system cancer	4.48e-16	Decreased	-2.719	HEXB,PCDHA4,CCN2,SMURF2,CD22,IL1R2,C8A,ESRRA,LYVE1,RAB27B,CHST2,ENTPD5,CEMIP2,CTNNB1,INSRR,SERPINA3,ENAH,ENOX2,ARMC10,GREM1,FAM171A1,GSN,VIT,TMCC3,MSRB3,MDM1,PTP4A2,EHMT2,TTC1,IL6,RNPC3,FAIM,DCN,GSTP1,PITPNB,ITIH5,CD58,GAA,LIFR,NRXN1,MASP1,PARP1,MYO6,CELF2,CROT,MGAT1,PTGS2,SIRPB2,OSBPL11,ZNF382,SULT2A1,RAC1,AGFG1,TNRC6B,MST1R,PDE5A,USP21,ELK1,SAA1,ERBB2,DOCK9,POTEM (includes others),TSN,MGAT4C,KI…
Disability progression: GMS disability	Cellular Movement, Hematological System Development and Function, Immune Cell Trafficking, Lymphoid Tissue Structure and Development	homing	Homing of lymphocytes	6.82e-16		-1.631	TNFRSF14,CCL18,IFNG,TGFB1,MMP9,SOCS3,WNT5A,NEDD9,CD22,CAMP,CXCL11,SAA1,ADAM17,FYN,CCL23,CCL14,IL12B,CXCL16,LAT,KLRC4-KLRK1/KLRK1,CHST2,CCL5,KDR,MSMP,TNFSF14,IL4,TIAM1,PPIB,CCL21,CCL27,CXCL8,CCL22,CCL25,CXCL13,NR3C1,CCL2,SELPLG,CXCL3,XCL1,RAC1
Disability progression: GMS disability	Cancer, Gastrointestinal Disease, Organismal Injury and Abnormalities	hepatobiliary neoplasm	Hepatobiliary neoplasm	1.16e-15	Decreased	-2.946	EVA1C,HEXB,PCDHA4,CCN2,SMURF2,CD22,IL1R2,C8A,ESRRA,LYVE1,RAB27B,FRS2,IL1RL2,CHST2,ENTPD5,CEMIP2,CTNNB1,INSRR,SERPINA3,SPAST,ENAH,ENOX2,ARMC10,GREM1,FAM171A1,PLBD2,GSN,VIT,TMCC3,MSRB3,MDM1,PTP4A2,EHMT2,TTC1,IL6,RNPC3,FAIM,DCN,RPS3A,GSTP1,NANOG,PITPNB,ITIH5,CD58,GAA,LIFR,NRXN1,MASP1,PARP1,MYO6,CELF2,CROT,MGAT1,PTGS2,SIRPB2,OSBPL11,ZNF382,SULT2A1,RAC1,AGFG1,TNRC6B,MST1R,PDE5A,USP21,ELK1,SAA1,ISCU,ER…
Disability progression: GMS disability	Cellular Function and Maintenance, Hematological System Development and Function	function	Function of macrophages	2.03e-15	Decreased	-2	IRF1,SLAMF1,HCK,CSF2,LGMN,IFNG,DOK2,TNFRSF1A,MST1R,IL6,FCER1A,TREM2,IFNAR1,IL23A,FYN,STAT1,CUEDC2,SH3BP2,UNC5B,IL12B,PSAP,CCL5,GDF15,CD14,SLPI,PLAUR,PLAT,PDCD1,HSPB1,MMP7,PARP1,LTB4R,GSN,PTGS2,CCL2,CSF1,STAT6,F3,APOE,CLEC7A,SIGLEC9
Disability progression: GMS disability	Cellular Development, Cellular Growth and Proliferation, Hematological System Development and Function, Lymphoid Tissue Structure and Development	proliferation	Proliferation of CD4+ T-lymphocytes	2.36e-15	Decreased	-2.409	LGALS9,TNFRSF14,HSPA1A/HSPA1B,IFNG,TGFB1,ATG5,SOCS3,TNFSF15,PRKCQ,VSIR,IL6,TWSG1,PROC,LILRB4,IL23A,CD83,GCH1,IL9,HMGB1,ITCH,IL12B,CD86,ITM2A,EFNB2,EFNB1,CD5,IL4,PDCD1,HAVCR2,CXCL8,CCL22,PARP1,CCL2,STAT6,HPX,XCL1
Disability progression: GMS disability	Cancer, Gastrointestinal Disease, Hepatic System Disease, Organismal Injury and Abnormalities	cancer	Liver cancer	3.57e-15	Decreased	-2.448	HEXB,PCDHA4,CCN2,SMURF2,CD22,IL1R2,C8A,ESRRA,LYVE1,RAB27B,CHST2,ENTPD5,CEMIP2,CTNNB1,INSRR,SERPINA3,ENAH,ENOX2,ARMC10,GREM1,FAM171A1,GSN,VIT,TMCC3,MSRB3,MDM1,PTP4A2,EHMT2,TTC1,IL6,RNPC3,FAIM,DCN,GSTP1,PITPNB,ITIH5,CD58,GAA,LIFR,NRXN1,MASP1,PARP1,MYO6,CELF2,CROT,MGAT1,PTGS2,SIRPB2,OSBPL11,ZNF382,SULT2A1,RAC1,AGFG1,TNRC6B,MST1R,PDE5A,ELK1,SAA1,ERBB2,DOCK9,TSN,MGAT4C,KIT,RACGAP1,EIF4G2,MAP4K3,PDIA4,…
Disability progression: GMS disability	Cancer, Gastrointestinal Disease, Hepatic System Disease, Organismal Injury and Abnormalities	liver tumor	Liver tumor	4.25e-15	Decreased	-2.626	EVA1C,HEXB,PCDHA4,CCN2,SMURF2,CD22,IL1R2,C8A,ESRRA,LYVE1,RAB27B,FRS2,IL1RL2,CHST2,ENTPD5,CEMIP2,CTNNB1,INSRR,SERPINA3,SPAST,ENAH,ENOX2,ARMC10,GREM1,FAM171A1,PLBD2,GSN,VIT,TMCC3,MSRB3,MDM1,PTP4A2,EHMT2,TTC1,IL6,RNPC3,FAIM,DCN,RPS3A,GSTP1,NANOG,PITPNB,ITIH5,CD58,GAA,LIFR,NRXN1,MASP1,PARP1,MYO6,CELF2,CROT,MGAT1,PTGS2,SIRPB2,OSBPL11,ZNF382,SULT2A1,RAC1,AGFG1,TNRC6B,MST1R,PDE5A,ELK1,SAA1,ISCU,ERBB2,DO…
Disability progression: GMS disability	Cell Death and Survival, Organismal Injury and Abnormalities	apoptosis	Apoptosis of T lymphocytes	4.57e-15	Increased	2.153	IL12A,PPM1D,ICOS,TNFRSF4,TGFB1,ATG5,TNFRSF1A,PRKCQ,TNFRSF9,ITGB2,COL1A1,IFNAR1,TWSG1,IL2RG,IFNGR1,LCK,LTB,EFNB1,CCL5,CTNNB1,TNFRSF1B,LGALS4,CD47,NR3C1,PDIA3,ADCYAP1,FAS,LGALS9,IFNG,WNT5A,IL6,IL15RA,CAMP,FAIM,ETS2,FYN,STAT1,IER3,LIPA,CD5,LTA,IL4,IL5RA,PMEL,PDCD1,LECT2,CCL25,PARP1,PDPK1,MAP2K4,MDM2,LEP,APOE,TNFRSF18,XCL1,RAC1,CHEK1
Disability progression: GMS disability	Respiratory System Development and Function	development	Respiratory system development	3.32e-14	Decreased	-2.063	GPC3,LRP2,FEN1,FGFR1,CSF2,TGFB1,TNFRSF1A,CCN2,RBP4,ELK1,GDF11,SAA1,FRS2,ESR1,RSPO2,EGFR,KDR,CTNNB1,TNFRSF1B,VEGFA,ANXA2,GREM1,PRSS8,FBLN1,ACE2,NR3C1,STAT6,MMP8,SHH,CXCL3,FAS,HIKESHI,FGFR2,IFNG,MMP9,WNT5A,CHD7,IL6,CAMP,FGFRL1,CLEC1B,ADAM17,MRAP,CRK,TRAF4,NPPA,FGFR3,LIPA,IL4,F5,IGF2,CTSH,CCL2,FGF8,IDS,ALDH1A3,PDE9A,ACVR2B,INHBB
Disability progression: GMS disability	Cancer, Gastrointestinal Disease, Hepatic System Disease, Organismal Injury and Abnormalities	liver metastasis	Liver metastasis	1.89e-13	Decreased	-2.111	FGFR2,FGFR1,MST1R,COL1A1,FLT3,ERBB2,PRKCZ,FGFR3,EFNB2,EGFR,KDR,CTNNB1,VEGFA,RAF1,PLAUR,BIRC5,KIT,PDCD1,PRSS8,PRNP,PTGS2,BMP1,CCL2,DPYSL3,PDLIM1,L1CAM
Disability progression: GMS disability	Cancer, Gastrointestinal Disease, Organismal Injury and Abnormalities	secondary neoplasm of digestive system	Secondary neoplasm of digestive system	2e-13	Decreased	-2.111	FGFR1,MST1R,CCN2,COL1A1,DSG2,FSTL3,LCK,ERBB2,CRYZ,PTX3,EFNB2,EGFR,KDR,CTNNB1,VEGFA,CFHR1,RAF1,BIRC5,ALK,KIT,LGALS4,TNFRSF11B,PRSS8,LTF,MMP3,PRNP,FST,FAS,PDLIM1,L1CAM,FGFR2,FLRT2,MMP9,TIMP4,IL6,COLEC12,GCH1,FLT3,NTRK2,GSTP1,PRKCZ,FGFR3,PLOD2,COL6A3,GDF15,SLPI,PLAUR,PLAT,PDCD1,KRT18,PARP1,MAP2K4,PTGS2,BMP1,CCL2,DPYSL3,RAC1,ERAP2,OLFML3,FCGR3A/FCGR3B,KRT20
Disability progression: GMS disability	Organismal Injury and Abnormalities	damage	Damage of genitourinary system	2.69e-13	Decreased	-2	CA6,TGFB1,ATG5,PDE5A,SPINT1,TNFRSF10B,IL23A,SERPINA5,ATP4B,UNC5B,IL12B,FNDC5,EGFR,GPC5,CTNNB1,CD14,C5,SERPINA3,EPO,FABP1,ACE2,ADM,SHH,CSF3,FAS,HGF,HCK,IFNG,EHMT2,IL6,PROC,IL1R1,TREM1,ATP1B1,NPPA,ANGPT2,CA5A,PLAUR,IL4,PLAT,CA13,PARP1,CSF1,MDM2,LEP,APOE,HPX,REN,RAC1
Disability progression: GMS disability	Endocrine System Disorders, Metabolic Disease, Organismal Injury and Abnormalities	insulin resistance	Insulin resistance	3.44e-13	Increased	2.699	BGLAP,CA6,TGFB1,TNFRSF1A,FGF4,CELA2A,RBP4,PDE5A,IFNAR1,HMGB1,GHR,PNPLA2,CD93,ESR1,BDNF,F2,MGAT4A,SPTLC2,CCL5,KDR,TNFRSF1B,RPS7,GH1,CXCL8,LTF,SYT17,PRDX5,NR3C1,STAT6,ADM,ACACB,HNF4A,PRCP,CLCF1,PAX4,SOCS3,FASN,IL6,TBK1,ETS2,TPST1,IL1R1,GPT,RPS3A,HTR2A,LIPA,SERPINA12,PNLIPRP1,CA5A,RPS6KA3,LTA,ASPRV1,GAA,CA13,IL3RA,IGF2,BLK,PRLR,AGAP2,PTGS2,CCL2,APOA2,F3,LEP,APOE,REN,STX4,PDE9A
Disability progression: GMS disability	Cellular Development, Cellular Growth and Proliferation, Hematological System Development and Function, Lymphoid Tissue Structure and Development	proliferation	Proliferation of CD8+ T lymphocyte	6.92e-13	Decreased	-2.051	IRF1,LGALS9,HSPA1A/HSPA1B,IFNG,CCDC134,TNFRSF9,IL6,IL15RA,IFNAR1,LILRB4,IFNGR1,IL23A,CD83,STAT1,LCK,CUL3,CD86,ITM2A,IFNA4,BACH2,EFNB2,EFNB1,PARK7,CD5,IL4,IFNL2,PDCD1,HAVCR2,DNM2,TNFRSF18,XCL1
Disability progression: GMS disability	Organismal Injury and Abnormalities, Renal and Urological Disease	damage	Damage of kidney	7.01e-13	Decreased	-2.043	HCK,CA6,IFNG,TGFB1,ATG5,EHMT2,PDE5A,IL6,SPINT1,TNFRSF10B,PROC,IL23A,IL1R1,ATP4B,UNC5B,IL12B,TREM1,ATP1B1,NPPA,FNDC5,GPC5,ANGPT2,CA5A,CTNNB1,CD14,PLAUR,C5,SERPINA3,PLAT,CA13,EPO,FABP1,PARP1,ACE2,CSF1,ADM,SHH,MDM2,CSF3,LEP,APOE,FAS,HPX,REN,HGF,RAC1
Disability progression: GMS disability	Embryonic Development, Organ Development, Organismal Development, Respiratory System Development and Function, Tissue Development	formation	Formation of lung	8.78e-13		-1.922	GPC3,LRP2,FEN1,FGFR1,CSF2,TGFB1,TNFRSF1A,CCN2,RBP4,ELK1,SAA1,ESR1,EGFR,KDR,CTNNB1,TNFRSF1B,VEGFA,ANXA2,GREM1,PRSS8,FBLN1,ACE2,NR3C1,STAT6,MMP8,SHH,CXCL3,FAS,HIKESHI,FGFR2,IFNG,MMP9,WNT5A,IL6,CAMP,CLEC1B,ADAM17,MRAP,NPPA,FGFR3,LIPA,IL4,F5,IGF2,CTSH,CCL2,FGF8,IDS,PDE9A,ACVR2B,INHBB
Disability progression: GMS disability	Nervous System Development and Function, Tissue Morphology	quantity	Quantity of central nervous system cells	9.13e-13	Decreased	-2.127	FGFR1,APAF1,IFNG,TGFB1,FGF19,CAMK2D,IL6,GDF11,IFNGR1,FYN,PSAP,NGF,ST8SIA2,BDNF,IGFBP6,FMR1,FGFR3,EGFR,ANGPT2,IL4,ALK,LIFR,PRNP,VIT,CSF1,SHH,ADCYAP1,AIFM1,MDM2,FST,APOE,FGF8,RAC1,L1CAM,GDA
Disability progression: GMS disability	Cell-To-Cell Signaling and Interaction	communication	Communication of cells	2.96e-12		-1.757	CAMK2B,FCN1,CCL18,PEAR1,TNFRSF1A,NEDD9,KLK3,CCN2,CD22,ITGB2,IL2RG,TNFRSF10B,ABL2,CXCL11,INHBA,LCK,FRS2,INPP5E,IL1RL2,LAT,C1QTNF3,LTB,KDR,CTNNB1,LILRB3,TNFRSF1B,KLRF1,ALK,C5,GREM1,EPO,GABBR2,STAT6,ADM,CRHBP,CSF3,RGS10,FAS,TPO,L1CAM,FLT3LG,ENTPD1,SLAMF1,IFNG,SOCS3,DOK2,WNT5A,TNFSF12,IL12RB2,IFNA14,CCL16,KLRG1,MPDZ,IL6,STIM1,CAMP,FCER1A,TREM2,NOTCH2,FGFRL1,FYN,FLT3,DCN,BCAR3,BCAM,CRK,NTRK2,PRKCZ,HTR…
Sexual dimorphism in MS: MS Females vs Males	Cell-To-Cell Signaling and Interaction, Hematological System Development and Function	activation	Activation of blood cells	7.38e-61	Decreased	-2.233	IRF1,PDCD1LG2,IL1RL1,SIGLEC10,AZU1,ICOS,NR3C2,SPHK1,TWSG1,TNFRSF10B,LILRB4,INHBA,IL9,TXLNA,PRKCB,IL19,RIPK2,LRP1,LAG3,SPP1,IL27RA,EPHB6,CTNNB1,CPB2,F7,TNFRSF21,LTBR,C5,S100A7,NRG1,ATG7,CALR,CD47,PRTN3,IL1A,APOA1,ADCYAP1,FAS,BID,MMP1,ACHE,SLAMF1,MMP9,PENK,WNT5A,IL6,CLIC1,HLA-DMA,ICAM3,WNT3A,CCL7,AIP,VASP,PLAT,IGF2,VIP,CTSH,GP5,MPZ,LTB4R,GZMA,IL22,CSF1,LEP,TNFRSF18,IFNB1,CXCL9,C3,THPO,IL1RN,FUT8,AN…
Sexual dimorphism in MS: MS Females vs Males	Connective Tissue Disorders, Inflammatory Disease, Organismal Injury and Abnormalities, Skeletal and Muscular Disorders	rheumatic disease	Rheumatic Disease	9.27e-60	Decreased	-2.65	IRF1,PDCD1LG2,IL1RL1,CCL18,HLA-DQA2,ICOS,CCN2,NR3C2,SPHK1,ALDOA,IL1R2,TNFRSF10B,STX3,CXCL11,INHBA,LY6G6C,ACAN,IL9,PRKCB,RIPK2,LRP1,TNFRSF11A,SPP1,IL27RA,PTX3,SPOCK1,HBEGF,CTNNB1,F7,TNFRSF21,LTBR,C5,CALR,IGF1R,SOD2,LYZ,PRTN3,NRP1,IL1A,APOA1,CFP,APLP2,LRFN1,FAS,IFI16,BID,MMP1,DYNLL1,CCL4L1/CCL4L2,ACHE,BTC,MMP9,PENK,WNT5A,PGLYRP1,DNAJC4,TFPI2,CCL16,CCL3L1,LEPR,IL6,AK2,CA2,TPI1,HLA-DMA,ICAM3,WNT3A,HT…
Sexual dimorphism in MS: MS Females vs Males	Inflammatory Response	inflammatory response	Inflammatory response	3.74e-58	Decreased	-2.502	IL1RL1,AZU1,CCL18,NR3C2,SPHK1,CXCL11,LILRB4,NPPB,INHBA,IL9,ECM1,PRKCB,IL19,IL1RL2,RIPK2,LRP1,TNFRSF11A,SPP1,PTX3,CTNNB1,CPB2,F7,C5,S100A7,SERPINA3,NRG1,ATG7,CALR,LYZ,CD47,PRTN3,IL1A,APOA1,FAS,BID,MMP1,ACHE,SLAMF1,MMP9,PENK,WNT5A,PGLYRP1,SCT,CCL16,CCL3L1,KLRG1,IL6,WNT3A,SCGB1A1,CCL7,TXN,PLAT,VIP,LTB4R,IL22,CSF1,NLRP1,LEP,IFNB1,CXCL9,C3,MUC1,MSRA,KLK1,GRP,IL1RN,ANGPT1,ESR1,IL21,EGFR,FABP4,VEGFA,IL2…
Sexual dimorphism in MS: MS Females vs Males	Cell-To-Cell Signaling and Interaction, Hematological System Development and Function, Immune Cell Trafficking, Inflammatory Response	activation	Activation of leukocytes	3.77e-58	Decreased	-2.256	IRF1,PDCD1LG2,IL1RL1,SIGLEC10,AZU1,ICOS,NR3C2,SPHK1,TWSG1,TNFRSF10B,LILRB4,INHBA,IL9,TXLNA,PRKCB,IL19,RIPK2,LRP1,LAG3,SPP1,IL27RA,EPHB6,CTNNB1,CPB2,F7,TNFRSF21,LTBR,C5,S100A7,NRG1,ATG7,CALR,CD47,PRTN3,IL1A,APOA1,ADCYAP1,FAS,BID,ACHE,SLAMF1,MMP9,PENK,WNT5A,IL6,HLA-DMA,ICAM3,WNT3A,CCL7,AIP,PLAT,IGF2,VIP,CTSH,MPZ,LTB4R,GZMA,IL22,CSF1,LEP,TNFRSF18,IFNB1,CXCL9,C3,IL1RN,FUT8,ANGPT1,IL21,EGFR,VEGFA,KIT,…
Sexual dimorphism in MS: MS Females vs Males	Connective Tissue Disorders, Inflammatory Disease, Inflammatory Response, Organismal Injury and Abnormalities, Skeletal and Muscular Disorders	inflammation	Inflammation of joint	9.44e-55	Decreased	-2.653	IRF1,IL1RL1,CCL18,HLA-DQA2,ICOS,NR3C2,SPHK1,ALDOA,IL1R2,TNFRSF10B,INHBA,LY6G6C,ACAN,IL9,PRKCB,RIPK2,LRP1,TNFRSF11A,SPP1,IL27RA,PTX3,SPOCK1,HBEGF,CTNNB1,F7,TNFRSF21,LTBR,C5,CALR,SOD2,LYZ,PRTN3,NRP1,IL1A,APOA1,CFP,APLP2,LRFN1,FAS,IFI16,BID,MMP1,DYNLL1,CCL4L1/CCL4L2,ACHE,BTC,MMP9,PENK,WNT5A,PGLYRP1,DNAJC4,TFPI2,CCL16,CCL3L1,LEPR,IL6,AK2,CA2,TPI1,HLA-DMA,ICAM3,WNT3A,HTR2A,FGFR3,CCL7,TXN,PLAT,VIP,LTB4…
Sexual dimorphism in MS: MS Females vs Males	Cellular Development, Cellular Growth and Proliferation, Nervous System Development and Function, Organismal Development, Tissue Development	development	Development of neurons	4.27e-47	Increased	2.223	IL1RL1,ERBB4,FAM107A,CSNK2A2,CCN2,SPHK1,ROBO3,STX3,INHBA,LRP1,NPTN,SLITRK3,RPS6KB1,SPOCK1,PRKN,YWHAG,CTNNB1,ATP1B2,HTRA2,TNFRSF21,NRG1,ATG7,BOC,IGF1R,SOD2,CD47,PAK6,DNM2,NRP1,APLP2,ADCYAP1,SCARF1,ACHE,CCN1,WNT5A,PBRM1,EPHA3,IL6,MAGI2,PEX14,NTRK3,IGSF9B,RORB,EFNA2,WNT3A,FGFR3,ADAM22,ITSN1,VASP,CCK,NCMAP,FSTL4,PLAT,UNC5A,LIFR,RTN4R,NRXN1,VIP,UNC5C,NCAM1,MPZ,SLITRK4,CSF1,LEP,B4GALT6,FGFR1,LRRTM2,RBF…
Sexual dimorphism in MS: MS Females vs Males	Organismal Injury and Abnormalities	non-malignant disorder	Non-malignant disorder	2.52e-46	Decreased	-2.028	PDCD1LG2,TMEM9,ERBB4,CCN2,NR3C2,ALDOA,IL1R2,STX3,LYVE1,LEMD1,PRKN,CEMIP2,CTNNB1,INSRR,ATG7,CALR,SOD2,LYZ,PAK6,NRP1,CALN1,FST,TSPEAR,CCN1,TWF1,MXRA8,LILRA6,CCL16,CCL3L1,LEPR,IL6,RGS3,WFDC2,CA2,COX6A2,KLK4,SMPDL3A,OLFM1,ITIH5,AIP,CEACAM7,ERP29,LIFR,MFAP2,HSPA9,NCAM1,GZMA,TACO1,NLRP1,FTH1,IL20RA,NDRG4,CGA,KIT,COL6A2,GHRL,GZMB,BMPR1A,SHH,PRIM1,PRKAB2,PLXNC1,ETS2,IL11,IGFBPL1,COL28A1,ADAMTS5,GRB2,NRG3…
Sexual dimorphism in MS: MS Females vs Males	Cell Death and Survival	survival	Cell survival	1.2e-42	Decreased	-2.398	IRF1,IL1RL1,SELENOS,FABP6,CCL18,ERBB4,ICOS,CCN2,SPHK1,ALDOA,TNFRSF10B,STX3,CXCL11,LILRB4,IL9,PPP2R5A,ECM1,RAB27B,PRKCB,RIPK2,LRP1,NRBP1,WDR1,SPP1,IL27RA,RPS6KB1,FNDC5,HBEGF,PRKN,CTNNB1,F7,NTN4,INSRR,C5,SERPINA3,NRG1,ATG7,CALR,IGF1R,SOD2,LYZ,CD47,PRTN3,DNM2,GET3,NRP1,IL1A,APOA1,CFP,ADCYAP1,AIFM1,FCMR,LRFN1,FAS,BID,MMP1,ACHE,CCN1,HTATIP2,BTC,MMP9,PENK,WNT5A,PBRM1,TFPI2,PPP2R3A,CNTFR,LEPR,IL6,TGFBI,…
Sexual dimorphism in MS: MS Females vs Males	Cell-To-Cell Signaling and Interaction, Cellular Assembly and Organization	cell-cell contact	Cell-cell contact	6.71e-41	Increased	2.868	ERBB4,ICOS,DSG2,NRXN3,ZYX,INHBA,PDZD11,CST8,SLITRK3,NFASC,PTX3,YWHAG,CTNNB1,F7,NRG1,BOC,IGF1R,CD47,DNM2,APLP2,FST,IFI16,PLTP,ACHE,CCN1,NLGN4X,WNT5A,EPHA3,IL6,CD177,NTRK3,BCAM,IGSF9B,NUP98,ERP29,NRXN1,IGF2,NCAM1,SLITRK4,NPTX2,CSF1,TARBP2,LEP,IFNB1,LRRTM2,LRTM2,CRISP2,FLRT3,PCDHGA10,ANGPT1,ESR1,KIRREL3,EGFR,VEGFA,CLTC,SLITRK5,GHRL,OLR1,LGALS4,SELP,ESAM,SHH,JAM3,HGF,SLITRK1,EFNB3,SEMA4D,PGF,CRTAM,AD…
Sexual dimorphism in MS: MS Females vs Males	Cell-To-Cell Signaling and Interaction, Cellular Growth and Proliferation	stimulation	Stimulation of cells	3.43e-39	Decreased	-2.075	PDCD1LG2,CCL18,ICOS,CD274,CXCL11,LILRB4,INHBA,IL9,TXLNA,BMP4,TSLP,POMC,SPP1,IL27RA,UMOD,MST1,HBEGF,EFNB2,PRKN,TYMP,C5,NRG1,PPBP,SOD2,EPO,IL1A,APOA1,ADCYAP1,CSF3,FAS,MMP1,ACHE,SLAMF1,CCN1,IFNG,WNT5A,SCT,IL6,MSTN,PRL,BMP6,NTRK2,HTR2A,CCL7,MLN,CD5,CCK,CCL21,IGF2,VIP,NCAM1,IL22,CSF1,LEP,TNFRSF18,IFNB1,PRKCG,C3,TNFSF15,MUC1,ROCK2,THPO,GRP,CD8A,IL1RN,LILRB2,ANGPT1,ESR1,IL21,F2,FLNA,VEGFA,MED1,ASIP,LIF,…
Sexual dimorphism in MS: MS Females vs Males	Inflammatory Response	immune response	Immune response of cells	8.78e-39	Decreased	-3.141	IRF1,PDCD1LG2,IL1RL1,SIGLEC10,AZU1,PEAR1,ICOS,TNFRSF4,FABP3,KLK3,SPHK1,IFNAR1,CD274,IL2RG,TNFRSF10B,ABL2,LILRB4,TYRO3,IL9,PRKCB,IL19,LRP1,LAT,IL27RA,PTX3,HBEGF,DHX58,CTNNB1,KLRF1,OTUD5,ALK,C5,RIGI,ATG7,CALR,TNFRSF11B,ERAP1,CD47,EPO,PRTN3,DNM2,APOA1,ADCYAP1,SCARF1,FCMR,CSF3,FAS,AHSG,IFNA8,MBL2,IFNG,WNT5A,PGLYRP1,CSF2RA,TNFSF12,LEPR,IL6,STIM1,TP53,PROC,ASGR1,QKI,IL1RAP,IGHG1,TREML2,ELMO1,NPM1,VASP,…
Sexual dimorphism in MS: MS Females vs Males	Cell-To-Cell Signaling and Interaction, Hematological System Development and Function	activation	Activation of myeloid cells	3.8e-38	Decreased	-2.336	IL1RL1,AZU1,SFRP1,NR3C2,CD274,LILRB4,INHBA,IL9,TPT1,CCL23,TSLP,IL19,RIPK2,LRP1,POMC,SPP1,IL27RA,CPB2,C5,S100A7,NRG1,ATG7,CALR,CD47,EPO,PRTN3,IL1A,CSF3,FAS,BID,REG3A,IFNA8,ACHE,IFNG,MMP9,WNT5A,TNFSF12,KLKB1,IL6,TP53,SERPINF2,IGHG1,TREML2,WNT3A,CCL7,NOTCH1,S100A9,NTF3,PLAT,CCL21,LTB4R,VTN,GZMA,IL22,CSF1,MAP2K2,CEACAM3,LEP,APOE,IFNB1,CXCL9,C3,IFNGR2,PLG,IFNGR1,SYK,IL1RN,ANGPT1,IL21,F2,ADAM9,EGFR,CD1…
Sexual dimorphism in MS: MS Females vs Males	Cell Death and Survival	cell viability	Cell viability	7.02e-38	Decreased	-2.656	IRF1,IL1RL1,FABP6,CCL18,ERBB4,ICOS,CCN2,SPHK1,ALDOA,TNFRSF10B,STX3,CXCL11,LILRB4,IL9,PPP2R5A,ECM1,RAB27B,PRKCB,RIPK2,LRP1,NRBP1,WDR1,SPP1,IL27RA,RPS6KB1,FNDC5,HBEGF,PRKN,CTNNB1,F7,NTN4,INSRR,C5,SERPINA3,NRG1,ATG7,CALR,IGF1R,SOD2,LYZ,CD47,PRTN3,DNM2,GET3,NRP1,IL1A,APOA1,CFP,ADCYAP1,AIFM1,FCMR,LRFN1,FAS,BID,MMP1,ACHE,CCN1,HTATIP2,BTC,MMP9,PENK,WNT5A,PBRM1,PPP2R3A,CNTFR,LEPR,IL6,TGFBI,CA2,EGLN1,NTRK…
Sexual dimorphism in MS: MS Females vs Males	Cellular Development, Cellular Growth and Proliferation, Hematological System Development and Function, Lymphoid Tissue Structure and Development	cell proliferation	Cell proliferation of T lymphocytes	1.15e-34	Decreased	-2.466	IRF1,PDCD1LG2,IL1RL1,FTL,ICOS,TNFRSF4,CCN2,VSIR,IFNAR1,CD274,TWSG1,IL2RG,LILRB4,TYRO3,INHBA,IL9,BMP4,TSLP,RIPK2,LAT,TNFRSF11A,LAG3,POMC,KLK8,SPP1,IL27RA,LTB,EFNB2,ALCAM,EPHB6,KDR,CTNNB1,TNFRSF21,LTBR,IGF1R,TNFRSF11B,CALR,ERAP1,CD47,EPO,SIT1,DNM2,IL1A,CFP,ADCYAP1,FAS,BID,CTSZ,IFNA8,SLAMF1,GAD1,MYDGF,IFNG,MMP9,PENK,DOK2,IL12RB2,LEPR,IL6,TP53,LCP1,SLC3A2,PROC,HLA-DMA,PRL,IGHG1,WNT3A,SCGB1A1,NOTCH1,N…
Sexual dimorphism in MS: MS Females vs Males	Cellular Movement, Hematological System Development and Function, Immune Cell Trafficking, Inflammatory Response	chemotaxis	Chemotaxis of leukocytes	2.12e-32	Decreased	-3.112	AZU1,CCL18,SPHK1,CYTL1,CXCL11,NPPB,INHBA,CCL23,TSLP,PRKCB,LAT,SPP1,MST1,KDR,DEFB1,F7,DEFB104A/DEFB104B,C5,S100A7,SERPINA3,PPBP,CALR,CD47,PRTN3,CXCL17,TNFAIP6,IL1A,APOA1,CSF3,SLAMF1,IFNG,MMP9,PENK,WNT5A,CSF2RA,SCT,CCL16,CCL3L1,IL6,STIM1,SUMO3,MSTN,LCP1,CCL14,TREML2,ELMO1,CCL7,TXN,PLAUR,S100A9,CCL21,CCN3,PTPRJ,VIP,LTB4R,VTN,IL22,CSF1,APOE,AXL,IFNB1,CXCL9,C3,TPSAB1/TPSB2,PLG,SYK,GRP,FLT1,ANGPT1,IL21…
Sexual dimorphism in MS: MS Females vs Males	Cell-To-Cell Signaling and Interaction, Inflammatory Response	immune response	Immune response of leukocytes	5.7e-32	Decreased	-3.072	PDCD1LG2,IL1RL1,ICOS,KLK3,SPHK1,IFNAR1,CD274,TNFRSF10B,LILRB4,IL9,IL27RA,PTX3,C5,RIGI,ATG7,CALR,TNFRSF11B,CD47,EPO,APOA1,ADCYAP1,SCARF1,FCMR,CSF3,FAS,MBL2,IFNG,WNT5A,PGLYRP1,CSF2RA,LEPR,IL6,STIM1,TP53,PROC,IL1RAP,TREML2,ELMO1,NPM1,VASP,PLAUR,S100A9,CCL21,PTPRJ,VIP,LTB4R,VTN,APOA2,CSF1,CEACAM3,APOE,AXL,IFNB1,C3,ATG5,MUC1,IL23R,SLAMF7,IFNGR1,SYK,IL1RN,LILRB2,IGHA2,IL21,CD14,HAVCR2,GZMB,F9,PLXNA1,TG…
Sexual dimorphism in MS: MS Females vs Males	Cellular Movement	homing	Homing of blood cells	1.01e-31	Decreased	-3.107	AZU1,CCL18,SPHK1,CYTL1,CXCL11,NPPB,INHBA,BMP4,CCL23,TSLP,PRKCB,LAT,SPP1,MST1,KDR,DEFB1,F7,DEFB104A/DEFB104B,LTBR,C5,S100A7,SERPINA3,PPBP,CALR,CD47,PRTN3,CXCL17,TNFAIP6,IL1A,APOA1,CSF3,SLAMF1,IFNG,MMP9,PENK,WNT5A,CSF2RA,SCT,CCL16,CCL3L1,IL6,STIM1,SUMO3,MSTN,LCP1,CCL14,TREML2,ELMO1,CCL7,TXN,PLAUR,S100A9,CCL21,CCN3,PTPRJ,VIP,LTB4R,VTN,IL22,CSF1,APOE,AXL,IFNB1,CXCL9,C3,NQO2,TPSAB1/TPSB2,PLG,SYK,GRP,F…
Sexual dimorphism in MS: MS Females vs Males	Cellular Movement, Hematological System Development and Function, Immune Cell Trafficking	homing	Homing of leukocytes	2.25e-31	Decreased	-3.022	AZU1,CCL18,SPHK1,CYTL1,CXCL11,NPPB,INHBA,CCL23,TSLP,PRKCB,LAT,SPP1,MST1,KDR,DEFB1,F7,DEFB104A/DEFB104B,LTBR,C5,S100A7,SERPINA3,PPBP,CALR,CD47,PRTN3,CXCL17,TNFAIP6,IL1A,APOA1,CSF3,SLAMF1,IFNG,MMP9,PENK,WNT5A,CSF2RA,SCT,CCL16,CCL3L1,IL6,STIM1,SUMO3,MSTN,LCP1,CCL14,TREML2,ELMO1,CCL7,TXN,PLAUR,S100A9,CCL21,CCN3,PTPRJ,VIP,LTB4R,VTN,IL22,CSF1,APOE,AXL,IFNB1,CXCL9,C3,NQO2,TPSAB1/TPSB2,PLG,SYK,GRP,FLT1,A…
Sexual dimorphism in MS: MS Females vs Males	Neurological Disease, Organismal Injury and Abnormalities	neurological disorder	Progressive neurological disorder	2.35e-30	Decreased	-2.184	HLA-DQA2,RLBP1,ERBB4,CCN2,NR3C2,IL1R2,NRXN3,INHBA,RAB27B,PRKCB,LRP1,LAG3,SPP1,RPS6KB1,FNDC5,PRKN,CEMIP2,HTRA2,C5,S100A7,SERPINA3,NRG1,ATG7,IGF1R,SOD2,CD47,FAM171A1,IL1A,APOA1,APLP2,AIFM1,FST,FAS,PLTP,MMP1,ACHE,CCN1,GAD1,BTC,MMP9,PENK,DDC,IL6,SPON1,HLA-DMA,ICAM3,EGLN1,NTRK3,RPS3A,FOLH1,HTR2A,FGFR3,NUP98,TXN,APBB3,PLAT,RTN4R,NRXN1,IGF2,HSPA9,MPZ,GZMA,CELF2,IL22,APOA2,CSF1,NLRP1,LEP,FTH1,IFNB1,LDHB,…
Sexual dimorphism in MS: MS Females vs Males	Nervous System Development and Function, Tissue Morphology	quantity	Quantity of neurons	7.32e-30	Increased	2.715	SQSTM1,RLBP1,ERBB4,ST8SIA4,FGF19,ABL2,INHBA,BMP4,CNTNAP2,PRKAR1B,LRPAP1,NFASC,POMC,SPP1,MDM4,HBEGF,PRKN,CTNNB1,ALK,NRG1,BOC,CADM1,IGF1R,GABBR2,CHL1,VIT,IL1A,APLP2,ADCYAP1,AIFM1,FST,CSF3,L1CAM,GAD1,IFNG,WNT5A,GRID1,CNTFR,TP53,DSCAM,PRL,IL1RAP,NTRK3,AGAP3,STX1B,NTRK2,VEGFB,OLFM1,FGFR3,B4GALT2,NOTCH1,PLAUR,NTF3,LIFR,RTN4R,GFAP,MUSK,NEFH,NCAM1,MPZ,NPTX2,CSF1,LEP,APOE,FTH1,IFNB1,FGFR1,C3,GABBR1,GFRA2,…
Sexual dimorphism in MS: MS Females vs Males	Cellular Movement, Hematological System Development and Function, Immune Cell Trafficking, Inflammatory Response	chemotaxis	Chemotaxis of phagocytes	2.06e-28	Decreased	-3.004	CXCL9,AZU1,C3,SPHK1,TPSAB1/TPSB2,CYTL1,PLG,CXCL11,NPPB,INHBA,SYK,GRP,FLT1,CCL23,TSLP,PRKCB,ANGPT1,SPP1,F2,MST1,DEFB1,VEGFA,DEFB104A/DEFB104B,C5,S100A7,SERPINA3,KIT,PPBP,CALR,CD47,PRTN3,SELP,CXCL17,TNFAIP6,TAFA4,SELPLG,IL1A,APOA1,JAM3,CSF3,SERPINE1,CXCL14,GSK3B,SEMA4D,LGALS9,PF4,SLAMF1,MAPK14,PIGR,IFNG,MMP9,PENK,CSF2RA,SCT,MICOS10-NBL1/NBL1,CCL16,CCL3L1,SELE,IL6,STIM1,MSTN,CSF1R,BSG,IL1R1,AIF1,CCL…
Sexual dimorphism in MS: MS Females vs Males	Cell-To-Cell Signaling and Interaction, Cellular Growth and Proliferation	stimulation	Stimulation of blood cells	7.14e-28	Decreased	-2.927	PDCD1LG2,ICOS,C3,TNFSF15,MUC1,ROCK2,CD274,THPO,CXCL11,LILRB4,IL1RN,LILRB2,TXLNA,BMP4,TSLP,ANGPT1,POMC,IL21,IL27RA,F2,UMOD,EFNB2,FLNA,MED1,C5,LIF,PPBP,HAVCR2,EPO,TGFBR2,CLEC4M,CSF3,FAS,HGF,EFNB3,PF4,SLAMF1,TNFRSF14,CCN1,IFNG,WNT5A,IL6,CD40,IAPP,IL27,CD83,IL11,IL1R1,CD1D,PRL,MIF,CCL7,CD5,MPO,CCL21,PDCD1,IGF2,VIP,TNFAIP3,NTS,CCL2,CSF1,IL5,LEP,TNFRSF18,IFNB1
Sexual dimorphism in MS: MS Females vs Males	Cellular Movement	chemotaxis	Chemotaxis of myeloid cells	8.82e-27	Decreased	-2.681	CXCL9,AZU1,C3,SPHK1,TPSAB1/TPSB2,CYTL1,PLG,NPPB,INHBA,SYK,GRP,FLT1,CCL23,TSLP,PRKCB,ANGPT1,SPP1,F2,MST1,DEFB1,VEGFA,DEFB104A/DEFB104B,C5,S100A7,SERPINA3,KIT,PPBP,CD47,PRTN3,SELP,CXCL17,TNFAIP6,TAFA4,SELPLG,APOA1,JAM3,CSF3,SERPINE1,CXCL14,GSK3B,SEMA4D,LGALS9,PF4,SLAMF1,MAPK14,PIGR,IFNG,MMP9,PENK,CSF2RA,MICOS10-NBL1/NBL1,CCL16,CCL3L1,SELE,IL6,STIM1,MSTN,CSF1R,BSG,IL1R1,AIF1,CCL14,TREM1,ITGB3,TREML2…
Sexual dimorphism in MS: MS Females vs Males	Cell-To-Cell Signaling and Interaction, Cellular Growth and Proliferation, Hematological System Development and Function	stimulation	Stimulation of leukocytes	3.09e-26	Decreased	-3.178	PDCD1LG2,ICOS,C3,TNFSF15,MUC1,ROCK2,CD274,THPO,CXCL11,LILRB4,IL1RN,LILRB2,TXLNA,BMP4,TSLP,ANGPT1,POMC,IL21,IL27RA,F2,UMOD,EFNB2,FLNA,MED1,C5,LIF,PPBP,HAVCR2,EPO,TGFBR2,CLEC4M,CSF3,FAS,EFNB3,PF4,SLAMF1,TNFRSF14,CCN1,IFNG,WNT5A,IL6,CD40,IL27,CD83,IL11,CD1D,PRL,MIF,CCL7,CD5,MPO,CCL21,PDCD1,IGF2,VIP,TNFAIP3,NTS,CCL2,CSF1,IL5,LEP,TNFRSF18,IFNB1
Sexual dimorphism in MS: MS Females vs Males	Cell-To-Cell Signaling and Interaction	response	Response of mononuclear leukocytes	3.52e-26	Decreased	-2.936	CXCL9,PDCD1LG2,SIGLEC10,ICOS,TNFRSF4,CD200R1L,KLK3,IFNAR1,CD274,TWSG1,IL23R,CXCL11,IFNGR1,SYK,IL9,LILRB2,TSLP,TNFRSF11A,LAG3,IL21,IL27RA,LTB,RCAN1,CD14,C5,LIF,HAVCR2,GZMB,F9,PLXNA1,TGFBR2,SELPLG,CD55,APOA1,FAS,MSH2,CD200,NOTCH3,CD59,LGALS9,PF4,OSM,TNFRSF14,MAPK14,IFNG,IL12RB2,RET,LEPR,IL6,CD40,HPGDS,IL27,CD83,IL1R1,CD1D,IL1RAP,TREM1,FBP1,TREML2,CCL3,CD5,CSF2RB,VASP,PLAUR,CCL21,PDCD1,AGT,POSTN,CCL…
Sexual dimorphism in MS: MS Females vs Males	Cardiovascular Disease, Ophthalmic Disease, Organismal Injury and Abnormalities	retinal vasculopathy	Retinal vasculopathy	1.08e-24	Decreased	-2.01	MFAP5,C3,LRRC15,PLG,FLT1,ADAM12,SPP1,F2,ADAM9,EPHB6,KDR,PDGFRA,VEGFA,ITIH3,SEMA6A,C5,ADAM19,KIT,FGA,LIF,COL6A2,C1QC,MMP3,NRP1,MMP8,NTRK1,APLP2,SERPINE1,COL13A1,HGF,CD200,MMP16,CD59,CFB,SEMA3E,IFNG,MMP9,MMP12,COL6A1,PGF,SIRPB1,SELE,SERPINC1,NOTCH2,SEMA7A,AIF1,BCAN,ITGB3,NTRK2,VEGFB,SEMA6B,COMP,CSF2RB,PLAUR,NTF3,PLAT,EPHA7,COL18A1,MFAP2,MMP7,FCRL1,MMP19,BMP1,UNC93B1,APOE,BGN,ITM2B,NELL1
Sexual dimorphism in MS: MS Females vs Males	Cell-To-Cell Signaling and Interaction, Cellular Assembly and Organization	formation	Formation of intercellular junctions	1.32e-24	Increased	2.46	ERBB4,PKP2,EFNA5,ABL2,ZYX,INHBA,CNTNAP2,PDZD11,PLEKHA7,SLITRK3,NFASC,POMC,KLK8,YWHAG,OXT,CTNNB1,F7,NRG1,CADM1,CDH5,NLGN2,ACHE,AMIGO2,WNT5A,EPHA3,IL6,FLRT1,PCDH10,USP8,PRL,IL1RAP,NTRK3,NTRK2,IGSF9B,PCDH8,HAPLN4,ROBO1,NTF3,NRXN1,MUSK,NCAM1,CNTN1,SLITRK4,LEP,CBLN1,LRRTM2,ADGRF1,SHANK3,NRG2,LRTM2,ROCK2,GHRH,TNR,FLRT3,ANGPT1,LRRTM4,F2,KIRREL3,JAM2,EPHB3,RAF1,SLITRK5,EPHB2,GHRL,ESAM,ICAM5,NTRK1,HGF,STX…
Sexual dimorphism in MS: MS Females vs Males	Cellular Assembly and Organization	formation	Formation of plasma membrane	1.35e-24	Increased	2.471	LRRTM2,ADGRF1,ERBB4,SHANK3,PKP2,EFNA5,NRG2,ROCK2,LRTM2,ABL2,ZYX,GHRH,INHBA,TNR,CNTNAP2,FLRT3,PDZD11,PLEKHA7,SLITRK3,KLK8,LRRTM4,F2,KIRREL3,JAM2,YWHAG,OXT,EPHB3,CTNNB1,F7,RAF1,SLITRK5,NRG1,EPHB2,CADM1,GHRL,CDH5,NLGN2,DNM2,ESAM,ICAM5,NTRK1,JAM3,COL13A1,STX1A,SLITRK1,EFNB3,SEMA4D,ACHE,AMIGO2,OSM,WNT5A,LRRTM3,EPHA3,SPARCL1,IL6,FLRT1,PCDH10,NLGN1,USP8,CBLN4,NRG3,IL1RAP,NTRK3,MET,BCAN,ITGB3,NLGN3,NTRK2…
Sexual dimorphism in MS: MS Females vs Males	Cellular Assembly and Organization	assembly	Assembly of cell junction	1.28e-23	Increased	2.343	LRRTM2,ADGRF1,ERBB4,SHANK3,PKP2,EFNA5,NRG2,ROCK2,LRTM2,ABL2,ZYX,INHBA,TNR,GHRH,CNTNAP2,FLRT3,PDZD11,PLEKHA7,SLITRK3,KLK8,LRRTM4,F2,KIRREL3,JAM2,YWHAG,OXT,EPHB3,CTNNB1,F7,RAF1,SLITRK5,NRG1,EPHB2,CADM1,GHRL,CDH5,NLGN2,ESAM,ICAM5,NTRK1,JAM3,COL13A1,STX1A,SLITRK1,EFNB3,SEMA4D,ACHE,AMIGO2,OSM,WNT5A,LRRTM3,EPHA3,DSG1,SPARCL1,IL6,FLRT1,PCDH10,NLGN1,USP8,CBLN4,NRG3,IL1RAP,NTRK3,MET,BCAN,ITGB3,NLGN3,NTRK2…
Sexual dimorphism in MS: MS Females vs Males	Cell-To-Cell Signaling and Interaction, Cellular Assembly and Organization, Cellular Function and Maintenance	development	Development of gap junctions	1.37e-23	Increased	3.119	LRRTM2,ADGRF1,ERBB4,SHANK3,PKP2,EFNA5,NRG2,ROCK2,LRTM2,ABL2,GHRH,TNR,CNTNAP2,FLRT3,SLITRK3,KLK8,LRRTM4,F2,KIRREL3,YWHAG,OXT,EPHB3,CTNNB1,F7,SLITRK5,EPHB2,CADM1,GHRL,NLGN2,ICAM5,NTRK1,STX1A,SLITRK1,EFNB3,SEMA4D,ACHE,AMIGO2,WNT5A,LRRTM3,EPHA3,SPARCL1,IL6,FLRT1,PCDH10,NLGN1,USP8,CBLN4,NRG3,IL1RAP,NTRK3,MET,BCAN,ITGB3,NLGN3,NTRK2,IGSF9B,PCDH8,NEGR1,FMR1,LARGE1,SHANK1,HAPLN4,ROBO1,NTF3,EPHA7,NRXN1,MEF…
[truncated: 463 more rows]
