# Supplementary material for: Longitudinal proteomic profiling of cerebrospinal fluid in untreated multiple sclerosis defines evolving disease biology
Source: Nat Commun. 2025 Dec 3;16:11012. doi: 10.1038/s41467-025-65154-8 (PMC12695886; doi:10.1038/s41467-025-65154-8)
Supplement: Supplementary file 11 — Supplementary Data 9 [file 41467_2025_65154_MOESM11_ESM.xlsx]

## Sheet: Supplementary data 9
Composition of Ingenuity Pathway Analysis Pathway/MS vs HC activation scores
					PROGRESION IPA PATHWAYS
seqid	Gene	Target	Target_description	Present in # Pathways/Cluster	Activation of Matrix Metalloproteinases	Activin Inhibin Signaling Pathway	Acute Phase Response Signaling	Adrenergic Receptor Signaling Pathway (Enhanced)	Agranulocyte Adhesion and Diapedesis	Airway Inflammation in Asthma	Airway Pathology in Chronic Obstructive Pulmonary Disease	Atherosclerosis Signaling	Autism Signaling Pathway	Axonal Guidance Signaling	Bladder Cancer Signaling	Cachexia Signaling Pathway	Cardiac Hypertrophy Signaling (Enhanced)	CDX Gastrointestinal Cancer Signaling Pathway	Cell surface interactions at the vascular wall	CGAS-STING Signaling Pathway	Clathrin-mediated Endocytosis Signaling	CLEAR Signaling Pathway	Coagulation System	Collagen degradation	Coronavirus Pathogenesis Pathway	Crosstalk between Dendritic Cells and Natural Killer Cells	Differential Regulation of Cytokine Production in Intestinal Epithelial Cells by IL-17A and IL-17F	Differential Regulation of Cytokine Production in Macrophages and T Helper Cells by IL-17A and IL-17F	Erythropoietin Signaling Pathway	Extrinsic Prothrombin Activation Pathway	FGF Signaling	FLT3 Signaling	Formation of Fibrin Clot (Clotting Cascade)	FXR/RXR Activation	Glucocorticoid Receptor Signaling	Granulocyte Adhesion and Diapedesis	Hematoma Resolution Signaling Pathway	Hepatic Cholestasis	Hepatic Fibrosis / Hepatic Stellate Cell Activation	HEY1 Signaling Pathway	HIF1_ Signaling	HMGB1 Signaling	Human Embryonic Stem Cell Pluripotency	ID1 Signaling Pathway	IL-12 Signaling and Production in Macrophages	IL-13 Signaling Pathway	IL-15 Production	IL-17 Signaling	IL-27 Signaling Pathway
14108_15_3	TGFB1	TGF-b1	Transforming growth factor beta-1	72		1		1		1	1	1	1			1	1	1	1	1		1			1				1					1	1		1	1	1	1	1	1	1	1	1	1		1
4673_13_2	IL6	IL-6	Interleukin-6	56		1	1	1			1	1	1			1	1	1		1					1	1		1	1					1	1		1	1	1	1	1	1		1			1	1
2333_72_1	TGFB1	TGF-b1	Transforming growth factor beta-1	55		1		1		1	1	1	1			1	1	1	1	1		1			1				1					1	1		1	1	1	1	1	1	1	1	1	1		1
5242_37_3	MAP2K4	MP2K4	Dual specificity mitogen-activated protein kinase kinase 4	53		1	1									1	1								1									1	1		1	1			1	1	1				1	1
2870_29_2	RAC1	RAC1	Ras-related C3 botulinum toxin substrate 1	51										1				1			1								1		1				1						1	1			1
2989_17_2	IFNG	IFN-g	Interferon gamma	51				1		1	1	1	1			1	1	1		1					1	1	1		1					1	1		1	1	1			1			1			1	1
3447_64_2	CXCL8	IL-8	Interleukin-8	48				1	1	1	1	1	1		1	1	1	1		1					1				1					1	1	1	1	1	1			1						1
2579_17_5	MMP9	MMP-9	Matrix metalloproteinase-9	46	1				1	1	1	1		1	1									1											1	1	1		1	1	1			1				1
2906_55_3	IL4	IL-4	Interleukin-4	46				1		1	1		1			1	1	1		1						1			1					1	1		1	1	1			1			1	1		1
13733_5_3	IL12B	IL-12 p40	Interleukin-12 subunit beta	44				1		1	1		1			1	1	1		1						1	1	1	1					1			1	1				1			1			1
9885_41_3	RAP2A	RAP2A	Ras-related protein Rap-2a	44			1						1	1	1		1					1							1						1						1	1	1	1				1
2455_17_4	IL12A IL12B	IL-12	Interleukin-12	41				1		1	1		1			1	1	1		1						1	1	1	1					1			1	1				1			1			1
2654_19_1	TNFRSF1A	TNF sR-I	Tumor necrosis factor receptor superfamily member 1A	41		1	1		1							1	1					1														1		1	1			1		1					1
4697_59_2	CSF2	GM-CSF	Granulocyte-macrophage colony-stimulating factor	41				1		1	1		1			1	1	1		1						1	1	1	1					1	1		1	1				1			1			1	1
3152_57_1	TNFRSF1B	TNF sR-II	Tumor necrosis factor receptor superfamily member 1B	39		1	1									1	1					1				1										1		1	1			1		1					1
8368_102_3	TNFRSF1B	TNF sR-II	Tumor necrosis factor receptor superfamily member 1B	39		1	1									1	1					1				1										1		1	1			1		1					1
10370_21_3	STAT1	STAT1	Signal transducer and activator of transcription 1-alpha/beta	38												1				1					1										1		1		1						1	1	1		1
14150_7_3	IL36A	IL-1F6	Interleukin-36 alpha	37		1	1	1	1		1	1	1			1	1	1		1									1					1		1	1	1				1						1
5006_71_1	MAPK13	MK13	Mitogen-activated protein kinase 13	37		1	1									1	1	1				1			1						1				1		1					1		1	1	1		1	1
3506_49_1	LTA LTB	Lymphotoxin a2/b1	Lymphotoxin alpha2:beta1	33				1			1		1			1	1	1		1						1			1					1			1	1				1						1
4550_3_2	FYN	FYN	Tyrosine-protein kinase Fyn	33										1					1													1												1		1	1
9842_2_3	CTNNB1	b-Catenin	Catenin beta-1	32		1							1				1	1											1														1	1		1
12750_9_3	ITGB2	LFA-1 beta-2	Integrin beta-2	31					1			1		1			1		1		1															1
14026_24_3	IL17F	IL-17F	Interleukin-17F	31				1		1	1		1			1	1	1		1							1	1	1					1			1	1				1						1
2991_9_2	IL1R1	IL-1 sRI	Interleukin-1 receptor type 1	31		1	1		1							1	1																		1	1		1	1			1							1
2788_55_1	MMP3	MMP-3	Stromelysin-1	30	1				1			1		1	1									1											1	1	1			1	1							1
2575_5_5	LEP	Leptin	Leptin	29				1			1		1			1	1	1		1									1					1			1	1	1			1						1
3505_6_2	LTA LTB	Lymphotoxin a1/b2	Lymphotoxin alpha1:beta2	29				1			1		1			1	1	1		1						1			1					1			1	1				1						1
5355_69_3	TNFSF14	LIGHT	Tumor necrosis factor ligand superfamily member 14	29				1			1	1	1			1	1	1		1									1					1			1	1				1						1
8304_50_3	TNFRSF11B	OPG	Tumor necrosis factor receptor superfamily member 11B	29		1	1									1	1					1														1		1	1			1		1				1	1
10001_7_3	RAF1	c-Raf	RAF proto-oncogene serine/threonine-protein kinase	28			1						1	1	1		1												1		1				1						1		1	1
14133_93_3	IL1R2	IL-1 sRII	Interleukin-1 receptor type 2	28		1										1	1																		1	1		1	1										1
2578_67_2	CCL2	MCP-1	C-C motif chemokine 2	28					1	1	1	1	1			1				1					1		1	1							1	1			1			1						1
5666_64_3	IL1R2	IL-1 sRII	Interleukin-1 receptor type 2	28		1										1	1																		1	1		1	1										1
11440_58_3	SOCS3	SOCS-3	Suppressor of cytokine signaling 3	27			1									1																		1			1								1	1			1
2968_61_1	TNFSF15	TNFSF15	Tumor necrosis factor ligand superfamily member 15	27				1			1		1			1	1	1		1									1					1			1	1				1						1
3421_54_2	TNFSF8	CD30 Ligand	Tumor necrosis factor ligand superfamily member 8	27				1			1		1			1	1	1		1									1					1			1	1				1						1
9172_69_3	MMP8	MMP-8	Neutrophil collagenase	27	1				1		1			1	1									1											1	1	1			1	1
2607_54_2	CRLF1 CLCF1	CLF-1/CLC Complex	Cytokine receptor-like factor 1:Cardiotrophin-like cytokine factor 1 Complex	26				1			1		1			1	1	1		1									1					1			1	1				1						1
10531_18_3	NRAS	RASN	GTPase NRas	25
5939_42_3	TNFSF12	TWEAK	Tumor necrosis factor ligand superfamily member 12	25				1			1	1	1			1	1	1		1									1					1			1	1				1						1
13484_69_3	COL1A1	CO1A1	Collagen alpha-1(I) chain	24		1						1							1					1															1						1
2247_20_11	PROK1	EG-VEGF	Prokineticin-1	24										1	1						1																		1	1	1			1				1
2630_12_2	IL1RAP	IL-1 R AcP	Interleukin-1 Receptor accessory protein	24		1	1									1																				1		1	1										1
2826_53_2	EDA	EDA	Ectodysplasin-A, secreted form	24				1			1		1			1	1	1		1									1					1			1	1				1						1
3452_17_2	LCK	LCK	Tyrosine-protein kinase Lck	24															1													1												1	1	1	1
4867_15_2	VEGFA	VEGF121	Vascular endothelial growth factor A, isoform 121	24										1	1						1	1																	1	1	1			1				1
10354_57_3	STAT3	STAT3	Signal transducer and activator of transcription 3	23
2789_26_2	MMP7	MMP-7	Matrilysin	23	1	1			1					1	1									1												1	1			1	1
3817_18_1	PRKCQ	KPCT	Protein kinase C theta type	23				1						1		1	1					1							1									1			1		1		1
9255_5_3	IL17C	IL-17C	Interleukin-17C	23				1			1		1			1	1	1		1									1					1			1	1				1						1
3761_4_2	PTGS2	COX-2	Prostaglandin G/H synthase 2	22		1											1	1							1									1	1													1	1
8479_4_3	MMP10	MMP-10	Stromelysin-2	22	1				1					1	1									1												1	1			1	1
2523_31_3	CCL5	RANTES	C-C motif chemokine 5	21					1																1		1	1							1	1			1
3397_7_4	PTPN11	SHP-2	Tyrosine-protein phosphatase non-receptor type 11	21
9412_52_3	ACVR2B	Activin RIIB	Activin receptor type-2B	21		1										1	1																							1			1	1
9869_28_3	NFKB1	NF-kappa-B p105	Nuclear factor NF-kappa-B p105 subunit	21
2645_54_1	PRKCZ	PKC-Z	Protein kinase C zeta type	20				1						1		1	1					1							1									1			1		1		1		1
2994_71_2	IL1RL2	IL-1Rrp2	Interleukin-1 receptor-like 2	20		1										1	1																		1	1		1	1										1
3808_76_2	FGFR2	FGFR-2	Fibroblast growth factor receptor 2	20													1					1									1								1				1	1			1
14048_7_3	IL1RAP	IL-1 R AcP	Interleukin-1 Receptor accessory protein	19		1	1									1																				1		1	1										1
5825_49_3	IFNGR1	IFN-g R1	Interferon gamma receptor 1	19						1						1																					1		1			1			1				1
2677_1_1	EGFR	ERBB1	Epidermal growth factor receptor	18											1			1				1													1				1	1				1			1
2838_53_1	MMP17	MMP-17	Matrix metalloproteinase-17	18	1				1					1	1																					1	1			1	1
3743_1_3	MMP10	MMP-10	Stromelysin-2	18	1				1					1	1									1												1	1			1	1
4394_71_2	FGF8	FGF-8A	Fibroblast growth factor 8 isoform A	18							1				1		1				1										1
5532_53_3	FGFR1	bFGF-R	Fibroblast growth factor receptor 1	18													1					1									1								1				1	1			1
9305_89_3	IFNGR2	INGR2	Interferon gamma receptor 2	18						1						1																					1		1			1							1
13268_45_3	WNT5A	WNT5A	Protein Wnt-5a	17									1	1			1	1																									1
3374_49_2	HCK	HCK	Tyrosine-protein kinase HCK	17																												1												1		1	1
3503_4_2	ITGA1 ITGB1	Integrin a1b1	Integrin alpha-I: beta-1 complex	17
4123_60_2	FGF4	FGF-4	Fibroblast growth factor 4	17							1				1		1				1										1												1
5272_55_2	SHC1	SHC1	SHC-transforming protein 1	17
6425_87_3	MMP19	MMP19	Matrix metalloproteinase-19	17					1						1																					1	1			1	1
9840_2_3	CDC42	Cdc42Hs	Cell division control protein 42 homolog	17
2763_66_2	FGF20	FGF-20	Fibroblast growth factor 20	16							1				1		1				1										1
3236_12_2	GSK3A GSK3B	GSK-3 alpha/beta	Glycogen synthase kinase-3 alpha/beta	16
3809_1_2	FGFR3	FGFR-3	Fibroblast growth factor receptor 3	16											1		1					1									1												1	1			1
4563_61_2	PLCG1	PLCG1	1-phosphatidylinositol 4,5-bisphosphate phosphodiesterase gamma-1	16
6055_53_3	IFNAR1	IFN-a/b R1	Interferon alpha/beta receptor 1	16													1								1										1				1										1
9183_7_3	IFNAR1	IFN-a/b R1	Interferon alpha/beta receptor 1	16													1								1										1				1										1
2634_2_2	IL2RG	IL-2 sRg	Cytokine receptor common subunit gamma	15													1									1									1
4245_80_2	MDM2	MDM2	E3 ubiquitin-protein ligase Mdm2	15		1									1						1								1											1	1			1
4976_57_1	CRK	CRK	Adapter molecule crk	15										1																	1
13716_259_3	F2	Prothrombin	Prothrombin	14			1												1		1		1							1			1				1
3520_58_1	TGFB3	TGF-b3	Transforming growth factor beta-3	14
5133_17_3	TGFBR2	TGF-b R II	TGF-beta receptor type-2	14
5328_33_37	EGFR	EGFRvIII	Epidermal growth factor receptor variant III	14
7180_114_3	IFNA14	IFN14	Interferon alpha-14	14																1					1										1										1
7268_12_3	IFNA4	IFNA4	Interferon alpha-4	14																1					1										1										1
10006_25_3	ELK1	ELK1	ETS domain-containing protein Elk-1	13			1										1								1				1						1							1	1					1
10372_18_3	STAT6	STAT6	Signal transducer and activator of transcription 6	13												1				1																	1								1	1
10699_52_3	LRP1	LRP1	Prolow-density lipoprotein receptor-related protein 1	13																																	1
11308_8_3	CREB3L4	CR3L4	Cyclic AMP-responsive element-binding protein 3-like protein 4	13																		1									1
11338_49_3	BLK	BLK	Tyrosine-protein kinase BLK	13																																								1		1	1
13622_16_3	PPP2R5A	2A5A	Serine/threonine-protein phosphatase 2A 56 kDa regulatory subunit alpha isoform	13																		1
14079_14_3	IL18R1	IL-18 Ra	Interleukin-18 receptor 1	13													1																		1
2443_10_4	FGF8	FGF-8B	Fibroblast growth factor 8 isoform B	13							1				1		1				1										1
2796_62_2	FGA FGB FGG	Fibrinogen	Fibrinogen	13			1									1							1							1			1				1
3446_7_2	IL18R1	IL-18 Ra	Interleukin-18 receptor 1	13													1																		1
3651_50_5	KDR	VEGF sR2	Vascular endothelial growth factor receptor 2	13																		1																	1		1						1
3815_14_1	IL12RB2	IL-12 RB2	Interleukin-12 receptor subunit beta-2	13													1																		1										1				1
4986_59_1	PTK2	FAK1	Focal adhesion kinase 1	13
5936_53_3	TNF	TNF-a	Tumor necrosis factor	13
10351_51_3	IRF1	IRF1	Interferon regulatory factor 1	12																1																									1		1		1
13724_27_3	FGF19	FGF-19	Fibroblast growth factor 19	12							1				1		1				1										1			1				1
13744_37_3	IL3RA	IL-3 Ra	Interleukin-3 receptor subunit alpha	12													1									1									1
2632_5_2	IL12RB1	IL-12 Rb1	Interleukin-12 receptor subunit beta-1	12													1																		1										1
2681_23_2	HGF	HGF	Hepatocyte growth factor	12									1									1									1								1		1
2762_30_2	FGF19	FGF-19	Fibroblast growth factor 19	12							1				1		1				1										1			1				1
4460_8_2	PDPK1	PDPK1	3-phosphoinositide-dependent protein kinase 1	12			1																						1														1
4490_65_2	IL3RA	IL-3 Ra	Interleukin-3 receptor subunit alpha	12													1									1									1
5244_12_3	MAPK9	JNK2	Mitogen-activated protein kinase 9	12
6647_55_3	UBC	PolyUbiquitin K63	PolyUbiquitin K63-linked	12
10741_22_3	CSF1	CSF-1	Macrophage colony-stimulating factor 1	11								1																											1
11155_16_3	COL6A5	CO6A5	Collagen alpha-5(VI) chain	11																				1															1
11196_31_3	COL6A3	Collagen alpha-3(VI)	Collagen alpha-3(VI) chain	11																				1															1
13025_4_3	FRS2	FRS2	Fibroblast growth factor receptor substrate 2	11																											1
2201_17_6	COL18A1	Endostatin	Endostatin	11	1							1												1															1
2418_55_9	APOE	Apo E	Apolipoprotein E	11								1									1													1											1
2524_56_3	HMGB1	HMG-1	High mobility group protein B1	11												1																		1	1		1					1
3738_54_1	CSF1	CSF-1	Macrophage colony-stimulating factor 1	11								1																											1
5084_154_3	IL17RB	IL-17B R	Interleukin-17 receptor B	11													1																		1											1		1
8488_33_3	ITGA2B ITGB3	gpIIbIIIa	Integrin alpha-IIb: beta-3 complex	11
10365_132_3	IL12B IL23A	IL-23	Interleukin-23	10						1	1																																		1
13665_35_3	PPP2R3A	PP2A, subunit B	Serine/threonine-protein phosphatase 2A regulatory subunit B'' subunit alpha	10																		1
13725_3_3	FGF16	FGF-16	Fibroblast growth factor 16	10							1				1		1				1										1
2381_52_4	C5	C5	Complement C5	10			1		1																											1	1												1
2597_8_3	VEGFA	VEGF	Vascular endothelial growth factor A	10
4330_4_2	KLK3	PSA	Prostate-specific antigen	10																																							1
5337_64_3	CD86	B7-2	T-lymphocyte activation antigen CD86	10																						1
5482_61_3	RBP4	RBP	Retinol-binding protein 4	10			1				1	1									1																								1
6168_11_3	TP53	p53 R175H	Cellular tumor antigen p53 R175H mutant	10
6421_52_3	IFNA16	IFN16	Interferon alpha-16	10																															1										1
6570_1_3	COL13A1	CODA1	Collagen alpha-1(XIII) chain	10																				1															1
6932_42_3	ITGA5	ITA5	Integrin alpha-5	10
7196_21_3	IFNW1	IFN-w	Interferon omega-1	10																1					1										1										1
11129_66_3	BMP15	BMP15	Bone morphogenetic protein 15	9										1				1																						1			1
11205_10_3	ITGB7	Integrin beta-7	Integrin beta-7	9
14047_78_3	BDNF	BDNF	Brain-derived neurotrophic factor	9				1					1	1																													1
2616_23_18	ERBB2	ERBB2	Receptor tyrosine-protein kinase erbB-2	9										1	1																									1							1
3363_31_4	CSK	CSK	Tyrosine-protein kinase CSK	9																												1															1
3736_60_3	BMP6	BMP-6	Bone morphogenetic protein 6	9										1				1				1																		1	1		1
4149_8_2	PDGFB	PDGF-BB	Platelet-derived growth factor subunit B	9
4392_54_2	FGF12	FGF-12	Fibroblast growth factor 12	9							1				1		1				1										1
4866_59_2	NTRK2	TrkB	BDNF/NT-3 growth factors receptor	9									1	1								1																					1				1
5392_73_2	FAS	Fas, soluble	Tumor necrosis factor receptor superfamily member 6	9																						1													1
6248_68_3	FAS	Fas, soluble	Tumor necrosis factor receptor superfamily member 6	9																						1													1
7127_3_3	APOA2	Apo A-II	Apolipoprotein A-II	9			1					1									1																								1
8459_10_3	BMP6	BMP-6	Bone morphogenetic protein 6	9										1				1				1																		1	1		1
8601_167_3	LRP1	sLRP1	Low-density lipoprotein receptor-related protein 1, soluble	9																																	1
8959_61_3	ADAM17	ADAM 17	Disintegrin and metalloproteinase domain-containing protein 17	9										1										1	1
8969_49_3	CD14	CD14	Monocyte differentiation antigen CD14	9																																		1	1
9182_3_3	LRP1	sLRP1	Low-density lipoprotein receptor-related protein 1, soluble	9																																	1
9218_7_3	FAS	Fas, soluble	Tumor necrosis factor receptor superfamily member 6	9																						1													1
9802_27_3	PNPLA2	PLPL2	Patatin-like phospholipase domain-containing protein 2	9		1						1				1
9877_28_3	CRKL	CRKL	Crk-like protein	9
12022_12_3	SMAD4	SMAD4	Mothers against decapentaplegic homolog 4	8
13686_2_3	IL5RA	IL-5 Ra	Interleukin-5 receptor subunit alpha	8													1																		1
2421_7_3	BDNF	BDNF	Brain-derived neurotrophic factor	8				1					1	1																													1
2986_49_2	CXCL3 CXCL2	Gro-b/g	Gro-beta/gamma	8					1		1																								1	1			1									1
3311_27_1	FCGR3B	FCG3B	Low affinity immunoglobulin gamma Fc region receptor III-B	8																																									1
3348_49_2	BMP1	BMP-1	Bone morphogenetic protein 1	8										1				1																						1			1
3351_1_1	CAMK2B	CAMK2B	Calcium/calmodulin-dependent protein kinase type II subunit beta	8									1				1									1															1
3379_29_1	PRKCI	KPCI	Protein kinase C iota type	8
3400_49_2	TBK1	TBK1	Serine/threonine-protein kinase TBK1	8																1					1
3419_49_2	CAMK2D	CAMK2D	Calcium/calmodulin-dependent protein kinase type II subunit delta	8									1				1									1															1
3450_4_2	KLK6	Kallikrein 6	Kallikrein-6	8
4124_24_2	HSPA1A	HSP 70	Heat shock 70 kDa protein 1A	8												1																			1						1
4491_4_2	IL5RA	IL-5 Ra	Interleukin-5 receptor subunit alpha	8													1																		1
5834_18_3	IL9	IL-9	Interleukin-9	8						1																	1	1							1
5870_23_2	BAD	BAD	Bcl2-associated agonist of cell death	8
6237_11_3	FGFRL1	FGRL1	Fibroblast growth factor receptor-like 1	8													1														1												1	1
8974_172_3	COL15A1	COFA1	Collagen alpha-1(XV) chain	8																				1															1
10396_6_3	MCL1	Mcl-1	Induced myeloid leukemia cell differentiation protein Mcl-1	7																																													1
10445_20_3	APOM	ApoM	Apolipoprotein M	7							1	1									1																								1
10702_1_3	COL28A1	COSA1	Collagen alpha-1(XXVIII) chain	7																																			1
11297_54_3	NOTCH2	NOTC2	Neurogenic locus notch homolog protein 2	7																																				1
11510_51_3	APOL1	Apo L1	Apolipoprotein L1	7								1									1																								1
13670_81_3	PLA2G2E	GIIE	Group IIE secretory phospholipase A2	7								1																							1
14125_5_3	APOM	ApoM	Apolipoprotein M	7							1	1									1																								1
2475_1_3	KIT	SCF sR	Mast/stem cell growth factor receptor Kit	7																																											1
2809_25_2	ADAMTS4	ADAMTS-4	A disintegrin and metalloproteinase with thrombospondin motifs 4	7										1
2878_66_2	YES1	YES	Tyrosine-protein kinase Yes	7
3381_24_2	LYN	LYNB	Tyrosine-protein kinase Lyn, isoform B	7
3416_2_2	BTK	BTK	Tyrosine-protein kinase BTK	7																																											1
3486_58_2	FGF1	b-ECGF	Fibroblast growth factor 1	7
3719_2_2	CDKN1B	p27Kip1	Cyclin-dependent kinase inhibitor 1B	7
3758_63_3	PROC	Activated Protein C	Activated Protein C	7															1				1							1			1
4906_35_1	F5	Coagulation Factor V	Coagulation Factor V	7																			1							1			1
4918_21_1	KNG1	Kininogen, HMW	Kininogen-1	7																			1		1								1
7832_181_3	PDIA3	Protein disulfide isomerase A3	Protein disulfide-isomerase A3	7				1						1			1
8262_20_3	APOD	Apo D	Apolipoprotein D	7							1	1									1																								1
8468_19_3	KLK3	PSA	Prostate-specific antigen	7																																							1
8750_46_3	VCL	Vinculin	Vinculin	7
8952_65_3	CSF3	G-CSF	Granulocyte colony-stimulating factor	7																							1	1								1												1
9506_10_3	APOL1	Apo L1	Apolipoprotein L1	7								1									1																								1
11266_8_3	SELPLG	SELPL	P-selectin glycoprotein ligand 1	6					1			1							1																	1
11851_21_3	TREM2	TREM2	Triggering receptor expressed on myeloid cells 2	6																						1											1
13435_31_3	IL20RB	IL-20 Rb	Interleukin-20 receptor subunit beta	6													1																		1
13681_173_3	CSNK2A2	CSK22	Casein kinase II subunit alpha'	6																	1
14093_10_3	FLT3LG	Flt3 ligand	Fms-related tyrosine kinase 3 ligand	6																												1															1
14147_50_3	IFNG	IFN-g	Interferon gamma	6
14227_21_3	MYL6B	MYL6B	Myosin light chain 6B	6					1					1																									1
2640_3_2	MST1R	MSP R	Macrophage-stimulating protein receptor	6																																									1		1
2831_29_1	KLK11	Kallikrein 11	Kallikrein-11	6
2833_20_1	KLK4	Kallikrein 4	Kallikrein-4	6
2993_1_2	IL18RAP	IL-18 Rb	Interleukin-18 receptor accessory protein	6
3078_1_2	PGF	PlGF	Placenta growth factor	6
3321_2_2	IL24	IL24	Interleukin-24	6																																										1
3344_60_4	SERPINC1	Antithrombin III	Antithrombin-III	6																			1							1			1
3423_59_2	CMA1	Chymase	Chymase	6	1							1
3431_54_2	EPHA1	EphA1	Ephrin type-A receptor 1	6										1																																	1
3445_53_2	IL15RA	IL-15 Ra	Interleukin-15 receptor subunit alpha	6													1									1									1
3472_40_2	BIRC5	Survivin	Baculoviral IAP repeat-containing protein 5	6																																								1
3474_19_2	THBS1	Thrombospondin-1	Thrombospondin-1	6
3508_78_3	CCL22	MDC	C-C motif chemokine 22	6					1																											1												1
3587_53_2	BMP10	BMP10	Bone morphogenetic protein 10	6										1				1																						1			1
3646_7_4	TEC	TEC	Tyrosine-protein kinase Tec	6																																											1
3797_1_1	CDH2	Cadherin-2	Cadherin-2	6
3814_63_1	IL11RA	IL-11 RA	Interleukin-11 receptor subunit alpha	6													1																		1
4134_4_2	HBEGF	HB-EGF	Heparin-binding EGF-like growth factor	6
4924_32_1	MMP1	MMP-1	Interstitial collagenase	6
6431_68_3	PCYOX1	PCYOX	Prenylcysteine oxidase 1	6								1									1																								1
6643_62_3	CD47	CD47	Leukocyte surface antigen CD47	6															1																		1								1
6973_2_3	IGF2	IGF-II	Insulin-like growth factor II	6									1																										1		1			1
10928_7_3	IL36A	IL-1F6	Interleukin-36 alpha	5
11067_13_3	BGLAP	Osteocalcin	Osteocalcin	5																															1
11817_1_3	RPS6KB1	KS6B1	Ribosomal protein S6 kinase beta-1	5
12490_92_3	LAMTOR3	LTOR3	Ragulator complex protein LAMTOR3	5																		1
13113_7_3	SPP1	Osteopontin	Osteopontin	5
13236_25_3	WNT3A	WNT3A	Protein Wnt-3a	5
13499_30_3	F8	Coagulation Factor VIII	Coagulation Factor VIII	5			1																1										1
13573_5_3	ARPC3	p21-ARC	Actin-related protein 2/3 complex subunit 3	5
13701_2_3	CXCL13	BLC	C-X-C motif chemokine 13	5					1																											1
14061_48_3	TNFSF11	sRANKL	Tumor necrosis factor ligand superfamily member 11	5
14149_9_3	IL36B	IL-1F8	Interleukin-36 beta	5
2631_50_2	IL10RB	IL-10 Rb	Interleukin-10 receptor subunit beta	5
2732_58_3	NANOG	NANOG	Homeobox protein NANOG	5		1																																					1	1
2761_49_2	FGF18	FGF-18	Fibroblast growth factor 18	5
2857_70_2	NR3C1	Glucocorticoid receptor	Glucocorticoid receptor	5			1									1																			1
2945_25_1	ESR1	ER	Estrogen receptor	5																															1			1
2948_58_2	GHR	Growth hormone receptor	Growth hormone receptor	5													1					1													1
2967_8_1	VCAM1	VCAM-1	Vascular cell adhesion protein 1	5
3038_9_2	CXCL11	I-TAC	C-X-C motif chemokine 11	5					1																											1
3184_25_2	F7	Coagulation Factor VII	Coagulation factor VII	5																			1							1			1
3341_33_4	ABL1	ABL1	Tyrosine-protein kinase ABL1	5
3469_74_1	RPS6KA3	RPS6KA3	Ribosomal protein S6 kinase alpha-3	5
3487_32_2	CXCL13	BLC	C-X-C motif chemokine 13	5					1																											1
3498_53_2	IL17A	IL-17	Interleukin-17A	5
3534_14_2	CD40LG	CD40 ligand, soluble	CD40 ligand	5
3612_6_4	EPHB4	EphB4	Ephrin type-B receptor 4	5										1																																	1
4153_11_2	SERPINA3	alpha-1-antichymotrypsin complex	Alpha-1-antichymotrypsin complex	5			1
4420_7_2	ADAM12	ADAM12	Disintegrin and metalloproteinase domain-containing protein 12	5										1
4474_19_2	RPS27A	Ubiquitin	Ubiquitin	5																	1				1							1
4496_60_2	MMP12	MMP-12	Macrophage metalloelastase	5
4889_82_1	WNT7A	WNT7A	Protein Wnt-7a	5
4931_59_1	F3	TF	Tissue Factor	5								1											1							1			1
5014_49_1	NCK1	NCK1	Cytoplasmic protein NCK1	5
5481_16_3	RASA1	RASA1	Ras GTPase-activating protein 1	5
5661_15_3	IL18	IL-18	Interleukin-18	5
5858_6_5	YWHAZ	14-3-3 protein zeta/delta	14-3-3 protein zeta/delta	5
5934_1_3	FTH1 FTL	Ferritin	Ferritin	5			1																														1
6577_64_3	LAMA4	LAMA4	Laminin subunit alpha-4	5
7751_121_3	SFRP2	SARP-1	Secreted frizzled-related protein 2	5
8475_15_3	MMP7	MMP-7	Matrilysin	5
8933_84_3	MEF2C	MEF2C	Myocyte-specific enhancer factor 2C	5												1	1																							1
9170_24_3	IL17A	IL-17	Interleukin-17A	5
9284_25_3	SFRP4	SFRP4	Secreted frizzled-related protein 4	5
9937_7_3	GJA1	CXA1	Gap junction alpha-1 protein	5																1															1
10438_19_3	CSF2RA	CSF2R	Granulocyte-macrophage colony-stimulating factor receptor subunit alpha	4																																											1
10479_18_3	MMP10	MMP-10	Stromelysin-2	4
10512_13_3	CSF2RB	IL3RB	Cytokine receptor common subunit beta	4
10584_7_3	NDUFS4	NDUS4	NADH dehydrogenase [ubiquinone] iron-sulfur protein 4, mitochondrial	4																															1		1
10916_44_3	PLA2R1	PLA2R	Secretory phospholipase A2 receptor	4								1
11103_24_3	HSPB1	HSP 27	Heat shock protein beta-1	4													1
12414_31_3	YWHAB	14-3-3 protein beta/alpha	14-3-3 protein beta/alpha	4
13088_397_3	BTC	BTC	Betacellulin	4
13104_32_3	EFNB1	EFNB1	Ephrin-B1	4										1				1
13565_2_3	RBL2	p130	p130	4
13583_19_3	APAF1	Apaf-1	Apoptotic protease-activating factor 1	4																									1
13710_6_3	SERPING1	C1-Esterase Inhibitor	Plasma protease C1 inhibitor	4			1																										1
14050_61_3	EFNA4	Ephrin-A4	Ephrin-A4	4										1
14095_1_3	KLRK1	NKG2D	NKG2-D type II integral membrane protein	4																						1
14156_33_3	YWHAB	14-3-3 protein beta/alpha	14-3-3 protein beta/alpha	4
14157_21_3	YWHAE	14-3-3E	14-3-3 protein epsilon	4
14708_59_3	C8G	CO8G	Complement component C8 gamma chain	4							1																										1
2212_69_1	PLAT	tPA	Tissue-type plasminogen activator	4																			1														1					1
2516_57_3	CCL21	6Ckine	C-C motif chemokine 21	4					1																											1			1
2614_28_2	EFNA4	Ephrin-A4	Ephrin-A4	4										1
2652_15_1	PLAUR	suPAR	Urokinase plasminogen activator surface receptor	4																			1
2666_53_2	DCN	Bone proteoglycan II	Decorin	4
2743_5_2	SHH	Sonic Hedgehog	Sonic hedgehog protein	4									1	1																														1
2988_57_2	ICOS	ICOS	Inducible T-cell costimulator	4
3052_8_2	FASLG	Fas ligand, soluble	Tumor necrosis factor ligand superfamily member 6, soluble form	4
3179_51_2	CTSA	Cathepsin A	Lysosomal protective protein	4																		1
3378_49_2	KLK7	Kallikrein 7	Kallikrein-7	4
3403_1_2	TPSB2	TPSB2	Tryptase beta-2	4	1							1
3437_80_3	FLT3	Flt-3	Receptor-type tyrosine-protein kinase FLT3	4																												1
3459_49_2	PDGFRB	PDGF Rb	Platelet-derived growth factor receptor beta	4
3708_62_1	A2M	a2-Macroglobulin	Alpha-2-macroglobulin	4
3795_6_2	ADAM9	ADAM 9	Disintegrin and metalloproteinase domain-containing protein 9	4										1										1	1
4130_71_1	FGF6	FGF-6	Fibroblast growth factor 6	4
4139_71_2	IL6R	IL-6 sRa	Interleukin-6 receptor subunit alpha	4
4179_57_3	YWHAB,YWHAE,YWHAG,YWHAH,YWHAQ,YWHAZ,SFN	14-3-3	14-3-3 protein family	4
4479_14_2	SERPING1	C1-Esterase Inhibitor	Plasma protease C1 inhibitor	4			1																										1
4494_63_2	IL12B IL23A	IL-23	Interleukin-23	4
4775_34_3	GSN	Gelsolin	Gelsolin	4
5265_12_3	GRAP2	GRB2-related adapter protein 2	GRB2-related adapter protein 2	4
5353_89_2	IL1RN	IL-1Ra	Interleukin-1 receptor antagonist protein	4
5443_62_2	NPPA	ANP	Atrial natriuretic factor	4													1																		1					1
5508_62_3	CTSD	Cathepsin D	Cathepsin D	4																		1
5746_37_3	EFNB1	EFNB1	Ephrin-B1	4										1				1
5801_72_3	NGF	b-NGF	beta-nerve growth factor	4										1																													1
5837_49_3	LIFR	LIF sR	Leukemia inhibitory factor receptor	4												1																											1	1
6172_7_4	UBC	PolyUbiquitin K63	PolyUbiquitin K63-linked	4																	1											1
6374_7_3	MMP20	MMP20	Matrix metalloproteinase-20	4
6583_67_3	SERPINA10	protein Z inhibitor	Protein Z-dependent protease inhibitor	4
6631_17_3	COL9A1	CO9A1	Collagen alpha-1(IX) chain	4
7625_27_3	YWHAQ	14-3-3 protein theta	14-3-3 protein theta	4
8092_29_3	IL6R	IL-6 sRa	Interleukin-6 receptor subunit alpha	4
8403_18_3	FASN	Fatty acid synthase	Fatty acid synthase	4																														1
8765_23_3	EFNB2	EFNB2	Ephrin-B2	4										1
8850_5_3	PLA2G2C	PA2GC	Putative inactive group IIC secretory phospholipase A2	4								1
8971_9_3	NRXN1	NRX1A	Neurexin-1	4									1
9178_30_3	NRG1	NEUREGULIN-1	Neuregulin-1	4
9197_4_3	LGALS9	LEG9	Galectin-9	4
9242_11_3	BTC	BTC	Betacellulin	4
9603_9_3	IL22RA1	IL22RA1	Interleukin-22 receptor subunit alpha-1	4													1																		1
10041_3_3	HNF4A	HNF4A	Hepatocyte nuclear factor 4-alpha	3														1																1				1
10361_25_3	OAS1	OAS1	2'-5'-oligoadenylate synthase 1	3																					1
10472_53_3	TNFRSF14	HVEM	Tumor necrosis factor receptor superfamily member 14	3								1
10551_7_3	LAT	LAT	Linker for activation of T-cells family member 1	3
10701_30_3	CDH12	Cadherin-12	Cadherin-12	3
10737_96_3	SERPINB1	Serpin B1	Leukocyte elastase inhibitor	3
10878_1_3	TNFRSF10B	TRAIL R2	Tumor necrosis factor receptor superfamily member 10B	3															1
11071_1_3	IL5	IL-5	Interleukin-5	3
11138_16_3	RUNX3	RUNX3	Runt-related transcription factor 3	3
11170_9_3	FLNA	filamin A	Filamin-A	3
11245_43_3	FLNA	filamin A	Filamin-A	3
11265_8_3	ALDH1A1	Retinal dehydrogenase 1	Retinal dehydrogenase 1	3									1
12406_119_3	DIRAS3	ARHI	GTP-binding protein Di-Ras3	3
12612_37_3	PSMB1	PSB1	Proteasome subunit beta type-1	3
12906_137_3	FLNA	filamin A	Filamin-A	3
12990_39_3	MAP3K3	MAP3K3	Mitogen-activated protein kinase kinase kinase 3	3													1
13116_25_3	CD177	CD177	CD177 antigen	3															1														1
13457_33_3	ELF5	ELF5	ETS-related transcription factor Elf-5	3
13572_43_3	PSMD11	PSD11	26S proteasome non-ATPase regulatory subunit 11	3
13574_50_3	RND1	RND1	Rho-related GTP-binding protein Rho6	3
13708_56_3	KLK8	kallikrein 8	Kallikrein-8	3
13738_8_3	INHBA	Inhibin bA chain	Inhibin beta A chain	3		1										1																											1
14031_18_3	FGF7	FGF7	Fibroblast growth factor 7	3
14039_33_3	KLK5	kallikrein 5	Kallikrein-5	3
14070_56_3	ITSN1	ITSN1	Intersectin-1	3										1
14078_69_3	XCL1	Lymphotactin	Lymphotactin	3					1																											1
14082_56_3	TLN2	TLN2	Talin-2	3																						1
14099_20_3	PSMA4	PSA4	Proteasome subunit alpha type-4	3
14287_6_3	RAB5C	RAB5C	Ras-related protein Rab-5C	3																	1
14755_4_3	LTF	Lactoferrin	Lactotransferrin	3																																	1
2192_63_10	CCL27	CTACK	C-C motif chemokine 27	3					1																											1
2436_49_4	CXCL16	CXCL16, soluble	C-X-C motif chemokine 16	3					1																											1
2643_57_2	CDH3	P-Cadherin	Cadherin-3	3
2649_77_2	ICAM3	sICAM-3	Intercellular adhesion molecule 3	3																						1
2705_5_2	CCL25	TECK	C-C motif chemokine 25	3					1																											1
2748_3_2	INHBA	Activin A	Inhibin beta A chain	3		1										1																											1
2805_6_2	ACE2	ACE2	Angiotensin-converting enzyme 2	3										1											1
2834_54_1	KLK8	kallikrein 8	Kallikrein-8	3
2859_69_2	HDAC8	HDAC8	Histone deacetylase 8	3
2900_53_3	CCL14	HCC-1	C-C motif chemokine 14	3					1																											1
2913_1_2	CCL23	MPIF-1	C-C motif chemokine 23	3					1																											1
3003_29_2	NCR3	NKp30	Natural cytotoxicity triggering receptor 3	3																						1
3044_3_2	CCL18	PARC	C-C motif chemokine 18	3					1																											1
3055_54_2	IL4R	IL-4 sR	Interleukin-4 receptor subunit alpha	3
3059_50_2	TNFSF13B	BAFF	Tumor necrosis factor ligand superfamily member 13B	3
3201_49_2	KLK5	kallikrein 5	Kallikrein-5	3
3208_2_4	MATN3	MATN3	Matrilin-3	3
3327_27_1	NTN4	NET4	Netrin-4	3										1
3342_76_4	ABL2	ABL2	Abelson tyrosine-protein kinase 2	3																												1															1
3358_51_2	CDK5 CDK5R1	CDK5/p35	Cyclin-dependent kinase 5:Cyclin-dependent kinase 5 activator 1 complex	3
3364_76_2	CTSV	Cathepsin V	Cathepsin L2	3	1
3373_5_2	GZMH	Granzyme H	Granzyme H	3
3389_7_2	SERPINA5	PCI	Plasma serine protease inhibitor	3																			1										1
3438_10_2	FSTL3	FSTL3	Follistatin-related protein 3	3		1
3479_71_2	PRSS3	TRY3	Trypsin-3	3
3603_60_4	CLEC7A	CLC7A	C-type lectin domain family 7 member A	3
3730_81_2	TNFRSF4	TNR4	Tumor necrosis factor receptor superfamily member 4	3
3810_50_2	FGR	FGR	Tyrosine-protein kinase Fgr	3
3823_9_1	MATK	MATK	Megakaryocyte-associated tyrosine-protein kinase	3
4143_74_2	XCL1	Lymphotactin	Lymphotactin	3					1																											1
4162_54_2	TF	Transferrin	Serotransferrin	3
4258_15_2	PA2G4	PA2G4	Proliferation-associated protein 2G4	3											1										1
4336_2_1	SAA1	SAA	Serum amyloid A-1 protein	3			1
4383_97_1	INHBA INHBB	Activin AB	Inhibin beta A chain:Inhibin beta B chain heterodimer	3		1										1																											1
4397_26_2	IFNL2	IFN-lambda 2	Interferon lambda-2	3
4455_89_2	MFGE8	MFGM	Lactadherin	3
4487_1_1	FGF7	FGF7	Fibroblast growth factor 7	3
4913_78_1	CCL16	HCC-4	C-C motif chemokine 16	3					1																											1
4973_18_1	BIRC3	cIAP-2	Baculoviral IAP repeat-containing protein 3	3
4988_49_2	FGFR4	FGFR4	Fibroblast growth factor receptor 4	3
5093_47_3	JAG2	JAG2	Protein jagged-2	3																																				1
5134_52_2	HAVCR2	TIMD3	Hepatitis A virus cellular receptor 2	3
5204_13_3	PSME3	PSME3	Proteasome activator complex subunit 3	3
5611_56_3	DEFB108B	D108B	Beta-defensin 108B	3																																										1		1
5707_55_3	ELK3	ELK3	ETS domain-containing protein Elk-3	3
5813_58_3	EPO	Epo	Erythropoietin	3																									1												1
6207_10_3	PSAP	prosaposin	Prosaposin	3																		1
6227_1_3	KLK10	kallikrein 10	Kallikrein-10	3
6360_7_3	DEFB128	DB128	Beta-defensin 128	3																																										1		1
6399_52_3	DEFB107A	D107A	Beta-defensin 107	3																																										1		1
6491_59_3	KLK15	kallikrein 15	Kallikrein-15	3
7124_18_3	IL21	IL-21	Interleukin-21	3
7693_13_3	TNFRSF10B	TRAIL R2	Tumor necrosis factor receptor superfamily member 10B	3															1
7775_15_3	KLK11	Kallikrein 11	Kallikrein-11	3
7785_1_3	EFNB3	Ephrin-B3	Ephrin-B3	3										1
7861_9_3	ROR2	ROR2	Tyrosine-protein kinase transmembrane receptor ROR2	3																																											1
7880_9_3	PSMA1	PSA1	Proteasome subunit alpha type-1	3
7894_155_3	FGF3	FGF-3	Fibroblast growth factor 3	3
8043_153_3	COMP	COMP	Cartilage oligomeric matrix protein	3
8060_7_3	NRG2	NRG2	Pro-neuregulin-2, membrane-bound isoform	3
8340_9_3	DEFB110	DB110	Beta-defensin 110	3																																										1		1
8407_84_3	NOTCH2	NOTC2	Neurogenic locus notch homolog protein 2	3
8484_24_3	LEP	Leptin	Leptin	3
8667_42_3	CD40	TNR5	Tumor necrosis factor receptor superfamily member 5	3
8702_42_3	OSCAR	OSCAR	Osteoclast-associated immunoglobulin-like receptor	3
8755_202_3	HLA-DPB1	HLA-DPB1	HLA class II histocompatibility antigen, DP beta 1 chain	3
8824_2_3	PSMD1	PSMD1	26S proteasome non-ATPase regulatory subunit 1	3
8882_1_3	ADAM17	ADAM 17	Disintegrin and metalloproteinase domain-containing protein 17	3
9022_49_3	DEFB132	DB132	Beta-defensin 132	3																																										1		1
9063_9_3	APOA5	Apo A-V	Apolipoprotein A-V	3
9176_3_3	MUC1	MUC1	Mucin-1	3
9266_1_3	TREM1	sTREM-1	Triggering receptor expressed on myeloid cells 1	3															1
9326_33_3	ITIH2	ITI heavy chain H2	Inter-alpha-trypsin inhibitor heavy chain H2	3			1
9343_16_3	IL2RB	IL-2 sRb	Interleukin-2 receptor subunit beta	3
9356_20_3	CD40	TNR5	Tumor necrosis factor receptor superfamily member 5	3
9384_17_3	CAMP	Cathelicidin peptide	Cathelicidin antimicrobial peptide	3
9513_9_3	FGF22	FGF22	Fibroblast growth factor 22	3
9719_145_3	MMP16	MMP-16	Matrix metalloproteinase-16	3
9753_17_3	EZR	Ezrin	Ezrin	3
9768_5_3	IL10RA	IL-10 Ra	Interleukin-10 receptor subunit alpha	3
9835_16_3	ALDH1A3	AL1A3	Aldehyde dehydrogenase family 1 member A3	3									1
10045_47_3	CUL3	CUL3	Cullin-3	2																																								1
10464_6_3	ANTXR1	ANTR1	Anthrax toxin receptor 1	2
10521_10_3	MXRA8	MXRA8	Matrix-remodeling-associated protein 8	2
10534_40_3	PARP1	PARP	Poly [ADP-ribose] polymerase 1	2
10639_1_3	HLA-DMA	2DMA	HLA class II histocompatibility antigen, DM alpha chain	2
10749_18_3	C1QTNF3	C1QT3	Complement C1q tumor necrosis factor-related protein 3	2
10803_22_3	PCDHGB2	PCDGE	Protocadherin gamma-B2	2
10938_13_3	CD58	sLFA-3	Lymphocyte function-associated antigen 3	2															1
10981_56_3	NRG3	NRG3	Pro-neuregulin-3, membrane-bound isoform	2
11089_7_3	IGHA1 IGHA2	IgA	Immunoglobulin A	2															1
11204_80_3	CXADR	CXAR	Coxsackievirus and adenovirus receptor	2															1
11270_17_3	CHCHD10	CHC10	Coiled-coil-helix-coiled-coil-helix domain-containing protein 10, mitochondrial	2
11327_56_3	CLK2	CLK2	Dual specificity protein kinase CLK2	2																																											1
11334_7_3	LILRB3	LIRB3	Leukocyte immunoglobulin-like receptor subfamily B member 3	2
11354_21_3	PLCB1	Phospholipase C-beta-1	1-phosphatidylinositol 4,5-bisphosphate phosphodiesterase beta-1	2
11358_15_3	GRB10	GRB10	Growth factor receptor-bound protein 10	2																												1
11547_84_3	MUSK	MUSK	Muscle, skeletal receptor tyrosine-protein kinase	2																																											1
11955_1_3	ARHGAP1	RHG01	Rho GTPase-activating protein 1	2
12385_4_3	CAPN3	CAN3	Calpain-3	2												1
12398_15_3	PAX4	PAX4	Paired box protein Pax-4	2		1
12422_143_3	ALOX15B	LX15B	Arachidonate 15-lipoxygenase B	2								1																																		1
12466_7_3	HNRNPA1	ROA1	Heterogeneous nuclear ribonucleoprotein A1	2
12522_6_3	RAD23B	RD23B	UV excision repair protein RAD23 homolog B	2
12597_68_3	ATG5	Autophagy protein 5	Autophagy protein 5	2																1
12653_13_3	CSNK1G2	CSNK1G2	Casein kinase I isoform gamma-2	2
12758_47_3	GRID2	GRID2	Glutamate receptor ionotropic, delta-2	2
12794_6_3	NLRP4	NALP4	NACHT, LRR and PYD domains-containing protein 4	2
12822_34_3	APBB1	APBB1	Amyloid beta A4 precursor protein-binding family B member 1	2
13455_10_3	DEFB119	DB119	Beta-defensin 119	2																																										1		1
13700_10_3	ANXA2	annexin II	Annexin A2	2
13723_6_3	IL10	IL-10	Interleukin-10	2
13994_1_3	FBL	FBRL	rRNA 2'-O-methyltransferase fibrillarin	2
14023_84_3	IBSP	BSP	Bone sialoprotein 2	2
14025_18_3	TNFRSF9	4-1BB	Tumor necrosis factor receptor superfamily member 9	2																																													1
14035_13_3	TIAM1	TIAM1	T-lymphoma invasion and metastasis-inducing protein 1	2
14037_18_3	RANBP3	RANB3	Ran-binding protein 3	2
14057_68_3	TNFSF15	TNFSF15	Tumor necrosis factor ligand superfamily member 15	2
14063_17_3	OSM	OSM	Oncostatin-M	2
14084_191_3	ICOS	ICOS	Inducible T-cell costimulator	2
14086_11_3	SMPDL3A	ASM3A	Acid sphingomyelinase-like phosphodiesterase 3a	2													1
14704_10_3	DDR1	discoidin domain receptor 1	Epithelial discoidin domain-containing receptor 1	2																																											1
2182_54_1	C4A C4B	C4b	Complement C4b	2
2429_27_4	C8A C8B C8G	C8	Complement component C8	2																																	1
2598_9_3	TNFRSF9	4-1BB	Tumor necrosis factor receptor superfamily member 9	2																																													1
2599_51_2	TNFSF9	4-1BB ligand	Tumor necrosis factor ligand superfamily member 9	2
2686_67_2	IGFBP6	IGFBP-6	Insulin-like growth factor-binding protein 6	2
2697_7_2	PF4	PF-4	Platelet factor 4	2
2744_57_2	IGHG1 IGHG2 IGHG3 IGHG4 IGK@ IGL@	IgG	Immunoglobulin G	2
2747_3_2	ULBP3	ULBP-3	NKG2D ligand 3	2
2768_56_2	HPX	Hemopexin	Hemopexin	2			1
2773_50_2	IL10	IL-10	Interleukin-10	2
2775_54_2	IL17F	IL-17F	Interleukin-17F	2
2778_10_2	IL22	IL-22	Interleukin-22	2
2835_1_4	XRCC6	Ku70	X-ray repair cross-complementing protein 6	2																																									1
2915_6_2	PCNA	PCNA	Proliferating cell nuclear antigen	2
2985_35_1	CXCL1	Gro-a	Growth-regulated alpha protein	2
3007_7_2	SIGLEC9	Siglec-9	Sialic acid-binding Ig-like lectin 9	2
3050_7_2	VWF	vWF	von Willebrand factor	2
3069_52_3	IGHM IGJ IGK@ IGL@	IgM	Immunoglobulin M	2
3081_70_2	ULBP1	ULBP-1	NKG2D ligand 1	2
3168_8_2	ADAMTS5	ADAMTS-5	A disintegrin and metalloproteinase with thrombospondin motifs 5	2
3174_2_1	ADAMTS1	ATS1	A disintegrin and metalloproteinase with thrombospondin motifs 1	2
3232_28_2	ACP5	TrATPase	Tartrate-resistant acid phosphatase type 5	2
3309_2_2	FCGR2A	FCG2A	Low affinity immunoglobulin gamma Fc region receptor II-a	2
3313_21_2	FCN2	FCN2	Ficolin-2	2
3339_33_1	THBS2	TSP2	Thrombospondin-2	2
3405_6_2	UFC1	UFC1	Ubiquitin-fold modifier-conjugating enzyme 1	2
3432_21_2	EPHA3	EPHA3	Ephrin type-A receptor 3	2
3489_9_2	CNTF	CNTF	Ciliary neurotrophic factor	2
3518_54_2	CPB2	TAFI	Carboxypeptidase B2	2
3616_3_5	GNS	GNS	N-acetylglucosamine-6-sulfatase	2																		1
3636_37_4	OLR1	OLR1	Oxidized low-density lipoprotein receptor 1	2															1
3700_15_4	IGHG1 IGHG2 IGHG3 IGHG4 IGK@ IGL@	IgG	Immunoglobulin G	2
3800_71_2	CKB	CK-BB	Creatine kinase B-type	2
3832_51_1	PTK6	PTK6	Protein-tyrosine kinase 6	2
4138_25_2	IL20	IL-20	Interleukin-20	2
4246_40_2	L1CAM	NCAM-L1	Neural cell adhesion molecule L1	2										1					1
4250_23_3	NSFL1C	NSF1C	NSFL1 cofactor p47	2
4272_46_2	GPI	PHI	Glucose-6-phosphate isomerase	2																																					1
4374_45_2	GDF15	MIC-1	Growth/differentiation factor 15	2												1
4396_54_1	IFNL1	IFN-lambda 1	Interferon lambda-1	2
4407_10_1	MST1	MSP	Hepatocyte growth factor-like protein	2
4413_3_2	SLPI	SLPI	Antileukoproteinase	2																															1
4480_59_2	C3	C3b	Complement C3b	2
4567_82_2	SH2D1A	SH21A	SH2 domain-containing protein 1A	2
4771_10_3	SMPDL3A	ASM3A	Acid sphingomyelinase-like phosphodiesterase 3a	2													1
4811_33_3	ITIH4	ITI heavy chain H4	Inter-alpha-trypsin inhibitor heavy chain H4	2
4842_62_2	GPC3	Glypican 3	Glypican-3	2
4859_6_1	BMPR1A	BMPR1A	Bone morphogenetic protein receptor type-1A	2
4883_56_2	INS	Insulin	Insulin	2
4911_49_2	GSTP1	Glutathione S-transferase Pi	Glutathione S-transferase P	2																														1
4961_17_1	ANXA2	annexin II	Annexin A2	2
4990_87_1	GP1BA	GP1BA	Platelet glycoprotein Ib alpha chain	2																													1
5016_61_2	PARK7	PARK7	Protein deglycase DJ-1	2																																								1
5059_8_3	IGHG1 IGHG2 IGHG3 IGHG4 IGK@ IGL@	IgG	Immunoglobulin G	2
5071_3_3	IGHG1 IGHG2 IGHG3 IGHG4 IGK@ IGL@	IgG	Immunoglobulin G	2
5073_30_2	IGHG1 IGHG2 IGHG3 IGHG4 IGK@ IGL@	IgG	Immunoglobulin G	2
5085_18_3	IL20RA	IL-20 Ra	Interleukin-20 receptor subunit alpha	2
5111_15_3	NRXN3	NRX3B	Neurexin-3-beta	2
5114_65_3	PRLR	Prolactin Receptor	Prolactin receptor	2																																									1
5116_62_2	ROBO2	ROBO2	Roundabout homolog 2	2										1
5118_74_2	IGHG1 IGHG2 IGHG3 IGHG4 IGK@ IGL@	IgG	Immunoglobulin G	2
5125_6_3	SIGLEC14	SIG14	Sialic acid-binding Ig-like lectin 14	2
5201_50_4	PDE9A	PDE9A	High affinity cGMP-specific 3',5'-cyclic phosphodiesterase 9A	2													1
5226_36_3	CSNK2A2 CSNK2B	CK2-A2:B	Casein kinase II 2-alpha':2-beta heterotetramer	2
5256_86_3	PDE5A	PDE5A	cGMP-specific 3',5'-cyclic phosphodiesterase	2													1
5316_54_3	F2	Prothrombin	Prothrombin	2
5400_52_3	LEPR	sLeptin R	Leptin receptor	2
5424_55_3	TNFRSF11A	RANK	Tumor necrosis factor receptor superfamily member 11A	2
5457_5_2	COLEC12	COLEC12	Collectin-12	2
5630_48_3	CD300A	CM35H	CMRF35-like molecule 8	2
5633_65_3	LILRB2	ILT-4	Leukocyte immunoglobulin-like receptor subfamily B member 2	2
5704_74_3	GZMM	Granzyme M	Granzyme M	2
5722_78_3	PRCP	Prolylcarboxypeptidase	Lysosomal Pro-X carboxypeptidase	2																													1
5803_24_3	C3	C3d	Complement C3d fragment	2
5843_60_3	EHMT2	NG36	Histone-lysine N-methyltransferase EHMT2	2
6036_78_3	EPHA10	EPHAA	Ephrin type-A receptor 10	2
6075_61_3	HEXB	Hexosaminidase B	Beta-hexosaminidase subunit beta	2																		1
6231_46_3	STC2	STC2	Stanniocalcin-2	2
6232_54_3	CD86	B7-2	T-lymphocyte activation antigen CD86	2
6447_73_3	PTX3	PTX3	Pentraxin-related protein PTX3	2
6462_12_3	TIMP4	TIMP-4	Metalloproteinase inhibitor 4	2
6464_40_3	PVRIG	PVRIG	Transmembrane protein PVRIG	2
6550_4_3	ICAM4	ICAM4	Intercellular adhesion molecule 4	2
6551_94_3	SERPINA12	Vaspin	Serpin A12	2
6586_19_3	ADAM11	ADA11	Disintegrin and metalloproteinase domain-containing protein 11	2										1
6593_5_3	GALNT3	GALT3	Polypeptide N-acetylgalactosaminyltransferase 3	2
7106_37_3	OOSP2	PLACL	Oocyte-secreted protein 2	2
7140_1_3	CELA2A	ELA2A	Chymotrypsin-like elastase family member 2A	2
7145_1_3	ITIH3	ITIH3	Inter-alpha-trypsin inhibitor heavy chain H3	2			1
7206_20_3	FBP1	F16P1	Fructose-1,6-bisphosphatase 1	2																														1	1
7219_152_3	LIPA	LICH	Lysosomal acid lipase/cholesteryl ester hydrolase	2
7776_20_3	UNC5B	UNC5B	Netrin receptor UNC5B	2										1
7856_51_3	FAM151A	F151A	Protein FAM151A	2
7893_19_3	OLR1	OLR1	Oxidized low-density lipoprotein receptor 1	2															1
7923_41_3	SEMA4C	SEM4C	Semaphorin-4C	2										1																														1
8091_16_3	MASP1	MASP3	Mannan-binding lectin serine protease 1	2
8235_48_3	CHGB	SCG1	Secretogranin-1	2
8246_9_3	PCSK9	PCSK9	Proprotein convertase subtilisin/kexin type 9	2
8249_124_3	ALK	ALK	ALK tyrosine kinase receptor	2																																											1
8314_71_3	GNS	GNS	N-acetylglucosamine-6-sulfatase	2																		1
8360_169_3	NCR1	NKp46	Natural cytotoxicity triggering receptor 1	2
8370_102_3	DEFB119	DB119	Beta-defensin 119	2																																										1		1
8383_20_3	C11orf94	CK094	Uncharacterized protein C11orf94	2
8465_52_3	CTSH	Cathepsin H	Cathepsin H	2
8467_9_3	INHBA INHBB	Activin AB	Inhibin beta A chain:Inhibin beta B chain heterodimer	2		1										1
8620_56_3	KLK14	kallikrein 14	Kallikrein-14	2
8893_29_3	PARP1	PARP	Poly [ADP-ribose] polymerase 1	2
8946_38_3	NR1H4	NR1H4	Bile acid receptor	2
8954_30_3	MAP4K1	M4K1	Mitogen-activated protein kinase kinase kinase kinase 1	2
8999_19_3	CEACAM3	CEAM3	Carcinoembryonic antigen-related cell adhesion molecule 3	2															1
9051_13_3	IL32	IL32	Interleukin-32	2
9061_3_3	ARHGEF10	ARHGA	Rho guanine nucleotide exchange factor 10	2
9227_15_3	PDCD1	PD-1	Programmed cell death protein 1	2
9229_9_3	CTRL	CTRL	Chymotrypsin-like protease CTRL-1	2
9254_18_3	FCER1A	FCERA	High affinity immunoglobulin epsilon receptor subunit alpha	2
9385_4_3	GAA	GAA	Lysosomal alpha-glucosidase	2																		1
9392_43_3	MGAT4A	MGT4A	Alpha-1,3-mannosyl-glycoprotein 4-beta-N-acetylglucosaminyltransferase A	2
9456_34_3	IL22RA2	IL-22BP	Interleukin-22 receptor subunit alpha-2	2
9459_7_3	FAS	Fas, soluble	Tumor necrosis factor receptor superfamily member 6	2
9461_2_3	ICAM4	ICAM4	Intercellular adhesion molecule 4	2
9545_156_3	GZMK	Granzyme K	Granzyme K	2
9566_103_3	LEPR	LEPR	Leptin receptor	2
9594_30_3	SLC30A5	ZNT5	Zinc transporter 5	2
9787_23_3	COLEC12	COLEC12	Collectin-12	2
9808_41_3	TNRC6B	TNR6B	Trinucleotide repeat-containing gene 6B protein	2
9815_5_3	ARHGAP1	RHG01	Rho GTPase-activating protein 1	2
9829_91_3	SULT2A1	SULT 2A1	Bile salt sulfotransferase	2																														1
9857_38_3	IRF4	IRF4	Interferon regulatory factor 4	2
9872_23_3	CTNNA2	CTNA2	Catenin alpha-2	2
10056_5_3	FOXM1	FOXM1	Forkhead box protein M1	1
10058_1_3	RAD23A	RD23A	UV excision repair protein RAD23 homolog A	1
10076_1_3	AP4M1	AP4M1	AP-4 complex subunit mu-1	1																	1
10419_1_3	SCARA5	SCAR5	Scavenger receptor class A member 5	1
10427_2_3	KCNE2	KCNE2	Potassium voltage-gated channel subfamily E member 2	1
10480_33_3	CD59	CD59	CD59 glycoprotein	1
10491_21_3	M6PR	MPRD	Cation-dependent mannose-6-phosphate receptor	1																		1
10548_35_3	KLRG1	KLRG1	Killer cell lectin-like receptor subfamily G member 1	1
10571_14_3	MGAT1	MGAT1	Alpha-1,3-mannosyl-glycoprotein 2-beta-N-acetylglucosaminyltransferase	1
10589_7_3	RAET1L	RET1L	Retinoic acid early transcript 1L protein	1
10610_8_3	DEFB134	DB134	Beta-defensin 134	1
10615_18_3	MPZ	MYP0	Myelin protein P0	1
10616_67_3	PODXL2	PDXL2	Podocalyxin-like protein 2	1					1
10627_87_3	APLP2	APLP2	Amyloid-like protein 2	1
10659_49_3	MUC4	MUC4	Mucin-4	1
10675_223_3	TMX2	TMX2	Thioredoxin-related transmembrane protein 2	1
10705_14_3	ST6GALNAC3	SIA7C	Alpha-N-acetylgalactosaminide alpha-2,6-sialyltransferase 3	1
10713_151_3	CD300LB	CLM7	CMRF35-like molecule 7	1
10723_41_3	WDR1	WDR1	WD repeat-containing protein 1	1
10761_5_3	TMED2	TMED2	Transmembrane emp24 domain-containing protein 2	1
10847_1_3	SIGLEC15	SIG15	Sialic acid-binding Ig-like lectin 15	1
10882_12_3	DSC1	Desmocollin-1	Desmocollin-1	1
10895_28_3	TMPRSS11B	TM11B	Transmembrane protease serine 11B	1
10908_2_3	GALNT13	GLT13	Polypeptide N-acetylgalactosaminyltransferase 13	1
10976_44_3	MUC1	MUC1	Mucin-1	1
10980_11_3	ACHE	ACES	Acetylcholinesterase	1
11139_4_3	TREML4	TRML4	Trem-like transcript 4 protein	1
11144_10_3	DEFB116	DB116	Beta-defensin 116	1
11174_8_3	THSD7A	THS7A	Thrombospondin type-1 domain-containing protein 7A	1
11200_52_3	CD93	C1QR1	Complement component C1q receptor	1
11212_7_3	TXNDC5	TXND5	Thioredoxin domain-containing protein 5	1
11229_16_3	ERN1	ERN1	Serine/threonine-protein kinase/endoribonuclease IRE1	1
11232_46_3	TCN1	Holo-TC I	Transcobalamin-1	1
11287_14_3	CYB5A	Cytochrome b5	Cytochrome b5	1
11294_7_3	TMCC3	TMCC3	Transmembrane and coiled-coil domains protein 3	1
11302_237_3	TNR	TENR	Tenascin-R	1
11311_79_3	RAG1	RAG-1	V(D)J recombination-activating protein 1	1
11377_19_3	ADH7	ADH7	Alcohol dehydrogenase class 4 mu/sigma chain	1
11450_110_3	P4HB	Protein disulfide-isomerase	Protein disulfide-isomerase	1
11462_8_3	RBFOX2	RBM9	RNA binding protein fox-1 homolog 2	1
11476_43_3	VPS4A	VPS4A	Vacuolar protein sorting-associated protein 4A	1
11480_1_3	ALDH3A1	Aldehyde dehydrogenase, class 3	Aldehyde dehydrogenase, dimeric NADP-preferring	1
11481_25_3	HAVCR2	TIMD3	Hepatitis A virus cellular receptor 2	1
11490_42_3	UBL4A	UBL4A	Ubiquitin-like protein 4A	1
11560_76_3	NFATC4	NFAC4	Nuclear factor of activated T-cells, cytoplasmic 4	1
11561_32_3	RNF165	RN165	RING finger protein 165	1
11572_4_3	DNM2	DYN2	Dynamin-2	1																	1
11614_29_3	ERH	ERH	Enhancer of rudimentary homolog	1
11633_89_3	AHSA1	AHSA1	Activator of 90 kDa heat shock protein ATPase homolog 1	1
11645_9_3	P4HA1	P4HA1	Prolyl 4-hydroxylase subunit alpha-1	1
11659_31_3	CLINT1	EPN4	Clathrin interactor 1	1
11709_29_3	CPT1B	CPT1B	Carnitine O-palmitoyltransferase 1, muscle isoform	1
11837_7_3	TNFRSF18	GITR	Tumor necrosis factor receptor superfamily member 18	1
11918_54_3	STOX1	STOX1	Storkhead-box protein 1	1
12350_86_3	ETS2	ETS2	Protein C-ets-2	1																																									1
12357_41_3	SNAP29	SNP29	Synaptosomal-associated protein 29	1
12373_73_3	TRA2B	TRA2B	Transformer-2 protein homolog beta	1
12374_8_3	PAFAH1B3	PA1B3	Platelet-activating factor acetylhydrolase IB subunit gamma	1
12411_60_3	MAX	MAX	Protein max	1
12424_107_3	THYN1	THYN1	Thymocyte nuclear protein 1	1
12458_79_3	CHP1	CHP1	Calcineurin B homologous protein 1	1
12527_50_3	THRA	THA	Thyroid hormone receptor alpha	1
12548_75_3	RRAGC	RRAGC	Ras-related GTP-binding protein C	1																		1
12551_3_3	ITCH	ITCH	E3 ubiquitin-protein ligase Itchy homolog	1
12574_36_3	EDN2	Endothelin 2	Endothelin-2	1
12633_3_3	PTPN9	PTN9	Tyrosine-protein phosphatase non-receptor type 9	1
12649_80_3	MDH2	Malate dehydrogenase 2	Malate dehydrogenase, mitochondrial	1
12651_21_3	PDK2	PDK2	[Pyruvate dehydrogenase (acetyl-transferring)] kinase isozyme 2, mitochondrial	1
12656_1_3	KLC1	KLC1	Kinesin light chain 1	1										1
12700_9_3	ACLY	ACLY	ATP-citrate synthase	1
12721_4_3	TAX1BP1	TAXB1	Tax1-binding protein 1	1
12764_3_3	ELMO1	ELMO1	Engulfment and cell motility protein 1	1
12766_33_3	GPR142	GP142	Probable G-protein coupled receptor 142	1
12772_8_3	NUP98	NUP98	Nuclear pore complex protein Nup98-Nup96	1
12783_29_3	HNRNPM	HNRPM	Heterogeneous nuclear ribonucleoprotein M	1
12785_49_3	ZBTB33	KAISO	Transcriptional regulator Kaiso	1
12796_44_3	NUDT3	NUDT3	Diphosphoinositol polyphosphate phosphohydrolase 1	1
12801_33_3	IRF2	IRF2	Interferon regulatory factor 2	1
12873_11_3	SPN	LEUK	Leukosialin	1
12900_29_3	ACACB	ACACB	Acetyl-CoA carboxylase 2	1
12934_1_3	HERC5	HERC5	E3 ISG15--protein ligase HERC5	1
12963_1_3	GPR107	GP107	Protein GPR107	1
12975_11_3	KRT20	Keratin 20	Keratin, type I cytoskeletal 20	1																															1
12987_12_3	SRSF7	SRSF7	Serine/arginine-rich splicing factor 7	1
13041_47_3	TRAF4	TRAF4	TNF receptor-associated factor 4	1
13094_75_3	RSPO3	RSPO3	R-spondin-3	1
13109_82_3	NEGR1	NEGR1	Neuronal growth regulator 1	1
13122_19_3	FLRT2	FLRT2	Leucine-rich repeat transmembrane protein FLRT2	1
13123_3_3	FLRT3	FLRT3	Leucine-rich repeat transmembrane protein FLRT3	1
13392_13_3	ATP1B1	AT1B1	Sodium/potassium-transporting ATPase subunit beta-1	1															1
13424_51_3	AIFM1	AIF	Apoptosis-inducing factor 1, mitochondrial	1
13477_65_3	LTB4R	LT4R1	Leukotriene B4 receptor 1	1
13494_6_3	CERS5	CERS5	Ceramide synthase 5	1
13511_29_3	SATB1	SATB1	DNA-binding protein SATB1	1
13519_112_3	ARHGEF25	ARHGP	Rho guanine nucleotide exchange factor 25	1
13530_5_3	UTS2R	UR2R	Urotensin-2 receptor	1
13578_98_3	ABLIM3	ABLM3	Actin-binding LIM protein 3	1
13587_10_3	RACGAP1	RGAP1	Rac GTPase-activating protein 1	1
13596_3_3	RAB27B	RB27B	Ras-related protein Rab-27B	1
13712_104_3	GZMA	granzyme A	Granzyme A	1
13732_79_3	CTF1	Cardiotrophin-1	Cardiotrophin-1	1
13739_3_3	FLRT1	FLRT1	Leucine-rich repeat transmembrane protein FLRT1	1
13942_140_3	SPSB1	SPSB1	SPRY domain-containing SOCS box protein 1	1
13948_50_3	GABBR2	GABR2	Gamma-aminobutyric acid type B receptor subunit 2	1
13963_7_3	TOLLIP	tollip	Toll-interacting protein	1
13985_12_3	SMURF2	SMUF2	E3 ubiquitin-protein ligase SMURF2	1
14005_2_3	CHD7	CHD7	Chromodomain-helicase-DNA-binding protein 7	1
14008_22_3	DCP1A	DCP1A	mRNA-decapping enzyme 1A	1
14024_196_3	EDA	EDA	Ectodysplasin-A, secreted form	1
14041_13_3	GZMB	Granzyme B	Granzyme B	1
14051_54_3	FOXC2	FOXC2	Forkhead box protein C2	1
14052_26_3	UNC13A	UN13A	Protein unc-13 homolog A	1
14054_17_3	IL15RA	IL-15 Ra	Interleukin-15 receptor subunit alpha	1
14056_4_3	CGA	Glycoprotein hormones a-chain	Glycoprotein hormones alpha chain	1
14100_63_3	C1QC	C1QC	Complement C1q subcomponent subunit C	1
14105_5_3	SERPINA4	Kallistatin	Kallistatin	1
14116_129_3	S100A4	S100A4	Protein S100-A4	1
14121_24_3	TNFRSF10D	TRAIL R4	Tumor necrosis factor receptor superfamily member 10D	1															1
14134_49_3	AMIGO2	AMGO2	Amphoterin-induced protein 2	1
14135_3_3	RXFP1	RXFP1	Relaxin receptor 1	1
14148_2_3	ISG15	UCRP	Ubiquitin-like protein ISG15	1
14151_4_3	ISG15	UCRP	Ubiquitin-like protein ISG15	1
14246_50_3	DOK2	DOK2	Docking protein 2	1															1
14256_4_3	FBN3	FBN3	Fibrillin-3	1
14587_16_3	GDF11	GDF-11	Growth/differentiation factor 11	1												1
14634_13_3	LHCGR	LSHR	Lutropin-choriogonadotropic hormone receptor	1
14645_253_3	GSTA4	GSTA4	Glutathione S-transferase A4	1																														1
2447_7_4	PLA2G2E	GIIE	Group IIE secretory phospholipase A2	1
2468_62_3	CCL20	MIP-3a	C-C motif chemokine 20	1
2505_49_3	GFRA3	GFRa-3	GDNF family receptor alpha-3	1
2585_2_5	PRL	PRL	Prolactin	1
2602_2_2	ANGPT2	Angiopoietin-2	Angiopoietin-2	1															1
2636_10_2	LTBR	Lymphotoxin b R	Tumor necrosis factor receptor superfamily member 3	1
2704_74_1	TNFRSF13B	TACI	Tumor necrosis factor receptor superfamily member 13B	1
2708_54_2	TNFSF18	TNFSF18	Tumor necrosis factor ligand superfamily member 18	1
2719_3_4	CSF3R	G-CSF-R	Granulocyte colony-stimulating factor receptor	1																																1
2734_49_4	NCR2	NKp44	Natural cytotoxicity triggering receptor 2	1
2753_2_2	C1QA C1QB C1QC	C1q	Complement C1q subcomponent	1
2765_4_3	GDF11 MSTN	GDF-11/8	Growth/differentiation factor 11/8	1												1
2794_60_2	SOD1	SOD	Superoxide dismutase [Cu-Zn]	1
2797_56_2	APOB	Apo B	Apolipoprotein B	1
2848_2_2	WIF1	WIF-1	Wnt inhibitory factor 1	1
2851_63_3	C5	C5a	C5a anaphylatoxin	1
2853_68_2	CHEK1	CHK1	Serine/threonine-protein kinase Chk1	1
2858_29_2	HAT1	Hat1	Histone acetyltransferase type B catalytic subunit	1
2939_10_2	ARTN	Artemin	Artemin	1
2944_66_2	NBL1	DAN	Neuroblastoma suppressor of tumorigenicity 1	1
2953_31_2	CGA LHB	Luteinizing hormone	Luteinizing hormone	1
2977_7_2	EDAR	EDAR	Tumor necrosis factor receptor superfamily member EDAR	1
3000_66_1	MBL2	MBL	Mannose-binding protein C	1
3022_4_2	CTLA4	CTLA-4	Cytotoxic T-lymphocyte protein 4	1
3032_11_2	CGA FSHB	FSH	Follicle stimulating hormone	1
3056_11_1	KLRK1	NKG2D	NKG2-D type II integral membrane protein	1
3073_51_2	IL18BP	IL-18 BPa	Interleukin-18-binding protein	1
3083_71_1	EDA2R	XEDAR	Tumor necrosis factor receptor superfamily member 27	1
3122_6_2	DIABLO	SMAC	Diablo homolog, mitochondrial	1
3172_28_2	ARSB	ARSB	Arylsulfatase B	1
3181_50_2	CTSS	Cathepsin S	Cathepsin S	1
3182_38_2	ENTPD1	CD39	Ectonucleoside triphosphate diphosphohydrolase 1	1																																													1
3186_2_2	C2	C2	Complement C2	1
3187_52_2	CRISP3	CRIS3	Cysteine-rich secretory protein 3	1
3194_36_2	GP6	GPVI	Platelet glycoprotein VI	1
3216_2_2	PIGR	PIGR	Polymeric immunoglobulin receptor	1
3284_75_1	BGN	BGN	Biglycan	1
3290_50_2	CD109	CD109	CD109 antigen	1
3312_64_1	FCGR1A	FCGR1	High affinity immunoglobulin gamma Fc receptor I	1
3360_50_4	CHEK2	Chk2	Serine/threonine-protein kinase Chk2	1
3376_49_2	IL17RD	IL-17 RD	Interleukin-17 receptor D	1
3394_81_2	PLK1	PLK-1	Serine/threonine-protein kinase PLK1	1
3396_54_2	REN	Renin	Renin	1
3440_7_2	GZMA	granzyme A	Granzyme A	1
3449_58_2	SERPINA4	Kallistatin	Kallistatin	1
3473_78_2	MPL	Thrombopoietin Receptor	Thrombopoietin Receptor	1
3538_26_1	DDC	dopa decarboxylase	Aromatic-L-amino-acid decarboxylase	1
3591_51_3	CDH6	Cadherin-6	Cadherin-6	1
3601_54_3	CHL1	CHL1	Neural cell adhesion molecule L1-like protein	1
3607_71_1	DKK3	DKK3	Dickkopf-related protein 3	1
3611_70_4	ECE1	Endothelin-converting enzyme 1	Endothelin-converting enzyme 1	1
3613_62_1	FCN1	FCN1	Ficolin-1	1
3642_4_1	CD84	SLAF5	SLAM family member 5	1															1
3820_68_2	MAPKAPK2	MAPK2	MAP kinase-activated protein kinase 2	1
3837_6_2	ZAP70	ZAP70	Tyrosine-protein kinase ZAP-70	1
3853_56_1	MDH1	MDHC	Malate dehydrogenase, cytoplasmic	1
3864_5_2	RPS7	RS7	40S ribosomal protein S7	1																					1
3868_8_1	SGTA	SGTA	Small glutamine-rich tetratricopeptide repeat-containing protein alpha	1
3877_67_2	CAMKK1	CaMKK alpha	Calcium/calmodulin-dependent protein kinase kinase 1	1									1
3881_49_2	DYNLL1	DLC8	Dynein light chain 1, cytoplasmic	1
4132_27_2	FST	FST	Follistatin	1		1
4135_84_2	IGHE IGK@ IGL@	IgE	Immunoglobulin E	1
4141_79_1	CXCL10	IP-10	C-X-C motif chemokine 10	1
4145_58_2	NTF3	Neurotrophin-3	Neurotrophin-3	1
4146_58_2	NTF4	Neurotrophin-5	Neurotrophin-4	1
4165_2_1	TG	Thyroglobulin	Thyroglobulin	1													1
4212_5_3	EPS15L1	EP15R	Epidermal growth factor receptor substrate 15-like 1	1
4249_64_2	NME2	NDP kinase B	Nucleoside diphosphate kinase B	1
4278_14_3	P4HB	Protein disulfide-isomerase	Protein disulfide-isomerase	1
4282_3_2	RAN	RAN	GTP-binding nuclear protein Ran	1																																					1
4297_62_3	SPON1	Spondin-1	Spondin-1	1
4304_18_2	LCORL	transcription factor MLR1, isoform CRA_b	Ligand-dependent nuclear receptor corepressor-like protein	1
4306_4_2	TKT	Transketolase	Transketolase	1
4309_59_3	TPI1	Triosephosphate isomerase	Triosephosphate isomerase	1
4437_56_3	ENTPD5	ENTP5	Ectonucleoside triphosphate diphosphohydrolase 5	1
4449_67_3	GREM1	GREM1	Gremlin-1	1
4450_26_2	HNRNPAB	hnRNP A/B	Heterogeneous nuclear ribonucleoprotein A/B	1
4475_60_3	ZAP70	ZAP70	Tyrosine-protein kinase ZAP-70	1
4534_10_2	PRSS22	BSSP4	Brain-specific serine protease 4	1
4535_50_2	BST1	BST1	ADP-ribosyl cyclase/cyclic ADP-ribose hydrolase 2	1
4556_10_2	IL34	IL-34	Interleukin-34	1
4561_65_2	BIRC7	Livin B	Baculoviral IAP repeat-containing protein 7 Isoform beta	1
4568_17_2	SLITRK5	SLIK5	SLIT and NTRK-like protein 5	1
4706_17_2	EPB41	41	Protein 4.1	1
4785_30_3	SERPINA6	CBG	Corticosteroid-binding globulin	1
4886_3_1	CCL7	MCP-3	C-C motif chemokine 7	1
4914_10_1	CGA CGB	HCG	Human Chorionic Gonadotropin	1
4916_2_1	IGHD IGK@ IGL@	IgD	Immunoglobulin D	1
4962_52_1	CDNF	ARMEL	Cerebral dopamine neurotrophic factor	1																																	1
4991_12_1	GPC5	GPC5	Glypican-5	1
5017_19_1	PRDX5	Peroxiredoxin-5	Peroxiredoxin-5, mitochondrial	1
5023_23_1	ADSL	PUR8	Adenylosuccinate lyase	1									1
5026_66_1	RPS3	RS3	40S ribosomal protein S3	1																					1
5031_10_1	SPTAN1	SPTA2	Spectrin alpha chain, non-erythrocytic 1	1
5061_27_3	ICOSLG	B7-H2	ICOS ligand	1
5065_8_2	CD83	CD83	CD83 antigen	1																						1
5068_54_3	CRTAM	CRTAM	Cytotoxic and regulatory T-cell molecule	1
5080_131_3	GPNMB	GPNMB	Transmembrane glycoprotein NMB	1
5098_79_3	KLRF1	KLRF1	Killer cell lectin-like receptor subfamily F member 1	1
5139_32_3	UNC5C	UNC5H3	Netrin receptor UNC5C	1
5202_4_3	PPID	PPID	Peptidyl-prolyl cis-trans isomerase D	1
5228_25_2	KIF23	KIF23	Kinesin-like protein KIF23	1
5230_99_3	HMGCR	HMGR	3-hydroxy-3-methylglutaryl-coenzyme A reductase	1
5247_17_4	PPIA	Cyclophilin A	Peptidyl-prolyl cis-trans isomerase A	1
5351_52_3	HNRNPA2B1	hnRNP A2/B1	Heterogeneous nuclear ribonucleoproteins A2/B1	1
5354_11_3	KRT18	Keratin 18	Keratin, type I cytoskeletal 18	1																															1
5410_53_3	CDH15	CAD15	Cadherin-15	1
5430_66_3	SIRPA	SHPS1	Tyrosine-protein phosphatase non-receptor type substrate 1	1
5460_60_3	DDX19B	DEAD-box protein 19B	ATP-dependent RNA helicase DDX19B	1
5484_63_3	RPS3A	RS3A	40S ribosomal protein S3a	1																					1
5496_49_3	SPON1	Spondin-1	Spondin-1	1
5526_53_3	TNFRSF18	GITR	Tumor necrosis factor receptor superfamily member 18	1
5609_92_3	FAM19A5	F19A5	Protein FAM19A5	1
5624_66_3	FOLR3	FOLR3	Folate receptor gamma	1
5632_6_3	CRTAC1	CRAC1	Cartilage acidic protein 1	1
5654_70_3	TMX3	TMX3	Protein disulfide-isomerase TMX3	1
5669_26_3	SIRPB2	SIRB2	Signal-regulatory protein beta-2	1
5679_16_3	DEFB103A	HBD-3	Beta-defensin 103	1
5691_2_3	CRISPLD2	CRLD2	Cysteine-rich secretory protein LCCL domain-containing 2	1
5698_60_3	TNXB	Tenascin-X	Tenascin-X	1
5716_49_3	CSAG1	CSAG1	Putative chondrosarcoma-associated gene 1 protein	1
5717_2_3	CILP	CILP	Cartilage intermediate layer protein 1	1
5735_54_3	C1GALT1C1	C1GLC	C1GALT1-specific chaperone 1	1
5736_1_3	TREML2	TRML2	Trem-like transcript 2 protein	1
5738_25_3	SFTPC	SP-C	Pulmonary surfactant-associated protein C	1
5740_17_3	ROBO1	ROBO1	Roundabout homolog 1	1
5751_14_3	LETMD1	HCCR-1	LETM1 domain-containing protein 1	1
5763_67_3	DEFB104A	HBD-4	Beta-defensin 104	1
5766_6_3	RSPO4	RSPO4	R-spondin-4	1
5897_58_3	GRP	Gastrin-releasing peptide	Gastrin-releasing peptide	1
5960_49_3	SCGB1C1	SG1C1	Secretoglobin family 1C member 1	1
5980_55_3	BOLA3	BOLA3	BolA-like protein 3	1
5992_50_3	CD8A	CD8A	T-cell surface glycoprotein CD8 alpha chain	1
6019_12_3	C1QTNF9	C1T9A	Complement C1q and tumor necrosis factor-related protein 9A	1																																	1
6104_1_3	FGFRL1	FGRL1	Fibroblast growth factor receptor-like 1	1
6115_40_3	CTBS	DIAC	Di-N-acetylchitobiase	1
6119_14_3	MAMDC2	MAMC2	MAM domain-containing protein 2	1
6256_9_3	LY6G6C	LY66C	Lymphocyte antigen 6 complex locus protein G6c	1
6263_77_3	PLTP	PLTP	Phospholipid transfer protein	1
6277_55_3	ISM2	ISM2	Isthmin-2	1
6285_71_3	MLEC	K0152	Malectin	1
6290_3_3	UTS2B	UTS2B	Urotensin-2B	1
6291_55_3	CLSTN3	Alcadein-beta	Calsyntenin-3	1
6324_11_3	DNASE1L2	DNSL2	Deoxyribonuclease-1-like 2	1
6326_20_3	BMP4	BMP-4	Bone morphogenetic protein 4	1
6340_10_3	GPHB5	GPHB5	Glycoprotein hormone beta-5	1
6353_60_3	IGFL4	IGFL4	Insulin growth factor-like family member 4	1
6354_13_3	HEPHL1	HPHL1	Hephaestin-like protein 1	1
6356_3_3	CPB1	Carboxypeptidase B1	Carboxypeptidase B	1
6361_49_3	PTPRR	PTPRR	Receptor-type tyrosine-protein phosphatase R	1
6363_55_3	DEFB124	DB124	Beta-defensin 124	1
6379_62_3	ADAMTSL2	ATL2	ADAMTS-like protein 2	1
6382_17_3	MANBA	MANBA	Beta-mannosidase	1
6386_4_3	IGFL1	IGFL1	Insulin growth factor-like family member 1	1
6387_61_3	DEFA5	HD-5	Defensin-5	1
6405_74_3	PSG2	PSG2	Pregnancy-specific beta-1-glycoprotein 2	1															1
6417_55_3	MUC15	MUC15	Mucin-15	1
6444_15_3	PSG3	PSG3	Pregnancy-specific beta-1-glycoprotein 3	1															1
6453_70_3	LILRB4	LIRB4	Leukocyte immunoglobulin-like receptor subfamily B member 4	1
6484_11_3	POSTN	Periostin	Periostin	1																																										1
6485_59_3	IGLL1	IGLL1	Immunoglobulin lambda-like polypeptide 1	1
6512_68_3	KREMEN1	KREM1	Kremen protein 1	1
6521_35_3	NPTX2	NPTX2	Neuronal pentraxin-2	1
6536_54_3	PLBD2	LAML2	Putative phospholipase B-like 2	1																		1
6546_41_3	DKK2	DKK2	Dickkopf-related protein 2	1
6547_83_3	TMPRSS11D	TM11D	Transmembrane protease serine 11D	1
6572_10_3	LRRTM4	LRRT4	Leucine-rich repeat transmembrane neuronal protein 4	1
6575_79_3	ADAMTSL1	ATL1	ADAMTS-like protein 1	1
6590_54_3	NRP2	Neuropilin-2	Neuropilin-2	1										1
6649_51_3	NTN1	NET1	Netrin-1	1
6650_20_3	POSTN	Periostin	Periostin	1																																										1
6713_4_3	LRP11	LRP11	Low-density lipoprotein receptor-related protein 11	1
6904_14_3	LRRTM2	LRRT2	Leucine-rich repeat transmembrane neuronal protein 2	1
6956_37_3	FAF2	FAF2	FAS-associated factor 2	1
7003_4_3	GALNT10	GLT10	Polypeptide N-acetylgalactosaminyltransferase 10	1
7006_4_3	COL25A1	COPA1	Collagen alpha-1(XXV) chain	1
7008_13_3	EVA1C	F176C	Protein eva-1 homolog C	1
7016_12_3	GCNT1	GCNT1	Beta-1,3-galactosyl-O-glycosyl-glycoprotein beta-1,6-N-acetylglucosaminyltransferase	1
7057_18_3	SHISA3	SHSA3	Protein shisa-3 homolog	1
7064_2_4	VAMP8	VAMP8	Vesicle-associated membrane protein 8	1
7070_25_4	KEL	KELL	Kell blood group glycoprotein	1										1
7122_31_3	LGR5	LGR5	Leucine-rich repeat-containing G-protein coupled receptor 5	1
7136_107_3	HBE1	Hemoglobin epsilon chain	Hemoglobin subunit epsilon	1																									1
7185_29_3	GP5	GPV	Platelet glycoprotein V	1																													1
7197_2_3	DNAJC15	DJC15	DnaJ homolog subfamily C member 15	1
7200_4_3	LRFN2	LRFN2	Leucine-rich repeat and fibronectin type-III domain-containing protein 2	1
7218_87_3	ATP1B2	AT1B2	Sodium/potassium-transporting ATPase subunit beta-2	1															1
7243_8_3	IFNB1	IFN-b	Interferon beta	1
7713_50_3	FMR1	FMR1	Fragile X mental retardation protein 1	1									1
7743_5_3	TIMM50	TIM50	Mitochondrial import inner membrane translocase subunit TIM50	1
7748_11_3	NDUFV2	NDUV2	NADH dehydrogenase [ubiquinone] flavoprotein 2, mitochondrial	1
7763_25_3	CDH11	Cadherin-11	Cadherin-11	1
7789_182_3	PRDX4	PRDX4	Peroxiredoxin-4	1
7792_58_3	CCDC90B	CC90B	Coiled-coil domain-containing protein 90B, mitochondrial	1
7795_14_3	KLRC3	NKG2E	NKG2-E type II integral membrane protein	1
7796_10_3	CD79A	CD79A	B-cell antigen receptor complex-associated protein alpha chain	1
7823_22_3	ST6GALNAC2	SIA7B	Alpha-N-acetylgalactosaminide alpha-2,6-sialyltransferase 2	1
7881_244_3	PARP16	PAR16	Mono [ADP-ribose] polymerase PARP16	1
7915_31_3	APLP2	APLP2	Amyloid-like protein 2	1
7917_17_3	CPD	CBPD	Carboxypeptidase D	1
7922_5_3	ADM	Adrenomedullin	Adrenomedullin	1																																					1
7959_34_3	CDH7	CADH7	Cadherin-7	1
7999_23_3	ENTPD1	CD39	Ectonucleoside triphosphate diphosphohydrolase 1	1																																													1
8013_9_3	LMAN2L	LMA2L	VIP36-like protein	1
8031_11_3	CEACAM1	CEACAM1	Carcinoembryonic antigen-related cell adhesion molecule 1	1
8065_245_3	PATE4	PATE4	Prostate and testis expressed protein 4	1
8095_213_3	PPIF	Cyclophilin F	Peptidyl-prolyl cis-trans isomerase F, mitochondrial	1
8099_42_3	SPON2	SPON2	Spondin-2	1
8240_207_3	GPNMB	GPNMB	Transmembrane glycoprotein NMB	1
8253_2_3	POMGNT1	PMGT1	Protein O-linked-mannose beta-1,2-N-acetylglucosaminyltransferase 1	1
8265_225_3	TMPO	LAP2B	Lamina-associated polypeptide 2, isoforms beta/gamma	1
8280_238_3	VTN	Vitronectin	Vitronectin	1
8287_17_3	CD300E	CLM2	CMRF35-like molecule 2	1
8289_8_3	GPNMB	GPNMB	Transmembrane glycoprotein NMB	1
8300_82_3	PEX14	PEX14	Peroxisomal membrane protein PEX14	1
8307_47_3	C11orf68	CK068	UPF0696 protein C11orf68	1
8326_63_3	SIGIRR	SIGIRR	Single Ig IL-1-related receptor	1
8337_65_3	PTPRU	PTPRU	Receptor-type tyrosine-protein phosphatase U	1
8339_72_3	GRP	Gastrin-releasing peptide	Gastrin-releasing peptide	1
8347_222_3	DEFB129	DB129	Beta-defensin 129	1
8369_102_3	DAG1	DAG1	Dystroglycan	1
8382_47_3	MAPKAPK5	MAPK5	MAP kinase-activated protein kinase 5	1
8390_25_3	COX7A1	CX7A1	Cytochrome c oxidase subunit 7A1, mitochondrial	1
8427_118_3	RSPO3	RSPO3	R-spondin-3	1
8429_16_3	AXIN2	AXIN2	Axin-2	1
8462_18_3	GH1	HGH	Somatotropin	1
8485_7_3	KEAP1	KEAP1	Kelch-like ECH-associated protein 1	1
8518_55_3	ADM	ADML	ADM	1																																					1
8606_39_3	GPNMB	GPNMB	Transmembrane glycoprotein NMB	1
8683_119_3	PILRA	PILRA	Paired immunoglobulin-like type 2 receptor alpha	1
8766_29_3	LILRA5	LIRA5	Leukocyte immunoglobulin-like receptor subfamily A member 5	1
8767_44_3	ECE1	Endothelin-converting enzyme 1	Endothelin-converting enzyme 1	1
8772_5_3	EFNB2	EFNB2	Ephrin-B2	1
8790_6_3	ARSA	Arylsulfatase A	Arylsulfatase A	1
8802_24_3	UBE2J2	UB2J2	Ubiquitin-conjugating enzyme E2 J2	1
8804_39_3	COL20A1	COKA1	Collagen alpha-1(XX) chain	1
8818_13_3	IFNGR2	INGR2	Interferon gamma receptor 2	1
8872_1_3	SEC61G	SC61G	Protein transport protein Sec61 subunit gamma	1
8887_21_3	NUDC	NUDC	Nuclear migration protein nudC	1
8891_7_3	CPVL	CPVL	Probable serine carboxypeptidase CPVL	1
8894_80_3	HNRNPAB	hnRNP A/B	Heterogeneous nuclear ribonucleoprotein A/B	1
8916_32_3	STIM1	STIM1	Stromal interaction molecule 1	1
8921_139_3	PABPN1	PABP2	Polyadenylate-binding protein 2	1
8923_94_3	GALNT16	GLTL1	Polypeptide N-acetylgalactosaminyltransferase 16	1
8953_47_3	HDGF	HDGF	Hepatoma-derived growth factor	1
8957_72_3	ERLEC1	XTP3B	Endoplasmic reticulum lectin 1	1
8960_3_3	ERAP2	LRAP	Endoplasmic reticulum aminopeptidase 2	1										1
8978_30_3	MAP4K3	M4K3	Mitogen-activated protein kinase kinase kinase kinase 3	1																		1
8982_65_3	THBS3	TSP3	Thrombospondin-3	1
8990_42_3	ATP1B3	AT1B3	Sodium/potassium-transporting ATPase subunit beta-3	1															1
8993_151_3	RIPK2	RIPK2	Receptor-interacting serine/threonine-protein kinase 2	1
9013_60_3	NTN1	NET1	Netrin-1	1
9090_9_3	SYTL4	SYTL4	Synaptotagmin-like protein 4	1
9094_5_3	CLEC4C	CLC4C	C-type lectin domain family 4 member C	1
9110_2_3	SYT17	SYT17	Synaptotagmin-17	1
9125_23_3	MASP1	MASP3	Mannan-binding lectin serine protease 1	1
9187_2_3	HMGN1	HMGN1	Non-histone chromosomal protein HMG-14	1
9256_78_3	NPTX1	NPTX1	Neuronal pentraxin-1	1
9258_14_3	CXADR	CXAR	Coxsackievirus and adenovirus receptor	1
9264_11_3	CTSO	CATO	Cathepsin O	1
9267_2_3	CPA4	CBPA4	Carboxypeptidase A4	1
9275_2_3	CTSL	Cathepsin L	Cathepsin L1	1
9303_9_3	ICOSLG	B7-H2	ICOS ligand	1
9306_7_3	DEFB118	DB118	Beta-defensin 118	1
9312_8_3	AZGP1	AZGP1	Zinc-alpha-2-glycoprotein	1												1
9360_33_3	EDIL3	EDIL3	EGF-like repeat and discoidin I-like domain-containing protein 3	1
9362_11_3	DEFB123	DB123	Beta-defensin 123	1
9369_174_3	LRRC4C	NGL1	Leucine-rich repeat-containing protein 4C	1										1
9380_2_3	PLA2G12B	sPLA(2)-XIII	Group XIIB secretory phospholipase A2-like protein	1
9450_18_3	CDK2AP1	CDKA1	Cyclin-dependent kinase 2-associated protein 1	1
9511_61_3	NXPH2	NXPH2	Neurexophilin-2	1
9539_25_3	COL26A1	EMID2	Collagen alpha-1(XXVI) chain	1
9560_56_3	CD96	TACT	T-cell surface protein tactile	1
9561_21_3	VCAN	CSPG2	Versican core protein	1
9569_14_3	SCARA3	SCAR3	Scavenger receptor class A member 3	1
9715_15_3	IGSF3	IGSF3	Immunoglobulin superfamily member 3	1
9738_7_3	FAF2	FAF2	FAS-associated factor 2	1
9739_4_3	MSH2	MSH2	DNA mismatch repair protein Msh2	1
9745_20_3	EIF4E2	IF4E2	Eukaryotic translation initiation factor 4E type 2	1
9757_29_3	ENAH	ENAH	Protein enabled homolog	1
9764_79_3	HNRNPF	HNRPF	Heterogeneous nuclear ribonucleoprotein F	1
9786_310_3	IER3	IEX1	Radiation-inducible immediate-early gene IEX-1	1
9831_12_3	G3BP2	G3BP2	Ras GTPase-activating protein-binding protein 2	1
9834_62_3	ADH1B	ADH1B	Alcohol dehydrogenase 1B	1
9894_13_3	MYO6	MYO6	Unconventional myosin-VI	1																	1
9909_4_3	CD300LG	CLM9	CMRF35-like molecule 9	1
9995_6_3	DUT	DUT	Deoxyuridine 5'-triphosphate nucleotidohydrolase, mitochondrial	1
10000_28_3	CRYBB2	CRBB2	Beta-crystallin B2	0
10003_15_3	ZNF41	ZNF41	Zinc finger protein 41	0
10008_43_3	GUCA1A	GUC1A	Guanylyl cyclase-activating protein 1	0
10009_2_3	IRF1	IRF1	Interferon regulatory factor 1	0
10010_10_3	BECN1	BECN1	Beclin-1	0
10012_5_3	SPDEF	SPDEF	SAM pointed domain-containing Ets transcription factor	0
10014_31_3	SNAI2	SLUG	Zinc finger protein SNAI2	0
10015_119_3	KCNAB2	KCAB2	Voltage-gated potassium channel subunit beta-2	0
10021_1_3	SUSD2	SUSD2	Sushi domain-containing protein 2	0
10022_207_3	POLH	POLH	DNA polymerase eta	0
10023_32_3	VDR	VDR	Vitamin D3 receptor	0
10024_44_3	HOGA1	HOGA1	4-hydroxy-2-oxoglutarate aldolase, mitochondrial	0
10025_1_3	DLD	DLDH	Dihydrolipoyl dehydrogenase, mitochondrial	0
10035_6_3	DUSP4	DUS4	Dual specificity protein phosphatase 4	0
10037_98_3	SIGLEC12	SIG12	Sialic acid-binding Ig-like lectin 12	0
10039_32_3	PNP	PNP	Purine nucleoside phosphorylase	0
10040_63_3	TP63	P73L	Tumor protein 63	0
10042_8_3	SGK3	SGK3	Serine/threonine-protein kinase Sgk3	0
10043_31_3	BRD4	BRD4	Bromodomain-containing protein 4	0
10046_55_3	BIRC2	cIAP-1	Baculoviral IAP repeat-containing protein 2	0
10047_12_3	NCF2	NCF-2	Neutrophil cytosol factor 2	0
10049_112_3	TERF1	TERF1	Telomeric repeat-binding factor 1	0
10053_5_3	ILK	ILK1	Integrin-linked protein kinase	0
10063_10_3	FANCL	FANCL	E3 ubiquitin-protein ligase FANCL	0
10064_12_3	RBBP9	RBBP9	Putative hydrolase RBBP9	0
10073_22_3	TDP1	TYDP1	Tyrosyl-DNA phosphodiesterase 1	0
10074_128_3	BRD2	BRD2	Bromodomain-containing protein 2	0
10078_5_3	BAG3	BAG3	BAG family molecular chaperone regulator 3	0
10081_17_3	SATB2	SATB2	DNA-binding protein SATB2	0
10082_251_3	NEFL	NFL	Neurofilament light polypeptide	0
10087_10_3	CRYAA	Alpha crystallin A chain	Alpha-crystallin A chain	0
10088_37_3	APRT	APT	Adenine phosphoribosyltransferase	0
10339_48_3	ENO2	NSE	Gamma-enolase	0
10342_55_3	PIAS4	PIAS4	E3 SUMO-protein ligase PIAS4	0
10356_21_3	JUN	c-Jun	Transcription factor AP-1	0
10358_33_3	MCL1	Mcl-1	Induced myeloid leukemia cell differentiation protein Mcl-1	0
10362_35_3	MYC	c-Myc	Myc proto-oncogene protein	0
10366_11_3	PDGFRA	PDGFRA	Platelet-derived growth factor receptor alpha	0
10367_62_3	IL12A IL12B	IL-12	Interleukin-12	0
10382_1_3	ANGPTL3	ANGL3	Angiopoietin-related protein 3	0
10390_21_3	ZNRF3	ZNRF3	E3 ubiquitin-protein ligase ZNRF3	0
10398_110_3	ANKRD1	ANKR1	Ankyrin repeat domain-containing protein 1	0
10416_79_3	MT1F	MT1F	Metallothionein-1F	0
10418_36_3	STX12	STX12	Syntaxin-12	0
10420_30_3	FAIM	FAIM1	Fas apoptotic inhibitory molecule 1	0
10422_44_3	TXN	Thioredoxin	Thioredoxin	0
10424_31_3	NPDC1	NPDC1	Neural proliferation differentiation and control protein 1	0
10425_3_3	B4GALT5	B4GT5	Beta-1,4-galactosyltransferase 5	0
10428_1_3	KIR2DS2	KI2S2	Killer cell immunoglobulin-like receptor 2DS2	0
10430_31_3	SLC3A2	4F2	4F2 cell-surface antigen heavy chain	0
10432_3_3	KIAA1644	K1644	Uncharacterized protein KIAA1644	0
10439_57_3	AMY2B	Alpha-amylase 2B	Alpha-amylase 2B	0
10440_26_3	CLMP	ACAM	CXADR-like membrane protein	0
10442_1_3	TMEM190	TM190	Transmembrane protein 190	0
10447_18_3	PABPC3	PABP3	Polyadenylate-binding protein 3	0
10449_31_3	SHISA2	TMM46	Protein shisa-2 homolog	0
10451_11_3	NUCB1	NUCB1	Nucleobindin-1	0
10452_24_3	SYT3	SYT3	Synaptotagmin-3	0
10453_7_3	CEACAM20	CEA20	Carcinoembryonic antigen-related cell adhesion molecule 20	0
10455_196_3	IL31	IL-31	Interleukin-31	0
10460_1_3	CHIT1	Chitotriosidase-1	Chitotriosidase-1	0
10463_23_3	ALPI	Alkaline phosphatase, intestine	Intestinal-type alkaline phosphatase	0
10467_58_3	CTXN3	CTXN3	Cortexin-3	0
10471_25_3	LRRN3	LRRN3	Leucine-rich repeat neuronal protein 3	0
10473_2_3	TFF2	Trefoil factor 2	Trefoil factor 2	0
10476_23_3	MCFD2	MCFD2	Multiple coagulation factor deficiency protein 2	0
10490_3_3	RPN1	RPN1	Dolichyl-diphosphooligosaccharide--protein glycosyltransferase subunit 1	0
10497_242_3	COX8A	COX8A	Cytochrome c oxidase subunit 8A, mitochondrial	0
10499_1_3	TMEM106A	T106A	Transmembrane protein 106A	0
10503_55_3	TAC1	TKN1	Protachykinin-1	0
10504_6_3	FAM159B	F159B	Membrane protein FAM159B	0
10505_12_3	RNF43	RNF43	E3 ubiquitin-protein ligase RNF43	0
10506_53_3	PGRMC2	PGRC2	Membrane-associated progesterone receptor component 2	0
10507_166_3	ACRV1	sperm protein 10	Acrosomal protein SP-10	0
10510_62_3	SCIMP	SCIMP	SLP adapter and CSK-interacting membrane protein	0
10513_13_3	KCNIP3	CSEN	Calsenilin	0
10516_53_3	ITM2A	ITM2A	Integral membrane protein 2A	0
10518_14_3	IGSF9	TUTLA	Protein turtle homolog A	0
10522_167_3	PCDHB4	PCDB4	Protocadherin beta-4	0
10527_22_3	DHX9	DHX9	ATP-dependent RNA helicase A	0
10529_19_3	ZNF358	ZN358	Zinc finger protein 358	0
10533_1_3	PCDHA4	PCDA4	Protocadherin alpha-4	0
10535_25_3	COX6A2	CX6A2	Cytochrome c oxidase subunit 6A2, mitochondrial	0
10539_30_3	CD99L2	C99L2	CD99 antigen-like protein 2	0
10546_2_3	TSPEAR	TSEAR	Thrombospondin-type laminin G domain and EAR repeat-containing protein	0
10547_42_3	PIGA	PIGA	Phosphatidylinositol N-acetylglucosaminyltransferase subunit A	0
10552_88_3	KLRC4	NKG2F	NKG2-F type II integral membrane protein	0
10558_26_3	PCDH9	PCDH9	Protocadherin-9	0
10562_42_3	NETO2	NETO2	Neuropilin and tolloid-like protein 2	0
10565_19_3	SLITRK3	SLIK3	SLIT and NTRK-like protein 3	0
10569_28_3	SCGB1A1	Urinary protein 1	Uteroglobin	0
10572_65_3	CST8	CST8	Cystatin-8	0
10574_10_3	AXL	AXL	Tyrosine-protein kinase receptor UFO	0
10575_31_3	PUF60	PUF60	Poly(U)-binding-splicing factor PUF60	0
10576_7_3	PLXDC2	PXDC2	Plexin domain-containing protein 2	0
10580_14_3	SFTA2	SFTA2	Surfactant-associated protein 2	0
10582_36_3	POMK	SG196	Protein O-mannose kinase	0
10583_1_3	TMEM108	TM108	Transmembrane protein 108	0
10588_39_3	ST3GAL5	SIAT9	Lactosylceramide alpha-2,3-sialyltransferase	0
10603_1_3	HTN3	HIS3	Histatin-3	0
10606_34_3	TOR1AIP1	TOIP1	Torsin-1A-interacting protein 1	0
10608_9_3	HTN1	HIS1	Histatin-1	0
10613_33_3	CASC4	CASC4	Protein CASC4	0
10618_190_3	LRP2	megalin	Low-density lipoprotein receptor-related protein 2	0
10620_21_3	MSMB	PSP-94	Beta-microseminoprotein	0
10621_26_3	PRR16	PRR16	Protein Largen	0
10624_45_3	SPINK13	ISK13	Serine protease inhibitor Kazal-type 13	0
10630_5_3	HTATIP2	HTAI2	Oxidoreductase HTATIP2	0
10631_9_3	PGRMC2	PGRC2	Membrane-associated progesterone receptor component 2	0
10636_1_3	CD200R1	MO2R1	Cell surface glycoprotein CD200 receptor 1	0
10638_1_3	TINF2	TINF2	TERF1-interacting nuclear factor 2	0
10640_9_3	TOR1AIP2	TOIP2	Torsin-1A-interacting protein 2	0
10658_28_3	SEC11C	SC11C	Signal peptidase complex catalytic subunit SEC11C	0
10663_42_3	INSIG1	INSI1	Insulin-induced gene 1 protein	0
10665_30_3	HBG1	HBG1	Hemoglobin subunit gamma-1	0
10668_5_3	STX4	STX4	Syntaxin-4	0
10671_67_3	CALY	CALY	Neuron-specific vesicular protein calcyon	0
10689_5_3	DEFB119	DB119	Beta-defensin 119	0
10692_48_3	DYNAP	CR026	Dynactin-associated protein	0
10693_43_3	KLRG2	KLRG2	Killer cell lectin-like receptor subfamily G member 2	0
10695_12_3	WFDC10B	WF10B	Protein WFDC10B	0
10700_10_3	IGSF11	IGS11	Immunoglobulin superfamily member 11	0
10704_91_3	LRMP	LRMP	Lymphoid-restricted membrane protein	0
10708_3_3	GNRH2	GON2	Progonadoliberin-2	0
10710_23_3	ZPBP2	ZPBP2	Zona pellucida-binding protein 2	0
10715_5_3	PCDHB14	PCDBE	Protocadherin beta-14	0
10716_35_3	PSMD5	PSMD5	26S proteasome non-ATPase regulatory subunit 5	0
10721_76_3	PCDHGB4	PCDGG	Protocadherin gamma-B4	0
10724_45_3	CLPB	CLPB	Caseinolytic peptidase B protein homolog	0
10731_10_3	HS3ST5	HS3S5	Heparan sulfate glucosamine 3-O-sulfotransferase 5	0
10735_12_3	PSMD1	PSMD1	26S proteasome non-ATPase regulatory subunit 1	0
10738_11_3	FBLN5	fibulin 5	Fibulin-5	0
10743_13_3	SLITRK1	SLIK1	SLIT and NTRK-like protein 1	0
10746_24_3	DKK3	DKK3	Dickkopf-related protein 3	0
10752_8_3	CDYL2	CDYL2	Chromodomain Y-like protein 2	0
10753_31_3	ADAM7	ADAM7	Disintegrin and metalloproteinase domain-containing protein 7	0
10756_34_3	UCN3	UCN3	Urocortin-3	0
10758_2_3	KERA	KERA	Keratocan	0
10760_107_3	GRIA4	GRIA4	Glutamate receptor 4	0
10767_52_3	GPR64	GPR64	G-protein coupled receptor 64	0
10772_21_3	CSGALNACT2	CGAT2	Chondroitin sulfate N-acetylgalactosaminyltransferase 2	0
10780_10_3	RAB3D	RAB3D	Ras-related protein Rab-3D	0
10781_19_3	CLEC4G	CLC4G	C-type lectin domain family 4 member G	0
10785_8_3	LRRC52	LRC52	Leucine-rich repeat-containing protein 52	0
10795_32_3	IL15	IL-15	Interleukin-15	0
10800_15_3	SERPINH1	Collagen-binding protein	Serpin H1	0
10801_11_3	EFNA2	Ephrin-A2	Ephrin-A2	0
10809_14_3	KLRB1	KLRB1	Killer cell lectin-like receptor subfamily B member 1	0
10814_7_3	CD1A	CD1A	T-cell surface glycoprotein CD1a	0
10816_150_3	PILRA	PILRA	Paired immunoglobulin-like type 2 receptor alpha	0
10818_36_3	SMPD1	ASM	Sphingomyelin phosphodiesterase	0
10823_19_3	ATRAID	ARAID	All-trans retinoic acid-induced differentiation factor	0
10827_67_3	LINGO3	LIGO3	Leucine-rich repeat and immunoglobulin-like domain-containing nogo receptor-interacting protein 3	0
10830_5_3	EFCAB14	K0494	EF-hand calcium-binding domain-containing protein 14	0
10832_24_3	B4GALT6	B4GT6	Beta-1,4-galactosyltransferase 6	0
10833_64_3	HHIP	HHIP	Hedgehog-interacting protein	0
10837_131_3	CLEC12B	CL12B	C-type lectin domain family 12 member B	0
10848_137_3	BTNL3	BTNL3	Butyrophilin-like protein 3	0
10851_77_3	EBI3	IL27B	Interleukin-27 subunit beta	0
10852_114_3	HNRNPDL	HNRDL	Heterogeneous nuclear ribonucleoprotein D-like	0
10855_55_3	PLXNB2	PLXB2	Plexin-B2	0
10870_32_3	SPAST	Spastin	Spastin	0
10872_103_3	SCARA3	SCAR3	Scavenger receptor class A member 3	0
10876_300_3	BRAT1	BRAT1	BRCA1-associated ATM activator 1	0
10880_38_3	FAM163B	F163B	Protein FAM163B	0
10888_4_3	GALNT7	GALT7	N-acetylgalactosaminyltransferase 7	0
10890_135_3	LCTL	LCTL	Lactase-like protein	0
10894_25_3	SCGN	Secretagogin	Secretagogin	0
10900_272_3	STMN2	STMN2	Stathmin-2	0
10901_334_3	ITM2C	ITM2C	Integral membrane protein 2C	0
10902_53_3	ASPRV1	APRV1	Retroviral-like aspartic protease 1	0
10903_50_3	STX8	STX8	Syntaxin-8	0
10907_116_3	NTM	NTRI	Neurotrimin	0
10910_6_3	CEACAM4	CEAM4	Carcinoembryonic antigen-related cell adhesion molecule 4	0
10914_4_3	CHIC2	CHIC2	Cysteine-rich hydrophobic domain-containing protein 2	0
10917_40_3	GNGT2	GBGT2	Guanine nucleotide-binding protein G(I)/G(S)/G(O) subunit gamma-T2	0
10924_258_3	CYB5D2	NEUFC	Neuferricin	0
10927_65_3	ST14	ST14	Suppressor of tumorigenicity 14 protein	0
10933_107_3	CALN1	CABP8	Calcium-binding protein 8	0
10939_16_3	PLEKHA4	PKHA4	Pleckstrin homology domain-containing family A member 4	0
10940_25_3	SRL	SRCA	Sarcalumenin	0
10943_36_3	WBP1	WBP1	WW domain-binding protein 1	0
10948_14_3	PLD3	PLD3	Phospholipase D3	0
10949_59_3	RPLP2	RLA2	60S acidic ribosomal protein P2	0
10956_82_3	GCSH	GCSH	Glycine cleavage system H protein, mitochondrial	0
10959_125_3	BET1L	BET1L	BET1-like protein	0
10961_15_3	RARRES3	TIG3	Retinoic acid receptor responder protein 3	0
10962_46_3	DEFB105A	D105A	Beta-defensin 105	0
10966_1_3	AHSG	a2-HS-Glycoprotein	Alpha-2-HS-glycoprotein	0
10967_12_3	PRL	PRL	Prolactin	0
10970_3_3	ART3	NAR3	Ecto-ADP-ribosyltransferase 3	0
10974_20_3	SPINK7	ISK7	Serine protease inhibitor Kazal-type 7	0
10977_55_3	UCMA	UCMA	Unique cartilage matrix-associated protein	0
11081_1_3	GPD1	GPDA	Glycerol-3-phosphate dehydrogenase [NAD(+)], cytoplasmic	0
11083_23_3	ENO2	NSE	Gamma-enolase	0
11094_104_3	CLC	LPPL	Galectin-10	0
11098_1_3	PDXK	PDXK	Pyridoxal kinase	0
11101_18_3	TLR4	TLR4	Toll-like receptor 4	0
11102_22_3	REG4	REG4	Regenerating islet-derived protein 4	0
11104_13_3	CHI3L1	YKL-40	Chitinase-3-like protein 1	0
11105_171_3	ENO1	Alpha enolase	Alpha-enolase	0
11107_25_3	TENM3	TEN3	Teneurin-3	0
11108_16_3	FLNA	filamin A	Filamin-A	0
11109_56_3	SVEP1	SVEP1	Sushi, von Willebrand factor type A, EGF and pentraxin domain-containing protein 1	0
11110_4_3	TMEM119	TM119	Transmembrane protein 119	0
11117_2_3	SPATA20	SPT20	Spermatogenesis-associated protein 20	0
11118_107_3	RAB17	RAB17	Ras-related protein Rab-17	0
11121_56_3	VWC2	VWC2	Brorin	0
11126_102_3	TRIO	TRIO	Triple functional domain protein	0
11128_29_3	TMEM132C	T132C	Transmembrane protein 132C	0
11134_30_3	MTRF1L	RF1ML	Peptide chain release factor 1-like, mitochondrial	0
11135_5_3	MRPL55	RM55	39S ribosomal protein L55, mitochondrial	0
11142_11_3	ANGPTL1	ANGL1	Angiopoietin-related protein 1	0
11145_72_3	KIAA1549L	K154L	UPF0606 protein KIAA1549L	0
11146_4_3	TBX22	TBX22	T-box transcription factor TBX22	0
11147_17_3	TREML1	TRML1	Trem-like transcript 1 protein	0
11150_3_3	COL6A1	Collagen a1(VI)	Collagen alpha-1(VI) chain	0
11152_46_3	KLK13	kallikrein 13	Kallikrein-13	0
11154_3_3	NFE2L1	NF2L1	Nuclear factor erythroid 2-related factor 1	0
11158_40_3	CCDC64	BICR1	Bicaudal D-related protein 1	0
11159_14_3	MUL1	MUL1	Mitochondrial ubiquitin ligase activator of NFKB 1	0
11161_5_3	SPG20	SPG20	Spartin	0
11162_37_3	EQTN	EQTN	Equatorin	0
11163_7_3	FAM162B	F162B	Protein FAM162B	0
11164_7_3	TENM2	TEN2	Teneurin-2	0
11173_29_3	MILR1	MILR1	Allergin-1	0
11178_21_3	SVEP1	SVEP1	Sushi, von Willebrand factor type A, EGF and pentraxin domain-containing protein 1	0
11179_7_3	TSSK1B	TSSK1	Testis-specific serine/threonine-protein kinase 1	0
11180_17_3	SMARCC1	SMRC1	SWI/SNF complex subunit SMARCC1	0
11184_51_3	CHGA	CgA	Chromogranin-A	0
11185_145_3	GCH1	GCH1	GTP cyclohydrolase 1	0
11186_12_3	TMEM52	TMM52	Transmembrane protein 52	0
11187_11_3	CLEC12A	CL12A	C-type lectin domain family 12 member A	0
11190_129_3	YME1L1	YMEL1	ATP-dependent zinc metalloprotease YME1L1	0
11193_27_3	HNF1A	HNF1A	Hepatocyte nuclear factor 1-alpha	0
11194_6_3	SIT1	SIT1	Signaling threshold-regulating transmembrane adapter 1	0
11198_37_3	CREB3L1	CR3L1	Cyclic AMP-responsive element-binding protein 3-like protein 1	0
11201_19_3	PUS1	TRUA	tRNA pseudouridine synthase A, mitochondrial	0
11202_70_3	TBX5	TBX5	T-box transcription factor TBX5	0
11203_97_3	PKLR	KPYR	Pyruvate kinase PKLR	0
11207_3_3	MSR1	Macrophage scavenger receptor	Macrophage scavenger receptor types I and II	0
11208_15_3	NAGPA	NAGPA	N-acetylglucosamine-1-phosphodiester alpha-N-acetylglucosaminidase	0
11214_40_3	DNAJB9	DNJB9	DnaJ homolog subfamily B member 9	0
11215_6_3	CDH15	CAD15	Cadherin-15	0
11219_95_3	FGFBP3	FGFP3	Fibroblast growth factor-binding protein 3	0
11220_53_3	C10orf105	CJ105	Uncharacterized protein C10orf105	0
11222_62_3	PTPRH	PTPRH	Receptor-type tyrosine-protein phosphatase H	0
11223_1_3	TMEM154	TM154	Transmembrane protein 154	0
11226_16_3	UBE3A	UBE3A	Ubiquitin-protein ligase E3A	0
11227_31_3	TBL2	TBL2	Transducin beta-like protein 2	0
11230_12_3	CCBE1	CCBE1	Collagen and calcium-binding EGF domain-containing protein 1	0
11231_12_3	FDX1L	ADXL	Adrenodoxin-like protein, mitochondrial	0
11242_33_3	TGM1	TGM1	Protein-glutamine gamma-glutamyltransferase K	0
11243_90_3	ADGRF1	GPR110	Adhesion G-protein coupled receptor F1	0
11244_63_3	LTBP4	LTBP4	Latent-transforming growth factor beta-binding protein 4	0
11248_43_3	UROS	HEM4	Uroporphyrinogen-III synthase	0
11252_30_3	LRCH4	LRCH4	Leucine-rich repeat and calponin homology domain-containing protein 4	0
11254_13_3	PAPLN	PPN	Papilin	0
11257_1_3	QDPR	DHPR	Dihydropteridine reductase	0
11259_71_3	PCDHGA8	PCDG8	Protocadherin gamma-A8	0
11260_47_3	SUN5	SPA4L	SUN domain-containing protein 5	0
11262_39_3	TRABD	TRABD	TraB domain-containing protein	0
11267_11_3	MUC1	MUC1	Mucin-1	0
11273_176_3	GSTT2B	GSTT2	Glutathione S-transferase theta-2B	0
11276_1_3	CEP57	CEP57	Centrosomal protein of 57 kDa	0
11279_42_3	GABBR1	GABR1	Gamma-aminobutyric acid type B receptor subunit 1	0
11280_6_3	GAD1	DCE1	Glutamate decarboxylase 1	0
11281_6_3	GRB7	GRB7	Growth factor receptor-bound protein 7	0
11282_16_3	MSR1	Macrophage scavenger receptor	Macrophage scavenger receptor types I and II	0
11284_24_3	LAIR1	LAIR1	Leukocyte-associated immunoglobulin-like receptor 1	0
11285_8_3	CD34	CD34	Hematopoietic progenitor cell antigen CD34	0
11286_78_3	VIMP	SELS	Selenoprotein S	0
11288_26_3	NT5C2	5NTC	Cytosolic purine 5'-nucleotidase	0
11289_31_3	CSNK1D	KC1D	Casein kinase I isoform delta	0
11291_73_3	MAN1A1	MA1A1	Mannosyl-oligosaccharide 1,2-alpha-mannosidase IA	0
11293_14_3	LRRN1	LRRN1	Leucine-rich repeat neuronal protein 1	0
11300_32_3	SORT1	SORT	Sortilin	0
11303_7_3	SAMHD1	SAMH1	Deoxynucleoside triphosphate triphosphohydrolase SAMHD1	0
11310_8_3	DSG3	Desmoglein-3	Desmoglein-3	0
11312_40_3	PMS2	PMS2	Mismatch repair endonuclease PMS2	0
11313_100_3	PCBD1	PHS	Pterin-4-alpha-carbinolamine dehydratase	0
11315_148_3	PPM1D	PPM1D	Protein phosphatase 1D	0
11318_20_3	APOA5	Apo A-V	Apolipoprotein A-V	0
11319_106_3	MRE11A	MRE11	Double-strand break repair protein MRE11A	0
11320_29_3	CHFR	CHFR	E3 ubiquitin-protein ligase CHFR	0
11324_3_3	PXDNL	PXDNL	Peroxidasin-like protein	0
11325_8_3	BTG2	BTG2	Protein BTG2	0
11328_9_3	USB1	USB1	U6 snRNA phosphodiesterase	0
11330_15_3	CSNK2B	CSK2B	Casein kinase II subunit beta	0
11333_82_3	ARHGAP25	RHG25	Rho GTPase-activating protein 25	0
11336_9_3	FANCF	FANCF	Fanconi anemia group F protein	0
11342_59_3	PLXDC2	PXDC2	Plexin domain-containing protein 2	0
11347_9_3	TALDO1	Transaldolase	Transaldolase	0
11348_132_3	P4HA2	P4HA2	Prolyl 4-hydroxylase subunit alpha-2	0
11350_30_3	STUB1	CHIP	E3 ubiquitin-protein ligase CHIP	0
11351_233_3	NHEJ1	NHEJ1	Non-homologous end-joining factor 1	0
11355_10_3	EIF5A2	IF5A2	Eukaryotic translation initiation factor 5A-2	0
11356_19_3	DGCR14	DGC14	Protein DGCR14	0
11360_39_3	RRM1	RRM1	Ribonucleoside-diphosphate reductase large subunit	0
11361_73_3	TYMP	TP	Thymidine phosphorylase	0
11365_17_3	TENM4	TEN4	Teneurin-4	0
11368_32_3	AK2	KAD2	Adenylate kinase 2, mitochondrial	0
11369_23_3	ADH5	ADHX	Alcohol dehydrogenase class-3	0
11370_20_3	INPP5E	INP5E	72 kDa inositol polyphosphate 5-phosphatase	0
11371_1_3	GPR101	GP101	Probable G-protein coupled receptor 101	0
11372_2_3	ZNF18	ZNF18	Zinc finger protein 18	0
11378_37_3	SYK	KSYK	Tyrosine-protein kinase SYK	0
11380_84_3	RBM24	RBM24	RNA-binding protein 24	0
11381_56_3	PRPS1	PRPS1	Ribose-phosphate pyrophosphokinase 1	0
11383_41_3	KRT7	Keratin 7	Keratin, type II cytoskeletal 7	0
11388_75_3	WFDC2	HE4	WAP four-disulfide core domain protein 2	0
11390_24_3	CA8	Carbonic Anhydrase VIII	Carbonic anhydrase-related protein	0
11391_69_3	MVK	MVK	Mevalonate kinase	0
11401_181_3	RNF146	RN146	E3 ubiquitin-protein ligase RNF146	0
11402_17_3	KMT2C	KMT2C	Histone-lysine N-methyltransferase 2C	0
11405_150_3	CARD9	CARD9	Caspase recruitment domain-containing protein 9	0
11406_82_3	ACAD8	ACAD8	Isobutyryl-CoA dehydrogenase, mitochondrial	0
11421_10_3	EHD4	EHD4	EH domain-containing protein 4	0
11422_2_3	DLX3	DLX3	Homeobox protein DLX-3	0
11424_4_3	FAH	FAAA	Fumarylacetoacetase	0
11425_31_3	RUFY1	RUFY1	RUN and FYVE domain-containing protein 1	0
11428_31_3	PDLIM1	PDLI1	PDZ and LIM domain protein 1	0
11429_80_3	HNRNPC	hnRNP C1/C2	Heterogeneous nuclear ribonucleoproteins C1/C2	0
11430_49_3	DTX1	DTX1	E3 ubiquitin-protein ligase DTX1	0
11432_11_3	PQBP1	PQBP1	Polyglutamine-binding protein 1	0
11433_11_3	TCTN2	TECT2	Tectonic-2	0
11436_6_3	INA	AINX	Alpha-internexin	0
11438_6_3	DNAJB2	DNJB2	DnaJ homolog subfamily B member 2	0
11439_88_3	RHPN2	RHPN2	Rhophilin-2	0
11444_49_3	POLR3F	RPC6	DNA-directed RNA polymerase III subunit RPC6	0
11448_34_3	GALK1	GALK1	Galactokinase	0
11454_87_3	EIF3G	EIF3G	Eukaryotic translation initiation factor 3 subunit G	0
11458_30_3	PCBP1	PCBP1	Poly(rC)-binding protein 1	0
11459_81_3	ELL	ELL	RNA polymerase II elongation factor ELL	0
11465_4_3	GPR135	GP135	Probable G-protein coupled receptor 135	0
11468_15_3	RBM19	RBM19	Probable RNA-binding protein 19	0
11486_26_3	ZNF174	ZN174	Zinc finger protein 174	0
11487_4_3	SPOCK1	Testican-1	Testican-1	0
11505_1_3	CD38	CD38	ADP-ribosyl cyclase/cyclic ADP-ribose hydrolase 1	0
11510_31_3	APOL1	Apo L1	Apolipoprotein L1	0
11513_92_3	CD38	CD38	ADP-ribosyl cyclase/cyclic ADP-ribose hydrolase 1	0
11514_196_3	CD59	CD59	CD59 glycoprotein	0
11516_7_3	FABP1	FABPL	Fatty acid-binding protein, liver	0
11530_37_3	HMBS	HEM3	Porphobilinogen deaminase	0
11531_24_3	C10orf54	GI24	Platelet receptor Gi24	0
11534_6_3	LRIT3	LRIT3	Leucine-rich repeat, immunoglobulin-like domain and transmembrane domain-containing protein 3	0
11536_9_3	MYSM1	MYSM1	Histone H2A deubiquitinase MYSM1	0
11537_12_3	TFR2	TFR2	Transferrin receptor protein 2	0
11538_216_3	MLYCD	DCMC	Malonyl-CoA decarboxylase, mitochondrial	0
11540_37_3	FOXO3	FOXO3A	Forkhead box protein O3	0
11543_84_3	LIMA1	LIMA1	LIM domain and actin-binding protein 1	0
11546_7_3	CYGB	CYGB	Cytoglobin	0
11548_84_3	CDC25A	MPIP1	M-phase inducer phosphatase 1	0
11549_6_3	ISL1	ISL1	Insulin gene enhancer protein ISL-1	0
11551_16_3	HMG20B	HM20B	SWI/SNF-related matrix-associated actin-dependent regulator of chromatin subfamily E member 1-related	0
11557_3_3	SMURF1	SMUF1	E3 ubiquitin-protein ligase SMURF1	0
11562_9_3	POLE2	DPOE2	DNA polymerase epsilon subunit 2	0
11563_51_3	SYTL4	SYTL4	Synaptotagmin-like protein 4	0
11565_58_3	ZNF23	ZNF23	Zinc finger protein 23	0
11566_48_3	KRT72	Keratin 72	Keratin, type II cytoskeletal 72	0
11570_94_3	BCAP29	BAP29	B-cell receptor-associated protein 29	0
11573_3_3	SRSF6	SRSF6	Serine/arginine-rich splicing factor 6	0
11582_63_3	DNAJA2	DNJA2	DnaJ homolog subfamily A member 2	0
11591_43_3	PRC1	PRC1	Protein regulator of cytokinesis 1	0
11593_21_3	CXCL9	MIG	C-X-C motif chemokine 9	0
11601_26_3	DHX8	DHX8	ATP-dependent RNA helicase DHX8	0
11602_12_3	CPNE1	CPNE1	Copine-1	0
11608_5_3	MAP1LC3B	MLP3B	Microtubule-associated proteins 1A/1B light chain 3B	0
11616_9_3	HSF1	HSF1	Heat shock factor protein 1	0
11617_1_3	ITGAL	LFA-1 alpha-L chain	Integrin alpha-L	0
11626_7_3	UBE2V1	UB2V1	Ubiquitin-conjugating enzyme E2 variant 1	0
11629_36_3	TRAF4	TRAF4	TNF receptor-associated factor 4	0
11634_32_3	RGS10	RGS10	Regulator of G-protein signaling 10	0
11643_73_3	DTX3L	DTX3L	E3 ubiquitin-protein ligase DTX3L	0
11646_4_3	CHST9	Carbohydrate sulfotransferase 9	Carbohydrate sulfotransferase 9	0
11647_6_3	FZD10	Frizzled-10	Frizzled-10	0
11649_3_3	SMAP1	SMAP1	Stromal membrane-associated protein 1	0
11653_69_3	SLC6A9	SC6A9	Sodium- and chloride-dependent glycine transporter 1	0
11656_110_3	EVL	EVL	Ena/VASP-like protein	0
11657_86_3	SOCS7	SOCS7	Suppressor of cytokine signaling 7	0
11661_11_3	NLRP1	NALP1	NACHT, LRR and PYD domains-containing protein 1	0
11664_32_3	ARFGAP2	ARFG2	ADP-ribosylation factor GTPase-activating protein 2	0
11669_39_3	SLCO5A1	SO5A1	Solute carrier organic anion transporter family member 5A1	0
11670_18_3	GPR101	GP101	Probable G-protein coupled receptor 101	0
11671_19_3	BRPF1	BRPF1	Peregrin	0
11672_17_3	KIF16B	KI16B	Kinesin-like protein KIF16B	0
11677_17_3	ZDHHC14	ZDH14	Probable palmitoyltransferase ZDHHC14	0
11678_105_3	GJD2	CXD2	Gap junction delta-2 protein	0
11681_8_3	AGFG1	NUPL	Arf-GAP domain and FG repeat-containing protein 1	0
11683_19_3	GGA3	GGA3	ADP-ribosylation factor-binding protein GGA3	0
11690_47_3	ANAPC7	APC7	Anaphase-promoting complex subunit 7	0
11699_16_3	PTP4A2	TP4A2	Protein tyrosine phosphatase type IVA 2	0
11712_207_3	UNC45A	UN45A	Protein unc-45 homolog A	0
11716_28_3	LRIT2	LRIT2	Leucine-rich repeat, immunoglobulin-like domain and transmembrane domain-containing protein 2	0
11814_29_3	MET	Met	Hepatocyte growth factor receptor	0
11827_7_3	RORC	RORG	Nuclear receptor ROR-gamma	0
11835_8_3	TREM2	TREM2	Triggering receptor expressed on myeloid cells 2	0
11836_144_3	DDR1	discoidin domain receptor 1	Epithelial discoidin domain-containing receptor 1	0
11860_3_3	CLPB	CLPB	Caseinolytic peptidase B protein homolog	0
11872_9_3	PCDHGB1	PCDGD	Protocadherin gamma-B1	0
11890_2_3	VSIG1	VSIG1	V-set and immunoglobulin domain-containing protein 1	0
11895_21_3	MMRN2	EMILIN-3	Multimerin-2	0
11912_45_3	C11orf87	CK087	Uncharacterized protein C11orf87	0
11917_8_3	KRBA2	KRBA2	KRAB-A domain-containing protein 2	0
11919_84_3	LRIT3	LRIT3	Leucine-rich repeat, immunoglobulin-like domain and transmembrane domain-containing protein 3	0
11926_23_3	AAGAB	P34	Alpha- and gamma-adaptin-binding protein p34	0
11934_9_3	INTS3	INT3	Integrator complex subunit 3	0
11939_11_3	GPLD1	PHLD	Phosphatidylinositol-glycan-specific phospholipase D	0
11952_1_3	IGDCC3	IGDC3	Immunoglobulin superfamily DCC subclass member 3	0
11969_5_3	S100A2	S100A2	Protein S100-A2	0
11986_30_3	PSMD1	PSMD1	26S proteasome non-ATPase regulatory subunit 1	0
11993_227_3	ATP1A1	AT1A1	Sodium/potassium-transporting ATPase subunit alpha-1	0
12008_3_3	CD7	CD7	T-cell antigen CD7	0
12014_19_3	PTS	PTPS	6-pyruvoyl tetrahydrobiopterin synthase	0
12016_60_3	CBL	CBL	E3 ubiquitin-protein ligase CBL	0
12018_84_3	TPK1	TPK1	Thiamin pyrophosphokinase 1	0
12020_39_3	BPGM	PMGE	Bisphosphoglycerate mutase	0
12030_82_3	DES	Desmin	Desmin	0
12033_3_3	BUB1	BUB1	Mitotic checkpoint serine/threonine-protein kinase BUB1	0
12060_28_3	GDF11	GDF-11	Growth/differentiation factor 11	0
12077_32_3	MSTN	Myostatin	Growth/differentiation factor 8	0
12333_87_3	RPIA	RPIA	Ribose-5-phosphate isomerase	0
12334_25_3	SHMT1	cSHMT	Serine hydroxymethyltransferase, cytosolic	0
12338_27_3	EGFLAM	EGFLA	Pikachurin	0
12343_14_3	ACAP2	CENB2	Arf-GAP with coiled-coil, ANK repeat and PH domain-containing protein 2	0
12345_4_3	ANAPC10	APC10	Anaphase-promoting complex subunit 10	0
12348_46_3	SARS2	SYSM	Serine--tRNA ligase, mitochondrial	0
12352_70_3	ARRDC3	ARRD3	Arrestin domain-containing protein 3	0
12355_223_3	MRRF	RRFM	Ribosome-recycling factor, mitochondrial	0
12358_6_3	IGBP1	IGBP1	Immunoglobulin-binding protein 1	0
12361_102_3	RRAS2	RRAS2	Ras-related protein R-Ras2	0
12363_70_3	TRIB2	TRIB2	Tribbles homolog 2	0
12366_16_3	CRYGD	CRGD	Gamma-crystallin D	0
12367_52_3	TMEM57	MACOI	Macoilin	0
12368_18_3	KAT2B	PCAF	Histone acetyltransferase KAT2B	0
12370_30_3	APOF	Apo F	Apolipoprotein F	0
12372_50_3	TPM3	Tropomyosin alpha-3 chain	Tropomyosin alpha-3 chain	0
12376_85_3	CDKN2D	p19-INK4d	Cyclin-dependent kinase 4 inhibitor D	0
12378_71_3	TAPBP	TPSN	Tapasin	0
12381_26_3	CBR1	CBR1	Carbonyl reductase [NADPH] 1	0
12382_2_3	DDX58	DDX58	Probable ATP-dependent RNA helicase DDX58	0
12386_11_3	RNPEP	AMPB	Aminopeptidase B	0
12387_7_3	PDLIM4	PDLI4	PDZ and LIM domain protein 4	0
12389_4_3	ORC6L	ORC6	Origin recognition complex subunit 6	0
12391_27_3	PDZD7	PDZD7	PDZ domain-containing protein 7	0
12394_53_3	C16orf54	CP054	Transmembrane protein C16orf54	0
12395_86_3	DARS2	SYDM	Aspartate--tRNA ligase, mitochondrial	0
12396_19_3	HIBCH	HIBCH	3-hydroxyisobutyryl-CoA hydrolase, mitochondrial	0
12399_194_3	CCDC50	CCD50	Coiled-coil domain-containing protein 50	0
12400_25_3	UBE2T	UBE2T	Ubiquitin-conjugating enzyme E2 T	0
12401_3_3	STAMBPL1	STALP	AMSH-like protease	0
12403_30_3	RAB39B	RB39B	Ras-related protein Rab-39B	0
12408_333_3	RAB22A	RB22A	Ras-related protein Rab-22A	0
12415_122_3	EDF1	EDF1	Endothelial differentiation-related factor 1	0
12417_46_3	TPRKB	TPRKB	EKC/KEOPS complex subunit TPRKB	0
12423_38_3	A1CF	A1CF	APOBEC1 complementation factor	0
12425_104_3	ARF6	ARF6	ADP-ribosylation factor 6	0
12426_19_3	MOB1A	MOL1B	MOB kinase activator 1A	0
12427_8_3	CDC25B	MPIP2	M-phase inducer phosphatase 2	0
12428_2_3	LYPLAL1	LYPL1	Lysophospholipase-like protein 1	0
12432_23_3	CACYBP	CYBP	Calcyclin-binding protein	0
12434_25_3	IST1	K0174	IST1 homolog	0
12436_84_3	GSTO1	GST omega-1	Glutathione S-transferase omega-1	0
12437_18_3	ULK3	ULK3	Serine/threonine-protein kinase ULK3	0
12438_127_3	MPG	3MG	DNA-3-methyladenine glycosylase	0
12442_4_3	RHOD	RHOD	Rho-related GTP-binding protein RhoD	0
12444_39_3	NR5A2	NR5A2	Nuclear receptor subfamily 5 group A member 2	0
12450_42_3	PMVK	PMVK	Phosphomevalonate kinase	0
12451_62_3	BACH1	BACH1	Transcription regulator protein BACH1	0
12453_161_3	NXF1	NXF1	Nuclear RNA export factor 1	0
12456_5_3	PFKFB3	F263	6-phosphofructo-2-kinase/fructose-2,6-bisphosphatase 3	0
12457_10_3	ADI1	MTND	1,2-dihydroxy-3-keto-5-methylthiopentene dioxygenase	0
12462_20_3	SETMAR	SETMR	Histone-lysine N-methyltransferase SETMAR	0
12469_19_3	MAPRE1	MARE1	Microtubule-associated protein RP/EB family member 1	0
12471_47_3	STAU1	STAU1	Double-stranded RNA-binding protein Staufen homolog 1	0
12473_48_3	KCTD5	KCTD5	BTB/POZ domain-containing protein KCTD5	0
12475_48_3	CLIC5	CLIC5	Chloride intracellular channel protein 5	0
12477_42_3	TSN	TSN	Translin	0
12479_50_3	PRKAR1B	KAP1	cAMP-dependent protein kinase type I-beta regulatory subunit	0
12480_9_3	OTUD5	OTUD5	OTU domain-containing protein 5	0
12483_62_3	RORB	RORB	Nuclear receptor ROR-beta	0
12484_67_3	PITPNB	PIPNB	Phosphatidylinositol transfer protein beta isoform	0
12486_8_3	GLRX2	GLRX2	Glutaredoxin-2, mitochondrial	0
12488_9_3	MCTS1	MCTS1	Malignant T-cell-amplified sequence 1	0
12491_23_3	CLIC4	CLIC4	Chloride intracellular channel protein 4	0
12493_42_3	OTUB2	OTUB2	Ubiquitin thioesterase OTUB2	0
12494_99_3	GABARAPL2	GBRL2	Gamma-aminobutyric acid receptor-associated protein-like 2	0
12497_29_3	NUDT16L1	SDOS	Protein syndesmos	0
12498_12_3	TAX1BP3	TX1B3	Tax1-binding protein 3	0
12500_88_3	UBA2	SAE2	SUMO-activating enzyme subunit 2	0
12501_10_3	TBCA	TBCA	Tubulin-specific chaperone A	0
12507_16_3	ITPKC	IP3KC	Inositol-trisphosphate 3-kinase C	0
12508_9_3	VPS24	CHMP3	Charged multivesicular body protein 3	0
12509_115_3	COMMD1	COMD1	COMM domain-containing protein 1	0
12511_83_3	SLC41A2	S41A2	Solute carrier family 41 member 2	0
12513_8_3	GLTP	GLTP	Glycolipid transfer protein	0
12514_16_3	METTL1	METTL1	tRNA (guanine-N(7)-)-methyltransferase	0
12516_13_3	TEAD4	TEAD4	Transcriptional enhancer factor TEF-3	0
12517_52_3	PDCD5	TFAR19	Programmed cell death protein 5	0
12518_289_3	PBRM1	PB1	Protein polybromo-1	0
12524_18_3	SAT2	SAT2	Diamine acetyltransferase 2	0
12530_14_3	CKS1B	CKS-1	Cyclin-dependent kinases regulatory subunit 1	0
12531_5_3	ERVV-1	ERVV1	Endogenous retrovirus group V member 1 Env polyprotein	0
12534_10_3	CALCOCO2	CACO2	Calcium-binding and coiled-coil domain-containing protein 2	0
12535_2_3	XRCC1	XRCC1	DNA repair protein XRCC1	0
12537_88_3	PURA	PURA	Transcriptional activator protein Pur-alpha	0
12543_76_3	ZNF560	ZN560	Zinc finger protein 560	0
12546_1_3	SMTN	SMTN	Smoothelin	0
12549_33_3	HPGDS	PTGD2	Hematopoietic prostaglandin D synthase	0
12553_5_3	VRK1	VRK1	Serine/threonine-protein kinase VRK1	0
12556_7_3	UBE2C	UBE2C	Ubiquitin-conjugating enzyme E2 C	0
12557_18_3	NOVA1	NOVA1	RNA-binding protein Nova-1	0
12558_3_3	UBASH3B	UBS3B	Ubiquitin-associated and SH3 domain-containing protein B	0
12560_9_3	NT5C	NT5C	5'(3')-deoxyribonucleotidase, cytosolic type	0
12562_1_3	PKN1	PKN1	Serine/threonine-protein kinase N1	0
12564_9_3	NIP7	NIP7	60S ribosome subunit biogenesis protein NIP7 homolog	0
12571_14_3	ARL3	ARL3	ADP-ribosylation factor-like protein 3	0
12573_80_3	TRIM3	TRIM3	Tripartite motif-containing protein 3	0
12575_30_3	MTHFD1	C1TC	C-1-tetrahydrofolate synthase, cytoplasmic	0
12577_100_3	FEN1	FLAP endonuclease-1	Flap endonuclease 1	0
12578_13_3	ARF3	ARF3	ADP-ribosylation factor 3	0
12580_7_3	PSMB5	PSB5	Proteasome subunit beta type-5	0
12581_39_3	IMPA2	IMPA2	Inositol monophosphatase 2	0
12585_39_3	ERCC1	ERCC1	DNA excision repair protein ERCC-1	0
12587_65_3	ARL2	ARL2	ADP-ribosylation factor-like protein 2	0
12590_67_3	PRB4	PRB4	Basic salivary proline-rich protein 4	0
12591_27_3	OPHN1	Oligophrenin-1	Oligophrenin-1	0
12593_33_3	PDRG1	PDRG1	p53 and DNA damage-regulated protein 1	0
12594_5_3	GCA	GRAN	Grancalcin	0
12595_11_3	TMOD1	TMOD1	Tropomodulin-1	0
12603_87_3	PABPC4	PABP4	Polyadenylate-binding protein 4	0
12605_1_3	EXOSC3	Exosome component 3	Exosome complex component RRP40	0
12616_45_3	NRBP1	NRBP	Nuclear receptor-binding protein	0
12618_50_3	AKR1C1	Aldo-keto reductase 1C1	Aldo-keto reductase family 1 member C1	0
12620_3_3	43719	Septin-11	Septin-11	0
12622_96_3	ASH1L	ASH1L	Histone-lysine N-methyltransferase ASH1L	0
12625_138_3	KLHL7	KLHL7	Kelch-like protein 7	0
12626_6_3	SENP7	SENP7	Sentrin-specific protease 7	0
12627_97_3	ATG7	ATG7	Ubiquitin-like modifier-activating enzyme ATG7	0
12630_8_3	ARFIP2	ARFP2	Arfaptin-2	0
12634_79_3	BCAR3	BCAR3	Breast cancer anti-estrogen resistance protein 3	0
12635_9_3	TRDMT1	TRDMT	tRNA (cytosine(38)-C(5))-methyltransferase	0
12636_113_3	SMYD2	SMYD2	N-lysine methyltransferase SMYD2	0
12637_7_3	CRAT	CACP	Carnitine O-acetyltransferase	0
12644_63_3	ADSS	PURA2	Adenylosuccinate synthetase isozyme 2	0
12650_43_3	GNAI3	GNAI3	Guanine nucleotide-binding protein G(k) subunit alpha	0
12652_37_3	AHCYL1	SAHH2	Adenosylhomocysteinase 2	0
12657_2_3	TSTA3	FCL	GDP-L-fucose synthase	0
12661_44_3	GABARAPL1	GBRL1	Gamma-aminobutyric acid receptor-associated protein-like 1	0
12662_82_3	ECH1	ECH1	Delta(3,5)-Delta(2,4)-dienoyl-CoA isomerase, mitochondrial	0
12663_1_3	TST	THTR	Thiosulfate sulfurtransferase	0
12665_16_3	ILF2	ILF2	Interleukin enhancer-binding factor 2	0
12667_2_3	GDA	GUAD	Guanine deaminase	0
12668_7_3	VPS4B	VPS4B	Vacuolar protein sorting-associated protein 4B	0
12669_30_3	HECW1	HECW1	E3 ubiquitin-protein ligase HECW1	0
12670_15_3	RAD1	RAD1	Cell cycle checkpoint protein RAD1	0
12675_14_3	DARS	SYDC	Aspartate--tRNA ligase, cytoplasmic	0
12676_1_3	PACSIN1	PACN1	Protein kinase C and casein kinase substrate in neurons protein 1	0
12677_164_3	FLII	FLII	Protein flightless-1 homolog	0
12678_66_3	SNRPA	SNRPA	U1 small nuclear ribonucleoprotein A	0
12681_63_3	USP21	UBP21	Ubiquitin carboxyl-terminal hydrolase 21	0
12683_156_3	DPYSL5	DPYL5	Dihydropyrimidinase-related protein 5	0
12685_57_3	HOMER2	HOME2	Homer protein homolog 2	0
12687_2_3	DECR1	DECR	2,4-dienoyl-CoA reductase, mitochondrial	0
12690_33_3	43718	43718	Septin-10	0
12691_44_3	SHMT2	GLYM	Serine hydroxymethyltransferase, mitochondrial	0
12692_56_3	DOT1L	DOT1L	Histone-lysine N-methyltransferase, H3 lysine-79 specific	0
12693_2_3	SH3BGRL	SH3L1	SH3 domain-binding glutamic acid-rich-like protein	0
12694_28_3	DIMT1	DIM1	Probable dimethyladenosine transferase	0
12695_62_3	KLHL12	KLH12	Kelch-like protein 12	0
12696_166_3	PRMT3	ANM3	Protein arginine N-methyltransferase 3	0
12697_30_3	PIP4K2A	PI42A	Phosphatidylinositol 5-phosphate 4-kinase type-2 alpha	0
12698_72_3	KPNA4	IMA4	Importin subunit alpha-3	0
12701_1_3	EIF1B	EIF1B	Eukaryotic translation initiation factor 1b	0
12702_13_3	PELI2	PELI2	E3 ubiquitin-protein ligase pellino homolog 2	0
12705_9_3	HERC1	HERC1	Probable E3 ubiquitin-protein ligase HERC1	0
12706_2_3	CDC42BPA	MRCKA	Serine/threonine-protein kinase MRCK alpha	0
12707_26_3	DPYSL3	DPYL3	Dihydropyrimidinase-related protein 3	0
12708_91_3	L3MBTL2	LMBL2	Lethal(3)malignant brain tumor-like protein 2	0
12709_63_3	H1FX	H1X	Histone H1x	0
12714_38_3	AP1G2	AP1G2	AP-1 complex subunit gamma-like 2	0
12715_30_3	DCP1B	DCP1B	mRNA-decapping enzyme 1B	0
12716_3_3	ZNF175	ZN175	Zinc finger protein 175	0
12718_43_3	PIN4	PIN4	Peptidyl-prolyl cis-trans isomerase NIMA-interacting 4	0
12720_71_3	UBQLN4	UBQL4	Ubiquilin-4	0
12724_81_3	CIRBP	CIRBP	Cold-inducible RNA-binding protein	0
12726_3_3	RFXAP	RFXAP	Regulatory factor X-associated protein	0
12729_12_3	PSMG3	PSMG3	Proteasome assembly chaperone 3	0
12731_12_3	PLEKHA7	PKHA7	Pleckstrin homology domain-containing family A member 7	0
12734_112_3	KIF22	KIF22	Kinesin-like protein KIF22	0
12735_39_3	CSDE1	CSDE1	Cold shock domain-containing protein E1	0
12737_12_3	PLS1	PLSI	Plastin-1	0
12746_4_3	CYTH4	CYH4	Cytohesin-4	0
12747_89_3	RBM3	RBM3	RNA-binding protein 3	0
12748_6_3	BRDT	BRDT	Bromodomain testis-specific protein	0
12751_26_3	ZHX1	ZHX1	Zinc fingers and homeoboxes protein 1	0
12753_6_3	APBB2	APBB2	Amyloid beta A4 precursor protein-binding family B member 2	0
12754_14_3	CSDC2	CSDC2	Cold shock domain-containing protein C2	0
12756_3_3	BACH2	BACH2	Transcription regulator protein BACH2	0
12759_47_3	ILF3	DRBP76	Interleukin enhancer-binding factor 3	0
12760_34_3	ZNF774	ZN774	Zinc finger protein 774	0
12761_12_3	APBB2	APBB2	Amyloid beta A4 precursor protein-binding family B member 2	0
12763_69_3	ZNF334	ZN334	Zinc finger protein 334	0
12768_3_3	PPP1R3B	PPR3B	Protein phosphatase 1 regulatory subunit 3B	0
12771_19_3	ZNF180	ZN180	Zinc finger protein 180	0
12775_6_3	HMGB3	HMGB3	High mobility group protein B3	0
12777_11_3	SF1	SF01	Splicing factor 1	0
12779_30_3	PRDM4	PRDM4	PR domain zinc finger protein 4	0
12781_2_3	TARBP2	TRBP2	RISC-loading complex subunit TARBP2	0
12784_10_3	APBB3	APBB3	Amyloid beta A4 precursor protein-binding family B member 3	0
12786_61_3	GPCPD1	GDE5	Glycerophosphocholine phosphodiesterase GPCPD1	0
12787_47_3	ZNF134	ZN134	Zinc finger protein 134	0
12788_6_3	CCDC101	SGF29	SAGA-associated factor 29 homolog	0
12790_10_3	CCDC51	CCD51	Coiled-coil domain-containing protein 51	0
12793_4_3	PIWIL1	PIWL1	Piwi-like protein 1	0
12795_2_3	ZNF566	ZN566	Zinc finger protein 566	0
12798_46_3	SLC4A8	S4A8	Electroneutral sodium bicarbonate exchanger 1	0
12799_65_3	DNAJC27	DJC27	DnaJ homolog subfamily C member 27	0
12803_9_3	ZNF329	ZN329	Zinc finger protein 329	0
12804_5_3	GMEB2	GMEB2	Glucocorticoid modulatory element-binding protein 2	0
12808_103_3	CARHSP1	CHSP1	Calcium-regulated heat stable protein 1	0
12811_55_3	ZNF415	ZN415	Zinc finger protein 415	0
12812_25_3	ACYP2	ACYP2	Acylphosphatase-2	0
12813_18_3	EHBP1	EHBP1	EH domain-binding protein 1	0
12814_17_3	RNPC3	RBM40	RNA-binding protein 40	0
12815_9_3	IARS	SYIC	Isoleucine--tRNA ligase, cytoplasmic	0
12818_159_3	SLC14A2	UT2	Urea transporter 2	0
12820_1_3	GRAP	GRAP	GRB2-related adapter protein	0
12826_5_3	SLC5A5	SC5A5	Sodium/iodide cotransporter	0
12827_37_3	RGS3	RGS3	Regulator of G-protein signaling 3	0
12830_4_3	SAP18	SAP18	Histone deacetylase complex subunit SAP18	0
12832_10_3	ASH2L	ASH2L	Set1/Ash2 histone methyltransferase complex subunit ASH2	0
12834_3_3	KCNF1	KCNF1	Potassium voltage-gated channel subfamily F member 1	0
12835_101_3	PYDC1	PYDC1	Pyrin domain-containing protein 1	0
12838_28_3	DUSP15	DUS15	Dual specificity protein phosphatase 15	0
12843_6_3	ZNF410	ZN410	Zinc finger protein 410	0
12844_10_3	BAG4	BAG4	BAG family molecular chaperone regulator 4	0
12845_18_3	SNX17	SNX17	Sorting nexin-17	0
12846_3_3	FBXL5	FBXL5	F-box/LRR-repeat protein 5	0
12847_27_3	RNGTT	MCE1	mRNA-capping enzyme	0
12848_9_3	ARHGEF2	ARHG2	Rho guanine nucleotide exchange factor 2	0
12851_5_3	POLM	DPOLM	DNA-directed DNA/RNA polymerase mu	0
12853_112_3	TMOD2	TMOD2	Tropomodulin-2	0
12854_3_3	TEAD3	TEAD3	Transcriptional enhancer factor TEF-5	0
12855_16_3	CASS4	CT032	Cas scaffolding protein family member 4	0
12856_14_3	TMEM237	TM237	Transmembrane protein 237	0
12859_33_3	ECI2	PECI	Enoyl-CoA delta isomerase 2, mitochondrial	0
12860_7_3	ARPP21	cAMP-regulated phosphoprotein 21	cAMP-regulated phosphoprotein 21	0
12861_13_3	TMOD3	TMOD3	Tropomodulin-3	0
12862_14_3	NEDD9	CASL	Enhancer of filamentation 1	0
12867_40_3	DYNLT3	DYLT3	Dynein light chain Tctex-type 3	0
12871_10_3	TWF1	TWF1	Twinfilin-1	0
12872_35_3	CNGA2	CNGA2	Cyclic nucleotide-gated olfactory channel	0
12875_28_3	UBTD2	UBTD2	Ubiquitin domain-containing protein 2	0
12876_39_3	SPEF1	SPEF1	Sperm flagellar protein 1	0
12878_60_3	OSBPL11	OSB11	Oxysterol-binding protein-related protein 11	0
12879_5_3	RBL1	p107	Retinoblastoma-like protein 1	0
12880_1_3	SV2A	SV2A	Synaptic vesicle glycoprotein 2A	0
12882_7_3	PARP11	PAR11	Poly [ADP-ribose] polymerase 11	0
12885_42_3	NR1D2	NR1D2	Nuclear receptor subfamily 1 group D member 2	0
12892_10_3	SYTL1	SYTL1	Synaptotagmin-like protein 1	0
12893_159_3	IFI16	IP16	Gamma-interferon-inducible protein 16	0
12894_3_3	PAXIP1	PAXI1	PAX-interacting protein 1	0
12898_5_3	IL33	IL33	Interleukin-33	0
12915_26_3	SCARA3	SCAR3	Scavenger receptor class A member 3	0
12921_51_3	GPIHBP1	HDBP1	Glycosylphosphatidylinositol-anchored high density lipoprotein-binding protein 1	0
12923_51_3	KRT17	Keratin 17	Keratin, type I cytoskeletal 17	0
12931_16_3	NR3C2	MCR	Mineralocorticoid receptor	0
12933_17_3	ENOX1	ENOX1	Ecto-NOX disulfide-thiol exchanger 1	0
12936_38_3	RLBP1	RLBP1	Retinaldehyde-binding protein 1	0
12941_24_3	TMEM40	TMM40	Transmembrane protein 40	0
12945_33_3	RAB18	RAB18	Ras-related protein Rab-18	0
12956_40_3	KIAA1279	KBP	KIF1-binding protein	0
12958_8_3	PTPRN2	PTPRN2	Receptor-type tyrosine-protein phosphatase N2	0
12968_2_3	CSRP2	CSRP2	Cysteine and glycine-rich protein 2	0
12980_31_3	RBM22	RBM22	Pre-mRNA-splicing factor RBM22	0
12988_49_3	EWSR1	EWS	RNA-binding protein EWS	0
12991_49_3	CUL9	CUL9	Cullin-9	0
13013_41_3	PARK2	PRKN2	E3 ubiquitin-protein ligase parkin	0
13022_20_3	TP53I11	P5I11	Tumor protein p53-inducible protein 11	0
13023_8_3	ASPRV1	APRV1	Retroviral-like aspartic protease 1	0
13027_20_3	CBX7	CBX7	Chromobox protein homolog 7	0
13028_2_3	EVI2B	EVI2B	Protein EVI2B	0
13042_7_3	KCNA10	KCA10	Potassium voltage-gated channel subfamily A member 10	0
13043_157_3	ATAD2	ATAD2	ATPase family AAA domain-containing protein 2	0
13044_5_3	TSG101	TS101	Tumor susceptibility gene 101 protein	0
13053_6_3	SLC6A14	S6A14	Sodium- and chloride-dependent neutral and basic amino acid transporter B(0+)	0
13055_53_3	PSD	PSD1	PH and SEC7 domain-containing protein 1	0
13056_18_3	SLC6A16	S6A16	Orphan sodium- and chloride-dependent neurotransmitter transporter NTT5	0
13059_33_3	RFK	RIFK	Riboflavin kinase	0
13066_42_3	EDC4	EDC4	Enhancer of mRNA-decapping protein 4	0
13076_4_3	FXR1	FXR1	Fragile X mental retardation syndrome-related protein 1	0
13085_18_3	GLP1R	GLP1R	Glucagon-like peptide 1 receptor	0
13089_6_3	HIF1A	HIF-1a	Hypoxia-inducible factor 1-alpha	0
13093_6_3	SECTM1	SECTM1	Secreted and transmembrane protein 1	0
13097_11_3	BCL2L2	Apoptosis regulator Bcl-W	Bcl-2-like protein 2	0
13098_93_3	FIGF	VEGF-D	Vascular endothelial growth factor D	0
13101_60_3	SOST	SOST	Sclerostin	0
13102_1_3	FAM3D	FAM3D	Protein FAM3D	0
13105_7_3	SNAP25	SNP25	Synaptosomal-associated protein 25	0
13107_9_3	LYPD3	LYPD3	Ly6/PLAUR domain-containing protein 3	0
13111_79_3	BCL6	BCL6	B-cell lymphoma 6 protein	0
13118_5_3	SMOC1	SMOC1	SPARC-related modular calcium-binding protein 1	0
13119_26_3	SERPINA10	protein Z inhibitor	Protein Z-dependent protease inhibitor	0
13124_20_3	ISLR2	ISLR2	Immunoglobulin superfamily containing leucine-rich repeat protein 2	0
13125_45_3	VTN	Vitronectin	Vitronectin	0
13126_52_3	DSC2	DSC2	Desmocollin-2	0
13129_40_3	LDLR	LDLR	Low-density lipoprotein receptor	0
13130_150_3	HK2	HXK2	Hexokinase-2	0
13131_5_3	HK1	HXK1	Hexokinase-1	0
13229_20_3	MDM4	MDM4	Protein Mdm4	0
13230_174_3		IgG2, Kappa	Ig gamma-2, Kappa	0
13240_170_3	SHANK1	SHAN1	SH3 and multiple ankyrin repeat domains protein 1	0
13242_134_3	SHANK3	SHAN3	SH3 and multiple ankyrin repeat domains protein 3	0
13256_21_3	SHANK1	SHAN1	SH3 and multiple ankyrin repeat domains protein 1	0
13374_4_3	DEFB113	DB113	Beta-defensin 113	0
13375_48_3	SYNGR3	SNG3	Synaptogyrin-3	0
13378_80_3	C5orf63	YD286	Glutaredoxin-like protein C5orf63	0
13384_110_3	FH	FUMH	Fumarate hydratase, mitochondrial	0
13386_248_3	RNF34	RNF34	E3 ubiquitin-protein ligase RNF34	0
13387_55_3	EHF	EHF	ETS homologous factor	0
13388_57_3	PCSK1	NEC1	Neuroendocrine convertase 1	0
13393_46_3	DERL1	DERL1	Derlin-1	0
13397_88_3	DEFB4A	HBD-2	Beta-defensin 4A	0
13399_33_3	RELL1	RELL1	RELT-like protein 1	0
13400_13_3	ROR1	ROR1	Tyrosine-protein kinase transmembrane receptor ROR1	0
13403_5_3	ETV5	ETV5	ETS translocation variant 5	0
13405_61_3	SPINK2	ISK2	Serine protease inhibitor Kazal-type 2	0
13406_161_3	CD300C	CLM6	CMRF35-like molecule 6	0
13408_23_3	WFIKKN2	WFKN2	WAP, Kazal, immunoglobulin, Kunitz and NTR domain-containing protein 2	0
13411_21_3	RNF41	RNF41	E3 ubiquitin-protein ligase NRDP1	0
13412_5_3	WFDC6	WFDC6	WAP four-disulfide core domain protein 6	0
13416_8_3	TMEM132D	T132D	Transmembrane protein 132D	0
13421_17_3	TMEM167B	KISHB	Protein kish-B	0
13422_66_3	ENOX2	ENOX2	Ecto-NOX disulfide-thiol exchanger 2	0
13423_94_3	FAM213A	CJ058	Redox-regulatory protein FAM213A	0
13428_52_3	ZNRF3	ZNRF3	E3 ubiquitin-protein ligase ZNRF3	0
13429_3_3	WFDC10A	WF10A	WAP four-disulfide core domain protein 10A	0
13430_50_3	SLC14A1	UT1	Urea transporter 1	0
13431_74_3	FAM159A	F159A	Membrane protein FAM159A	0
13432_9_3	ZFYVE27	ZFY27	Protrudin	0
13436_54_3	MAZ	MAZ	Myc-associated zinc finger protein	0
13438_115_3	CHRD	CHRD	Chordin	0
13439_6_3	IQCF3	IQCF3	IQ domain-containing protein F3	0
13441_30_3	DIXDC1	DIXC1	Dixin	0
13449_25_3	SF3B4	SF3B4	Splicing factor 3B subunit 4	0
13450_49_3	USP8	UBP8	Ubiquitin carboxyl-terminal hydrolase 8	0
13451_2_3	FNDC4	FNDC4	Fibronectin type III domain-containing protein 4	0
13452_113_3	SMIM13	SIM13	Small integral membrane protein 13	0
13453_2_3	MRPL33	RM33	39S ribosomal protein L33, mitochondrial	0
13459_30_3	TOR4A	CI167	Torsin-4A	0
13460_4_3	CHAD	CHAD	Chondroadherin	0
13464_8_3	NRAC	NRAC	Nutritionally-regulated adipose and cardiac enriched protein homolog	0
13465_5_3	RCAN1	CCP1	Calcipressin-1	0
13468_5_3	NEURL4	NEUL4	Neuralized-like protein 4	0
13470_43_3	PTH1R	PTH1R	Parathyroid hormone/parathyroid hormone-related peptide receptor	0
13472_35_3	HDHD2	HDHD2	Haloacid dehalogenase-like hydrolase domain-containing protein 2	0
13473_55_3	ITPKA	IP3KA	Inositol-trisphosphate 3-kinase A	0
13476_16_3	KIN	KIN17	DNA/RNA-binding protein KIN17	0
13481_24_3	TCEA2	TCEA2	Transcription elongation factor A protein 2	0
13482_14_3	CNOT1	CNOT1	CCR4-NOT transcription complex subunit 1	0
13485_20_3	TMEM87B	TM87B	Transmembrane protein 87B	0
13487_24_3	UNC93B1	UN93B	Protein unc-93 homolog B1	0
13488_3_3	ARFIP1	ARFP1	Arfaptin-1	0
13490_1_3	MPP6	MPP6	MAGUK p55 subfamily member 6	0
13491_40_3	PDE6D	PDE6D	Retinal rod rhodopsin-sensitive cGMP 3',5'-cyclic phosphodiesterase subunit delta	0
13492_44_3	HSPA9	HSPA9B	Stress-70 protein, mitochondrial	0
13493_5_3	GRID1	GRID1	Glutamate receptor ionotropic, delta-1	0
13495_48_3	HCAR2	HCAR2	Hydroxycarboxylic acid receptor 2	0
13497_34_3	EIF3J	EIF3J	Eukaryotic translation initiation factor 3 subunit J	0
13498_1_3	MIOX	MIOX	Inositol oxygenase	0
13500_9_3	TEX29	TEX29	Testis-expressed sequence 29 protein	0
13501_10_3	SLC35G2	S35G2	Solute carrier family 35 member G2	0
13503_19_3	ARL6IP5	PRAF3	PRA1 family protein 3	0
13504_147_3	HNRNPR	HNRPR	Heterogeneous nuclear ribonucleoprotein R	0
13509_5_3	SCAMP5	SCAM5	Secretory carrier-associated membrane protein 5	0
13512_28_3	HNRNPR	HNRPR	Heterogeneous nuclear ribonucleoprotein R	0
13513_174_3	PIAS3	PIAS3	E3 SUMO-protein ligase PIAS3	0
13515_8_3	RPRD1A	RPR1A	Regulation of nuclear pre-mRNA domain-containing protein 1A	0
13517_3_3	PTCHD3	PTHD3	Patched domain-containing protein 3	0
13522_20_3	VSNL1	VISL1	Visinin-like protein 1	0
13525_17_3	KCNG4	KCNG4	Potassium voltage-gated channel subfamily G member 4	0
13526_5_3	SSB	LA	Lupus La protein	0
13536_56_3	POLI	POLI	DNA polymerase iota	0
13539_131_3	KCNN1	KCNN1	Small conductance calcium-activated potassium channel protein 1	0
13540_1_3	GPR26	GPR26	G-protein coupled receptor 26	0
13541_1_3	MYCT1	MYCT1	Myc target protein 1	0
13544_9_3	HMHA1	HMHA1	Minor histocompatibility protein HA-1	0
13545_97_3	EIF1AD	EIF1A	Probable RNA-binding protein EIF1AD	0
13548_53_3	PPAPDC1A	PPC1A	Phosphatidate phosphatase PPAPDC1A	0
13549_15_3	ADAM29	ADA29	Disintegrin and metalloproteinase domain-containing protein 29	0
13553_4_3	DCUN1D3	DCNL3	DCN1-like protein 3	0
13554_78_3	REPIN1	REPI1	Replication initiator 1	0
13556_28_3	HTR2A	5HT2A	5-hydroxytryptamine receptor 2A	0
13557_3_3	PVRL3	Nectin 3	Nectin-3	0
13561_5_3	HTR6	5HT6R	5-hydroxytryptamine receptor 6	0
13566_2_3	SSU72	SSU72	RNA polymerase II subunit A C-terminal domain phosphatase SSU72	0
13567_1_3	DPYSL2	DPYL2	Dihydropyrimidinase-related protein 2	0
13570_43_3	HDLBP	VIGLN	Vigilin	0
13577_25_3	U2AF2	U2AF2	Splicing factor U2AF 65 kDa subunit	0
13580_2_3	UAP1	Sperm-associated antigen 2	UDP-N-acetylhexosamine pyrophosphorylase	0
13588_11_3	ANXA9	ANXA9	Annexin A9	0
13589_10_3	APBB3	APBB3	Amyloid beta A4 precursor protein-binding family B member 3	0
13590_1_3	REXO2	ORN	Oligoribonuclease, mitochondrial	0
13591_31_3	PRIM1	PRI1	DNA primase small subunit	0
13594_158_3	GGA1	GGA1	ADP-ribosylation factor-binding protein GGA1	0
13599_15_3	RABEPK	RABEK	Rab9 effector protein with kelch motifs	0
13602_6_3	NHP2L1	NH2L1	NHP2-like protein 1	0
13605_16_3	ANXA10	ANX10	Annexin A10	0
13613_23_3	AK5	Adenylate kinase isoenzyme 5	Adenylate kinase isoenzyme 5	0
13620_10_3	ASNA1	ASNA	ATPase ASNA1	0
13621_31_3	AP2A2	AP2A2	AP-2 complex subunit alpha-2	0
13623_4_3	MLL2	MLL2	Histone-lysine N-methyltransferase 2D	0
13625_19_3	SSB	LA	Lupus La protein	0
13629_25_3	ATG4B	ATG4B	Cysteine protease ATG4B	0
13631_1_3	RBBP5	RB binding protein 5	Retinoblastoma-binding protein 5	0
13632_10_3	ZYX	Zyxin	Zyxin	0
13634_209_3	PIR	PIR	Pirin	0
13636_20_3	NAP1L1	NP1L1	Nucleosome assembly protein 1-like 1	0
13639_101_3	USO1	USO1	General vesicular transport factor p115	0
13642_90_3	IFIT3	CIG49	Interferon-induced protein with tetratricopeptide repeats 3	0
13644_30_3	HGS	HGS	Hepatocyte growth factor-regulated tyrosine kinase substrate	0
13645_14_3	DHX38	PRP16	Pre-mRNA-splicing factor ATP-dependent RNA helicase PRP16	0
13651_54_3	ZFP91	ZFP91	E3 ubiquitin-protein ligase ZFP91	0
13653_335_3	MACROD1	MACD1	O-acetyl-ADP-ribose deacetylase MACROD1	0
13654_1_3	ROCK2	ROCK2	Rho-associated protein kinase 2	0
13655_34_3	NCL	Nucleolin	Nucleolin	0
13657_2_3	PNKP	PNKP	Bifunctional polynucleotide phosphatase/kinase	0
13660_76_3	ANGPT2	Angiopoietin-2	Angiopoietin-2	0
13661_193_3	CST5	CYTD	Cystatin-D	0
13663_2_3	IL4	IL-4	Interleukin-4	0
13666_222_3	CA10	Carbonic Anhydrase X	Carbonic anhydrase-related protein 10	0
13668_44_3	TYRO3	Dtk	Tyrosine-protein kinase receptor TYRO3	0
13669_6_3	FGFR3	FGFR-3	Fibroblast growth factor receptor 3	0
13671_40_3	ELANE	Elastase	Neutrophil elastase	0
13673_21_3	CCT7	TCPH	T-complex protein 1 subunit eta	0
13678_169_3	CFD	Factor D	Complement factor D	0
13680_3_3	NAB2	NAB2	NGFI-A-binding protein 2	0
13682_47_3	CSF1R	M-CSF R	Macrophage colony-stimulating factor 1 receptor	0
13683_18_3	CLCNKB	CLCKB	Chloride channel protein ClC-Kb	0
13687_5_3	CCL1	I-309	C-C motif chemokine 1	0
13688_2_3	CAPSL	CAPSL	Calcyphosin-like protein	0
13691_10_3	SLC5A8	SC5A8	Sodium-coupled monocarboxylate transporter 1	0
13692_154_3	WISP1	WISP-1	WNT1-inducible-signaling pathway protein 1	0
13694_24_3	CRLF2	TSLP R	Cytokine receptor-like factor 2	0
13697_51_3	GPD1	GPDA	Glycerol-3-phosphate dehydrogenase [NAD(+)], cytoplasmic	0
13699_6_3	KLK3	PSA	Prostate-specific antigen	0
13707_27_3	SPARCL1	SPARCL1	SPARC-like protein 1	0
13711_10_3	CLTC	CLH1	Clathrin heavy chain 1	0
13713_164_3	SEC22A	SC22A	Vesicle-trafficking protein SEC22a	0
13717_15_3	FCN2	FCN2	Ficolin-2	0
13718_1_3	IL17A	IL-17	Interleukin-17A	0
13720_95_3	PRTN3	Proteinase-3	Myeloblastin	0
13722_105_3	C9	C9	Complement component C9	0
13726_4_3	CD80	B7	T-lymphocyte activation antigen CD80	0
13727_44_3	SPOP	SPOP	Speckle-type POZ protein	0
13728_19_3	ERP29	ERP29	Endoplasmic reticulum resident protein 29	0
13730_18_3	CTSC	CATC	Dipeptidyl peptidase 1	0
13734_22_3	IFNL1	IFN-lambda 1	Interferon lambda-1	0
13735_1_3	RAP1GAP	RPGP1	Rap1 GTPase-activating protein 1	0
13747_9_3	CA6	Carbonic anhydrase 6	Carbonic anhydrase 6	0
13748_4_3	CCL8	MCP-2	C-C motif chemokine 8	0
13924_13_3	MYZAP	MYZAP	Myocardial zonula adherens protein	0
13926_1_3	RMI1	RMI1	RecQ-mediated genome instability protein 1	0
13929_27_3	CROT	OCTC	Peroxisomal carnitine O-octanoyltransferase	0
13930_3_3	APOBEC3G	ABC3G	DNA dC->dU-editing enzyme APOBEC-3G	0
13933_276_3	NAB1	NAB1	NGFI-A-binding protein 1	0
13934_3_3	MCF2L	MCF2L	Guanine nucleotide exchange factor DBS	0
13936_24_3	PGK2	PGK2	Phosphoglycerate kinase 2	0
13940_19_3	IFI16	IP16	Gamma-interferon-inducible protein 16	0
13941_82_3	FARS2	SYFM	Phenylalanine--tRNA ligase, mitochondrial	0
13944_3_3	SULT1A3	SULT 1A3	Sulfotransferase 1A3	0
13954_9_3	GNPNAT1	GNA1	Glucosamine 6-phosphate N-acetyltransferase	0
13955_33_3	DAPK1	DAPK1	Death-associated protein kinase 1	0
13958_5_3	RBM46	RBM46	Probable RNA-binding protein 46	0
13959_7_3	LAP3	LAP	Cytosol aminopeptidase	0
13960_15_3	AGAP3	AGAP3	Arf-GAP with GTPase, ANK repeat and PH domain-containing protein 3	0
13966_30_3	MYOM3	MYOM3	Myomesin-3	0
13967_14_3	TXNRD1	Thioredoxin reductase 1	Thioredoxin reductase 1, cytoplasmic	0
13969_24_3	KPNA6	IMA7	Importin subunit alpha-7	0
13972_4_3	HSD17B14	DHB14	17-beta-hydroxysteroid dehydrogenase 14	0
13973_62_3	TTL	TTL	Tubulin--tyrosine ligase	0
13975_56_3	PPFIA1	LIPA1	Liprin-alpha-1	0
13976_9_3	ARHGEF1	ARHG1	Rho guanine nucleotide exchange factor 1	0
13977_28_3	BARD1	BARD1	BRCA1-associated RING domain protein 1	0
13978_122_3	TBX3	Tbx3	T-box transcription factor TBX3	0
13979_3_3	SLC26A7	S26A7	Anion exchange transporter	0
13983_27_3	CRYZ	QOR	Quinone oxidoreductase	0
13984_23_3	DDX25	DDX25	ATP-dependent RNA helicase DDX25	0
13986_6_3	LANCL1	LANC1	LanC-like protein 1	0
13988_67_3	NMRAL1	NMRL1	NmrA-like family domain-containing protein 1	0
13991_47_3	EIF4G3	IF4G3	Eukaryotic translation initiation factor 4 gamma 3	0
13992_12_3	NSF	NSF	Vesicle-fusing ATPase	0
13993_20_3	EPB41L1	E41L1	Band 4.1-like protein 1	0
13996_16_3	PPCDC	COAC	Phosphopantothenoylcysteine decarboxylase	0
13998_26_3	ADSSL1	PURA1	Adenylosuccinate synthetase isozyme 1	0
14002_18_3	DOCK9	DOCK9	Dedicator of cytokinesis protein 9	0
14006_36_3	GNMT	GNMT	Glycine N-methyltransferase	0
14007_22_3	PAPSS1	PAPS1	Bifunctional 3'-phosphoadenosine 5'-phosphosulfate synthase 1	0
14009_65_3	TNFAIP3	TNFAIP3	Tumor necrosis factor alpha-induced protein 3	0
14011_17_3	S100A11	S100A11	Protein S100-A11	0
14012_17_3	DHX58	LGP2	Probable ATP-dependent RNA helicase DHX58	0
14013_11_3	TANK	TANK	TRAF family member-associated NF-kappa-B activator	0
14019_73_3	EVPL	EVPL	Envoplakin	0
14028_22_3	PIK3C2A	P3C2A	Phosphatidylinositol 4-phosphate 3-kinase C2 domain-containing subunit alpha	0
14030_21_3	TNFSF4	OX40 Ligand	Tumor necrosis factor ligand superfamily member 4	0
14032_2_3	VEGFA	VEGF121	Vascular endothelial growth factor A, isoform 121	0
14036_116_3	MPDZ	MPDZ	Multiple PDZ domain protein	0
14038_130_3	CST7	CYTF	Cystatin-F	0
14042_11_3	SFRP1	SARP-2	Secreted frizzled-related protein 1	0
14043_12_3	EEA1	EEA1	Early endosome antigen 1	0
14045_12_3	NCOA2	NCOA2	Nuclear receptor coactivator 2	0
14049_17_3	IL7	IL-7	Interleukin-7	0
14064_21_3	PGLYRP1	PGRP-S	Peptidoglycan recognition protein 1	0
14065_11_3	CD5	CD5	T-cell surface glycoprotein CD5	0
14066_49_3	MAGI2	MAGI2	Membrane-associated guanylate kinase, WW and PDZ domain-containing protein 2	0
14067_6_3	PKP2	PKP2	Plakophilin-2	0
14068_29_3	CCL25	TECK	C-C motif chemokine 25	0
14069_61_3	CA4	Carbonic Anhydrase IV	Carbonic anhydrase 4	0
14076_74_3	CST4	Cystatin-S	Cystatin-S	0
14077_6_3	FCN3	Ficolin-3	Ficolin-3	0
14081_5_3	ULBP1	ULBP-1	NKG2D ligand 1	0
14088_38_3	IGFBP6	IGFBP-6	Insulin-like growth factor-binding protein 6	0
14089_41_3	EPHA5	EphA5	Ephrin type-A receptor 5	0
14090_23_3	DEF6	DEFI6	Differentially expressed in FDCP 6 homolog	0
14091_42_3	CBR3	Carbonyl reductase 3	Carbonyl reductase [NADPH] 3	0
14098_28_3	CARS	SYCC	Cysteine--tRNA ligase, cytoplasmic	0
14101_2_3	CNTFR	CNTFR alpha	Ciliary neurotrophic factor receptor subunit alpha	0
14102_6_3	GNLY	Granulysin	Granulysin	0
14103_12_3	TPSG1	TPSG1	Tryptase gamma	0
14104_1_3	TRIL	TRIL	TLR4 interactor with leucine rich repeats	0
14109_15_3	CCL15	MIP-5	C-C motif chemokine 15	0
14112_40_3	RELT	RELT	Tumor necrosis factor receptor superfamily member 19L	0
14115_34_3	ADM	Adrenomedullin	Adrenomedullin	0
14122_132_3	ZNRF3	ZNRF3	E3 ubiquitin-protein ligase ZNRF3	0
14123_34_3	C10orf54	GI24	Platelet receptor Gi24	0
14124_6_3	EFNA2	Ephrin-A2	Ephrin-A2	0
14127_240_3	IFNB1	IFN-b	Interferon beta	0
14129_1_3	IFNA7	IFNA7	Interferon alpha-7	0
14131_37_3	EFNB2	EFNB2	Ephrin-B2	0
14136_234_3	CD93	C1QR1	Complement component C1q receptor	0
14139_16_3	NRG4	NRG4	Neuregulin-4	0
14144_3_3	HIST3H2A	H2A3	Histone H2A type 3	0
14146_92_3	HIST1H3A	H31	Histone H3.1	0
14153_8_3	EFNA3	Ephrin-A3	Ephrin-A3	0
14169_66_3	TXNL4B	TXN4B	Thioredoxin-like protein 4B	0
14175_78_3	SCP2D1	SCP2D	SCP2 sterol-binding domain-containing protein 1	0
14178_18_3	CDKN3	CDKN3	Cyclin-dependent kinase inhibitor 3	0
14186_13_3	RFFL	RFFL	E3 ubiquitin-protein ligase rififylin	0
14203_3_3	ANXA7	ANXA7	Annexin A7	0
14204_55_3	FOXJ2	FOXJ2	Forkhead box protein J2	0
14205_6_3	HEXIM2	HEXI2	Protein HEXIM2	0
14208_3_3	RBP7	RET7	Retinoid-binding protein 7	0
14249_68_3	MID2	TRIM1	Probable E3 ubiquitin-protein ligase MID2	0
14250_115_3	BLMH	BLMH	Bleomycin hydrolase	0
14254_27_3	PTPN4	PTN4	Tyrosine-protein phosphatase non-receptor type 4	0
14260_112_3	NET1	ARHG8	Neuroepithelial cell-transforming gene 1 protein	0
14268_4_3	SRXN1	SRXN1	Sulfiredoxin-1	0
14272_43_3	FBXL4	FBXL4	F-box/LRR-repeat protein 4	0
14273_19_3	PREP	PPCE	Prolyl endopeptidase	0
14283_12_3	RAB14	RAB14	Ras-related protein Rab-14	0
14291_53_3	AGAP2	AGAP2	Arf-GAP with GTPase, ANK repeat and PH domain-containing protein 2	0
14294_61_3	MBD1	MBD1	Methyl-CpG-binding domain protein 1	0
14309_8_3	HNRNPH1	HNRH1	Heterogeneous nuclear ribonucleoprotein H	0
14314_6_3	PPIL2	PPIL2	Peptidyl-prolyl cis-trans isomerase-like 2	0
14318_1_3	VPS29	VPS29	Vacuolar protein sorting-associated protein 29	0
14329_4_3	DIDO1	DIDO1	Death-inducer obliterator 1	0
14331_262_3	DYNLT1	DYLT1	Dynein light chain Tctex-type 1	0
14332_3_3	RALA	RALA	Ras-related protein Ral-A	0
14334_3_3	RCVRN	RECO	Recoverin	0
14341_8_3	FAM69C	FA69C	Protein FAM69C	0
14495_161_3	GDF11	GDF-11	Growth/differentiation factor 11	0
14582_57_3	GDF11	GDF-11	Growth/differentiation factor 11	0
[truncated: 1,717 more rows]
[truncated: 137 more columns]
