# Supplementary material for: Longitudinal proteomic profiling of cerebrospinal fluid in untreated multiple sclerosis defines evolving disease biology
Source: Nat Commun. 2025 Dec 3;16:11012. doi: 10.1038/s41467-025-65154-8 (PMC12695886; doi:10.1038/s41467-025-65154-8)
Supplement: Supplementary file 12 — Supplementary Data 10 [file 41467_2025_65154_MOESM12_ESM.xlsx]

## Sheet: Supplementary data 10
Composition of Ingenuity Pathway Analysis Pathways/Multiple Sclerosis vs Healthy controls activation scores with protein directionality
Activation score	type	method	somaid	gene	coefficient
Activation of Matrix Metalloproteinases	progression	IPA	2579_17_5	MMP9	-0.656114
Activation of Matrix Metalloproteinases	progression	IPA	2789_26_2	MMP7	0.22124
Activation of Matrix Metalloproteinases	progression	IPA	9172_69_3	MMP8	0.378551
Activation of Matrix Metalloproteinases	progression	IPA	3423_59_2	CMA1	-0.376464
Activation of Matrix Metalloproteinases	progression	IPA	8479_4_3	MMP10	0.205154
Activation of Matrix Metalloproteinases	progression	IPA	3403_1_2	TPSB2	0.167594
Activation of Matrix Metalloproteinases	progression	IPA	2788_55_1	MMP3	-0.171357
Activation of Matrix Metalloproteinases	progression	IPA	3743_1_3	MMP10	-0.197153
Activation of Matrix Metalloproteinases	progression	IPA	2201_17_6	COL18A1	0.164318
Activation of Matrix Metalloproteinases	progression	IPA	2838_53_1	MMP17	-0.123291
Activation of Matrix Metalloproteinases	progression	IPA	3364_76_2	CTSV	-0.113264
Activin Inhibin Signaling Pathway	progression	IPA	2789_26_2	MMP7	0.22124
Activin Inhibin Signaling Pathway	progression	IPA	2630_12_2	IL1RAP	0.170622
Activin Inhibin Signaling Pathway	progression	IPA	2994_71_2	IL1RL2	0.133075
Activin Inhibin Signaling Pathway	progression	IPA	3761_4_2	PTGS2	-0.362345
Activin Inhibin Signaling Pathway	progression	IPA	12398_15_3	PAX4	-0.158112
Activin Inhibin Signaling Pathway	progression	IPA	14108_15_3	TGFB1	0.195558
Activin Inhibin Signaling Pathway	progression	IPA	3438_10_2	FSTL3	0.15476
Activin Inhibin Signaling Pathway	progression	IPA	2748_3_2	INHBA	0.188933
Activin Inhibin Signaling Pathway	progression	IPA	14133_93_3	IL1R2	0.119402
Activin Inhibin Signaling Pathway	progression	IPA	3152_57_1	TNFRSF1B	0.320101
Activin Inhibin Signaling Pathway	progression	IPA	2991_9_2	IL1R1	0.281925
Activin Inhibin Signaling Pathway	progression	IPA	8368_102_3	TNFRSF1B	0.325953
Activin Inhibin Signaling Pathway	progression	IPA	2333_72_1	TGFB1	-0.244496
Activin Inhibin Signaling Pathway	progression	IPA	2654_19_1	TNFRSF1A	0.289867
Activin Inhibin Signaling Pathway	progression	IPA	2732_58_3	NANOG	-0.245161
Activin Inhibin Signaling Pathway	progression	IPA	4673_13_2	IL6	-0.151837
Activin Inhibin Signaling Pathway	progression	IPA	13738_8_3	INHBA	0.131546
Activin Inhibin Signaling Pathway	progression	IPA	5006_71_1	MAPK13	-0.291556
Activin Inhibin Signaling Pathway	progression	IPA	9412_52_3	ACVR2B	-0.179658
Activin Inhibin Signaling Pathway	progression	IPA	14048_7_3	IL1RAP	0.158092
Activin Inhibin Signaling Pathway	progression	IPA	14150_7_3	IL36A	0.157246
Activin Inhibin Signaling Pathway	progression	IPA	4383_97_1	INHBA	0.154537
Activin Inhibin Signaling Pathway	progression	IPA	9802_27_3	PNPLA2	0.128227
Activin Inhibin Signaling Pathway	progression	IPA	5666_64_3	IL1R2	0.183222
Activin Inhibin Signaling Pathway	progression	IPA	8304_50_3	TNFRSF11B	0.322781
Activin Inhibin Signaling Pathway	progression	IPA	13484_69_3	COL1A1	-0.229922
Activin Inhibin Signaling Pathway	progression	IPA	9842_2_3	CTNNB1	0.267034
Activin Inhibin Signaling Pathway	progression	IPA	4132_27_2	FST	-0.215322
Activin Inhibin Signaling Pathway	progression	IPA	8467_9_3	INHBB	0.167616
Activin Inhibin Signaling Pathway	progression	IPA	4245_80_2	MDM2	-0.188053
Activin Inhibin Signaling Pathway	progression	IPA	5242_37_3	MAP2K4	0.19797
Acute Phase Response Signaling	progression	IPA	4479_14_2	SERPING1	0.245409
Acute Phase Response Signaling	progression	IPA	2630_12_2	IL1RAP	0.170622
Acute Phase Response Signaling	progression	IPA	9885_41_3	RAP2A	0.243338
Acute Phase Response Signaling	progression	IPA	4153_11_2	SERPINA3	0.365356
Acute Phase Response Signaling	progression	IPA	13499_30_3	F8	-0.190778
Acute Phase Response Signaling	progression	IPA	11440_58_3	SOCS3	0.121468
Acute Phase Response Signaling	progression	IPA	4336_2_1	SAA1	0.15096
Acute Phase Response Signaling	progression	IPA	7127_3_3	APOA2	-0.165546
Acute Phase Response Signaling	progression	IPA	5934_1_3	FTL	0.207531
Acute Phase Response Signaling	progression	IPA	10001_7_3	RAF1	0.11196
Acute Phase Response Signaling	progression	IPA	4460_8_2	PDPK1	-0.172322
Acute Phase Response Signaling	progression	IPA	9326_33_3	ITIH2	0.140799
Acute Phase Response Signaling	progression	IPA	3152_57_1	TNFRSF1B	0.320101
Acute Phase Response Signaling	progression	IPA	2991_9_2	IL1R1	0.281925
Acute Phase Response Signaling	progression	IPA	8368_102_3	TNFRSF1B	0.325953
Acute Phase Response Signaling	progression	IPA	13716_259_3	F2	0.239296
Acute Phase Response Signaling	progression	IPA	2654_19_1	TNFRSF1A	0.289867
Acute Phase Response Signaling	progression	IPA	2381_52_4	C5	0.113544
Acute Phase Response Signaling	progression	IPA	13710_6_3	SERPING1	0.241269
Acute Phase Response Signaling	progression	IPA	4673_13_2	IL6	-0.151837
Acute Phase Response Signaling	progression	IPA	5006_71_1	MAPK13	-0.291556
Acute Phase Response Signaling	progression	IPA	10006_25_3	ELK1	0.259266
Acute Phase Response Signaling	progression	IPA	14048_7_3	IL1RAP	0.158092
Acute Phase Response Signaling	progression	IPA	14150_7_3	IL36A	0.157246
Acute Phase Response Signaling	progression	IPA	2857_70_2	NR3C1	-0.25638
Acute Phase Response Signaling	progression	IPA	8304_50_3	TNFRSF11B	0.322781
Acute Phase Response Signaling	progression	IPA	2796_62_2	FGA	0.175617
Acute Phase Response Signaling	progression	IPA	7145_1_3	ITIH3	-0.23198
Acute Phase Response Signaling	progression	IPA	5242_37_3	MAP2K4	0.19797
Acute Phase Response Signaling	progression	IPA	2768_56_2	HPX	-0.0901089
Acute Phase Response Signaling	progression	IPA	5482_61_3	RBP4	-0.226581
Adrenergic Receptor Signaling Pathway (Enhanced)	progression	IPA	13733_5_3	IL12B	-0.649271
Adrenergic Receptor Signaling Pathway (Enhanced)	progression	IPA	3506_49_1	LTA	-0.406528
Adrenergic Receptor Signaling Pathway (Enhanced)	progression	IPA	2607_54_2	CLCF1	-0.207652
Adrenergic Receptor Signaling Pathway (Enhanced)	progression	IPA	14026_24_3	IL17F	-0.197858
Adrenergic Receptor Signaling Pathway (Enhanced)	progression	IPA	2645_54_1	PRKCZ	-0.245976
Adrenergic Receptor Signaling Pathway (Enhanced)	progression	IPA	3505_6_2	LTB	-0.360848
Adrenergic Receptor Signaling Pathway (Enhanced)	progression	IPA	5355_69_3	TNFSF14	-0.240442
Adrenergic Receptor Signaling Pathway (Enhanced)	progression	IPA	14108_15_3	TGFB1	0.195558
Adrenergic Receptor Signaling Pathway (Enhanced)	progression	IPA	3421_54_2	TNFSF8	0.234516
Adrenergic Receptor Signaling Pathway (Enhanced)	progression	IPA	2455_17_4	IL12A	-0.356958
Adrenergic Receptor Signaling Pathway (Enhanced)	progression	IPA	5939_42_3	TNFSF12	0.118655
Adrenergic Receptor Signaling Pathway (Enhanced)	progression	IPA	14047_78_3	BDNF	-0.195069
Adrenergic Receptor Signaling Pathway (Enhanced)	progression	IPA	2333_72_1	TGFB1	-0.244496
Adrenergic Receptor Signaling Pathway (Enhanced)	progression	IPA	2421_7_3	BDNF	-0.262507
Adrenergic Receptor Signaling Pathway (Enhanced)	progression	IPA	2968_61_1	TNFSF15	0.202729
Adrenergic Receptor Signaling Pathway (Enhanced)	progression	IPA	2575_5_5	LEP	-0.173492
Adrenergic Receptor Signaling Pathway (Enhanced)	progression	IPA	4673_13_2	IL6	-0.151837
Adrenergic Receptor Signaling Pathway (Enhanced)	progression	IPA	14150_7_3	IL36A	0.157246
Adrenergic Receptor Signaling Pathway (Enhanced)	progression	IPA	2989_17_2	IFNG	-0.202887
Adrenergic Receptor Signaling Pathway (Enhanced)	progression	IPA	7832_181_3	PDIA3	0.109419
Adrenergic Receptor Signaling Pathway (Enhanced)	progression	IPA	3447_64_2	CXCL8	0.183334
Adrenergic Receptor Signaling Pathway (Enhanced)	progression	IPA	2906_55_3	IL4	-0.152841
Adrenergic Receptor Signaling Pathway (Enhanced)	progression	IPA	3817_18_1	PRKCQ	-0.137942
Adrenergic Receptor Signaling Pathway (Enhanced)	progression	IPA	2826_53_2	EDA	0.20754
Adrenergic Receptor Signaling Pathway (Enhanced)	progression	IPA	4697_59_2	CSF2	0.253681
Adrenergic Receptor Signaling Pathway (Enhanced)	progression	IPA	9255_5_3	IL17C	0.176516
Agranulocyte Adhesion and Diapedesis	progression	IPA	2579_17_5	MMP9	-0.656114
Agranulocyte Adhesion and Diapedesis	progression	IPA	2789_26_2	MMP7	0.22124
Agranulocyte Adhesion and Diapedesis	progression	IPA	3487_32_2	CXCL13	-0.582792
Agranulocyte Adhesion and Diapedesis	progression	IPA	11266_8_3	SELPLG	0.208323
Agranulocyte Adhesion and Diapedesis	progression	IPA	13701_2_3	CXCL13	-0.520221
Agranulocyte Adhesion and Diapedesis	progression	IPA	9172_69_3	MMP8	0.378551
Agranulocyte Adhesion and Diapedesis	progression	IPA	3508_78_3	CCL22	-0.375312
Agranulocyte Adhesion and Diapedesis	progression	IPA	2900_53_3	CCL14	0.175962
Agranulocyte Adhesion and Diapedesis	progression	IPA	8479_4_3	MMP10	0.205154
Agranulocyte Adhesion and Diapedesis	progression	IPA	4913_78_1	CCL16	0.168926
Agranulocyte Adhesion and Diapedesis	progression	IPA	10616_67_3	PODXL2	-0.199564
Agranulocyte Adhesion and Diapedesis	progression	IPA	2705_5_2	CCL25	-0.358097
Agranulocyte Adhesion and Diapedesis	progression	IPA	2516_57_3	CCL21	-0.123809
Agranulocyte Adhesion and Diapedesis	progression	IPA	2991_9_2	IL1R1	0.281925
Agranulocyte Adhesion and Diapedesis	progression	IPA	3038_9_2	CXCL11	-0.1573
Agranulocyte Adhesion and Diapedesis	progression	IPA	2788_55_1	MMP3	-0.171357
Agranulocyte Adhesion and Diapedesis	progression	IPA	2654_19_1	TNFRSF1A	0.289867
Agranulocyte Adhesion and Diapedesis	progression	IPA	6425_87_3	MMP19	0.162076
Agranulocyte Adhesion and Diapedesis	progression	IPA	2436_49_4	CXCL16	0.323891
Agranulocyte Adhesion and Diapedesis	progression	IPA	2381_52_4	C5	0.113544
Agranulocyte Adhesion and Diapedesis	progression	IPA	3743_1_3	MMP10	-0.197153
Agranulocyte Adhesion and Diapedesis	progression	IPA	2523_31_3	CCL5	-0.262077
Agranulocyte Adhesion and Diapedesis	progression	IPA	2578_67_2	CCL2	0.146118
Agranulocyte Adhesion and Diapedesis	progression	IPA	14150_7_3	IL36A	0.157246
Agranulocyte Adhesion and Diapedesis	progression	IPA	2838_53_1	MMP17	-0.123291
Agranulocyte Adhesion and Diapedesis	progression	IPA	14227_21_3	MYL6B	0.210056
Agranulocyte Adhesion and Diapedesis	progression	IPA	3447_64_2	CXCL8	0.183334
Agranulocyte Adhesion and Diapedesis	progression	IPA	12750_9_3	ITGB2	0.138499
Agranulocyte Adhesion and Diapedesis	progression	IPA	2192_63_10	CCL27	-0.204647
Agranulocyte Adhesion and Diapedesis	progression	IPA	2986_49_2	CXCL3	-0.160796
Agranulocyte Adhesion and Diapedesis	progression	IPA	4143_74_2	XCL1	-0.166202
Agranulocyte Adhesion and Diapedesis	progression	IPA	14078_69_3	XCL1	0.166398
Agranulocyte Adhesion and Diapedesis	progression	IPA	3044_3_2	CCL18	-0.114483
Agranulocyte Adhesion and Diapedesis	progression	IPA	2913_1_2	CCL23	-0.10035
Airway Inflammation in Asthma	progression	IPA	10365_132_3	IL23A	-0.638581
Airway Inflammation in Asthma	progression	IPA	2579_17_5	MMP9	-0.656114
Airway Inflammation in Asthma	progression	IPA	13733_5_3	IL12B	-0.649271
Airway Inflammation in Asthma	progression	IPA	5834_18_3	IL9	0.124293
Airway Inflammation in Asthma	progression	IPA	14026_24_3	IL17F	-0.197858
Airway Inflammation in Asthma	progression	IPA	9305_89_3	IFNGR2	0.136179
Airway Inflammation in Asthma	progression	IPA	5825_49_3	IFNGR1	0.111684
Airway Inflammation in Asthma	progression	IPA	14108_15_3	TGFB1	0.195558
Airway Inflammation in Asthma	progression	IPA	2455_17_4	IL12A	-0.356958
Airway Inflammation in Asthma	progression	IPA	2333_72_1	TGFB1	-0.244496
Airway Inflammation in Asthma	progression	IPA	2578_67_2	CCL2	0.146118
Airway Inflammation in Asthma	progression	IPA	2989_17_2	IFNG	-0.202887
Airway Inflammation in Asthma	progression	IPA	3447_64_2	CXCL8	0.183334
Airway Inflammation in Asthma	progression	IPA	2906_55_3	IL4	-0.152841
Airway Inflammation in Asthma	progression	IPA	4697_59_2	CSF2	0.253681
Airway Pathology in Chronic Obstructive Pulmonary Disease	progression	IPA	10365_132_3	IL23A	-0.638581
Airway Pathology in Chronic Obstructive Pulmonary Disease	progression	IPA	2579_17_5	MMP9	-0.656114
Airway Pathology in Chronic Obstructive Pulmonary Disease	progression	IPA	13733_5_3	IL12B	-0.649271
Airway Pathology in Chronic Obstructive Pulmonary Disease	progression	IPA	4394_71_2	FGF8	-0.145012
Airway Pathology in Chronic Obstructive Pulmonary Disease	progression	IPA	3506_49_1	LTA	-0.406528
Airway Pathology in Chronic Obstructive Pulmonary Disease	progression	IPA	2607_54_2	CLCF1	-0.207652
Airway Pathology in Chronic Obstructive Pulmonary Disease	progression	IPA	14026_24_3	IL17F	-0.197858
Airway Pathology in Chronic Obstructive Pulmonary Disease	progression	IPA	9172_69_3	MMP8	0.378551
Airway Pathology in Chronic Obstructive Pulmonary Disease	progression	IPA	4123_60_2	FGF4	-0.194753
Airway Pathology in Chronic Obstructive Pulmonary Disease	progression	IPA	2762_30_2	FGF19	-0.151374
Airway Pathology in Chronic Obstructive Pulmonary Disease	progression	IPA	3505_6_2	LTB	-0.360848
Airway Pathology in Chronic Obstructive Pulmonary Disease	progression	IPA	2763_66_2	FGF20	-0.222938
Airway Pathology in Chronic Obstructive Pulmonary Disease	progression	IPA	5355_69_3	TNFSF14	-0.240442
Airway Pathology in Chronic Obstructive Pulmonary Disease	progression	IPA	13724_27_3	FGF19	-0.141649
Airway Pathology in Chronic Obstructive Pulmonary Disease	progression	IPA	14108_15_3	TGFB1	0.195558
Airway Pathology in Chronic Obstructive Pulmonary Disease	progression	IPA	3421_54_2	TNFSF8	0.234516
Airway Pathology in Chronic Obstructive Pulmonary Disease	progression	IPA	2455_17_4	IL12A	-0.356958
Airway Pathology in Chronic Obstructive Pulmonary Disease	progression	IPA	5939_42_3	TNFSF12	0.118655
Airway Pathology in Chronic Obstructive Pulmonary Disease	progression	IPA	10445_20_3	APOM	0.123918
Airway Pathology in Chronic Obstructive Pulmonary Disease	progression	IPA	14708_59_3	C8G	-0.19661
Airway Pathology in Chronic Obstructive Pulmonary Disease	progression	IPA	8262_20_3	APOD	0.181432
Airway Pathology in Chronic Obstructive Pulmonary Disease	progression	IPA	4392_54_2	FGF12	-0.170433
Airway Pathology in Chronic Obstructive Pulmonary Disease	progression	IPA	2333_72_1	TGFB1	-0.244496
Airway Pathology in Chronic Obstructive Pulmonary Disease	progression	IPA	14125_5_3	APOM	0.294852
Airway Pathology in Chronic Obstructive Pulmonary Disease	progression	IPA	2968_61_1	TNFSF15	0.202729
Airway Pathology in Chronic Obstructive Pulmonary Disease	progression	IPA	2443_10_4	FGF8	-0.260917
Airway Pathology in Chronic Obstructive Pulmonary Disease	progression	IPA	2575_5_5	LEP	-0.173492
Airway Pathology in Chronic Obstructive Pulmonary Disease	progression	IPA	4673_13_2	IL6	-0.151837
Airway Pathology in Chronic Obstructive Pulmonary Disease	progression	IPA	2578_67_2	CCL2	0.146118
Airway Pathology in Chronic Obstructive Pulmonary Disease	progression	IPA	14150_7_3	IL36A	0.157246
Airway Pathology in Chronic Obstructive Pulmonary Disease	progression	IPA	13725_3_3	FGF16	-0.217233
Airway Pathology in Chronic Obstructive Pulmonary Disease	progression	IPA	2989_17_2	IFNG	-0.202887
Airway Pathology in Chronic Obstructive Pulmonary Disease	progression	IPA	3447_64_2	CXCL8	0.183334
Airway Pathology in Chronic Obstructive Pulmonary Disease	progression	IPA	2906_55_3	IL4	-0.152841
Airway Pathology in Chronic Obstructive Pulmonary Disease	progression	IPA	2986_49_2	CXCL3	-0.160796
Airway Pathology in Chronic Obstructive Pulmonary Disease	progression	IPA	2826_53_2	EDA	0.20754
Airway Pathology in Chronic Obstructive Pulmonary Disease	progression	IPA	4697_59_2	CSF2	0.253681
Airway Pathology in Chronic Obstructive Pulmonary Disease	progression	IPA	9255_5_3	IL17C	0.176516
Airway Pathology in Chronic Obstructive Pulmonary Disease	progression	IPA	5482_61_3	RBP4	-0.226581
Atherosclerosis Signaling	progression	IPA	2579_17_5	MMP9	-0.656114
Atherosclerosis Signaling	progression	IPA	12422_143_3	ALOX15B	0.384601
Atherosclerosis Signaling	progression	IPA	11266_8_3	SELPLG	0.208323
Atherosclerosis Signaling	progression	IPA	3423_59_2	CMA1	-0.376464
Atherosclerosis Signaling	progression	IPA	7127_3_3	APOA2	-0.165546
Atherosclerosis Signaling	progression	IPA	10916_44_3	PLA2R1	0.119741
Atherosclerosis Signaling	progression	IPA	4931_59_1	F3	0.164874
Atherosclerosis Signaling	progression	IPA	5355_69_3	TNFSF14	-0.240442
Atherosclerosis Signaling	progression	IPA	14108_15_3	TGFB1	0.195558
Atherosclerosis Signaling	progression	IPA	3403_1_2	TPSB2	0.167594
Atherosclerosis Signaling	progression	IPA	13670_81_3	PLA2G2E	0.162341
Atherosclerosis Signaling	progression	IPA	5939_42_3	TNFSF12	0.118655
Atherosclerosis Signaling	progression	IPA	10445_20_3	APOM	0.123918
Atherosclerosis Signaling	progression	IPA	8850_5_3	PLA2G2C	-0.230946
Atherosclerosis Signaling	progression	IPA	8262_20_3	APOD	0.181432
Atherosclerosis Signaling	progression	IPA	6431_68_3	PCYOX1	-0.166245
Atherosclerosis Signaling	progression	IPA	2333_72_1	TGFB1	-0.244496
Atherosclerosis Signaling	progression	IPA	14125_5_3	APOM	0.294852
Atherosclerosis Signaling	progression	IPA	2788_55_1	MMP3	-0.171357
Atherosclerosis Signaling	progression	IPA	2418_55_9	APOE	-0.181867
Atherosclerosis Signaling	progression	IPA	4673_13_2	IL6	-0.151837
Atherosclerosis Signaling	progression	IPA	10472_53_3	TNFRSF14	0.140588
Atherosclerosis Signaling	progression	IPA	2201_17_6	COL18A1	0.164318
Atherosclerosis Signaling	progression	IPA	2578_67_2	CCL2	0.146118
Atherosclerosis Signaling	progression	IPA	14150_7_3	IL36A	0.157246
Atherosclerosis Signaling	progression	IPA	9802_27_3	PNPLA2	0.128227
Atherosclerosis Signaling	progression	IPA	3738_54_1	CSF1	0.171778
Atherosclerosis Signaling	progression	IPA	13484_69_3	COL1A1	-0.229922
Atherosclerosis Signaling	progression	IPA	2989_17_2	IFNG	-0.202887
Atherosclerosis Signaling	progression	IPA	10741_22_3	CSF1	0.13521
Atherosclerosis Signaling	progression	IPA	3447_64_2	CXCL8	0.183334
Atherosclerosis Signaling	progression	IPA	12750_9_3	ITGB2	0.138499
Atherosclerosis Signaling	progression	IPA	11510_51_3	APOL1	-0.168056
Atherosclerosis Signaling	progression	IPA	9506_10_3	APOL1	0.121354
Atherosclerosis Signaling	progression	IPA	5482_61_3	RBP4	-0.226581
Autism Signaling Pathway	progression	IPA	13733_5_3	IL12B	-0.649271
Autism Signaling Pathway	progression	IPA	3506_49_1	LTA	-0.406528
Autism Signaling Pathway	progression	IPA	2607_54_2	CLCF1	-0.207652
Autism Signaling Pathway	progression	IPA	9885_41_3	RAP2A	0.243338
Autism Signaling Pathway	progression	IPA	14026_24_3	IL17F	-0.197858
Autism Signaling Pathway	progression	IPA	8971_9_3	NRXN1	-0.110707
Autism Signaling Pathway	progression	IPA	5023_23_1	ADSL	0.16733
Autism Signaling Pathway	progression	IPA	4866_59_2	NTRK2	0.118422
Autism Signaling Pathway	progression	IPA	3505_6_2	LTB	-0.360848
Autism Signaling Pathway	progression	IPA	2743_5_2	SHH	0.1101
Autism Signaling Pathway	progression	IPA	2681_23_2	HGF	0.112741
Autism Signaling Pathway	progression	IPA	10001_7_3	RAF1	0.11196
Autism Signaling Pathway	progression	IPA	5355_69_3	TNFSF14	-0.240442
Autism Signaling Pathway	progression	IPA	14108_15_3	TGFB1	0.195558
Autism Signaling Pathway	progression	IPA	3877_67_2	CAMKK1	-0.213468
Autism Signaling Pathway	progression	IPA	3421_54_2	TNFSF8	0.234516
Autism Signaling Pathway	progression	IPA	2455_17_4	IL12A	-0.356958
Autism Signaling Pathway	progression	IPA	5939_42_3	TNFSF12	0.118655
Autism Signaling Pathway	progression	IPA	14047_78_3	BDNF	-0.195069
Autism Signaling Pathway	progression	IPA	2333_72_1	TGFB1	-0.244496
Autism Signaling Pathway	progression	IPA	2421_7_3	BDNF	-0.262507
Autism Signaling Pathway	progression	IPA	2968_61_1	TNFSF15	0.202729
Autism Signaling Pathway	progression	IPA	9835_16_3	ALDH1A3	0.24394
Autism Signaling Pathway	progression	IPA	2575_5_5	LEP	-0.173492
Autism Signaling Pathway	progression	IPA	4673_13_2	IL6	-0.151837
Autism Signaling Pathway	progression	IPA	2578_67_2	CCL2	0.146118
Autism Signaling Pathway	progression	IPA	14150_7_3	IL36A	0.157246
Autism Signaling Pathway	progression	IPA	2989_17_2	IFNG	-0.202887
Autism Signaling Pathway	progression	IPA	9842_2_3	CTNNB1	0.267034
Autism Signaling Pathway	progression	IPA	6973_2_3	IGF2	0.249431
Autism Signaling Pathway	progression	IPA	3447_64_2	CXCL8	0.183334
Autism Signaling Pathway	progression	IPA	2906_55_3	IL4	-0.152841
Autism Signaling Pathway	progression	IPA	3351_1_1	CAMK2B	0.225206
Autism Signaling Pathway	progression	IPA	7713_50_3	FMR1	-0.158122
Autism Signaling Pathway	progression	IPA	3419_49_2	CAMK2D	0.198849
Autism Signaling Pathway	progression	IPA	13268_45_3	WNT5A	0.431278
Autism Signaling Pathway	progression	IPA	2826_53_2	EDA	0.20754
Autism Signaling Pathway	progression	IPA	4697_59_2	CSF2	0.253681
Autism Signaling Pathway	progression	IPA	11265_8_3	ALDH1A1	-0.188796
Autism Signaling Pathway	progression	IPA	9255_5_3	IL17C	0.176516
Axonal Guidance Signaling	progression	IPA	8960_3_3	ERAP2	0.117284
Axonal Guidance Signaling	progression	IPA	2579_17_5	MMP9	-0.656114
Axonal Guidance Signaling	progression	IPA	2789_26_2	MMP7	0.22124
Axonal Guidance Signaling	progression	IPA	3795_6_2	ADAM9	0.139191
Axonal Guidance Signaling	progression	IPA	9885_41_3	RAP2A	0.243338
Axonal Guidance Signaling	progression	IPA	9172_69_3	MMP8	0.378551
Axonal Guidance Signaling	progression	IPA	9369_174_3	LRRC4C	0.166837
Axonal Guidance Signaling	progression	IPA	11129_66_3	BMP15	0.314954
Axonal Guidance Signaling	progression	IPA	7923_41_3	SEMA4C	0.2848
Axonal Guidance Signaling	progression	IPA	4866_59_2	NTRK2	0.118422
Axonal Guidance Signaling	progression	IPA	7785_1_3	EFNB3	0.129219
Axonal Guidance Signaling	progression	IPA	6586_19_3	ADAM11	0.112625
Axonal Guidance Signaling	progression	IPA	3587_53_2	BMP10	-0.263301
Axonal Guidance Signaling	progression	IPA	2645_54_1	PRKCZ	-0.245976
Axonal Guidance Signaling	progression	IPA	2743_5_2	SHH	0.1101
Axonal Guidance Signaling	progression	IPA	2616_23_18	ERBB2	-0.189485
Axonal Guidance Signaling	progression	IPA	8479_4_3	MMP10	0.205154
Axonal Guidance Signaling	progression	IPA	10001_7_3	RAF1	0.11196
Axonal Guidance Signaling	progression	IPA	2805_6_2	ACE2	-0.166906
Axonal Guidance Signaling	progression	IPA	4246_40_2	L1CAM	-0.104091
Axonal Guidance Signaling	progression	IPA	4867_15_2	VEGFA	-0.173948
Axonal Guidance Signaling	progression	IPA	4976_57_1	CRK	0.232369
Axonal Guidance Signaling	progression	IPA	14050_61_3	EFNA4	0.375505
Axonal Guidance Signaling	progression	IPA	6590_54_3	NRP2	0.210289
Axonal Guidance Signaling	progression	IPA	3431_54_2	EPHA1	0.10039
Axonal Guidance Signaling	progression	IPA	5116_62_2	ROBO2	-0.157293
Axonal Guidance Signaling	progression	IPA	3736_60_3	BMP6	0.228855
Axonal Guidance Signaling	progression	IPA	7776_20_3	UNC5B	-0.0916723
Axonal Guidance Signaling	progression	IPA	14047_78_3	BDNF	-0.195069
Axonal Guidance Signaling	progression	IPA	4550_3_2	FYN	-0.171017
Axonal Guidance Signaling	progression	IPA	3327_27_1	NTN4	-0.12969
Axonal Guidance Signaling	progression	IPA	12656_1_3	KLC1	-0.189987
Axonal Guidance Signaling	progression	IPA	14070_56_3	ITSN1	0.133532
Axonal Guidance Signaling	progression	IPA	2421_7_3	BDNF	-0.262507
Axonal Guidance Signaling	progression	IPA	2788_55_1	MMP3	-0.171357
Axonal Guidance Signaling	progression	IPA	2809_25_2	ADAMTS4	-0.19056
Axonal Guidance Signaling	progression	IPA	5801_72_3	NGF	0.227713
Axonal Guidance Signaling	progression	IPA	8459_10_3	BMP6	0.183483
Axonal Guidance Signaling	progression	IPA	3743_1_3	MMP10	-0.197153
Axonal Guidance Signaling	progression	IPA	13104_32_3	EFNB1	0.226241
Axonal Guidance Signaling	progression	IPA	8959_61_3	ADAM17	0.173914
Axonal Guidance Signaling	progression	IPA	2838_53_1	MMP17	-0.123291
Axonal Guidance Signaling	progression	IPA	2247_20_11	PROK1	-0.195203
Axonal Guidance Signaling	progression	IPA	2614_28_2	EFNA4	0.351612
Axonal Guidance Signaling	progression	IPA	3348_49_2	BMP1	-0.223434
Axonal Guidance Signaling	progression	IPA	7832_181_3	PDIA3	0.109419
Axonal Guidance Signaling	progression	IPA	14227_21_3	MYL6B	0.210056
Axonal Guidance Signaling	progression	IPA	12750_9_3	ITGB2	0.138499
Axonal Guidance Signaling	progression	IPA	5746_37_3	EFNB1	0.331833
Axonal Guidance Signaling	progression	IPA	7070_25_4	KEL	-0.185785
Axonal Guidance Signaling	progression	IPA	2870_29_2	RAC1	-0.147465
Axonal Guidance Signaling	progression	IPA	8765_23_3	EFNB2	-0.205671
Axonal Guidance Signaling	progression	IPA	3612_6_4	EPHB4	-0.174142
Axonal Guidance Signaling	progression	IPA	4420_7_2	ADAM12	0.22552
Axonal Guidance Signaling	progression	IPA	3817_18_1	PRKCQ	-0.137942
Axonal Guidance Signaling	progression	IPA	13268_45_3	WNT5A	0.431278
Bladder Cancer Signaling	progression	IPA	2579_17_5	MMP9	-0.656114
Bladder Cancer Signaling	progression	IPA	2789_26_2	MMP7	0.22124
Bladder Cancer Signaling	progression	IPA	4394_71_2	FGF8	-0.145012
Bladder Cancer Signaling	progression	IPA	9885_41_3	RAP2A	0.243338
Bladder Cancer Signaling	progression	IPA	9172_69_3	MMP8	0.378551
Bladder Cancer Signaling	progression	IPA	4123_60_2	FGF4	-0.194753
Bladder Cancer Signaling	progression	IPA	2762_30_2	FGF19	-0.151374
Bladder Cancer Signaling	progression	IPA	2677_1_1	EGFR	0.140909
Bladder Cancer Signaling	progression	IPA	2763_66_2	FGF20	-0.222938
Bladder Cancer Signaling	progression	IPA	2616_23_18	ERBB2	-0.189485
Bladder Cancer Signaling	progression	IPA	8479_4_3	MMP10	0.205154
Bladder Cancer Signaling	progression	IPA	10001_7_3	RAF1	0.11196
Bladder Cancer Signaling	progression	IPA	13724_27_3	FGF19	-0.141649
Bladder Cancer Signaling	progression	IPA	4867_15_2	VEGFA	-0.173948
Bladder Cancer Signaling	progression	IPA	4392_54_2	FGF12	-0.170433
Bladder Cancer Signaling	progression	IPA	2788_55_1	MMP3	-0.171357
Bladder Cancer Signaling	progression	IPA	2443_10_4	FGF8	-0.260917
Bladder Cancer Signaling	progression	IPA	6425_87_3	MMP19	0.162076
Bladder Cancer Signaling	progression	IPA	3743_1_3	MMP10	-0.197153
Bladder Cancer Signaling	progression	IPA	4258_15_2	PA2G4	-0.265254
Bladder Cancer Signaling	progression	IPA	13725_3_3	FGF16	-0.217233
Bladder Cancer Signaling	progression	IPA	2838_53_1	MMP17	-0.123291
Bladder Cancer Signaling	progression	IPA	2247_20_11	PROK1	-0.195203
Bladder Cancer Signaling	progression	IPA	3809_1_2	FGFR3	-0.177671
Bladder Cancer Signaling	progression	IPA	3447_64_2	CXCL8	0.183334
Bladder Cancer Signaling	progression	IPA	4245_80_2	MDM2	-0.188053
Cachexia Signaling Pathway	progression	IPA	13733_5_3	IL12B	-0.649271
Cachexia Signaling Pathway	progression	IPA	3506_49_1	LTA	-0.406528
Cachexia Signaling Pathway	progression	IPA	2607_54_2	CLCF1	-0.207652
Cachexia Signaling Pathway	progression	IPA	4374_45_2	GDF15	0.206849
Cachexia Signaling Pathway	progression	IPA	2630_12_2	IL1RAP	0.170622
Cachexia Signaling Pathway	progression	IPA	14026_24_3	IL17F	-0.197858
Cachexia Signaling Pathway	progression	IPA	2994_71_2	IL1RL2	0.133075
Cachexia Signaling Pathway	progression	IPA	5837_49_3	LIFR	0.105006
Cachexia Signaling Pathway	progression	IPA	8933_84_3	MEF2C	-0.165523
Cachexia Signaling Pathway	progression	IPA	9305_89_3	IFNGR2	0.136179
Cachexia Signaling Pathway	progression	IPA	2645_54_1	PRKCZ	-0.245976
Cachexia Signaling Pathway	progression	IPA	11440_58_3	SOCS3	0.121468
Cachexia Signaling Pathway	progression	IPA	3505_6_2	LTB	-0.360848
Cachexia Signaling Pathway	progression	IPA	2765_4_3	GDF11	-0.0894221
Cachexia Signaling Pathway	progression	IPA	5825_49_3	IFNGR1	0.111684
Cachexia Signaling Pathway	progression	IPA	5355_69_3	TNFSF14	-0.240442
Cachexia Signaling Pathway	progression	IPA	14108_15_3	TGFB1	0.195558
Cachexia Signaling Pathway	progression	IPA	2748_3_2	INHBA	0.188933
Cachexia Signaling Pathway	progression	IPA	14133_93_3	IL1R2	0.119402
Cachexia Signaling Pathway	progression	IPA	3421_54_2	TNFSF8	0.234516
Cachexia Signaling Pathway	progression	IPA	2455_17_4	IL12A	-0.356958
Cachexia Signaling Pathway	progression	IPA	3152_57_1	TNFRSF1B	0.320101
Cachexia Signaling Pathway	progression	IPA	5939_42_3	TNFSF12	0.118655
Cachexia Signaling Pathway	progression	IPA	2991_9_2	IL1R1	0.281925
Cachexia Signaling Pathway	progression	IPA	8368_102_3	TNFRSF1B	0.325953
Cachexia Signaling Pathway	progression	IPA	10370_21_3	STAT1	-0.355462
Cachexia Signaling Pathway	progression	IPA	2333_72_1	TGFB1	-0.244496
Cachexia Signaling Pathway	progression	IPA	2968_61_1	TNFSF15	0.202729
Cachexia Signaling Pathway	progression	IPA	2654_19_1	TNFRSF1A	0.289867
Cachexia Signaling Pathway	progression	IPA	2575_5_5	LEP	-0.173492
Cachexia Signaling Pathway	progression	IPA	4673_13_2	IL6	-0.151837
Cachexia Signaling Pathway	progression	IPA	13738_8_3	INHBA	0.131546
Cachexia Signaling Pathway	progression	IPA	9312_8_3	AZGP1	0.162837
Cachexia Signaling Pathway	progression	IPA	5006_71_1	MAPK13	-0.291556
Cachexia Signaling Pathway	progression	IPA	9412_52_3	ACVR2B	-0.179658
Cachexia Signaling Pathway	progression	IPA	2578_67_2	CCL2	0.146118
Cachexia Signaling Pathway	progression	IPA	14048_7_3	IL1RAP	0.158092
Cachexia Signaling Pathway	progression	IPA	14150_7_3	IL36A	0.157246
Cachexia Signaling Pathway	progression	IPA	2857_70_2	NR3C1	-0.25638
Cachexia Signaling Pathway	progression	IPA	4383_97_1	INHBA	0.154537
Cachexia Signaling Pathway	progression	IPA	9802_27_3	PNPLA2	0.128227
Cachexia Signaling Pathway	progression	IPA	5666_64_3	IL1R2	0.183222
Cachexia Signaling Pathway	progression	IPA	12385_4_3	CAPN3	-0.172528
Cachexia Signaling Pathway	progression	IPA	4124_24_2	HSPA1A	0.180233
Cachexia Signaling Pathway	progression	IPA	8304_50_3	TNFRSF11B	0.322781
Cachexia Signaling Pathway	progression	IPA	2796_62_2	FGA	0.175617
Cachexia Signaling Pathway	progression	IPA	2989_17_2	IFNG	-0.202887
Cachexia Signaling Pathway	progression	IPA	10372_18_3	STAT6	-0.172689
Cachexia Signaling Pathway	progression	IPA	3447_64_2	CXCL8	0.183334
Cachexia Signaling Pathway	progression	IPA	2906_55_3	IL4	-0.152841
Cachexia Signaling Pathway	progression	IPA	8467_9_3	INHBB	0.167616
Cachexia Signaling Pathway	progression	IPA	5242_37_3	MAP2K4	0.19797
Cachexia Signaling Pathway	progression	IPA	14587_16_3	GDF11	0.150545
Cachexia Signaling Pathway	progression	IPA	3817_18_1	PRKCQ	-0.137942
Cachexia Signaling Pathway	progression	IPA	2524_56_3	HMGB1	-0.270439
Cachexia Signaling Pathway	progression	IPA	2826_53_2	EDA	0.20754
Cachexia Signaling Pathway	progression	IPA	4697_59_2	CSF2	0.253681
Cachexia Signaling Pathway	progression	IPA	9255_5_3	IL17C	0.176516
Cardiac Hypertrophy Signaling (Enhanced)	progression	IPA	13733_5_3	IL12B	-0.649271
Cardiac Hypertrophy Signaling (Enhanced)	progression	IPA	4491_4_2	IL5RA	0.417431
Cardiac Hypertrophy Signaling (Enhanced)	progression	IPA	4394_71_2	FGF8	-0.145012
Cardiac Hypertrophy Signaling (Enhanced)	progression	IPA	6237_11_3	FGFRL1	0.123196
Cardiac Hypertrophy Signaling (Enhanced)	progression	IPA	13435_31_3	IL20RB	0.305241
Cardiac Hypertrophy Signaling (Enhanced)	progression	IPA	3506_49_1	LTA	-0.406528
Cardiac Hypertrophy Signaling (Enhanced)	progression	IPA	2607_54_2	CLCF1	-0.207652
Cardiac Hypertrophy Signaling (Enhanced)	progression	IPA	13686_2_3	IL5RA	0.288561
Cardiac Hypertrophy Signaling (Enhanced)	progression	IPA	3446_7_2	IL18R1	0.149482
Cardiac Hypertrophy Signaling (Enhanced)	progression	IPA	9885_41_3	RAP2A	0.243338
Cardiac Hypertrophy Signaling (Enhanced)	progression	IPA	14026_24_3	IL17F	-0.197858
Cardiac Hypertrophy Signaling (Enhanced)	progression	IPA	4123_60_2	FGF4	-0.194753
Cardiac Hypertrophy Signaling (Enhanced)	progression	IPA	2994_71_2	IL1RL2	0.133075
Cardiac Hypertrophy Signaling (Enhanced)	progression	IPA	9183_7_3	IFNAR1	0.0976721
Cardiac Hypertrophy Signaling (Enhanced)	progression	IPA	8933_84_3	MEF2C	-0.165523
Cardiac Hypertrophy Signaling (Enhanced)	progression	IPA	3761_4_2	PTGS2	-0.362345
Cardiac Hypertrophy Signaling (Enhanced)	progression	IPA	2762_30_2	FGF19	-0.151374
Cardiac Hypertrophy Signaling (Enhanced)	progression	IPA	2645_54_1	PRKCZ	-0.245976
Cardiac Hypertrophy Signaling (Enhanced)	progression	IPA	5084_154_3	IL17RB	0.213661
Cardiac Hypertrophy Signaling (Enhanced)	progression	IPA	3505_6_2	LTB	-0.360848
Cardiac Hypertrophy Signaling (Enhanced)	progression	IPA	2763_66_2	FGF20	-0.222938
Cardiac Hypertrophy Signaling (Enhanced)	progression	IPA	14079_14_3	IL18R1	0.223518
Cardiac Hypertrophy Signaling (Enhanced)	progression	IPA	9603_9_3	IL22RA1	0.267386
Cardiac Hypertrophy Signaling (Enhanced)	progression	IPA	10001_7_3	RAF1	0.11196
Cardiac Hypertrophy Signaling (Enhanced)	progression	IPA	2632_5_2	IL12RB1	-0.234119
Cardiac Hypertrophy Signaling (Enhanced)	progression	IPA	5355_69_3	TNFSF14	-0.240442
Cardiac Hypertrophy Signaling (Enhanced)	progression	IPA	13724_27_3	FGF19	-0.141649
Cardiac Hypertrophy Signaling (Enhanced)	progression	IPA	14108_15_3	TGFB1	0.195558
Cardiac Hypertrophy Signaling (Enhanced)	progression	IPA	14133_93_3	IL1R2	0.119402
Cardiac Hypertrophy Signaling (Enhanced)	progression	IPA	13744_37_3	IL3RA	-0.157516
Cardiac Hypertrophy Signaling (Enhanced)	progression	IPA	3421_54_2	TNFSF8	0.234516
Cardiac Hypertrophy Signaling (Enhanced)	progression	IPA	2455_17_4	IL12A	-0.356958
Cardiac Hypertrophy Signaling (Enhanced)	progression	IPA	3152_57_1	TNFRSF1B	0.320101
Cardiac Hypertrophy Signaling (Enhanced)	progression	IPA	5939_42_3	TNFSF12	0.118655
Cardiac Hypertrophy Signaling (Enhanced)	progression	IPA	2991_9_2	IL1R1	0.281925
Cardiac Hypertrophy Signaling (Enhanced)	progression	IPA	8368_102_3	TNFRSF1B	0.325953
Cardiac Hypertrophy Signaling (Enhanced)	progression	IPA	3814_63_1	IL11RA	0.220823
Cardiac Hypertrophy Signaling (Enhanced)	progression	IPA	3445_53_2	IL15RA	-0.163104
Cardiac Hypertrophy Signaling (Enhanced)	progression	IPA	2948_58_2	GHR	-0.137109
Cardiac Hypertrophy Signaling (Enhanced)	progression	IPA	4392_54_2	FGF12	-0.170433
Cardiac Hypertrophy Signaling (Enhanced)	progression	IPA	4490_65_2	IL3RA	-0.126143
Cardiac Hypertrophy Signaling (Enhanced)	progression	IPA	14086_11_3	SMPDL3A	-0.116019
Cardiac Hypertrophy Signaling (Enhanced)	progression	IPA	2333_72_1	TGFB1	-0.244496
Cardiac Hypertrophy Signaling (Enhanced)	progression	IPA	2968_61_1	TNFSF15	0.202729
Cardiac Hypertrophy Signaling (Enhanced)	progression	IPA	2654_19_1	TNFRSF1A	0.289867
Cardiac Hypertrophy Signaling (Enhanced)	progression	IPA	2443_10_4	FGF8	-0.260917
Cardiac Hypertrophy Signaling (Enhanced)	progression	IPA	2575_5_5	LEP	-0.173492
Cardiac Hypertrophy Signaling (Enhanced)	progression	IPA	2634_2_2	IL2RG	0.271399
Cardiac Hypertrophy Signaling (Enhanced)	progression	IPA	4673_13_2	IL6	-0.151837
Cardiac Hypertrophy Signaling (Enhanced)	progression	IPA	5443_62_2	NPPA	-0.181918
Cardiac Hypertrophy Signaling (Enhanced)	progression	IPA	5006_71_1	MAPK13	-0.291556
Cardiac Hypertrophy Signaling (Enhanced)	progression	IPA	9412_52_3	ACVR2B	-0.179658
Cardiac Hypertrophy Signaling (Enhanced)	progression	IPA	10006_25_3	ELK1	0.259266
Cardiac Hypertrophy Signaling (Enhanced)	progression	IPA	14150_7_3	IL36A	0.157246
Cardiac Hypertrophy Signaling (Enhanced)	progression	IPA	13725_3_3	FGF16	-0.217233
Cardiac Hypertrophy Signaling (Enhanced)	progression	IPA	6055_53_3	IFNAR1	-0.240609
Cardiac Hypertrophy Signaling (Enhanced)	progression	IPA	5666_64_3	IL1R2	0.183222
Cardiac Hypertrophy Signaling (Enhanced)	progression	IPA	5201_50_4	PDE9A	0.342323
Cardiac Hypertrophy Signaling (Enhanced)	progression	IPA	8304_50_3	TNFRSF11B	0.322781
Cardiac Hypertrophy Signaling (Enhanced)	progression	IPA	2989_17_2	IFNG	-0.202887
Cardiac Hypertrophy Signaling (Enhanced)	progression	IPA	7832_181_3	PDIA3	0.109419
Cardiac Hypertrophy Signaling (Enhanced)	progression	IPA	3815_14_1	IL12RB2	0.237915
Cardiac Hypertrophy Signaling (Enhanced)	progression	IPA	9842_2_3	CTNNB1	0.267034
Cardiac Hypertrophy Signaling (Enhanced)	progression	IPA	3809_1_2	FGFR3	-0.177671
Cardiac Hypertrophy Signaling (Enhanced)	progression	IPA	4165_2_1	TG	-0.162913
Cardiac Hypertrophy Signaling (Enhanced)	progression	IPA	4771_10_3	SMPDL3A	-0.155609
Cardiac Hypertrophy Signaling (Enhanced)	progression	IPA	3447_64_2	CXCL8	0.183334
Cardiac Hypertrophy Signaling (Enhanced)	progression	IPA	2906_55_3	IL4	-0.152841
Cardiac Hypertrophy Signaling (Enhanced)	progression	IPA	12750_9_3	ITGB2	0.138499
Cardiac Hypertrophy Signaling (Enhanced)	progression	IPA	3351_1_1	CAMK2B	0.225206
Cardiac Hypertrophy Signaling (Enhanced)	progression	IPA	11103_24_3	HSPB1	0.205948
Cardiac Hypertrophy Signaling (Enhanced)	progression	IPA	5242_37_3	MAP2K4	0.19797
Cardiac Hypertrophy Signaling (Enhanced)	progression	IPA	3419_49_2	CAMK2D	0.198849
Cardiac Hypertrophy Signaling (Enhanced)	progression	IPA	3808_76_2	FGFR2	-0.166881
Cardiac Hypertrophy Signaling (Enhanced)	progression	IPA	5256_86_3	PDE5A	0.247762
Cardiac Hypertrophy Signaling (Enhanced)	progression	IPA	5532_53_3	FGFR1	-0.105843
Cardiac Hypertrophy Signaling (Enhanced)	progression	IPA	3817_18_1	PRKCQ	-0.137942
Cardiac Hypertrophy Signaling (Enhanced)	progression	IPA	13268_45_3	WNT5A	0.431278
Cardiac Hypertrophy Signaling (Enhanced)	progression	IPA	2826_53_2	EDA	0.20754
Cardiac Hypertrophy Signaling (Enhanced)	progression	IPA	4697_59_2	CSF2	0.253681
Cardiac Hypertrophy Signaling (Enhanced)	progression	IPA	9255_5_3	IL17C	0.176516
Cardiac Hypertrophy Signaling (Enhanced)	progression	IPA	12990_39_3	MAP3K3	0.285705
CDX Gastrointestinal Cancer Signaling Pathway	progression	IPA	13733_5_3	IL12B	-0.649271
CDX Gastrointestinal Cancer Signaling Pathway	progression	IPA	3506_49_1	LTA	-0.406528
CDX Gastrointestinal Cancer Signaling Pathway	progression	IPA	2607_54_2	CLCF1	-0.207652
CDX Gastrointestinal Cancer Signaling Pathway	progression	IPA	14026_24_3	IL17F	-0.197858
CDX Gastrointestinal Cancer Signaling Pathway	progression	IPA	11129_66_3	BMP15	0.314954
CDX Gastrointestinal Cancer Signaling Pathway	progression	IPA	3587_53_2	BMP10	-0.263301
CDX Gastrointestinal Cancer Signaling Pathway	progression	IPA	3761_4_2	PTGS2	-0.362345
CDX Gastrointestinal Cancer Signaling Pathway	progression	IPA	2677_1_1	EGFR	0.140909
CDX Gastrointestinal Cancer Signaling Pathway	progression	IPA	3505_6_2	LTB	-0.360848
CDX Gastrointestinal Cancer Signaling Pathway	progression	IPA	5355_69_3	TNFSF14	-0.240442
CDX Gastrointestinal Cancer Signaling Pathway	progression	IPA	14108_15_3	TGFB1	0.195558
CDX Gastrointestinal Cancer Signaling Pathway	progression	IPA	3421_54_2	TNFSF8	0.234516
CDX Gastrointestinal Cancer Signaling Pathway	progression	IPA	2455_17_4	IL12A	-0.356958
CDX Gastrointestinal Cancer Signaling Pathway	progression	IPA	5939_42_3	TNFSF12	0.118655
CDX Gastrointestinal Cancer Signaling Pathway	progression	IPA	3736_60_3	BMP6	0.228855
CDX Gastrointestinal Cancer Signaling Pathway	progression	IPA	2333_72_1	TGFB1	-0.244496
CDX Gastrointestinal Cancer Signaling Pathway	progression	IPA	2968_61_1	TNFSF15	0.202729
CDX Gastrointestinal Cancer Signaling Pathway	progression	IPA	2575_5_5	LEP	-0.173492
CDX Gastrointestinal Cancer Signaling Pathway	progression	IPA	8459_10_3	BMP6	0.183483
CDX Gastrointestinal Cancer Signaling Pathway	progression	IPA	13104_32_3	EFNB1	0.226241
CDX Gastrointestinal Cancer Signaling Pathway	progression	IPA	4673_13_2	IL6	-0.151837
CDX Gastrointestinal Cancer Signaling Pathway	progression	IPA	5006_71_1	MAPK13	-0.291556
CDX Gastrointestinal Cancer Signaling Pathway	progression	IPA	14150_7_3	IL36A	0.157246
CDX Gastrointestinal Cancer Signaling Pathway	progression	IPA	3348_49_2	BMP1	-0.223434
CDX Gastrointestinal Cancer Signaling Pathway	progression	IPA	2989_17_2	IFNG	-0.202887
CDX Gastrointestinal Cancer Signaling Pathway	progression	IPA	10041_3_3	HNF4A	0.120774
CDX Gastrointestinal Cancer Signaling Pathway	progression	IPA	9842_2_3	CTNNB1	0.267034
CDX Gastrointestinal Cancer Signaling Pathway	progression	IPA	3447_64_2	CXCL8	0.183334
CDX Gastrointestinal Cancer Signaling Pathway	progression	IPA	2906_55_3	IL4	-0.152841
CDX Gastrointestinal Cancer Signaling Pathway	progression	IPA	5746_37_3	EFNB1	0.331833
CDX Gastrointestinal Cancer Signaling Pathway	progression	IPA	2870_29_2	RAC1	-0.147465
CDX Gastrointestinal Cancer Signaling Pathway	progression	IPA	13268_45_3	WNT5A	0.431278
CDX Gastrointestinal Cancer Signaling Pathway	progression	IPA	2826_53_2	EDA	0.20754
CDX Gastrointestinal Cancer Signaling Pathway	progression	IPA	4697_59_2	CSF2	0.253681
CDX Gastrointestinal Cancer Signaling Pathway	progression	IPA	9255_5_3	IL17C	0.176516
Cell surface interactions at the vascular wall	progression	IPA	13116_25_3	CD177	0.136708
Cell surface interactions at the vascular wall	progression	IPA	6405_74_3	PSG2	0.208593
Cell surface interactions at the vascular wall	progression	IPA	11266_8_3	SELPLG	0.208323
Cell surface interactions at the vascular wall	progression	IPA	3642_4_1	CD84	0.179684
Cell surface interactions at the vascular wall	progression	IPA	9266_1_3	TREM1	0.411076
Cell surface interactions at the vascular wall	progression	IPA	14108_15_3	TGFB1	0.195558
Cell surface interactions at the vascular wall	progression	IPA	7693_13_3	TNFRSF10B	0.124498
Cell surface interactions at the vascular wall	progression	IPA	7218_87_3	ATP1B2	0.14512
Cell surface interactions at the vascular wall	progression	IPA	6444_15_3	PSG3	0.19999
Cell surface interactions at the vascular wall	progression	IPA	4246_40_2	L1CAM	-0.104091
Cell surface interactions at the vascular wall	progression	IPA	14121_24_3	TNFRSF10D	0.152635
Cell surface interactions at the vascular wall	progression	IPA	14246_50_3	DOK2	-0.269146
Cell surface interactions at the vascular wall	progression	IPA	4550_3_2	FYN	-0.171017
Cell surface interactions at the vascular wall	progression	IPA	3636_37_4	OLR1	0.167086
Cell surface interactions at the vascular wall	progression	IPA	7893_19_3	OLR1	0.195402
Cell surface interactions at the vascular wall	progression	IPA	13392_13_3	ATP1B1	-0.0957968
Cell surface interactions at the vascular wall	progression	IPA	2602_2_2	ANGPT2	-0.0927299
Cell surface interactions at the vascular wall	progression	IPA	13716_259_3	F2	0.239296
Cell surface interactions at the vascular wall	progression	IPA	2333_72_1	TGFB1	-0.244496
Cell surface interactions at the vascular wall	progression	IPA	3758_63_3	PROC	-0.270369
Cell surface interactions at the vascular wall	progression	IPA	6643_62_3	CD47	0.21242
Cell surface interactions at the vascular wall	progression	IPA	8990_42_3	ATP1B3	0.231353
Cell surface interactions at the vascular wall	progression	IPA	10878_1_3	TNFRSF10B	0.152031
Cell surface interactions at the vascular wall	progression	IPA	8999_19_3	CEACAM3	0.180288
Cell surface interactions at the vascular wall	progression	IPA	13484_69_3	COL1A1	-0.229922
Cell surface interactions at the vascular wall	progression	IPA	11204_80_3	CXADR	0.176816
Cell surface interactions at the vascular wall	progression	IPA	3452_17_2	LCK	-0.288399
Cell surface interactions at the vascular wall	progression	IPA	12750_9_3	ITGB2	0.138499
Cell surface interactions at the vascular wall	progression	IPA	10938_13_3	CD58	0.174647
Cell surface interactions at the vascular wall	progression	IPA	11089_7_3	IGHA2	0.135347
CGAS-STING Signaling Pathway	progression	IPA	7268_12_3	IFNA4	-0.242819
CGAS-STING Signaling Pathway	progression	IPA	13733_5_3	IL12B	-0.649271
CGAS-STING Signaling Pathway	progression	IPA	10351_51_3	IRF1	0.122363
CGAS-STING Signaling Pathway	progression	IPA	3506_49_1	LTA	-0.406528
CGAS-STING Signaling Pathway	progression	IPA	2607_54_2	CLCF1	-0.207652
CGAS-STING Signaling Pathway	progression	IPA	14026_24_3	IL17F	-0.197858
CGAS-STING Signaling Pathway	progression	IPA	12597_68_3	ATG5	0.298166
CGAS-STING Signaling Pathway	progression	IPA	3505_6_2	LTB	-0.360848
CGAS-STING Signaling Pathway	progression	IPA	5355_69_3	TNFSF14	-0.240442
CGAS-STING Signaling Pathway	progression	IPA	14108_15_3	TGFB1	0.195558
CGAS-STING Signaling Pathway	progression	IPA	3421_54_2	TNFSF8	0.234516
CGAS-STING Signaling Pathway	progression	IPA	2455_17_4	IL12A	-0.356958
CGAS-STING Signaling Pathway	progression	IPA	5939_42_3	TNFSF12	0.118655
CGAS-STING Signaling Pathway	progression	IPA	10370_21_3	STAT1	-0.355462
CGAS-STING Signaling Pathway	progression	IPA	2333_72_1	TGFB1	-0.244496
CGAS-STING Signaling Pathway	progression	IPA	9937_7_3	GJA1	-0.186466
CGAS-STING Signaling Pathway	progression	IPA	2968_61_1	TNFSF15	0.202729
CGAS-STING Signaling Pathway	progression	IPA	3400_49_2	TBK1	-0.20365
CGAS-STING Signaling Pathway	progression	IPA	2575_5_5	LEP	-0.173492
CGAS-STING Signaling Pathway	progression	IPA	7180_114_3	IFNA14	-0.157784
CGAS-STING Signaling Pathway	progression	IPA	4673_13_2	IL6	-0.151837
CGAS-STING Signaling Pathway	progression	IPA	2578_67_2	CCL2	0.146118
CGAS-STING Signaling Pathway	progression	IPA	14150_7_3	IL36A	0.157246
CGAS-STING Signaling Pathway	progression	IPA	2989_17_2	IFNG	-0.202887
CGAS-STING Signaling Pathway	progression	IPA	10372_18_3	STAT6	-0.172689
CGAS-STING Signaling Pathway	progression	IPA	3447_64_2	CXCL8	0.183334
CGAS-STING Signaling Pathway	progression	IPA	2906_55_3	IL4	-0.152841
CGAS-STING Signaling Pathway	progression	IPA	2826_53_2	EDA	0.20754
CGAS-STING Signaling Pathway	progression	IPA	4697_59_2	CSF2	0.253681
CGAS-STING Signaling Pathway	progression	IPA	7196_21_3	IFNW1	0.181356
CGAS-STING Signaling Pathway	progression	IPA	9255_5_3	IL17C	0.176516
Clathrin-mediated Endocytosis Signaling	progression	IPA	4394_71_2	FGF8	-0.145012
Clathrin-mediated Endocytosis Signaling	progression	IPA	4123_60_2	FGF4	-0.194753
Clathrin-mediated Endocytosis Signaling	progression	IPA	13681_173_3	CSNK2A2	0.35225
Clathrin-mediated Endocytosis Signaling	progression	IPA	2762_30_2	FGF19	-0.151374
Clathrin-mediated Endocytosis Signaling	progression	IPA	2763_66_2	FGF20	-0.222938
Clathrin-mediated Endocytosis Signaling	progression	IPA	7127_3_3	APOA2	-0.165546
Clathrin-mediated Endocytosis Signaling	progression	IPA	11572_4_3	DNM2	0.115968
Clathrin-mediated Endocytosis Signaling	progression	IPA	14287_6_3	RAB5C	-0.198655
Clathrin-mediated Endocytosis Signaling	progression	IPA	13724_27_3	FGF19	-0.141649
Clathrin-mediated Endocytosis Signaling	progression	IPA	10076_1_3	AP4M1	-0.171673
Clathrin-mediated Endocytosis Signaling	progression	IPA	4867_15_2	VEGFA	-0.173948
Clathrin-mediated Endocytosis Signaling	progression	IPA	10445_20_3	APOM	0.123918
Clathrin-mediated Endocytosis Signaling	progression	IPA	8262_20_3	APOD	0.181432
Clathrin-mediated Endocytosis Signaling	progression	IPA	6431_68_3	PCYOX1	-0.166245
Clathrin-mediated Endocytosis Signaling	progression	IPA	4392_54_2	FGF12	-0.170433
Clathrin-mediated Endocytosis Signaling	progression	IPA	13716_259_3	F2	0.239296
Clathrin-mediated Endocytosis Signaling	progression	IPA	9894_13_3	MYO6	-0.183992
Clathrin-mediated Endocytosis Signaling	progression	IPA	14125_5_3	APOM	0.294852
Clathrin-mediated Endocytosis Signaling	progression	IPA	2443_10_4	FGF8	-0.260917
Clathrin-mediated Endocytosis Signaling	progression	IPA	2418_55_9	APOE	-0.181867
Clathrin-mediated Endocytosis Signaling	progression	IPA	13725_3_3	FGF16	-0.217233
Clathrin-mediated Endocytosis Signaling	progression	IPA	2247_20_11	PROK1	-0.195203
Clathrin-mediated Endocytosis Signaling	progression	IPA	12750_9_3	ITGB2	0.138499
Clathrin-mediated Endocytosis Signaling	progression	IPA	4474_19_2	RPS27A	-0.109228
Clathrin-mediated Endocytosis Signaling	progression	IPA	2870_29_2	RAC1	-0.147465
Clathrin-mediated Endocytosis Signaling	progression	IPA	4245_80_2	MDM2	-0.188053
Clathrin-mediated Endocytosis Signaling	progression	IPA	11510_51_3	APOL1	-0.168056
Clathrin-mediated Endocytosis Signaling	progression	IPA	9506_10_3	APOL1	0.121354
Clathrin-mediated Endocytosis Signaling	progression	IPA	6172_7_4	UBC	-0.105264
Clathrin-mediated Endocytosis Signaling	progression	IPA	5482_61_3	RBP4	-0.226581
CLEAR Signaling Pathway	progression	IPA	9885_41_3	RAP2A	0.243338
CLEAR Signaling Pathway	progression	IPA	4866_59_2	NTRK2	0.118422
CLEAR Signaling Pathway	progression	IPA	11308_8_3	CREB3L4	0.125884
CLEAR Signaling Pathway	progression	IPA	2645_54_1	PRKCZ	-0.245976
CLEAR Signaling Pathway	progression	IPA	2677_1_1	EGFR	0.140909
CLEAR Signaling Pathway	progression	IPA	2681_23_2	HGF	0.112741
CLEAR Signaling Pathway	progression	IPA	12548_75_3	RRAGC	0.213497
CLEAR Signaling Pathway	progression	IPA	14108_15_3	TGFB1	0.195558
CLEAR Signaling Pathway	progression	IPA	8314_71_3	GNS	0.253491
CLEAR Signaling Pathway	progression	IPA	6207_10_3	PSAP	-0.10657
CLEAR Signaling Pathway	progression	IPA	4867_15_2	VEGFA	-0.173948
CLEAR Signaling Pathway	progression	IPA	3152_57_1	TNFRSF1B	0.320101
CLEAR Signaling Pathway	progression	IPA	8368_102_3	TNFRSF1B	0.325953
CLEAR Signaling Pathway	progression	IPA	3736_60_3	BMP6	0.228855
CLEAR Signaling Pathway	progression	IPA	3651_50_5	KDR	0.269121
CLEAR Signaling Pathway	progression	IPA	2948_58_2	GHR	-0.137109
CLEAR Signaling Pathway	progression	IPA	2333_72_1	TGFB1	-0.244496
CLEAR Signaling Pathway	progression	IPA	13665_35_3	PPP2R3A	0.312152
CLEAR Signaling Pathway	progression	IPA	2654_19_1	TNFRSF1A	0.289867
CLEAR Signaling Pathway	progression	IPA	3179_51_2	CTSA	-0.198855
CLEAR Signaling Pathway	progression	IPA	5508_62_3	CTSD	-0.183329
CLEAR Signaling Pathway	progression	IPA	3616_3_5	GNS	-0.102275
CLEAR Signaling Pathway	progression	IPA	6536_54_3	PLBD2	-0.254318
CLEAR Signaling Pathway	progression	IPA	8459_10_3	BMP6	0.183483
CLEAR Signaling Pathway	progression	IPA	5006_71_1	MAPK13	-0.291556
CLEAR Signaling Pathway	progression	IPA	8978_30_3	MAP4K3	-0.1904
CLEAR Signaling Pathway	progression	IPA	8304_50_3	TNFRSF11B	0.322781
CLEAR Signaling Pathway	progression	IPA	3809_1_2	FGFR3	-0.177671
CLEAR Signaling Pathway	progression	IPA	9385_4_3	GAA	-0.17936
CLEAR Signaling Pathway	progression	IPA	6075_61_3	HEXB	0.156803
CLEAR Signaling Pathway	progression	IPA	10491_21_3	M6PR	0.307779
CLEAR Signaling Pathway	progression	IPA	12490_92_3	LAMTOR3	0.26687
CLEAR Signaling Pathway	progression	IPA	3808_76_2	FGFR2	-0.166881
CLEAR Signaling Pathway	progression	IPA	5532_53_3	FGFR1	-0.105843
CLEAR Signaling Pathway	progression	IPA	3817_18_1	PRKCQ	-0.137942
CLEAR Signaling Pathway	progression	IPA	13622_16_3	PPP2R5A	0.246587
Coagulation System	progression	IPA	3389_7_2	SERPINA5	0.366066
Coagulation System	progression	IPA	2652_15_1	PLAUR	0.157265
Coagulation System	progression	IPA	13499_30_3	F8	-0.190778
Coagulation System	progression	IPA	4931_59_1	F3	0.164874
Coagulation System	progression	IPA	3184_25_2	F7	-0.143258
Coagulation System	progression	IPA	13716_259_3	F2	0.239296
Coagulation System	progression	IPA	2212_69_1	PLAT	-0.212925
Coagulation System	progression	IPA	3758_63_3	PROC	-0.270369
Coagulation System	progression	IPA	3344_60_4	SERPINC1	0.183371
Coagulation System	progression	IPA	4918_21_1	KNG1	0.158541
Coagulation System	progression	IPA	2796_62_2	FGA	0.175617
Coagulation System	progression	IPA	4906_35_1	F5	-0.18604
Collagen degradation	progression	IPA	2579_17_5	MMP9	-0.656114
Collagen degradation	progression	IPA	2789_26_2	MMP7	0.22124
Collagen degradation	progression	IPA	3795_6_2	ADAM9	0.139191
Collagen degradation	progression	IPA	9172_69_3	MMP8	0.378551
Collagen degradation	progression	IPA	8479_4_3	MMP10	0.205154
Collagen degradation	progression	IPA	6570_1_3	COL13A1	-0.206382
Collagen degradation	progression	IPA	2788_55_1	MMP3	-0.171357
Collagen degradation	progression	IPA	8974_172_3	COL15A1	0.223122
Collagen degradation	progression	IPA	3743_1_3	MMP10	-0.197153
Collagen degradation	progression	IPA	11196_31_3	COL6A3	0.171089
Collagen degradation	progression	IPA	8959_61_3	ADAM17	0.173914
Collagen degradation	progression	IPA	2201_17_6	COL18A1	0.164318
Collagen degradation	progression	IPA	13484_69_3	COL1A1	-0.229922
Collagen degradation	progression	IPA	11155_16_3	COL6A5	0.255816
Coronavirus Pathogenesis Pathway	progression	IPA	7268_12_3	IFNA4	-0.242819
Coronavirus Pathogenesis Pathway	progression	IPA	3795_6_2	ADAM9	0.139191
Coronavirus Pathogenesis Pathway	progression	IPA	9183_7_3	IFNAR1	0.0976721
Coronavirus Pathogenesis Pathway	progression	IPA	3761_4_2	PTGS2	-0.362345
Coronavirus Pathogenesis Pathway	progression	IPA	14108_15_3	TGFB1	0.195558
Coronavirus Pathogenesis Pathway	progression	IPA	2805_6_2	ACE2	-0.166906
Coronavirus Pathogenesis Pathway	progression	IPA	10370_21_3	STAT1	-0.355462
Coronavirus Pathogenesis Pathway	progression	IPA	5484_63_3	RPS3A	-0.22543
Coronavirus Pathogenesis Pathway	progression	IPA	2333_72_1	TGFB1	-0.244496
Coronavirus Pathogenesis Pathway	progression	IPA	3400_49_2	TBK1	-0.20365
Coronavirus Pathogenesis Pathway	progression	IPA	7180_114_3	IFNA14	-0.157784
Coronavirus Pathogenesis Pathway	progression	IPA	2523_31_3	CCL5	-0.262077
Coronavirus Pathogenesis Pathway	progression	IPA	4673_13_2	IL6	-0.151837
Coronavirus Pathogenesis Pathway	progression	IPA	8959_61_3	ADAM17	0.173914
Coronavirus Pathogenesis Pathway	progression	IPA	5006_71_1	MAPK13	-0.291556
Coronavirus Pathogenesis Pathway	progression	IPA	2578_67_2	CCL2	0.146118
Coronavirus Pathogenesis Pathway	progression	IPA	4258_15_2	PA2G4	-0.265254
Coronavirus Pathogenesis Pathway	progression	IPA	10006_25_3	ELK1	0.259266
Coronavirus Pathogenesis Pathway	progression	IPA	6055_53_3	IFNAR1	-0.240609
Coronavirus Pathogenesis Pathway	progression	IPA	4918_21_1	KNG1	0.158541
Coronavirus Pathogenesis Pathway	progression	IPA	3864_5_2	RPS7	-0.219374
Coronavirus Pathogenesis Pathway	progression	IPA	5026_66_1	RPS3	-0.237024
Coronavirus Pathogenesis Pathway	progression	IPA	2989_17_2	IFNG	-0.202887
Coronavirus Pathogenesis Pathway	progression	IPA	3447_64_2	CXCL8	0.183334
Coronavirus Pathogenesis Pathway	progression	IPA	4474_19_2	RPS27A	-0.109228
Coronavirus Pathogenesis Pathway	progression	IPA	5242_37_3	MAP2K4	0.19797
Coronavirus Pathogenesis Pathway	progression	IPA	10361_25_3	OAS1	-0.130924
Coronavirus Pathogenesis Pathway	progression	IPA	7196_21_3	IFNW1	0.181356
Crosstalk between Dendritic Cells and Natural Killer Cells	progression	IPA	13733_5_3	IL12B	-0.649271
Crosstalk between Dendritic Cells and Natural Killer Cells	progression	IPA	3506_49_1	LTA	-0.406528
Crosstalk between Dendritic Cells and Natural Killer Cells	progression	IPA	14095_1_3	KLRK1	0.232471
Crosstalk between Dendritic Cells and Natural Killer Cells	progression	IPA	3003_29_2	NCR3	-0.205531
Crosstalk between Dendritic Cells and Natural Killer Cells	progression	IPA	3505_6_2	LTB	-0.360848
Crosstalk between Dendritic Cells and Natural Killer Cells	progression	IPA	6248_68_3	FAS	0.164923
Crosstalk between Dendritic Cells and Natural Killer Cells	progression	IPA	5337_64_3	CD86	0.318886
Crosstalk between Dendritic Cells and Natural Killer Cells	progression	IPA	13744_37_3	IL3RA	-0.157516
Crosstalk between Dendritic Cells and Natural Killer Cells	progression	IPA	2455_17_4	IL12A	-0.356958
Crosstalk between Dendritic Cells and Natural Killer Cells	progression	IPA	3152_57_1	TNFRSF1B	0.320101
Crosstalk between Dendritic Cells and Natural Killer Cells	progression	IPA	2649_77_2	ICAM3	-0.238876
Crosstalk between Dendritic Cells and Natural Killer Cells	progression	IPA	8368_102_3	TNFRSF1B	0.325953
Crosstalk between Dendritic Cells and Natural Killer Cells	progression	IPA	3445_53_2	IL15RA	-0.163104
Crosstalk between Dendritic Cells and Natural Killer Cells	progression	IPA	9218_7_3	FAS	0.14806
Crosstalk between Dendritic Cells and Natural Killer Cells	progression	IPA	5392_73_2	FAS	0.0912312
Crosstalk between Dendritic Cells and Natural Killer Cells	progression	IPA	4490_65_2	IL3RA	-0.126143
Crosstalk between Dendritic Cells and Natural Killer Cells	progression	IPA	2634_2_2	IL2RG	0.271399
Crosstalk between Dendritic Cells and Natural Killer Cells	progression	IPA	4673_13_2	IL6	-0.151837
Crosstalk between Dendritic Cells and Natural Killer Cells	progression	IPA	14082_56_3	TLN2	0.218337
Crosstalk between Dendritic Cells and Natural Killer Cells	progression	IPA	2989_17_2	IFNG	-0.202887
Crosstalk between Dendritic Cells and Natural Killer Cells	progression	IPA	5065_8_2	CD83	0.0917563
Crosstalk between Dendritic Cells and Natural Killer Cells	progression	IPA	2906_55_3	IL4	-0.152841
Crosstalk between Dendritic Cells and Natural Killer Cells	progression	IPA	11851_21_3	TREM2	0.282743
Crosstalk between Dendritic Cells and Natural Killer Cells	progression	IPA	3351_1_1	CAMK2B	0.225206
Crosstalk between Dendritic Cells and Natural Killer Cells	progression	IPA	3419_49_2	CAMK2D	0.198849
Crosstalk between Dendritic Cells and Natural Killer Cells	progression	IPA	4697_59_2	CSF2	0.253681
Differential Regulation of Cytokine Production in Intestinal Epithelial Cells by IL-17A and IL-17F	progression	IPA	13733_5_3	IL12B	-0.649271
Differential Regulation of Cytokine Production in Intestinal Epithelial Cells by IL-17A and IL-17F	progression	IPA	5834_18_3	IL9	0.124293
Differential Regulation of Cytokine Production in Intestinal Epithelial Cells by IL-17A and IL-17F	progression	IPA	14026_24_3	IL17F	-0.197858
Differential Regulation of Cytokine Production in Intestinal Epithelial Cells by IL-17A and IL-17F	progression	IPA	2455_17_4	IL12A	-0.356958
Differential Regulation of Cytokine Production in Intestinal Epithelial Cells by IL-17A and IL-17F	progression	IPA	2523_31_3	CCL5	-0.262077
Differential Regulation of Cytokine Production in Intestinal Epithelial Cells by IL-17A and IL-17F	progression	IPA	2578_67_2	CCL2	0.146118
Differential Regulation of Cytokine Production in Intestinal Epithelial Cells by IL-17A and IL-17F	progression	IPA	2989_17_2	IFNG	-0.202887
Differential Regulation of Cytokine Production in Intestinal Epithelial Cells by IL-17A and IL-17F	progression	IPA	8952_65_3	CSF3	0.226993
Differential Regulation of Cytokine Production in Intestinal Epithelial Cells by IL-17A and IL-17F	progression	IPA	4697_59_2	CSF2	0.253681
Differential Regulation of Cytokine Production in Macrophages and T Helper Cells by IL-17A and IL-17F	progression	IPA	13733_5_3	IL12B	-0.649271
Differential Regulation of Cytokine Production in Macrophages and T Helper Cells by IL-17A and IL-17F	progression	IPA	5834_18_3	IL9	0.124293
Differential Regulation of Cytokine Production in Macrophages and T Helper Cells by IL-17A and IL-17F	progression	IPA	14026_24_3	IL17F	-0.197858
Differential Regulation of Cytokine Production in Macrophages and T Helper Cells by IL-17A and IL-17F	progression	IPA	2455_17_4	IL12A	-0.356958
Differential Regulation of Cytokine Production in Macrophages and T Helper Cells by IL-17A and IL-17F	progression	IPA	2523_31_3	CCL5	-0.262077
Differential Regulation of Cytokine Production in Macrophages and T Helper Cells by IL-17A and IL-17F	progression	IPA	4673_13_2	IL6	-0.151837
Differential Regulation of Cytokine Production in Macrophages and T Helper Cells by IL-17A and IL-17F	progression	IPA	2578_67_2	CCL2	0.146118
Differential Regulation of Cytokine Production in Macrophages and T Helper Cells by IL-17A and IL-17F	progression	IPA	8952_65_3	CSF3	0.226993
Differential Regulation of Cytokine Production in Macrophages and T Helper Cells by IL-17A and IL-17F	progression	IPA	4697_59_2	CSF2	0.253681
Erythropoietin Signaling Pathway	progression	IPA	13733_5_3	IL12B	-0.649271
Erythropoietin Signaling Pathway	progression	IPA	3506_49_1	LTA	-0.406528
Erythropoietin Signaling Pathway	progression	IPA	2607_54_2	CLCF1	-0.207652
Erythropoietin Signaling Pathway	progression	IPA	9885_41_3	RAP2A	0.243338
Erythropoietin Signaling Pathway	progression	IPA	14026_24_3	IL17F	-0.197858
Erythropoietin Signaling Pathway	progression	IPA	5813_58_3	EPO	0.273192
Erythropoietin Signaling Pathway	progression	IPA	2645_54_1	PRKCZ	-0.245976
Erythropoietin Signaling Pathway	progression	IPA	3505_6_2	LTB	-0.360848
Erythropoietin Signaling Pathway	progression	IPA	10001_7_3	RAF1	0.11196
Erythropoietin Signaling Pathway	progression	IPA	5355_69_3	TNFSF14	-0.240442
Erythropoietin Signaling Pathway	progression	IPA	14108_15_3	TGFB1	0.195558
Erythropoietin Signaling Pathway	progression	IPA	4460_8_2	PDPK1	-0.172322
Erythropoietin Signaling Pathway	progression	IPA	3421_54_2	TNFSF8	0.234516
Erythropoietin Signaling Pathway	progression	IPA	2455_17_4	IL12A	-0.356958
Erythropoietin Signaling Pathway	progression	IPA	5939_42_3	TNFSF12	0.118655
Erythropoietin Signaling Pathway	progression	IPA	2333_72_1	TGFB1	-0.244496
Erythropoietin Signaling Pathway	progression	IPA	2968_61_1	TNFSF15	0.202729
Erythropoietin Signaling Pathway	progression	IPA	2575_5_5	LEP	-0.173492
Erythropoietin Signaling Pathway	progression	IPA	4673_13_2	IL6	-0.151837
Erythropoietin Signaling Pathway	progression	IPA	10006_25_3	ELK1	0.259266
Erythropoietin Signaling Pathway	progression	IPA	14150_7_3	IL36A	0.157246
Erythropoietin Signaling Pathway	progression	IPA	2989_17_2	IFNG	-0.202887
Erythropoietin Signaling Pathway	progression	IPA	9842_2_3	CTNNB1	0.267034
Erythropoietin Signaling Pathway	progression	IPA	3447_64_2	CXCL8	0.183334
Erythropoietin Signaling Pathway	progression	IPA	2906_55_3	IL4	-0.152841
Erythropoietin Signaling Pathway	progression	IPA	2870_29_2	RAC1	-0.147465
Erythropoietin Signaling Pathway	progression	IPA	4245_80_2	MDM2	-0.188053
Erythropoietin Signaling Pathway	progression	IPA	7136_107_3	HBE1	0.141275
Erythropoietin Signaling Pathway	progression	IPA	3817_18_1	PRKCQ	-0.137942
Erythropoietin Signaling Pathway	progression	IPA	13583_19_3	APAF1	0.247573
Erythropoietin Signaling Pathway	progression	IPA	2826_53_2	EDA	0.20754
Erythropoietin Signaling Pathway	progression	IPA	4697_59_2	CSF2	0.253681
Erythropoietin Signaling Pathway	progression	IPA	9255_5_3	IL17C	0.176516
Extrinsic Prothrombin Activation Pathway	progression	IPA	4931_59_1	F3	0.164874
Extrinsic Prothrombin Activation Pathway	progression	IPA	3184_25_2	F7	-0.143258
Extrinsic Prothrombin Activation Pathway	progression	IPA	13716_259_3	F2	0.239296
Extrinsic Prothrombin Activation Pathway	progression	IPA	3758_63_3	PROC	-0.270369
Extrinsic Prothrombin Activation Pathway	progression	IPA	3344_60_4	SERPINC1	0.183371
Extrinsic Prothrombin Activation Pathway	progression	IPA	2796_62_2	FGA	0.175617
Extrinsic Prothrombin Activation Pathway	progression	IPA	4906_35_1	F5	-0.18604
FGF Signaling	progression	IPA	4394_71_2	FGF8	-0.145012
FGF Signaling	progression	IPA	6237_11_3	FGFRL1	0.123196
FGF Signaling	progression	IPA	4123_60_2	FGF4	-0.194753
FGF Signaling	progression	IPA	11308_8_3	CREB3L4	0.125884
FGF Signaling	progression	IPA	2762_30_2	FGF19	-0.151374
FGF Signaling	progression	IPA	2763_66_2	FGF20	-0.222938
FGF Signaling	progression	IPA	2681_23_2	HGF	0.112741
FGF Signaling	progression	IPA	10001_7_3	RAF1	0.11196
FGF Signaling	progression	IPA	13724_27_3	FGF19	-0.141649
FGF Signaling	progression	IPA	4976_57_1	CRK	0.232369
FGF Signaling	progression	IPA	4392_54_2	FGF12	-0.170433
FGF Signaling	progression	IPA	2443_10_4	FGF8	-0.260917
FGF Signaling	progression	IPA	5006_71_1	MAPK13	-0.291556
FGF Signaling	progression	IPA	13725_3_3	FGF16	-0.217233
FGF Signaling	progression	IPA	3809_1_2	FGFR3	-0.177671
FGF Signaling	progression	IPA	2870_29_2	RAC1	-0.147465
FGF Signaling	progression	IPA	13025_4_3	FRS2	0.139878
FGF Signaling	progression	IPA	3808_76_2	FGFR2	-0.166881
FGF Signaling	progression	IPA	5532_53_3	FGFR1	-0.105843
FLT3 Signaling	progression	IPA	14093_10_3	FLT3LG	0.423091
FLT3 Signaling	progression	IPA	4550_3_2	FYN	-0.171017
FLT3 Signaling	progression	IPA	3374_49_2	HCK	-0.285178
FLT3 Signaling	progression	IPA	11358_15_3	GRB10	-0.0971626
FLT3 Signaling	progression	IPA	3363_31_4	CSK	-0.348523
FLT3 Signaling	progression	IPA	3437_80_3	FLT3	-0.17049
FLT3 Signaling	progression	IPA	3452_17_2	LCK	-0.288399
FLT3 Signaling	progression	IPA	3342_76_4	ABL2	-0.158057
FLT3 Signaling	progression	IPA	4474_19_2	RPS27A	-0.109228
FLT3 Signaling	progression	IPA	6172_7_4	UBC	-0.105264
Formation of Fibrin Clot (Clotting Cascade)	progression	IPA	13116_25_3	CD177	0.136708
Formation of Fibrin Clot (Clotting Cascade)	progression	IPA	4479_14_2	SERPING1	0.245409
Formation of Fibrin Clot (Clotting Cascade)	progression	IPA	3389_7_2	SERPINA5	0.366066
Formation of Fibrin Clot (Clotting Cascade)	progression	IPA	13499_30_3	F8	-0.190778
Formation of Fibrin Clot (Clotting Cascade)	progression	IPA	5722_78_3	PRCP	-0.187921
Formation of Fibrin Clot (Clotting Cascade)	progression	IPA	7185_29_3	GP5	0.215668
Formation of Fibrin Clot (Clotting Cascade)	progression	IPA	4931_59_1	F3	0.164874
Formation of Fibrin Clot (Clotting Cascade)	progression	IPA	3184_25_2	F7	-0.143258
Formation of Fibrin Clot (Clotting Cascade)	progression	IPA	13716_259_3	F2	0.239296
Formation of Fibrin Clot (Clotting Cascade)	progression	IPA	13710_6_3	SERPING1	0.241269
Formation of Fibrin Clot (Clotting Cascade)	progression	IPA	3758_63_3	PROC	-0.270369
Formation of Fibrin Clot (Clotting Cascade)	progression	IPA	4990_87_1	GP1BA	-0.219704
Formation of Fibrin Clot (Clotting Cascade)	progression	IPA	3344_60_4	SERPINC1	0.183371
Formation of Fibrin Clot (Clotting Cascade)	progression	IPA	4918_21_1	KNG1	0.158541
Formation of Fibrin Clot (Clotting Cascade)	progression	IPA	2796_62_2	FGA	0.175617
Formation of Fibrin Clot (Clotting Cascade)	progression	IPA	4906_35_1	F5	-0.18604
FXR/RXR Activation	progression	IPA	13733_5_3	IL12B	-0.649271
FXR/RXR Activation	progression	IPA	3506_49_1	LTA	-0.406528
FXR/RXR Activation	progression	IPA	2607_54_2	CLCF1	-0.207652
FXR/RXR Activation	progression	IPA	14026_24_3	IL17F	-0.197858
FXR/RXR Activation	progression	IPA	7206_20_3	FBP1	0.154228
FXR/RXR Activation	progression	IPA	3761_4_2	PTGS2	-0.362345
FXR/RXR Activation	progression	IPA	2762_30_2	FGF19	-0.151374
FXR/RXR Activation	progression	IPA	11440_58_3	SOCS3	0.121468
FXR/RXR Activation	progression	IPA	3505_6_2	LTB	-0.360848
FXR/RXR Activation	progression	IPA	5355_69_3	TNFSF14	-0.240442
FXR/RXR Activation	progression	IPA	13724_27_3	FGF19	-0.141649
FXR/RXR Activation	progression	IPA	14108_15_3	TGFB1	0.195558
FXR/RXR Activation	progression	IPA	3421_54_2	TNFSF8	0.234516
FXR/RXR Activation	progression	IPA	2455_17_4	IL12A	-0.356958
FXR/RXR Activation	progression	IPA	8403_18_3	FASN	0.166786
FXR/RXR Activation	progression	IPA	5939_42_3	TNFSF12	0.118655
FXR/RXR Activation	progression	IPA	2333_72_1	TGFB1	-0.244496
FXR/RXR Activation	progression	IPA	2968_61_1	TNFSF15	0.202729
FXR/RXR Activation	progression	IPA	2418_55_9	APOE	-0.181867
FXR/RXR Activation	progression	IPA	2575_5_5	LEP	-0.173492
FXR/RXR Activation	progression	IPA	9829_91_3	SULT2A1	0.226688
FXR/RXR Activation	progression	IPA	4673_13_2	IL6	-0.151837
FXR/RXR Activation	progression	IPA	14150_7_3	IL36A	0.157246
FXR/RXR Activation	progression	IPA	4911_49_2	GSTP1	0.224953
FXR/RXR Activation	progression	IPA	2989_17_2	IFNG	-0.202887
FXR/RXR Activation	progression	IPA	10041_3_3	HNF4A	0.120774
FXR/RXR Activation	progression	IPA	3447_64_2	CXCL8	0.183334
FXR/RXR Activation	progression	IPA	2906_55_3	IL4	-0.152841
FXR/RXR Activation	progression	IPA	5242_37_3	MAP2K4	0.19797
FXR/RXR Activation	progression	IPA	14645_253_3	GSTA4	0.25765
FXR/RXR Activation	progression	IPA	2524_56_3	HMGB1	-0.270439
FXR/RXR Activation	progression	IPA	2826_53_2	EDA	0.20754
FXR/RXR Activation	progression	IPA	4697_59_2	CSF2	0.253681
FXR/RXR Activation	progression	IPA	9255_5_3	IL17C	0.176516
Glucocorticoid Receptor Signaling	progression	IPA	7268_12_3	IFNA4	-0.242819
Glucocorticoid Receptor Signaling	progression	IPA	2579_17_5	MMP9	-0.656114
Glucocorticoid Receptor Signaling	progression	IPA	4491_4_2	IL5RA	0.417431
Glucocorticoid Receptor Signaling	progression	IPA	13435_31_3	IL20RB	0.305241
Glucocorticoid Receptor Signaling	progression	IPA	13686_2_3	IL5RA	0.288561
Glucocorticoid Receptor Signaling	progression	IPA	5834_18_3	IL9	0.124293
Glucocorticoid Receptor Signaling	progression	IPA	3446_7_2	IL18R1	0.149482
Glucocorticoid Receptor Signaling	progression	IPA	9885_41_3	RAP2A	0.243338
Glucocorticoid Receptor Signaling	progression	IPA	9172_69_3	MMP8	0.378551
Glucocorticoid Receptor Signaling	progression	IPA	7206_20_3	FBP1	0.154228
Glucocorticoid Receptor Signaling	progression	IPA	2994_71_2	IL1RL2	0.133075
Glucocorticoid Receptor Signaling	progression	IPA	9183_7_3	IFNAR1	0.0976721
Glucocorticoid Receptor Signaling	progression	IPA	3761_4_2	PTGS2	-0.362345
Glucocorticoid Receptor Signaling	progression	IPA	2677_1_1	EGFR	0.140909
Glucocorticoid Receptor Signaling	progression	IPA	5084_154_3	IL17RB	0.213661
Glucocorticoid Receptor Signaling	progression	IPA	6421_52_3	IFNA16	-0.25242
Glucocorticoid Receptor Signaling	progression	IPA	14079_14_3	IL18R1	0.223518
Glucocorticoid Receptor Signaling	progression	IPA	9603_9_3	IL22RA1	0.267386
Glucocorticoid Receptor Signaling	progression	IPA	10001_7_3	RAF1	0.11196
Glucocorticoid Receptor Signaling	progression	IPA	2632_5_2	IL12RB1	-0.234119
Glucocorticoid Receptor Signaling	progression	IPA	14108_15_3	TGFB1	0.195558
Glucocorticoid Receptor Signaling	progression	IPA	14133_93_3	IL1R2	0.119402
Glucocorticoid Receptor Signaling	progression	IPA	13744_37_3	IL3RA	-0.157516
Glucocorticoid Receptor Signaling	progression	IPA	13670_81_3	PLA2G2E	0.162341
Glucocorticoid Receptor Signaling	progression	IPA	2991_9_2	IL1R1	0.281925
Glucocorticoid Receptor Signaling	progression	IPA	10584_7_3	NDUFS4	-0.241376
Glucocorticoid Receptor Signaling	progression	IPA	3814_63_1	IL11RA	0.220823
Glucocorticoid Receptor Signaling	progression	IPA	3445_53_2	IL15RA	-0.163104
Glucocorticoid Receptor Signaling	progression	IPA	2948_58_2	GHR	-0.137109
Glucocorticoid Receptor Signaling	progression	IPA	10370_21_3	STAT1	-0.355462
Glucocorticoid Receptor Signaling	progression	IPA	11067_13_3	BGLAP	-0.123705
Glucocorticoid Receptor Signaling	progression	IPA	4490_65_2	IL3RA	-0.126143
Glucocorticoid Receptor Signaling	progression	IPA	4413_3_2	SLPI	0.139986
Glucocorticoid Receptor Signaling	progression	IPA	2333_72_1	TGFB1	-0.244496
Glucocorticoid Receptor Signaling	progression	IPA	9937_7_3	GJA1	-0.186466
Glucocorticoid Receptor Signaling	progression	IPA	2788_55_1	MMP3	-0.171357
Glucocorticoid Receptor Signaling	progression	IPA	2634_2_2	IL2RG	0.271399
Glucocorticoid Receptor Signaling	progression	IPA	7180_114_3	IFNA14	-0.157784
Glucocorticoid Receptor Signaling	progression	IPA	2523_31_3	CCL5	-0.262077
Glucocorticoid Receptor Signaling	progression	IPA	4673_13_2	IL6	-0.151837
Glucocorticoid Receptor Signaling	progression	IPA	5443_62_2	NPPA	-0.181918
Glucocorticoid Receptor Signaling	progression	IPA	5006_71_1	MAPK13	-0.291556
Glucocorticoid Receptor Signaling	progression	IPA	2578_67_2	CCL2	0.146118
Glucocorticoid Receptor Signaling	progression	IPA	10006_25_3	ELK1	0.259266
Glucocorticoid Receptor Signaling	progression	IPA	6055_53_3	IFNAR1	-0.240609
Glucocorticoid Receptor Signaling	progression	IPA	2857_70_2	NR3C1	-0.25638
Glucocorticoid Receptor Signaling	progression	IPA	5666_64_3	IL1R2	0.183222
Glucocorticoid Receptor Signaling	progression	IPA	12975_11_3	KRT20	0.331527
Glucocorticoid Receptor Signaling	progression	IPA	4124_24_2	HSPA1A	0.180233
Glucocorticoid Receptor Signaling	progression	IPA	2989_17_2	IFNG	-0.202887
Glucocorticoid Receptor Signaling	progression	IPA	5354_11_3	KRT18	0.265555
Glucocorticoid Receptor Signaling	progression	IPA	3815_14_1	IL12RB2	0.237915
Glucocorticoid Receptor Signaling	progression	IPA	3447_64_2	CXCL8	0.183334
Glucocorticoid Receptor Signaling	progression	IPA	2906_55_3	IL4	-0.152841
Glucocorticoid Receptor Signaling	progression	IPA	2986_49_2	CXCL3	-0.160796
Glucocorticoid Receptor Signaling	progression	IPA	2870_29_2	RAC1	-0.147465
Glucocorticoid Receptor Signaling	progression	IPA	5242_37_3	MAP2K4	0.19797
Glucocorticoid Receptor Signaling	progression	IPA	2945_25_1	ESR1	-0.178835
Glucocorticoid Receptor Signaling	progression	IPA	2524_56_3	HMGB1	-0.270439
Glucocorticoid Receptor Signaling	progression	IPA	4697_59_2	CSF2	0.253681
Glucocorticoid Receptor Signaling	progression	IPA	7196_21_3	IFNW1	0.181356
Granulocyte Adhesion and Diapedesis	progression	IPA	2579_17_5	MMP9	-0.656114
Granulocyte Adhesion and Diapedesis	progression	IPA	2789_26_2	MMP7	0.22124
Granulocyte Adhesion and Diapedesis	progression	IPA	3487_32_2	CXCL13	-0.582792
Granulocyte Adhesion and Diapedesis	progression	IPA	11266_8_3	SELPLG	0.208323
Granulocyte Adhesion and Diapedesis	progression	IPA	13701_2_3	CXCL13	-0.520221
Granulocyte Adhesion and Diapedesis	progression	IPA	2630_12_2	IL1RAP	0.170622
Granulocyte Adhesion and Diapedesis	progression	IPA	9172_69_3	MMP8	0.378551
Granulocyte Adhesion and Diapedesis	progression	IPA	3508_78_3	CCL22	-0.375312
Granulocyte Adhesion and Diapedesis	progression	IPA	2994_71_2	IL1RL2	0.133075
Granulocyte Adhesion and Diapedesis	progression	IPA	2900_53_3	CCL14	0.175962
Granulocyte Adhesion and Diapedesis	progression	IPA	2719_3_4	CSF3R	-0.186761
Granulocyte Adhesion and Diapedesis	progression	IPA	8479_4_3	MMP10	0.205154
Granulocyte Adhesion and Diapedesis	progression	IPA	4913_78_1	CCL16	0.168926
Granulocyte Adhesion and Diapedesis	progression	IPA	2705_5_2	CCL25	-0.358097
Granulocyte Adhesion and Diapedesis	progression	IPA	2516_57_3	CCL21	-0.123809
Granulocyte Adhesion and Diapedesis	progression	IPA	14133_93_3	IL1R2	0.119402
Granulocyte Adhesion and Diapedesis	progression	IPA	3152_57_1	TNFRSF1B	0.320101
Granulocyte Adhesion and Diapedesis	progression	IPA	2991_9_2	IL1R1	0.281925
Granulocyte Adhesion and Diapedesis	progression	IPA	8368_102_3	TNFRSF1B	0.325953
Granulocyte Adhesion and Diapedesis	progression	IPA	3038_9_2	CXCL11	-0.1573
Granulocyte Adhesion and Diapedesis	progression	IPA	2788_55_1	MMP3	-0.171357
Granulocyte Adhesion and Diapedesis	progression	IPA	2654_19_1	TNFRSF1A	0.289867
Granulocyte Adhesion and Diapedesis	progression	IPA	6425_87_3	MMP19	0.162076
Granulocyte Adhesion and Diapedesis	progression	IPA	2436_49_4	CXCL16	0.323891
Granulocyte Adhesion and Diapedesis	progression	IPA	2381_52_4	C5	0.113544
Granulocyte Adhesion and Diapedesis	progression	IPA	3743_1_3	MMP10	-0.197153
Granulocyte Adhesion and Diapedesis	progression	IPA	2523_31_3	CCL5	-0.262077
Granulocyte Adhesion and Diapedesis	progression	IPA	2578_67_2	CCL2	0.146118
Granulocyte Adhesion and Diapedesis	progression	IPA	14048_7_3	IL1RAP	0.158092
Granulocyte Adhesion and Diapedesis	progression	IPA	14150_7_3	IL36A	0.157246
Granulocyte Adhesion and Diapedesis	progression	IPA	2838_53_1	MMP17	-0.123291
Granulocyte Adhesion and Diapedesis	progression	IPA	5666_64_3	IL1R2	0.183222
Granulocyte Adhesion and Diapedesis	progression	IPA	8304_50_3	TNFRSF11B	0.322781
Granulocyte Adhesion and Diapedesis	progression	IPA	8952_65_3	CSF3	0.226993
Granulocyte Adhesion and Diapedesis	progression	IPA	3447_64_2	CXCL8	0.183334
Granulocyte Adhesion and Diapedesis	progression	IPA	12750_9_3	ITGB2	0.138499
Granulocyte Adhesion and Diapedesis	progression	IPA	2192_63_10	CCL27	-0.204647
Granulocyte Adhesion and Diapedesis	progression	IPA	2986_49_2	CXCL3	-0.160796
Granulocyte Adhesion and Diapedesis	progression	IPA	4143_74_2	XCL1	-0.166202
Granulocyte Adhesion and Diapedesis	progression	IPA	14078_69_3	XCL1	0.166398
Granulocyte Adhesion and Diapedesis	progression	IPA	3044_3_2	CCL18	-0.114483
Granulocyte Adhesion and Diapedesis	progression	IPA	2913_1_2	CCL23	-0.10035
Hematoma Resolution Signaling Pathway	progression	IPA	2579_17_5	MMP9	-0.656114
Hematoma Resolution Signaling Pathway	progression	IPA	13733_5_3	IL12B	-0.649271
Hematoma Resolution Signaling Pathway	progression	IPA	2789_26_2	MMP7	0.22124
Hematoma Resolution Signaling Pathway	progression	IPA	3506_49_1	LTA	-0.406528
Hematoma Resolution Signaling Pathway	progression	IPA	2607_54_2	CLCF1	-0.207652
Hematoma Resolution Signaling Pathway	progression	IPA	8601_167_3	LRP1	0.368279
Hematoma Resolution Signaling Pathway	progression	IPA	14026_24_3	IL17F	-0.197858
Hematoma Resolution Signaling Pathway	progression	IPA	9172_69_3	MMP8	0.378551
Hematoma Resolution Signaling Pathway	progression	IPA	9305_89_3	IFNGR2	0.136179
Hematoma Resolution Signaling Pathway	progression	IPA	11440_58_3	SOCS3	0.121468
Hematoma Resolution Signaling Pathway	progression	IPA	3505_6_2	LTB	-0.360848
Hematoma Resolution Signaling Pathway	progression	IPA	5934_1_3	FTL	0.207531
Hematoma Resolution Signaling Pathway	progression	IPA	8479_4_3	MMP10	0.205154
Hematoma Resolution Signaling Pathway	progression	IPA	5825_49_3	IFNGR1	0.111684
Hematoma Resolution Signaling Pathway	progression	IPA	5355_69_3	TNFSF14	-0.240442
Hematoma Resolution Signaling Pathway	progression	IPA	14108_15_3	TGFB1	0.195558
Hematoma Resolution Signaling Pathway	progression	IPA	9182_3_3	LRP1	0.290856
Hematoma Resolution Signaling Pathway	progression	IPA	3421_54_2	TNFSF8	0.234516
Hematoma Resolution Signaling Pathway	progression	IPA	2455_17_4	IL12A	-0.356958
Hematoma Resolution Signaling Pathway	progression	IPA	4962_52_1	CDNF	0.388978
Hematoma Resolution Signaling Pathway	progression	IPA	5939_42_3	TNFSF12	0.118655
Hematoma Resolution Signaling Pathway	progression	IPA	10584_7_3	NDUFS4	-0.241376
Hematoma Resolution Signaling Pathway	progression	IPA	10370_21_3	STAT1	-0.355462
Hematoma Resolution Signaling Pathway	progression	IPA	14708_59_3	C8G	-0.19661
Hematoma Resolution Signaling Pathway	progression	IPA	13716_259_3	F2	0.239296
Hematoma Resolution Signaling Pathway	progression	IPA	2333_72_1	TGFB1	-0.244496
Hematoma Resolution Signaling Pathway	progression	IPA	14755_4_3	LTF	0.165497
Hematoma Resolution Signaling Pathway	progression	IPA	2212_69_1	PLAT	-0.212925
Hematoma Resolution Signaling Pathway	progression	IPA	2968_61_1	TNFSF15	0.202729
Hematoma Resolution Signaling Pathway	progression	IPA	10699_52_3	LRP1	0.171734
Hematoma Resolution Signaling Pathway	progression	IPA	2788_55_1	MMP3	-0.171357
Hematoma Resolution Signaling Pathway	progression	IPA	6425_87_3	MMP19	0.162076
Hematoma Resolution Signaling Pathway	progression	IPA	2575_5_5	LEP	-0.173492
Hematoma Resolution Signaling Pathway	progression	IPA	2381_52_4	C5	0.113544
Hematoma Resolution Signaling Pathway	progression	IPA	3743_1_3	MMP10	-0.197153
Hematoma Resolution Signaling Pathway	progression	IPA	4673_13_2	IL6	-0.151837
Hematoma Resolution Signaling Pathway	progression	IPA	6643_62_3	CD47	0.21242
Hematoma Resolution Signaling Pathway	progression	IPA	5006_71_1	MAPK13	-0.291556
Hematoma Resolution Signaling Pathway	progression	IPA	14150_7_3	IL36A	0.157246
Hematoma Resolution Signaling Pathway	progression	IPA	2838_53_1	MMP17	-0.123291
Hematoma Resolution Signaling Pathway	progression	IPA	2796_62_2	FGA	0.175617
Hematoma Resolution Signaling Pathway	progression	IPA	2989_17_2	IFNG	-0.202887
Hematoma Resolution Signaling Pathway	progression	IPA	10372_18_3	STAT6	-0.172689
Hematoma Resolution Signaling Pathway	progression	IPA	6019_12_3	C1QTNF9	-0.216393
Hematoma Resolution Signaling Pathway	progression	IPA	3447_64_2	CXCL8	0.183334
Hematoma Resolution Signaling Pathway	progression	IPA	2906_55_3	IL4	-0.152841
Hematoma Resolution Signaling Pathway	progression	IPA	2429_27_4	C8A	-0.195625
Hematoma Resolution Signaling Pathway	progression	IPA	11851_21_3	TREM2	0.282743
Hematoma Resolution Signaling Pathway	progression	IPA	5242_37_3	MAP2K4	0.19797
Hematoma Resolution Signaling Pathway	progression	IPA	2524_56_3	HMGB1	-0.270439
Hematoma Resolution Signaling Pathway	progression	IPA	2826_53_2	EDA	0.20754
Hematoma Resolution Signaling Pathway	progression	IPA	4697_59_2	CSF2	0.253681
Hematoma Resolution Signaling Pathway	progression	IPA	9255_5_3	IL17C	0.176516
Hepatic Cholestasis	progression	IPA	13733_5_3	IL12B	-0.649271
Hepatic Cholestasis	progression	IPA	3506_49_1	LTA	-0.406528
Hepatic Cholestasis	progression	IPA	2607_54_2	CLCF1	-0.207652
Hepatic Cholestasis	progression	IPA	2630_12_2	IL1RAP	0.170622
Hepatic Cholestasis	progression	IPA	14026_24_3	IL17F	-0.197858
Hepatic Cholestasis	progression	IPA	2994_71_2	IL1RL2	0.133075
Hepatic Cholestasis	progression	IPA	2762_30_2	FGF19	-0.151374
Hepatic Cholestasis	progression	IPA	2645_54_1	PRKCZ	-0.245976
Hepatic Cholestasis	progression	IPA	3505_6_2	LTB	-0.360848
Hepatic Cholestasis	progression	IPA	5355_69_3	TNFSF14	-0.240442
Hepatic Cholestasis	progression	IPA	13724_27_3	FGF19	-0.141649
Hepatic Cholestasis	progression	IPA	14108_15_3	TGFB1	0.195558
Hepatic Cholestasis	progression	IPA	14133_93_3	IL1R2	0.119402
Hepatic Cholestasis	progression	IPA	3421_54_2	TNFSF8	0.234516
Hepatic Cholestasis	progression	IPA	2455_17_4	IL12A	-0.356958
Hepatic Cholestasis	progression	IPA	3152_57_1	TNFRSF1B	0.320101
Hepatic Cholestasis	progression	IPA	5939_42_3	TNFSF12	0.118655
Hepatic Cholestasis	progression	IPA	2991_9_2	IL1R1	0.281925
Hepatic Cholestasis	progression	IPA	8368_102_3	TNFRSF1B	0.325953
Hepatic Cholestasis	progression	IPA	2333_72_1	TGFB1	-0.244496
Hepatic Cholestasis	progression	IPA	2968_61_1	TNFSF15	0.202729
Hepatic Cholestasis	progression	IPA	2654_19_1	TNFRSF1A	0.289867
Hepatic Cholestasis	progression	IPA	2575_5_5	LEP	-0.173492
Hepatic Cholestasis	progression	IPA	4673_13_2	IL6	-0.151837
Hepatic Cholestasis	progression	IPA	14048_7_3	IL1RAP	0.158092
Hepatic Cholestasis	progression	IPA	14150_7_3	IL36A	0.157246
Hepatic Cholestasis	progression	IPA	5666_64_3	IL1R2	0.183222
Hepatic Cholestasis	progression	IPA	8304_50_3	TNFRSF11B	0.322781
Hepatic Cholestasis	progression	IPA	2989_17_2	IFNG	-0.202887
Hepatic Cholestasis	progression	IPA	10041_3_3	HNF4A	0.120774
Hepatic Cholestasis	progression	IPA	3447_64_2	CXCL8	0.183334
Hepatic Cholestasis	progression	IPA	2906_55_3	IL4	-0.152841
Hepatic Cholestasis	progression	IPA	5242_37_3	MAP2K4	0.19797
Hepatic Cholestasis	progression	IPA	2945_25_1	ESR1	-0.178835
Hepatic Cholestasis	progression	IPA	8969_49_3	CD14	0.23034
Hepatic Cholestasis	progression	IPA	3817_18_1	PRKCQ	-0.137942
Hepatic Cholestasis	progression	IPA	2826_53_2	EDA	0.20754
Hepatic Cholestasis	progression	IPA	4697_59_2	CSF2	0.253681
Hepatic Cholestasis	progression	IPA	9255_5_3	IL17C	0.176516
Hepatic Fibrosis / Hepatic Stellate Cell Activation	progression	IPA	2579_17_5	MMP9	-0.656114
Hepatic Fibrosis / Hepatic Stellate Cell Activation	progression	IPA	2630_12_2	IL1RAP	0.170622
Hepatic Fibrosis / Hepatic Stellate Cell Activation	progression	IPA	2994_71_2	IL1RL2	0.133075
Hepatic Fibrosis / Hepatic Stellate Cell Activation	progression	IPA	9183_7_3	IFNAR1	0.0976721
Hepatic Fibrosis / Hepatic Stellate Cell Activation	progression	IPA	9305_89_3	IFNGR2	0.136179
Hepatic Fibrosis / Hepatic Stellate Cell Activation	progression	IPA	2677_1_1	EGFR	0.140909
Hepatic Fibrosis / Hepatic Stellate Cell Activation	progression	IPA	2681_23_2	HGF	0.112741
Hepatic Fibrosis / Hepatic Stellate Cell Activation	progression	IPA	6248_68_3	FAS	0.164923
Hepatic Fibrosis / Hepatic Stellate Cell Activation	progression	IPA	5825_49_3	IFNGR1	0.111684
Hepatic Fibrosis / Hepatic Stellate Cell Activation	progression	IPA	14108_15_3	TGFB1	0.195558
Hepatic Fibrosis / Hepatic Stellate Cell Activation	progression	IPA	2516_57_3	CCL21	-0.123809
Hepatic Fibrosis / Hepatic Stellate Cell Activation	progression	IPA	14133_93_3	IL1R2	0.119402
Hepatic Fibrosis / Hepatic Stellate Cell Activation	progression	IPA	4867_15_2	VEGFA	-0.173948
Hepatic Fibrosis / Hepatic Stellate Cell Activation	progression	IPA	3152_57_1	TNFRSF1B	0.320101
Hepatic Fibrosis / Hepatic Stellate Cell Activation	progression	IPA	2991_9_2	IL1R1	0.281925
Hepatic Fibrosis / Hepatic Stellate Cell Activation	progression	IPA	8368_102_3	TNFRSF1B	0.325953
Hepatic Fibrosis / Hepatic Stellate Cell Activation	progression	IPA	3651_50_5	KDR	0.269121
Hepatic Fibrosis / Hepatic Stellate Cell Activation	progression	IPA	9218_7_3	FAS	0.14806
Hepatic Fibrosis / Hepatic Stellate Cell Activation	progression	IPA	10370_21_3	STAT1	-0.355462
Hepatic Fibrosis / Hepatic Stellate Cell Activation	progression	IPA	5392_73_2	FAS	0.0912312
Hepatic Fibrosis / Hepatic Stellate Cell Activation	progression	IPA	6570_1_3	COL13A1	-0.206382
Hepatic Fibrosis / Hepatic Stellate Cell Activation	progression	IPA	2333_72_1	TGFB1	-0.244496
Hepatic Fibrosis / Hepatic Stellate Cell Activation	progression	IPA	2654_19_1	TNFRSF1A	0.289867
Hepatic Fibrosis / Hepatic Stellate Cell Activation	progression	IPA	8974_172_3	COL15A1	0.223122
Hepatic Fibrosis / Hepatic Stellate Cell Activation	progression	IPA	10702_1_3	COL28A1	0.201842
Hepatic Fibrosis / Hepatic Stellate Cell Activation	progression	IPA	2575_5_5	LEP	-0.173492
Hepatic Fibrosis / Hepatic Stellate Cell Activation	progression	IPA	2523_31_3	CCL5	-0.262077
Hepatic Fibrosis / Hepatic Stellate Cell Activation	progression	IPA	4673_13_2	IL6	-0.151837
Hepatic Fibrosis / Hepatic Stellate Cell Activation	progression	IPA	11196_31_3	COL6A3	0.171089
Hepatic Fibrosis / Hepatic Stellate Cell Activation	progression	IPA	2201_17_6	COL18A1	0.164318
Hepatic Fibrosis / Hepatic Stellate Cell Activation	progression	IPA	2578_67_2	CCL2	0.146118
Hepatic Fibrosis / Hepatic Stellate Cell Activation	progression	IPA	14048_7_3	IL1RAP	0.158092
Hepatic Fibrosis / Hepatic Stellate Cell Activation	progression	IPA	6055_53_3	IFNAR1	-0.240609
Hepatic Fibrosis / Hepatic Stellate Cell Activation	progression	IPA	5666_64_3	IL1R2	0.183222
Hepatic Fibrosis / Hepatic Stellate Cell Activation	progression	IPA	2247_20_11	PROK1	-0.195203
Hepatic Fibrosis / Hepatic Stellate Cell Activation	progression	IPA	3738_54_1	CSF1	0.171778
Hepatic Fibrosis / Hepatic Stellate Cell Activation	progression	IPA	8304_50_3	TNFRSF11B	0.322781
Hepatic Fibrosis / Hepatic Stellate Cell Activation	progression	IPA	13484_69_3	COL1A1	-0.229922
Hepatic Fibrosis / Hepatic Stellate Cell Activation	progression	IPA	2989_17_2	IFNG	-0.202887
Hepatic Fibrosis / Hepatic Stellate Cell Activation	progression	IPA	14227_21_3	MYL6B	0.210056
Hepatic Fibrosis / Hepatic Stellate Cell Activation	progression	IPA	10741_22_3	CSF1	0.13521
Hepatic Fibrosis / Hepatic Stellate Cell Activation	progression	IPA	6973_2_3	IGF2	0.249431
Hepatic Fibrosis / Hepatic Stellate Cell Activation	progression	IPA	11155_16_3	COL6A5	0.255816
Hepatic Fibrosis / Hepatic Stellate Cell Activation	progression	IPA	3447_64_2	CXCL8	0.183334
Hepatic Fibrosis / Hepatic Stellate Cell Activation	progression	IPA	2906_55_3	IL4	-0.152841
Hepatic Fibrosis / Hepatic Stellate Cell Activation	progression	IPA	2986_49_2	CXCL3	-0.160796
Hepatic Fibrosis / Hepatic Stellate Cell Activation	progression	IPA	3808_76_2	FGFR2	-0.166881
Hepatic Fibrosis / Hepatic Stellate Cell Activation	progression	IPA	8969_49_3	CD14	0.23034
Hepatic Fibrosis / Hepatic Stellate Cell Activation	progression	IPA	5532_53_3	FGFR1	-0.105843
HEY1 Signaling Pathway	progression	IPA	2579_17_5	MMP9	-0.656114
HEY1 Signaling Pathway	progression	IPA	2789_26_2	MMP7	0.22124
HEY1 Signaling Pathway	progression	IPA	9172_69_3	MMP8	0.378551
HEY1 Signaling Pathway	progression	IPA	11129_66_3	BMP15	0.314954
HEY1 Signaling Pathway	progression	IPA	8933_84_3	MEF2C	-0.165523
HEY1 Signaling Pathway	progression	IPA	5093_47_3	JAG2	-0.252749
HEY1 Signaling Pathway	progression	IPA	3587_53_2	BMP10	-0.263301
HEY1 Signaling Pathway	progression	IPA	2677_1_1	EGFR	0.140909
HEY1 Signaling Pathway	progression	IPA	2616_23_18	ERBB2	-0.189485
HEY1 Signaling Pathway	progression	IPA	8479_4_3	MMP10	0.205154
HEY1 Signaling Pathway	progression	IPA	14108_15_3	TGFB1	0.195558
HEY1 Signaling Pathway	progression	IPA	11297_54_3	NOTCH2	0.126195
HEY1 Signaling Pathway	progression	IPA	4867_15_2	VEGFA	-0.173948
HEY1 Signaling Pathway	progression	IPA	3736_60_3	BMP6	0.228855
HEY1 Signaling Pathway	progression	IPA	2333_72_1	TGFB1	-0.244496
HEY1 Signaling Pathway	progression	IPA	2788_55_1	MMP3	-0.171357
HEY1 Signaling Pathway	progression	IPA	6425_87_3	MMP19	0.162076
HEY1 Signaling Pathway	progression	IPA	8459_10_3	BMP6	0.183483
HEY1 Signaling Pathway	progression	IPA	3743_1_3	MMP10	-0.197153
HEY1 Signaling Pathway	progression	IPA	4673_13_2	IL6	-0.151837
HEY1 Signaling Pathway	progression	IPA	5443_62_2	NPPA	-0.181918
HEY1 Signaling Pathway	progression	IPA	9412_52_3	ACVR2B	-0.179658
HEY1 Signaling Pathway	progression	IPA	2838_53_1	MMP17	-0.123291
HEY1 Signaling Pathway	progression	IPA	2247_20_11	PROK1	-0.195203
HEY1 Signaling Pathway	progression	IPA	3348_49_2	BMP1	-0.223434
HEY1 Signaling Pathway	progression	IPA	4245_80_2	MDM2	-0.188053
HIF1_ Signaling	progression	IPA	2579_17_5	MMP9	-0.656114
HIF1_ Signaling	progression	IPA	2789_26_2	MMP7	0.22124
HIF1_ Signaling	progression	IPA	9885_41_3	RAP2A	0.243338
HIF1_ Signaling	progression	IPA	9172_69_3	MMP8	0.378551
HIF1_ Signaling	progression	IPA	5813_58_3	EPO	0.273192
HIF1_ Signaling	progression	IPA	2645_54_1	PRKCZ	-0.245976
HIF1_ Signaling	progression	IPA	4272_46_2	GPI	0.219696
HIF1_ Signaling	progression	IPA	8479_4_3	MMP10	0.205154
HIF1_ Signaling	progression	IPA	2681_23_2	HGF	0.112741
HIF1_ Signaling	progression	IPA	10001_7_3	RAF1	0.11196
HIF1_ Signaling	progression	IPA	14108_15_3	TGFB1	0.195558
HIF1_ Signaling	progression	IPA	4867_15_2	VEGFA	-0.173948
HIF1_ Signaling	progression	IPA	3736_60_3	BMP6	0.228855
HIF1_ Signaling	progression	IPA	3651_50_5	KDR	0.269121
HIF1_ Signaling	progression	IPA	2333_72_1	TGFB1	-0.244496
HIF1_ Signaling	progression	IPA	8518_55_3	ADM	0.225539
HIF1_ Signaling	progression	IPA	2788_55_1	MMP3	-0.171357
HIF1_ Signaling	progression	IPA	6425_87_3	MMP19	0.162076
HIF1_ Signaling	progression	IPA	7922_5_3	ADM	0.203214
HIF1_ Signaling	progression	IPA	4282_3_2	RAN	-0.262655
HIF1_ Signaling	progression	IPA	8459_10_3	BMP6	0.183483
HIF1_ Signaling	progression	IPA	3743_1_3	MMP10	-0.197153
HIF1_ Signaling	progression	IPA	4673_13_2	IL6	-0.151837
HIF1_ Signaling	progression	IPA	2838_53_1	MMP17	-0.123291
HIF1_ Signaling	progression	IPA	2247_20_11	PROK1	-0.195203
HIF1_ Signaling	progression	IPA	4124_24_2	HSPA1A	0.180233
HIF1_ Signaling	progression	IPA	6973_2_3	IGF2	0.249431
HIF1_ Signaling	progression	IPA	3351_1_1	CAMK2B	0.225206
HIF1_ Signaling	progression	IPA	2870_29_2	RAC1	-0.147465
HIF1_ Signaling	progression	IPA	4245_80_2	MDM2	-0.188053
HIF1_ Signaling	progression	IPA	5242_37_3	MAP2K4	0.19797
HIF1_ Signaling	progression	IPA	3419_49_2	CAMK2D	0.198849
HIF1_ Signaling	progression	IPA	3817_18_1	PRKCQ	-0.137942
HMGB1 Signaling	progression	IPA	13733_5_3	IL12B	-0.649271
HMGB1 Signaling	progression	IPA	3506_49_1	LTA	-0.406528
HMGB1 Signaling	progression	IPA	2607_54_2	CLCF1	-0.207652
HMGB1 Signaling	progression	IPA	9885_41_3	RAP2A	0.243338
HMGB1 Signaling	progression	IPA	14026_24_3	IL17F	-0.197858
HMGB1 Signaling	progression	IPA	9305_89_3	IFNGR2	0.136179
HMGB1 Signaling	progression	IPA	3505_6_2	LTB	-0.360848
HMGB1 Signaling	progression	IPA	5825_49_3	IFNGR1	0.111684
HMGB1 Signaling	progression	IPA	5355_69_3	TNFSF14	-0.240442
HMGB1 Signaling	progression	IPA	14108_15_3	TGFB1	0.195558
HMGB1 Signaling	progression	IPA	3421_54_2	TNFSF8	0.234516
HMGB1 Signaling	progression	IPA	2455_17_4	IL12A	-0.356958
HMGB1 Signaling	progression	IPA	3152_57_1	TNFRSF1B	0.320101
HMGB1 Signaling	progression	IPA	5939_42_3	TNFSF12	0.118655
HMGB1 Signaling	progression	IPA	2991_9_2	IL1R1	0.281925
HMGB1 Signaling	progression	IPA	8368_102_3	TNFRSF1B	0.325953
HMGB1 Signaling	progression	IPA	2333_72_1	TGFB1	-0.244496
HMGB1 Signaling	progression	IPA	2212_69_1	PLAT	-0.212925
HMGB1 Signaling	progression	IPA	2968_61_1	TNFSF15	0.202729
HMGB1 Signaling	progression	IPA	2654_19_1	TNFRSF1A	0.289867
HMGB1 Signaling	progression	IPA	2575_5_5	LEP	-0.173492
HMGB1 Signaling	progression	IPA	4673_13_2	IL6	-0.151837
HMGB1 Signaling	progression	IPA	5006_71_1	MAPK13	-0.291556
HMGB1 Signaling	progression	IPA	2578_67_2	CCL2	0.146118
HMGB1 Signaling	progression	IPA	10006_25_3	ELK1	0.259266
HMGB1 Signaling	progression	IPA	14150_7_3	IL36A	0.157246
HMGB1 Signaling	progression	IPA	8304_50_3	TNFRSF11B	0.322781
HMGB1 Signaling	progression	IPA	2989_17_2	IFNG	-0.202887
HMGB1 Signaling	progression	IPA	3447_64_2	CXCL8	0.183334
HMGB1 Signaling	progression	IPA	2906_55_3	IL4	-0.152841
HMGB1 Signaling	progression	IPA	2870_29_2	RAC1	-0.147465
HMGB1 Signaling	progression	IPA	5242_37_3	MAP2K4	0.19797
HMGB1 Signaling	progression	IPA	2524_56_3	HMGB1	-0.270439
HMGB1 Signaling	progression	IPA	2826_53_2	EDA	0.20754
HMGB1 Signaling	progression	IPA	4697_59_2	CSF2	0.253681
HMGB1 Signaling	progression	IPA	9255_5_3	IL17C	0.176516
Human Embryonic Stem Cell Pluripotency	progression	IPA	6237_11_3	FGFRL1	0.123196
Human Embryonic Stem Cell Pluripotency	progression	IPA	9885_41_3	RAP2A	0.243338
Human Embryonic Stem Cell Pluripotency	progression	IPA	4123_60_2	FGF4	-0.194753
Human Embryonic Stem Cell Pluripotency	progression	IPA	11129_66_3	BMP15	0.314954
Human Embryonic Stem Cell Pluripotency	progression	IPA	4866_59_2	NTRK2	0.118422
Human Embryonic Stem Cell Pluripotency	progression	IPA	5837_49_3	LIFR	0.105006
Human Embryonic Stem Cell Pluripotency	progression	IPA	3587_53_2	BMP10	-0.263301
Human Embryonic Stem Cell Pluripotency	progression	IPA	2645_54_1	PRKCZ	-0.245976
Human Embryonic Stem Cell Pluripotency	progression	IPA	10001_7_3	RAF1	0.11196
Human Embryonic Stem Cell Pluripotency	progression	IPA	14108_15_3	TGFB1	0.195558
Human Embryonic Stem Cell Pluripotency	progression	IPA	2748_3_2	INHBA	0.188933
Human Embryonic Stem Cell Pluripotency	progression	IPA	4460_8_2	PDPK1	-0.172322
Human Embryonic Stem Cell Pluripotency	progression	IPA	4330_4_2	KLK3	-0.161462
Human Embryonic Stem Cell Pluripotency	progression	IPA	3736_60_3	BMP6	0.228855
Human Embryonic Stem Cell Pluripotency	progression	IPA	14047_78_3	BDNF	-0.195069
Human Embryonic Stem Cell Pluripotency	progression	IPA	2333_72_1	TGFB1	-0.244496
Human Embryonic Stem Cell Pluripotency	progression	IPA	2421_7_3	BDNF	-0.262507
Human Embryonic Stem Cell Pluripotency	progression	IPA	2732_58_3	NANOG	-0.245161
Human Embryonic Stem Cell Pluripotency	progression	IPA	5801_72_3	NGF	0.227713
Human Embryonic Stem Cell Pluripotency	progression	IPA	8459_10_3	BMP6	0.183483
Human Embryonic Stem Cell Pluripotency	progression	IPA	13738_8_3	INHBA	0.131546
Human Embryonic Stem Cell Pluripotency	progression	IPA	9412_52_3	ACVR2B	-0.179658
Human Embryonic Stem Cell Pluripotency	progression	IPA	10006_25_3	ELK1	0.259266
Human Embryonic Stem Cell Pluripotency	progression	IPA	4383_97_1	INHBA	0.154537
Human Embryonic Stem Cell Pluripotency	progression	IPA	3348_49_2	BMP1	-0.223434
Human Embryonic Stem Cell Pluripotency	progression	IPA	9842_2_3	CTNNB1	0.267034
Human Embryonic Stem Cell Pluripotency	progression	IPA	3809_1_2	FGFR3	-0.177671
Human Embryonic Stem Cell Pluripotency	progression	IPA	8468_19_3	KLK3	-0.150188
Human Embryonic Stem Cell Pluripotency	progression	IPA	5242_37_3	MAP2K4	0.19797
Human Embryonic Stem Cell Pluripotency	progression	IPA	3808_76_2	FGFR2	-0.166881
Human Embryonic Stem Cell Pluripotency	progression	IPA	5532_53_3	FGFR1	-0.105843
Human Embryonic Stem Cell Pluripotency	progression	IPA	3817_18_1	PRKCQ	-0.137942
Human Embryonic Stem Cell Pluripotency	progression	IPA	13268_45_3	WNT5A	0.431278
ID1 Signaling Pathway	progression	IPA	2579_17_5	MMP9	-0.656114
ID1 Signaling Pathway	progression	IPA	6237_11_3	FGFRL1	0.123196
ID1 Signaling Pathway	progression	IPA	9885_41_3	RAP2A	0.243338
ID1 Signaling Pathway	progression	IPA	7923_41_3	SEMA4C	0.2848
ID1 Signaling Pathway	progression	IPA	5016_61_2	PARK7	0.247642
ID1 Signaling Pathway	progression	IPA	5837_49_3	LIFR	0.105006
ID1 Signaling Pathway	progression	IPA	2677_1_1	EGFR	0.140909
ID1 Signaling Pathway	progression	IPA	2743_5_2	SHH	0.1101
ID1 Signaling Pathway	progression	IPA	10001_7_3	RAF1	0.11196
ID1 Signaling Pathway	progression	IPA	14108_15_3	TGFB1	0.195558
ID1 Signaling Pathway	progression	IPA	4867_15_2	VEGFA	-0.173948
ID1 Signaling Pathway	progression	IPA	3152_57_1	TNFRSF1B	0.320101
ID1 Signaling Pathway	progression	IPA	8368_102_3	TNFRSF1B	0.325953
ID1 Signaling Pathway	progression	IPA	4550_3_2	FYN	-0.171017
ID1 Signaling Pathway	progression	IPA	2333_72_1	TGFB1	-0.244496
ID1 Signaling Pathway	progression	IPA	10045_47_3	CUL3	0.19437
ID1 Signaling Pathway	progression	IPA	2654_19_1	TNFRSF1A	0.289867
ID1 Signaling Pathway	progression	IPA	3374_49_2	HCK	-0.285178
ID1 Signaling Pathway	progression	IPA	2732_58_3	NANOG	-0.245161
ID1 Signaling Pathway	progression	IPA	4673_13_2	IL6	-0.151837
ID1 Signaling Pathway	progression	IPA	5006_71_1	MAPK13	-0.291556
ID1 Signaling Pathway	progression	IPA	9412_52_3	ACVR2B	-0.179658
ID1 Signaling Pathway	progression	IPA	11338_49_3	BLK	0.206207
ID1 Signaling Pathway	progression	IPA	2247_20_11	PROK1	-0.195203
ID1 Signaling Pathway	progression	IPA	8304_50_3	TNFRSF11B	0.322781
ID1 Signaling Pathway	progression	IPA	9842_2_3	CTNNB1	0.267034
ID1 Signaling Pathway	progression	IPA	3809_1_2	FGFR3	-0.177671
ID1 Signaling Pathway	progression	IPA	3452_17_2	LCK	-0.288399
ID1 Signaling Pathway	progression	IPA	6973_2_3	IGF2	0.249431
ID1 Signaling Pathway	progression	IPA	4245_80_2	MDM2	-0.188053
ID1 Signaling Pathway	progression	IPA	3808_76_2	FGFR2	-0.166881
ID1 Signaling Pathway	progression	IPA	5532_53_3	FGFR1	-0.105843
ID1 Signaling Pathway	progression	IPA	3472_40_2	BIRC5	-0.201624
IL-12 Signaling and Production in Macrophages	progression	IPA	7268_12_3	IFNA4	-0.242819
IL-12 Signaling and Production in Macrophages	progression	IPA	10365_132_3	IL23A	-0.638581
IL-12 Signaling and Production in Macrophages	progression	IPA	13733_5_3	IL12B	-0.649271
IL-12 Signaling and Production in Macrophages	progression	IPA	10351_51_3	IRF1	0.122363
IL-12 Signaling and Production in Macrophages	progression	IPA	2645_54_1	PRKCZ	-0.245976
IL-12 Signaling and Production in Macrophages	progression	IPA	11440_58_3	SOCS3	0.121468
IL-12 Signaling and Production in Macrophages	progression	IPA	6421_52_3	IFNA16	-0.25242
IL-12 Signaling and Production in Macrophages	progression	IPA	7127_3_3	APOA2	-0.165546
IL-12 Signaling and Production in Macrophages	progression	IPA	5825_49_3	IFNGR1	0.111684
IL-12 Signaling and Production in Macrophages	progression	IPA	2632_5_2	IL12RB1	-0.234119
IL-12 Signaling and Production in Macrophages	progression	IPA	14108_15_3	TGFB1	0.195558
IL-12 Signaling and Production in Macrophages	progression	IPA	2455_17_4	IL12A	-0.356958
IL-12 Signaling and Production in Macrophages	progression	IPA	2835_1_4	XRCC6	-0.237351
IL-12 Signaling and Production in Macrophages	progression	IPA	10445_20_3	APOM	0.123918
IL-12 Signaling and Production in Macrophages	progression	IPA	2640_3_2	MST1R	-0.247915
IL-12 Signaling and Production in Macrophages	progression	IPA	10370_21_3	STAT1	-0.355462
IL-12 Signaling and Production in Macrophages	progression	IPA	8262_20_3	APOD	0.181432
IL-12 Signaling and Production in Macrophages	progression	IPA	6431_68_3	PCYOX1	-0.166245
IL-12 Signaling and Production in Macrophages	progression	IPA	12350_86_3	ETS2	0.271987
IL-12 Signaling and Production in Macrophages	progression	IPA	2333_72_1	TGFB1	-0.244496
IL-12 Signaling and Production in Macrophages	progression	IPA	14125_5_3	APOM	0.294852
IL-12 Signaling and Production in Macrophages	progression	IPA	3311_27_1	FCGR3B	0.292422
IL-12 Signaling and Production in Macrophages	progression	IPA	2418_55_9	APOE	-0.181867
IL-12 Signaling and Production in Macrophages	progression	IPA	7180_114_3	IFNA14	-0.157784
IL-12 Signaling and Production in Macrophages	progression	IPA	6643_62_3	CD47	0.21242
IL-12 Signaling and Production in Macrophages	progression	IPA	5006_71_1	MAPK13	-0.291556
IL-12 Signaling and Production in Macrophages	progression	IPA	13484_69_3	COL1A1	-0.229922
IL-12 Signaling and Production in Macrophages	progression	IPA	2989_17_2	IFNG	-0.202887
IL-12 Signaling and Production in Macrophages	progression	IPA	10372_18_3	STAT6	-0.172689
IL-12 Signaling and Production in Macrophages	progression	IPA	3815_14_1	IL12RB2	0.237915
IL-12 Signaling and Production in Macrophages	progression	IPA	3452_17_2	LCK	-0.288399
IL-12 Signaling and Production in Macrophages	progression	IPA	2906_55_3	IL4	-0.152841
IL-12 Signaling and Production in Macrophages	progression	IPA	2870_29_2	RAC1	-0.147465
IL-12 Signaling and Production in Macrophages	progression	IPA	11510_51_3	APOL1	-0.168056
IL-12 Signaling and Production in Macrophages	progression	IPA	5114_65_3	PRLR	-0.139316
IL-12 Signaling and Production in Macrophages	progression	IPA	9506_10_3	APOL1	0.121354
IL-12 Signaling and Production in Macrophages	progression	IPA	3817_18_1	PRKCQ	-0.137942
IL-12 Signaling and Production in Macrophages	progression	IPA	4697_59_2	CSF2	0.253681
IL-12 Signaling and Production in Macrophages	progression	IPA	7196_21_3	IFNW1	0.181356
IL-12 Signaling and Production in Macrophages	progression	IPA	5482_61_3	RBP4	-0.226581
IL-13 Signaling Pathway	progression	IPA	6650_20_3	POSTN	0.281587
IL-13 Signaling Pathway	progression	IPA	12422_143_3	ALOX15B	0.384601
IL-13 Signaling Pathway	progression	IPA	11440_58_3	SOCS3	0.121468
IL-13 Signaling Pathway	progression	IPA	5084_154_3	IL17RB	0.213661
IL-13 Signaling Pathway	progression	IPA	6399_52_3	DEFB107A	-0.162566
IL-13 Signaling Pathway	progression	IPA	9022_49_3	DEFB132	0.234
IL-13 Signaling Pathway	progression	IPA	14108_15_3	TGFB1	0.195558
IL-13 Signaling Pathway	progression	IPA	3321_2_2	IL24	-0.192502
IL-13 Signaling Pathway	progression	IPA	8370_102_3	DEFB119	-0.140533
IL-13 Signaling Pathway	progression	IPA	10370_21_3	STAT1	-0.355462
IL-13 Signaling Pathway	progression	IPA	4550_3_2	FYN	-0.171017
IL-13 Signaling Pathway	progression	IPA	2333_72_1	TGFB1	-0.244496
IL-13 Signaling Pathway	progression	IPA	3374_49_2	HCK	-0.285178
IL-13 Signaling Pathway	progression	IPA	6360_7_3	DEFB128	-0.24277
IL-13 Signaling Pathway	progression	IPA	5006_71_1	MAPK13	-0.291556
IL-13 Signaling Pathway	progression	IPA	11338_49_3	BLK	0.206207
IL-13 Signaling Pathway	progression	IPA	6484_11_3	POSTN	0.195178
IL-13 Signaling Pathway	progression	IPA	8340_9_3	DEFB110	-0.152102
IL-13 Signaling Pathway	progression	IPA	10372_18_3	STAT6	-0.172689
IL-13 Signaling Pathway	progression	IPA	5611_56_3	DEFB108B	0.183757
IL-13 Signaling Pathway	progression	IPA	9842_2_3	CTNNB1	0.267034
IL-13 Signaling Pathway	progression	IPA	13455_10_3	DEFB119	0.171686
IL-13 Signaling Pathway	progression	IPA	3452_17_2	LCK	-0.288399
IL-13 Signaling Pathway	progression	IPA	2906_55_3	IL4	-0.152841
IL-15 Production	progression	IPA	10351_51_3	IRF1	0.122363
IL-15 Production	progression	IPA	14704_10_3	DDR1	0.253622
IL-15 Production	progression	IPA	8249_124_3	ALK	0.139575
IL-15 Production	progression	IPA	10438_19_3	CSF2RA	-0.19264
IL-15 Production	progression	IPA	4866_59_2	NTRK2	0.118422
IL-15 Production	progression	IPA	2645_54_1	PRKCZ	-0.245976
IL-15 Production	progression	IPA	2677_1_1	EGFR	0.140909
IL-15 Production	progression	IPA	14093_10_3	FLT3LG	0.423091
IL-15 Production	progression	IPA	2475_1_3	KIT	-0.101043
IL-15 Production	progression	IPA	2616_23_18	ERBB2	-0.189485
IL-15 Production	progression	IPA	3431_54_2	EPHA1	0.10039
IL-15 Production	progression	IPA	3651_50_5	KDR	0.269121
IL-15 Production	progression	IPA	2640_3_2	MST1R	-0.247915
IL-15 Production	progression	IPA	10370_21_3	STAT1	-0.355462
IL-15 Production	progression	IPA	4550_3_2	FYN	-0.171017
IL-15 Production	progression	IPA	7861_9_3	ROR2	0.115127
IL-15 Production	progression	IPA	3374_49_2	HCK	-0.285178
IL-15 Production	progression	IPA	4673_13_2	IL6	-0.151837
IL-15 Production	progression	IPA	11547_84_3	MUSK	0.16651
IL-15 Production	progression	IPA	11338_49_3	BLK	0.206207
IL-15 Production	progression	IPA	3416_2_2	BTK	-0.31771
IL-15 Production	progression	IPA	3646_7_4	TEC	-0.14165
IL-15 Production	progression	IPA	3363_31_4	CSK	-0.348523
IL-15 Production	progression	IPA	3809_1_2	FGFR3	-0.177671
IL-15 Production	progression	IPA	3452_17_2	LCK	-0.288399
IL-15 Production	progression	IPA	3342_76_4	ABL2	-0.158057
IL-15 Production	progression	IPA	3612_6_4	EPHB4	-0.174142
IL-15 Production	progression	IPA	5242_37_3	MAP2K4	0.19797
IL-15 Production	progression	IPA	3808_76_2	FGFR2	-0.166881
IL-15 Production	progression	IPA	5532_53_3	FGFR1	-0.105843
IL-15 Production	progression	IPA	11327_56_3	CLK2	0.230102
IL-17 Signaling	progression	IPA	2579_17_5	MMP9	-0.656114
IL-17 Signaling	progression	IPA	13733_5_3	IL12B	-0.649271
IL-17 Signaling	progression	IPA	3506_49_1	LTA	-0.406528
IL-17 Signaling	progression	IPA	2607_54_2	CLCF1	-0.207652
IL-17 Signaling	progression	IPA	9885_41_3	RAP2A	0.243338
IL-17 Signaling	progression	IPA	14026_24_3	IL17F	-0.197858
IL-17 Signaling	progression	IPA	3508_78_3	CCL22	-0.375312
IL-17 Signaling	progression	IPA	3761_4_2	PTGS2	-0.362345
IL-17 Signaling	progression	IPA	5084_154_3	IL17RB	0.213661
IL-17 Signaling	progression	IPA	3505_6_2	LTB	-0.360848
IL-17 Signaling	progression	IPA	6399_52_3	DEFB107A	-0.162566
IL-17 Signaling	progression	IPA	9022_49_3	DEFB132	0.234
IL-17 Signaling	progression	IPA	5355_69_3	TNFSF14	-0.240442
IL-17 Signaling	progression	IPA	14108_15_3	TGFB1	0.195558
IL-17 Signaling	progression	IPA	3421_54_2	TNFSF8	0.234516
IL-17 Signaling	progression	IPA	2455_17_4	IL12A	-0.356958
IL-17 Signaling	progression	IPA	4867_15_2	VEGFA	-0.173948
IL-17 Signaling	progression	IPA	5939_42_3	TNFSF12	0.118655
IL-17 Signaling	progression	IPA	8370_102_3	DEFB119	-0.140533
IL-17 Signaling	progression	IPA	2333_72_1	TGFB1	-0.244496
IL-17 Signaling	progression	IPA	2968_61_1	TNFSF15	0.202729
IL-17 Signaling	progression	IPA	2788_55_1	MMP3	-0.171357
IL-17 Signaling	progression	IPA	2575_5_5	LEP	-0.173492
IL-17 Signaling	progression	IPA	6360_7_3	DEFB128	-0.24277
IL-17 Signaling	progression	IPA	4673_13_2	IL6	-0.151837
IL-17 Signaling	progression	IPA	5006_71_1	MAPK13	-0.291556
IL-17 Signaling	progression	IPA	2578_67_2	CCL2	0.146118
IL-17 Signaling	progression	IPA	10006_25_3	ELK1	0.259266
IL-17 Signaling	progression	IPA	14150_7_3	IL36A	0.157246
IL-17 Signaling	progression	IPA	8340_9_3	DEFB110	-0.152102
IL-17 Signaling	progression	IPA	2247_20_11	PROK1	-0.195203
IL-17 Signaling	progression	IPA	8304_50_3	TNFRSF11B	0.322781
IL-17 Signaling	progression	IPA	2989_17_2	IFNG	-0.202887
IL-17 Signaling	progression	IPA	8952_65_3	CSF3	0.226993
IL-17 Signaling	progression	IPA	5611_56_3	DEFB108B	0.183757
IL-17 Signaling	progression	IPA	13455_10_3	DEFB119	0.171686
IL-17 Signaling	progression	IPA	3447_64_2	CXCL8	0.183334
IL-17 Signaling	progression	IPA	2906_55_3	IL4	-0.152841
IL-17 Signaling	progression	IPA	2986_49_2	CXCL3	-0.160796
IL-17 Signaling	progression	IPA	5242_37_3	MAP2K4	0.19797
IL-17 Signaling	progression	IPA	2826_53_2	EDA	0.20754
IL-17 Signaling	progression	IPA	4697_59_2	CSF2	0.253681
IL-17 Signaling	progression	IPA	9255_5_3	IL17C	0.176516
IL-27 Signaling Pathway	progression	IPA	10351_51_3	IRF1	0.122363
IL-27 Signaling Pathway	progression	IPA	2630_12_2	IL1RAP	0.170622
IL-27 Signaling Pathway	progression	IPA	2994_71_2	IL1RL2	0.133075
IL-27 Signaling Pathway	progression	IPA	9183_7_3	IFNAR1	0.0976721
IL-27 Signaling Pathway	progression	IPA	9305_89_3	IFNGR2	0.136179
IL-27 Signaling Pathway	progression	IPA	3761_4_2	PTGS2	-0.362345
IL-27 Signaling Pathway	progression	IPA	11440_58_3	SOCS3	0.121468
IL-27 Signaling Pathway	progression	IPA	7999_23_3	ENTPD1	0.246336
IL-27 Signaling Pathway	progression	IPA	5825_49_3	IFNGR1	0.111684
IL-27 Signaling Pathway	progression	IPA	14133_93_3	IL1R2	0.119402
IL-27 Signaling Pathway	progression	IPA	3152_57_1	TNFRSF1B	0.320101
IL-27 Signaling Pathway	progression	IPA	2991_9_2	IL1R1	0.281925
IL-27 Signaling Pathway	progression	IPA	8368_102_3	TNFRSF1B	0.325953
IL-27 Signaling Pathway	progression	IPA	10370_21_3	STAT1	-0.355462
IL-27 Signaling Pathway	progression	IPA	2654_19_1	TNFRSF1A	0.289867
IL-27 Signaling Pathway	progression	IPA	2381_52_4	C5	0.113544
IL-27 Signaling Pathway	progression	IPA	5006_71_1	MAPK13	-0.291556
IL-27 Signaling Pathway	progression	IPA	14048_7_3	IL1RAP	0.158092
IL-27 Signaling Pathway	progression	IPA	6055_53_3	IFNAR1	-0.240609
IL-27 Signaling Pathway	progression	IPA	5666_64_3	IL1R2	0.183222
IL-27 Signaling Pathway	progression	IPA	8304_50_3	TNFRSF11B	0.322781
IL-27 Signaling Pathway	progression	IPA	10396_6_3	MCL1	0.258254
IL-27 Signaling Pathway	progression	IPA	2989_17_2	IFNG	-0.202887
IL-27 Signaling Pathway	progression	IPA	3815_14_1	IL12RB2	0.237915
IL-27 Signaling Pathway	progression	IPA	14025_18_3	TNFRSF9	-0.165398
IL-27 Signaling Pathway	progression	IPA	4697_59_2	CSF2	0.253681
IL-27 Signaling Pathway	progression	IPA	2598_9_3	TNFRSF9	-0.165902
IL-27 Signaling Pathway	progression	IPA	3182_38_2	ENTPD1	0.145581
IL-33 Signaling Pathway	progression	IPA	2579_17_5	MMP9	-0.656114
IL-33 Signaling Pathway	progression	IPA	2630_12_2	IL1RAP	0.170622
IL-33 Signaling Pathway	progression	IPA	14026_24_3	IL17F	-0.197858
IL-33 Signaling Pathway	progression	IPA	11308_8_3	CREB3L4	0.125884
IL-33 Signaling Pathway	progression	IPA	3423_59_2	CMA1	-0.376464
IL-33 Signaling Pathway	progression	IPA	3761_4_2	PTGS2	-0.362345
IL-33 Signaling Pathway	progression	IPA	2475_1_3	KIT	-0.101043
IL-33 Signaling Pathway	progression	IPA	3403_1_2	TPSB2	0.167594
IL-33 Signaling Pathway	progression	IPA	2649_77_2	ICAM3	-0.238876
IL-33 Signaling Pathway	progression	IPA	3450_4_2	KLK6	-0.204037
IL-33 Signaling Pathway	progression	IPA	3400_49_2	TBK1	-0.20365
IL-33 Signaling Pathway	progression	IPA	9461_2_3	ICAM4	-0.174572
IL-33 Signaling Pathway	progression	IPA	2523_31_3	CCL5	-0.262077
IL-33 Signaling Pathway	progression	IPA	7140_1_3	CELA2A	-0.204773
IL-33 Signaling Pathway	progression	IPA	4673_13_2	IL6	-0.151837
IL-33 Signaling Pathway	progression	IPA	5006_71_1	MAPK13	-0.291556
IL-33 Signaling Pathway	progression	IPA	2578_67_2	CCL2	0.146118
IL-33 Signaling Pathway	progression	IPA	14048_7_3	IL1RAP	0.158092
IL-33 Signaling Pathway	progression	IPA	6550_4_3	ICAM4	-0.234935
IL-33 Signaling Pathway	progression	IPA	14150_7_3	IL36A	0.157246
IL-33 Signaling Pathway	progression	IPA	2989_17_2	IFNG	-0.202887
IL-33 Signaling Pathway	progression	IPA	3447_64_2	CXCL8	0.183334
IL-33 Signaling Pathway	progression	IPA	2906_55_3	IL4	-0.152841
IL-33 Signaling Pathway	progression	IPA	5242_37_3	MAP2K4	0.19797
IL-33 Signaling Pathway	progression	IPA	4697_59_2	CSF2	0.253681
IL-6 Signaling	progression	IPA	2630_12_2	IL1RAP	0.170622
IL-6 Signaling	progression	IPA	9885_41_3	RAP2A	0.243338
IL-6 Signaling	progression	IPA	13681_173_3	CSNK2A2	0.35225
IL-6 Signaling	progression	IPA	2994_71_2	IL1RL2	0.133075
IL-6 Signaling	progression	IPA	11440_58_3	SOCS3	0.121468
IL-6 Signaling	progression	IPA	10001_7_3	RAF1	0.11196
IL-6 Signaling	progression	IPA	14133_93_3	IL1R2	0.119402
IL-6 Signaling	progression	IPA	4867_15_2	VEGFA	-0.173948
IL-6 Signaling	progression	IPA	3152_57_1	TNFRSF1B	0.320101
IL-6 Signaling	progression	IPA	2991_9_2	IL1R1	0.281925
IL-6 Signaling	progression	IPA	8368_102_3	TNFRSF1B	0.325953
IL-6 Signaling	progression	IPA	2654_19_1	TNFRSF1A	0.289867
IL-6 Signaling	progression	IPA	4673_13_2	IL6	-0.151837
IL-6 Signaling	progression	IPA	5006_71_1	MAPK13	-0.291556
IL-6 Signaling	progression	IPA	10006_25_3	ELK1	0.259266
IL-6 Signaling	progression	IPA	14048_7_3	IL1RAP	0.158092
IL-6 Signaling	progression	IPA	14150_7_3	IL36A	0.157246
IL-6 Signaling	progression	IPA	5666_64_3	IL1R2	0.183222
IL-6 Signaling	progression	IPA	8304_50_3	TNFRSF11B	0.322781
IL-6 Signaling	progression	IPA	13484_69_3	COL1A1	-0.229922
IL-6 Signaling	progression	IPA	10396_6_3	MCL1	0.258254
IL-6 Signaling	progression	IPA	3447_64_2	CXCL8	0.183334
IL-6 Signaling	progression	IPA	11103_24_3	HSPB1	0.205948
IL-6 Signaling	progression	IPA	5242_37_3	MAP2K4	0.19797
IL-6 Signaling	progression	IPA	8969_49_3	CD14	0.23034
Immunogenic Cell Death Signaling Pathway	progression	IPA	7268_12_3	IFNA4	-0.242819
Immunogenic Cell Death Signaling Pathway	progression	IPA	8601_167_3	LRP1	0.368279
Immunogenic Cell Death Signaling Pathway	progression	IPA	12597_68_3	ATG5	0.298166
Immunogenic Cell Death Signaling Pathway	progression	IPA	9183_7_3	IFNAR1	0.0976721
Immunogenic Cell Death Signaling Pathway	progression	IPA	9305_89_3	IFNGR2	0.136179
Immunogenic Cell Death Signaling Pathway	progression	IPA	5825_49_3	IFNGR1	0.111684
Immunogenic Cell Death Signaling Pathway	progression	IPA	9182_3_3	LRP1	0.290856
Immunogenic Cell Death Signaling Pathway	progression	IPA	5704_74_3	GZMM	-0.220373
Immunogenic Cell Death Signaling Pathway	progression	IPA	3152_57_1	TNFRSF1B	0.320101
Immunogenic Cell Death Signaling Pathway	progression	IPA	8368_102_3	TNFRSF1B	0.325953
Immunogenic Cell Death Signaling Pathway	progression	IPA	10699_52_3	LRP1	0.171734
Immunogenic Cell Death Signaling Pathway	progression	IPA	2654_19_1	TNFRSF1A	0.289867
Immunogenic Cell Death Signaling Pathway	progression	IPA	7180_114_3	IFNA14	-0.157784
Immunogenic Cell Death Signaling Pathway	progression	IPA	9545_156_3	GZMK	-0.208249
Immunogenic Cell Death Signaling Pathway	progression	IPA	3373_5_2	GZMH	-0.44755
Immunogenic Cell Death Signaling Pathway	progression	IPA	4673_13_2	IL6	-0.151837
Immunogenic Cell Death Signaling Pathway	progression	IPA	6055_53_3	IFNAR1	-0.240609
Immunogenic Cell Death Signaling Pathway	progression	IPA	4124_24_2	HSPA1A	0.180233
Immunogenic Cell Death Signaling Pathway	progression	IPA	8304_50_3	TNFRSF11B	0.322781
Immunogenic Cell Death Signaling Pathway	progression	IPA	2989_17_2	IFNG	-0.202887
Immunogenic Cell Death Signaling Pathway	progression	IPA	7832_181_3	PDIA3	0.109419
Immunogenic Cell Death Signaling Pathway	progression	IPA	2524_56_3	HMGB1	-0.270439
Immunogenic Cell Death Signaling Pathway	progression	IPA	7196_21_3	IFNW1	0.181356
Immunoregulatory interactions between a Lymphoid and a non-Lymphoid cell	progression	IPA	11139_4_3	TREML4	0.620003
Immunoregulatory interactions between a Lymphoid and a non-Lymphoid cell	progression	IPA	10548_35_3	KLRG1	0.282924
Immunoregulatory interactions between a Lymphoid and a non-Lymphoid cell	progression	IPA	5098_79_3	KLRF1	-0.289113
Immunoregulatory interactions between a Lymphoid and a non-Lymphoid cell	progression	IPA	8683_119_3	PILRA	-0.195554
Immunoregulatory interactions between a Lymphoid and a non-Lymphoid cell	progression	IPA	14095_1_3	KLRK1	0.232471
Immunoregulatory interactions between a Lymphoid and a non-Lymphoid cell	progression	IPA	4567_82_2	SH2D1A	-0.364377
Immunoregulatory interactions between a Lymphoid and a non-Lymphoid cell	progression	IPA	2747_3_2	ULBP3	0.168538
Immunoregulatory interactions between a Lymphoid and a non-Lymphoid cell	progression	IPA	8766_29_3	LILRA5	0.191543
Immunoregulatory interactions between a Lymphoid and a non-Lymphoid cell	progression	IPA	3003_29_2	NCR3	-0.205531
Immunoregulatory interactions between a Lymphoid and a non-Lymphoid cell	progression	IPA	5068_54_3	CRTAM	-0.270189
Immunoregulatory interactions between a Lymphoid and a non-Lymphoid cell	progression	IPA	9266_1_3	TREM1	0.411076
Immunoregulatory interactions between a Lymphoid and a non-Lymphoid cell	progression	IPA	9787_23_3	COLEC12	0.385078
Immunoregulatory interactions between a Lymphoid and a non-Lymphoid cell	progression	IPA	8702_42_3	OSCAR	0.189437
Immunoregulatory interactions between a Lymphoid and a non-Lymphoid cell	progression	IPA	5736_1_3	TREML2	0.235779
Immunoregulatory interactions between a Lymphoid and a non-Lymphoid cell	progression	IPA	2649_77_2	ICAM3	-0.238876
Immunoregulatory interactions between a Lymphoid and a non-Lymphoid cell	progression	IPA	5630_48_3	CD300A	0.231967
Immunoregulatory interactions between a Lymphoid and a non-Lymphoid cell	progression	IPA	5633_65_3	LILRB2	0.225779
Immunoregulatory interactions between a Lymphoid and a non-Lymphoid cell	progression	IPA	3081_70_2	ULBP1	-0.248437
Immunoregulatory interactions between a Lymphoid and a non-Lymphoid cell	progression	IPA	9909_4_3	CD300LG	-0.145159
Immunoregulatory interactions between a Lymphoid and a non-Lymphoid cell	progression	IPA	3311_27_1	FCGR3B	0.292422
Immunoregulatory interactions between a Lymphoid and a non-Lymphoid cell	progression	IPA	5457_5_2	COLEC12	0.327638
Immunoregulatory interactions between a Lymphoid and a non-Lymphoid cell	progression	IPA	9461_2_3	ICAM4	-0.174572
Immunoregulatory interactions between a Lymphoid and a non-Lymphoid cell	progression	IPA	6550_4_3	ICAM4	-0.234935
Immunoregulatory interactions between a Lymphoid and a non-Lymphoid cell	progression	IPA	13484_69_3	COL1A1	-0.229922
Immunoregulatory interactions between a Lymphoid and a non-Lymphoid cell	progression	IPA	11334_7_3	LILRB3	-0.214877
Immunoregulatory interactions between a Lymphoid and a non-Lymphoid cell	progression	IPA	11204_80_3	CXADR	0.176816
Immunoregulatory interactions between a Lymphoid and a non-Lymphoid cell	progression	IPA	9560_56_3	CD96	0.275368
Immunoregulatory interactions between a Lymphoid and a non-Lymphoid cell	progression	IPA	11851_21_3	TREM2	0.282743
Immunoregulatory interactions between a Lymphoid and a non-Lymphoid cell	progression	IPA	12750_9_3	ITGB2	0.138499
Immunoregulatory interactions between a Lymphoid and a non-Lymphoid cell	progression	IPA	8360_169_3	NCR1	0.126314
Immunoregulatory interactions between a Lymphoid and a non-Lymphoid cell	progression	IPA	6453_70_3	LILRB4	-0.193943
Inhibition of Matrix Metalloproteases	progression	IPA	2579_17_5	MMP9	-0.656114
Inhibition of Matrix Metalloproteases	progression	IPA	2789_26_2	MMP7	0.22124
Inhibition of Matrix Metalloproteases	progression	IPA	8601_167_3	LRP1	0.368279
Inhibition of Matrix Metalloproteases	progression	IPA	9172_69_3	MMP8	0.378551
Inhibition of Matrix Metalloproteases	progression	IPA	6462_12_3	TIMP4	-0.243689
Inhibition of Matrix Metalloproteases	progression	IPA	8479_4_3	MMP10	0.205154
Inhibition of Matrix Metalloproteases	progression	IPA	9182_3_3	LRP1	0.290856
Inhibition of Matrix Metalloproteases	progression	IPA	10699_52_3	LRP1	0.171734
Inhibition of Matrix Metalloproteases	progression	IPA	2788_55_1	MMP3	-0.171357
Inhibition of Matrix Metalloproteases	progression	IPA	6425_87_3	MMP19	0.162076
Inhibition of Matrix Metalloproteases	progression	IPA	3743_1_3	MMP10	-0.197153
Inhibition of Matrix Metalloproteases	progression	IPA	8959_61_3	ADAM17	0.173914
Inhibition of Matrix Metalloproteases	progression	IPA	2838_53_1	MMP17	-0.123291
Inhibition of Matrix Metalloproteases	progression	IPA	4420_7_2	ADAM12	0.22552
Interleukin-10 signaling	progression	IPA	13733_5_3	IL12B	-0.649271
Interleukin-10 signaling	progression	IPA	3508_78_3	CCL22	-0.375312
Interleukin-10 signaling	progression	IPA	3761_4_2	PTGS2	-0.362345
Interleukin-10 signaling	progression	IPA	5337_64_3	CD86	0.318886
Interleukin-10 signaling	progression	IPA	14133_93_3	IL1R2	0.119402
Interleukin-10 signaling	progression	IPA	2455_17_4	IL12A	-0.356958
Interleukin-10 signaling	progression	IPA	3152_57_1	TNFRSF1B	0.320101
Interleukin-10 signaling	progression	IPA	2991_9_2	IL1R1	0.281925
Interleukin-10 signaling	progression	IPA	8368_102_3	TNFRSF1B	0.325953
Interleukin-10 signaling	progression	IPA	2654_19_1	TNFRSF1A	0.289867
Interleukin-10 signaling	progression	IPA	2523_31_3	CCL5	-0.262077
Interleukin-10 signaling	progression	IPA	4673_13_2	IL6	-0.151837
Interleukin-10 signaling	progression	IPA	2578_67_2	CCL2	0.146118
Interleukin-10 signaling	progression	IPA	5666_64_3	IL1R2	0.183222
Interleukin-10 signaling	progression	IPA	3738_54_1	CSF1	0.171778
Interleukin-10 signaling	progression	IPA	8952_65_3	CSF3	0.226993
Interleukin-10 signaling	progression	IPA	10741_22_3	CSF1	0.13521
Interleukin-10 signaling	progression	IPA	3447_64_2	CXCL8	0.183334
Interleukin-10 signaling	progression	IPA	4697_59_2	CSF2	0.253681
Interleukin-4 and Interleukin-13 signaling	progression	IPA	10365_132_3	IL23A	-0.638581
Interleukin-4 and Interleukin-13 signaling	progression	IPA	2579_17_5	MMP9	-0.656114
Interleukin-4 and Interleukin-13 signaling	progression	IPA	13733_5_3	IL12B	-0.649271
Interleukin-4 and Interleukin-13 signaling	progression	IPA	14026_24_3	IL17F	-0.197858
Interleukin-4 and Interleukin-13 signaling	progression	IPA	3508_78_3	CCL22	-0.375312
Interleukin-4 and Interleukin-13 signaling	progression	IPA	3761_4_2	PTGS2	-0.362345
Interleukin-4 and Interleukin-13 signaling	progression	IPA	11440_58_3	SOCS3	0.121468
Interleukin-4 and Interleukin-13 signaling	progression	IPA	4336_2_1	SAA1	0.15096
Interleukin-4 and Interleukin-13 signaling	progression	IPA	2681_23_2	HGF	0.112741
Interleukin-4 and Interleukin-13 signaling	progression	IPA	14108_15_3	TGFB1	0.195558
Interleukin-4 and Interleukin-13 signaling	progression	IPA	2455_17_4	IL12A	-0.356958
Interleukin-4 and Interleukin-13 signaling	progression	IPA	4867_15_2	VEGFA	-0.173948
Interleukin-4 and Interleukin-13 signaling	progression	IPA	3152_57_1	TNFRSF1B	0.320101
Interleukin-4 and Interleukin-13 signaling	progression	IPA	8368_102_3	TNFRSF1B	0.325953
Interleukin-4 and Interleukin-13 signaling	progression	IPA	10370_21_3	STAT1	-0.355462
Interleukin-4 and Interleukin-13 signaling	progression	IPA	2333_72_1	TGFB1	-0.244496
Interleukin-4 and Interleukin-13 signaling	progression	IPA	2788_55_1	MMP3	-0.171357
Interleukin-4 and Interleukin-13 signaling	progression	IPA	2732_58_3	NANOG	-0.245161
Interleukin-4 and Interleukin-13 signaling	progression	IPA	2634_2_2	IL2RG	0.271399
Interleukin-4 and Interleukin-13 signaling	progression	IPA	4673_13_2	IL6	-0.151837
Interleukin-4 and Interleukin-13 signaling	progression	IPA	2578_67_2	CCL2	0.146118
Interleukin-4 and Interleukin-13 signaling	progression	IPA	9176_3_3	MUC1	0.227691
Interleukin-4 and Interleukin-13 signaling	progression	IPA	10396_6_3	MCL1	0.258254
Interleukin-4 and Interleukin-13 signaling	progression	IPA	10372_18_3	STAT6	-0.172689
Interleukin-4 and Interleukin-13 signaling	progression	IPA	3447_64_2	CXCL8	0.183334
Interleukin-4 and Interleukin-13 signaling	progression	IPA	2906_55_3	IL4	-0.152841
Interleukin-4 and Interleukin-13 signaling	progression	IPA	12750_9_3	ITGB2	0.138499
Interleukin-4 and Interleukin-13 signaling	progression	IPA	3472_40_2	BIRC5	-0.201624
Intrinsic Prothrombin Activation Pathway	progression	IPA	13708_56_3	KLK8	0.119906
Intrinsic Prothrombin Activation Pathway	progression	IPA	13499_30_3	F8	-0.190778
Intrinsic Prothrombin Activation Pathway	progression	IPA	2834_54_1	KLK8	0.133175
Intrinsic Prothrombin Activation Pathway	progression	IPA	2831_29_1	KLK11	-0.11349
Intrinsic Prothrombin Activation Pathway	progression	IPA	4330_4_2	KLK3	-0.161462
Intrinsic Prothrombin Activation Pathway	progression	IPA	13716_259_3	F2	0.239296
Intrinsic Prothrombin Activation Pathway	progression	IPA	3450_4_2	KLK6	-0.204037
Intrinsic Prothrombin Activation Pathway	progression	IPA	3758_63_3	PROC	-0.270369
Intrinsic Prothrombin Activation Pathway	progression	IPA	2201_17_6	COL18A1	0.164318
Intrinsic Prothrombin Activation Pathway	progression	IPA	3344_60_4	SERPINC1	0.183371
Intrinsic Prothrombin Activation Pathway	progression	IPA	4918_21_1	KNG1	0.158541
Intrinsic Prothrombin Activation Pathway	progression	IPA	13484_69_3	COL1A1	-0.229922
Intrinsic Prothrombin Activation Pathway	progression	IPA	2796_62_2	FGA	0.175617
Intrinsic Prothrombin Activation Pathway	progression	IPA	2833_20_1	KLK4	-0.170457
Intrinsic Prothrombin Activation Pathway	progression	IPA	4906_35_1	F5	-0.18604
Intrinsic Prothrombin Activation Pathway	progression	IPA	8468_19_3	KLK3	-0.150188
LXR/RXR Activation	progression	IPA	2579_17_5	MMP9	-0.656114
LXR/RXR Activation	progression	IPA	2630_12_2	IL1RAP	0.170622
LXR/RXR Activation	progression	IPA	2994_71_2	IL1RL2	0.133075
LXR/RXR Activation	progression	IPA	3761_4_2	PTGS2	-0.362345
LXR/RXR Activation	progression	IPA	4336_2_1	SAA1	0.15096
LXR/RXR Activation	progression	IPA	7127_3_3	APOA2	-0.165546
LXR/RXR Activation	progression	IPA	14133_93_3	IL1R2	0.119402
LXR/RXR Activation	progression	IPA	8403_18_3	FASN	0.166786
LXR/RXR Activation	progression	IPA	3152_57_1	TNFRSF1B	0.320101
LXR/RXR Activation	progression	IPA	2991_9_2	IL1R1	0.281925
LXR/RXR Activation	progression	IPA	8368_102_3	TNFRSF1B	0.325953
LXR/RXR Activation	progression	IPA	10445_20_3	APOM	0.123918
LXR/RXR Activation	progression	IPA	8262_20_3	APOD	0.181432
LXR/RXR Activation	progression	IPA	6431_68_3	PCYOX1	-0.166245
LXR/RXR Activation	progression	IPA	14125_5_3	APOM	0.294852
LXR/RXR Activation	progression	IPA	2654_19_1	TNFRSF1A	0.289867
LXR/RXR Activation	progression	IPA	2418_55_9	APOE	-0.181867
LXR/RXR Activation	progression	IPA	4673_13_2	IL6	-0.151837
LXR/RXR Activation	progression	IPA	2578_67_2	CCL2	0.146118
LXR/RXR Activation	progression	IPA	14048_7_3	IL1RAP	0.158092
LXR/RXR Activation	progression	IPA	14150_7_3	IL36A	0.157246
LXR/RXR Activation	progression	IPA	9063_9_3	APOA5	-0.19437
LXR/RXR Activation	progression	IPA	5666_64_3	IL1R2	0.183222
LXR/RXR Activation	progression	IPA	4918_21_1	KNG1	0.158541
LXR/RXR Activation	progression	IPA	8280_238_3	VTN	-0.130588
LXR/RXR Activation	progression	IPA	8304_50_3	TNFRSF11B	0.322781
LXR/RXR Activation	progression	IPA	2796_62_2	FGA	0.175617
LXR/RXR Activation	progression	IPA	11510_51_3	APOL1	-0.168056
LXR/RXR Activation	progression	IPA	9506_10_3	APOL1	0.121354
LXR/RXR Activation	progression	IPA	8969_49_3	CD14	0.23034
LXR/RXR Activation	progression	IPA	2768_56_2	HPX	-0.0901089
LXR/RXR Activation	progression	IPA	5482_61_3	RBP4	-0.226581
Macrophage Classical Activation Signaling Pathway	progression	IPA	7268_12_3	IFNA4	-0.242819
Macrophage Classical Activation Signaling Pathway	progression	IPA	10365_132_3	IL23A	-0.638581
Macrophage Classical Activation Signaling Pathway	progression	IPA	13733_5_3	IL12B	-0.649271
Macrophage Classical Activation Signaling Pathway	progression	IPA	10351_51_3	IRF1	0.122363
Macrophage Classical Activation Signaling Pathway	progression	IPA	3506_49_1	LTA	-0.406528
Macrophage Classical Activation Signaling Pathway	progression	IPA	2607_54_2	CLCF1	-0.207652
Macrophage Classical Activation Signaling Pathway	progression	IPA	14026_24_3	IL17F	-0.197858
Macrophage Classical Activation Signaling Pathway	progression	IPA	9183_7_3	IFNAR1	0.0976721
Macrophage Classical Activation Signaling Pathway	progression	IPA	9305_89_3	IFNGR2	0.136179
Macrophage Classical Activation Signaling Pathway	progression	IPA	11440_58_3	SOCS3	0.121468
Macrophage Classical Activation Signaling Pathway	progression	IPA	3505_6_2	LTB	-0.360848
Macrophage Classical Activation Signaling Pathway	progression	IPA	6421_52_3	IFNA16	-0.25242
Macrophage Classical Activation Signaling Pathway	progression	IPA	5825_49_3	IFNGR1	0.111684
Macrophage Classical Activation Signaling Pathway	progression	IPA	5355_69_3	TNFSF14	-0.240442
Macrophage Classical Activation Signaling Pathway	progression	IPA	14108_15_3	TGFB1	0.195558
Macrophage Classical Activation Signaling Pathway	progression	IPA	5337_64_3	CD86	0.318886
Macrophage Classical Activation Signaling Pathway	progression	IPA	3421_54_2	TNFSF8	0.234516
Macrophage Classical Activation Signaling Pathway	progression	IPA	2455_17_4	IL12A	-0.356958
Macrophage Classical Activation Signaling Pathway	progression	IPA	5939_42_3	TNFSF12	0.118655
Macrophage Classical Activation Signaling Pathway	progression	IPA	3038_9_2	CXCL11	-0.1573
Macrophage Classical Activation Signaling Pathway	progression	IPA	10370_21_3	STAT1	-0.355462
Macrophage Classical Activation Signaling Pathway	progression	IPA	2333_72_1	TGFB1	-0.244496
Macrophage Classical Activation Signaling Pathway	progression	IPA	2968_61_1	TNFSF15	0.202729
Macrophage Classical Activation Signaling Pathway	progression	IPA	2575_5_5	LEP	-0.173492
Macrophage Classical Activation Signaling Pathway	progression	IPA	7180_114_3	IFNA14	-0.157784
Macrophage Classical Activation Signaling Pathway	progression	IPA	2523_31_3	CCL5	-0.262077
Macrophage Classical Activation Signaling Pathway	progression	IPA	4673_13_2	IL6	-0.151837
Macrophage Classical Activation Signaling Pathway	progression	IPA	14150_7_3	IL36A	0.157246
Macrophage Classical Activation Signaling Pathway	progression	IPA	6055_53_3	IFNAR1	-0.240609
Macrophage Classical Activation Signaling Pathway	progression	IPA	2989_17_2	IFNG	-0.202887
Macrophage Classical Activation Signaling Pathway	progression	IPA	10372_18_3	STAT6	-0.172689
Macrophage Classical Activation Signaling Pathway	progression	IPA	3447_64_2	CXCL8	0.183334
Macrophage Classical Activation Signaling Pathway	progression	IPA	2906_55_3	IL4	-0.152841
Macrophage Classical Activation Signaling Pathway	progression	IPA	8969_49_3	CD14	0.23034
Macrophage Classical Activation Signaling Pathway	progression	IPA	2826_53_2	EDA	0.20754
Macrophage Classical Activation Signaling Pathway	progression	IPA	4697_59_2	CSF2	0.253681
Macrophage Classical Activation Signaling Pathway	progression	IPA	9255_5_3	IL17C	0.176516
Metabolism of Angiotensinogen to Angiotensins	progression	IPA	6356_3_3	CPB1	-0.259265
Metabolism of Angiotensinogen to Angiotensins	progression	IPA	3423_59_2	CMA1	-0.376464
Metabolism of Angiotensinogen to Angiotensins	progression	IPA	2805_6_2	ACE2	-0.166906
Metabolism of Angiotensinogen to Angiotensins	progression	IPA	3396_54_2	REN	-0.132232
Metabolism of Angiotensinogen to Angiotensins	progression	IPA	5508_62_3	CTSD	-0.183329
Metabolism of Angiotensinogen to Angiotensins	progression	IPA	3373_5_2	GZMH	-0.44755
Metabolism of Angiotensinogen to Angiotensins	progression	IPA	3518_54_2	CPB2	0.195611
MSP-RON Signaling in Macrophages Pathway	progression	IPA	13733_5_3	IL12B	-0.649271
MSP-RON Signaling in Macrophages Pathway	progression	IPA	9885_41_3	RAP2A	0.243338
MSP-RON Signaling in Macrophages Pathway	progression	IPA	13708_56_3	KLK8	0.119906
MSP-RON Signaling in Macrophages Pathway	progression	IPA	11308_8_3	CREB3L4	0.125884
MSP-RON Signaling in Macrophages Pathway	progression	IPA	9305_89_3	IFNGR2	0.136179
MSP-RON Signaling in Macrophages Pathway	progression	IPA	3761_4_2	PTGS2	-0.362345
MSP-RON Signaling in Macrophages Pathway	progression	IPA	2834_54_1	KLK8	0.133175
MSP-RON Signaling in Macrophages Pathway	progression	IPA	2645_54_1	PRKCZ	-0.245976
MSP-RON Signaling in Macrophages Pathway	progression	IPA	11440_58_3	SOCS3	0.121468
MSP-RON Signaling in Macrophages Pathway	progression	IPA	2831_29_1	KLK11	-0.11349
MSP-RON Signaling in Macrophages Pathway	progression	IPA	5825_49_3	IFNGR1	0.111684
MSP-RON Signaling in Macrophages Pathway	progression	IPA	2455_17_4	IL12A	-0.356958
MSP-RON Signaling in Macrophages Pathway	progression	IPA	4330_4_2	KLK3	-0.161462
MSP-RON Signaling in Macrophages Pathway	progression	IPA	2640_3_2	MST1R	-0.247915
MSP-RON Signaling in Macrophages Pathway	progression	IPA	10370_21_3	STAT1	-0.355462
MSP-RON Signaling in Macrophages Pathway	progression	IPA	3450_4_2	KLK6	-0.204037
MSP-RON Signaling in Macrophages Pathway	progression	IPA	2989_17_2	IFNG	-0.202887
MSP-RON Signaling in Macrophages Pathway	progression	IPA	2833_20_1	KLK4	-0.170457
MSP-RON Signaling in Macrophages Pathway	progression	IPA	8468_19_3	KLK3	-0.150188
MSP-RON Signaling in Macrophages Pathway	progression	IPA	12750_9_3	ITGB2	0.138499
MSP-RON Signaling Pathway	progression	IPA	13733_5_3	IL12B	-0.649271
MSP-RON Signaling Pathway	progression	IPA	13708_56_3	KLK8	0.119906
MSP-RON Signaling Pathway	progression	IPA	2834_54_1	KLK8	0.133175
MSP-RON Signaling Pathway	progression	IPA	2645_54_1	PRKCZ	-0.245976
MSP-RON Signaling Pathway	progression	IPA	2831_29_1	KLK11	-0.11349
MSP-RON Signaling Pathway	progression	IPA	13744_37_3	IL3RA	-0.157516
MSP-RON Signaling Pathway	progression	IPA	2455_17_4	IL12A	-0.356958
MSP-RON Signaling Pathway	progression	IPA	4330_4_2	KLK3	-0.161462
MSP-RON Signaling Pathway	progression	IPA	2640_3_2	MST1R	-0.247915
MSP-RON Signaling Pathway	progression	IPA	4490_65_2	IL3RA	-0.126143
MSP-RON Signaling Pathway	progression	IPA	3450_4_2	KLK6	-0.204037
MSP-RON Signaling Pathway	progression	IPA	2578_67_2	CCL2	0.146118
MSP-RON Signaling Pathway	progression	IPA	3738_54_1	CSF1	0.171778
MSP-RON Signaling Pathway	progression	IPA	2989_17_2	IFNG	-0.202887
MSP-RON Signaling Pathway	progression	IPA	10741_22_3	CSF1	0.13521
MSP-RON Signaling Pathway	progression	IPA	2833_20_1	KLK4	-0.170457
MSP-RON Signaling Pathway	progression	IPA	8468_19_3	KLK3	-0.150188
MSP-RON Signaling Pathway	progression	IPA	12750_9_3	ITGB2	0.138499
Multiple Sclerosis Signaling Pathway	progression	IPA	13424_51_3	AIFM1	0.867069
Multiple Sclerosis Signaling Pathway	progression	IPA	10365_132_3	IL23A	-0.638581
Multiple Sclerosis Signaling Pathway	progression	IPA	2579_17_5	MMP9	-0.656114
Multiple Sclerosis Signaling Pathway	progression	IPA	13733_5_3	IL12B	-0.649271
Multiple Sclerosis Signaling Pathway	progression	IPA	10351_51_3	IRF1	0.122363
Multiple Sclerosis Signaling Pathway	progression	IPA	3506_49_1	LTA	-0.406528
Multiple Sclerosis Signaling Pathway	progression	IPA	2607_54_2	CLCF1	-0.207652
Multiple Sclerosis Signaling Pathway	progression	IPA	14026_24_3	IL17F	-0.197858
Multiple Sclerosis Signaling Pathway	progression	IPA	9305_89_3	IFNGR2	0.136179
Multiple Sclerosis Signaling Pathway	progression	IPA	5084_154_3	IL17RB	0.213661
Multiple Sclerosis Signaling Pathway	progression	IPA	3505_6_2	LTB	-0.360848
Multiple Sclerosis Signaling Pathway	progression	IPA	6248_68_3	FAS	0.164923
Multiple Sclerosis Signaling Pathway	progression	IPA	8893_29_3	PARP1	-0.242615
Multiple Sclerosis Signaling Pathway	progression	IPA	5825_49_3	IFNGR1	0.111684
Multiple Sclerosis Signaling Pathway	progression	IPA	5355_69_3	TNFSF14	-0.240442
Multiple Sclerosis Signaling Pathway	progression	IPA	14108_15_3	TGFB1	0.195558
Multiple Sclerosis Signaling Pathway	progression	IPA	3421_54_2	TNFSF8	0.234516
Multiple Sclerosis Signaling Pathway	progression	IPA	2455_17_4	IL12A	-0.356958
Multiple Sclerosis Signaling Pathway	progression	IPA	5939_42_3	TNFSF12	0.118655
Multiple Sclerosis Signaling Pathway	progression	IPA	9218_7_3	FAS	0.14806
Multiple Sclerosis Signaling Pathway	progression	IPA	10370_21_3	STAT1	-0.355462
Multiple Sclerosis Signaling Pathway	progression	IPA	5392_73_2	FAS	0.0912312
Multiple Sclerosis Signaling Pathway	progression	IPA	14708_59_3	C8G	-0.19661
Multiple Sclerosis Signaling Pathway	progression	IPA	2333_72_1	TGFB1	-0.244496
Multiple Sclerosis Signaling Pathway	progression	IPA	2968_61_1	TNFSF15	0.202729
Multiple Sclerosis Signaling Pathway	progression	IPA	2654_19_1	TNFRSF1A	0.289867
Multiple Sclerosis Signaling Pathway	progression	IPA	9125_23_3	MASP1	-0.209152
Multiple Sclerosis Signaling Pathway	progression	IPA	2575_5_5	LEP	-0.173492
Multiple Sclerosis Signaling Pathway	progression	IPA	2381_52_4	C5	0.113544
Multiple Sclerosis Signaling Pathway	progression	IPA	4673_13_2	IL6	-0.151837
Multiple Sclerosis Signaling Pathway	progression	IPA	5006_71_1	MAPK13	-0.291556
Multiple Sclerosis Signaling Pathway	progression	IPA	10534_40_3	PARP1	-0.291226
Multiple Sclerosis Signaling Pathway	progression	IPA	10571_14_3	MGAT1	0.146744
Multiple Sclerosis Signaling Pathway	progression	IPA	14150_7_3	IL36A	0.157246
Multiple Sclerosis Signaling Pathway	progression	IPA	12385_4_3	CAPN3	-0.172528
Multiple Sclerosis Signaling Pathway	progression	IPA	2989_17_2	IFNG	-0.202887
Multiple Sclerosis Signaling Pathway	progression	IPA	3447_64_2	CXCL8	0.183334
Multiple Sclerosis Signaling Pathway	progression	IPA	2906_55_3	IL4	-0.152841
Multiple Sclerosis Signaling Pathway	progression	IPA	2429_27_4	C8A	-0.195625
Multiple Sclerosis Signaling Pathway	progression	IPA	7881_244_3	PARP16	0.203253
Multiple Sclerosis Signaling Pathway	progression	IPA	2826_53_2	EDA	0.20754
Multiple Sclerosis Signaling Pathway	progression	IPA	4697_59_2	CSF2	0.253681
Multiple Sclerosis Signaling Pathway	progression	IPA	9255_5_3	IL17C	0.176516
Myelination Signaling Pathway	progression	IPA	6237_11_3	FGFRL1	0.123196
Myelination Signaling Pathway	progression	IPA	9885_41_3	RAP2A	0.243338
Myelination Signaling Pathway	progression	IPA	11129_66_3	BMP15	0.314954
Myelination Signaling Pathway	progression	IPA	4866_59_2	NTRK2	0.118422
Myelination Signaling Pathway	progression	IPA	11308_8_3	CREB3L4	0.125884
Myelination Signaling Pathway	progression	IPA	3587_53_2	BMP10	-0.263301
Myelination Signaling Pathway	progression	IPA	10615_18_3	MPZ	0.247046
Myelination Signaling Pathway	progression	IPA	2677_1_1	EGFR	0.140909
Myelination Signaling Pathway	progression	IPA	2743_5_2	SHH	0.1101
Myelination Signaling Pathway	progression	IPA	2616_23_18	ERBB2	-0.189485
Myelination Signaling Pathway	progression	IPA	10001_7_3	RAF1	0.11196
Myelination Signaling Pathway	progression	IPA	8403_18_3	FASN	0.166786
Myelination Signaling Pathway	progression	IPA	11297_54_3	NOTCH2	0.126195
Myelination Signaling Pathway	progression	IPA	4330_4_2	KLK3	-0.161462
Myelination Signaling Pathway	progression	IPA	3736_60_3	BMP6	0.228855
Myelination Signaling Pathway	progression	IPA	14047_78_3	BDNF	-0.195069
Myelination Signaling Pathway	progression	IPA	4550_3_2	FYN	-0.171017
Myelination Signaling Pathway	progression	IPA	11955_1_3	ARHGAP1	0.363883
Myelination Signaling Pathway	progression	IPA	2421_7_3	BDNF	-0.262507
Myelination Signaling Pathway	progression	IPA	8369_102_3	DAG1	0.27995
Myelination Signaling Pathway	progression	IPA	3374_49_2	HCK	-0.285178
Myelination Signaling Pathway	progression	IPA	5801_72_3	NGF	0.227713
Myelination Signaling Pathway	progression	IPA	8459_10_3	BMP6	0.183483
Myelination Signaling Pathway	progression	IPA	8959_61_3	ADAM17	0.173914
Myelination Signaling Pathway	progression	IPA	9412_52_3	ACVR2B	-0.179658
Myelination Signaling Pathway	progression	IPA	11338_49_3	BLK	0.206207
Myelination Signaling Pathway	progression	IPA	3348_49_2	BMP1	-0.223434
Myelination Signaling Pathway	progression	IPA	9842_2_3	CTNNB1	0.267034
Myelination Signaling Pathway	progression	IPA	3809_1_2	FGFR3	-0.177671
Myelination Signaling Pathway	progression	IPA	3452_17_2	LCK	-0.288399
Myelination Signaling Pathway	progression	IPA	8468_19_3	KLK3	-0.150188
Myelination Signaling Pathway	progression	IPA	6577_64_3	LAMA4	-0.185279
Myelination Signaling Pathway	progression	IPA	12750_9_3	ITGB2	0.138499
Myelination Signaling Pathway	progression	IPA	9815_5_3	ARHGAP1	0.235305
Myelination Signaling Pathway	progression	IPA	2870_29_2	RAC1	-0.147465
Myelination Signaling Pathway	progression	IPA	3808_76_2	FGFR2	-0.166881
Myelination Signaling Pathway	progression	IPA	14005_2_3	CHD7	-0.172118
Myelination Signaling Pathway	progression	IPA	5532_53_3	FGFR1	-0.105843
Myelination Signaling Pathway	progression	IPA	13268_45_3	WNT5A	0.431278
NAFLD Signaling Pathway	progression	IPA	13733_5_3	IL12B	-0.649271
NAFLD Signaling Pathway	progression	IPA	3506_49_1	LTA	-0.406528
NAFLD Signaling Pathway	progression	IPA	2607_54_2	CLCF1	-0.207652
NAFLD Signaling Pathway	progression	IPA	14026_24_3	IL17F	-0.197858
NAFLD Signaling Pathway	progression	IPA	3761_4_2	PTGS2	-0.362345
NAFLD Signaling Pathway	progression	IPA	11440_58_3	SOCS3	0.121468
NAFLD Signaling Pathway	progression	IPA	3505_6_2	LTB	-0.360848
NAFLD Signaling Pathway	progression	IPA	5355_69_3	TNFSF14	-0.240442
NAFLD Signaling Pathway	progression	IPA	14108_15_3	TGFB1	0.195558
NAFLD Signaling Pathway	progression	IPA	7693_13_3	TNFRSF10B	0.124498
NAFLD Signaling Pathway	progression	IPA	3421_54_2	TNFSF8	0.234516
NAFLD Signaling Pathway	progression	IPA	2455_17_4	IL12A	-0.356958
NAFLD Signaling Pathway	progression	IPA	8403_18_3	FASN	0.166786
NAFLD Signaling Pathway	progression	IPA	3152_57_1	TNFRSF1B	0.320101
NAFLD Signaling Pathway	progression	IPA	5939_42_3	TNFSF12	0.118655
NAFLD Signaling Pathway	progression	IPA	8368_102_3	TNFRSF1B	0.325953
NAFLD Signaling Pathway	progression	IPA	2333_72_1	TGFB1	-0.244496
NAFLD Signaling Pathway	progression	IPA	13665_35_3	PPP2R3A	0.312152
NAFLD Signaling Pathway	progression	IPA	2968_61_1	TNFSF15	0.202729
NAFLD Signaling Pathway	progression	IPA	2654_19_1	TNFRSF1A	0.289867
NAFLD Signaling Pathway	progression	IPA	2575_5_5	LEP	-0.173492
NAFLD Signaling Pathway	progression	IPA	11709_29_3	CPT1B	0.139997
NAFLD Signaling Pathway	progression	IPA	4673_13_2	IL6	-0.151837
NAFLD Signaling Pathway	progression	IPA	12900_29_3	ACACB	0.173035
NAFLD Signaling Pathway	progression	IPA	10878_1_3	TNFRSF10B	0.152031
NAFLD Signaling Pathway	progression	IPA	14150_7_3	IL36A	0.157246
NAFLD Signaling Pathway	progression	IPA	9802_27_3	PNPLA2	0.128227
NAFLD Signaling Pathway	progression	IPA	8304_50_3	TNFRSF11B	0.322781
NAFLD Signaling Pathway	progression	IPA	2989_17_2	IFNG	-0.202887
NAFLD Signaling Pathway	progression	IPA	3447_64_2	CXCL8	0.183334
NAFLD Signaling Pathway	progression	IPA	2906_55_3	IL4	-0.152841
NAFLD Signaling Pathway	progression	IPA	5242_37_3	MAP2K4	0.19797
NAFLD Signaling Pathway	progression	IPA	3817_18_1	PRKCQ	-0.137942
NAFLD Signaling Pathway	progression	IPA	13622_16_3	PPP2R5A	0.246587
NAFLD Signaling Pathway	progression	IPA	2826_53_2	EDA	0.20754
NAFLD Signaling Pathway	progression	IPA	4697_59_2	CSF2	0.253681
NAFLD Signaling Pathway	progression	IPA	9255_5_3	IL17C	0.176516
Natural Killer Cell Signaling	progression	IPA	13733_5_3	IL12B	-0.649271
Natural Killer Cell Signaling	progression	IPA	3446_7_2	IL18R1	0.149482
Natural Killer Cell Signaling	progression	IPA	9885_41_3	RAP2A	0.243338
Natural Killer Cell Signaling	progression	IPA	14095_1_3	KLRK1	0.232471
Natural Killer Cell Signaling	progression	IPA	10551_7_3	LAT	-0.3135
Natural Killer Cell Signaling	progression	IPA	4567_82_2	SH2D1A	-0.364377
Natural Killer Cell Signaling	progression	IPA	2747_3_2	ULBP3	0.168538
Natural Killer Cell Signaling	progression	IPA	3003_29_2	NCR3	-0.205531
Natural Killer Cell Signaling	progression	IPA	7795_14_3	KLRC3	0.521323
Natural Killer Cell Signaling	progression	IPA	14079_14_3	IL18R1	0.223518
Natural Killer Cell Signaling	progression	IPA	10001_7_3	RAF1	0.11196
Natural Killer Cell Signaling	progression	IPA	2632_5_2	IL12RB1	-0.234119
Natural Killer Cell Signaling	progression	IPA	2455_17_4	IL12A	-0.356958
Natural Killer Cell Signaling	progression	IPA	4550_3_2	FYN	-0.171017
Natural Killer Cell Signaling	progression	IPA	3081_70_2	ULBP1	-0.248437
Natural Killer Cell Signaling	progression	IPA	3311_27_1	FCGR3B	0.292422
Natural Killer Cell Signaling	progression	IPA	5006_71_1	MAPK13	-0.291556
Natural Killer Cell Signaling	progression	IPA	2201_17_6	COL18A1	0.164318
Natural Killer Cell Signaling	progression	IPA	4124_24_2	HSPA1A	0.180233
Natural Killer Cell Signaling	progression	IPA	13484_69_3	COL1A1	-0.229922
Natural Killer Cell Signaling	progression	IPA	2989_17_2	IFNG	-0.202887
Natural Killer Cell Signaling	progression	IPA	3815_14_1	IL12RB2	0.237915
Natural Killer Cell Signaling	progression	IPA	3452_17_2	LCK	-0.288399
Natural Killer Cell Signaling	progression	IPA	8360_169_3	NCR1	0.126314
Natural Killer Cell Signaling	progression	IPA	2870_29_2	RAC1	-0.147465
Natural Killer Cell Signaling	progression	IPA	10589_7_3	RAET1L	-0.122664
Natural Killer Cell Signaling	progression	IPA	3817_18_1	PRKCQ	-0.137942
Natural Killer Cell Signaling	progression	IPA	12990_39_3	MAP3K3	0.285705
Neuroinflammation Signaling Pathway	progression	IPA	7268_12_3	IFNA4	-0.242819
Neuroinflammation Signaling Pathway	progression	IPA	2579_17_5	MMP9	-0.656114
Neuroinflammation Signaling Pathway	progression	IPA	13733_5_3	IL12B	-0.649271
Neuroinflammation Signaling Pathway	progression	IPA	4561_65_2	BIRC7	-0.234387
Neuroinflammation Signaling Pathway	progression	IPA	11308_8_3	CREB3L4	0.125884
Neuroinflammation Signaling Pathway	progression	IPA	9305_89_3	IFNGR2	0.136179
Neuroinflammation Signaling Pathway	progression	IPA	3761_4_2	PTGS2	-0.362345
Neuroinflammation Signaling Pathway	progression	IPA	6421_52_3	IFNA16	-0.25242
Neuroinflammation Signaling Pathway	progression	IPA	6248_68_3	FAS	0.164923
Neuroinflammation Signaling Pathway	progression	IPA	5825_49_3	IFNGR1	0.111684
Neuroinflammation Signaling Pathway	progression	IPA	14108_15_3	TGFB1	0.195558
Neuroinflammation Signaling Pathway	progression	IPA	5337_64_3	CD86	0.318886
Neuroinflammation Signaling Pathway	progression	IPA	2455_17_4	IL12A	-0.356958
Neuroinflammation Signaling Pathway	progression	IPA	4330_4_2	KLK3	-0.161462
Neuroinflammation Signaling Pathway	progression	IPA	13670_81_3	PLA2G2E	0.162341
Neuroinflammation Signaling Pathway	progression	IPA	2991_9_2	IL1R1	0.281925
Neuroinflammation Signaling Pathway	progression	IPA	4455_89_2	MFGE8	-0.113281
Neuroinflammation Signaling Pathway	progression	IPA	14047_78_3	BDNF	-0.195069
Neuroinflammation Signaling Pathway	progression	IPA	9218_7_3	FAS	0.14806
Neuroinflammation Signaling Pathway	progression	IPA	10370_21_3	STAT1	-0.355462
Neuroinflammation Signaling Pathway	progression	IPA	5392_73_2	FAS	0.0912312
Neuroinflammation Signaling Pathway	progression	IPA	13948_50_3	GABBR2	0.110801
Neuroinflammation Signaling Pathway	progression	IPA	2333_72_1	TGFB1	-0.244496
Neuroinflammation Signaling Pathway	progression	IPA	2421_7_3	BDNF	-0.262507
Neuroinflammation Signaling Pathway	progression	IPA	2788_55_1	MMP3	-0.171357
Neuroinflammation Signaling Pathway	progression	IPA	3400_49_2	TBK1	-0.20365
Neuroinflammation Signaling Pathway	progression	IPA	2654_19_1	TNFRSF1A	0.289867
Neuroinflammation Signaling Pathway	progression	IPA	7180_114_3	IFNA14	-0.157784
Neuroinflammation Signaling Pathway	progression	IPA	5801_72_3	NGF	0.227713
Neuroinflammation Signaling Pathway	progression	IPA	2523_31_3	CCL5	-0.262077
Neuroinflammation Signaling Pathway	progression	IPA	4673_13_2	IL6	-0.151837
Neuroinflammation Signaling Pathway	progression	IPA	5006_71_1	MAPK13	-0.291556
Neuroinflammation Signaling Pathway	progression	IPA	9412_52_3	ACVR2B	-0.179658
Neuroinflammation Signaling Pathway	progression	IPA	2578_67_2	CCL2	0.146118
Neuroinflammation Signaling Pathway	progression	IPA	2989_17_2	IFNG	-0.202887
Neuroinflammation Signaling Pathway	progression	IPA	9842_2_3	CTNNB1	0.267034
Neuroinflammation Signaling Pathway	progression	IPA	3447_64_2	CXCL8	0.183334
Neuroinflammation Signaling Pathway	progression	IPA	8468_19_3	KLK3	-0.150188
Neuroinflammation Signaling Pathway	progression	IPA	2906_55_3	IL4	-0.152841
Neuroinflammation Signaling Pathway	progression	IPA	11851_21_3	TREM2	0.282743
Neuroinflammation Signaling Pathway	progression	IPA	2870_29_2	RAC1	-0.147465
Neuroinflammation Signaling Pathway	progression	IPA	5242_37_3	MAP2K4	0.19797
Neuroinflammation Signaling Pathway	progression	IPA	3472_40_2	BIRC5	-0.201624
Neuroinflammation Signaling Pathway	progression	IPA	2524_56_3	HMGB1	-0.270439
Neutrophil degranulation	progression	IPA	3007_7_2	SIGLEC9	-0.10047
Neutrophil degranulation	progression	IPA	13116_25_3	CD177	0.136708
Neutrophil degranulation	progression	IPA	2579_17_5	MMP9	-0.656114
Neutrophil degranulation	progression	IPA	8465_52_3	CTSH	0.174666
Neutrophil degranulation	progression	IPA	3172_28_2	ARSB	0.132644
Neutrophil degranulation	progression	IPA	10737_96_3	SERPINB1	0.121917
Neutrophil degranulation	progression	IPA	2652_15_1	PLAUR	0.157265
Neutrophil degranulation	progression	IPA	9094_5_3	CLEC4C	-0.35106
Neutrophil degranulation	progression	IPA	9172_69_3	MMP8	0.378551
Neutrophil degranulation	progression	IPA	3216_2_2	PIGR	0.213527
Neutrophil degranulation	progression	IPA	4153_11_2	SERPINA3	0.365356
Neutrophil degranulation	progression	IPA	11212_7_3	TXNDC5	0.241617
Neutrophil degranulation	progression	IPA	6956_37_3	FAF2	-0.21093
Neutrophil degranulation	progression	IPA	7789_182_3	PRDX4	-0.112085
Neutrophil degranulation	progression	IPA	3881_49_2	DYNLL1	-0.128019
Neutrophil degranulation	progression	IPA	4272_46_2	GPI	0.219696
Neutrophil degranulation	progression	IPA	5934_1_3	FTL	0.207531
Neutrophil degranulation	progression	IPA	8750_46_3	VCL	-0.234997
Neutrophil degranulation	progression	IPA	5722_78_3	PRCP	-0.187921
Neutrophil degranulation	progression	IPA	4535_50_2	BST1	0.110112
Neutrophil degranulation	progression	IPA	8702_42_3	OSCAR	0.189437
Neutrophil degranulation	progression	IPA	14287_6_3	RAB5C	-0.198655
Neutrophil degranulation	progression	IPA	8314_71_3	GNS	0.253491
Neutrophil degranulation	progression	IPA	6207_10_3	PSAP	-0.10657
Neutrophil degranulation	progression	IPA	3152_57_1	TNFRSF1B	0.320101
Neutrophil degranulation	progression	IPA	2835_1_4	XRCC6	-0.237351
Neutrophil degranulation	progression	IPA	8368_102_3	TNFRSF1B	0.325953
Neutrophil degranulation	progression	IPA	9384_17_3	CAMP	-0.166945
Neutrophil degranulation	progression	IPA	12357_41_3	SNAP29	0.240471
Neutrophil degranulation	progression	IPA	11232_46_3	TCN1	0.315918
Neutrophil degranulation	progression	IPA	5630_48_3	CD300A	0.231967
Neutrophil degranulation	progression	IPA	3636_37_4	OLR1	0.167086
Neutrophil degranulation	progression	IPA	7893_19_3	OLR1	0.195402
Neutrophil degranulation	progression	IPA	5633_65_3	LILRB2	0.225779
Neutrophil degranulation	progression	IPA	4413_3_2	SLPI	0.139986
Neutrophil degranulation	progression	IPA	14755_4_3	LTF	0.165497
Neutrophil degranulation	progression	IPA	6382_17_3	MANBA	-0.167852
Neutrophil degranulation	progression	IPA	4961_17_1	ANXA2	0.216938
Neutrophil degranulation	progression	IPA	3311_27_1	FCGR3B	0.292422
Neutrophil degranulation	progression	IPA	3179_51_2	CTSA	-0.198855
Neutrophil degranulation	progression	IPA	5508_62_3	CTSD	-0.183329
Neutrophil degranulation	progression	IPA	3616_3_5	GNS	-0.102275
Neutrophil degranulation	progression	IPA	6643_62_3	CD47	0.21242
Neutrophil degranulation	progression	IPA	8999_19_3	CEACAM3	0.180288
Neutrophil degranulation	progression	IPA	4258_15_2	PA2G4	-0.265254
Neutrophil degranulation	progression	IPA	4249_64_2	NME2	0.305177
Neutrophil degranulation	progression	IPA	3613_62_1	FCN1	-0.232925
Neutrophil degranulation	progression	IPA	8790_6_3	ARSA	0.192825
Neutrophil degranulation	progression	IPA	13700_10_3	ANXA2	0.191365
Neutrophil degranulation	progression	IPA	4911_49_2	GSTP1	0.224953
Neutrophil degranulation	progression	IPA	4775_34_3	GSN	0.24106
Neutrophil degranulation	progression	IPA	11200_52_3	CD93	-0.159482
Neutrophil degranulation	progression	IPA	4124_24_2	HSPA1A	0.180233
Neutrophil degranulation	progression	IPA	11334_7_3	LILRB3	-0.214877
Neutrophil degranulation	progression	IPA	5691_2_3	CRISPLD2	-0.143992
Neutrophil degranulation	progression	IPA	10882_12_3	DSC1	0.25088
Neutrophil degranulation	progression	IPA	9385_4_3	GAA	-0.17936
Neutrophil degranulation	progression	IPA	5624_66_3	FOLR3	0.142581
Neutrophil degranulation	progression	IPA	7064_2_4	VAMP8	0.201522
Neutrophil degranulation	progression	IPA	12750_9_3	ITGB2	0.138499
Neutrophil degranulation	progression	IPA	5125_6_3	SIGLEC14	-0.182596
Neutrophil degranulation	progression	IPA	6075_61_3	HEXB	0.156803
Neutrophil degranulation	progression	IPA	6447_73_3	PTX3	0.197958
Neutrophil degranulation	progression	IPA	9738_7_3	FAF2	0.250789
Neutrophil degranulation	progression	IPA	2870_29_2	RAC1	-0.147465
Neutrophil degranulation	progression	IPA	12490_92_3	LAMTOR3	0.26687
Neutrophil degranulation	progression	IPA	6285_71_3	MLEC	0.250065
Neutrophil degranulation	progression	IPA	10938_13_3	CD58	0.174647
Neutrophil degranulation	progression	IPA	3187_52_2	CRISP3	-0.164576
Neutrophil degranulation	progression	IPA	8969_49_3	CD14	0.23034
Neutrophil degranulation	progression	IPA	13583_19_3	APAF1	0.247573
Neutrophil degranulation	progression	IPA	2524_56_3	HMGB1	-0.270439
Neutrophil Extracellular Trap Signaling Pathway	progression	IPA	3007_7_2	SIGLEC9	-0.10047
Neutrophil Extracellular Trap Signaling Pathway	progression	IPA	7268_12_3	IFNA4	-0.242819
Neutrophil Extracellular Trap Signaling Pathway	progression	IPA	2579_17_5	MMP9	-0.656114
Neutrophil Extracellular Trap Signaling Pathway	progression	IPA	11266_8_3	SELPLG	0.208323
Neutrophil Extracellular Trap Signaling Pathway	progression	IPA	10737_96_3	SERPINB1	0.121917
Neutrophil Extracellular Trap Signaling Pathway	progression	IPA	3603_60_4	CLEC7A	0.186393
[truncated: 3,164 more rows]
