# Supplementary material for: Longitudinal proteomic profiling of cerebrospinal fluid in untreated multiple sclerosis defines evolving disease biology
Source: Nat Commun. 2025 Dec 3;16:11012. doi: 10.1038/s41467-025-65154-8 (PMC12695886; doi:10.1038/s41467-025-65154-8)
Supplement: Supplementary file 13 — Supplementary Data 11 [file 41467_2025_65154_MOESM13_ESM.xlsx]

## Sheet: Supplementary data 11
Predictors of the Elastin Net model of the number of contrast-enhancing lesion from cerebrospinal fluid biomarkers
seqid	Gene	Target	Target description	CEL EN model coefficient estimates
3034_1_2	GFAP	GFAP	Glial fibrillary acidic protein	0.0193648
8954_30_3	MAP4K1	M4K1	Mitogen-activated protein kinase kinase kinase kinase 1	0.0165038
7788_1_3	ATP5J	CF6	ATP synthase-coupling factor 6, mitochondrial	0.0160766
6565_68_3	CDCP1	CDCP1	CUB domain-containing protein 1	0.0156794
10513_13_3	KCNIP3	CSEN	Calsenilin	0.0128638
7251_64_3	C1QTNF3	C1QT3	Complement C1q tumor necrosis factor-related protein 3	0.00846511
9730_22_3	GHDC	GHDC	GH3 domain-containing protein	0.00774363
3600_2_3	CHIT1	Chitotriosidase-1	Chitotriosidase-1	0.00700445
3636_37_4	OLR1	OLR1	Oxidized low-density lipoprotein receptor 1	0.00692274
3858_5_1	ACP1	PPAC	Low molecular weight phosphotyrosine protein phosphatase	0.00680127
12853_112_3	TMOD2	TMOD2	Tropomodulin-2	0.00647725
13113_7_3	SPP1	Osteopontin	Osteopontin	0.00635903
11104_13_3	CHI3L1	YKL-40	Chitinase-3-like protein 1	0.00612259
7893_19_3	OLR1	OLR1	Oxidized low-density lipoprotein receptor 1	0.006036
6214_84_3	IFNA8	IFNA8	Interferon alpha-8	0.00552719
2913_1_2	CCL23	MPIF-1	C-C motif chemokine 23	0.00507007
5015_15_1	PLA2G7	PAFAH	Platelet-activating factor acetylhydrolase	0.0047914
9590_10_3	COX7A2L	COX7R	Cytochrome c oxidase subunit 7A-related protein, mitochondrial	0.00478154
7785_1_3	EFNB3	Ephrin-B3	Ephrin-B3	0.00463179
9933_49_3	ATP1B4	AT1B4	Protein ATP1B4	0.00447141
3487_32_2	CXCL13	BLC	C-X-C motif chemokine 13	0.00447036
8766_29_3	LILRA5	LIRA5	Leukocyte immunoglobulin-like receptor subfamily A member 5	0.00437688
8565_160_3	PLVAP	PLVAP	Plasmalemma vesicle-associated protein	0.00432587
10910_6_3	CEACAM4	CEAM4	Carcinoembryonic antigen-related cell adhesion molecule 4	0.00425128
9794_17_3	ADCK4	ADCK4	AarF domain-containing protein kinase 4	0.00419796
6227_1_3	KLK10	kallikrein 10	Kallikrein-10	0.00416074
12861_13_3	TMOD3	TMOD3	Tropomodulin-3	0.00411589
8289_8_3	GPNMB	GPNMB	Transmembrane glycoprotein NMB	0.00399958
3152_57_1	TNFRSF1B	TNF sR-II	Tumor necrosis factor receptor superfamily member 1B	0.00398038
13701_2_3	CXCL13	BLC	C-X-C motif chemokine 13	0.00389093
5934_1_3	FTH1 FTL	Ferritin	Ferritin	0.00343177
10460_1_3	CHIT1	Chitotriosidase-1	Chitotriosidase-1	0.00338734
4179_57_3	YWHAB,YWHAE,YWHAG,YWHAH,YWHAQ,YWHAZ,SFN	14-3-3	14-3-3 protein family	0.00332796
6413_79_3	LIPK	LIPK	Lipase member K	0.00316778
9898_161_3	ARID1A	ARI1A	AT-rich interactive domain-containing protein 1A	0.00307919
11551_16_3	HMG20B	HM20B	SWI/SNF-related matrix-associated actin-dependent regulator of chromatin subfamily E member 1-related	0.00288894
7769_29_3	SH3BP2	3BP2	SH3 domain-binding protein 2	0.00260791
5339_49_3	S100A9	calgranulin B	Protein S100-A9	0.00252398
3503_4_2	ITGA1 ITGB1	Integrin a1b1	Integrin alpha-I: beta-1 complex	0.00229158
6484_11_3	POSTN	Periostin	Periostin	0.00224909
12777_11_3	SF1	SF01	Splicing factor 1	0.0021659
6473_55_3	BPIFA1	PLUNC	BPI fold-containing family A member 1	0.0020961
2987_37_3	HIST1H1C	Histone H1.2	Histone H1.2	0.00190462
10735_12_3	PSMD1	PSMD1	26S proteasome non-ATPase regulatory subunit 1	0.00187167
12879_5_3	RBL1	p107	Retinoblastoma-like protein 1	0.00158595
13476_16_3	KIN	KIN17	DNA/RNA-binding protein KIN17	0.00154751
3312_64_1	FCGR1A	FCGR1	High affinity immunoglobulin gamma Fc receptor I	0.0015353
6123_69_3	TP53	p53	Cellular tumor antigen p53	0.00144522
13682_47_3	CSF1R	M-CSF R	Macrophage colony-stimulating factor 1 receptor	0.00143718
3186_2_2	C2	C2	Complement C2	0.00142377
5080_131_3	GPNMB	GPNMB	Transmembrane glycoprotein NMB	0.0013725
9831_12_3	G3BP2	G3BP2	Ras GTPase-activating protein-binding protein 2	0.00133331
7757_5_3	HLA-DQA2	DQA2	HLA class II histocompatibility antigen, DQ alpha 2 chain	0.00131482
13726_4_3	CD80	B7	T-lymphocyte activation antigen CD80	0.00124406
8878_48_3	YTHDC1	YTDC1	YTH domain-containing protein 1	0.00120606
4920_10_1	LYZ	Lysozyme	Lysozyme C	0.00114959
6296_36_3	OIT3	OIT3	Oncoprotein-induced transcript 3 protein	0.00114529
3302_58_1	CST7	CYTF	Cystatin-F	0.0010838
8894_80_3	HNRNPAB	hnRNP A/B	Heterogeneous nuclear ribonucleoprotein A/B	0.0010806
8368_102_3	TNFRSF1B	TNF sR-II	Tumor necrosis factor receptor superfamily member 1B	0.00107412
10665_30_3	HBG1	HBG1	Hemoglobin subunit gamma-1	0.000919044
14102_6_3	GNLY	Granulysin	Granulysin	0.000878738
2838_53_1	MMP17	MMP-17	Matrix metalloproteinase-17	0.000866514
9290_8_3	RMDN3	RMD3	Regulator of microtubule dynamics protein 3	0.000851111
10073_22_3	TDP1	TYDP1	Tyrosyl-DNA phosphodiesterase 1	0.000821504
10365_132_3	IL12B IL23A	IL-23	Interleukin-23	0.000772919
5087_5_3	IL22RA2	IL-22BP	Interleukin-22 receptor subunit alpha-2	0.000591777
4925_54_2	MMP13	MMP-13	Collagenase 3	0.000572416
9173_21_3	PGM1	PGM1	Phosphoglucomutase-1	0.000552218
3508_78_3	CCL22	MDC	C-C motif chemokine 22	0.000506566
3195_50_2	GNLY	Granulysin	Granulysin	0.000460075
6003_28_3	NEU1	NEUR1	Sialidase-1	0.000330775
12987_12_3	SRSF7	SRSF7	Serine/arginine-rich splicing factor 7	0.000272503
5646_20_3	RNASE6	RNAS6	Ribonuclease K6	0.000262122
7268_12_3	IFNA4	IFNA4	Interferon alpha-4	0.000237868
6441_62_3	ADAMTS6	ATS6	A disintegrin and metalloproteinase with thrombospondin motifs 6	0.000146416
13613_23_3	AK5	Adenylate kinase isoenzyme 5	Adenylate kinase isoenzyme 5	3.63989e-05
10638_1_3	TINF2	TINF2	TERF1-interacting nuclear factor 2	2.74444e-06
13707_27_3	SPARCL1	SPARCL1	SPARC-like protein 1	-6.41207e-05
5801_72_3	NGF	b-NGF	beta-nerve growth factor	-6.63767e-05
7795_14_3	KLRC3	NKG2E	NKG2-E type II integral membrane protein	-0.000158446
4328_2_2	BOC	BOC	Brother of CDO	-0.000196629
13986_6_3	LANCL1	LANC1	LanC-like protein 1	-0.00021343
9855_10_3	RHOA	Rho A	Transforming protein RhoA	-0.000258408
2636_10_2	LTBR	Lymphotoxin b R	Tumor necrosis factor receptor superfamily member 3	-0.000258983
9297_12_3	B3GNT8	B3GN8	UDP-GlcNAc:betaGal beta-1,3-N-acetylglucosaminyltransferase 8	-0.000265847
10668_5_3	STX4	STX4	Syntaxin-4	-0.000283152
6257_56_3	CGREF1	CGRE1	Cell growth regulator with EF hand domain protein 1	-0.000299575
11293_14_3	LRRN1	LRRN1	Leucine-rich repeat neuronal protein 1	-0.00031377
4491_4_2	IL5RA	IL-5 Ra	Interleukin-5 receptor subunit alpha	-0.000341046
14116_129_3	S100A4	S100A4	Protein S100-A4	-0.000381815
8035_6_3	C1orf198	CA198	Uncharacterized protein C1orf198	-0.00038828
11214_40_3	DNAJB9	DNJB9	DnaJ homolog subfamily B member 9	-0.000403609
9355_26_3	LAMP3	LAMP3	Lysosome-associated membrane glycoprotein 3	-0.0004677
14748_31_3	ARHGAP5	RHG05	Rho GTPase-activating protein 5	-0.000470574
5666_64_3	IL1R2	IL-1 sRII	Interleukin-1 receptor type 2	-0.000482197
7981_230_3	B3GALT6	B3GT6	Beta-1,3-galactosyltransferase 6	-0.000547064
9074_6_3	FAXDC2	CE004	Fatty acid hydroxylase domain-containing protein 2	-0.000571106
4588_1_2	PPY	PH	Pancreatic hormone	-0.000719427
5698_60_3	TNXB	Tenascin-X	Tenascin-X	-0.000720495
13497_34_3	EIF3J	EIF3J	Eukaryotic translation initiation factor 3 subunit J	-0.000753341
12488_9_3	MCTS1	MCTS1	Malignant T-cell-amplified sequence 1	-0.000807158
14049_17_3	IL7	IL-7	Interleukin-7	-0.000869765
7076_17_4	ECEL1	ECEL1	Endothelin-converting enzyme-like 1	-0.00114943
9842_2_3	CTNNB1	b-Catenin	Catenin beta-1	-0.00128982
9253_52_3	ABO	BGAT	Histo-blood group ABO system transferase	-0.00132114
11196_31_3	COL6A3	Collagen alpha-3(VI)	Collagen alpha-3(VI) chain	-0.00135831
14169_66_3	TXNL4B	TXN4B	Thioredoxin-like protein 4B	-0.00137068
12387_7_3	PDLIM4	PDLI4	PDZ and LIM domain protein 4	-0.00145215
2900_53_3	CCL14	HCC-1	C-C motif chemokine 14	-0.00147938
13435_31_3	IL20RB	IL-20 Rb	Interleukin-20 receptor subunit beta	-0.00153525
8403_18_3	FASN	Fatty acid synthase	Fatty acid synthase	-0.0016367
6390_18_3	NPS	NPS	Neuropeptide S	-0.00170351
6423_66_3	C1QL2	C1QL2	Complement C1q-like protein 2	-0.00180502
12634_79_3	BCAR3	BCAR3	Breast cancer anti-estrogen resistance protein 3	-0.00182963
5009_11_1	MSN	Moesin	Moesin	-0.00185282
2686_67_2	IGFBP6	IGFBP-6	Insulin-like growth factor-binding protein 6	-0.00186928
8237_56_3	SOSTDC1	SOSD1	Sclerostin domain-containing protein 1	-0.00197057
4423_77_2	BCL2L1	BCL2-like 1 protein	Bcl-2-like protein 1	-0.00197949
8925_25_3	RRM2B	RIR2B	Ribonucleoside-diphosphate reductase subunit M2 B	-0.00199381
2685_21_2	IGFBP5	IGFBP-5	Insulin-like growth factor-binding protein 5	-0.0019963
8080_24_3	MSMP	PSMP	Prostate-associated microseminoprotein	-0.00199727
5611_56_3	DEFB108B	D108B	Beta-defensin 108B	-0.00202174
3197_70_2	IDE	IDE	Insulin-degrading enzyme	-0.00204821
6373_54_3	SEMG2	SEMG2	Semenogelin-2	-0.00211048
6496_60_3	DLK1	DLK1	Protein delta homolog 1	-0.00212641
6236_51_3	CTHRC1	CTHR1	Collagen triple helix repeat-containing protein 1	-0.00219518
14227_21_3	MYL6B	MYL6B	Myosin light chain 6B	-0.00226906
6364_7_3	TAPBPL	TPSNR	Tapasin-related protein	-0.00255175
6925_26_3	SNX8	SNX8	Sorting nexin-8	-0.00262817
2744_57_2	IGHG1 IGHG2 IGHG3 IGHG4 IGK@ IGL@	IgG	Immunoglobulin G	-0.00289455
12618_50_3	AKR1C1	Aldo-keto reductase 1C1	Aldo-keto reductase family 1 member C1	-0.00294911
2753_2_2	C1QA C1QB C1QC	C1q	Complement C1q subcomponent	-0.00295793
10702_1_3	COL28A1	COSA1	Collagen alpha-1(XXVIII) chain	-0.00309753
2644_11_2	PRKCA	PKC-A	Protein kinase C alpha type	-0.00312858
8785_1_3	ARMC5	ARMC5	Armadillo repeat-containing protein 5	-0.00322275
3651_50_5	KDR	VEGF sR2	Vascular endothelial growth factor receptor 2	-0.00331209
13408_23_3	WFIKKN2	WFKN2	WAP, Kazal, immunoglobulin, Kunitz and NTR domain-containing protein 2	-0.00344321
4420_7_2	ADAM12	ADAM12	Disintegrin and metalloproteinase domain-containing protein 12	-0.0034603
14076_74_3	CST4	Cystatin-S	Cystatin-S	-0.00346266
6225_3_3	PRSS8	Prostasin	Prostasin	-0.00371052
12548_75_3	RRAGC	RRAGC	Ras-related GTP-binding protein C	-0.00379672
6075_61_3	HEXB	Hexosaminidase B	Beta-hexosaminidase subunit beta	-0.00398508
2997_8_1	JAM2	JAM-B	Junctional adhesion molecule B	-0.00412086
9361_7_3	PCDHAC2	PCDC2	Protocadherin alpha-C2	-0.00435596
13101_60_3	SOST	SOST	Sclerostin	-0.00438451
12652_37_3	AHCYL1	SAHH2	Adenosylhomocysteinase 2	-0.00451341
8407_84_3	NOTCH2	NOTC2	Neurogenic locus notch homolog protein 2	-0.00456938
13405_61_3	SPINK2	ISK2	Serine protease inhibitor Kazal-type 2	-0.00478292
13644_30_3	HGS	HGS	Hepatocyte growth factor-regulated tyrosine kinase substrate	-0.00498909
6938_21_3	PCDHGA12	PCDGC	Protocadherin gamma-A12	-0.00506826
4874_3_1	ANG	Angiogenin	Angiogenin	-0.00511952
4706_17_2	EPB41	41	Protein 4.1	-0.00545255
7146_16_3	PDIA4	PDIA4	Protein disulfide-isomerase A4	-0.00598085
8974_172_3	COL15A1	COFA1	Collagen alpha-1(XV) chain	-0.00614625
8841_65_3	CILP2	CILP2	Cartilage intermediate layer protein 2	-0.00615892
9010_3_3	DMPK	DMPK	Myotonin-protein kinase	-0.0065297
6367_66_3	FMOD	fibromodulin	fibromodulin	-0.00814048
14088_38_3	IGFBP6	IGFBP-6	Insulin-like growth factor-binding protein 6	-0.00844473
12707_26_3	DPYSL3	DPYL3	Dihydropyrimidinase-related protein 3	-0.00851619
2827_23_2	CX3CL1	Fractalkine/CX3CL-1	Fractalkine	-0.00961381
9352_86_3	REG3G	REG3G	Regenerating islet-derived protein 3-gamma	-0.0113839
