# Supplementary material for: Longitudinal proteomic profiling of cerebrospinal fluid in untreated multiple sclerosis defines evolving disease biology
Source: Nat Commun. 2025 Dec 3;16:11012. doi: 10.1038/s41467-025-65154-8 (PMC12695886; doi:10.1038/s41467-025-65154-8)
Supplement: Supplementary file 14 — Supplementary Data 12 [file 41467_2025_65154_MOESM14_ESM.xlsx]

## Sheet: T12
Results from STRING analysis of the 162 CSF predictors of the CEL# in the EN model
STRING term	term ID	term description	observed gene count	background gene count	strength	false discovery rate	matching proteins in your network (labels)
GO Process	GO:0002376	Immune system process	52	2121	0.5	1.93e-10	CX3CL1,CCL22,EFNB3,IL23A,LTBR,IL12B,DNAJB9,NOTCH2,LYZ,IL7,KDR,CD80,LAMP3,IDE,TAPBPL,TP53,REG3G,CSF1R,CXCL13,C2,RNASE6,FASN,TMOD3,OLR1,STX4,IL20RB,IL1R2,DEFB108B,ANG,BPIFA1,G3BP2,MSN,CHIT1,S100A9,FCGR1A,SEMG2,HLA-DQA2,TNFRSF1B,IFNA8,KLRC3,JAM2,ARMC5,RHOA,LILRA5,IL5RA,IFNA4,MSMP,CST7,GNLY,CCL14,CCL23,CTNNB1
GO Process	GO:0006955	Immune response	37	1321	0.56	4.61e-08	CX3CL1,CCL22,IL23A,LTBR,IL12B,NOTCH2,LYZ,IL7,CD80,LAMP3,TP53,REG3G,CSF1R,CXCL13,C2,RNASE6,STX4,IL20RB,IL1R2,DEFB108B,ANG,BPIFA1,G3BP2,CHIT1,S100A9,FCGR1A,SEMG2,HLA-DQA2,TNFRSF1B,IFNA8,LILRA5,IL5RA,IFNA4,CST7,GNLY,CCL14,CCL23
GO Process	GO:0010033	Response to organic substance	54	2692	0.42	4.88e-08	CX3CL1,CCL22,IL12B,IGFBP5,DNAJB9,RRM2B,PLVAP,CHI3L1,NOTCH2,MMP13,BCAR3,IL7,KDR,CD80,LAMP3,IDE,TP53,REG3G,CSF1R,CXCL13,IL22RA2,SOST,FASN,SOSTDC1,WFIKKN2,STX4,ARID1A,SRSF7,IL20RB,IL1R2,ANG,DPYSL3,FMOD,MSN,S100A9,NGF,AHCYL1,RRAGC,BCL2L1,TNFRSF1B,POSTN,IFNA8,AKR1C1,SPP1,RHOA,LILRA5,PRKCA,IL5RA,IFNA4,HNRNPAB,MAP4K1,CCL14,CCL23,CTNNB1
GO Process	GO:0006952	Defense response	37	1394	0.54	1.06e-07	CX3CL1,CCL22,IL23A,IL12B,CHI3L1,NOTCH2,LYZ,TP53,REG3G,CSF1R,CXCL13,C2,RNASE6,FASN,OLR1,STX4,IL20RB,DEFB108B,ANG,BPIFA1,G3BP2,S100A9,FCGR1A,SEMG2,BCL2L1,TNFRSF1B,IFNA8,KLRC3,SPP1,ARMC5,LILRA5,IL5RA,IFNA4,MSMP,GNLY,CCL14,CCL23
GO Process	GO:0071310	Cellular response to organic substance	45	2019	0.46	1.09e-07	CX3CL1,CCL22,IL12B,IGFBP5,PLVAP,CHI3L1,NOTCH2,BCAR3,IL7,KDR,CD80,IDE,TP53,CSF1R,CXCL13,IL22RA2,SOST,FASN,SOSTDC1,WFIKKN2,STX4,ARID1A,SRSF7,IL20RB,IL1R2,DPYSL3,FMOD,MSN,NGF,AHCYL1,RRAGC,BCL2L1,TNFRSF1B,IFNA8,AKR1C1,SPP1,RHOA,LILRA5,IL5RA,IFNA4,HNRNPAB,MAP4K1,CCL14,CCL23,CTNNB1
GO Process	GO:0034097	Response to cytokine	27	804	0.64	4.01e-07	CX3CL1,CCL22,IL12B,PLVAP,CHI3L1,IL7,LAMP3,TP53,CSF1R,CXCL13,IL22RA2,FASN,STX4,SRSF7,IL20RB,IL1R2,DPYSL3,BCL2L1,TNFRSF1B,IFNA8,RHOA,LILRA5,PRKCA,IL5RA,IFNA4,CCL14,CCL23
GO Process	GO:0019221	Cytokine-mediated signaling pathway	18	369	0.8	2.13e-06	CX3CL1,CCL22,IL12B,PLVAP,IL7,TP53,CSF1R,CXCL13,IL22RA2,IL20RB,IL1R2,TNFRSF1B,IFNA8,LILRA5,IL5RA,IFNA4,CCL14,CCL23
GO Process	GO:0050896	Response to stimulus	97	7835	0.21	2.46e-06	CX3CL1,CST4,CCL22,CEACAM4,EFNB3,IL23A,LTBR,IL12B,IGFBP5,DNAJB9,RRM2B,PLVAP,GFAP,CHI3L1,NOTCH2,MMP13,BCAR3,LYZ,IL7,KDR,CD80,LAMP3,IDE,TP53,REG3G,BOC,CSF1R,CXCL13,KCNIP3,IL22RA2,C2,IGFBP6,SOST,RNASE6,ECEL1,FASN,SOSTDC1,OLR1,WFIKKN2,STX4,ARID1A,SRSF7,HBG1,IL20RB,CTHRC1,IL1R2,HGS,DEFB108B,ANG,TDP1,DPYSL3,DMPK,BPIFA1,FMOD,G3BP2,MSN,CHIT1,ADAM12,S100A9,FCGR1A,NGF,AHCYL1,MCTS1,SEMG2,RRAGC,HLA-DQA2,COL15…
GO Process	GO:0070887	Cellular response to chemical stimulus	49	2609	0.39	2.46e-06	CX3CL1,CCL22,IL12B,IGFBP5,PLVAP,CHI3L1,NOTCH2,BCAR3,IL7,KDR,CD80,IDE,TP53,CSF1R,CXCL13,IL22RA2,SOST,FASN,SOSTDC1,WFIKKN2,STX4,ARID1A,SRSF7,HBG1,IL20RB,IL1R2,DPYSL3,FMOD,MSN,S100A9,NGF,AHCYL1,RRAGC,BCL2L1,TNFRSF1B,POSTN,IFNA8,AKR1C1,SPP1,RHOA,LILRA5,IL5RA,IFNA4,MSMP,HNRNPAB,MAP4K1,CCL14,CCL23,CTNNB1
GO Process	GO:0071345	Cellular response to cytokine stimulus	24	711	0.64	2.6e-06	CX3CL1,CCL22,IL12B,PLVAP,CHI3L1,IL7,TP53,CSF1R,CXCL13,IL22RA2,FASN,STX4,SRSF7,IL20RB,IL1R2,DPYSL3,TNFRSF1B,IFNA8,RHOA,LILRA5,IL5RA,IFNA4,CCL14,CCL23
GO Process	GO:0098542	Defense response to other organism	28	989	0.57	3.99e-06	CX3CL1,CCL22,IL23A,IL12B,NOTCH2,LYZ,TP53,REG3G,CSF1R,CXCL13,C2,RNASE6,STX4,DEFB108B,ANG,BPIFA1,G3BP2,S100A9,FCGR1A,SEMG2,BCL2L1,IFNA8,ARMC5,LILRA5,IFNA4,GNLY,CCL14,CCL23
GO Process	GO:0070661	Leukocyte proliferation	12	146	1.03	4.01e-06	CX3CL1,IL23A,IL12B,IL7,TP53,CSF1R,IL20RB,MSN,BCL2L1,IFNA8,ARMC5,IFNA4
GO Process	GO:0006959	Humoral immune response	15	268	0.86	5.42e-06	CCL22,NOTCH2,LYZ,IL7,REG3G,CXCL13,C2,RNASE6,ANG,BPIFA1,S100A9,SEMG2,IFNA8,IFNA4,GNLY
GO Process	GO:0009607	Response to biotic stimulus	33	1375	0.5	5.42e-06	CX3CL1,CCL22,IL23A,IL12B,NOTCH2,LYZ,CD80,TP53,REG3G,CSF1R,CXCL13,C2,RNASE6,STX4,DEFB108B,ANG,BPIFA1,G3BP2,CHIT1,S100A9,FCGR1A,SEMG2,BCL2L1,TNFRSF1B,IFNA8,KLRC3,ARMC5,RHOA,LILRA5,IFNA4,GNLY,CCL14,CCL23
GO Process	GO:0051707	Response to other organism	32	1328	0.5	8.29e-06	CX3CL1,CCL22,IL23A,IL12B,NOTCH2,LYZ,CD80,TP53,REG3G,CSF1R,CXCL13,C2,RNASE6,STX4,DEFB108B,ANG,BPIFA1,G3BP2,CHIT1,S100A9,FCGR1A,SEMG2,BCL2L1,TNFRSF1B,IFNA8,ARMC5,RHOA,LILRA5,IFNA4,GNLY,CCL14,CCL23
GO Process	GO:0006954	Inflammatory response	20	538	0.69	8.54e-06	CX3CL1,CCL22,IL23A,CHI3L1,NOTCH2,LYZ,REG3G,CSF1R,CXCL13,FASN,OLR1,IL20RB,S100A9,FCGR1A,TNFRSF1B,SPP1,IL5RA,MSMP,CCL14,CCL23
GO Process	GO:0044419	Biological process involved in interspecies interaction between organisms	34	1490	0.47	8.54e-06	CX3CL1,CCL22,EFNB3,IL23A,IL12B,NOTCH2,LYZ,CD80,IDE,TP53,REG3G,CSF1R,CXCL13,C2,RNASE6,STX4,DEFB108B,ANG,BPIFA1,G3BP2,CHIT1,S100A9,FCGR1A,SEMG2,BCL2L1,TNFRSF1B,IFNA8,ARMC5,RHOA,LILRA5,IFNA4,GNLY,CCL14,CCL23
GO Process	GO:0009605	Response to external stimulus	43	2355	0.38	3.57e-05	CX3CL1,CCL22,EFNB3,IL23A,LTBR,IL12B,CHI3L1,NOTCH2,LYZ,CD80,TP53,REG3G,BOC,CSF1R,CXCL13,C2,SOST,RNASE6,STX4,DEFB108B,ANG,BPIFA1,G3BP2,CHIT1,S100A9,FCGR1A,SEMG2,RRAGC,BCL2L1,TNFRSF1B,POSTN,IFNA8,GPNMB,SPP1,ARMC5,RHOA,LILRA5,IFNA4,MSMP,GNLY,CCL14,CCL23,CTNNB1
GO Process	GO:0042221	Response to chemical	60	4010	0.29	3.72e-05	CX3CL1,CST4,CCL22,EFNB3,IL12B,IGFBP5,DNAJB9,RRM2B,PLVAP,CHI3L1,NOTCH2,MMP13,BCAR3,IL7,KDR,CD80,LAMP3,IDE,TP53,REG3G,BOC,CSF1R,CXCL13,IL22RA2,SOST,FASN,SOSTDC1,WFIKKN2,STX4,ARID1A,SRSF7,HBG1,IL20RB,IL1R2,ANG,DPYSL3,FMOD,MSN,S100A9,NGF,AHCYL1,RRAGC,BCL2L1,TNFRSF1B,POSTN,IFNA8,AKR1C1,GPNMB,SPP1,RHOA,LILRA5,PRKCA,IL5RA,IFNA4,MSMP,HNRNPAB,MAP4K1,CCL14,CCL23,CTNNB1
GO Process	GO:0051716	Cellular response to stimulus	81	6357	0.22	4.09e-05	CX3CL1,CCL22,CEACAM4,EFNB3,IL23A,LTBR,IL12B,IGFBP5,DNAJB9,RRM2B,PLVAP,GFAP,CHI3L1,NOTCH2,BCAR3,IL7,KDR,CD80,IDE,TP53,REG3G,BOC,CSF1R,CXCL13,KCNIP3,IL22RA2,IGFBP6,SOST,ECEL1,FASN,SOSTDC1,WFIKKN2,STX4,ARID1A,SRSF7,HBG1,IL20RB,CTHRC1,IL1R2,HGS,TDP1,DPYSL3,DMPK,FMOD,G3BP2,MSN,ADAM12,S100A9,FCGR1A,NGF,AHCYL1,MCTS1,RRAGC,COL15A1,BCL2L1,TNFRSF1B,KIN,POSTN,IFNA8,AKR1C1,KLRC3,GPNMB,ARHGAP5,SPP1,NPS,LANCL1…
GO Process	GO:0007154	Cell communication	70	5165	0.25	6.76e-05	CX3CL1,CCL22,CEACAM4,EFNB3,IL23A,LTBR,IL12B,IGFBP5,TMOD2,PLVAP,PDLIM4,CHI3L1,NOTCH2,BCAR3,IL7,KDR,CD80,IDE,TP53,REG3G,BOC,CSF1R,CXCL13,KCNIP3,IL22RA2,IGFBP6,SOST,ECEL1,SOSTDC1,WFIKKN2,STX4,ARID1A,IL20RB,CTHRC1,IL1R2,HGS,ANG,DMPK,FMOD,G3BP2,ADAM12,S100A9,FCGR1A,NGF,AHCYL1,RRAGC,COL15A1,BCL2L1,TNFRSF1B,POSTN,IFNA8,KLRC3,GPNMB,ARHGAP5,SPP1,NPS,LANCL1,RHOA,LILRA5,PRKCA,IL5RA,IFNA4,SPARCL1,MSMP,SH3BP2…
GO Process	GO:0032943	Mononuclear cell proliferation	10	128	1.01	7.06e-05	IL23A,IL12B,IL7,TP53,IL20RB,MSN,BCL2L1,IFNA8,ARMC5,IFNA4
GO Process	GO:0048518	Positive regulation of biological process	79	6207	0.22	7.06e-05	CX3CL1,CCL22,EFNB3,IL23A,LTBR,IL12B,IGFBP5,DNAJB9,TMOD2,RRM2B,PLVAP,GFAP,CHI3L1,NOTCH2,BCAR3,HEXB,IL7,KDR,CD80,LAMP3,IDE,TINF2,TP53,REG3G,BOC,PLA2G7,CSF1R,CXCL13,C2,IGFBP6,SOST,TMOD3,LRRN1,STX4,PRSS8,ARID1A,FAXDC2,HBG1,IL20RB,HMG20B,CTHRC1,HGS,ANG,DPYSL3,EPB41,G3BP2,MSN,ADAM12,S100A4,S100A9,FCGR1A,NGF,AHCYL1,MCTS1,SEMG2,RRAGC,HLA-DQA2,BCL2L1,TNFRSF1B,IFNA8,AKR1C1,KLRC3,GPNMB,C1QTNF3,SPP1,NPS,JAM2…
GO Process	GO:0002682	Regulation of immune system process	31	1438	0.45	0.0001	CX3CL1,CEACAM4,EFNB3,IL23A,IL12B,DNAJB9,PLVAP,NOTCH2,IL7,CD80,TAPBPL,REG3G,PLA2G7,CSF1R,CXCL13,C2,STX4,ARID1A,FAXDC2,IL20RB,MSN,FCGR1A,HLA-DQA2,TNFRSF1B,KLRC3,GPNMB,JAM2,RHOA,PRKCA,CST7,CTNNB1
GO Process	GO:0042742	Defense response to bacterium	14	306	0.78	0.0001	IL23A,IL12B,NOTCH2,LYZ,REG3G,CXCL13,RNASE6,DEFB108B,ANG,BPIFA1,S100A9,FCGR1A,SEMG2,GNLY
GO Process	GO:0007166	Cell surface receptor signaling pathway	38	2040	0.39	0.00012	CX3CL1,CCL22,EFNB3,IL12B,IGFBP5,PLVAP,NOTCH2,BCAR3,IL7,KDR,CD80,IDE,TP53,BOC,CSF1R,CXCL13,IL22RA2,SOST,SOSTDC1,WFIKKN2,IL20RB,CTHRC1,IL1R2,FMOD,ADAM12,FCGR1A,NGF,BCL2L1,TNFRSF1B,IFNA8,KLRC3,RHOA,LILRA5,IL5RA,IFNA4,CCL14,CCL23,CTNNB1
GO Process	GO:1902533	Positive regulation of intracellular signal transduction	25	997	0.51	0.00012	CX3CL1,CCL22,IL23A,LTBR,IL12B,IGFBP5,CHI3L1,NOTCH2,BCAR3,KDR,TP53,CSF1R,IGFBP6,S100A4,S100A9,NGF,RRAGC,GPNMB,RHOA,LILRA5,PRKCA,MAP4K1,CCL14,CCL23,CTNNB1
GO Process	GO:0023052	Signaling	68	5057	0.24	0.00013	CX3CL1,CCL22,CEACAM4,EFNB3,IL23A,LTBR,IL12B,IGFBP5,TMOD2,PLVAP,PDLIM4,CHI3L1,NOTCH2,BCAR3,IL7,KDR,CD80,IDE,TP53,REG3G,BOC,CSF1R,CXCL13,KCNIP3,IL22RA2,IGFBP6,SOST,ECEL1,SOSTDC1,WFIKKN2,STX4,ARID1A,IL20RB,CTHRC1,IL1R2,HGS,DMPK,FMOD,G3BP2,ADAM12,S100A9,FCGR1A,NGF,AHCYL1,RRAGC,COL15A1,BCL2L1,TNFRSF1B,IFNA8,KLRC3,GPNMB,ARHGAP5,SPP1,NPS,LANCL1,RHOA,LILRA5,PRKCA,IL5RA,IFNA4,SPARCL1,MSMP,SH3BP2,MAP4K1,PP…
GO Process	GO:0019730	Antimicrobial humoral response	10	149	0.94	0.0002	CCL22,LYZ,REG3G,CXCL13,RNASE6,ANG,BPIFA1,S100A9,SEMG2,GNLY
GO Process	GO:0048583	Regulation of response to stimulus	57	3931	0.28	0.0002	CX3CL1,CCL22,IL23A,LTBR,IL12B,IGFBP5,DNAJB9,TMOD2,RRM2B,CHI3L1,NOTCH2,BCAR3,IL7,KDR,CD80,TAPBPL,TP53,REG3G,PLA2G7,CSF1R,CXCL13,IL22RA2,C2,IGFBP6,SOST,SOSTDC1,WFIKKN2,STX4,ARID1A,IL20RB,CTHRC1,IL1R2,HGS,DLK1,DMPK,S100A4,S100A9,FCGR1A,NGF,RRAGC,BCL2L1,TNFRSF1B,POSTN,KLRC3,GPNMB,C1QTNF3,ARHGAP5,SPP1,LANCL1,RHOA,LILRA5,PRKCA,CST7,MAP4K1,CCL14,CCL23,CTNNB1
GO Process	GO:0007165	Signal transduction	64	4714	0.25	0.00025	CX3CL1,CCL22,CEACAM4,EFNB3,IL23A,LTBR,IL12B,IGFBP5,PLVAP,CHI3L1,NOTCH2,BCAR3,IL7,KDR,CD80,IDE,TP53,REG3G,BOC,CSF1R,CXCL13,KCNIP3,IL22RA2,IGFBP6,SOST,ECEL1,SOSTDC1,WFIKKN2,ARID1A,IL20RB,CTHRC1,IL1R2,HGS,DMPK,FMOD,G3BP2,ADAM12,FCGR1A,NGF,AHCYL1,RRAGC,COL15A1,BCL2L1,TNFRSF1B,IFNA8,KLRC3,GPNMB,ARHGAP5,SPP1,NPS,LANCL1,RHOA,LILRA5,PRKCA,IL5RA,IFNA4,SPARCL1,MSMP,SH3BP2,MAP4K1,PPY,CCL14,CCL23,CTNNB1
GO Process	GO:0010647	Positive regulation of cell communication	33	1693	0.41	0.00029	CX3CL1,CCL22,IL23A,LTBR,IL12B,IGFBP5,TMOD2,GFAP,CHI3L1,NOTCH2,BCAR3,IL7,KDR,CD80,TP53,CSF1R,IGFBP6,STX4,S100A4,S100A9,NGF,RRAGC,GPNMB,C1QTNF3,SPP1,NPS,RHOA,LILRA5,PRKCA,MAP4K1,CCL14,CCL23,CTNNB1
GO Process	GO:0023056	Positive regulation of signaling	33	1698	0.4	0.0003	CX3CL1,CCL22,IL23A,LTBR,IL12B,IGFBP5,TMOD2,GFAP,CHI3L1,NOTCH2,BCAR3,IL7,KDR,CD80,TP53,CSF1R,IGFBP6,STX4,S100A4,S100A9,NGF,RRAGC,GPNMB,C1QTNF3,SPP1,NPS,RHOA,LILRA5,PRKCA,MAP4K1,CCL14,CCL23,CTNNB1
GO Process	GO:0046651	Lymphocyte proliferation	9	124	0.98	0.00037	IL23A,IL12B,IL7,TP53,IL20RB,MSN,IFNA8,ARMC5,IFNA4
GO Process	GO:0051246	Regulation of protein metabolic process	43	2622	0.33	0.00037	CX3CL1,CST4,IL23A,IL12B,IGFBP5,GFAP,CHI3L1,BCAR3,EIF3J,IL7,KDR,CD80,LAMP3,IDE,TINF2,TP53,CSF1R,COL6A3,IL22RA2,PSMD1,WFIKKN2,FAXDC2,HMG20B,IL1R2,HGS,ANG,MSN,S100A9,FCGR1A,NGF,MCTS1,SEMG2,TNFRSF1B,IFNA8,GPNMB,COL28A1,RHOA,LILRA5,TNXB,IFNA4,CST7,SPINK2,CTNNB1
GO Process	GO:0048522	Positive regulation of cellular process	71	5584	0.22	0.00041	CX3CL1,CCL22,EFNB3,IL23A,LTBR,IL12B,IGFBP5,TMOD2,RRM2B,PLVAP,GFAP,CHI3L1,NOTCH2,BCAR3,HEXB,IL7,KDR,CD80,TINF2,TP53,REG3G,BOC,PLA2G7,CSF1R,CXCL13,C2,IGFBP6,SOST,TMOD3,LRRN1,STX4,ARID1A,FAXDC2,HBG1,HMG20B,CTHRC1,HGS,ANG,DPYSL3,EPB41,G3BP2,MSN,S100A4,S100A9,FCGR1A,NGF,MCTS1,RRAGC,HLA-DQA2,BCL2L1,TNFRSF1B,IFNA8,AKR1C1,KLRC3,GPNMB,C1QTNF3,SPP1,NPS,JAM2,RHOA,LILRA5,TNXB,PRKCA,IL5RA,IFNA4,CST7,HNRNPAB,M…
GO Process	GO:0009617	Response to bacterium	19	663	0.57	0.00045	IL23A,IL12B,NOTCH2,LYZ,CD80,REG3G,CXCL13,C2,RNASE6,DEFB108B,ANG,BPIFA1,CHIT1,S100A9,FCGR1A,SEMG2,TNFRSF1B,RHOA,GNLY
GO Process	GO:0042127	Regulation of cell population proliferation	32	1669	0.4	0.00052	CX3CL1,IL23A,IL12B,IGFBP5,GFAP,NOTCH2,IL7,KDR,CD80,TINF2,TP53,REG3G,CSF1R,IGFBP6,STX4,IL20RB,CTHRC1,HGS,ANG,NGF,MCTS1,BCL2L1,TNFRSF1B,SF1,GPNMB,CGREF1,RHOA,PRKCA,IL5RA,CCL14,CCL23,CTNNB1
GO Process	GO:0043410	Positive regulation of MAPK cascade	16	481	0.64	0.00052	CX3CL1,CCL22,LTBR,CHI3L1,NOTCH2,BCAR3,KDR,CSF1R,IGFBP6,GPNMB,LILRA5,PRKCA,MAP4K1,CCL14,CCL23,CTNNB1
GO Process	GO:0007155	Cell adhesion	23	965	0.49	0.00063	CX3CL1,PCDHGA12,BOC,PCDHAC2,COL6A3,TMOD3,OLR1,MSN,ADAM12,S100A9,COL15A1,POSTN,GPNMB,ARHGAP5,SPP1,COL28A1,JAM2,CGREF1,RHOA,TNXB,PRKCA,SPARCL1,CTNNB1
GO Process	GO:0045087	Innate immune response	20	754	0.54	0.00064	CX3CL1,CCL22,IL23A,IL12B,TP53,CSF1R,C2,RNASE6,STX4,DEFB108B,ANG,BPIFA1,G3BP2,S100A9,FCGR1A,IFNA8,LILRA5,IFNA4,CCL14,CCL23
GO Process	GO:1903131	Mononuclear cell differentiation	13	321	0.72	0.00064	LTBR,IL12B,DNAJB9,NOTCH2,IL7,TP53,CSF1R,FASN,IFNA8,ARMC5,RHOA,IFNA4,CTNNB1
GO Process	GO:0006950	Response to stress	49	3358	0.28	0.0011	CX3CL1,CCL22,IL23A,IL12B,DNAJB9,RRM2B,GFAP,CHI3L1,NOTCH2,LYZ,KDR,TP53,REG3G,CSF1R,CXCL13,C2,RNASE6,FASN,OLR1,STX4,IL20RB,DEFB108B,ANG,TDP1,DPYSL3,BPIFA1,G3BP2,S100A9,FCGR1A,MCTS1,SEMG2,RRAGC,BCL2L1,TNFRSF1B,KIN,IFNA8,KLRC3,SPP1,ARMC5,RHOA,LILRA5,IL5RA,IFNA4,MSMP,GNLY,MAP4K1,CCL14,CCL23,PDIA4
GO Process	GO:0008283	Cell population proliferation	19	712	0.54	0.0011	CX3CL1,IL23A,IL12B,IGFBP5,GFAP,NOTCH2,IL7,KDR,TP53,CSF1R,IL20RB,CTHRC1,MSN,BCL2L1,IFNA8,ARMC5,IFNA4,MAP4K1,CTNNB1
GO Process	GO:0034103	Regulation of tissue remodeling	7	75	1.09	0.0011	IL23A,IL12B,TP53,CSF1R,GPNMB,SPP1,PRKCA
GO Process	GO:0009987	Cellular process	136	14826	0.08	0.0012	CX3CL1,ATP1B4,CCL22,CEACAM4,SNX8,EFNB3,IL23A,LTBR,IL12B,IGFBP5,DNAJB9,TMOD2,RRM2B,PCDHGA12,PLVAP,GFAP,PDLIM4,CHI3L1,NOTCH2,MMP13,RMDN3,BCAR3,LYZ,HEXB,EIF3J,IL7,KDR,CD80,LAMP3,IDE,TAPBPL,TINF2,TXNL4B,TP53,ACP1,REG3G,BOC,PLA2G7,CSF1R,CXCL13,PCDHAC2,KCNIP3,COL6A3,IL22RA2,IGFBP6,SOST,RNASE6,ECEL1,FASN,SOSTDC1,TMOD3,OLR1,PSMD1,WFIKKN2,KLK10,B3GNT8,COQ8B,STX4,ARID1A,SRSF7,HBG1,IL20RB,HMG20B,CTHRC1,IL1R…
GO Process	GO:0050865	Regulation of cell activation	18	658	0.55	0.0013	CX3CL1,EFNB3,IL23A,IL12B,IL7,CD80,STX4,ARID1A,IL20RB,HLA-DQA2,TNFRSF1B,KLRC3,GPNMB,RHOA,LILRA5,PRKCA,CST7,CTNNB1
GO Process	GO:0061844	Antimicrobial humoral immune response mediated by antimicrobial peptide	8	113	0.97	0.0013	CCL22,REG3G,CXCL13,RNASE6,ANG,BPIFA1,S100A9,GNLY
GO Process	GO:0002684	Positive regulation of immune system process	21	874	0.5	0.0014	CX3CL1,EFNB3,IL23A,IL12B,DNAJB9,PLVAP,NOTCH2,IL7,CD80,PLA2G7,CSF1R,CXCL13,C2,STX4,ARID1A,FCGR1A,HLA-DQA2,KLRC3,JAM2,RHOA,PRKCA
GO Process	GO:0048247	Lymphocyte chemotaxis	6	51	1.19	0.0014	CX3CL1,CCL22,CXCL13,MSMP,CCL14,CCL23
GO Process	GO:0048584	Positive regulation of response to stimulus	36	2131	0.34	0.0014	CX3CL1,CCL22,IL23A,LTBR,IL12B,IGFBP5,TMOD2,CHI3L1,NOTCH2,BCAR3,IL7,KDR,CD80,TP53,REG3G,PLA2G7,CSF1R,CXCL13,C2,IGFBP6,STX4,ARID1A,S100A4,S100A9,FCGR1A,NGF,RRAGC,KLRC3,GPNMB,RHOA,LILRA5,PRKCA,MAP4K1,CCL14,CCL23,CTNNB1
GO Process	GO:0072676	Lymphocyte migration	7	80	1.06	0.0014	CX3CL1,CCL22,CXCL13,MSN,MSMP,CCL14,CCL23
GO Process	GO:0032502	Developmental process	69	5657	0.2	0.0022	CX3CL1,EFNB3,LTBR,IL12B,IGFBP5,DNAJB9,TMOD2,RRM2B,PCDHGA12,PLVAP,GFAP,PDLIM4,CHI3L1,NOTCH2,MMP13,RMDN3,BCAR3,HEXB,IL7,KDR,TP53,BOC,CSF1R,CXCL13,PCDHAC2,COL6A3,FASN,SOSTDC1,TMOD3,WFIKKN2,COQ8B,ARID1A,HMG20B,CTHRC1,ANG,DLK1,DPYSL3,MSN,MMP17,ADAM12,S100A4,S100A9,NGF,SEMG2,RBL1,COL15A1,BCL2L1,TNFRSF1B,SF1,POSTN,IFNA8,AKR1C1,ADAMTS6,C1QTNF3,ARHGAP5,SPP1,JAM2,LIPK,ARMC5,ATP5PF,RHOA,PRKCA,IFNA4,SPARCL1,…
GO Process	GO:0070374	Positive regulation of ERK1 and ERK2 cascade	10	213	0.79	0.0023	CX3CL1,CCL22,CHI3L1,NOTCH2,KDR,CSF1R,GPNMB,PRKCA,CCL14,CCL23
GO Process	GO:2000026	Regulation of multicellular organismal development	27	1389	0.4	0.0023	CX3CL1,EFNB3,IL23A,IL12B,GFAP,CHI3L1,NOTCH2,IL7,KDR,CD80,TP53,REG3G,CXCL13,LRRN1,ARID1A,FAXDC2,HGS,ADAM12,NGF,TNFRSF1B,GPNMB,SPP1,JAM2,RHOA,PRKCA,CST7,CTNNB1
GO Process	GO:0048856	Anatomical structure development	64	5117	0.21	0.0026	CX3CL1,EFNB3,LTBR,IL12B,IGFBP5,DNAJB9,TMOD2,RRM2B,PCDHGA12,GFAP,PDLIM4,CHI3L1,NOTCH2,MMP13,BCAR3,HEXB,IL7,KDR,TP53,BOC,CSF1R,CXCL13,PCDHAC2,COL6A3,FASN,SOSTDC1,TMOD3,WFIKKN2,COQ8B,ARID1A,HMG20B,CTHRC1,ANG,DPYSL3,MSN,MMP17,ADAM12,S100A4,S100A9,NGF,SEMG2,COL15A1,BCL2L1,TNFRSF1B,SF1,POSTN,IFNA8,AKR1C1,ADAMTS6,ARHGAP5,SPP1,JAM2,LIPK,ARMC5,ATP5PF,RHOA,PRKCA,IFNA4,SPARCL1,HNRNPAB,SPINK2,MYL6B,YTHDC1,CT…
GO Process	GO:0050793	Regulation of developmental process	39	2492	0.31	0.0027	CX3CL1,EFNB3,IL23A,IL12B,IGFBP5,GFAP,CHI3L1,NOTCH2,HEXB,IL7,KDR,CD80,TP53,REG3G,BOC,CSF1R,CXCL13,SOSTDC1,LRRN1,ARID1A,FAXDC2,HMG20B,CTHRC1,HGS,EPB41,DMPK,MSN,ADAM12,NGF,BCL2L1,TNFRSF1B,GPNMB,SPP1,JAM2,RHOA,TNXB,PRKCA,CST7,CTNNB1
GO Process	GO:0070663	Regulation of leukocyte proliferation	11	271	0.72	0.0029	IL23A,IL12B,IL7,CD80,CSF1R,IL20RB,BCL2L1,TNFRSF1B,GPNMB,IL5RA,CTNNB1
GO Process	GO:0009967	Positive regulation of signal transduction	28	1525	0.38	0.004	CX3CL1,CCL22,IL23A,LTBR,IL12B,IGFBP5,TMOD2,CHI3L1,NOTCH2,BCAR3,IL7,KDR,CD80,TP53,CSF1R,IGFBP6,S100A4,S100A9,NGF,RRAGC,GPNMB,RHOA,LILRA5,PRKCA,MAP4K1,CCL14,CCL23,CTNNB1
GO Process	GO:0002694	Regulation of leukocyte activation	16	601	0.54	0.005	CX3CL1,EFNB3,IL23A,IL12B,IL7,CD80,STX4,ARID1A,IL20RB,HLA-DQA2,TNFRSF1B,KLRC3,GPNMB,RHOA,CST7,CTNNB1
GO Process	GO:0050789	Regulation of biological process	114	11655	0.11	0.005	CX3CL1,CST4,ATP1B4,CCL22,CEACAM4,EFNB3,IL23A,LTBR,IL12B,IGFBP5,DNAJB9,TMOD2,RRM2B,PLVAP,GFAP,CHI3L1,NOTCH2,BCAR3,HEXB,EIF3J,IL7,KDR,CD80,LAMP3,IDE,TAPBPL,TINF2,TP53,REG3G,BOC,PLA2G7,CSF1R,CXCL13,KCNIP3,COL6A3,IL22RA2,C2,IGFBP6,SOST,ECEL1,SOSTDC1,TMOD3,PSMD1,WFIKKN2,LRRN1,STX4,PRSS8,ARID1A,FAXDC2,SRSF7,HBG1,IL20RB,HMG20B,CTHRC1,IL1R2,HGS,ANG,H1-2,DLK1,DPYSL3,EPB41,DMPK,BPIFA1,FMOD,G3BP2,MSN,ADAM12…
GO Process	GO:0001934	Positive regulation of protein phosphorylation	18	747	0.5	0.0052	CX3CL1,IL23A,IL12B,CHI3L1,BCAR3,KDR,CD80,TP53,CSF1R,FAXDC2,ANG,FCGR1A,NGF,IFNA8,GPNMB,RHOA,LILRA5,IFNA4
GO Process	GO:0009966	Regulation of signal transduction	43	2978	0.28	0.0053	CX3CL1,CCL22,IL23A,LTBR,IL12B,IGFBP5,DNAJB9,TMOD2,RRM2B,CHI3L1,NOTCH2,BCAR3,IL7,KDR,CD80,TP53,CSF1R,IGFBP6,SOST,SOSTDC1,WFIKKN2,STX4,CTHRC1,IL1R2,HGS,DLK1,DMPK,S100A4,S100A9,NGF,RRAGC,BCL2L1,POSTN,GPNMB,C1QTNF3,ARHGAP5,RHOA,LILRA5,PRKCA,MAP4K1,CCL14,CCL23,CTNNB1
GO Process	GO:0071346	Cellular response to interferon-gamma	7	105	0.94	0.0057	CX3CL1,CCL22,IL12B,TP53,STX4,CCL14,CCL23
GO Process	GO:0030154	Cell differentiation	48	3507	0.25	0.0058	CX3CL1,EFNB3,LTBR,IL12B,IGFBP5,DNAJB9,TMOD2,GFAP,NOTCH2,RMDN3,HEXB,IL7,KDR,TP53,BOC,CSF1R,FASN,SOSTDC1,TMOD3,WFIKKN2,HMG20B,CTHRC1,ANG,DLK1,DPYSL3,MSN,ADAM12,S100A4,S100A9,NGF,SEMG2,RBL1,COL15A1,BCL2L1,SF1,IFNA8,AKR1C1,C1QTNF3,SPP1,JAM2,LIPK,ARMC5,RHOA,IFNA4,HNRNPAB,SPINK2,YTHDC1,CTNNB1
GO Process	GO:0042110	T cell activation	11	298	0.68	0.0058	IL23A,IL12B,IL7,TP53,IL20RB,MSN,IFNA8,ARMC5,RHOA,IFNA4,CTNNB1
GO Process	GO:0042098	T cell proliferation	6	72	1.04	0.0065	IL23A,IL12B,TP53,IL20RB,MSN,ARMC5
GO Process	GO:0002687	Positive regulation of leukocyte migration	8	151	0.84	0.0066	CX3CL1,IL23A,PLVAP,PLA2G7,CSF1R,CXCL13,JAM2,RHOA
GO Process	GO:0002548	Monocyte chemotaxis	5	43	1.18	0.0068	CX3CL1,CCL22,MSMP,CCL14,CCL23
GO Process	GO:0010646	Regulation of cell communication	46	3355	0.25	0.0081	CX3CL1,CCL22,IL23A,LTBR,IL12B,IGFBP5,DNAJB9,TMOD2,RRM2B,GFAP,CHI3L1,NOTCH2,BCAR3,IL7,KDR,CD80,TP53,CSF1R,IGFBP6,SOST,SOSTDC1,WFIKKN2,STX4,CTHRC1,IL1R2,HGS,DLK1,DMPK,S100A4,S100A9,NGF,RRAGC,BCL2L1,POSTN,GPNMB,C1QTNF3,ARHGAP5,SPP1,NPS,RHOA,LILRA5,PRKCA,MAP4K1,CCL14,CCL23,CTNNB1
GO Process	GO:0050727	Regulation of inflammatory response	12	371	0.63	0.0081	CX3CL1,IL23A,IL12B,PLA2G7,IL22RA2,IL20RB,S100A9,FCGR1A,TNFRSF1B,C1QTNF3,LILRA5,CST7
GO Process	GO:0008285	Negative regulation of cell population proliferation	17	713	0.49	0.0086	IL12B,IGFBP5,CD80,TINF2,TP53,CSF1R,IGFBP6,IL20RB,HGS,ANG,NGF,SF1,GPNMB,CGREF1,RHOA,CCL23,CTNNB1
GO Process	GO:0023051	Regulation of signaling	46	3367	0.25	0.0086	CX3CL1,CCL22,IL23A,LTBR,IL12B,IGFBP5,DNAJB9,TMOD2,RRM2B,GFAP,CHI3L1,NOTCH2,BCAR3,IL7,KDR,CD80,TP53,CSF1R,IGFBP6,SOST,SOSTDC1,WFIKKN2,STX4,CTHRC1,IL1R2,HGS,DLK1,DMPK,S100A4,S100A9,NGF,RRAGC,BCL2L1,POSTN,GPNMB,C1QTNF3,ARHGAP5,SPP1,NPS,RHOA,LILRA5,PRKCA,MAP4K1,CCL14,CCL23,CTNNB1
GO Process	GO:0001932	Regulation of protein phosphorylation	22	1108	0.41	0.0087	CX3CL1,IL23A,IL12B,CHI3L1,BCAR3,IL7,KDR,CD80,TP53,CSF1R,IL22RA2,FAXDC2,HGS,ANG,FCGR1A,NGF,IFNA8,GPNMB,RHOA,LILRA5,TNXB,IFNA4
GO Process	GO:0008284	Positive regulation of cell population proliferation	20	945	0.44	0.0087	CX3CL1,IL23A,IL12B,IGFBP5,GFAP,NOTCH2,IL7,KDR,CD80,REG3G,CSF1R,STX4,CTHRC1,ANG,MCTS1,BCL2L1,PRKCA,IL5RA,CCL14,CTNNB1
GO Process	GO:0045321	Leukocyte activation	15	574	0.53	0.0087	CX3CL1,IL23A,LTBR,IL12B,DNAJB9,NOTCH2,IL7,TP53,IL20RB,MSN,IFNA8,ARMC5,RHOA,IFNA4,CTNNB1
GO Process	GO:0050790	Regulation of catalytic activity	36	2370	0.3	0.0087	CX3CL1,CST4,CCL22,IL23A,IL12B,CHI3L1,BCAR3,IL7,KDR,LAMP3,TP53,CSF1R,CXCL13,COL6A3,PSMD1,WFIKKN2,STX4,HGS,ANG,DMPK,MMP17,S100A9,FCGR1A,NGF,SEMG2,RBL1,ARHGAP5,COL28A1,RHOA,LILRA5,TNXB,CST7,SPINK2,CCL14,CCL23,CTNNB1
GO Process	GO:0050863	Regulation of T cell activation	12	376	0.62	0.0087	EFNB3,IL23A,IL12B,IL7,CD80,ARID1A,IL20RB,HLA-DQA2,TNFRSF1B,GPNMB,RHOA,CTNNB1
GO Process	GO:0065007	Biological regulation	118	12385	0.09	0.0087	CX3CL1,CST4,ATP1B4,CCL22,CEACAM4,EFNB3,IL23A,LTBR,IL12B,IGFBP5,DNAJB9,TMOD2,RRM2B,PLVAP,GFAP,CHI3L1,NOTCH2,RMDN3,BCAR3,LYZ,HEXB,EIF3J,IL7,KDR,CD80,LAMP3,IDE,TAPBPL,TINF2,TP53,REG3G,BOC,PLA2G7,CSF1R,CXCL13,KCNIP3,COL6A3,IL22RA2,C2,IGFBP6,SOST,ECEL1,SOSTDC1,TMOD3,PSMD1,WFIKKN2,LRRN1,STX4,PRSS8,ARID1A,FAXDC2,SRSF7,HBG1,IL20RB,HMG20B,CTHRC1,IL1R2,HGS,OIT3,ANG,H1-2,DLK1,DPYSL3,EPB41,DMPK,BPIFA1,FMOD,G…
GO Process	GO:0030593	Neutrophil chemotaxis	6	80	0.99	0.0093	CX3CL1,CCL22,CXCL13,S100A9,CCL14,CCL23
GO Process	GO:0051241	Negative regulation of multicellular organismal process	21	1035	0.42	0.0094	CX3CL1,EFNB3,IL23A,IL12B,IGFBP5,TP53,REG3G,CXCL13,SOST,SOSTDC1,IL20RB,IL1R2,HGS,TNFRSF1B,GPNMB,C1QTNF3,SPP1,JAM2,RHOA,LILRA5,CTNNB1
GO Process	GO:1902531	Regulation of intracellular signal transduction	29	1726	0.34	0.0095	CX3CL1,CCL22,IL23A,LTBR,IL12B,IGFBP5,RRM2B,CHI3L1,NOTCH2,BCAR3,KDR,TP53,CSF1R,IGFBP6,S100A4,S100A9,NGF,RRAGC,BCL2L1,GPNMB,C1QTNF3,ARHGAP5,RHOA,LILRA5,PRKCA,MAP4K1,CCL14,CCL23,CTNNB1
GO Process	GO:0032103	Positive regulation of response to external stimulus	13	453	0.57	0.0106	CX3CL1,IL23A,IL12B,KDR,PLA2G7,CSF1R,CXCL13,STX4,S100A9,FCGR1A,KLRC3,LILRA5,PRKCA
GO Process	GO:0046649	Lymphocyte activation	13	457	0.57	0.0115	IL23A,IL12B,DNAJB9,NOTCH2,IL7,TP53,IL20RB,MSN,IFNA8,ARMC5,RHOA,IFNA4,CTNNB1
GO Process	GO:0030098	Lymphocyte differentiation	10	279	0.67	0.0129	IL12B,DNAJB9,NOTCH2,IL7,TP53,IFNA8,ARMC5,RHOA,IFNA4,CTNNB1
GO Process	GO:0048662	Negative regulation of smooth muscle cell proliferation	5	53	1.09	0.0132	IL12B,IGFBP5,ANG,SF1,RHOA
GO Process	GO:0071356	Cellular response to tumor necrosis factor	8	175	0.78	0.0134	CX3CL1,CCL22,PLVAP,CHI3L1,TP53,TNFRSF1B,CCL14,CCL23
GO Process	GO:0014009	Glial cell proliferation	4	27	1.29	0.0141	CX3CL1,GFAP,TP53,CSF1R
GO Process	GO:0051239	Regulation of multicellular organismal process	39	2749	0.27	0.0144	CX3CL1,EFNB3,IL23A,IL12B,IGFBP5,GFAP,CHI3L1,NOTCH2,IL7,KDR,CD80,TP53,REG3G,CSF1R,CXCL13,SOST,SOSTDC1,LRRN1,ARID1A,FAXDC2,IL20RB,IL1R2,HGS,EPB41,DMPK,ADAM12,NGF,TNFRSF1B,GPNMB,C1QTNF3,SPP1,NPS,JAM2,RHOA,LILRA5,PRKCA,IL5RA,CST7,CTNNB1
GO Process	GO:0002685	Regulation of leukocyte migration	9	231	0.71	0.0151	CX3CL1,IL23A,PLVAP,PLA2G7,CSF1R,CXCL13,MSN,JAM2,RHOA
GO Process	GO:0042325	Regulation of phosphorylation	23	1251	0.38	0.0151	CX3CL1,IL23A,IL12B,CHI3L1,BCAR3,IL7,KDR,CD80,TP53,CSF1R,IL22RA2,FAXDC2,HGS,ANG,FCGR1A,NGF,RBL1,IFNA8,GPNMB,RHOA,LILRA5,TNXB,IFNA4
GO Process	GO:1990869	Cellular response to chemokine	6	91	0.93	0.0154	CX3CL1,CCL22,CXCL13,RHOA,CCL14,CCL23
GO Process	GO:1902107	Positive regulation of leukocyte differentiation	8	181	0.76	0.0156	IL23A,IL12B,NOTCH2,IL7,CD80,ARID1A,RHOA,PRKCA
GO Process	GO:0022407	Regulation of cell-cell adhesion	13	480	0.55	0.0157	CX3CL1,EFNB3,IL23A,IL12B,IL7,CD80,CXCL13,ARID1A,IL20RB,HLA-DQA2,GPNMB,RHOA,PRKCA
GO Process	GO:0045785	Positive regulation of cell adhesion	13	485	0.54	0.017	CX3CL1,EFNB3,IL23A,IL12B,IL7,KDR,CD80,CXCL13,STX4,ARID1A,HLA-DQA2,RHOA,PRKCA
GO Process	GO:0097529	Myeloid leukocyte migration	7	138	0.82	0.0181	CX3CL1,CCL22,CXCL13,S100A9,MSMP,CCL14,CCL23
GO Process	GO:0003158	Endothelium development	6	98	0.9	0.0207	KDR,FASN,MSN,COL15A1,RHOA,CTNNB1
GO Process	GO:0048660	Regulation of smooth muscle cell proliferation	7	142	0.81	0.0208	CX3CL1,IL12B,IGFBP5,ANG,SF1,RHOA,CTNNB1
GO Process	GO:0070486	Leukocyte aggregation	3	11	1.55	0.0209	MSN,S100A9,JAM2
GO Process	GO:0032944	Regulation of mononuclear cell proliferation	9	246	0.68	0.021	IL23A,IL12B,IL7,CD80,IL20RB,BCL2L1,TNFRSF1B,GPNMB,CTNNB1
GO Process	GO:0045597	Positive regulation of cell differentiation	18	876	0.43	0.0219	CX3CL1,IL23A,IL12B,GFAP,NOTCH2,IL7,KDR,CD80,BOC,ARID1A,FAXDC2,HMG20B,CTHRC1,NGF,TNFRSF1B,RHOA,PRKCA,CTNNB1
GO Process	GO:0050729	Positive regulation of inflammatory response	7	145	0.8	0.0225	CX3CL1,IL23A,IL12B,PLA2G7,S100A9,FCGR1A,LILRA5
GO Process	GO:0050900	Leukocyte migration	9	249	0.67	0.0225	CX3CL1,CCL22,CXCL13,MSN,S100A9,JAM2,MSMP,CCL14,CCL23
GO Process	GO:0048771	Tissue remodeling	6	101	0.89	0.0228	IL23A,IGFBP5,NOTCH2,IL7,CTHRC1,CTNNB1
GO Process	GO:0032101	Regulation of response to external stimulus	19	964	0.41	0.023	CX3CL1,IL23A,IL12B,KDR,PLA2G7,CSF1R,CXCL13,IL22RA2,STX4,IL20RB,S100A9,FCGR1A,TNFRSF1B,KLRC3,C1QTNF3,SPP1,LILRA5,PRKCA,CST7
GO Process	GO:0050728	Negative regulation of inflammatory response	7	147	0.79	0.0236	CX3CL1,IL12B,IL22RA2,IL20RB,TNFRSF1B,C1QTNF3,CST7
GO Process	GO:0051249	Regulation of lymphocyte activation	13	508	0.52	0.0236	EFNB3,IL23A,IL12B,IL7,CD80,ARID1A,IL20RB,HLA-DQA2,TNFRSF1B,KLRC3,GPNMB,RHOA,CTNNB1
GO Process	GO:0030097	Hemopoiesis	15	655	0.48	0.0241	LTBR,IL12B,DNAJB9,NOTCH2,IL7,KDR,TP53,CSF1R,FASN,TMOD3,IFNA8,ARMC5,RHOA,IFNA4,CTNNB1
GO Process	GO:0030595	Leukocyte chemotaxis	7	149	0.79	0.0245	CX3CL1,CCL22,CXCL13,S100A9,MSMP,CCL14,CCL23
GO Process	GO:0045595	Regulation of cell differentiation	26	1582	0.33	0.0245	CX3CL1,EFNB3,IL23A,IL12B,IGFBP5,GFAP,NOTCH2,IL7,KDR,CD80,TP53,REG3G,BOC,SOSTDC1,ARID1A,FAXDC2,HMG20B,CTHRC1,DMPK,NGF,TNFRSF1B,SPP1,RHOA,TNXB,PRKCA,CTNNB1
GO Process	GO:0090287	Regulation of cellular response to growth factor stimulus	10	314	0.62	0.0245	IL12B,NOTCH2,KDR,TP53,CXCL13,SOST,SOSTDC1,WFIKKN2,HGS,CTNNB1
GO Process	GO:0006935	Chemotaxis	13	516	0.52	0.0258	CX3CL1,CCL22,EFNB3,NOTCH2,BOC,CSF1R,CXCL13,S100A9,GPNMB,RHOA,MSMP,CCL14,CCL23
GO Process	GO:0010628	Positive regulation of gene expression	21	1146	0.38	0.0258	CX3CL1,IL23A,IL12B,DNAJB9,CHI3L1,IL7,CD80,LAMP3,TP53,CSF1R,STX4,ARID1A,IL20RB,HGS,MSN,NGF,C1QTNF3,RHOA,LILRA5,HNRNPAB,CTNNB1
GO Process	GO:0050730	Regulation of peptidyl-tyrosine phosphorylation	9	259	0.66	0.0264	IL23A,IL12B,IL7,CD80,TP53,CSF1R,IL22RA2,FCGR1A,LILRA5
GO Process	GO:0022409	Positive regulation of cell-cell adhesion	10	322	0.61	0.0281	CX3CL1,EFNB3,IL23A,IL12B,IL7,CD80,CXCL13,ARID1A,HLA-DQA2,RHOA
GO Process	GO:0065009	Regulation of molecular function	41	3085	0.24	0.0281	CX3CL1,CST4,CCL22,IL23A,IL12B,CHI3L1,BCAR3,IL7,KDR,LAMP3,IDE,TP53,CSF1R,CXCL13,COL6A3,PSMD1,WFIKKN2,STX4,CTHRC1,HGS,ANG,EPB41,DMPK,G3BP2,MMP17,S100A9,FCGR1A,NGF,AHCYL1,SEMG2,RBL1,ARHGAP5,COL28A1,RHOA,LILRA5,TNXB,CST7,SPINK2,CCL14,CCL23,CTNNB1
GO Process	GO:0050794	Regulation of cellular process	106	11025	0.1	0.0291	CX3CL1,ATP1B4,CCL22,CEACAM4,EFNB3,IL23A,LTBR,IL12B,IGFBP5,DNAJB9,TMOD2,RRM2B,PLVAP,GFAP,CHI3L1,NOTCH2,BCAR3,HEXB,EIF3J,IL7,KDR,CD80,LAMP3,IDE,TINF2,TP53,REG3G,BOC,PLA2G7,CSF1R,CXCL13,KCNIP3,IL22RA2,C2,IGFBP6,SOST,ECEL1,SOSTDC1,TMOD3,WFIKKN2,LRRN1,STX4,ARID1A,FAXDC2,SRSF7,HBG1,IL20RB,HMG20B,CTHRC1,IL1R2,HGS,ANG,H1-2,DLK1,DPYSL3,EPB41,DMPK,BPIFA1,FMOD,G3BP2,MSN,ADAM12,S100A4,S100A9,FCGR1A,NGF,AHCYL…
GO Process	GO:1901214	Regulation of neuron death	10	324	0.6	0.0291	CX3CL1,KDR,TP53,NGF,BCL2L1,TNFRSF1B,GPNMB,LANCL1,RHOA,CTNNB1
GO Process	GO:0030335	Positive regulation of cell migration	13	529	0.51	0.0303	CX3CL1,IL23A,IGFBP5,PLVAP,KDR,PLA2G7,CSF1R,CXCL13,STX4,GPNMB,JAM2,RHOA,PRKCA
GO Process	GO:0150079	Negative regulation of neuroinflammatory response	3	14	1.45	0.0311	CX3CL1,TNFRSF1B,CST7
GO Process	GO:0002437	Inflammatory response to antigenic stimulus	4	38	1.14	0.0327	NOTCH2,IL20RB,FCGR1A,IL5RA
GO Process	GO:0048468	Cell development	27	1719	0.31	0.033	CX3CL1,EFNB3,TMOD2,GFAP,NOTCH2,HEXB,KDR,BOC,CSF1R,FASN,TMOD3,WFIKKN2,CTHRC1,ANG,DPYSL3,MSN,S100A9,NGF,SEMG2,COL15A1,BCL2L1,JAM2,ARMC5,RHOA,SPINK2,YTHDC1,CTNNB1
GO Process	GO:0032725	Positive regulation of granulocyte macrophage colony-stimulating factor production	3	15	1.42	0.036	IL23A,IL12B,CD80
GO Process	GO:0043523	Regulation of neuron apoptotic process	8	216	0.68	0.036	CX3CL1,KDR,TP53,NGF,BCL2L1,LANCL1,RHOA,CTNNB1
GO Process	GO:0031401	Positive regulation of protein modification process	19	1018	0.39	0.0371	CX3CL1,IL23A,IL12B,CHI3L1,BCAR3,KDR,CD80,TP53,CSF1R,FAXDC2,ANG,FCGR1A,NGF,IFNA8,GPNMB,RHOA,LILRA5,IFNA4,CTNNB1
GO Process	GO:0032690	Negative regulation of interleukin-1 alpha production	2	2	2.12	0.0371	CX3CL1,IL1R2
GO Process	GO:0032733	Positive regulation of interleukin-10 production	4	40	1.12	0.0371	IL23A,IL12B,IL20RB,LILRA5
GO Process	GO:0045582	Positive regulation of T cell differentiation	6	116	0.83	0.0371	IL23A,IL12B,IL7,CD80,ARID1A,RHOA
GO Process	GO:0045861	Negative regulation of proteolysis	10	339	0.59	0.0371	CST4,LAMP3,TP53,COL6A3,WFIKKN2,IL1R2,NGF,COL28A1,CST7,SPINK2
GO Process	GO:1901215	Negative regulation of neuron death	8	219	0.68	0.0372	CX3CL1,KDR,NGF,BCL2L1,TNFRSF1B,GPNMB,RHOA,CTNNB1
GO Process	GO:0030198	Extracellular matrix organization	9	278	0.63	0.0375	GFAP,MMP13,FMOD,MMP17,COL15A1,POSTN,ADAMTS6,COL28A1,TNXB
GO Process	GO:0080134	Regulation of response to stress	23	1373	0.34	0.0376	CX3CL1,IL23A,LTBR,IL12B,DNAJB9,TP53,REG3G,PLA2G7,IL22RA2,IGFBP6,ARID1A,IL20RB,S100A9,FCGR1A,BCL2L1,TNFRSF1B,KLRC3,C1QTNF3,SPP1,LANCL1,LILRA5,CST7,CTNNB1
GO Process	GO:0031399	Regulation of protein modification process	25	1560	0.32	0.0387	CX3CL1,IL23A,IL12B,CHI3L1,BCAR3,IL7,KDR,CD80,TINF2,TP53,CSF1R,IL22RA2,FAXDC2,HMG20B,HGS,ANG,FCGR1A,NGF,IFNA8,GPNMB,RHOA,LILRA5,TNXB,IFNA4,CTNNB1
GO Process	GO:0070665	Positive regulation of leukocyte proliferation	7	167	0.74	0.0387	IL23A,IL12B,IL7,CD80,CSF1R,BCL2L1,IL5RA
GO Process	GO:0008219	Cell death	20	1118	0.37	0.0402	CX3CL1,LTBR,CHI3L1,NOTCH2,RMDN3,IL7,TP53,KCNIP3,OLR1,DMPK,S100A9,NGF,AHCYL1,RRAGC,BCL2L1,TNFRSF1B,LIPK,RHOA,PRKCA,CTNNB1
GO Process	GO:0030155	Regulation of cell adhesion	16	784	0.43	0.0402	CX3CL1,EFNB3,IL23A,IL12B,IL7,KDR,CD80,CXCL13,STX4,ARID1A,IL20RB,HLA-DQA2,GPNMB,RHOA,TNXB,PRKCA
GO Process	GO:0052548	Regulation of endopeptidase activity	11	414	0.54	0.041	CST4,LAMP3,COL6A3,WFIKKN2,S100A9,NGF,SEMG2,COL28A1,RHOA,CST7,SPINK2
GO Process	GO:0032501	Multicellular organismal process	70	6490	0.15	0.043	CX3CL1,CST4,EFNB3,IL23A,LTBR,IL12B,IGFBP5,DNAJB9,TMOD2,RRM2B,PCDHGA12,PLVAP,GFAP,PDLIM4,CHI3L1,NOTCH2,MMP13,BCAR3,LYZ,HEXB,IL7,KDR,IDE,TP53,BOC,PLA2G7,CSF1R,CXCL13,PCDHAC2,SOST,ECEL1,FASN,SOSTDC1,TMOD3,OLR1,WFIKKN2,COQ8B,ARID1A,IL20RB,CTHRC1,ANG,DPYSL3,DMPK,BPIFA1,MMP17,CHIT1,S100A9,NGF,SEMG2,COL15A1,BCL2L1,TNFRSF1B,SF1,IFNA8,AKR1C1,ADAMTS6,SPP1,NPS,JAM2,LIPK,ARMC5,ATP5PF,RHOA,PRKCA,IFNA4,SPINK2,…
GO Process	GO:0048519	Negative regulation of biological process	60	5313	0.17	0.0455	CX3CL1,CST4,EFNB3,IL23A,IL12B,IGFBP5,DNAJB9,TMOD2,RRM2B,GFAP,NOTCH2,IL7,KDR,CD80,LAMP3,TAPBPL,TINF2,TP53,REG3G,CSF1R,CXCL13,KCNIP3,COL6A3,IL22RA2,IGFBP6,SOST,SOSTDC1,TMOD3,WFIKKN2,SRSF7,IL20RB,HMG20B,CTHRC1,IL1R2,HGS,ANG,H1-2,DLK1,DPYSL3,BPIFA1,NGF,SEMG2,RBL1,BCL2L1,TNFRSF1B,SF1,GPNMB,C1QTNF3,SPP1,COL28A1,JAM2,CGREF1,RHOA,LILRA5,PRKCA,CST7,HNRNPAB,SPINK2,CCL23,CTNNB1
GO Process	GO:0007167	Enzyme-linked receptor protein signaling pathway	14	641	0.45	0.0469	EFNB3,IGFBP5,NOTCH2,BCAR3,KDR,IDE,TP53,CSF1R,SOST,SOSTDC1,WFIKKN2,FMOD,NGF,CTNNB1
GO Process	GO:0070555	Response to interleukin-1	6	125	0.8	0.0477	CX3CL1,CCL22,CHI3L1,PRKCA,CCL14,CCL23
GO Process	GO:0071675	Regulation of mononuclear cell migration	6	125	0.8	0.0477	PLA2G7,CSF1R,CXCL13,MSN,JAM2,RHOA
GO Process	GO:0051240	Positive regulation of multicellular organismal process	24	1505	0.32	0.0492	CX3CL1,IL23A,IL12B,GFAP,CHI3L1,NOTCH2,IL7,KDR,CD80,CSF1R,LRRN1,ARID1A,IL20RB,ADAM12,NGF,TNFRSF1B,C1QTNF3,SPP1,NPS,RHOA,LILRA5,PRKCA,CST7,CTNNB1
GO Process	GO:0061061	Muscle structure development	12	498	0.5	0.0492	IGFBP5,TMOD2,PDLIM4,COL6A3,TMOD3,WFIKKN2,HMG20B,ADAM12,JAM2,RHOA,MYL6B,CTNNB1
GO Process	GO:0070098	Chemokine-mediated signaling pathway	5	82	0.9	0.0492	CX3CL1,CCL22,CXCL13,CCL14,CCL23
GO Process	GO:1901701	Cellular response to oxygen-containing compound	19	1057	0.37	0.0492	IL12B,IGFBP5,BCAR3,CD80,IDE,TP53,CXCL13,MSN,AHCYL1,RRAGC,BCL2L1,TNFRSF1B,POSTN,AKR1C1,SPP1,RHOA,HNRNPAB,MAP4K1,CTNNB1
GO Function	GO:0005125	Cytokine activity	12	234	0.83	0.0012	CX3CL1,CCL22,IL23A,IL12B,IL7,CXCL13,IFNA8,SPP1,IFNA4,MSMP,CCL14,CCL23
GO Function	GO:0019955	Cytokine binding	10	141	0.97	0.0012	IL12B,CSF1R,IL22RA2,SOST,SOSTDC1,WFIKKN2,IL20RB,IL1R2,TNFRSF1B,IL5RA
GO Function	GO:0005102	Signaling receptor binding	30	1499	0.42	0.0021	CX3CL1,CCL22,EFNB3,IL23A,IL12B,GFAP,IL7,KDR,TP53,CXCL13,IGFBP6,WFIKKN2,CTHRC1,ANG,MSN,S100A4,S100A9,NGF,IFNA8,GPNMB,SPP1,JAM2,LANCL1,TNXB,PRKCA,IFNA4,MSMP,PPY,CCL14,CCL23
GO Function	GO:0005126	Cytokine receptor binding	12	270	0.76	0.0021	CX3CL1,CCL22,IL23A,IL12B,IL7,CXCL13,NGF,IFNA8,IFNA4,MSMP,CCL14,CCL23
GO Function	GO:0048020	CCR chemokine receptor binding	6	47	1.22	0.003	CX3CL1,CCL22,CXCL13,MSMP,CCL14,CCL23
GO Function	GO:0030545	Signaling receptor regulator activity	16	552	0.58	0.0058	CX3CL1,CCL22,IL23A,IL12B,IL7,CXCL13,WFIKKN2,NGF,IFNA8,GPNMB,SPP1,IFNA4,MSMP,PPY,CCL14,CCL23
GO Function	GO:0005488	Binding	123	12838	0.1	0.006	CX3CL1,CCL22,CEACAM4,SNX8,EFNB3,IL23A,LTBR,IL12B,IGFBP5,DNAJB9,TMOD2,RRM2B,PCDHGA12,PLVAP,GFAP,PDLIM4,CHI3L1,NOTCH2,MMP13,RMDN3,BCAR3,LYZ,HEXB,EIF3J,IL7,KDR,CD80,IDE,TAPBPL,TINF2,TP53,REG3G,C1QL2,PLA2G7,CSF1R,CXCL13,PCDHAC2,KCNIP3,IL22RA2,C2,IGFBP6,SOST,RNASE6,ECEL1,FASN,SOSTDC1,TMOD3,OLR1,PSMD1,WFIKKN2,B3GNT8,COQ8B,STX4,ARID1A,FAXDC2,SRSF7,HBG1,IL20RB,HMG20B,CTHRC1,IL1R2,HGS,OIT3,ANG,TDP1,H1-2,D…
GO Function	GO:0048018	Receptor ligand activity	15	499	0.59	0.006	CX3CL1,CCL22,IL23A,IL12B,IL7,CXCL13,NGF,IFNA8,GPNMB,SPP1,IFNA4,MSMP,PPY,CCL14,CCL23
GO Function	GO:0140375	Immune receptor activity	8	142	0.87	0.0097	IL12B,IL22RA2,IL20RB,IL1R2,FCGR1A,HLA-DQA2,LILRA5,IL5RA
GO Function	GO:0005178	Integrin binding	8	159	0.82	0.0175	CX3CL1,GFAP,KDR,GPNMB,SPP1,JAM2,TNXB,PRKCA
GO Function	GO:0008009	Chemokine activity	5	48	1.13	0.0193	CX3CL1,CCL22,CXCL13,CCL14,CCL23
GO Function	GO:0005515	Protein binding	79	7242	0.15	0.0263	CX3CL1,CCL22,CEACAM4,SNX8,EFNB3,IL23A,LTBR,IL12B,IGFBP5,DNAJB9,TMOD2,RRM2B,PLVAP,GFAP,PDLIM4,NOTCH2,RMDN3,BCAR3,LYZ,HEXB,EIF3J,IL7,KDR,IDE,TP53,C1QL2,CSF1R,CXCL13,IL22RA2,IGFBP6,SOST,FASN,SOSTDC1,TMOD3,OLR1,PSMD1,WFIKKN2,STX4,ARID1A,SRSF7,HBG1,IL20RB,CTHRC1,IL1R2,HGS,ANG,DPYSL3,EPB41,MSN,ADAM12,S100A4,S100A9,NGF,AHCYL1,SEMG2,RRAGC,BCL2L1,TNFRSF1B,SF1,POSTN,IFNA8,GPNMB,C1QTNF3,ARHGAP5,SPP1,JAM2,LA…
GO Function	GO:0098772	Molecular function regulator activity	31	1960	0.31	0.0277	CX3CL1,CST4,CCL22,IL23A,IL12B,BCAR3,IL7,TP53,CXCL13,KCNIP3,COL6A3,PSMD1,WFIKKN2,STX4,PRSS8,DMPK,MMP17,NGF,IFNA8,GPNMB,ARHGAP5,SPP1,COL28A1,RHOA,IFNA4,MSMP,CST7,SPINK2,PPY,CCL14,CCL23
GO Function	GO:0005539	Glycosaminoglycan binding	9	245	0.68	0.0448	REG3G,CXCL13,SOST,ANG,DPYSL3,POSTN,GPNMB,TNXB,CCL23
GO Component	GO:0005576	Extracellular region	94	4175	0.47	5.03e-24	CX3CL1,CST4,CCL22,IL23A,IL12B,IGFBP5,DNAJB9,PLVAP,CHI3L1,NOTCH2,MMP13,RMDN3,LYZ,HEXB,IL7,KDR,IDE,ACP1,REG3G,C1QL2,PLA2G7,CXCL13,CILP2,COL6A3,CDCP1,IL22RA2,C2,IGFBP6,GHDC,SOST,RNASE6,FASN,SOSTDC1,OLR1,PSMD1,WFIKKN2,KLK10,B3GNT8,LRRN1,STX4,PRSS8,SRSF7,CTHRC1,IL1R2,HGS,DEFB108B,OIT3,ANG,DLK1,DPYSL3,EPB41,BPIFA1,FMOD,MSN,MMP17,CHIT1,ADAM12,S100A4,S100A9,NGF,AHCYL1,PGM1,SEMG2,COL15A1,NEU1,TNFRSF1B,POS…
GO Component	GO:0005615	Extracellular space	74	3247	0.47	3.93e-17	CX3CL1,CST4,CCL22,IL23A,IL12B,IGFBP5,DNAJB9,PLVAP,CHI3L1,MMP13,LYZ,HEXB,IL7,IDE,ACP1,REG3G,C1QL2,PLA2G7,CXCL13,CILP2,COL6A3,IL22RA2,C2,IGFBP6,SOST,RNASE6,FASN,SOSTDC1,WFIKKN2,B3GNT8,LRRN1,STX4,PRSS8,SRSF7,CTHRC1,HGS,OIT3,ANG,DLK1,DPYSL3,BPIFA1,FMOD,MSN,CHIT1,S100A4,S100A9,NGF,AHCYL1,PGM1,SEMG2,COL15A1,NEU1,POSTN,IFNA8,AKR1C1,C1QTNF3,SPP1,COL28A1,RHOA,LILRA5,TNXB,PRKCA,IL5RA,IFNA4,SPARCL1,MSMP,CST…
GO Component	GO:0031982	Vesicle	57	3957	0.27	0.00032	CST4,SNX8,IL12B,DNAJB9,PLVAP,PDLIM4,CHI3L1,LYZ,HEXB,KDR,LAMP3,IDE,ACP1,CILP2,COL6A3,C2,GHDC,RNASE6,FASN,OLR1,PSMD1,KLK10,B3GNT8,STX4,PRSS8,SRSF7,HGS,ANG,DPYSL3,MSN,CHIT1,S100A4,S100A9,FCGR1A,NGF,AHCYL1,PGM1,SEMG2,HLA-DQA2,COL15A1,NEU1,BCL2L1,TNFRSF1B,AKR1C1,GPNMB,C1QTNF3,SPP1,RHOA,TNXB,PRKCA,CST7,SPINK2,GNLY,MYL6B,ABO,CTNNB1,PDIA4
GO Component	GO:0031012	Extracellular matrix	17	552	0.6	0.00084	CHI3L1,MMP13,IL7,COL6A3,LRRN1,CTHRC1,ANG,FMOD,MMP17,S100A4,S100A9,COL15A1,POSTN,ADAMTS6,COL28A1,TNXB,SPARCL1
GO Component	GO:0005581	Collagen trimer	7	95	0.98	0.0044	MMP13,C1QL2,COL6A3,CTHRC1,COL15A1,C1QTNF3,COL28A1
GO Component	GO:0071944	Cell periphery	70	6015	0.18	0.0101	CX3CL1,ATP1B4,CEACAM4,EFNB3,IL23A,LTBR,IL12B,PCDHGA12,PLVAP,PDLIM4,CHI3L1,NOTCH2,MMP13,IL7,KDR,CD80,LAMP3,IDE,TAPBPL,ACP1,BOC,CSF1R,PCDHAC2,KCNIP3,COL6A3,CDCP1,IL22RA2,C2,ECEL1,FASN,OLR1,LRRN1,COQ8B,STX4,PRSS8,IL20RB,CTHRC1,IL1R2,ANG,TDP1,EPB41,DMPK,FMOD,MSN,MMP17,ADAM12,S100A4,S100A9,FCGR1A,AHCYL1,HLA-DQA2,COL15A1,NEU1,TNFRSF1B,POSTN,ADAMTS6,KLRC3,GPNMB,ARHGAP5,COL28A1,JAM2,LANCL1,RHOA,LILRA5,TN…
GO Component	GO:0042581	Specific granule	8	159	0.82	0.0109	CHI3L1,LYZ,GHDC,OLR1,STX4,CHIT1,NEU1,TNFRSF1B
GO Component	GO:0070062	Extracellular exosome	33	2096	0.31	0.0117	CST4,DNAJB9,PLVAP,CHI3L1,LYZ,HEXB,IDE,ACP1,CILP2,COL6A3,C2,FASN,B3GNT8,STX4,PRSS8,SRSF7,HGS,MSN,S100A4,S100A9,AHCYL1,PGM1,SEMG2,COL15A1,NEU1,AKR1C1,C1QTNF3,SPP1,RHOA,TNXB,PRKCA,MYL6B,CTNNB1
GO Component	GO:0009986	Cell surface	19	894	0.44	0.0131	CX3CL1,CEACAM4,IL12B,PLVAP,NOTCH2,KDR,CD80,LAMP3,IDE,CSF1R,STX4,OIT3,MSN,FCGR1A,KLRC3,JAM2,LILRA5,IL5RA,PDIA4
GO Component	GO:0062023	Collagen-containing extracellular matrix	12	407	0.59	0.0131	IL7,COL6A3,CTHRC1,ANG,FMOD,S100A4,S100A9,COL15A1,POSTN,COL28A1,TNXB,SPARCL1
GO Component	GO:0012505	Endomembrane system	57	4721	0.2	0.0161	ATP1B4,SNX8,IL23A,LTBR,IL12B,IGFBP5,DNAJB9,PDLIM4,CHI3L1,NOTCH2,LYZ,HEXB,KDR,LAMP3,TAPBPL,TP53,KCNIP3,COL6A3,IGFBP6,GHDC,SOST,FASN,OLR1,PSMD1,KLK10,B3GNT8,STX4,FAXDC2,HGS,OIT3,DPYSL3,DMPK,FMOD,CHIT1,S100A9,FCGR1A,NGF,AHCYL1,PGM1,HLA-DQA2,COL15A1,NEU1,BCL2L1,TNFRSF1B,B3GALT6,POSTN,GPNMB,ARHGAP5,SPP1,COL28A1,RHOA,PRKCA,SPARCL1,CST7,SPINK2,ABO,PDIA4
GO Component	GO:0035580	Specific granule lumen	5	62	1.02	0.0201	CHI3L1,LYZ,GHDC,CHIT1,NEU1
GO Component	GO:0005788	Endoplasmic reticulum lumen	10	312	0.62	0.0219	IL23A,IL12B,IGFBP5,DNAJB9,COL6A3,COL15A1,SPP1,COL28A1,SPARCL1,PDIA4
GO Component	GO:0110165	Cellular anatomical entity	150	18293	0.03	0.0219	CX3CL1,CST4,ATP1B4,CCL22,CEACAM4,SNX8,EFNB3,IL23A,LTBR,IL12B,IGFBP5,DNAJB9,TMOD2,RRM2B,PCDHGA12,PLVAP,GFAP,PDLIM4,CHI3L1,NOTCH2,MMP13,RMDN3,BCAR3,LYZ,HEXB,EIF3J,IL7,KDR,CD80,LAMP3,IDE,TAPBPL,TINF2,TXNL4B,TP53,ACP1,REG3G,C1QL2,BOC,PLA2G7,CSF1R,CXCL13,PCDHAC2,CILP2,KCNIP3,COL6A3,CDCP1,IL22RA2,C2,IGFBP6,GHDC,SOST,RNASE6,ECEL1,FASN,SOSTDC1,TMOD3,OLR1,PSMD1,WFIKKN2,KLK10,B3GNT8,LRRN1,COQ8B,STX4,PRSS8,…
GO Component	GO:0070743	interleukin-23 complex	2	2	2.12	0.0368	IL23A,IL12B
GO Component	GO:0099503	Secretory vesicle	19	1047	0.37	0.0489	CHI3L1,LYZ,HEXB,LAMP3,GHDC,OLR1,PSMD1,KLK10,STX4,DPYSL3,CHIT1,S100A9,NGF,PGM1,NEU1,BCL2L1,TNFRSF1B,RHOA,SPINK2
STRING clusters	CL:15940	JAK-STAT signaling pathway, and Interleukin-1 family	9	138	0.93	0.0068	IL23A,IL12B,IL7,IL22RA2,IL20RB,IL1R2,IFNA8,IL5RA,IFNA4
STRING clusters	CL:15943	JAK-STAT signaling pathway	8	98	1.03	0.0068	IL23A,IL12B,IL7,IL22RA2,IL20RB,IFNA8,IL5RA,IFNA4
STRING clusters	CL:15944	JAK-STAT signaling pathway	6	73	1.03	0.0282	IL7,IL22RA2,IL20RB,IFNA8,IL5RA,IFNA4
KEGG	hsa04060	Cytokine-cytokine receptor interaction	15	282	0.84	2.89e-06	CX3CL1,CCL22,IL23A,LTBR,IL12B,IL7,CSF1R,CXCL13,IL20RB,IL1R2,NGF,TNFRSF1B,IFNA8,IL5RA,IFNA4
KEGG	hsa04630	JAK-STAT signaling pathway	9	158	0.87	0.00091	IL23A,IL12B,IL7,IL22RA2,IL20RB,BCL2L1,IFNA8,IL5RA,IFNA4
KEGG	hsa04061	Viral protein interaction with cytokine and cytokine receptor	7	96	0.98	0.0015	CX3CL1,CCL22,LTBR,CSF1R,CXCL13,IL20RB,TNFRSF1B
KEGG	hsa04151	PI3K-Akt signaling pathway	12	349	0.65	0.0018	IL7,KDR,TP53,CSF1R,COL6A3,NGF,BCL2L1,IFNA8,SPP1,TNXB,PRKCA,IFNA4
KEGG	hsa04640	Hematopoietic cell lineage	6	90	0.94	0.0062	IL7,CSF1R,IL1R2,FCGR1A,HLA-DQA2,IL5RA
KEGG	hsa04510	Focal adhesion	8	195	0.73	0.0093	KDR,COL6A3,ARHGAP5,SPP1,RHOA,TNXB,PRKCA,CTNNB1
KEGG	hsa05200	Pathways in cancer	13	515	0.52	0.0098	IL23A,IL12B,NOTCH2,IL7,TP53,CSF1R,BCL2L1,IFNA8,RHOA,PRKCA,IL5RA,IFNA4,CTNNB1
KEGG	hsa04670	Leukocyte transendothelial migration	6	111	0.85	0.0115	MSN,ARHGAP5,JAM2,RHOA,PRKCA,CTNNB1
KEGG	hsa05152	Tuberculosis	7	165	0.74	0.0131	IL23A,IL12B,FCGR1A,HLA-DQA2,IFNA8,RHOA,IFNA4
KEGG	hsa05320	Autoimmune thyroid disease	4	48	1.04	0.022	CD80,HLA-DQA2,IFNA8,IFNA4
KEGG	hsa05162	Measles	6	137	0.76	0.0243	IL12B,TP53,MSN,BCL2L1,IFNA8,IFNA4
KEGG	hsa05205	Proteoglycans in cancer	7	194	0.67	0.0249	IL12B,KDR,TP53,MSN,RHOA,PRKCA,CTNNB1
KEGG	hsa05165	Human papillomavirus infection	9	324	0.56	0.0268	NOTCH2,TP53,COL6A3,RBL1,IFNA8,SPP1,TNXB,IFNA4,CTNNB1
KEGG	hsa04620	Toll-like receptor signaling pathway	5	100	0.81	0.03	IL12B,CD80,IFNA8,SPP1,IFNA4
KEGG	hsa04928	Parathyroid hormone synthesis, secretion and action	5	104	0.8	0.0331	MMP13,SOST,MMP17,RHOA,PRKCA
KEGG	hsa05163	Human cytomegalovirus infection	7	217	0.62	0.0348	CX3CL1,TP53,IFNA8,RHOA,PRKCA,IFNA4,CTNNB1
Reactome	HSA-168256	Immune System	40	1979	0.42	2.21e-05	CCL22,IL23A,LTBR,IL12B,CHI3L1,LYZ,HEXB,IL7,CD80,TP53,REG3G,CSF1R,IL22RA2,C2,GHDC,RNASE6,OLR1,PSMD1,STX4,IL20RB,IL1R2,DEFB108B,BPIFA1,MSN,CHIT1,S100A9,FCGR1A,AHCYL1,PGM1,HLA-DQA2,NEU1,BCL2L1,TNFRSF1B,IFNA8,RHOA,LILRA5,IL5RA,IFNA4,GNLY,CTNNB1
Reactome	HSA-1280215	Cytokine Signaling in Immune system	21	706	0.59	0.00018	CCL22,IL23A,LTBR,IL12B,IL7,CD80,TP53,CSF1R,IL22RA2,PSMD1,STX4,IL20RB,IL1R2,MSN,FCGR1A,HLA-DQA2,BCL2L1,TNFRSF1B,IFNA8,IL5RA,IFNA4
Reactome	HSA-168249	Innate Immune System	25	1041	0.5	0.00036	CHI3L1,LYZ,HEXB,TP53,REG3G,C2,GHDC,RNASE6,OLR1,PSMD1,DEFB108B,BPIFA1,CHIT1,S100A9,FCGR1A,AHCYL1,PGM1,NEU1,BCL2L1,TNFRSF1B,IFNA8,RHOA,IFNA4,GNLY,CTNNB1
Reactome	HSA-449147	Signaling by Interleukins	16	453	0.66	0.00036	CCL22,IL23A,IL12B,IL7,CD80,TP53,CSF1R,IL22RA2,PSMD1,STX4,IL20RB,IL1R2,MSN,BCL2L1,TNFRSF1B,IL5RA
Reactome	HSA-1474244	Extracellular matrix organization	12	300	0.72	0.0022	MMP13,KDR,COL6A3,FMOD,MMP17,ADAM12,COL15A1,SPP1,COL28A1,JAM2,TNXB,PRKCA
Reactome	HSA-6803157	Antimicrobial peptides	7	87	1.02	0.0029	LYZ,REG3G,RNASE6,DEFB108B,BPIFA1,S100A9,GNLY
Reactome	HSA-6783783	Interleukin-10 signaling	5	45	1.16	0.0125	CCL22,IL12B,CD80,IL1R2,TNFRSF1B
Reactome	HSA-3781865	Diseases of glycosylation	7	144	0.8	0.0453	NOTCH2,HEXB,FMOD,PGM1,NEU1,B3GALT6,ADAMTS6
WikiPathways	WP5095	Overview of proinflammatory and profibrotic mediators	11	126	1.06	6.22e-06	CX3CL1,CCL22,IL23A,IL12B,IL7,CXCL13,IFNA8,SPP1,IFNA4,CCL14,CCL23
WikiPathways	WP4172	PI3K-Akt signaling pathway	12	336	0.67	0.0058	IL7,KDR,TP53,CSF1R,COL6A3,NGF,BCL2L1,IFNA8,SPP1,TNXB,PRKCA,IFNA4
WikiPathways	WP2328	Allograft rejection	6	88	0.95	0.0214	IL12B,CD80,CXCL13,C2,HLA-DQA2,GNLY
Monarch	EFO:0007937	Blood protein measurement	42	1810	0.48	6.97e-07	CX3CL1,CCL22,SNX8,IGFBP5,RRM2B,CHI3L1,LYZ,EIF3J,KDR,TAPBPL,TXNL4B,TP53,ACP1,BOC,CSF1R,CDCP1,C2,WFIKKN2,KLK10,B3GNT8,LRRN1,IL1R2,ANG,DPYSL3,CHIT1,ADAM12,S100A9,PGM1,COL15A1,TNFRSF1B,POSTN,AKR1C1,GPNMB,C1QTNF3,TNXB,IL5RA,SPARCL1,CST7,GNLY,CCL14,CCL23,ABO
TISSUES	BTO:0001489	Whole body	131	13099	0.12	3.11e-05	CX3CL1,CST4,ATP1B4,CCL22,SNX8,EFNB3,IL23A,LTBR,IGFBP5,DNAJB9,TMOD2,RRM2B,PLVAP,GFAP,PDLIM4,CHI3L1,NOTCH2,MMP13,RMDN3,BCAR3,LYZ,HEXB,EIF3J,IL7,KDR,CD80,LAMP3,IDE,TAPBPL,TINF2,TP53,ACP1,REG3G,BOC,PLA2G7,CSF1R,CXCL13,PCDHAC2,CILP2,KCNIP3,COL6A3,CDCP1,IL22RA2,C2,IGFBP6,GHDC,SOST,ECEL1,FASN,SOSTDC1,TMOD3,OLR1,PSMD1,KLK10,LRRN1,COQ8B,STX4,PRSS8,ARID1A,FAXDC2,SRSF7,HBG1,IL20RB,HMG20B,CTHRC1,IL1R2,HGS,AN…
TISSUES	BTO:0001491	Viscus	70	5378	0.23	0.0006	CCL22,SNX8,IL23A,LTBR,DNAJB9,TMOD2,PLVAP,GFAP,MMP13,LYZ,HEXB,EIF3J,IL7,CD80,TP53,ACP1,REG3G,PLA2G7,CSF1R,COL6A3,CDCP1,C2,IGFBP6,FASN,TMOD3,PSMD1,STX4,PRSS8,ARID1A,HBG1,CTHRC1,HGS,ANG,H1-2,DLK1,DPYSL3,EPB41,BPIFA1,FMOD,G3BP2,MSN,C1orf198,CHIT1,S100A4,S100A9,FCGR1A,NGF,AHCYL1,PGM1,RRAGC,NEU1,SF1,POSTN,AKR1C1,GPNMB,ARHGAP5,SPP1,NPS,ARMC5,ATP5PF,RHOA,TNXB,PRKCA,SPARCL1,HNRNPAB,YTHDC1,PPY,CCL14,CTNNB1…
TISSUES	BTO:0000522	Gland	82	7004	0.18	0.0017	CST4,CCL22,SNX8,IL23A,LTBR,DNAJB9,PLVAP,GFAP,PDLIM4,RMDN3,BCAR3,LYZ,HEXB,EIF3J,IL7,CD80,LAMP3,IDE,TP53,REG3G,PLA2G7,CSF1R,CXCL13,COL6A3,CDCP1,IL22RA2,C2,IGFBP6,GHDC,FASN,TMOD3,PSMD1,COQ8B,PRSS8,ARID1A,SRSF7,HMG20B,CTHRC1,IL1R2,HGS,ANG,TDP1,DLK1,DPYSL3,EPB41,DMPK,AK5,FMOD,G3BP2,MSN,C1orf198,S100A4,S100A9,FCGR1A,NGF,AHCYL1,PGM1,SEMG2,RRAGC,NEU1,SF1,COX7A2L,POSTN,AKR1C1,GPNMB,C1QTNF3,ARHGAP5,SPP1,LA…
TISSUES	BTO:0000421	Connective tissue	22	954	0.48	0.0019	TMOD2,CHI3L1,MMP13,TINF2,TP53,ACP1,COL6A3,IGFBP6,SOST,FASN,TMOD3,OLR1,HBG1,DPYSL3,S100A4,NGF,AHCYL1,NEU1,SF1,AKR1C1,SPP1,RHOA
TISSUES	BTO:0000570	Hematopoietic system	43	2755	0.31	0.0019	CCL22,IL23A,PLVAP,GFAP,CHI3L1,NOTCH2,KDR,CD80,TP53,PLA2G7,CXCL13,IGFBP6,FASN,OLR1,PSMD1,COQ8B,STX4,HBG1,H1-2,EPB41,MSN,CHIT1,S100A4,S100A9,FCGR1A,NGF,NEU1,SF1,GPNMB,LANCL1,RHOA,TNXB,PRKCA,IL5RA,SPARCL1,CST7,SH3BP2,HNRNPAB,GNLY,PPY,CCL14,CCL23,ABO
TISSUES	BTO:0001078	Placenta	26	1244	0.44	0.0019	IGFBP5,HEXB,KDR,TINF2,CSF1R,COL6A3,IGFBP6,OLR1,PSMD1,PRSS8,SRSF7,HBG1,DLK1,FMOD,MSN,ADAM12,AHCYL1,PGM1,COL15A1,NEU1,SPP1,JAM2,RHOA,HNRNPAB,GNLY,CTNNB1
TISSUES	BTO:0001488	Endocrine gland	76	6403	0.19	0.0019	CST4,CCL22,IL23A,LTBR,DNAJB9,PLVAP,GFAP,PDLIM4,RMDN3,BCAR3,HEXB,EIF3J,IL7,CD80,LAMP3,IDE,TP53,REG3G,PLA2G7,CSF1R,CXCL13,COL6A3,IL22RA2,C2,IGFBP6,GHDC,FASN,TMOD3,PSMD1,PRSS8,ARID1A,SRSF7,HMG20B,IL1R2,HGS,ANG,TDP1,DLK1,DPYSL3,EPB41,DMPK,AK5,FMOD,G3BP2,MSN,C1orf198,S100A4,S100A9,FCGR1A,NGF,AHCYL1,PGM1,SEMG2,RRAGC,NEU1,SF1,COX7A2L,POSTN,AKR1C1,GPNMB,ARHGAP5,SPP1,LANCL1,ATP5PF,RHOA,TNXB,PRKCA,MSMP,HNR…
TISSUES	BTO:0000042	Animal	137	15148	0.07	0.0025	CX3CL1,CST4,ATP1B4,CCL22,SNX8,EFNB3,IL23A,LTBR,IGFBP5,DNAJB9,TMOD2,RRM2B,PLVAP,GFAP,PDLIM4,CHI3L1,NOTCH2,MMP13,RMDN3,BCAR3,LYZ,HEXB,EIF3J,IL7,KDR,CD80,LAMP3,IDE,TAPBPL,TINF2,TXNL4B,TP53,ACP1,REG3G,BOC,PLA2G7,CSF1R,CXCL13,PCDHAC2,CILP2,KCNIP3,COL6A3,CDCP1,IL22RA2,C2,IGFBP6,GHDC,SOST,RNASE6,ECEL1,FASN,SOSTDC1,TMOD3,OLR1,PSMD1,KLK10,LRRN1,COQ8B,STX4,PRSS8,ARID1A,FAXDC2,SRSF7,HBG1,IL20RB,HMG20B,CTHRC…
TISSUES	BTO:0000089	Blood	32	1824	0.36	0.0025	CCL22,GFAP,CHI3L1,NOTCH2,KDR,CD80,TP53,PLA2G7,CXCL13,FASN,OLR1,STX4,EPB41,MSN,S100A4,S100A9,FCGR1A,NGF,NEU1,SF1,GPNMB,LANCL1,RHOA,TNXB,PRKCA,IL5RA,CST7,HNRNPAB,GNLY,PPY,CCL23,ABO
TISSUES	BTO:0000634	Integument	34	2112	0.32	0.0049	GFAP,HEXB,KDR,TP53,CDCP1,FASN,KLK10,STX4,PRSS8,ARID1A,SRSF7,IL20RB,HMG20B,HGS,BPIFA1,MSN,CHIT1,S100A4,S100A9,AHCYL1,PGM1,SF1,COX7A2L,AKR1C1,GPNMB,JAM2,LIPK,ARMC5,RHOA,PRKCA,HNRNPAB,YTHDC1,CCL23,CTNNB1
TISSUES	BTO:0003099	Internal female genital organ	41	2804	0.28	0.0051	IGFBP5,RMDN3,HEXB,EIF3J,KDR,TAPBPL,TINF2,TP53,CSF1R,COL6A3,IGFBP6,OLR1,PSMD1,KLK10,PRSS8,SRSF7,HBG1,HMG20B,IL1R2,HGS,H1-2,DLK1,FMOD,G3BP2,MSN,ADAM12,S100A4,S100A9,AHCYL1,PGM1,COL15A1,NEU1,ARHGAP5,SPP1,JAM2,RHOA,SPARCL1,HNRNPAB,GNLY,MYL6B,CTNNB1
TISSUES	BTO:0000174	Embryonic structure	36	2369	0.3	0.0078	IGFBP5,GFAP,HEXB,KDR,TAPBPL,TINF2,TP53,CSF1R,COL6A3,IGFBP6,FASN,OLR1,PSMD1,STX4,PRSS8,ARID1A,SRSF7,HBG1,HGS,DLK1,FMOD,G3BP2,MSN,ADAM12,AHCYL1,PGM1,COL15A1,NEU1,C1QTNF3,SPP1,JAM2,RHOA,HNRNPAB,GNLY,PPY,CTNNB1
TISSUES	BTO:0000345	Digestive gland	41	2881	0.27	0.0083	LTBR,DNAJB9,RMDN3,EIF3J,IL7,REG3G,CSF1R,COL6A3,C2,IGFBP6,FASN,PSMD1,ARID1A,HMG20B,HGS,ANG,DLK1,DPYSL3,EPB41,MSN,S100A4,S100A9,FCGR1A,PGM1,RRAGC,NEU1,SF1,POSTN,AKR1C1,GPNMB,SPP1,ATP5PF,RHOA,TNXB,PRKCA,HNRNPAB,YTHDC1,PPY,CCL14,CTNNB1,PDIA4
TISSUES	BTO:0001486	Skeletal system	24	1307	0.38	0.0102	CX3CL1,ATP1B4,IGFBP5,PDLIM4,CHI3L1,MMP13,EIF3J,CSF1R,CXCL13,COL6A3,C2,IGFBP6,SOST,STX4,AHCYL1,PGM1,SF1,POSTN,SPP1,RHOA,TNXB,SPARCL1,MYL6B,CCL14
TISSUES	BTO:0001253	Skin	22	1151	0.4	0.0113	HEXB,TP53,CDCP1,FASN,STX4,SRSF7,IL20RB,HMG20B,HGS,MSN,S100A9,AHCYL1,PGM1,SF1,AKR1C1,GPNMB,LIPK,RHOA,PRKCA,HNRNPAB,YTHDC1,CTNNB1
TISSUES	BTO:0000284	Organism form	37	2542	0.28	0.0114	IGFBP5,GFAP,HEXB,KDR,TAPBPL,TINF2,TP53,CSF1R,COL6A3,IGFBP6,FASN,OLR1,PSMD1,STX4,PRSS8,ARID1A,SRSF7,HBG1,HGS,DLK1,FMOD,G3BP2,MSN,ADAM12,AHCYL1,PGM1,COL15A1,NEU1,C1QTNF3,SPP1,JAM2,RHOA,MSMP,HNRNPAB,GNLY,PPY,CTNNB1
TISSUES	BTO:0001279	Spinal cord	9	233	0.7	0.0129	CX3CL1,GFAP,TP53,IGFBP6,ECEL1,FASN,NGF,PGM1,SPARCL1
TISSUES	BTO:0000818	Spinal column	5	65	1	0.0235	CX3CL1,MMP13,IGFBP6,SOST,SPARCL1
TISSUES	BTO:0003091	Urogenital system	76	7090	0.15	0.0264	SNX8,IGFBP5,RRM2B,PLVAP,GFAP,NOTCH2,RMDN3,BCAR3,HEXB,EIF3J,KDR,LAMP3,IDE,TAPBPL,TINF2,TP53,CSF1R,COL6A3,CDCP1,IL22RA2,C2,IGFBP6,GHDC,FASN,TMOD3,OLR1,PSMD1,KLK10,STX4,PRSS8,FAXDC2,SRSF7,HBG1,HMG20B,CTHRC1,IL1R2,HGS,TDP1,H1-2,DLK1,DPYSL3,DMPK,FMOD,G3BP2,MSN,C1orf198,ADAM12,S100A4,S100A9,AHCYL1,PGM1,SEMG2,COL15A1,NEU1,BCL2L1,SF1,COX7A2L,AKR1C1,GPNMB,ARHGAP5,SPP1,COL28A1,JAM2,LANCL1,ATP5PF,RHOA,PRKCA…
TISSUES	BTO:0000553	Peripheral blood	8	227	0.66	0.0491	CCL22,KDR,CD80,PLA2G7,CXCL13,GPNMB,IL5RA,ABO
COMPARTMENTS	GOCC:0005576	Extracellular region	70	2079	0.64	3.77e-25	CX3CL1,CST4,CCL22,IL23A,IL12B,IGFBP5,DNAJB9,CHI3L1,NOTCH2,MMP13,RMDN3,LYZ,IL7,KDR,CD80,IDE,REG3G,PLA2G7,CXCL13,CILP2,COL6A3,CDCP1,IL22RA2,C2,IGFBP6,SOST,RNASE6,FASN,SOSTDC1,OLR1,WFIKKN2,KLK10,STX4,PRSS8,CTHRC1,HGS,DEFB108B,ANG,DLK1,EPB41,BPIFA1,FMOD,MSN,CHIT1,ADAM12,S100A4,S100A9,NGF,SEMG2,COL15A1,TNFRSF1B,POSTN,IFNA8,C1QTNF3,SPP1,NPS,RHOA,TNXB,PRKCA,IFNA4,SPARCL1,MSMP,CST7,GNLY,PPY,CCL14,CCL23,A…
COMPARTMENTS	GOCC:0005615	Extracellular space	36	1027	0.66	2.31e-11	CST4,IL23A,IL12B,IGFBP5,CHI3L1,MMP13,LYZ,CD80,IDE,PLA2G7,IL22RA2,C2,IGFBP6,RNASE6,FASN,SOSTDC1,WFIKKN2,STX4,PRSS8,CTHRC1,HGS,ANG,BPIFA1,MSN,CHIT1,S100A4,S100A9,SEMG2,C1QTNF3,SPP1,RHOA,PRKCA,MSMP,GNLY,CTNNB1,PDIA4
COMPARTMENTS	GOCC:0110165	Cellular anatomical entity	136	14060	0.1	1.79e-05	CX3CL1,CST4,ATP1B4,CCL22,CEACAM4,SNX8,EFNB3,IL23A,LTBR,IL12B,IGFBP5,DNAJB9,TMOD2,RRM2B,PLVAP,GFAP,PDLIM4,CHI3L1,NOTCH2,MMP13,RMDN3,BCAR3,LYZ,HEXB,EIF3J,IL7,KDR,CD80,LAMP3,IDE,TAPBPL,TINF2,TXNL4B,TP53,ACP1,REG3G,BOC,PLA2G7,CSF1R,CXCL13,CILP2,KCNIP3,COL6A3,CDCP1,IL22RA2,C2,IGFBP6,GHDC,SOST,RNASE6,ECEL1,FASN,SOSTDC1,TMOD3,OLR1,PSMD1,WFIKKN2,KLK10,COQ8B,STX4,PRSS8,ARID1A,FAXDC2,SRSF7,HBG1,IL20RB,HMG2…
COMPARTMENTS	GOCC:0031982	Vesicle	35	2125	0.33	0.0064	SNX8,IL12B,PDLIM4,CHI3L1,LYZ,HEXB,KDR,LAMP3,GHDC,RNASE6,FASN,OLR1,PSMD1,STX4,HGS,MSN,CHIT1,S100A4,S100A9,FCGR1A,NGF,PGM1,RRAGC,HLA-DQA2,NEU1,TNFRSF1B,GPNMB,SPP1,RHOA,PRKCA,CST7,SPINK2,GNLY,MYL6B,CTNNB1
COMPARTMENTS	GOCC:0042581	Specific granule	8	158	0.82	0.0187	CHI3L1,LYZ,GHDC,OLR1,STX4,CHIT1,NEU1,TNFRSF1B
UniProt Keywords	KW-0732	Signal	85	3277	0.53	3.22e-25	CX3CL1,CST4,CCL22,CEACAM4,EFNB3,IL23A,LTBR,IL12B,IGFBP5,DNAJB9,PCDHGA12,CHI3L1,NOTCH2,MMP13,LYZ,HEXB,IL7,KDR,CD80,LAMP3,TAPBPL,REG3G,C1QL2,BOC,PLA2G7,CSF1R,CXCL13,PCDHAC2,CILP2,COL6A3,CDCP1,IL22RA2,C2,IGFBP6,GHDC,SOST,RNASE6,SOSTDC1,WFIKKN2,KLK10,LRRN1,PRSS8,IL20RB,CTHRC1,IL1R2,DEFB108B,OIT3,ANG,DLK1,BPIFA1,FMOD,MMP17,CHIT1,ADAM12,FCGR1A,NGF,SEMG2,HLA-DQA2,COL15A1,NEU1,TNFRSF1B,POSTN,IFNA8,ADAMTS…
UniProt Keywords	KW-0964	Secreted	63	1839	0.65	4.46e-23	CX3CL1,CST4,CCL22,IL23A,IL12B,IGFBP5,CHI3L1,MMP13,LYZ,IL7,KDR,IDE,REG3G,C1QL2,PLA2G7,CXCL13,CILP2,COL6A3,CDCP1,IL22RA2,C2,IGFBP6,SOST,RNASE6,SOSTDC1,OLR1,WFIKKN2,KLK10,PRSS8,CTHRC1,IL1R2,DEFB108B,ANG,BPIFA1,FMOD,MMP17,CHIT1,ADAM12,S100A9,NGF,SEMG2,COL15A1,TNFRSF1B,POSTN,IFNA8,ADAMTS6,C1QTNF3,SPP1,NPS,COL28A1,LIPK,CGREF1,LILRA5,TNXB,IFNA4,SPARCL1,MSMP,CST7,GNLY,PPY,CCL14,CCL23,ABO
UniProt Keywords	KW-1015	Disulfide bond	70	3338	0.44	1.65e-14	CX3CL1,CST4,CCL22,EFNB3,IL23A,LTBR,IL12B,IGFBP5,CHI3L1,NOTCH2,MMP13,LYZ,HEXB,IL7,KDR,CD80,LAMP3,TAPBPL,REG3G,BOC,CSF1R,CXCL13,CILP2,COL6A3,CDCP1,IL22RA2,C2,IGFBP6,SOST,RNASE6,ECEL1,SOSTDC1,OLR1,WFIKKN2,KLK10,LRRN1,PRSS8,IL20RB,IL1R2,DEFB108B,OIT3,ANG,DLK1,BPIFA1,FMOD,MMP17,CHIT1,ADAM12,FCGR1A,NGF,HLA-DQA2,COL15A1,TNFRSF1B,POSTN,IFNA8,ADAMTS6,COL28A1,JAM2,LIPK,LILRA5,TNXB,IL5RA,IFNA4,SPARCL1,MSMP,…
UniProt Keywords	KW-0325	Glycoprotein	73	4386	0.34	3.6e-10	CX3CL1,CEACAM4,EFNB3,LTBR,IL12B,IGFBP5,PCDHGA12,PLVAP,CHI3L1,NOTCH2,MMP13,HEXB,IL7,KDR,CD80,LAMP3,TP53,BOC,PLA2G7,CSF1R,PCDHAC2,CILP2,COL6A3,CDCP1,IL22RA2,C2,IGFBP6,GHDC,SOST,RNASE6,ECEL1,SOSTDC1,OLR1,WFIKKN2,KLK10,B3GNT8,LRRN1,PRSS8,IL20RB,CTHRC1,IL1R2,OIT3,DLK1,EPB41,BPIFA1,FMOD,MMP17,CHIT1,ADAM12,FCGR1A,NGF,SEMG2,HLA-DQA2,COL15A1,NEU1,TNFRSF1B,B3GALT6,POSTN,ADAMTS6,GPNMB,C1QTNF3,SPP1,JAM2,LIPK…
UniProt Keywords	KW-0202	Cytokine	12	187	0.92	5.51e-06	CX3CL1,CCL22,IL23A,IL12B,IL7,CXCL13,IFNA8,SPP1,IFNA4,MSMP,CCL14,CCL23
UniProt Keywords	KW-0272	Extracellular matrix	13	267	0.8	2.63e-05	MMP13,CILP2,COL6A3,SOST,CTHRC1,FMOD,MMP17,COL15A1,POSTN,ADAMTS6,COL28A1,TNXB,SPARCL1
UniProt Keywords	KW-0929	Antimicrobial	8	93	1.05	9.93e-05	CHI3L1,LYZ,REG3G,RNASE6,DEFB108B,BPIFA1,S100A9,GNLY
UniProt Keywords	KW-0130	Cell adhesion	15	478	0.61	0.00047	CX3CL1,PCDHGA12,BOC,PCDHAC2,COL6A3,OLR1,ADAM12,COL15A1,POSTN,SPP1,COL28A1,CGREF1,TNXB,PRKCA,CTNNB1
UniProt Keywords	KW-0395	Inflammatory response	9	163	0.86	0.00051	IL23A,CHI3L1,REG3G,CSF1R,CXCL13,OLR1,S100A9,MSMP,CCL23
UniProt Keywords	KW-0393	Immunoglobulin domain	14	463	0.6	0.0012	CEACAM4,IL12B,KDR,CD80,TAPBPL,BOC,CSF1R,CILP2,WFIKKN2,LRRN1,IL1R2,FCGR1A,JAM2,LILRA5
UniProt Keywords	KW-0176	Collagen	6	83	0.97	0.0037	C1QL2,COL6A3,CTHRC1,COL15A1,C1QTNF3,COL28A1
UniProt Keywords	KW-0145	Chemotaxis	6	94	0.92	0.0065	CX3CL1,CCL22,CXCL13,S100A9,MSMP,CCL23
UniProt Keywords	KW-0646	Protease inhibitor	6	117	0.83	0.0185	CST4,COL6A3,WFIKKN2,NGF,COL28A1,CST7
UniProt Keywords	KW-0391	Immunity	12	537	0.46	0.0491	IL23A,LAMP3,TAPBPL,CSF1R,C2,OLR1,BPIFA1,G3BP2,S100A9,FCGR1A,HLA-DQA2,LILRA5
UniProt Keywords	KW-0945	Host-virus interaction	12	540	0.46	0.0491	EFNB3,LTBR,KDR,CD80,IDE,TP53,G3BP2,MSN,RBL1,KIN,RHOA,CTNNB1
InterPro	IPR013783	Immunoglobulin-like fold	21	732	0.57	0.002	CEACAM4,IL12B,KDR,CD80,TAPBPL,BOC,CSF1R,CILP2,COL6A3,IL22RA2,WFIKKN2,LRRN1,IL20RB,IL1R2,FCGR1A,HLA-DQA2,GPNMB,JAM2,LILRA5,TNXB,IL5RA
InterPro	IPR003598	Immunoglobulin subtype 2	11	239	0.78	0.0124	IL12B,KDR,BOC,CSF1R,CILP2,WFIKKN2,LRRN1,IL1R2,FCGR1A,JAM2,LILRA5
InterPro	IPR007110	Immunoglobulin-like domain	15	479	0.61	0.0137	CEACAM4,IL12B,KDR,CD80,TAPBPL,BOC,CSF1R,CILP2,WFIKKN2,LRRN1,IL1R2,FCGR1A,HLA-DQA2,JAM2,LILRA5
InterPro	IPR036179	Immunoglobulin-like domain superfamily	15	490	0.6	0.0137	CEACAM4,IL12B,KDR,CD80,TAPBPL,BOC,CSF1R,CILP2,WFIKKN2,LRRN1,IL1R2,FCGR1A,HLA-DQA2,JAM2,LILRA5
InterPro	IPR003599	Immunoglobulin subtype	13	411	0.62	0.0321	CEACAM4,KDR,CD80,TAPBPL,BOC,CSF1R,CILP2,WFIKKN2,LRRN1,IL1R2,FCGR1A,JAM2,LILRA5
InterPro	IPR001811	Chemokine interleukin-8-like domain	5	44	1.17	0.0415	CX3CL1,CCL22,CXCL13,CCL14,CCL23
InterPro	IPR036048	Chemokine interleukin-8-like superfamily	5	44	1.17	0.0415	CX3CL1,CCL22,CXCL13,CCL14,CCL23
SMART	SM00408	Immunoglobulin C-2 Type	10	212	0.79	0.0065	IL12B,KDR,BOC,CSF1R,CILP2,WFIKKN2,LRRN1,FCGR1A,JAM2,LILRA5
SMART	SM00199	Intercrine alpha family (small cytokine C-X-C) (chemokine CXC).	5	42	1.19	0.0116	CX3CL1,CCL22,CXCL13,CCL14,CCL23
