# Supplementary material for: Longitudinal proteomic profiling of cerebrospinal fluid in untreated multiple sclerosis defines evolving disease biology
Source: Nat Commun. 2025 Dec 3;16:11012. doi: 10.1038/s41467-025-65154-8 (PMC12695886; doi:10.1038/s41467-025-65154-8)
Supplement: Supplementary file 17 — Source Data [file 41467_2025_65154_MOESM17_ESM.xlsx]

## Sheet: Figure 1
Figure 1c
diagnosis	gender	ethnicity	drb_summary	bmi_cat	smoking	age	disease_duration	edss	cel	t2ll	combiwise	brain_damage	sc_disability	GMSdis	nfl_csf_age
RRMS	Male	W	NA	obese	yes	32.2108	28.0219	5.5	NA	NA	49.1934	NA	NA	NA	128.561
PPMS	Female	W	NA	normal	yes	64.3587	26.6201	6	0	7.00579	46.9801	-1.33877	20.2784	-0.31328	192.502
RRMS	Male	AA	NA	obese	no	34.642	0.396988	2.5	2.77259	8.48094	19.8802	-0.620919	-13.3422	-1.10477	2657.71
RRMS	Female	AA	NA	obese	yes	45.8645	1.32786	4.5	1.09861	9.04794	25.818	-0.366798	-9.71267	-0.586352	605.623
SPMS	Female	W	NA	normal	no	59.9398	17.7741	5.5	1.09861	9.84702	39.6838	-0.2029	2.6643	0.264048	961.118
PPMS	Male	W	NA	normal	NA	60.8241	4.2026	6	0	8.65172	44.0231	-0.412443	8.90707	0.311459	58.5205
RRMS	Male	W	NA	normal	NA	40.1971	0.410678	1.5	0	NA	9.66673	NA	NA	NA	498.977
PPMS	Female	W	NA	normal	NA	59.9535	6.68857	5.5	NA	NA	38.5493	NA	NA	NA	213.318
SPMS	Female	W	NA	NA	yes	61.3087	9.96851	2	0	9.38076	17.0871	NA	NA	NA	-45.2278
RRMS	Female	W	NA	normal	NA	31.2225	1.42642	0	2.48491	10.1804	2.82006	NA	NA	NA	2013.05
RRMS	Female	W	NA	normal	no	29.0486	0.52293	0	0.693147	8.22898	2.34778	NA	NA	NA	621.096
RRMS	Female	W	NA	normal	no	24.1123	5.56057	2	0	8.85381	19.169	NA	NA	NA	256.991
RRMS	Male	W	NA	normal	no	23.9452	0.150582	2	0	NA	13.0583	NA	NA	NA	388.444
RRMS	Female	W	NA	normal	NA	30.5791	2.57084	0	1.38629	7.18614	3.32519	-1.1109	-25.4463	-2.36688	156.071
RRMS	Male	W	NA	normal	yes	48.9309	2.06982	2	0	10.1049	12.1756	-1.19119	-15.8666	-1.97914	-137.137
RRMS	Female	W	NA	normal	NA	34.1793	0.161533	1.5	0.693147	9.45227	12.4488	-1.35585	-14.0977	-2.10317	780.124
RRMS	Male	W	NA	normal	yes	67.8166	33.0568	2	0.693147	9.90509	15.864	NA	NA	NA	844.979
RRMS	Female	W	NA	normal	yes	25.2375	18.7406	0	0	7.86057	3.40667	NA	NA	NA	1958.34
PPMS	Male	W	NA	obese	NA	49.3361	11.5619	6.5	0	9.55945	44.986	NA	NA	NA	218.965
RRMS	Female	AA	NA	normal	NA	29.7851	0.40794	0	0	9.4261	3.3584	-1.27724	-23.9021	-2.50467	595.943
PPMS	Female	W	NA	obese	no	57.2786	0.0465435	5	0	9.69492	35.4637	0.545694	-8.35577	0.674795	-152.449
RRMS	Female	W	NA	normal	no	43.2964	2.0616	1.5	0	10.1482	11.0462	-1.59674	-13.3121	-2.37728	387.551
RRMS	Female	W	NA	normal	NA	24.1177	2.79808	0	0.693147	8.82937	4.08849	NA	NA	NA	1310.79
SPMS	Male	W	NA	obese	yes	66.0233	17.5195	5.5	0	8.40626	32.3388	3.28045	-36.3221	2.80737	173.539
PPMS	Male	W	NA	obese	yes	40.0192	6.65572	5	0	10.995	35.995	1.82858	-19.4776	1.77789	388.053
RRMS	Female	AA	NA	obese	yes	19.5154	0.0958248	0	0.693147	7.84189	3.06752	-2.91354	-9.32947	-3.89175	60.7006
RRMS	Male	AA	NA	normal	yes	39.948	21.9274	2	0	9.34513	15.9456	-0.762852	-15.9875	-1.4261	203.502
RRMS	Female	W	NA	obese	yes	54.7625	12.783	3.5	1.79176	9.13443	26.0105	-0.314161	-9.99832	-0.532316	2352.11
PPMS	Male	W	NA	NA	yes	51.0664	15.1978	7	0	10.6859	61.3587	0.257428	20.1578	1.76456	52.2044
RRMS	Female	AA	NA	obese	NA	27.1348	3.26352	1	NA	NA	8.34324	NA	NA	NA	618.047
PPMS	Female	AA	NA	normal	no	50.2971	10.2067	5	NA	8.64171	29.685	NA	NA	NA	319.002
PPMS	Male	W	NA	normal	yes	53.9767	17.1362	3.5	0	10.6251	26.5694	1.1089	-22.366	0.689742	441.7
PPMS	Male	W	NA	NA	yes	49.5797	6.10267	NA	0	9.74203	NA	NA	NA	NA	176.664
SPMS	Female	W	NA	normal	yes	56.0274	21.2266	6.5	NA	11.5366	47.6652	-0.326931	11.7724	0.570436	-73.6591
RRMS	Female	W	NA	NA	NA	52.8761	16.616	1.5	0	8.68896	10.1599	-1.32179	-16.696	-2.1923	642.564
RRMS	Male	other	NA	NA	yes	32.6735	3.68515	1.5	2.3979	9.66263	14.7905	0.0868761	-24.8612	-0.772946	2522.77
RRMS	Male	AA	NA	normal	yes	38.9295	9.28953	2	1.38629	9.92935	15.9386	-1.15108	-12.468	-1.75201	996.508
PPMS	Male	W	NA	obese	yes	56.3149	10.6475	3	0	7.8917	23.063	0.0175095	-15.9586	-0.405747	674.978
RRMS	Male	W	NA	normal	yes	27.9206	0.11499	1	2.48491	8.35137	9.48828	-1.30874	-17.4862	-2.21588	2941.93
RRMS	Female	AA	NA	normal	no	51.1951	0.517454	1.5	NA	8.2958	10.9446	-0.997181	-18.8599	-1.87974	1782.34
SPMS	Male	W	NA	normal	yes	49.0459	32.7885	6	1.60944	9.82059	44.4819	0.583291	0.32092	1.17003	207.918
RRMS	Female	W	NA	obese	yes	43.4442	0.235455	1.5	0	6.16542	9.04676	-2.49204	-7.17898	-3.23086	3717.82
RRMS	Male	W	NA	normal	no	37.5058	8.38877	5	0	8.63248	31.6906	-0.284055	-4.59172	-0.215007	518.24
PPMS	Male	W	NA	obese	yes	61.1773	9.44011	6	0	9.66498	37.5894	-0.000908	-1.26488	0.32574	167.215
SPMS	Female	W	NA	NA	yes	54.1903	0.312115	2	NA	NA	13.1236	NA	NA	NA	48.8867
SPMS	Male	W	NA	NA	yes	50.6338	1.19918	2.5	0	NA	23.641	NA	NA	NA	2437.34
RRMS	Female	W	NA	obese	no	30.7296	3.65229	2	0	8.91999	13.4101	-1.24284	-14.1629	-1.95897	552.221
PPMS	Female	W	NA	obese	yes	60.1615	30.2505	4	0	8.30746	29.3452	-0.775482	-2.47318	-0.747696	-0.237112
RRMS	Male	W	NA	normal	yes	46.7625	8.36413	NA	0	9.393	NA	NA	NA	NA	314.335
RRMS	Female	AA	NA	normal	NA	33.6099	0.692676	1	0	7.66435	8.52564	-2.13033	-10.9857	-2.95434	210.243
RRMS	Male	W	NA	normal	yes	54.1081	14.5243	1.5	2.07944	9.04876	16.3169	-0.740395	-15.8201	-1.38817	2731.07
RRMS	Female	W	NA	normal	no	48.1068	7.11567	2.5	0	NA	17.4582	NA	NA	NA	221.796
PPMS	Female	AA	NA	obese	yes	47.0418	5.55236	6	0	NA	44.8923	NA	NA	NA	469.527
RRMS	Male	W	NA	normal	NA	39.4798	0.281999	1	0	8.15335	NA	-1.37995	NA	NA	2293.28
RRMS	Male	W	NA	normal	yes	39.7837	4.26831	2.5	1.60944	9.66745	21.3321	-0.206847	-15.6515	-0.682884	1719.51
RRMS	Male	W	NA	normal	yes	40.5311	7.67146	2.5	1.38629	9.35781	16.9996	0.0892495	-22.6737	-0.657364	1638.07
PPMS	Male	W	NA	normal	yes	54.4011	12.0164	6.5	0	9.86303	50.5976	1.27213	0.17954	2.06212	242.324
SPMS	Male	W	NA	normal	no	52.4819	5.02943	6	0.693147	10.2348	40.4479	1.32939	-10.4903	1.58826	1844.9
RRMS	Male	W	NA	normal	no	39.603	14.8611	0	0	7.45645	3.46262	-0.796364	-28.166	-2.09606	249.429
RRMS	Female	W	NA	normal	yes	42.1109	1.39904	1	0	NA	7.00592	NA	NA	NA	487.071
RRMS	Male	W	NA	normal	yes	51.2854	0.536619	3	0	9.93271	26.6105	0.169633	-13.7929	-0.0957729	559.659
RRMS	Male	W	NA	obese	yes	65.0623	1.02396	2.5	0	9.35427	21.1474	0.46831	-21.9691	-0.126226	913.948
PPMS	Female	W	NA	normal	yes	52.7283	0.810404	1.5	0	NA	13.5955	NA	NA	NA	20.9046
RRMS	Male	W	NA	normal	yes	59.9206	10.3135	1	0	9.02184	8.33194	-0.43118	-26.6139	-1.53946	213.844
PPMS	Male	AA	NA	normal	yes	51.1841	19.9014	6.5	0	9.71577	51.9195	0.702448	6.67614	1.65238	-52.7023
PPMS	Female	W	NA	normal	yes	43.6906	6.03149	5.5	0	8.21148	35.9312	-0.244986	-0.705945	0.035805	287.777
PPMS	Male	W	NA	obese	NA	48.9391	4.15058	6	0	NA	34.5295	NA	NA	NA	6.19025
RRMS	Female	W	NA	normal	no	29.1006	0.0273785	2	1.09861	9.05005	15.839	-0.601068	-17.5636	-1.29591	2544.85
RRMS	Male	AA	NA	normal	NA	56.1013	0.936345	2	0	NA	16.8325	NA	NA	NA	375.951
PPMS	Male	W	NA	normal	no	42.2149	5.03491	6.5	0	8.92585	55.9244	NA	NA	NA	1467.95
SPMS	Female	W	NA	obese	NA	40.2546	6.03422	2	1.60944	10.2436	17.8228	1.51212	-34.7753	0.57812	2348.97
PPMS	Female	AA	NA	normal	NA	42.7187	5.15811	6	NA	9.39466	38.7194	1.72327	-15.7967	1.82966	501.359
PPMS	Male	W	NA	normal	yes	65.7358	2.07803	6.5	0.693147	8.48405	41.4497	-0.80425	9.89265	-0.149418	18.8543
PPMS	Female	W	NA	normal	NA	60.5667	0.947296	2	0	7.99564	15.8428	0.187604	-24.7239	-0.634368	-264.056
PPMS	Male	W	NA	obese	yes	62.3162	15.0719	4	0	9.31317	28.9298	-0.812082	-2.5561	-0.799746	440.803
SPMS	Male	W	NA	obese	NA	44.8433	17.0951	6.5	0	NA	55.1615	NA	NA	NA	-41.574
RRMS	Female	W	NA	normal	yes	34.7926	0.112252	1	1.94591	7.49165	7.81024	-1.42607	-18.0984	-2.40055	253.138
PPMS	Female	W	NA	NA	no	42.204	13.1718	6.5	0	9.53871	62.5692	0.948753	15.0886	2.40652	180.736
RRMS	Male	W	NA	obese	no	27.6085	8.10951	1.5	1.79176	8.73214	10.3288	-1.97194	-10.6214	-2.72879	294.561
RRMS	Female	W	NA	obese	NA	68.616	8.11773	6	1.09861	9.9998	50.3934	0.919723	3.17639	1.75611	1500.34
PPMS	Female	W	NA	normal	yes	49.963	15.2334	6.5	0	9.03085	47.0686	-0.547185	13.1765	0.355066	10.6816
RRMS	Female	W	NA	normal	yes	22.5873	1.56057	0	NA	7.67786	3.21601	-2.05318	-16.9962	-3.16266	205.416
RRMS	Female	W	NA	normal	yes	26.2697	2.03696	1	0	6.94022	7.28968	-1.63172	-16.7509	-2.59977	837.795
SPMS	Female	AA	NA	normal	no	37.7741	12.4353	4	0	10.8463	23.7832	NA	NA	NA	-33.1904
RRMS	Male	W	NA	normal	no	48.8022	4.72005	1	0	NA	6.79361	NA	NA	NA	130.719
RRMS	Female	W	NA	normal	NA	44.7064	19.0637	2	3.3673	9.38597	14.0054	-1.31045	-12.9534	-1.98505	813.908
SPMS	Female	W	NA	obese	yes	57.6318	9.41821	3	1.09861	9.38748	23.4821	0.266388	-17.8002	-0.1755	192.867
PPMS	Male	W	NA	normal	yes	57.462	18.3135	6.5	0	12.1846	51.9927	2.07593	-5.72689	2.8079	216.307
SPMS	Male	W	NA	normal	no	32.3066	14.8337	6	1.79176	10.2222	43.8607	0.130184	3.81564	0.758133	377.616
PPMS	Male	W	NA	obese	yes	59.258	12.7283	6.5	NA	NA	44.7807	NA	NA	NA	187.943
SPMS	Male	other	NA	normal	NA	28.8925	2.0178	NA	1.09861	9.11085	NA	-0.0811818	NA	NA	494.492
RRMS	Male	W	NA	normal	no	30.3682	1.65914	1	0.693147	10.5512	7.9111	-1.31977	-18.9631	-2.30623	937.23
RRMS	Male	W	NA	normal	yes	39.9754	1.84531	1.5	0	6.50129	13.2799	-1.35855	-13.242	-2.06269	724.654
RRMS	Female	W	NA	normal	yes	37.9384	3.48255	0	0	NA	4.1888	NA	NA	NA	683.407
PPMS	Female	AA	NA	normal	yes	65.5113	9.61259	6	0	10.2282	47.4014	1.0952	-1.40948	1.74941	55.1243
PPMS	Female	other	NA	obese	NA	36.3833	4.59138	6	0	9.26454	51.6451	0.798392	5.53022	1.71873	322.23
SPMS	Female	W	NA	normal	no	57.8234	41.8234	6.5	NA	NA	68.1962	NA	NA	NA	-134.492
SPMS	Male	AA	NA	NA	yes	63.7837	39.5948	6.5	0	10.4738	63.0263	2.90303	-2.20633	4.0688	611.364
SPMS	Male	other	NA	obese	NA	60.8241	3.00342	2.5	0	NA	22.3954	NA	NA	NA	438.173
RRMS	Female	AA	NA	normal	yes	56.1862	20.1999	1.5	0.693147	NA	13.3939	NA	NA	NA	-78.7148
PPMS	Female	W	NA	normal	yes	47.6632	13.3443	6.5	0	9.05567	48.4556	-0.0575306	10.1156	0.836987	-31.0502
PPMS	Female	W	NA	normal	yes	49.4648	14.6256	6	0	10.1913	50.9348	1.79806	-4.26071	2.52049	-237.265
PPMS	Male	W	NA	normal	yes	59.8905	18.6886	3	0	NA	27.4504	NA	NA	NA	26.4881
RRMS	Female	AA	NA	normal	yes	31.2252	5.64545	3	1.09861	9.53676	24.7218	0.0918118	-14.9747	-0.258148	287.417
RRMS	Male	AA	NA	normal	yes	18.3217	0.120465	1	NA	9.66224	8.31974	-1.54641	-16.4958	-2.47527	2131.92
SPMS	Female	W	NA	normal	yes	36.219	2.0178	3	1.38629	9.17347	22.8535	-0.19527	-14.2352	-0.594946	3199.7
PPMS	Male	W	NA	normal	yes	61.2786	40.7201	6.5	0	8.47575	49.1144	0.873545	2.31686	1.65162	35.8604
RRMS	Female	AA	NA	normal	NA	23.9316	0.106776	5.5	0.693147	9.17916	38.9418	-1.33836	12.2365	-0.726251	6714.89
RRMS	Female	W	NA	normal	NA	25.5086	0.476386	1.5	0	NA	9.71079	NA	NA	NA	906.02
SPMS	Male	AA	NA	normal	NA	27.3895	1.44832	6.5	2.89037	10.4319	62.9986	1.37603	11.6367	2.7869	4752.27
SPMS	Male	W	NA	normal	no	50.2231	10.8747	6.5	0	8.96954	48.4084	NA	NA	NA	373.564
PPMS	Male	W	NA	normal	no	46.6694	0.503765	2.5	0	9.8265	18.4384	-0.875122	-12.4748	-1.39206	736.061
PPMS	Female	W	NA	obese	no	47.5948	21.9521	6.5	0	9.17118	46.1719	-0.870679	15.2183	0.0376875	-42.7115
RRMS	Male	other	NA	normal	yes	52.4572	4.05749	2	0	9.72209	17.6707	-0.0446666	-20.7861	-0.735152	1423.87
RRMS	Female	W	NA	normal	no	38.0753	4.14511	0	0	NA	2.41275	NA	NA	NA	-179.049
SPMS	Male	W	NA	NA	no	30.4148	10.2012	8	NA	NA	80.5995	NA	NA	NA	292.071
PPMS	Male	AA	NA	obese	yes	50.5079	10.0753	2.5	0	8.52952	21.4143	-0.83593	-9.85494	-1.20618	-176.869
SPMS	Female	W	NA	normal	yes	59.3128	13.525	2.5	NA	NA	21.1886	NA	NA	NA	-220.609
PPMS	Female	W	NA	NA	yes	59.8084	2.45859	NA	NA	7.3601	NA	NA	NA	NA	-61.8799
RRMS	Female	AA	NA	NA	NA	45.8344	0.706366	1.5	2.77259	9.14836	11.3682	-0.943187	-18.9268	-1.81268	1279.56
PPMS	Female	W	NA	normal	NA	54.8309	4.28747	5.5	0.693147	6.29342	39.0984	-0.32203	3.1611	0.134054	29.0941
RRMS	Female	W	NA	obese	no	27.948	0.227242	2	1.38629	9.03026	15.5046	-0.536545	-18.4842	-1.259	1039.69
RRMS	Male	W	NA	normal	yes	40.9774	0.25462	1	NA	9.41353	8.11591	-0.577028	-25.5051	-1.67287	422.464
PPMS	Male	other	NA	normal	yes	36.8898	10.0999	6	NA	9.30556	40.7238	-0.204395	3.71793	0.316273	563.68
RRMS	Female	AA	NA	obese	NA	47.614	0.640657	1.5	1.79176	NA	13.8293	NA	NA	NA	10833.1
SPMS	Female	W	NA	normal	yes	58.9076	42.412	6.5	0	10.8171	46.104	NA	NA	NA	107.461
PPMS	Male	AA	NA	NA	NA	69.7467	1.1937	3.5	0	NA	23.1518	NA	NA	NA	-232.387
PPMS	Female	AA	NA	obese	no	29.7906	3.32375	4.5	NA	9.05287	35.1675	-0.330699	-0.691114	-0.0753413	794.699
SPMS	Female	W	NA	normal	yes	47.9918	20.2847	5.5	0	8.58504	33.0406	NA	NA	NA	1471.02
SPMS	Female	W	NA	normal	yes	54.757	27.217	6	0	7.62364	38.8523	-1.56723	14.2259	-0.922778	218.321
PPMS	Male	AA	NA	normal	yes	49.4209	12.3231	6	0.693147	12.1071	35.7495	0.731518	-9.75785	0.845319	161.03
PPMS	Female	W	NA	normal	yes	54.4066	8.55305	4.5	0	6.96979	35.8881	-1.02833	6.36651	-0.62329	-39.0852
RRMS	Male	W	NA	normal	yes	30.5051	0.312115	1.5	0	NA	10.6475	NA	NA	NA	1151.33
PPMS	Female	W	NA	normal	NA	55.5017	1.63723	2	0	6.96979	14.459	-1.13054	-14.1341	-1.81087	20.5878
PPMS	Male	W	NA	normal	yes	62.7214	24.0712	6.5	0	9.6403	44.8154	0.285555	3.35901	0.937512	431.842
RRMS	Female	W	NA	normal	yes	23.3101	0.657084	1	0	NA	7.33181	NA	NA	NA	-5.04814
SPMS	Male	W	NA	obese	yes	65.9986	17.5414	6.5	0	9.94621	48.1738	1.45123	-3.87122	2.08769	455.867
SPMS	Male	W	NA	obese	yes	49.8398	23.6797	6	NA	NA	37.6957	NA	NA	NA	210.762
SPMS	Male	W	NA	normal	yes	53.1417	26.412	6.5	0.693147	7.78156	52.5346	-1.49235	27.228	-0.156461	345.764
RRMS	Female	W	NA	normal	no	36.7337	11.9343	3.5	2.77259	10.7533	32.3591	2.33811	-27.7419	2.01821	3772.14
SPMS	Female	W	NA	normal	yes	62.9377	29.4428	6.5	1.09861	9.48843	49.1893	NA	NA	NA	707.034
RRMS	Male	W	NA	obese	yes	49.9138	1.91102	6	NA	8.86376	35.471	0.171593	-4.95021	0.361468	333.643
SPMS	Female	W	NA	normal	no	56.0411	28.9172	6.5	0	7.67647	42.8428	-0.721853	10.5373	-0.00868895	953.017
PPMS	Female	W	NA	normal	yes	62.3272	38.2204	2.5	0	7.17319	21.9941	-1.55513	-2.74224	-1.77946	132.058
PPMS	Female	W	NA	normal	NA	52.1451	5.15264	6	0	8.4198	38.4298	0.977316	-9.31037	1.18925	545.367
SPMS	Female	W	NA	obese	yes	57.3443	18.6858	6.5	0	8.00936	47.8363	NA	NA	NA	75.4947
PPMS	Female	W	NA	normal	no	60.4079	8.87885	6	0	9.5896	43.7733	0.942526	-3.65081	1.43483	259.814
PPMS	Male	W	NA	normal	yes	46.152	1.859	3	0	9.34277	23.3646	-0.842147	-7.8482	-1.11111	167.266
RRMS	Female	W	NA	normal	no	46.0287	20.7064	2	0	6.79459	12.4147	-0.889403	-18.3688	-1.71377	95.6131
RRMS	Female	W	NA	obese	yes	64.7091	0.383299	1	0	NA	9.12213	NA	NA	NA	-25.3422
PPMS	Male	W	NA	normal	yes	62.4367	14.8966	6.5	0	7.56164	60.6348	-0.581176	27.0514	1.02412	17.8463
PPMS	Male	W	NA	normal	yes	64.4873	13.065	6	NA	NA	43.1129	NA	NA	NA	2806.85
RRMS	Male	W	NA	obese	yes	47.6112	0.227242	1.5	0	7.01031	10.643	-1.25697	-16.8016	-2.1131	525.602
RRMS	Female	W	NA	normal	yes	39.4442	7.83847	1	0	7.44191	6.91224	-1.1999	-21.0508	-2.25708	301.446
PPMS	Male	W	NA	obese	yes	65.8015	10.0698	6	NA	6.91771	39.3511	-0.54219	5.41358	-0.0375734	-79.5032
RRMS	Male	W	NA	normal	no	46.5791	20.0876	2.5	1.09861	NA	20.3691	NA	NA	NA	976.135
SPMS	Male	W	NA	normal	yes	45.4593	11.2608	NA	0	8.51779	NA	NA	NA	NA	-125.239
PPMS	Female	W	NA	normal	yes	65.1444	7.60301	6.5	0	8.34925	48.434	-0.564077	14.6953	0.411108	268.504
RRMS	Female	AA	NA	obese	yes	36.5038	18.1273	2	1.09861	NA	18.7112	NA	NA	NA	185.397
RRMS	Male	W	NA	obese	yes	37.1937	0.843258	0	1.09861	7.28961	3.39333	-2.64291	-11.462	-3.64806	229.766
RRMS	Female	AA	NA	normal	no	44.0575	5.14716	2.5	NA	NA	26.2163	NA	NA	NA	55.8539
SPMS	Female	AA	NA	normal	yes	53.9493	2.06982	6.5	0.693147	10.7165	NA	NA	NA	NA	2359.13
PPMS	Female	W	NA	normal	yes	46.4668	8.2026	6.5	0	8.0904	49.9593	-0.6499	17.0002	0.417567	187.905
PPMS	Female	W	NA	normal	yes	43.5181	16.2409	2.5	0.693147	8.20467	18.4922	-1.54948	-6.29545	-1.95479	31.7956
PPMS	Female	W	NA	normal	yes	57.1472	31.6413	6	0	9.24995	48.7335	0.624787	4.19557	1.42344	-162.817
RRMS	Female	W	NA	normal	NA	30.2587	0.147844	1	0	7.79523	9.58858	-0.853642	-21.5198	-1.8291	9667.92
PPMS	Male	W	NA	normal	yes	53.6865	24.9309	6.5	NA	9.07349	42.9593	-0.417668	7.89068	0.252375	-84.6657
PPMS	Male	W	NA	obese	no	50.026	11.8138	6.5	0	10.2039	53.1265	-2.17555	34.0259	-0.698926	-62.7062
SPMS	Male	W	NA	normal	no	48.7721	20.5284	6	0	10.1129	47.9901	NA	NA	NA	36.9298
PPMS	Female	W	NA	obese	yes	64.8515	6.22313	2	0	8.42134	18.0991	-0.120342	-19.6703	-0.776585	-57.1366
PPMS	Male	W	NA	obese	yes	52.5558	5.24298	6	NA	8.82805	46.9906	-1.04903	17.657	-0.0697715	217.777
PPMS	Male	W	NA	normal	yes	61.0924	7.87132	6	0	9.78993	48.0448	0.202262	7.34493	1.03371	256.107
PPMS	Female	W	NA	normal	yes	50.1793	24.3751	2	NA	NA	12.4103	NA	NA	NA	48.2341
RRMS	Female	AA	NA	normal	no	18.0096	0.180698	2	0	8.0067	10.8231	-2.4635	-5.66188	-3.11558	924.92
SPMS	Female	W	NA	normal	yes	61.1581	23.5921	6.5	0	9.1644	50.8019	NA	NA	NA	-66.5351
PPMS	Female	W	NA	normal	yes	48.7118	30.2094	4.5	NA	6.76388	32.2556	-1.23198	4.58387	-0.980842	-148.88
RRMS	Female	W	NA	NA	NA	31.3977	0.50924	0	0	7.45703	2.95942	-1.08386	-26.0578	-2.36301	71.2859
SPMS	Female	AA	NA	normal	no	60.4736	22.2724	5	0	10.2347	40.404	1.26276	-9.92903	1.53012	9.55881
PPMS	Male	W	NA	obese	yes	54.3819	0.728268	1.5	0	NA	13.7908	NA	NA	NA	114.904
PPMS	Male	W	NA	normal	yes	60	5.41547	3	0.693147	10.0202	26.5951	-0.146145	-10.9399	-0.361364	242.191
SPMS	Female	W	NA	normal	yes	43.5209	26.935	6.5	0	9.23698	62.2192	NA	NA	NA	21.0061
PPMS	Female	W	NA	normal	yes	59.9288	15.5099	4.5	0	9.60184	30.2356	-0.209328	-6.72553	-0.227159	-96.5678
SPMS	Male	W	NA	normal	yes	59.8823	25.5496	6.5	0	8.80357	49.1547	NA	NA	NA	370.453
RRMS	Female	W	NA	normal	NA	28.4736	0.109514	1.5	1.09861	7.1107	10.0952	-1.71361	-13.2015	-2.52418	3289.88
PPMS	Male	W	NA	normal	NA	70.4339	27.9097	6	0.693147	8.50714	41.2416	0.439221	-1.61062	0.882609	-264.583
SPMS	Female	W	NA	normal	no	47.8056	17.64	6	0	10.1553	47.534	NA	NA	NA	140.691
SPMS	Female	other	NA	obese	yes	43.0664	12.5476	6.5	0	11.014	52.4408	NA	NA	NA	-74.3116
RRMS	Female	AA	NA	normal	no	33.3087	0.72553	1	3.04452	8.76982	8.32355	-1.21274	-19.5229	-2.19527	3914.87
RRMS	Male	AA	NA	normal	NA	42.4449	0.281999	4	0.693147	8.18869	21.0666	0.025719	-18.0296	-0.501519	560.999
PPMS	Male	W	NA	normal	yes	47.6304	18.0835	6.5	0	9.06555	48.7581	1.03971	0.45118	1.77265	85.5017
SPMS	Female	W	NA	normal	yes	65.1088	37.5688	6	0	8.52952	47.2016	NA	NA	NA	-66.5339
PPMS	Female	W	NA	normal	yes	54.8036	12.6023	6	NA	9.83932	47.6596	0.710741	2.3409	1.4403	246.11
RRMS	Female	W	NA	normal	yes	28.2765	0.668036	1	1.60944	7.77779	7.30655	-1.96375	-13.718	-2.87733	85.3794
RRMS	Female	AA	NA	normal	no	30.6886	10.5873	6.5	NA	7.21229	39.474	-1.11436	10.7339	-0.511056	-28.5242
SPMS	Male	W	NA	normal	yes	50.3244	17.6838	6.5	0	8.83506	56.8605	0.0837912	17.2368	1.38766	548.286
SPMS	Female	W	NA	normal	yes	55.2663	33.6838	6	0	8.68845	45.2966	NA	NA	NA	-99.406
PPMS	Male	W	NA	normal	yes	50.7598	8.62423	6.5	0	7.21671	51.5765	0.923155	4.32832	1.81982	159.09
PPMS	Female	W	NA	normal	yes	61.5359	10.7598	5.5	NA	9.88604	38.3936	NA	NA	NA	224.903
SPMS	Female	W	NA	normal	no	53.7413	25.1335	6.5	0	9.28378	47.819	NA	NA	NA	9.15739
RRMS	Female	W	NA	normal	no	30.3929	0.558522	1.5	0.693147	6.53233	10.3352	-2.26561	-7.94735	-2.97473	92.5142
PPMS	Male	W	NA	normal	yes	31.0089	4.61875	6.5	0	9.25541	49.2931	-0.804719	17.7403	0.253489	799.55
SPMS	Female	AA	NA	obese	NA	54.2888	32.5667	6.5	0	9.67709	56.5664	NA	NA	NA	1454.78
RRMS	Female	AA	NA	normal	yes	34.3984	1.36071	1.5	NA	NA	9.61145	NA	NA	NA	254.085
SPMS	Male	W	NA	normal	yes	65.0705	23.3703	2.5	0	10.7217	21.741	NA	NA	NA	-85.6883
RRMS	Male	W	NA	obese	yes	43.1567	1.39904	1.5	1.09861	8.65609	11.54	-0.937741	-18.8045	-1.79928	12277.2
PPMS	Male	W	NA	normal	yes	41.4538	23.447	6.5	0	7.97728	52.7135	NA	NA	NA	-61.1289
SPMS	Male	W	NA	normal	yes	54.4476	15.4086	6	0	9.79535	43.7593	NA	NA	NA	125.56
PPMS	Male	W	NA	normal	yes	60.23	4.35044	6	0	9.64173	40.2139	1.26944	-10.1798	1.52595	403.687
PPMS	Male	W	NA	normal	yes	65.6838	18.371	6	0	8.72013	48.1359	1.16248	-1.2862	1.8436	712.317
SPMS	Female	AA	NA	normal	yes	32.0329	6.40931	3.5	0	9.96133	32.7739	0.703591	-12.4798	0.668897	739.207
PPMS	Female	W	NA	normal	no	60.4627	10.0808	6	0	8.87738	44.2187	-1.08494	15.2113	-0.242415	67.3346
PPMS	Male	AA	NA	normal	yes	58.8611	15.4853	3	0	8.81492	26.397	-0.14609	-11.1385	-0.371505	215.291
PPMS	Female	W	NA	obese	yes	65.2211	11.4661	6.5	0	10.5768	66.1953	1.65041	12.341	3.18135	4079.5
PPMS	Male	W	NA	normal	no	58.7269	20.4107	6	NA	NA	44.4691	NA	NA	NA	292.595
SPMS	Female	AA	NA	normal	yes	38.3874	9.54415	6.5	NA	8.56274	49.8838	-0.412219	14.7657	0.612995	790.006
PPMS	Male	W	NA	normal	yes	56.1533	5.54415	6	0	9.77081	47.6454	0.061466	8.22451	0.895112	406.181
PPMS	Female	W	NA	obese	yes	48.0657	9.62081	6.5	NA	9.96782	51.766	0.227018	10.8413	1.24582	345.13
RRMS	Male	W	NA	obese	no	41.0595	1.14442	1	0	9.09088	7.39564	NA	NA	NA	1261.41
RRMS	Male	W	NA	obese	yes	28.679	0.451745	1.5	1.94591	9.82298	9.6471	NA	NA	NA	14895.4
RRMS	Male	W	NA	NA	NA	35.4004	5.0924	1.5	0.693147	NA	10.5882	NA	NA	NA	933.083
RRMS	Female	W	NA	normal	no	54.0178	1.12526	2	1.09861	9.25799	12.8767	NA	NA	NA	646.387
RRMS	Female	W	NA	normal	NA	37.5222	4.99932	2	0	NA	16.0646	NA	NA	NA	1855.47
RRMS	Female	W	NA	NA	yes	42.0424	4.76112	1.5	2.56495	NA	11.9301	NA	NA	NA	4149.3
RRMS	Male	W	NA	normal	yes	42.5325	3.18138	2.5	1.09861	8.99032	20.4182	-0.317319	-15.562	-0.822517	607.1
RRMS	Female	W	NA	NA	NA	27.8905	7.20602	NA	2.77259	9.86776	NA	NA	NA	NA	3490.07
RRMS	Female	W	NA	NA	yes	41.3744	19.8768	2	0.693147	10.1644	12.2591	NA	NA	NA	543.382
SPMS	Female	W	NA	obese	NA	36.293	0.52293	6.5	2.56495	9.19391	47.0918	NA	NA	NA	2358.16
RRMS	Male	W	NA	obese	NA	36.0164	0.87885	1.5	1.09861	9.7096	9.54063	NA	NA	NA	374.781
SPMS	Male	W	NA	NA	yes	43.1841	12.4901	3	0.693147	9.85723	30.4101	NA	NA	NA	3316.77
RRMS	Male	W	NA	normal	yes	28.564	1.15264	2.5	1.09861	8.56159	23.0879	NA	NA	NA	2953.25
RRMS	Male	W	NA	NA	NA	34.6639	2.08898	1	NA	8.61668	6.56203	NA	NA	NA	1847.22
RRMS	Female	W	NA	obese	yes	45.3607	1.11978	1.5	0	8.38617	12.3435	NA	NA	NA	-1.61193
RRMS	Female	W	NA	normal	no	36.9555	0.167009	1.5	2.70805	10.5323	11.7386	NA	NA	NA	1950.12
RRMS	Female	W	NA	normal	NA	52.3833	0.0492813	3.5	1.79176	9.54788	21.5753	NA	NA	NA	-346.182
SPMS	Female	W	NA	normal	yes	44.2601	26.7159	6	0.693147	6.52649	46.4109	-0.836199	15.1441	0.0788931	-36.0092
PPMS	Female	W	NA	normal	yes	56.8186	16.6762	6	NA	8.91449	44.157	-0.752503	12.13	0.0331842	246.556
PPMS	Female	W	NA	normal	yes	60.0575	5.6783	3	0.693147	7.59237	22.226	NA	NA	NA	223.583
SPMS	Female	W	NA	normal	NA	54.5216	21.7741	6	0	10.3243	48.454	1.75384	-6.3398	2.35584	101.002
PPMS	Male	W	NA	normal	yes	67.896	17.6893	6.5	NA	10.238	57.0859	1.10998	8.14072	2.25978	3592.45
PPMS	Male	W	NA	normal	yes	57.5414	18.6585	2.5	NA	7.76726	19.3017	-0.785312	-12.4273	-1.27236	163.878
SPMS	Female	W	NA	normal	yes	54.308	28.8871	6.5	0	9.11987	54.4702	-0.466375	19.844	0.803411	36.5315
PPMS	Male	W	NA	normal	no	38.0233	13.8426	4	NA	8.11193	30.3063	-1.81601	7.93976	-1.57082	152.279
SPMS	Female	W	NA	normal	yes	52.9144	12.5311	6	0	7.65776	44.7837	-0.909133	14.1794	-0.0659372	127.985
PPMS	Male	W	NA	normal	yes	55.6715	10.9651	3	NA	11.7887	25.2204	-1.32556	-1.60121	-1.42107	39.2468
PPMS	Male	W	NA	normal	yes	50.9213	1.6345	3	0	7.11477	23.0544	-0.367994	-12.4655	-0.72946	-131.103
PPMS	Male	W	NA	normal	yes	59.9754	24.0411	3.5	NA	7.34084	31.9166	-0.12239	-5.83422	-0.0678201	128.796
PPMS	Female	W	NA	normal	NA	28.1533	4.19713	8.5	0	10.6566	84.5345	3.00549	18.3712	5.26065	9618.37
SPMS	Female	W	NA	normal	yes	42.5873	7.09925	6.5	0	8.95725	52.9355	-1.40687	26.8525	-0.0641618	198.647
PPMS	Female	W	NA	normal	yes	63.5209	23.0801	6.5	NA	9.48615	56.8405	0.889478	9.89821	2.06225	238.872
RRMS	Male	W	NA	normal	yes	29.4374	7.0308	2.5	0	9.28924	16.2464	-1.81598	-6.12043	-2.29373	870.595
PPMS	Female	W	NA	normal	yes	59.4305	7.12115	6	NA	7.32383	43.1789	0.158139	2.87992	0.746519	183.725
PPMS	Female	W	NA	normal	yes	47.4935	3.13758	2.5	NA	9.25052	20.3319	-1.30509	-6.67562	-1.65526	281.701
PPMS	Female	W	NA	normal	no	56.0575	8.15606	6.5	NA	NA	48.5527	NA	NA	NA	242.064
PPMS	Female	W	NA	normal	yes	61.6345	24.1752	6.5	NA	9.60522	55.0933	0.300948	13.497	1.4789	179.956
PPMS	Male	W	NA	normal	yes	47.2882	5.21287	6.5	0	8.11612	45.7624	-1.92741	24.4078	-0.869496	729.727
SPMS	Male	W	NA	obese	yes	67.9644	26.4066	NA	0	10.884	NA	0.584615	NA	NA	490.852
SPMS	Female	W	NA	normal	no	60.2793	28.386	6.5	0	8.65504	52.1599	0.0271333	13.0509	1.09846	-97.0818
SPMS	Male	W	NA	normal	yes	51.4661	25.3279	6.5	1.38629	10.0921	68.7783	1.47111	16.5527	3.16382	782.312
SPMS	Female	W	NA	obese	yes	69.5551	28.5969	6.5	NA	NA	60.2634	NA	NA	NA	-206.231
SPMS	Female	W	NA	normal	yes	49.2183	23.5209	6.5	0	7.92299	56.7773	-1.53975	31.9012	0.0219531	37.5101
SPMS	Female	W	NA	normal	yes	62.0835	34.5407	6.5	0	8.1441	62.2185	0.188735	21.6415	1.75117	102.809
SPMS	Male	W	NA	normal	yes	63.4771	32.5777	6.5	0	9.65848	58.9963	1.66901	4.97304	2.82679	104.258
RRMS	Male	AA	NA	normal	yes	54.8227	0.17796	4	3.93183	11.0773	30.9762	0.851264	-15.6189	0.700293	11224.9
PPMS	Female	AA	NA	normal	yes	51.4497	5.4538	6.5	0.693147	9.74437	49.0107	-0.958787	18.8574	0.109772	268.38
SPMS	Female	W	NA	obese	yes	47.781	5.84805	6.5	0	9.83398	57.6074	0.862573	10.9095	2.07912	356.478
RRMS	Female	W	NA	normal	yes	44.8542	2.90486	2.5	0.693147	8.80342	22.5143	-0.367501	-13.01	-0.756813	289.763
PPMS	Male	W	NA	normal	yes	64.627	4.57769	6	0	9.87133	44.5295	1.63327	-9.16908	2.05295	480.948
SPMS	Female	W	NA	normal	yes	53.963	22.7707	3.5	NA	7.86902	32.74	-0.602113	-0.653212	-0.427759	67.8422
RRMS	Male	W	NA	normal	no	44.0821	0.391513	1.5	0	8.55159	8.81209	-1.20177	-19.134	-2.16095	456.752
PPMS	Female	W	NA	obese	yes	57.4182	16.6461	6	NA	6.16542	45.5286	-1.25028	18.0231	-0.313707	223.22
RRMS	Male	AA	NA	normal	no	36.5503	0.150582	1.5	1.09861	10.372	11.5433	0.0786607	-28.0338	-0.9468	886.439
RRMS	Female	other	NA	obese	yes	38.3244	10.8556	3	0	NA	28.7902	NA	NA	NA	194.615
RRMS	Female	W	NA	normal	yes	29.3224	0.328542	1	0.693147	7.83637	7.60277	-2.10224	-12.1638	-2.97823	1126.08
PPMS	Female	W	NA	normal	yes	62.4011	5.84531	4	0	7.45934	33.7665	-0.488587	-0.657892	-0.279776	134.165
PPMS	Female	W	NA	normal	yes	60.4079	16.9418	6.5	0	8.50512	48.3647	-0.974307	18.3524	0.0635405	-81.2669
PPMS	Male	W	NA	normal	yes	64.6242	21.9603	6	NA	7.6004	45.5459	-0.189856	8.40797	0.576412	131.081
RRMS	Female	W	NA	normal	yes	40.4271	0.799452	1	0	8.83652	8.1698	-1.33966	-18.5238	-2.30961	2.40459
RRMS	Female	other	NA	obese	yes	37.8344	0.558522	1	0.693147	7.26892	7.84103	-1.59354	-16.5464	-2.53941	-75.5929
PPMS	Male	W	NA	normal	NA	47.4962	5.02122	3.5	0	10.455	26.9047	4.04533	-48.7041	3.16935	64.8351
SPMS	Female	AA	NA	NA	no	40.679	21.525	7.5	1.60944	NA	73.7429	NA	NA	NA	1828.42
RRMS	Female	AA	NA	obese	no	37.3771	0.553046	1.5	0	9.6747	11.1569	-1.00961	-18.5346	-1.87925	311.342
SPMS	Male	AA	NA	normal	yes	22.0178	13.2129	6.5	0	9.88318	55.0052	0.969716	7.33408	2.03517	195.353
RRMS	Female	AA	NA	obese	yes	44.2957	0.109514	1.5	NA	NA	12.1222	NA	NA	NA	-86.8571
PPMS	Female	W	NA	normal	no	60.0219	6.13826	6.5	NA	7.69667	44.9911	-0.122122	7.23788	0.604683	329.773
PPMS	Male	W	NA	normal	yes	48.0548	3.23066	1.5	0	8.17498	13.8994	-0.993586	-15.9378	-1.72479	246.232
PPMS	Male	W	NA	normal	no	25.2923	17.4401	7.5	0.693147	10.4037	79.5117	1.26327	29.174	3.54143	451.422
RRMS	Female	AA	NA	normal	yes	32.0274	10.4914	2.5	0	8.56446	19.4594	-1.53659	-5.44526	-1.89425	2388.14
RRMS	Female	AA	NA	obese	no	50.0671	0.621492	1	0	7.9831	11.377	-0.669445	-21.4046	-1.58268	413.987
PPMS	Male	W	NA	obese	NA	61.4483	8.43258	7	0	9.77764	65.5424	1.3306	14.5932	2.8796	-175.76
SPMS	Male	W	NA	normal	yes	56.5749	24.7283	6	0	9.11096	43.9171	0.201145	3.22746	0.820538	326.118
SPMS	Female	W	NA	obese	yes	44.46	25.2704	6.5	0	10.1061	50.7517	0.469879	7.62094	1.39731	-26.585
SPMS	Male	W	NA	normal	no	53.8754	28.4983	7.5	NA	NA	66.7972	NA	NA	NA	476.503
PPMS	Male	W	NA	normal	no	27.0773	9.93566	8	0	10.9428	72.5062	1.75469	17.7047	3.5933	76.9529
PPMS	Female	AA	NA	normal	yes	58.2478	15.1294	6.5	0	9.40187	55.3604	3.08136	-11.4921	3.82417	138.743
RRMS	Female	AA	NA	obese	yes	39.5236	3.17864	6	2.56495	9.97665	49.9727	1.8093	-5.32481	2.48044	4618.6
RRMS	Male	W	NA	normal	NA	39.9452	0.665298	3	0	7.53102	23.433	0.617742	-21.0409	0.116609	443.362
SPMS	Female	AA	NA	normal	yes	59.2964	8.73101	1.5	0	9.24203	15.0754	-0.870608	-15.8788	-1.5612	274.981
RRMS	Female	other	NA	obese	no	41.8152	0.62423	2	0	8.88295	18.1254	-1.61867	-6.03373	-2.03167	96.8926
RRMS	Female	AA	NA	obese	yes	53.7467	18.3765	3	0	NA	28.0808	NA	NA	NA	396.775
RRMS	Female	W	NA	normal	yes	31.7536	0.180698	2	0.693147	NA	14.6756	NA	NA	NA	450.228
SPMS	Female	AA	NA	obese	yes	45.8617	0.410678	3	0	NA	22.3831	NA	NA	NA	19.2303
PPMS	Male	AA	NA	normal	yes	55.3977	6.02875	6.5	0	11.3998	54.4985	3.2736	-14.1003	3.94106	452.201
PPMS	Female	other	NA	normal	yes	57.2594	4.16153	6	0	7.11477	44.1899	-1.39753	18.022	-0.506025	-95.2738

## Sheet: Figure 2
Figure 2a -volcano plot							Figure 2a - inserts					Figure 2b
marker	gene	MS_HC_median_diff	MS_vs_HC_diff_Wilcox_FDR	cell_type			category	TNFRSF13B	PIGR			marker	pval	zscore	log10_pval	sign
4449_67_3	GREM1	-0.614059	0.00275974	Oligodendrocytes			HC	0.409344	0.375534			Leukopoiesis	1.29e-49	3.803	48.8894	pos
6620_82_3	LINGO1	-0.592084	0.019187	Oligodendrocytes			HC	1.00035	0.179963			Differentiation of leukocytes	2.31e-45	3.656	44.6364	pos
3083_71_1	EDA2R	1.05133	9.13e-08	Oligodendrocytes			HC	-1.2469	-0.516481			Lymphocytes homeostasis	5.32e-35	3.639	34.2741	pos
5490_53_3	SPOCK1	-0.691829	6.97e-05	Oligodendrocytes			HC	-0.393789	0.186247			Lymphocytes migration	7.79e-49	2.025	48.1085	pos
11300_32_3	SORT1	0.51616	0.00484259	Oligodendrocytes			HC	-1.2469	0.557117			T lymphocytes differentiation	2.96e-25	2.709	24.5287	pos
7945_10_3	SEMA6A	-0.738007	0.00201209	Oligodendrocytes			HC	1.5206	1.1988			Cytotoxicity of lymphatic system	2.76e-25	2.013	24.5591	pos
4970_55_1	CA2	-0.860814	6.73e-05	Oligodendrocytes			HC	0.206544	1.3596			Quantity of IgG	7.23e-17	2.2	16.1409	pos
3486_58_2	FGF1	-0.539577	0.0111075	Oligodendrocytes			HC	0.50963	-0.0144533			Occlusion of blood vessels	5.53e-27	2.407	26.2573	pos
9300_13_3	PVRL1	-0.517389	0.00203786	Oligodendrocytes			HC	0.0524513	0.159679			Glucose metabolism disorder	3.72e-56	2.303	55.4295	pos
12764_3_3	ELMO1	0.409673	0.00612625	Oligodendrocytes			HC	-0.855038	0.17866			Epithelial cell death	1.57e-25	2.208	24.8041	pos
6448_36_3	SEMA3C	-1.28297	3.27e-08	Oligodendrocytes			HC	-1.27532	-1.18304			Cell death of neuroglia	1.7e-15	2.798	14.7696	pos
8011_96_3	PAPL	-0.804104	2.89e-05	Oligodendrocytes			HC	-1.67955	-0.80447			Cognition	3.06e-16	-2.039	15.5143	neg
8363_18_3	KIAA1324L	-0.501624	0.00991113	Oligodendrocytes			HC	-1.27532	-0.764705			Proliferation of neuroglia	2.44e-15	-2.18	14.6126	neg
11257_1_3	QDPR	-0.905177	1.63e-06	Oligodendrocytes			HC	0.180982	0.533464			Outgrowth of neurites	9.45e-17	-2.654	16.0246	neg
13986_6_3	LANCL1	-0.827472	0.00174816	Oligodendrocytes			HC	0.806163	0.763398			Development of neurons	1.56e-19	-2.494	18.8069	neg
10618_190_3	LRP2	-0.573054	0.010798	Oligodendrocytes			HC	-0.129539	0.936874
10700_10_3	IGSF11	-0.672036	0.000153463	Oligodendrocytes			HC	-0.287477	0.839599
11487_4_3	SPOCK1	-0.597382	0.000747473	Oligodendrocytes			HC	-0.554817	2.49233
4162_54_2	TF	-0.424106	0.000612826	Oligodendrocytes			HC	2.99334	0.777271
10833_64_3	HHIP	-0.480009	0.0407354	Oligodendrocytes			HC	-0.608916	0.954867
12798_46_3	SLC4A8	-0.435957	0.00719859	Oligodendrocytes			HC	0.732629	0.184082
7253_6_3	QKI	-0.984783	1.9e-07	Oligodendrocytes			HC	0.282946	0.133431
9008_6_3	PRRG1	0.504011	0.0277049	Oligodendrocytes			HC	-0.287477	0.215682
9894_13_3	MYO6	-0.521201	0.00214601	Oligodendrocytes			HC	-0.181984	-0.169857
5122_92_2	SEMA6A	-0.682792	0.00136139	Oligodendrocytes			HC	-2.21743	0.794603
3450_4_2	KLK6	-0.50691	0.0281573	Oligodendrocytes			HC	-0.608916	1.00181
13665_35_3	PPP2R3A	0.697613	2.84e-06	Oligodendrocytes			HC	-1.13379	0.504535
12381_26_3	CBR1	1.08581	0.000435684	Oligodendrocytes			HC	0.781695	1.30737
9258_14_3	CXADR	-0.510822	0.00492404	Oligodendrocytes			HC	-0.155736	0.218027
4304_18_2	LCORL	-0.760327	4.07e-05	Oligodendrocytes			HC	0.180982	-1.14031
11222_62_3	PTPRH	0.536566	0.00110814	Oligodendrocytes			HC	2.35338	-2.03157
4986_59_1	PTK2	-0.660269	2.28e-05	Oligodendrocytes			HC	0.609189	0.132543
3518_54_2	CPB2	0.34339	0.0291559	Oligodendrocytes			HC	-0.367133	-0.288036
13493_5_3	GRID1	0.725857	0.000505831	Oligodendrocytes			HC	-0.155736	-0.918578
13536_56_3	POLI	-0.427689	0.0180661	Oligodendrocytes			HC	-0.313978	-0.143556
9360_33_3	EDIL3	-0.492759	0.000701096	Oligodendrocytes			HC	-0.447255	-1.20368
6609_22_3	CNP	-0.716446	1.39e-05	Oligodendrocytes			HC	-0.690467	-0.87261
9061_3_3	ARHGEF10	-0.611461	0.00109734	Oligodendrocytes			HC	1.07246	-1.47225
11358_15_3	GRB10	-0.555134	0.00131193	Oligodendrocytes			HC	0.903599	1.46994
13422_66_3	ENOX2	0.563794	3.7e-05	Oligodendrocytes			HC	0.104008	-0.891457
9068_17_3	JAKMIP3	1.1049	1.22e-06	Oligodendrocytes			HC	-0.447255	-0.337597
12822_34_3	APBB1	0.981873	1.83e-05	Oligodendrocytes			HC	-1.04957	-0.458662
7070_25_4	KEL	-0.507166	0.00761107	Oligodendrocytes			HC	1.07246	0.0047678
11653_69_3	SLC6A9	-0.688918	0.000236509	Oligodendrocytes			HC	-1.21853	-1.35377
13441_30_3	DIXDC1	0.258689	0.0226513	Oligodendrocytes			HC	0.854968	0.404168
3808_76_2	FGFR2	-0.671559	7.79e-05	Oligodendrocytes			HC	0.658698	-0.862532
8066_38_3	SYT9	-0.640898	0.00893468	Oligodendrocytes			HC	0.333645	-1.04404
5139_32_3	UNC5C	-0.260826	0.0405134	Oligodendrocytes			HC	2.3752	1.37123
7122_31_3	LGR5	-0.68036	0.000636291	Oligodendrocytes			HC	1.81899	1.55681
3341_33_4	ABL1	-0.683556	2.51e-05	Oligodendrocytes			HC	0.903599	3.23293
9035_2_3	MXI1	-0.640831	0.00262822	Oligodendrocytes			HC	-0.993706	-1.19734
10816_150_3	PILRA	0.036484	0.0159363	Monocytes			HC	-0.636046	-0.836486
9869_28_3	NFKB1	2.07669	2.69e-13	Monocytes			HC	0.434484	-0.945684
11187_11_3	CLEC12A	1.15795	2.23e-08	Monocytes			HC	1.21557	-1.12721
5090_49_2	LILRB1	0.794781	1.45e-09	Monocytes			HC	1.63614	0.368412
13028_2_3	EVI2B	0.479809	0.0407158	Monocytes			HC	0.732629	0.545142
8882_1_3	ADAM17	-0.494042	0.0316893	Monocytes			HC	-1.67955	0.546961
10627_87_3	APLP2	-0.856042	7.92e-06	Monocytes			HC	-1.36094	0.24302
10737_96_3	SERPINB1	0.250492	0.0198803	Monocytes			HC	-1.27532	-0.927821
6077_63_3	CECR1	1.53577	1.28e-13	Monocytes			HC	1.21557	-2.28801
2652_15_1	PLAUR	0.677477	3.98e-06	Monocytes			HC	0.879305	-1.79214
7915_31_3	APLP2	-0.436586	0.0259839	Monocytes			HC	0.358924	-0.947554
5091_28_3	LILRB2	0.398757	0.025435	Monocytes			HC	-0.608916	1.87492
11207_3_3	MSR1	0.337547	0.044282	Monocytes			HC	1.61311	1.62597
3603_60_4	CLEC7A	0.743725	1.16e-05	Monocytes			HC	-0.88266	0.488515
11531_24_3	C10orf54	-0.613748	0.00178717	Monocytes			HC	-0.527847	-0.960312
3292_75_1	CD48	2.78337	4.63e-25	Monocytes			HC	-0.608916	-0.0030415
13996_16_3	PPCDC	0.858567	4e-05	Monocytes			HC	-0.690467	-0.193376
8766_29_3	LILRA5	1.10099	7.49e-08	Monocytes			HC	0.282946	1.20529
7012_35_3	VNN2	0.3828	0.00203414	Monocytes			MS	0.903599	-1.27473
9266_1_3	TREM1	1.84659	4e-15	Monocytes			MS	2.19966	-0.52928
5934_1_3	FTL	0.667495	0.000387169	Monocytes			MS	2.35338	-1.05347
9859_180_3	SAT1	0.686732	4.12e-06	Monocytes			MS	1.68208	-0.772597
2773_50_2	IL10	0.631722	0.000378814	Monocytes			MS	0.903599	-0.652714
6232_54_3	CD86	0.599453	0.00345464	Monocytes			MS	1.90952	-0.644295
12906_137_3	FLNA	1.57741	1.86e-11	Monocytes			MS	2.97249	2.10194
8327_26_3	DPEP2	0.686905	2.12e-06	Monocytes			MS	5.22006	-0.253233
8529_1_3	TNFRSF10B	-0.553111	0.00102518	Monocytes			MS	12.4679	-0.61064
3173_49_2	NAAA	-0.354494	0.0489294	Monocytes			MS	11.9897	-1.61128
5736_1_3	TREML2	1.28571	9.39e-11	Monocytes			MS	14.4576	-1.75038
3893_64_1	MSLN	-0.506691	0.017403	Monocytes			MS	11.9355	-2.04806
7693_13_3	TNFRSF10B	0.631087	0.000608966	Monocytes			MS	11.6945	-1.3868
5337_64_3	CD86	0.855402	0.0017333	Monocytes			MS	10.6858	-3.04576
10851_77_3	EBI3	0.782817	3.42e-08	Monocytes			MS	11.3362	-3.3445
5066_134_3	CD300C	0.615764	4.12e-06	Monocytes			MS	11.3362	-3.02832
12873_11_3	SPN	0.694723	5.72e-05	Monocytes			MS	10.9217	-3.18644
8675_79_3	PILRA	1.47117	1.99e-10	Monocytes			MS	10.1151	-3.07586
7787_25_3	LILRA5	0.546555	0.026877	Monocytes			MS	9.0854	-2.68023
6207_10_3	PSAP	-0.164226	0.0264413	Monocytes			MS	4.24728	-2.91403
3152_57_1	TNFRSF1B	1.88782	3.19e-22	Monocytes			MS	5.65602	-3.97067
12458_79_3	CHP1	-0.387259	0.0489047	Monocytes			MS	10.4821	-3.30793
3181_50_2	CTSS	0.328715	0.0352768	Monocytes			MS	14.9544	2.36967
11993_227_3	ATP1A1	1.15339	3.3e-09	Monocytes			MS	8.24479	2.68555
8368_102_3	TNFRSF1B	1.66225	5.21e-20	Monocytes			MS	8.92405	2.231
11245_43_3	FLNA	0.344501	0.0294729	Monocytes			MS	7.30369	2.3659
10510_62_3	SCIMP	-0.739799	0.000150714	Monocytes			MS	6.68092	2.03745
12451_62_3	BACH1	1.03208	6.7e-10	Monocytes			MS	28.8133	-1.96938
9531_24_3	LST1	0.522648	0.0140071	Monocytes			MS	4.51102	1.1506
9870_17_3	WARS	0.761902	6.73e-05	Monocytes			MS	15.6839	-3.49761
3636_37_4	OLR1	0.449383	4.46e-06	Monocytes			MS	11.3249	-3.7107
7893_19_3	OLR1	0.578737	1.78e-07	Monocytes			MS	15.1189	-3.24459
5633_65_3	LILRB2	0.665354	5.33e-06	Monocytes			MS	12.5409	-3.38173
8993_151_3	RIPK2	-0.481259	0.00458752	Monocytes			MS	4.54829	-1.20622
14086_11_3	SMPDL3A	-0.909279	1.22e-05	Monocytes			MS	5.11333	-1.67567
3204_2_2	LTA4H	0.619538	0.0133443	Monocytes			MS	5.50067	-0.524394
4141_79_1	CXCL10	1.88465	1.86e-13	Monocytes			MS	4.67793	-0.870807
8518_55_3	ADM	0.560004	0.0234698	Monocytes			MS	9.71244	0.971965
8086_49_3	ITM2B	-0.983678	1.37e-05	Monocytes			MS	11.0033	1.27181
3810_50_2	FGR	-0.620247	0.000206512	Monocytes			MS	8.58169	1.26642
3374_49_2	HCK	-1.09627	6.32e-07	Monocytes			MS	9.27126	0.703423
8931_124_3	G0S2	-0.436444	0.000625744	Monocytes			MS	6.42367	0.992445
3616_3_5	GNS	-0.347339	0.000238725	Monocytes			MS	15.6674	3.04805
14011_17_3	S100A11	1.17584	6.1e-11	Monocytes			MS	11.4154	4.35037
2436_49_4	CXCL16	0.583959	0.0136185	Monocytes			MS	5.74157	-3.14928
2849_49_1	AIF1	-0.968024	1.76e-05	Monocytes			MS	5.89423	-2.72387
2468_62_3	CCL20	-0.716364	0.000556704	Monocytes			MS	0.879305	-1.97736
8265_225_3	TMPO	1.49577	5.68e-09	Monocytes			MS	-1.33234	-1.05189
13093_6_3	SECTM1	1.29627	6.04e-12	Monocytes			MS	0.0524513	-0.540621
8990_42_3	ATP1B3	0.665453	6.87e-06	Monocytes			MS	7.02694	0.196608
4973_18_1	BIRC3	-0.581186	0.00126002	Monocytes			MS	10.4821	-1.50235
11361_73_3	TYMP	0.416119	0.0396771	Monocytes			MS	12.7471	-1.49211
13573_5_3	ARPC3	0.924549	1.59e-05	Monocytes			MS	10.5903	-0.710954
9197_4_3	LGALS9	1.02161	3.18e-09	Monocytes			MS	6.29322	-0.142034
10878_1_3	TNFRSF10B	0.547106	0.000452837	Monocytes			MS	5.77564	-0.170114
8999_19_3	CEACAM3	0.724727	2.09e-07	Monocytes			MS	6.71274	0.268547
4306_4_2	TKT	-0.814499	1.23e-07	Monocytes			MS	2.54852	-0.0783677
10571_14_3	MGAT1	0.397235	0.00348234	Monocytes			MS	5.50067	0.601502
13730_18_3	CTSC	0.589114	1.34e-05	Monocytes			MS	9.86482	-3.18865
8287_17_3	CD300E	0.44384	0.0152736	Monocytes			MS	5.96154	-1.32709
3613_62_1	FCN1	-0.620447	0.00162727	Monocytes			MS	10.4942	-0.880201
5011_11_1	NAMPT	0.542981	0.021557	Monocytes			MS	15.9782	-2.69583
13723_6_3	IL10	0.82748	0.00148274	Monocytes			MS	22.8782	-2.29948
8818_13_3	IFNGR2	-0.386975	0.00563284	Monocytes			MS	-0.745105	-0.590707
3059_50_2	TNFSF13B	1.03938	6.39e-07	Monocytes			MS	0.830587	-0.88782
3363_31_4	CSK	-0.387226	0.0259898	Monocytes			MS	-1.3896	-1.03895
9842_2_3	CTNNB1	0.432446	0.0488916	Monocytes			MS	1.26294	-3.13202
4771_10_3	SMPDL3A	-0.762211	7.77e-06	Monocytes			MS	4.95167	-1.19607
9768_5_3	IL10RA	0.573157	0.0033964	Monocytes			MS	5.44849	-0.548011
3447_64_2	CXCL8	0.848917	2.06e-07	Monocytes			MS	4.69635	0.54496
5125_6_3	SIGLEC14	-0.322331	0.0123645	Monocytes			MS	2.57003	-0.182746
6447_73_3	PTX3	0.788979	0.000168825	Monocytes			MS	28.1205	-1.45784
2986_49_2	CXCL3	-0.236322	0.022444	Monocytes			MS	2.06651	1.58728
3073_51_2	IL18BP	0.995404	4.6e-08	Monocytes			MS	1.04847	1.81745
14116_129_3	S100A4	0.877157	1.16e-06	Monocytes			MS	0.584367	1.03266
3474_19_2	THBS1	-0.442562	0.0318891	Monocytes			MS	1.40408	1.4599
4245_80_2	MDM2	-0.422379	0.000585893	Monocytes			MS	3.36346	-2.17943
14115_34_3	ADM	0.784971	0.000133882	Monocytes			MS	4.01711	-2.27519
5114_65_3	PRLR	-0.809425	2.06e-05	Monocytes			MS	6.93343	-0.803423
10361_25_3	OAS1	-0.383802	0.0392652	Monocytes			MS	5.80963	-1.7279
4134_4_2	HBEGF	-1.00436	1.64e-06	Monocytes			MS	6.68092	-1.11582
11405_150_3	CARD9	0.448881	0.000396048	Monocytes			MS	14.6282	2.69479
8097_77_3	LIPN	-0.47105	0.0382991	Monocytes			MS	13.8574	2.05095
11170_9_3	FLNA	-1.00979	3.47e-06	Monocytes			MS	16.6796	1.32168
12562_1_3	PKN1	0.501596	0.0118057	Monocytes			MS	14.1746	1.49171
3178_5_2	CTSC	0.256892	0.0317864	Monocytes			MS	-0.474066	-1.64506
3381_24_2	LYN	-0.779407	1.55e-05	Monocytes			MS	-0.474066	0.170609
3600_2_3	CHIT1	1.63499	1e-11	Macrophages			MS	-0.155736	-0.876944
3309_2_2	FCGR2A	-1.18876	0.000113651	Macrophages			MS	-2.03578	0.684457
9275_2_3	CTSL	0.699257	0.000148179	Macrophages			MS	-1.36094	0.764381
10814_7_3	CD1A	1.56205	3.46e-11	Macrophages			MS	1.40408	-2.39356
2579_17_5	MMP9	2.9151	3.49e-13	Macrophages			MS	3.44437	-2.8353
10460_1_3	CHIT1	1.37371	8.16e-10	Macrophages			MS	4.30423	-0.782246
4496_60_2	MMP12	0.776287	0.00084027	Macrophages			MS	4.24728	-1.23868
10639_1_3	HLA-DMA	1.90981	4.57e-14	Macrophages			MS	4.52967	-1.76976
12422_143_3	ALOX15B	1.21979	1.52e-07	Macrophages			MS	6.56897	-1.50284
3029_52_2	CD209	0.980698	2.69e-08	Macrophages			MS	6.47228	-3.11171
13747_9_3	CA6	-0.421977	0.0154085	Macrophages			MS	6.19456	-2.95406
12590_67_3	PRB4	1.35703	4.22e-09	Macrophages			MS	4.43618	-2.99991
5353_89_2	IL1RN	2.08731	9.78e-17	Macrophages			MS	2.30963	-2.62652
3312_64_1	FCGR1A	-0.83268	0.00229267	Macrophages			MS	8.11629	2.54689
4535_50_2	BST1	0.448771	0.00155088	Macrophages			MS	8.51219	-1.92093
3352_80_3	CA6	-0.193461	0.0275374	Macrophages			MS	3.03496	-2.36964
4992_49_1	GRN	0.93496	0.000476242	Macrophages			MS	6.68092	-0.93785
4187_49_2	PGD	-0.414451	0.0405134	Macrophages			MS	5.00577	-0.32288
8702_42_3	OSCAR	0.919131	1.45e-07	Macrophages			MS	4.87921	0.338674
4886_3_1	CCL7	0.867569	0.000396048	Macrophages			MS	2.52698	-0.0510112
5028_59_1	CD163	0.747367	4.37e-05	Macrophages			MS	14.0913	0.360471
13498_1_3	MIOX	0.728444	0.000180962	Macrophages			MS	2.28771	-2.42845
11104_13_3	CHI3L1	0.930859	2.31e-07	Macrophages			MS	19.6457	2.64575
5936_53_3	TNF	0.398562	0.0242144	Macrophages			MS	21.056	-0.715296
8394_56_3	RNASE2	1.0169	1.13e-05	Macrophages			MS	15.7663	-1.71486
13477_65_3	LTB4R	0.761767	1.14e-05	Macrophages			MS	12.8592	-1.866
7219_152_3	LIPA	0.981525	6.07e-05	Macrophages			MS	16.5406	2.24658
3186_2_2	C2	0.766793	0.0024634	Macrophages			MS	13.6482	1.80144
6315_58_3	PLBD1	1.23129	1.53e-07	Macrophages			MS	15.7663	1.87099
14100_63_3	C1QC	0.292712	0.00487676	Macrophages			MS	15.5678	1.61807
9474_22_3	ASGR2	0.546617	0.0005787	Macrophages			MS	10.8278	1.13012
12594_5_3	GCA	-0.360726	0.0373646	Macrophages			MS	11.188	1.7806
4920_10_1	LYZ	0.783581	1.47e-06	Macrophages			MS	1.07246	0.645823
6425_87_3	MMP19	0.527394	0.000127476	Macrophages			MS	-0.234629	1.73635
2418_55_9	APOE	-0.511299	0.00055341	Macrophages			MS	-0.234629	0.855636
5508_62_3	CTSD	-0.832205	2.36e-05	Macrophages			MS	1.54379	0.697346
13113_7_3	SPP1	0.611928	0.00245971	Macrophages			MS	7.94305	-1.99279
7116_31_3	OSCAR	-0.598772	0.00151157	Macrophages			MS	13.5133	-1.97674
2985_35_1	CXCL1	0.801128	3.38e-06	Macrophages			MS	-0.103392	-0.442183
10910_6_3	CEACAM4	0.582998	0.000333454	Macrophages			MS	-0.527847	-0.387802
3361_26_2	CD207	-1.12148	3.54e-08	Macrophages			MS	-0.208281	-0.0988765
13126_52_3	DSC2	0.72594	4.92e-07	Macrophages			MS	-0.420496	-0.76402
4128_27_2	CCL24	-0.260554	0.0198809	Macrophages			MS	1.33369	-1.27254
5604_30_3	HPSE	-0.385264	0.0366468	Macrophages			MS	8.88342	1.70717
3622_33_4	LGMN	-1.18976	1.54e-12	Macrophages			MS	6.99584	1.54998
8589_13_3	CDCP1	0.359246	0.0363892	Macrophages			MS	6.56897	1.97391
6263_77_3	PLTP	0.942166	2.56e-08	Macrophages			MS	8.18783	-0.280161
10713_151_3	CD300LB	-0.703877	1.44e-05	Macrophages			MS	7.87022	-0.20171
8260_13_3	PDZK1IP1	0.395219	0.00945131	Macrophages			MS	7.97208	-0.801679
14063_17_3	OSM	-0.377845	0.00406611	Macrophages			MS	8.15926	-0.576273
4464_10_2	SIGLEC1	-0.506892	0.00192923	Macrophages			MS	7.81168	0.0191261
4906_35_1	F5	-0.644716	3.86e-06	Macrophages			MS	2.26575	0.178877
11851_21_3	TREM2	1.60493	8.55e-15	Macrophages			MS	2.74093	-0.0754193
10416_79_3	MT1F	0.780027	3.16e-05	Macrophages			MS	3.76332	0.0655162
10663_42_3	INSIG1	-0.33032	0.00727298	Macrophages			MS	1.70499	0.00169492
2753_2_2	C1QB	0.587299	0.000248806	Macrophages			MS	13.3674	-3.93554
3044_3_2	CCL18	-0.641712	4.17e-07	Macrophages			MS	12.151	-3.39145
8969_49_3	CD14	1.07041	1.12e-12	Macrophages			MS	16.1788	-2.82787
6533_20_3	DNASE2B	-0.527513	0.0038324	Macrophages			MS	15.3325	-3.71496
2704_74_1	TNFRSF13B	6.77056	6.44e-30	Plasma cells			MS	17.1478	-3.63264
5487_7_3	SLAMF7	4.12042	6.86e-27	Plasma cells			MS	9.94038	-3.5312
7780_34_3	PACAP	7.30864	4.59e-35	Plasma cells			MS	9.59703	-2.52311
3700_15_4	IGHG1	2.49866	7.81e-21	Plasma cells			MS	8.49824	-1.70135
5073_30_2	IGHG1	3.65626	7.18e-32	Plasma cells			MS	16.0668	-2.30956
2665_26_2	TNFRSF17	4.48491	1.55e-28	Plasma cells			MS	7.56004	4.52471
11186_12_3	TMEM52	-0.835033	0.000667747	Plasma cells			MS	10.0405	0.520063
11505_1_3	CD38	0.373192	0.0466158	Plasma cells			MS	10.8396	0.339076
11450_110_3	P4HB	0.817219	0.000389152	Plasma cells			MS	9.38943	0.509169
5059_8_3	IGHG1	2.71714	3.73e-25	Plasma cells			MS	2.86772	0.913856
5118_74_2	IGHG1	1.45819	9.91e-11	Plasma cells			MS	0.180982	1.27744
7849_3_3	QPCT	0.346832	0.0273041	Plasma cells			MS	0.927851	0.918419
5071_3_3	IGHG1	2.17624	9.36e-22	Plasma cells			MS	1.90952	0.78182
4916_2_1	IGHC	0.482072	0.00805729	Plasma cells			MS	1.12033	0.174965
3069_52_3	IGHM	0.807743	0.000107998	Plasma cells			MS	1.63614	1.06887
8362_102_3	IGJ	1.24285	1.64e-07	Plasma cells			MS	36.3641	-1.40819
9191_8_3	TFF2	0.763117	0.0101541	Plasma cells			MS	15.341	-2.72299
3216_2_2	PIGR	-1.31897	2.56e-06	Plasma cells			MS	14.5027	-2.67075
8794_13_3	DPEP1	0.528627	0.00237922	Plasma cells			MS	2.30963	1.48479
11212_7_3	TXNDC5	1.98629	6.87e-20	Plasma cells			MS	2.39698	1.0364
7789_182_3	PRDX4	0.272605	0.0264696	Plasma cells			MS	1.99945	1.30964
7953_20_3	SLAMF1	2.98877	1.21e-21	Plasma cells			MS	1.23928	1.57193
7127_3_3	APOA2	-1.03024	2.09e-07	Plasma cells			MS	9.64844	-0.40414
10056_5_3	FOXM1	0.668359	0.0118699	Plasma cells			MS	7.92852	-0.527752
13393_46_3	DERL1	0.500972	0.0164718	Plasma cells			MS	5.63884	-2.94521
2744_57_2	IGHG1	1.85565	2.84e-17	Plasma cells			MS	6.02852	-2.96791
12691_44_3	SHMT2	1.26495	4.39e-05	Plasma cells			MS	4.30423	-3.51693
10943_36_3	WBP1	-0.388037	0.00308865	Plasma cells			MS	13.8574	-3.11384
5359_65_3	PIM1	0.483616	0.00863508	Plasma cells			MS	15.6508	-3.00293
12577_100_3	FEN1	0.569226	0.0016071	Plasma cells			MS	15.2645	-3.76102
10490_3_3	RPN1	0.265867	0.0210977	Plasma cells			MS	16.7409	-2.85494
9370_69_3	GGH	-0.789345	5.14e-05	Plasma cells			MS	0.806163	0.405725
13716_259_3	F2	0.486215	0.00352574	Plasma cells			MS	-1.16198	0.658953
14755_4_3	LTF	0.646709	0.000403448	Plasma cells			MS	-0.527847	0.657058
6990_44_3	SDF2L1	1.27239	1.02e-12	Plasma cells			MS	0.434484	0.0521697
11229_16_3	ERN1	0.328238	0.00707512	Plasma cells			MS	2.15542	-0.0365033
4278_14_3	P4HB	-0.886552	1.91e-06	Plasma cells			MS	5.05966	-1.87593
10473_2_3	TFF2	-0.539729	0.00526847	Plasma cells			MS	1.72787	-1.55937
9185_15_3	TFF1	-0.322087	0.0323153	Plasma cells			MS	12.7471	-2.14246
11205_10_3	ITGB7	-0.53832	0.0265495	Plasma cells			MS	2.82558	0.399293
5316_54_3	F2	0.372096	0.0162264	Plasma cells			MS	1.28657	0.375534
8790_6_3	ARSA	0.983409	3.1e-06	Plasma cells			MS	2.30963	2.18337
8889_5_3	CCPG1	-0.519595	0.00036868	Plasma cells			MS	2.04419	0.274569
12033_3_3	BUB1	-0.211072	0.0385345	Plasma cells			MS	1.40408	0.0214704
3394_81_2	PLK1	-0.54058	0.000684413	Plasma cells			MS	30.8437	-2.8437
14178_18_3	CDKN3	-0.428367	0.0146087	Plasma cells			MS	7.27321	-0.870447
5228_25_2	KIF23	0.727143	1.15e-05	Plasma cells			MS	7.10438	-1.20664
6366_38_3	TXNDC15	0.669094	0.000689474	Plasma cells			MS	6.99584	0.166899
5650_9_3	PDIA6	0.380801	0.0277643	Plasma cells			MS	7.85561	-0.827641
10658_28_3	SEC11C	0.408428	0.0118699	Plasma cells			MS	1.99945	2.74093
11513_92_3	CD38	0.233705	0.00802165	Plasma cells			MS	-0.420496	2.73544
13230_174_3	NA	-0.715067	0.000337253	Plasma cells			MS	1.1442	3.07638
3187_52_2	CRISP3	-0.685806	0.00967105	Plasma cells			MS	0.927851	2.66539
11837_7_3	TNFRSF18	-1.24732	9.55e-10	Plasma cells			MS	1.77351	-0.0531962
5526_53_3	TNFRSF18	0.463425	0.0112938	Plasma cells			MS	2.35338	-0.267192
							MS	2.35338	-0.163187
							MS	6.40744	-1.16426
							MS	5.41359	-1.58771
							MS	7.13523	-0.645911
							MS	0.879305	-1.05504
							MS	11.7276	2.39172
							MS	5.22006	2.49162
							MS	1.88694	2.14028
							MS	5.6903	2.59424
							MS	5.67317	1.52814
							MS	4.34206	0.948887
							MS	4.13268	1.45862
							MS	2.46213	1.53097
							MS	3.52481	1.41986
							MS	3.28207	1.22176
							MS	7.42492	-2.47798
							MS	8.49824	-2.50955
							MS	6.50458	-2.26103
							MS	2.6984	-2.2923
							MS	2.99334	-2.40563
							MS	4.13268	1.7908
							MS	4.95167	1.90023
							MS	9.73795	-0.357196
							MS	7.42492	-0.250292
							MS	8.13062	0.173224
							MS	6.3586	-0.0485862
							MS	8.02994	-0.0656215
							MS	3.07646	-1.3984
							MS	0.903599	0.0144294
							MS	13.2495	-1.38542
							MS	9.49362	-0.628842
							MS	10.5664	0.423554
							MS	10.2262	-0.140767
							MS	23.0772	-1.15431
							MS	0.5595	-1.12191
							MS	5.6903	-2.35409
							MS	8.77447	-2.41169
							MS	6.98027	-2.46938
							MS	6.72862	-2.02716
							MS	16.6949	1.77569
							MS	22.3193	1.6631
							MS	20.0182	2.00201
							MS	20.6881	1.62121
							MS	19.5027	1.86321
							MS	0.633966	0.299917
							MS	0.609189	0.722718
							MS	1.09642	1.37147
							MS	4.89736	0.823595
							MS	4.39861	0.192729
							MS	1.02443	0.496913
							MS	0.257526	0.429142
							MS	0.5595	0.56434
							MS	1.28657	-0.0840305
							MS	2.30963	-1.06809
							MS	3.26165	-0.775693
							MS	3.60477	-0.314321
							MS	-2.96908	-1.7279
							MS	-0.181984	-0.422348
							MS	0.257526	-0.308542
							MS	1.38066	-0.566913
							MS	9.59703	-1.70566
							MS	11.0149	-1.6762
							MS	1.99945	1.56949
							MS	2.04419	1.45252
							MS	3.13847	0.952178
							MS	2.39698	-0.275829
							MS	13.4551	0.089688
							MS	10.4337	0.430489
							MS	8.40023	-0.685746
							MS	1.04847	-0.0791054
							MS	-0.474066	-0.180679
							MS	2.84667	2.69008
							MS	8.04437	-2.42539
							MS	7.48514	-2.38306
							MS	6.07854	-2.45384
							MS	9.12544	-3.59066
							MS	11.5612	2.5362
							MS	0.50963	-1.29101
							MS	0.484627	-0.90754
							MS	-1.36094	-1.20834
							MS	1.68208	-1.46936
							MS	2.19966	0.308298
							MS	4.13268	-0.9777
							MS	2.17755	-0.889274
							MS	10.9217	-2.0957
							MS	13.9233	-2.0879
							MS	14.0913	-2.5408
							MS	16.4939	0.00335011
							MS	15.6591	-2.59894
							MS	7.04246	-2.37261
							MS	3.86149	-2.29589
							MS	2.9516	-2.28159
							MS	1.99945	-1.96448
							MS	-0.827472	-0.405867
							MS	-1.67955	-0.47885
							MS	2.39698	-2.95998
							MS	1.00035	-2.62652
							MS	3.50474	-2.66217
							MS	2.82558	-2.09114
							MS	8.04437	0.306665
							MS	6.69684	-0.133431
							MS	7.53012	0.29109
							MS	4.64101	-2.05124
							MS	3.28207	-2.00086
							MS	2.90972	-2.10811
							MS	1.31015	0.992738
							MS	2.13324	1.11484
							MS	2.74093	1.09373
							MS	1.90952	1.38183
							MS	1.21557	-3.11917
							MS	2.61296	-2.72475
							MS	9.38943	-3.55742
							MS	10.5784	0.130544
							MS	11.6724	0.165151
							MS	11.5947	-0.0108804
							MS	0.683386	-2.85964
							MS	9.67407	-2.54242
							MS	7.61966	-2.15918
							MS	22.8194	0.873104
							MS	1.00035	0.927062
							MS	10.3852	-1.3083
							MS	13.4746	-2.74693
							MS	14.8582	-2.09961
							MS	12.2256	-2.21706
							MS	25.1692	-2.41853
							MS	3.97837	-3.56006
							MS	1.84168	-0.739177
							MS	3.13847	-2.30668
							MS	1.70499	-3.37327
							MS	12.342	-3.64636
							MS	1.5206	5.6126
							MS	5.60443	-1.74873
							MS	6.82353	-1.601
							MS	6.66498	-1.18891
							MS	4.96973	-1.35468
							MS	31.6252	-2.18282
							MS	20.0962	3.1393
							MS	19.8179	0.265217
							MS	17.5647	0.739683
							MS	11.188	-3.06439
							MS	4.93359	0.753056
							MS	11.4267	1.82345
							MS	12.7163	-1.83419
							MS	15.1962	0.0461588
							MS	11.628	-1.71757
							MS	8.71966	-4.04945
							MS	29.1207	-2.01961
							MS	1.42747	-3.74651
							MS	8.11629	-2.48426
							MS	6.82353	-3.83962
							MS	11.4604	-2.79657
							MS	9.54542	-2.48268
							MS	19.2757	0.391273
							MS	11.9355	-2.7098
							MS	5.50067	-2.24068
							MS	14.3305	-1.33971
							MS	11.4717	-2.34158
							MS	8.92405	-2.43227
							MS	32.9163	-2.42081
							MS	3.32283	0.951879
							MS	26.4744	-2.92275
							MS	7.57497	-0.0304882
							MS	3.46452	1.33613
							MS	6.34229	-2.28873
							MS	5.13118	-3.24459
							MS	17.5503	-1.25554
							MS	9.03182	-1.48434
							MS	9.67407	-1.52942
							MS	9.36326	-1.53786
							MS	3.8223	-1.42508
							MS	1.47411	0.127875
							MS	-0.208281	-3.31848
							MS	1.1442	-0.658237
							MS	7.08892	1.41365
							MS	0.708029	-0.349894
							MS	2.24375	-1.63148
							MS	3.60477	-0.281788
							MS	3.52481	0.399878
							MS	-0.234629	-0.391231
							MS	10.98	-3.457
							MS	7.7676	-2.02527
							MS	1.68208	-3.31378
							MS	2.78332	-1.36244
							MS	13.1405	-2.78655
							MS	13.0607	-1.41193
							MS	19.3391	-2.99588
							MS	28.2764	-3.2674
							MS	2.99334	-0.643003
							MS	3.2412	-0.206674
							MS	5.92793	-1.51314
							MS	3.42419	-2.59645
							MS	8.10193	-2.84183
							MS	3.52481	-1.49211
							MS	20.1202	-1.26381
							MS	2.15542	-1.40866
							MS	4.96973	-2.07819
							MS	5.94475	-2.47798
							MS	6.21105	-2.73005
							MS	18.3757	-2.90921
							MS	5.00577	-2.67592
							MS	2.57003	1.82237
							MS	1.97702	1.53018
							MS	0.104008	1.43827
							MS	13.3772	-0.526225
							MS	1.79627	0.338071
							MS	3.11783	0.881628
							MS	10.8513	0.325768
							MS	16.7103	1.01794
							MS	6.88644	-2.64427
							MS	13.1604	-3.03036
							MS	12.9603	-0.782936
							MS	13.3086	-0.345974
							MS	17.9412	-0.449524
							MS	9.23165	-2.47641
							MS	2.39698	-3.12131
							MS	27.0993	1.05725
							MS	4.62252	-3.03241
							MS	7.11981	-2.30812
							MS	17.0659	-2.26385
							MS	13.9515	0.861267
							MS	0.484627	-3.91976
							MS	6.07854	-0.180937
							MS	2.08879	-2.77025
							MS	4.07502	-0.988737
							MS	7.13523	-0.48722
							MS	12.8185	-2.56272
							MS	0.732629	-2.46548
							MS	6.52071	-2.41245
							MS	6.06189	-0.358603
							MS	0.584367	-2.0879
							MS	-0.663229	-1.9657
							MS	-0.0772952	-3.94984
							MS	7.63453	-2.32697
							MS	-1.27532	-0.782591
							MS	10.003	-1.5923
							MS	19.9275	0.17257
							MS	32.4012	-1.51019
							MS	18.1981	-2.47876
							MS	9.17864	-3.35285
							MS	11.3702	-3.38294
							MS	-0.129539	-1.4298
							MS	5.60443	-2.84183
							MS	3.01417	-2.16928
							MS	14.5656	-3.08214
							MS	7.70862	-0.786394
							MS	2.61296	-2.88523
							MS	4.62252	-1.47756
							MS	1.72787	-1.6367
							MS	1.31015	-1.68046
							MS	8.3721	-1.58975
							MS	16.408	-2.0071
							MS	6.32595	-1.45641
							MS	8.6094	-3.7107
							MS	3.8223	-1.35559
							MS	25.6328	1.39792
							MS	13.3869	-0.315975
							MS	12.1188	-0.293484
							MS	14.4756	-0.725353
							MS	12.5201	-2.10876
							MS	5.30837	2.09764
							MS	3.58482	1.52576
							MS	13.523	-2.83344
							MS	6.47228	-0.109582
							MS	13.4648	-3.40856
							MS	8.70593	-0.251628
							MS	6.61706	0.123418
							MS	22.6812	0.255823
							MS	3.32283	-0.803074
							MS	9.64844	-2.34819
							MS	20.7796	-3.50275
							MS	9.90265	0.123418
							MS	10.1399	-3.82907
							MS	32.5082	1.03036
							MS	4.30423	-3.25711
							MS	9.978	-1.88709
							MS	7.91397	-1.56894
							MS	38.746	-3.47594
							MS	4.11348	-2.58817
							MS	23.8364	0.0908213
							MS	9.6099	-0.866486
							MS	28.7593	-2.82324
							MS	10.028	-1.39143
							MS	6.91779	-2.05571
							MS	8.49824	-0.876583
							MS	5.53534	-2.29948
							MS	2.6984	-2.44072
							MS	5.23777	-2.46782
							MS	2.67709	-2.07367
							MS	3.44437	-2.77476
							MS	7.13523	-0.0379495
							MS	8.15926	-0.450995
							MS	3.97837	0.375929
							MS	3.92005	0.67525
							MS	4.93359	-0.201971
							MS	2.48378	-3.15253
							MS	22.6464	-2.90054
							MS	2.13324	-1.57805
							MS	9.68687	-2.11467
							MS	6.19456	-4.12439
							MS	4.56688	-2.75587
							MS	11.268	-1.27211
							MS	7.84098	-1.66454
							MS	3.11783	-0.304425
							MS	14.6282	-1.41146
							MS	14.3669	-1.41427
							MS	12.1296	-0.701963
							MS	11.2566	-1.21855
							MS	11.9246	-1.50382
							MS	12.7675	-1.0665
							MS	3.2412	-2.94914
							MS	10.5423	0.141849
							MS	15.2219	-2.24277
							MS	27.7143	-1.09041
							MS	28.5863	-0.964457
							MS	7.50015	0.0912744
							MS	0.484627	-1.67674
							MS	1.02443	-1.70459
							MS	11.188	-1.91675
							MS	6.85502	-3.02016
							MS	9.03182	-1.27517
							MS	9.37635	-1.85728
							MS	10.6262	-1.38265
							MS	7.81168	-1.81647
							MS	5.99507	-2.11204
							MS	22.7208	-1.6211
							MS	24.8087	-2.57664
							MS	26.3307	-2.814
							MS	26.5119	-2.58075
							MS	27.1925	-2.51752
							MS	14.7348	-2.44688
							MS	8.49824	-1.61955
							MS	15.8808	-2.24137
							MS	5.58719	-1.88415
							MS	3.84191	-1.69598
							MS	3.7436	-1.85902
							MS	5.1668	-1.53438
							MS	22.3752	-2.97985
							MS	17.1032	-3.62445
							MS	16.0989	-1.52102
							MS	16.1389	-1.55585
							MS	2.48378	-1.76809
							MS	2.35338	-0.751391
							MS	1.68208	-1.51905
							MS	1.77351	-0.776727
							MS	-0.527847	-1.26774
							MS	2.44045	2.33078
							MS	3.30246	1.23966
							MS	2.65575	2.03258
							MS	11.188	-0.363676
							MS	8.20209	-0.458662
							MS	7.13523	0.0436104
							MS	7.37958	0.180397
							MS	3.22071	-1.50431
							MS	2.08879	-1.81135
							MS	3.28207	-1.39654
							MS	2.67709	-1.52497
							MS	2.82558	-1.60614
							MS	2.46213	-0.960688
							MS	15.9052	2.5859
							MS	17.2514	2.43308
							MS	16.2266	2.65076
							MS	16.9384	2.483
							MS	11.0381	-3.51693
							MS	12.3631	-3.08529
							MS	2.63437	0.96544
							MS	1.84168	1.1032
							MS	5.65602	0.557297
							MS	1.84168	0.865947
							MS	2.65575	0.877138
							MS	24.3333	-1.49893
							MS	27.0417	-1.27254
							MS	3.22071	0.811951
							MS	1.38066	-0.854648
							MS	1.59004	-1.45163
							MS	-0.58184	0.250795
							MS	13.1803	-1.60716
							MS	14.4576	-1.05307
							MS	3.72385	-2.31245
							MS	1.5206	-2.19576
							MS	5.75862	-1.1399
							MS	5.34353	0.98024
							MS	2.52698	-0.440426
							MS	1.59004	-0.267192
							MS	1.95456	0.0751275
							MS	2.82558	1.19827
							MS	7.48514	-2.78382
							MS	8.91052	-2.10876
							MS	11.3589	-2.32624
							MS	11.3362	-2.19782
							MS	9.96547	-2.22329
							MS	32.3889	-1.84397
							MS	16.2345	-1.73774
							MS	21.614	-1.43736
							MS	20.4392	-1.59741
							MS	16.2741	-1.39515
							MS	21.5872	0.511759
							MS	31.9847	-0.788472
							MS	9.35015	-0.863251
							MS	11.8702	-3.95303
							MS	13.1703	-2.92567
							MS	14.2114	-3.009
							MS	0.584367	0.464251
							MS	7.02694	-1.18429
							MS	14.5924	-2.65192
							MS	14.5476	-2.71594
							MS	11.8702	0.205202
							MS	7.42492	-1.63357
							MS	-1.19023	-2.07367
							MS	-0.58184	0.940335
							MS	0.358924	0.990685
							MS	-0.636046	0.807467
							MS	18.5779	-1.47273
							MS	2.6984	-3.29627
							MS	2.02184	-0.148637
							MS	3.2002	-0.132422
							MS	13.338	-0.321497
							MS	2.88873	-0.113329
							MS	2.17755	-0.171143
							MS	3.56485	-1.50088
							MS	3.07646	-1.33159
							MS	2.52698	1.7792
							MS	10.1399	-3.47594
							MS	23.1588	-2.64003
							MS	20.3278	-3.01609
							MS	19.6952	-2.82787
							MS	21.979	-1.61232
							MS	14.6905	0.421623
							MS	12.665	0.529435
							MS	5.27311	0.753056
							MS	3.28207	0.692268
							MS	10.2876	-2.42768
							MS	2.22172	-0.118838
							MS	8.41428	-0.358884

## Sheet: Figure 3
Figure 3a						Figure 3b				Figure 3c						Figure 3d
cell_type	count	directionality	outcome			cell_type	count			outcome	group	count	cumulative_count			cell_type	outcome	chi_sqr_pval_fdr	directionality	count	fill
Astrocytes	1	positive	cel			Astrocytes	119			cel	sex	163	163			Astrocytes	cel	0.03729	positive	1	red
B cells	7	positive	cel			B cells	28			t2ll	sex	111	111			Astrocytes	cel	0.03729	negative	9	blue
Dendritic cells	3	positive	cel			Dendritic cells	80			combiwise	sex	1013	1013			B cells	cel	0.0286519	positive	7	red
Endothelial cells	4	positive	cel			Endothelial cells	144			brain_damage	sex	526	526			B cells	cel	0.0286519	negative	0	blue
Excitatory neurons	1	positive	cel			Excitatory neurons	183			GMSdis	sex	734	734			Dendritic cells	cel	0.166529	positive	3	transparent
Fibroblasts	7	positive	cel			Fibroblasts	247			sc_disability	sex	972	972			Dendritic cells	cel	0.166529	negative	0	transparent
Granulocytes	3	positive	cel			Granulocytes	123			cel	none	95	258			Endothelial cells	cel	0.200348	positive	4	transparent
Inhibitory neurons	1	positive	cel			Inhibitory neurons	153			t2ll	none	707	818			Endothelial cells	cel	0.200348	negative	10	transparent
Macrophages	13	positive	cel			Lymphatic EC	80			combiwise	none	597	1610			Excitatory neurons	cel	0.03729	positive	1	red
Monocytes	12	positive	cel			Macrophages	115			brain_damage	none	293	819			Excitatory neurons	cel	0.03729	negative	9	blue
NK cells	12	positive	cel			Microglial cells	43			GMSdis	none	413	1147			Fibroblasts	cel	0.00464696	positive	7	red
non-specific	21	positive	cel			Monocytes	200			sc_disability	none	145	1117			Fibroblasts	cel	0.00464696	negative	26	blue
OPC	3	positive	cel			NK cells	73									Granulocytes	cel	0.786856	positive	3	transparent
Schwann cells	2	positive	cel			OPC	123									Granulocytes	cel	0.786856	negative	4	transparent
T cells	6	positive	cel			Oligodendrocytes	140									Inhibitory neurons	cel	1	positive	1	transparent
Astrocytes	9	negative	cel			Plasma cells	114									Inhibitory neurons	cel	1	negative	1	transparent
Endothelial cells	10	negative	cel			Schwann cells	59									Macrophages	cel	0.0399006	positive	13	red
Excitatory neurons	9	negative	cel			T cells	57									Macrophages	cel	0.0399006	negative	3	blue
Fibroblasts	24	negative	cel			non-specific	1633									Monocytes	cel	0.0556158	positive	12	transparent
Granulocytes	4	negative	cel													Monocytes	cel	0.0556158	negative	3	transparent
Inhibitory neurons	1	negative	cel													NK cells	cel	0.0556158	positive	12	transparent
Lymphatic EC	9	negative	cel													NK cells	cel	0.0556158	negative	3	transparent
Macrophages	3	negative	cel													OPC	cel	0.314273	positive	3	transparent
Microglial cells	1	negative	cel													OPC	cel	0.314273	negative	7	transparent
Monocytes	3	negative	cel													Schwann cells	cel	1	positive	2	transparent
NK cells	3	negative	cel													Schwann cells	cel	1	negative	2	transparent
non-specific	61	negative	cel													T cells	cel	0.256996	positive	6	transparent
Oligodendrocytes	7	negative	cel													T cells	cel	0.256996	negative	2	transparent
OPC	7	negative	cel													Lymphatic EC	cel	0.0113882	positive	0	red
Plasma cells	7	negative	cel													Lymphatic EC	cel	0.0113882	negative	9	blue
Schwann cells	2	negative	cel													Microglial cells	cel	0.420663	positive	0	transparent
T cells	2	negative	cel													Microglial cells	cel	0.420663	negative	1	transparent
Astrocytes	5	positive	t2ll													Oligodendrocytes	cel	0.0286519	positive	0	red
B cells	6	positive	t2ll													Oligodendrocytes	cel	0.0286519	negative	7	blue
Dendritic cells	8	positive	t2ll													Plasma cells	cel	0.0431034	positive	0	red
Endothelial cells	8	positive	t2ll													Plasma cells	cel	0.0431034	negative	6	blue
Excitatory neurons	3	positive	t2ll													Astrocytes	t2ll	0.000778143	positive	5	red
Fibroblasts	18	positive	t2ll													Astrocytes	t2ll	0.000778143	negative	27	blue
Granulocytes	10	positive	t2ll													B cells	t2ll	0.0431034	positive	6	red
Inhibitory neurons	6	positive	t2ll													B cells	t2ll	0.0431034	negative	0	blue
Lymphatic EC	2	positive	t2ll													Dendritic cells	t2ll	0.73565	positive	8	transparent
Macrophages	17	positive	t2ll													Dendritic cells	t2ll	0.73565	negative	10	transparent
Microglial cells	2	positive	t2ll													Endothelial cells	t2ll	0.000778143	positive	8	red
Monocytes	29	positive	t2ll													Endothelial cells	t2ll	0.000778143	negative	33	blue
NK cells	9	positive	t2ll													Excitatory neurons	t2ll	5.69007e-13	positive	3	red
non-specific	88	positive	t2ll													Excitatory neurons	t2ll	5.69007e-13	negative	69	blue
Oligodendrocytes	4	positive	t2ll													Fibroblasts	t2ll	0.401269	positive	18	transparent
OPC	4	positive	t2ll													Fibroblasts	t2ll	0.401269	negative	25	transparent
Plasma cells	17	positive	t2ll													Granulocytes	t2ll	0.888538	positive	10	transparent
Schwann cells	6	positive	t2ll													Granulocytes	t2ll	0.888538	negative	11	transparent
T cells	7	positive	t2ll													Inhibitory neurons	t2ll	6.0225e-08	positive	6	red
Astrocytes	27	negative	t2ll													Inhibitory neurons	t2ll	6.0225e-08	negative	51	blue
Dendritic cells	8	negative	t2ll													Lymphatic EC	t2ll	0.000929767	positive	2	red
Endothelial cells	33	negative	t2ll													Lymphatic EC	t2ll	0.000929767	negative	20	blue
Excitatory neurons	69	negative	t2ll													Macrophages	t2ll	0.0996315	positive	17	transparent
Fibroblasts	25	negative	t2ll													Macrophages	t2ll	0.0996315	negative	7	transparent
Granulocytes	11	negative	t2ll													Microglial cells	t2ll	0.184789	positive	2	transparent
Inhibitory neurons	51	negative	t2ll													Microglial cells	t2ll	0.184789	negative	7	transparent
Lymphatic EC	20	negative	t2ll													Monocytes	t2ll	0.200348	positive	29	transparent
Macrophages	7	negative	t2ll													Monocytes	t2ll	0.200348	negative	18	transparent
Microglial cells	8	negative	t2ll													NK cells	t2ll	0.266668	positive	9	transparent
Monocytes	18	negative	t2ll													NK cells	t2ll	0.266668	negative	4	transparent
NK cells	5	negative	t2ll													Oligodendrocytes	t2ll	6.0225e-08	positive	4	red
non-specific	177	negative	t2ll													Oligodendrocytes	t2ll	6.0225e-08	negative	46	blue
Oligodendrocytes	46	negative	t2ll													OPC	t2ll	5.1289e-06	positive	4	red
OPC	36	negative	t2ll													OPC	t2ll	5.1289e-06	negative	36	blue
Plasma cells	15	negative	t2ll													Plasma cells	t2ll	0.701256	positive	18	transparent
Schwann cells	8	negative	t2ll													Plasma cells	t2ll	0.701256	negative	15	transparent
T cells	5	negative	t2ll													Schwann cells	t2ll	0.694805	positive	6	transparent
Astrocytes	46	positive	combiwise													Schwann cells	t2ll	0.694805	negative	8	transparent
B cells	2	positive	combiwise													T cells	t2ll	0.653929	positive	6	transparent
Dendritic cells	18	positive	combiwise													T cells	t2ll	0.653929	negative	4	transparent
Endothelial cells	28	positive	combiwise													Astrocytes	combiwise	8.09846e-05	positive	46	red
Excitatory neurons	50	positive	combiwise													Astrocytes	combiwise	8.09846e-05	negative	12	blue
Fibroblasts	91	positive	combiwise													B cells	combiwise	0.0399006	positive	2	red
Granulocytes	26	positive	combiwise													B cells	combiwise	0.0399006	negative	11	blue
Inhibitory neurons	38	positive	combiwise													Dendritic cells	combiwise	0.808244	positive	18	transparent
Lymphatic EC	24	positive	combiwise													Dendritic cells	combiwise	0.808244	negative	16	transparent
Macrophages	25	positive	combiwise													Endothelial cells	combiwise	0.859537	positive	28	transparent
Microglial cells	14	positive	combiwise													Endothelial cells	combiwise	0.859537	negative	30	transparent
Monocytes	53	positive	combiwise													Excitatory neurons	combiwise	0.00515944	positive	51	red
NK cells	11	positive	combiwise													Excitatory neurons	combiwise	0.00515944	negative	23	blue
non-specific	378	positive	combiwise													Fibroblasts	combiwise	0.000161261	positive	93	red
Oligodendrocytes	40	positive	combiwise													Fibroblasts	combiwise	0.000161261	negative	43	blue
OPC	34	positive	combiwise													Granulocytes	combiwise	0.776159	positive	26	transparent
Plasma cells	23	positive	combiwise													Granulocytes	combiwise	0.776159	negative	29	transparent
Schwann cells	17	positive	combiwise													Inhibitory neurons	combiwise	0.0531616	positive	38	transparent
T cells	10	positive	combiwise													Inhibitory neurons	combiwise	0.0531616	negative	20	transparent
Astrocytes	12	negative	combiwise													Lymphatic EC	combiwise	0.0486344	positive	24	red
B cells	11	negative	combiwise													Lymphatic EC	combiwise	0.0486344	negative	10	blue
Dendritic cells	16	negative	combiwise													Macrophages	combiwise	0.57817	positive	25	transparent
Endothelial cells	30	negative	combiwise													Macrophages	combiwise	0.57817	negative	20	transparent
Excitatory neurons	23	negative	combiwise													Microglial cells	combiwise	0.31061	positive	14	transparent
Fibroblasts	42	negative	combiwise													Microglial cells	combiwise	0.31061	negative	8	transparent
Granulocytes	30	negative	combiwise													Monocytes	combiwise	0.126357	positive	53	transparent
Inhibitory neurons	20	negative	combiwise													Monocytes	combiwise	0.126357	negative	35	transparent
Lymphatic EC	10	negative	combiwise													NK cells	combiwise	0.17122	positive	12	transparent
Macrophages	20	negative	combiwise													NK cells	combiwise	0.17122	negative	22	transparent
Microglial cells	7	negative	combiwise													Oligodendrocytes	combiwise	0.0752302	positive	39	transparent
Monocytes	35	negative	combiwise													Oligodendrocytes	combiwise	0.0752302	negative	22	transparent
NK cells	22	negative	combiwise													OPC	combiwise	0.0282813	positive	35	red
non-specific	314	negative	combiwise													OPC	combiwise	0.0282813	negative	16	blue
Oligodendrocytes	22	negative	combiwise													Plasma cells	combiwise	0.571368	positive	24	transparent
OPC	16	negative	combiwise													Plasma cells	combiwise	0.571368	negative	19	transparent
Plasma cells	19	negative	combiwise													Schwann cells	combiwise	0.694805	positive	17	transparent
Schwann cells	14	negative	combiwise													Schwann cells	combiwise	0.694805	negative	14	transparent
T cells	19	negative	combiwise													T cells	combiwise	0.365563	positive	11	transparent
Astrocytes	18	positive	brain_damage													T cells	combiwise	0.365563	negative	17	transparent
B cells	2	positive	brain_damage													Astrocytes	brain_damage	0.166529	positive	18	transparent
Dendritic cells	12	positive	brain_damage													Astrocytes	brain_damage	0.166529	negative	9	transparent
Endothelial cells	18	positive	brain_damage													B cells	brain_damage	1	positive	2	transparent
Excitatory neurons	8	positive	brain_damage													B cells	brain_damage	1	negative	2	transparent
Fibroblasts	53	positive	brain_damage													Dendritic cells	brain_damage	0.892534	positive	12	transparent
Granulocytes	17	positive	brain_damage													Dendritic cells	brain_damage	0.892534	negative	11	transparent
Inhibitory neurons	8	positive	brain_damage													Endothelial cells	brain_damage	0.808244	positive	18	transparent
Lymphatic EC	14	positive	brain_damage													Endothelial cells	brain_damage	0.808244	negative	16	transparent
Macrophages	17	positive	brain_damage													Excitatory neurons	brain_damage	0.0127732	positive	8	red
Microglial cells	7	positive	brain_damage													Excitatory neurons	brain_damage	0.0127732	negative	25	blue
Monocytes	30	positive	brain_damage													Fibroblasts	brain_damage	0.000664765	positive	54	red
NK cells	8	positive	brain_damage													Fibroblasts	brain_damage	0.000664765	negative	20	blue
non-specific	166	positive	brain_damage													Granulocytes	brain_damage	0.694805	positive	17	transparent
Oligodendrocytes	12	positive	brain_damage													Granulocytes	brain_damage	0.694805	negative	14	transparent
OPC	13	positive	brain_damage													Inhibitory neurons	brain_damage	0.244531	positive	8	transparent
Plasma cells	22	positive	brain_damage													Inhibitory neurons	brain_damage	0.244531	negative	15	transparent
Schwann cells	13	positive	brain_damage													Lymphatic EC	brain_damage	0.156735	positive	14	transparent
T cells	7	positive	brain_damage													Lymphatic EC	brain_damage	0.156735	negative	6	transparent
Astrocytes	10	negative	brain_damage													Macrophages	brain_damage	0.279821	positive	17	transparent
B cells	2	negative	brain_damage													Macrophages	brain_damage	0.279821	negative	10	transparent
Dendritic cells	10	negative	brain_damage													Microglial cells	brain_damage	0.184789	positive	7	transparent
Endothelial cells	16	negative	brain_damage													Microglial cells	brain_damage	0.184789	negative	2	transparent
Excitatory neurons	24	negative	brain_damage													Monocytes	brain_damage	0.0962552	positive	30	transparent
Fibroblasts	20	negative	brain_damage													Monocytes	brain_damage	0.0962552	negative	16	transparent
Granulocytes	15	negative	brain_damage													NK cells	brain_damage	0.612801	positive	8	transparent
Inhibitory neurons	15	negative	brain_damage													NK cells	brain_damage	0.612801	negative	11	transparent
Lymphatic EC	6	negative	brain_damage													Oligodendrocytes	brain_damage	0.184789	positive	13	transparent
Macrophages	10	negative	brain_damage													Oligodendrocytes	brain_damage	0.184789	negative	23	transparent
Microglial cells	2	negative	brain_damage													OPC	brain_damage	0.401269	positive	13	transparent
Monocytes	16	negative	brain_damage													OPC	brain_damage	0.401269	negative	19	transparent
NK cells	11	negative	brain_damage													Plasma cells	brain_damage	0.0966873	positive	23	transparent
non-specific	142	negative	brain_damage													Plasma cells	brain_damage	0.0966873	negative	11	transparent
Oligodendrocytes	23	negative	brain_damage													Schwann cells	brain_damage	0.389355	positive	13	transparent
OPC	19	negative	brain_damage													Schwann cells	brain_damage	0.389355	negative	8	transparent
Plasma cells	11	negative	brain_damage													T cells	brain_damage	0.279821	positive	7	transparent
Schwann cells	7	negative	brain_damage													T cells	brain_damage	0.279821	negative	13	transparent
T cells	15	negative	brain_damage													Astrocytes	GMSdis	0.00588943	positive	27	red
Astrocytes	27	positive	GMSdis													Astrocytes	GMSdis	0.00588943	negative	8	blue
B cells	3	positive	GMSdis													B cells	GMSdis	0.786856	positive	3	transparent
Dendritic cells	14	positive	GMSdis													B cells	GMSdis	0.786856	negative	4	transparent
Endothelial cells	22	positive	GMSdis													Dendritic cells	GMSdis	0.533879	positive	14	transparent
Excitatory neurons	20	positive	GMSdis													Dendritic cells	GMSdis	0.533879	negative	10	transparent
Fibroblasts	70	positive	GMSdis													Endothelial cells	GMSdis	0.836597	positive	22	transparent
Granulocytes	24	positive	GMSdis													Endothelial cells	GMSdis	0.836597	negative	24	transparent
Inhibitory neurons	19	positive	GMSdis													Excitatory neurons	GMSdis	0.917074	positive	21	transparent
Lymphatic EC	14	positive	GMSdis													Excitatory neurons	GMSdis	0.917074	negative	22	transparent
Macrophages	19	positive	GMSdis													Fibroblasts	GMSdis	0.00121932	positive	70	red
Microglial cells	14	positive	GMSdis													Fibroblasts	GMSdis	0.00121932	negative	32	blue
Monocytes	37	positive	GMSdis													Granulocytes	GMSdis	0.459515	positive	24	transparent
NK cells	9	positive	GMSdis													Granulocytes	GMSdis	0.459515	negative	18	transparent
non-specific	266	positive	GMSdis													Inhibitory neurons	GMSdis	0.314357	positive	19	transparent
Oligodendrocytes	17	positive	GMSdis													Inhibitory neurons	GMSdis	0.314357	negative	12	transparent
OPC	17	positive	GMSdis													Lymphatic EC	GMSdis	0.669755	positive	14	transparent
Plasma cells	19	positive	GMSdis													Lymphatic EC	GMSdis	0.669755	negative	11	transparent
Schwann cells	16	positive	GMSdis													Macrophages	GMSdis	0.401269	positive	19	transparent
T cells	11	positive	GMSdis													Macrophages	GMSdis	0.401269	negative	13	transparent
Astrocytes	8	negative	GMSdis													Microglial cells	GMSdis	0.0962552	positive	14	transparent
B cells	4	negative	GMSdis													Microglial cells	GMSdis	0.0962552	negative	5	transparent
Dendritic cells	11	negative	GMSdis													Monocytes	GMSdis	0.227024	positive	37	transparent
Endothelial cells	24	negative	GMSdis													Monocytes	GMSdis	0.227024	negative	25	transparent
Excitatory neurons	21	negative	GMSdis													NK cells	GMSdis	0.262036	positive	9	transparent
Fibroblasts	33	negative	GMSdis													NK cells	GMSdis	0.262036	negative	16	transparent
Granulocytes	19	negative	GMSdis													Oligodendrocytes	GMSdis	0.449296	positive	17	transparent
Inhibitory neurons	12	negative	GMSdis													Oligodendrocytes	GMSdis	0.449296	negative	23	transparent
Lymphatic EC	11	negative	GMSdis													OPC	GMSdis	0.908812	positive	16	transparent
Macrophages	13	negative	GMSdis													OPC	GMSdis	0.908812	negative	17	transparent
Microglial cells	4	negative	GMSdis													Plasma cells	GMSdis	0.227024	positive	22	transparent
Monocytes	25	negative	GMSdis													Plasma cells	GMSdis	0.227024	negative	13	transparent
NK cells	16	negative	GMSdis													Schwann cells	GMSdis	0.573234	positive	16	transparent
non-specific	227	negative	GMSdis													Schwann cells	GMSdis	0.573234	negative	12	transparent
Oligodendrocytes	23	negative	GMSdis													T cells	GMSdis	0.669755	positive	11	transparent
OPC	17	negative	GMSdis													T cells	GMSdis	0.669755	negative	14	transparent
Plasma cells	13	negative	GMSdis													Astrocytes	drb1_15_0103	0.000131702	positive	41	red
Schwann cells	12	negative	GMSdis													Astrocytes	drb1_15_0103	0.000131702	negative	10	blue
T cells	16	negative	GMSdis													B cells	drb1_15_0103	0.420663	positive	1	transparent
Astrocytes	41	positive	drb1_15_0103													B cells	drb1_15_0103	0.420663	negative	3	transparent
B cells	1	positive	drb1_15_0103													Dendritic cells	drb1_15_0103	0.244531	positive	19	transparent
Dendritic cells	18	positive	drb1_15_0103													Dendritic cells	drb1_15_0103	0.244531	negative	11	transparent
Endothelial cells	42	positive	drb1_15_0103													Endothelial cells	drb1_15_0103	0.00128521	positive	42	red
Excitatory neurons	77	positive	drb1_15_0103													Endothelial cells	drb1_15_0103	0.00128521	negative	14	blue
Fibroblasts	41	positive	drb1_15_0103													Excitatory neurons	drb1_15_0103	3.38079e-09	positive	77	red
Granulocytes	20	positive	drb1_15_0103													Excitatory neurons	drb1_15_0103	3.38079e-09	negative	15	blue
Inhibitory neurons	52	positive	drb1_15_0103													Fibroblasts	drb1_15_0103	0.121441	positive	42	transparent
Lymphatic EC	19	positive	drb1_15_0103													Fibroblasts	drb1_15_0103	0.121441	negative	26	transparent
Macrophages	19	positive	drb1_15_0103													Granulocytes	drb1_15_0103	0.314357	positive	19	transparent
Microglial cells	15	positive	drb1_15_0103													Granulocytes	drb1_15_0103	0.314357	negative	12	transparent
Monocytes	36	positive	drb1_15_0103													Inhibitory neurons	drb1_15_0103	6.65032e-06	positive	52	red
NK cells	12	positive	drb1_15_0103													Inhibitory neurons	drb1_15_0103	6.65032e-06	negative	12	blue
non-specific	293	positive	drb1_15_0103													Lymphatic EC	drb1_15_0103	0.128654	positive	19	transparent
Oligodendrocytes	39	positive	drb1_15_0103													Lymphatic EC	drb1_15_0103	0.128654	negative	9	transparent
OPC	49	positive	drb1_15_0103													Macrophages	drb1_15_0103	0.244531	positive	19	transparent
Plasma cells	25	positive	drb1_15_0103													Macrophages	drb1_15_0103	0.244531	negative	11	transparent
Schwann cells	10	positive	drb1_15_0103													Microglial cells	drb1_15_0103	0.0281084	positive	14	red
T cells	5	positive	drb1_15_0103													Microglial cells	drb1_15_0103	0.0281084	negative	3	blue
Astrocytes	10	negative	drb1_15_0103													Monocytes	drb1_15_0103	0.058372	positive	36	transparent
B cells	3	negative	drb1_15_0103													Monocytes	drb1_15_0103	0.058372	negative	19	transparent
Dendritic cells	10	negative	drb1_15_0103													NK cells	drb1_15_0103	0.337153	positive	11	transparent
Endothelial cells	14	negative	drb1_15_0103													NK cells	drb1_15_0103	0.337153	negative	6	transparent
Excitatory neurons	15	negative	drb1_15_0103													Oligodendrocytes	drb1_15_0103	0.00328508	positive	39	red
Fibroblasts	25	negative	drb1_15_0103													Oligodendrocytes	drb1_15_0103	0.00328508	negative	14	blue
Granulocytes	11	negative	drb1_15_0103													OPC	drb1_15_0103	7.23973e-07	positive	49	red
Inhibitory neurons	12	negative	drb1_15_0103													OPC	drb1_15_0103	7.23973e-07	negative	8	blue
Lymphatic EC	9	negative	drb1_15_0103													Plasma cells	drb1_15_0103	0.00868732	positive	26	red
Macrophages	11	negative	drb1_15_0103													Plasma cells	drb1_15_0103	0.00868732	negative	8	blue
Microglial cells	4	negative	drb1_15_0103													Schwann cells	drb1_15_0103	0.744584	positive	11	transparent
Monocytes	19	negative	drb1_15_0103													Schwann cells	drb1_15_0103	0.744584	negative	9	transparent
NK cells	6	negative	drb1_15_0103													T cells	drb1_15_0103	0.362173	positive	4	transparent
non-specific	175	negative	drb1_15_0103													T cells	drb1_15_0103	0.362173	negative	8	transparent
Oligodendrocytes	14	negative	drb1_15_0103													Astrocytes	bmi	6.0225e-08	positive	2	red
OPC	8	negative	drb1_15_0103													Astrocytes	bmi	6.0225e-08	negative	41	blue
Plasma cells	7	negative	drb1_15_0103													B cells	bmi	0.166529	positive	3	transparent
Schwann cells	9	negative	drb1_15_0103													B cells	bmi	0.166529	negative	0	transparent
T cells	8	negative	drb1_15_0103													Dendritic cells	bmi	0.151877	positive	4	transparent
Astrocytes	2	positive	bmi													Dendritic cells	bmi	0.151877	negative	11	transparent
B cells	3	positive	bmi													Endothelial cells	bmi	0.101243	positive	14	transparent
Dendritic cells	4	positive	bmi													Endothelial cells	bmi	0.101243	negative	27	transparent
Endothelial cells	14	positive	bmi													Excitatory neurons	bmi	1.84386e-14	positive	1	red
Excitatory neurons	1	positive	bmi													Excitatory neurons	bmi	1.84386e-14	negative	71	blue
Fibroblasts	16	positive	bmi													Fibroblasts	bmi	9.05471e-05	positive	15	red
Granulocytes	3	positive	bmi													Fibroblasts	bmi	9.05471e-05	negative	51	blue
Inhibitory neurons	6	positive	bmi													Granulocytes	bmi	0.00493285	positive	3	red
Lymphatic EC	2	positive	bmi													Granulocytes	bmi	0.00493285	negative	18	blue
Macrophages	10	positive	bmi													Inhibitory neurons	bmi	1.81287e-07	positive	6	red
Monocytes	7	positive	bmi													Inhibitory neurons	bmi	1.81287e-07	negative	48	blue
NK cells	12	positive	bmi													Lymphatic EC	bmi	0.00493285	positive	3	red
non-specific	72	positive	bmi													Lymphatic EC	bmi	0.00493285	negative	18	blue
Oligodendrocytes	3	positive	bmi													Macrophages	bmi	0.351402	positive	10	transparent
OPC	5	positive	bmi													Macrophages	bmi	0.351402	negative	16	transparent
Plasma cells	5	positive	bmi													Monocytes	bmi	0.000778143	positive	7	red
Schwann cells	1	positive	bmi													Monocytes	bmi	0.000778143	negative	31	blue
T cells	1	positive	bmi													NK cells	bmi	0.364456	positive	12	transparent
Astrocytes	41	negative	bmi													NK cells	bmi	0.364456	negative	7	transparent
Dendritic cells	10	negative	bmi													Oligodendrocytes	bmi	1.97949e-07	positive	4	red
Endothelial cells	27	negative	bmi													Oligodendrocytes	bmi	1.97949e-07	negative	43	blue
Excitatory neurons	70	negative	bmi													OPC	bmi	1.54741e-09	positive	5	red
Fibroblasts	51	negative	bmi													OPC	bmi	1.54741e-09	negative	57	blue
Granulocytes	18	negative	bmi													Plasma cells	bmi	0.0153058	positive	6	red
Inhibitory neurons	48	negative	bmi													Plasma cells	bmi	0.0153058	negative	21	blue
Lymphatic EC	18	negative	bmi													Schwann cells	bmi	0.0026985	positive	1	red
Macrophages	16	negative	bmi													Schwann cells	bmi	0.0026985	negative	15	blue
Microglial cells	14	negative	bmi													T cells	bmi	0.279821	positive	1	transparent
Monocytes	31	negative	bmi													T cells	bmi	0.279821	negative	4	transparent
NK cells	6	negative	bmi													Microglial cells	bmi	0.00195313	positive	0	red
non-specific	280	negative	bmi													Microglial cells	bmi	0.00195313	negative	13	blue
Oligodendrocytes	44	negative	bmi													Astrocytes	smoking	0.229677	positive	8	transparent
OPC	56	negative	bmi													Astrocytes	smoking	0.229677	negative	3	transparent
Plasma cells	20	negative	bmi													B cells	smoking	0.674119	positive	1	transparent
Schwann cells	15	negative	bmi													B cells	smoking	0.674119	negative	2	transparent
T cells	5	negative	bmi													Endothelial cells	smoking	0.786856	positive	3	transparent
Astrocytes	8	positive	smoking													Endothelial cells	smoking	0.786856	negative	4	transparent
B cells	1	positive	smoking													Excitatory neurons	smoking	0.151877	positive	11	transparent
Endothelial cells	3	positive	smoking													Excitatory neurons	smoking	0.151877	negative	4	transparent
Excitatory neurons	11	positive	smoking													Fibroblasts	smoking	0.244531	positive	15	transparent
Fibroblasts	15	positive	smoking													Fibroblasts	smoking	0.244531	negative	8	transparent
Granulocytes	2	positive	smoking													Granulocytes	smoking	0.744584	positive	2	transparent
Inhibitory neurons	8	positive	smoking													Granulocytes	smoking	0.744584	negative	3	transparent
Lymphatic EC	1	positive	smoking													Inhibitory neurons	smoking	0.0555404	positive	8	transparent
Macrophages	1	positive	smoking													Inhibitory neurons	smoking	0.0555404	negative	1	transparent
Monocytes	6	positive	smoking													Lymphatic EC	smoking	0.194862	positive	1	transparent
NK cells	5	positive	smoking													Lymphatic EC	smoking	0.194862	negative	5	transparent
non-specific	51	positive	smoking													Macrophages	smoking	0.279821	positive	1	transparent
Oligodendrocytes	4	positive	smoking													Macrophages	smoking	0.279821	negative	4	transparent
OPC	2	positive	smoking													Monocytes	smoking	1	positive	6	transparent
Plasma cells	3	positive	smoking													Monocytes	smoking	1	negative	6	transparent
Schwann cells	5	positive	smoking													NK cells	smoking	0.601319	positive	5	transparent
T cells	5	positive	smoking													NK cells	smoking	0.601319	negative	3	transparent
Astrocytes	3	negative	smoking													Oligodendrocytes	smoking	0.420663	positive	3	transparent
B cells	2	negative	smoking													Oligodendrocytes	smoking	0.420663	negative	1	transparent
Dendritic cells	1	negative	smoking													OPC	smoking	1	positive	3	transparent
Endothelial cells	4	negative	smoking													OPC	smoking	1	negative	3	transparent
Excitatory neurons	4	negative	smoking													Plasma cells	smoking	0.166529	positive	3	transparent
Fibroblasts	8	negative	smoking													Plasma cells	smoking	0.166529	negative	0	transparent
Granulocytes	3	negative	smoking													Schwann cells	smoking	0.365563	positive	5	transparent
Inhibitory neurons	1	negative	smoking													Schwann cells	smoking	0.365563	negative	2	transparent
Lymphatic EC	5	negative	smoking													T cells	smoking	0.365563	positive	5	transparent
Macrophages	4	negative	smoking													T cells	smoking	0.365563	negative	2	transparent
Microglial cells	2	negative	smoking													Dendritic cells	smoking	0.420663	positive	0	transparent
Monocytes	6	negative	smoking													Dendritic cells	smoking	0.420663	negative	1	transparent
NK cells	3	negative	smoking													Microglial cells	smoking	0.256996	positive	0	transparent
non-specific	29	negative	smoking													Microglial cells	smoking	0.256996	negative	2	transparent
Oligodendrocytes	1	negative	smoking													Astrocytes	ethnicity	5.8362e-05	positive	45	red
OPC	3	negative	smoking													Astrocytes	ethnicity	5.8362e-05	negative	11	blue
Schwann cells	2	negative	smoking													B cells	ethnicity	0.128654	positive	2	transparent
T cells	2	negative	smoking													B cells	ethnicity	0.128654	negative	8	transparent
Astrocytes	45	positive	ethnicity													Dendritic cells	ethnicity	0.459515	positive	17	transparent
B cells	2	positive	ethnicity													Dendritic cells	ethnicity	0.459515	negative	12	transparent
Dendritic cells	15	positive	ethnicity													Endothelial cells	ethnicity	0.00464696	positive	41	red
Endothelial cells	41	positive	ethnicity													Endothelial cells	ethnicity	0.00464696	negative	16	blue
Excitatory neurons	88	positive	ethnicity													Excitatory neurons	ethnicity	1.55773e-10	positive	89	red
Fibroblasts	49	positive	ethnicity													Excitatory neurons	ethnicity	1.55773e-10	negative	17	blue
Granulocytes	23	positive	ethnicity													Fibroblasts	ethnicity	0.229677	positive	50	transparent
Inhibitory neurons	64	positive	ethnicity													Fibroblasts	ethnicity	0.229677	negative	36	transparent
Lymphatic EC	27	positive	ethnicity													Granulocytes	ethnicity	0.917074	positive	22	transparent
Macrophages	21	positive	ethnicity													Granulocytes	ethnicity	0.917074	negative	23	transparent
Microglial cells	18	positive	ethnicity													Inhibitory neurons	ethnicity	2.17726e-07	positive	64	red
Monocytes	31	positive	ethnicity													Inhibitory neurons	ethnicity	2.17726e-07	negative	14	blue
NK cells	7	positive	ethnicity													Lymphatic EC	ethnicity	0.00165332	positive	27	red
non-specific	309	positive	ethnicity													Lymphatic EC	ethnicity	0.00165332	negative	6	blue
Oligodendrocytes	42	positive	ethnicity													Macrophages	ethnicity	0.587317	positive	21	transparent
OPC	44	positive	ethnicity													Macrophages	ethnicity	0.587317	negative	26	transparent
Plasma cells	19	positive	ethnicity													Microglial cells	ethnicity	0.0175038	positive	17	red
Schwann cells	13	positive	ethnicity													Microglial cells	ethnicity	0.0175038	negative	4	blue
T cells	6	positive	ethnicity													Monocytes	ethnicity	0.351402	positive	31	transparent
Astrocytes	11	negative	ethnicity													Monocytes	ethnicity	0.351402	negative	41	transparent
B cells	8	negative	ethnicity													NK cells	ethnicity	0.0532825	positive	7	transparent
Dendritic cells	12	negative	ethnicity													NK cells	ethnicity	0.0532825	negative	19	transparent
Endothelial cells	16	negative	ethnicity													Oligodendrocytes	ethnicity	4.74268e-07	positive	41	red
Excitatory neurons	17	negative	ethnicity													Oligodendrocytes	ethnicity	4.74268e-07	negative	4	blue
Fibroblasts	37	negative	ethnicity													OPC	ethnicity	1.06428e-05	positive	45	red
Granulocytes	23	negative	ethnicity													OPC	ethnicity	1.06428e-05	negative	9	blue
Inhibitory neurons	14	negative	ethnicity													Plasma cells	ethnicity	0.212057	positive	19	transparent
Lymphatic EC	6	negative	ethnicity													Plasma cells	ethnicity	0.212057	negative	30	transparent
Macrophages	26	negative	ethnicity													Schwann cells	ethnicity	0.901809	positive	14	transparent
Microglial cells	4	negative	ethnicity													Schwann cells	ethnicity	0.901809	negative	13	transparent
Monocytes	41	negative	ethnicity													T cells	ethnicity	0.0660739	positive	5	transparent
NK cells	19	negative	ethnicity													T cells	ethnicity	0.0660739	negative	15	transparent
non-specific	270	negative	ethnicity													Astrocytes	NFL_CEL_residuals	0.0660739	positive	5	transparent
Oligodendrocytes	4	negative	ethnicity													Astrocytes	NFL_CEL_residuals	0.0660739	negative	0	transparent
OPC	9	negative	ethnicity													Dendritic cells	NFL_CEL_residuals	0.420663	positive	1	transparent
Plasma cells	29	negative	ethnicity													Dendritic cells	NFL_CEL_residuals	0.420663	negative	0	transparent
Schwann cells	13	negative	ethnicity													Endothelial cells	NFL_CEL_residuals	0.128654	positive	6	transparent
T cells	16	negative	ethnicity													Endothelial cells	NFL_CEL_residuals	0.128654	negative	1	transparent
Astrocytes	5	positive	NFL_CEL_residuals													Excitatory neurons	NFL_CEL_residuals	0.0431034	positive	6	red
Dendritic cells	1	positive	NFL_CEL_residuals													Excitatory neurons	NFL_CEL_residuals	0.0431034	negative	0	blue
Endothelial cells	6	positive	NFL_CEL_residuals													Fibroblasts	NFL_CEL_residuals	0.0175038	positive	8	red
Excitatory neurons	6	positive	NFL_CEL_residuals													Fibroblasts	NFL_CEL_residuals	0.0175038	negative	0	blue
Fibroblasts	6	positive	NFL_CEL_residuals													Granulocytes	NFL_CEL_residuals	0.256996	positive	2	transparent
Granulocytes	2	positive	NFL_CEL_residuals													Granulocytes	NFL_CEL_residuals	0.256996	negative	0	transparent
Inhibitory neurons	1	positive	NFL_CEL_residuals													Inhibitory neurons	NFL_CEL_residuals	0.420663	positive	1	transparent
Lymphatic EC	5	positive	NFL_CEL_residuals													Inhibitory neurons	NFL_CEL_residuals	0.420663	negative	0	transparent
Macrophages	4	positive	NFL_CEL_residuals													Lymphatic EC	NFL_CEL_residuals	0.194862	positive	5	transparent
Microglial cells	1	positive	NFL_CEL_residuals													Lymphatic EC	NFL_CEL_residuals	0.194862	negative	1	transparent
Monocytes	11	positive	NFL_CEL_residuals													Macrophages	NFL_CEL_residuals	0.106627	positive	4	transparent
NK cells	2	positive	NFL_CEL_residuals													Macrophages	NFL_CEL_residuals	0.106627	negative	0	transparent
non-specific	28	positive	NFL_CEL_residuals													Microglial cells	NFL_CEL_residuals	0.420663	positive	1	transparent
Oligodendrocytes	3	positive	NFL_CEL_residuals													Microglial cells	NFL_CEL_residuals	0.420663	negative	0	transparent
OPC	3	positive	NFL_CEL_residuals													Monocytes	NFL_CEL_residuals	0.00464696	positive	11	red
Plasma cells	2	positive	NFL_CEL_residuals													Monocytes	NFL_CEL_residuals	0.00464696	negative	0	blue
T cells	2	positive	NFL_CEL_residuals													NK cells	NFL_CEL_residuals	0.674119	positive	2	transparent
Endothelial cells	1	negative	NFL_CEL_residuals													NK cells	NFL_CEL_residuals	0.674119	negative	1	transparent
Lymphatic EC	1	negative	NFL_CEL_residuals													Oligodendrocytes	NFL_CEL_residuals	0.166529	positive	3	transparent
NK cells	1	negative	NFL_CEL_residuals													Oligodendrocytes	NFL_CEL_residuals	0.166529	negative	0	transparent
non-specific	2	negative	NFL_CEL_residuals													OPC	NFL_CEL_residuals	0.744584	positive	3	transparent
OPC	2	negative	NFL_CEL_residuals													OPC	NFL_CEL_residuals	0.744584	negative	2	transparent
Plasma cells	1	negative	NFL_CEL_residuals													Plasma cells	NFL_CEL_residuals	0.674119	positive	2	transparent
Astrocytes	35	positive	sc_disability													Plasma cells	NFL_CEL_residuals	0.674119	negative	1	transparent
B cells	2	positive	sc_disability													T cells	NFL_CEL_residuals	0.256996	positive	2	transparent
Dendritic cells	10	positive	sc_disability													T cells	NFL_CEL_residuals	0.256996	negative	0	transparent
Endothelial cells	21	positive	sc_disability													Astrocytes	sc_disability	0.00245581	positive	35	red
Excitatory neurons	42	positive	sc_disability													Astrocytes	sc_disability	0.00245581	negative	11	blue
Fibroblasts	54	positive	sc_disability													B cells	sc_disability	0.0571029	positive	2	transparent
Granulocytes	18	positive	sc_disability													B cells	sc_disability	0.0571029	negative	10	transparent
Inhibitory neurons	31	positive	sc_disability													Dendritic cells	sc_disability	0.656035	positive	10	transparent
Lymphatic EC	17	positive	sc_disability													Dendritic cells	sc_disability	0.656035	negative	13	transparent
Macrophages	20	positive	sc_disability													Endothelial cells	sc_disability	0.917074	positive	21	transparent
Microglial cells	12	positive	sc_disability													Endothelial cells	sc_disability	0.917074	negative	20	transparent
Monocytes	36	positive	sc_disability													Excitatory neurons	sc_disability	0.00156687	positive	43	red
NK cells	8	positive	sc_disability													Excitatory neurons	sc_disability	0.00156687	negative	15	blue
non-specific	270	positive	sc_disability													Fibroblasts	sc_disability	0.00275606	positive	55	red
Oligodendrocytes	32	positive	sc_disability													Fibroblasts	sc_disability	0.00275606	negative	24	blue
OPC	24	positive	sc_disability													Granulocytes	sc_disability	0.731907	positive	18	transparent
Plasma cells	16	positive	sc_disability													Granulocytes	sc_disability	0.731907	negative	21	transparent
Schwann cells	9	positive	sc_disability													Inhibitory neurons	sc_disability	0.00493285	positive	31	red
T cells	8	positive	sc_disability													Inhibitory neurons	sc_disability	0.00493285	negative	10	blue
Astrocytes	11	negative	sc_disability													Lymphatic EC	sc_disability	0.058372	positive	17	transparent
B cells	10	negative	sc_disability													Lymphatic EC	sc_disability	0.058372	negative	6	transparent
Dendritic cells	13	negative	sc_disability													Macrophages	sc_disability	0.19993	positive	20	transparent
Endothelial cells	20	negative	sc_disability													Macrophages	sc_disability	0.19993	negative	11	transparent
Excitatory neurons	15	negative	sc_disability													Microglial cells	sc_disability	0.106627	positive	12	transparent
Fibroblasts	23	negative	sc_disability													Microglial cells	sc_disability	0.106627	negative	4	transparent
Granulocytes	21	negative	sc_disability													Monocytes	sc_disability	0.21992	positive	36	transparent
Inhibitory neurons	10	negative	sc_disability													Monocytes	sc_disability	0.21992	negative	24	transparent
Lymphatic EC	6	negative	sc_disability													NK cells	sc_disability	0.410345	positive	9	transparent
Macrophages	11	negative	sc_disability													NK cells	sc_disability	0.410345	negative	14	transparent
Microglial cells	3	negative	sc_disability													Oligodendrocytes	sc_disability	0.0739086	positive	31	transparent
Monocytes	24	negative	sc_disability													Oligodendrocytes	sc_disability	0.0739086	negative	16	transparent
NK cells	14	negative	sc_disability													OPC	sc_disability	0.03729	positive	25	red
non-specific	215	negative	sc_disability													OPC	sc_disability	0.03729	negative	10	blue
Oligodendrocytes	16	negative	sc_disability													Plasma cells	sc_disability	0.674119	positive	15	transparent
OPC	10	negative	sc_disability													Plasma cells	sc_disability	0.674119	negative	12	transparent
Plasma cells	13	negative	sc_disability													Schwann cells	sc_disability	1	positive	9	transparent
Schwann cells	9	negative	sc_disability													Schwann cells	sc_disability	1	negative	9	transparent
T cells	8	negative	sc_disability													T cells	sc_disability	0.872282	positive	9	transparent
Astrocytes	24	positive	MS_vs_HC													T cells	sc_disability	0.872282	negative	8	transparent
B cells	14	positive	MS_vs_HC													Astrocytes	MS_vs_HC	0.836597	positive	24	transparent
Dendritic cells	21	positive	MS_vs_HC													Astrocytes	MS_vs_HC	0.836597	negative	22	transparent
Endothelial cells	29	positive	MS_vs_HC													B cells	MS_vs_HC	0.0532825	positive	14	transparent
Excitatory neurons	28	positive	MS_vs_HC													B cells	MS_vs_HC	0.0532825	negative	4	transparent
Fibroblasts	72	positive	MS_vs_HC													Dendritic cells	MS_vs_HC	0.81981	positive	20	transparent
Granulocytes	30	positive	MS_vs_HC													Dendritic cells	MS_vs_HC	0.81981	negative	18	transparent
Inhibitory neurons	20	positive	MS_vs_HC													Endothelial cells	MS_vs_HC	0.694805	positive	29	transparent
Lymphatic EC	21	positive	MS_vs_HC													Endothelial cells	MS_vs_HC	0.694805	negative	25	transparent
Macrophages	39	positive	MS_vs_HC													Excitatory neurons	MS_vs_HC	0.254686	positive	29	transparent
Microglial cells	15	positive	MS_vs_HC													Excitatory neurons	MS_vs_HC	0.254686	negative	41	transparent
Monocytes	71	positive	MS_vs_HC													Fibroblasts	MS_vs_HC	0.166529	positive	69	transparent
NK cells	24	positive	MS_vs_HC													Fibroblasts	MS_vs_HC	0.166529	negative	50	transparent
non-specific	428	positive	MS_vs_HC													Granulocytes	MS_vs_HC	0.44329	positive	30	transparent
Oligodendrocytes	13	positive	MS_vs_HC													Granulocytes	MS_vs_HC	0.44329	negative	23	transparent
OPC	17	positive	MS_vs_HC													Inhibitory neurons	MS_vs_HC	0.166529	positive	21	transparent
Plasma cells	34	positive	MS_vs_HC													Inhibitory neurons	MS_vs_HC	0.166529	negative	34	transparent
Schwann cells	14	positive	MS_vs_HC													Lymphatic EC	MS_vs_HC	0.351402	positive	21	transparent
T cells	23	positive	MS_vs_HC													Lymphatic EC	MS_vs_HC	0.351402	negative	14	transparent
Astrocytes	22	negative	MS_vs_HC													Macrophages	MS_vs_HC	0.0419366	positive	39	red
B cells	4	negative	MS_vs_HC													Macrophages	MS_vs_HC	0.0419366	negative	20	blue
Dendritic cells	19	negative	MS_vs_HC													Microglial cells	MS_vs_HC	1	positive	15	transparent
Endothelial cells	25	negative	MS_vs_HC													Microglial cells	MS_vs_HC	1	negative	15	transparent
Excitatory neurons	41	negative	MS_vs_HC													Monocytes	MS_vs_HC	0.00343306	positive	70	red
Fibroblasts	49	negative	MS_vs_HC													Monocytes	MS_vs_HC	0.00343306	negative	35	blue
Granulocytes	23	negative	MS_vs_HC													NK cells	MS_vs_HC	0.314273	positive	24	transparent
Inhibitory neurons	34	negative	MS_vs_HC													NK cells	MS_vs_HC	0.314273	negative	16	transparent
Lymphatic EC	14	negative	MS_vs_HC													Oligodendrocytes	MS_vs_HC	0.0026985	positive	13	red
Macrophages	20	negative	MS_vs_HC													Oligodendrocytes	MS_vs_HC	0.0026985	negative	38	blue
Microglial cells	14	negative	MS_vs_HC													OPC	MS_vs_HC	0.128654	positive	17	transparent
Monocytes	35	negative	MS_vs_HC													OPC	MS_vs_HC	0.128654	negative	30	transparent
NK cells	16	negative	MS_vs_HC													Plasma cells	MS_vs_HC	0.00843344	positive	39	red
non-specific	302	negative	MS_vs_HC													Plasma cells	MS_vs_HC	0.00843344	negative	16	blue
Oligodendrocytes	38	negative	MS_vs_HC													Schwann cells	MS_vs_HC	0.9033	positive	14	transparent
OPC	30	negative	MS_vs_HC													Schwann cells	MS_vs_HC	0.9033	negative	15	transparent
Plasma cells	15	negative	MS_vs_HC													T cells	MS_vs_HC	0.227024	positive	22	transparent
Schwann cells	15	negative	MS_vs_HC													T cells	MS_vs_HC	0.227024	negative	13	transparent
T cells	15	negative	MS_vs_HC

## Sheet: Figure 4
Figure 4a				Figure3c						Figure 4e						Figure 4f										Figure 4gh						Figure 4i					Figure 4j					Figure 4k
CEL	NEFL			gene	cel_coef	cel_coef_pval	cell_type			gene	cel_coef	cel_coef_pval	prediction			type	regulator	molecule_type	color_type	prediction	z_score	p_val	selection			diagnosis	age	pred_cel	above_hc			NFL	pred_cel	nfl_cel_res			gene	CEL coefficient	NFL-CEL residuals	cell_type		gene	CEL coefficient	NFL-CEL residuals	cell_type
0	0.194599			LILRA5	0.50137	0.000834992	Monocytes			CCL17	0.36962	0.0113686	Activated			Upstream regulators	IL7	cytokine	#FF0000	Activated	2.571	4.2233	T & B cell immunity			RRMS	56.7529	-0.033803	no			3.56321	0.581224	0.272394			ATP5J	0.901825	4.98818	non-specific		ADAM12	-0.263592	2.67442	OPC
0	-1.25487			TREM1	1.3085	1.39e-07	Monocytes			CCL22	0.994665	0.000534327	Activated			Upstream regulators	IL22	cytokine	#FF0000	Activated	2.654	4.88606	T & B cell immunity			PPMS	62.026	0.073179	no			3.20564	0.368764	0.0547671			BAGE2	0.486509	3.02441	non-specific		APOD	-0.541448	1.62537	Fibroblasts
0	-0.385027			CD55	-0.361154	0.0147024	Monocytes			CD8A	0.462835	0.00131922	Activated			Upstream regulators	TSLP	cytokine	#FF0000	Activated	2.663	4.38405	T & B cell immunity			RRMS	32.2108	-0.110038	no			3.2925	0.417992	0.109203			C9	0.293202	1.62044	Endothelial cells		ARHGAP5	-0.315292	1.85882	Astrocytes
0	-0.112756			CD300C	0.405754	0.000346862	Monocytes			IL12B	1.82724	1.11e-05	Activated			Upstream regulators	TYK2	kinase	#BF40BF	Activated	2.674	2.30892	T & B cell immunity			PPMS	64.3587	0.0591188	no			3.9528	0.489341	0.722502			CD300C	0.405754	2.87098	Monocytes		C1GALT1C1	-0.264716	1.64274	non-specific
0	-0.0110401			LILRA5	0.375822	0.0119775	Monocytes			IL1RN	0.623848	0.0155066	Activated			Upstream regulators	CLEC7A	TM receptor	#50C878	Activated	2.783	5.09151	T & B cell immunity			PPMS	65.5852	0.0849034	no			3.16887	0.455439	-0.0390973			CD84	0.418734	3.60553	Granulocytes		CALCOCO2	-0.286745	2.11891	non-specific
0	2.94821			TNFRSF1B	1.01881	7.6e-07	Monocytes			IL2RB	0.818675	0.000477431	Activated			Upstream regulators	BCR	complex	#FF5F1F	Activated	2.802	2.09583	T & B cell immunity			RRMS	34.642	0.581224	yes			3.89083	0.864227	0.413612			CRTAM	0.914733	2.87591	T cells		CD55	-0.361154	2.38417	Monocytes
0	-0.195595			TNFRSF1B	1.0086	2.46e-06	Monocytes			IL6	0.792536	4.71e-06	Activated			Upstream regulators	FCGR2A	TM receptor	#50C878	Activated	2.824	3.81816	T & B cell immunity			RRMS	45.8645	0.368764	yes			3.47901	0.783774	0.0547791			CSF1R	0.282424	1.72221	Macrophages		CFHR1	-0.35019	1.12126	Plasma cells
0	-1.02182			WARS	0.505929	0.00433272	Monocytes			ITGB1	0.505658	0.0254788	Activated			Upstream regulators	TCR	complex	#FF5F1F	Activated	2.964	6.34104	T & B cell immunity			HC	36.1697	-0.00914062	no			3.20981	0.495175	-0.0243297			G3BP2	0.415309	3.26306	non-specific		CILP2	-0.41921	1.91769	non-specific
0	4.52503			OLR1	0.491952	0.00032184	Monocytes			ITGB2	0.550913	0.000742126	Activated			Upstream regulators	CSF1	cytokine	#FF0000	Activated	3.025	7.39794	T & B cell immunity			SPMS	65.18	0.206745	no			3.09933	0.509732	-0.144394			GFAP	1.63948	5.47876	Astrocytes		CLINT1	-0.344956	2.1075	non-specific
0	2.86562			OLR1	0.484453	0.000540887	Monocytes			LTA	1.10261	0.00782456	Activated			Upstream regulators	STAT3	transcript reg	#89CFF0	Activated	3.36	14.0721	T & B cell immunity			SPMS	59.9398	0.417992	yes			3.14253	0.335808	0.0133587			GPNMB	0.912674	4.52549	Fibroblasts		CNTN1	-0.31268	1.15673	OPC
0	4.5831			GABARAPL1	-0.252385	0.0404676	Monocytes			MMP9	2.13552	1.45e-05	Activated			Upstream regulators	CD40LG	cytokine	#FF0000	Activated	3.361	6.7167	T & B cell immunity			PPMS	59.154	0.0784256	no			3.06298	0.310997	-0.0498428			IL2RB	0.818675	4.3158	NK cells		CREB3L4	-0.355351	2.17642	non-specific
0	2.58961			S100A11	0.468564	0.0240134	Monocytes			NEFH	1.6905	1.13e-11	Affected			Upstream regulators	IL1B	cytokine	#FF0000	Activated	3.368	14.0022	T & B cell immunity			SPMS	40.1478	0.286355	no			3.25045	0.42345	0.0635547			ITGB1	0.505658	4.61884	Endothelial cells		DCBLD2	-0.339873	1.92792	OPC
0	3.37599			LGALS9	0.406346	0.00447876	Monocytes			TNFRSF11B	-0.32559	0.0239459	Inhibited			Upstream regulators	NFKB1	transcript reg	#89CFF0	Activated	3.515	6.35952	T & B cell immunity			SPMS	62.1054	0.126732	no			3.47105	0.322931	0.35036			LGALS9	0.406346	2.55582	Monocytes		DLD	-0.529418	4.21812	non-specific
0	1.31841			C10orf54	-0.441475	0.00702272	Monocytes			TNFRSF9	0.362414	0.00830621	Activated			Upstream regulators	IL33	cytokine	#FF0000	Activated	3.562	4.8962	T & B cell immunity			HC	40.0903	0.0679341	no			3.20082	0.546775	-0.06731			LILRA5	0.50137	2.8049	Monocytes		DLL1	-0.333982	1.28808	Endothelial cells
0	5.92905			TNFSF13B	0.696982	3.17e-05	Monocytes			TNFSF13B	0.696982	3.17e-05	Activated			Upstream regulators	CD40	TM receptor	#50C878	Activated	3.935	8.08249	T & B cell immunity			RRMS	61.1663	-0.00544204	no			3.20302	0.428863	0.0125562			LTA	1.10261	7.21969	T cells		DMPK	-0.56225	2.69011	Astrocytes
0	3.20475			CHIT1	0.850921	0.000107986	Macrophages			TXLNA	-0.359654	0.0089767	Affected			Upstream regulators	TNF	cytokine	#FF0000	Activated	4.462	17.0168	T & B cell immunity			SPMS	54.2478	0.489341	yes			3.64921	0.391455	0.483389			MAP4K1	1.62688	7.66773	Dendritic cells		ECM1	-0.346206	2.21687	Fibroblasts
1.79176	1.10953			MMP9	2.13552	1.45e-05	Macrophages									Causal networks	HAVCR1	other	#BDC3C7	Activated	2.137	1.60906	Viral immunity			HC	50.0287	0.05221	no			3.36376	0.691691	0.000184526			NEFH	1.6905	7.43638	Inhibitory neurons		ERAP2	-0.297633	1.22013	non-specific
1.79176	1.15363			CHIT1	0.741192	0.000815307	Macrophages									Upstream regulators	DOCK8	other	#BDC3C7	Activated	2.627	2.42713	Viral immunity			HC	46.2259	-0.0301029	no			3.14241	0.646657	-0.191507			NEFL	0.504136	3.85991	Excitatory neurons		FAM171A1	-0.274216	1.75788	Astrocytes
0	0.208437			CCL17	0.36962	0.0113686	Macrophages									Upstream regulators	IRF7	transcript reg	#89CFF0	Activated	3.082	2.20831	Viral immunity			PPMS	60.8241	0.152572	no			3.09934	0.309199	-0.0123074			OLR1	0.484453	2.59228	Monocytes		FASN	-0.56793	2.32143	non-specific
0	1.00049			PRB4	0.408036	0.0113502	Macrophages									Upstream regulators	MAVS	other	#BDC3C7	Activated	3.593	4.46344	Viral immunity			PPMS	62.8008	0.0493657	no			3.11106	0.473768	-0.108977			OSCAR	0.506276	3.33769	Macrophages		FGFR3	-0.199119	1.30861	Astrocytes
0	1.11944			CDCP1	0.766753	2.47e-06	Macrophages									Upstream regulators	PPARG	ligand-dep NR	#0096FF	Inhibited	-3.017	4.4908	Lipid metabolism			PPMS	63.6632	0.158415	no			3.07505	0.493736	-0.15814			TNFRSF1B	1.01881	5.57961	Monocytes		GABARAPL1	-0.252385	1.41882	Monocytes
0	1.14198			IL1RN	0.623848	0.0155066	Macrophages									Causal networks	IFITM3	other	#BDC3C7	Inhibited	-2.846	1.54668	Lipid metabolism			PPMS	64.7556	-0.0235789	no			3.52532	0.578242	0.236468			TREM1	1.3085	4.43638	Monocytes		HEXB	-0.356971	1.35259	Macrophages
0	0.414322			OSCAR	0.506276	0.00184163	Macrophages									Upstream regulators	RXRA	ligand-dep NR	#0096FF	Inhibited	-2.802	6.45223	Lipid metabolism			PPMS	58.3546	0.222238	no			3.22312	0.465197	0.00873203			UMOD	0.134049	0.846507	non-specific		IL2RG	-0.412094	1.97423	NK cells
0	2.11949			CHI3L1	0.421276	0.000204988	Macrophages									Upstream regulators	RXRB	ligand-dep NR	#0096FF	Inhibited	-2.519	3.56543	Lipid metabolism			RRMS	40.1971	0.186456	no			3.20899	0.654803	-0.130288			WARS	0.505929	3.73891	Monocytes		JAM2	-0.344644	1.86571	Endothelial cells
0	-0.497726			LYZ	0.538556	2.23e-05	Macrophages																			RRMS	27.9918	0.455439	yes			3.23708	0.488732	0.00718109								KDR	-0.288913	1.86569	Endothelial cells
0	-0.201104			COLGALT1	0.378874	0.014275	Macrophages																			PPMS	59.9535	0.203999	no			3.12025	0.908901	-0.386397								MSN	-0.348662	1.6707	non-specific
0	0.510907			GPD1	-0.391496	0.0058908	Macrophages																			SPMS	61.3087	-0.0997867	no			2.96949	0.814266	-0.474825								MVK	-0.306446	1.50499	non-specific
0	1.0946			SPP1	0.820673	4.26e-07	Macrophages																			SPMS	69.9138	-0.164	no			2.92712	0.689128	-0.434765								MXRA8	-0.267383	2.13648	Fibroblasts
0	4.3961			CSF1R	0.282424	0.00507951	Macrophages																			SPMS	71.2553	-0.244957	no			3.06625	0.60875	-0.242693								NBL1	-0.261693	1.66261	Fibroblasts
0	2.81595			STAB1	-0.283873	0.0175391	Macrophages																			RRMS	44.4545	0.283714	no			3.0252	0.657956	-0.31616								NPS	-0.357573	1.38071	non-specific
0	-2.95733			HEXB	-0.356971	0.00029559	Macrophages																			RRMS	23.8001	0.864227	yes			3.01874	0.632041	-0.305551								NRG1	-0.253191	1.3909	Excitatory neurons
0	0.199032			CD40	0.630459	0.0128949	B cells																			RRMS	31.2225	0.783774	yes			3.21552	0.322167	0.0953375								NRP2	-0.315731	1.86134	Lymphatic EC
0	-0.260798			FAIM3	0.717319	0.00299511	B cells																			RRMS	29.0486	0.495175	yes			3.54688	0.732909	0.156159								PCDHAC2	-0.25137	1.80112	non-specific
0	1.27703			FCRL1	0.986347	9.84e-05	B cells																			RRMS	24.1123	0.509732	yes			3.30027	0.301226	0.19388								PCDHGA10	-0.266065	1.49718	Granulocytes
0	0.937044			CCL22	0.994665	0.000534327	B cells																			RRMS	31.2635	0.103976	no			3.25878	0.300684	0.152749								PCDHGA12	-0.317132	1.48036	Lymphatic EC
0	2.66473			CHI3L2	0.898441	0.00016545	B cells																			RRMS	26.2478	0.229059	no			3.59571	0.775004	0.177259								PDIA3	-0.337622	1.85095	non-specific
0	2.82209			CD72	0.425202	0.0174788	B cells																			RRMS	23.9452	0.335808	yes			3.44441	0.531754	0.186178								PDIA4	-0.422048	2.59811	Plasma cells
0	1.03153			FCRL3	0.373251	0.0343227	B cells																			RRMS	30.5791	0.310997	yes			3.08204	0.489096	-0.148097								PEAR1	-0.430852	2.13403	Lymphatic EC
0	-0.692049			SPINK2	-0.334469	0.0285273	Plasma cells																			RRMS	48.9309	0.095692	no			3.08234	0.469642	-0.134983								PEX14	-0.347634	1.64168	non-specific
0	8.58922			PIGR	-0.391879	0.0127987	Plasma cells																			RRMS	34.1793	0.42345	yes			3.02073	0.448612	-0.182741								PLXNA1	-0.296061	1.54105	non-specific
0	9.1772			PDIA4	-0.259551	0.032601	Plasma cells																			RRMS	67.8166	0.254824	no			3.53622	0.58546	0.242617								PRKAR1B	-0.253837	1.46534	Excitatory neurons
0.693147	9.03741			PDIA4	-0.422048	0.000521002	Plasma cells																			RRMS	74.5845	0.226814	no			3.04905	0.699438	-0.319629								PRKCB	-0.268384	2.06519	Excitatory neurons
0.693147	-0.733426			CFHR1	-0.35019	0.00175147	Plasma cells																			RRMS	76.4244	0.11508	no			3.19095	0.591725	-0.106778								PRKCG	-0.317196	1.24204	Excitatory neurons
0	-0.964436			DNAJB9	-0.533696	4.61e-06	Plasma cells																			RRMS	77.6701	0.17783	no			2.9999	0.556352	-0.274536								PRSS8	-0.345642	1.31299	Fibroblasts
0	-0.732733			SIGLEC7	0.412055	0.000227669	NK cells																			RRMS	25.2375	0.322931	yes			3.11871	0.385105	-0.0429337								RAF1	-0.273355	1.6562	non-specific
0	1.70073			CST7	0.42973	0.000722005	NK cells																			RRMS	42.809	0.165009	no			3.09791	0.384926	-0.0636154								ROBO3	-0.331958	2.66803	non-specific
0	1.54576			SH2D1A	0.857714	0.00102815	NK cells																			RRMS	33.2485	0.546775	yes			3.57183	0.387756	0.408448								ROBO4	-0.446731	2.12069	Lymphatic EC
0	3.53706			IL2RB	0.818675	0.000477431	NK cells																			PPMS	49.3361	0.256722	no			3.63961	1.04905	0.0406526								ROR1	-0.284628	1.4799	Oligodendrocytes
0	1.08912			CST7	0.42389	0.00295447	NK cells																			RRMS	44.6105	0.0964286	no			3.04141	0.35069	-0.0975604								SCARF2	-0.564711	2.34538	Fibroblasts
0	1.0797			GNLY	0.34016	0.00325591	NK cells																			RRMS	29.2758	0.803846	yes			3.16718	0.296041	0.0642013								STAB1	-0.283873	1.53445	Macrophages
0	1.54806			GNLY	0.334781	0.00223539	NK cells																			RRMS	29.7851	0.428863	yes			3.51763	0.34415	0.382965								TAX1BP1	-0.324242	2.19552	non-specific
0	1.60418			CD7	0.500952	0.00132346	NK cells																			RRMS	49.3607	0.391455	yes			2.95796	0.326263	-0.164919								TIE1	-0.352662	1.79644	Lymphatic EC
0	0.0340617			GZMM	0.46465	0.0017801	NK cells																			PPMS	57.2786	0.241028	no			3.43449	0.744938	0.035844								TMCC3	-0.229499	1.65823	Oligodendrocytes
0	1.42595			PPBP	-0.461739	0.00547218	NK cells																			PPMS	59.4031	-0.0427401	no			3.23321	0.722275	-0.150511								TMX3	-0.269419	2.02933	non-specific
0	0.323023			IL2RG	-0.412094	0.00759208	NK cells																			PPMS	61.1499	0.0579805	no			3.27352	0.776415	-0.145862								TNFRSF19	-0.306731	2.50665	Microglial cells
0	2.65246			TMEM2	-0.387383	0.0041998	NK cells																			PPMS	62.1273	0.0983385	no			3.37807	0.439958	0.180296								UBB	-0.395775	1.84794	non-specific
0	0.740703			GZMA	0.409551	0.000224671	NK cells																			PPMS	63.4853	-0.132906	no			3.42129	0.699962	0.0522628								UBQLN4	-0.249536	1.45149	non-specific
0	2.11956			ITGB2	0.550913	0.000742126	NK cells																			RRMS	43.2964	0.237208	no			3.09423	0.509392	-0.149268								VTI1A	-0.241698	1.56174	Excitatory neurons
0	-2.97378			GZMA	0.424287	0.00205809	NK cells																			RRMS	24.1177	0.691691	yes			3.45407	0.63089	0.130539								VTI1B	-0.231096	1.6999	non-specific
0	-1.11403			CRTAM	0.914733	3.1e-06	T cells																			SPMS	66.0233	0.149685	no			3.09671	0.358429	-0.0473578
0	1.14976			LTA	1.10261	0.00782456	T cells																			PPMS	40.0192	0.646657	yes			3.17233	0.47188	-0.0464632
0	3.75139			LTB	1.0747	0.000664095	T cells																			PPMS	40.898	0.309199	yes			3.19303	0.475187	-0.0279432
0	0.727699			CD8A	0.462835	0.00131922	T cells																			PPMS	48.219	0.249456	no			3.10984	0.325794	-0.0127334
0	-0.499704			LAG3	0.485726	0.0050863	T cells																			PPMS	40.4189	0.473768	yes			3.00268	0.303313	-0.105086
0.693147	1.90593			LAG3	0.540755	0.0028599	T cells																			PPMS	40.5969	0.493736	yes			3.5496	0.828343	0.096015
0	-0.720919			TRABD2A	-0.278861	0.0338011	T cells																			PPMS	42.7789	0.210367	no			3.1386	0.53927	-0.124579
0.693147	3.8554			IL32	-0.341034	0.0142369	T cells																			PPMS	43.2608	0.258176	no			3.39234	0.616609	0.0782142
0	2.50495																									PPMS	43.0308	0.130228	no			3.27033	0.517788	0.0213016
0	2.4225																									RRMS	19.5154	0.203909	no			3.69036	0.506763	0.448585
0	3.38156																									RRMS	39.948	0.190103	no			3.52491	0.955882	-0.0126759
0	1.41746																									RRMS	49.4538	0.181317	no			3.17648	0.390231	0.0114685
0	1.47115																									RRMS	54.7625	0.578242	yes			3.07258	0.330477	-0.0530814
0	1.62427																									PPMS	51.0664	0.111351	no			2.99344	0.32855	-0.130944
0	1.14129																									PPMS	52.8679	0.465197	yes			3.00811	0.427046	-0.181152
0	2.91226																									PPMS	60.2574	0.132334	no			3.06823	0.32597	-0.0544607
0	2.24716																									RRMS	27.1348	0.654803	yes			3.21023	0.548702	-0.0591617
0	0.574988																									RRMS	33.2375	0.488732	yes			2.86684	0.345876	-0.268956
0	2.87641																									RRMS	42.13	0.237726	no			3.098	0.814858	-0.346702
0.693147	0.0847046																									PPMS	50.2971	0.908901	yes			3.07215	0.338975	-0.0591024
0	-0.0148592																									PPMS	52.3121	0.814266	yes			3.11212	0.339008	-0.0191548
0	0.156816																									PPMS	53.2895	0.689128	yes			3.07741	0.321918	-0.0426135
0	0.737021																									PPMS	54.2669	0.60875	yes			3.398	0.669536	0.0490157
0	0.170416																									PPMS	56.95	0.657956	yes			3.00461	0.298415	-0.0999261
0	0.269083																									PPMS	57.9849	0.632041	yes			3.2643	0.411963	0.084967
0.693147	1.27435																									PPMS	53.9767	0.264347	no			3.48809	0.791217	0.058959
0	0.990404																									PPMS	61.796	0.201232	no			2.98534	0.37816	-0.171724
0.693147	1.75544																									PPMS	62.7926	0.0362506	no			3.05335	0.315303	-0.0623088
0	3.04712																									PPMS	49.5797	0.0989714	no			3.25862	0.608132	-0.0499231
0	1.30839																									SPMS	56.0274	0.0957721	no			3.07659	0.517325	-0.172136
0	5.60892																									SPMS	57.6181	0.0487225	no			3.08504	0.393606	-0.0821954
0	0.571154																									SPMS	58.538	-0.07107	no			3.21985	0.319998	0.101097
0	-0.162677																									SPMS	64.2136	-0.0561033	no			3.13913	0.610645	-0.171066
0	3.1003																									SPMS	57.8672	-0.0435976	no			3.17449	0.584541	-0.118506
0	3.16477																									RRMS	52.8761	0.322167	yes			3.1561	0.566774	-0.125199
0	3.03777																									RRMS	32.6735	0.732909	yes			3.28718	0.604611	-0.0190382
0	1.77461																									RRMS	38.9295	0.301226	yes			3.2367	0.374028	0.0823585
0	7.54667																									PPMS	54.3107	0.258846	no			3.22619	0.392453	0.0597095
0	1.77172																									PPMS	56.3149	0.0356374	no			3.0233	0.400306	-0.148348
0.693147	0.569023																									PPMS	57.5688	0.10209	no			3.10972	0.422089	-0.0762799
0	-0.604492																									PPMS	58.6229	0.300684	yes			3.49581	1.01084	-0.0779752
0	9.08597																									PPMS	61.7467	0.0672491	no			3.20697	0.340927	0.0744323
0	2.70452																									PPMS	62.5325	0.00662146	no			3.40502	0.741513	0.00863292
0.693147	1.76669																									RRMS	27.9206	0.775004	yes			3.62322	1.30177	-0.142191
0	2.26151																									RRMS	33.0376	0.131548	no			3.88733	1.35095	0.0895264
0	0.538115																									RRMS	36.8131	0.170812	no			3.28013	0.565899	-0.000593812
0	-1.25917																									RRMS	51.1951	0.531754	yes			3.75984	1.73551	-0.291256
0	1.80989																									SPMS	49.0459	0.489096	yes			3.41665	1.29682	-0.345498
0	0.768063																									SPMS	50.1793	0.0763088	no			3.11077	0.478123	-0.112138
0.693147	6.81409																									SPMS	52.0164	0.0959647	no			3.13785	0.566865	-0.143509
0	1.41591																									SPMS	52.9747	0.0443827	no			3.16658	0.294117	0.0648665
0	1.80724																									RRMS	39.551	0.469642	yes			3.23956	0.375184	0.0844597
0	4.77422																									RRMS	46.4832	0.173469	no			3.38451	0.330861	0.258599
0	2.07913																									RRMS	43.4442	0.283539	no			3.11129	0.554124	-0.161679
0	2.14344																									RRMS	37.5058	0.224325	no			3.35785	0.997202	-0.206954
0	2.2003																									RRMS	38.8255	0.247367	no			3.30956	0.79059	-0.119152
0	-0.0748194																									RRMS	39.822	-0.0135631	no			3.15304	0.332702	0.0259174
2.77259	2.69566																									RRMS	44.2683	-0.0956547	no			4.0731	1.11065	0.433573
1.09861	0.271795																									PPMS	61.1773	0.0837388	no			3.25399	0.506743	0.0122341
0	2.94606																									PPMS	63.1485	0.020176	no			3.39288	0.346798	0.256469
2.48491	4.80242																									PPMS	64.4764	0.00298745	no			3.42164	0.337618	0.291275
0.693147	2.34773																									PPMS	65.588	-0.15398	no			3.36912	0.351602	0.229544
0	3.03547																									PPMS	68.6516	0.0884273	no			3.06484	0.467986	-0.151386
0	3.89057																									SPMS	62.0479	0.254207	no			2.98268	0.299547	-0.122601
1.38629	1.15551																									SPMS	70.9979	0.131635	no			3.29354	0.314505	0.178407
0	-0.0298284																									SPMS	54.1903	0.448612	yes			2.98914	0.294052	-0.112528
0.693147	2.4919																									SPMS	69.4045	0.0760242	no			3.12897	0.565567	-0.151534
0.693147	3.38361																									SPMS	50.6338	0.58546	yes			3.10482	0.295623	0.00211627
0.693147	3.01495																									RRMS	29.9028	0.699438	yes			3.05647	0.439128	-0.140755
0	4.23199																									RRMS	30.7296	0.591725	yes			3.04604	0.313861	-0.0686694
0	2.08525																									RRMS	31.6879	0.263338	no			3.06921	0.421926	-0.116684
0	-0.0879505																									RRMS	38.7187	0.272774	no			3.67871	0.734752	0.286775
0.693147	5.77829																									PPMS	60.1615	0.556352	yes			3.18235	0.394971	0.014207
0.693147	1.11315																									PPMS	62.0753	0.0297838	no			3.23224	0.58711	-0.0624502
0	1.42825																									PPMS	62.976	0.189769	no			3.21291	0.313381	0.0985103
1.79176	1.4978																									PPMS	64.0301	0.152286	no			3.12504	0.503737	-0.114738
0	1.53257																									PPMS	65.3717	0.116608	no			3.58057	0.310819	0.467856
2.3979	5.73687																									RRMS	46.7625	0.385105	yes			3.18344	0.418445	-0.000158434
1.38629	1.97684																									RRMS	53.5633	0.0588709	no			3.12665	0.327625	0.00287098
2.48491	8.24664																									RRMS	39.2498	0.330012	yes			3.30563	0.349844	0.167215
0	2.83129																									SPMS	65.1526	0.134609	no			3.11443	0.327602	-0.00933847
0	1.6989																									RRMS	33.6099	0.214564	no			3.29582	0.308965	0.184328
0	0.539149																									RRMS	57.4839	0.136847	no			3.08357	0.40409	-0.0905704
0	2.43313																									RRMS	47.4689	0.384926	yes			3.07386	0.437013	-0.121966
0	2.91702																									RRMS	54.1081	0.387756	yes			3.08982	0.300434	-0.0160478
0	1.22712																									RRMS	55.0828	-0.0153187	no			3.0236	0.43443	-0.170524
2.07944	10.5416																									RRMS	33.4511	0.193325	no			3.52623	0.959823	-0.0139567
0	0.469278																									RRMS	24.5996	1.04905	yes			4.02808	0.781796	0.605155
0	2.9971																									RRMS	41.1088	0.35069	yes			2.9864	0.373641	-0.167689
1.60944	5.56958																									RRMS	48.1068	0.184852	no			3.08557	0.297692	-0.0184962
1.38629	5.18051																									PPMS	47.0418	0.296041	yes			3.16916	0.331883	0.0425753
0	1.53804																									PPMS	54.245	0.224247	no			3.28441	0.636418	-0.0427565
0	-0.000542																									PPMS	55.2225	0.256395	no			3.04724	0.297556	-0.0567373
0	0.603062																									RRMS	39.4798	0.34415	yes			2.9559	0.311273	-0.157113
0	5.23462																									PPMS	48.0657	0.326263	yes			3.63245	0.668764	0.283971
0	0.80533																									RRMS	39.7837	0.744938	yes			3.69151	1.15617	0.0220032
0	1.10552																									RRMS	40.6653	0.722275	yes			3.1934	0.415301	0.0118744
0	0.826304																									RRMS	41.6126	0.180068	no			3.04685	0.366885	-0.102788
1.09861	4.355																									RRMS	42.9706	0.248029	no			3.03558	0.576816	-0.252331
0	3.69438																									RRMS	37.4702	0.776415	yes			3.03843	0.420626	-0.146608
1.94591	4.37564																									RRMS	44.1916	0.439958	yes			3.39001	0.389381	0.225557
1.79176	0.454517																									RRMS	40.5311	0.699962	yes			3.09833	0.359742	-0.046607
1.09861	5.50779																									RRMS	41.5168	0.218797	no			4.12311	0.895314	0.625413
0	-2.59561																									RRMS	43.3539	0.0390325	no			3.24035	0.639397	-0.0887804
0	2.59501																									PPMS	54.4011	0.509392	yes			3.0283	0.310345	-0.0840973
0.693147	7.34956																									PPMS	56.2574	0.0559987	no			3.70582	0.618234	0.390629
0	0.452247																									SPMS	52.4819	0.63089	yes			3.25285	0.575934	-0.0344766
0	2.04757																									SPMS	57.243	0.287967	no			3.217	0.510283	-0.0270908
3.3673	4.88869																									SPMS	58.5079	0.156413	no			3.2283	0.450283	0.0237332
0.693147	2.18665																									SPMS	60.1369	0.242984	no			3.26141	0.521752	0.0097654
0	4.4608																									SPMS	60.6954	0.261712	no			3.23037	0.430393	0.0388963
0	0.935382																									RRMS	39.603	0.358429	yes			3.25129	0.36201	0.10486
0.693147	-0.0117451																									RRMS	42.1109	0.47188	yes			3.20017	0.38509	0.038538
1.09861	3.43461																									RRMS	51.2854	0.475187	yes			3.42224	0.591675	0.124539
0	1.00013																									RRMS	58.3765	0.0435864	no			3.83473	1.37192	0.0231113
0	3.3987																									RRMS	59.4114	-0.0971944	no			3.67825	1.51743	-0.229214
0.693147	10.5416																									RRMS	65.0623	0.143093	no			3.35477	0.917861	-0.157773
0	0.551748																									PPMS	58.152	0.150929	no			3.38336	0.954169	-0.153097
0	2.72267																									PPMS	60.7392	0.0821889	no			4.20127	1.0582	0.596293
0	-0.012869																									PPMS	52.7283	0.270175	no			4.09671	0.811686	0.654098
2.77259	3.96195																									RRMS	59.9206	0.100163	no			3.56993	0.622874	0.251684
1.38629	9.36942																									RRMS	64.2546	0.0261987	no			3.28625	0.456967	0.0772779
1.79176	9.02541																									RRMS	66.4559	0.049956	no			3.23655	0.351143	0.0972784
0	2.85836																									PPMS	51.1841	0.167555	no			3.25135	0.601623	-0.0529006
0	0.367999																									PPMS	53.1034	-0.0425933	no			3.21653	0.372296	0.0633295
2.77259	6.11029																									PPMS	53.9849	0.153649	no			3.12293	0.405306	-0.0520143
0	0.184245																									PPMS	55.039	0.104051	no			3.45568	0.538293	0.19314
0	0.251176																									PPMS	43.6906	0.325794	yes			3.71175	1.10156	0.0782102
0	0.957063																									PPMS	45.6318	0.204757	no			3.66394	0.924579	0.146968
0	-1.59005																									PPMS	46.4942	0.126142	no			3.35654	0.658001	0.0151575
0	1.90293																									PPMS	50.9185	0.239419	no			3.20604	0.498749	-0.0304498
0	1.75327																									PPMS	47.5291	0.0931319	no			3.2981	0.480865	0.0733883
1.09861	2.93626																									PPMS	48.9391	0.303313	yes			3.20854	0.378699	0.051117
0	1.84746																									RRMS	29.1006	0.828343	yes			3.09318	0.522537	-0.158981
1.09861	0.923518																									RRMS	56.1013	0.53927	yes			3.11175	0.426944	-0.0774499
1.09861	0.467822																									PPMS	42.2149	0.616609	yes			3.65225	1.06322	0.0439657
0	8.70217																									PPMS	44.0712	0.517788	yes			3.76604	0.910381	0.258421
0	10.5416																									PPMS	44.9774	0.506763	yes			3.40478	0.522931	0.152356
0	-1.0523																									SPMS	40.2546	0.955882	yes			3.18847	0.403883	0.0144654
1.09861	10.5416																									PPMS	42.7187	0.390231	yes			3.1392	0.555607	-0.134739
3.04452	8.84568																									RRMS	42.3053	0.330477	yes			3.02673	0.476786	-0.195297
0.693147	3.0614																									RRMS	43.2717	0.0452317	no			3.5261	1.17636	-0.156707
1.60944	3.54475																									RRMS	45.0349	0.32855	yes			3.64609	0.962356	0.104233
0.693147	2.49684																									RRMS	46.0315	0.188109	no			3.13823	0.41039	-0.0400602
1.09861	10.3025																									PPMS	65.7358	0.427046	yes			3.63516	0.482733	0.409216
0	0.553872																									PPMS	67.7262	0.0836612	no			3.34166	0.413749	0.161159
1.94591	8.78001																									PPMS	68.6845	0.0908766	no			3.55741	0.478649	0.334152
0.693147	2.93829																									RRMS	55.9617	0.32597	yes			3.59695	0.918071	0.0842711
1.09861	0.742265																									RRMS	49.6372	0.548702	yes			3.60936	0.85368	0.139085
1.09861	0.0311123																									PPMS	60.5667	0.345876	yes			3.55294	0.702725	0.182101
0	-1.41574																									PPMS	62.3162	0.183484	no			3.49377	0.679817	0.138018
0	3.91148																									PPMS	64.1615	-0.129618	no			3.45442	0.411828	0.27518
2.56495	7.17857																									PPMS	69.4894	-0.03904	no			3.27237	0.298286	0.167919
0	-0.875525																									PPMS	66.1164	0.0696066	no			3.28448	0.485841	0.0564881
1.09861	1.64505																									SPMS	44.8433	0.0226655	no			2.9993	0.390225	-0.165713
2.77259	8.98021																									RRMS	34.7926	0.814858	yes			3.10898	0.445162	-0.0922153
0.693147	-0.321736																									PPMS	42.204	0.338975	yes			3.46984	1.02862	-0.115655
1.09861	0.220359																									RRMS	27.6085	0.339008	yes			3.40562	1.09686	-0.224823
1.09861	7.69763																									RRMS	27.9179	0.321918	yes			3.14569	0.691591	-0.217818
1.09861	7.58825																									RRMS	28.8433	-0.029569	no			2.81546	0.398489	-0.354998
0.693147	2.7379																									RRMS	30.3162	0.0343155	no			2.81444	0.361038	-0.331345
0	-0.0567356																									RRMS	31.3895	0.0598756	no			3.06407	0.311484	-0.0490818
2.70805	2.7825																									RRMS	68.616	0.669536	yes			3.08763	0.30015	-0.0180494
1.79176	-0.612407																									PPMS	49.963	0.298415	yes			3.66204	0.531138	0.404218
0	1.64677																									PPMS	51.8193	0.0455715	no			3.41405	0.369779	0.262501
3.93183	10.5416																									PPMS	52.7201	-0.00128351	no			3.17226	0.487215	-0.0566358
0.693147	1.51538																									PPMS	53.7741	-0.0351948	no			3.06591	0.39491	-0.10219
0	1.14102																									RRMS	22.5873	0.248635	no			3.0523	0.383486	-0.10827
1.09861	2.23873																									RRMS	28.3997	0.0452818	no			4.02606	0.600907	0.722278
0	3.03582																									RRMS	29.4346	0.283481	no			3.07869	0.350346	-0.0600537
0.693147	8.09843																									RRMS	26.2697	0.411963	yes			3.25098	0.532279	-0.00759351
0	2.0323																									RRMS	31.1759	0.791217	yes			3.07814	0.351552	-0.0614003
0.693147	-0.192015																									SPMS	37.7741	0.37816	yes			4.08725	1.50597	0.187338
0	0.921254																									RRMS	43.666	0.248265	no			3.17847	0.570559	-0.105323
0	-2.77263																									RRMS	48.8022	0.315303	yes			3.38777	0.789639	-0.04032
0	-1.85887																									RRMS	44.7064	0.608132	yes			3.18626	0.474938	-0.034554
0	5.86915																									SPMS	57.6318	0.517325	yes			3.10325	0.431523	-0.0889637
2.56495	10.0961																									PPMS	57.462	0.393606	yes			3.11545	0.406745	-0.0604385
0	1.5751																									PPMS	59.1841	0.319998	yes			3.04846	0.355903	-0.0939496
0	-0.542815																									SPMS	32.3066	0.610645	yes			3.07013	0.464772	-0.143981
0	2.60172																									SPMS	33.2348	0.229655	no			3.13241	0.447429	-0.070277
0.693147	1.08236																									PPMS	60.6571	-0.0140874	no			3.27564	0.422925	0.0890924
0	6.02597																									PPMS	61.5578	0.183719	no			3.0946	0.448819	-0.109005
0.693147	10.5416																									PPMS	59.258	0.096837	no			3.32758	0.559702	0.0509409
0	4.28823																									SPMS	28.8925	0.584541	yes			3.13406	0.370539	-0.0179906
1.38629	1.4016																									SPMS	29.0924	0.566774	yes			2.99555	0.355267	-0.146439
0	4.30016																									RRMS	30.3682	0.604611	yes			3.03501	0.382411	-0.12486
0	1.39429																									RRMS	39.9754	0.374028	yes			2.96586	0.312291	-0.147816
1.09861	1.28758																									RRMS	45.6674	0.112429	no			3.12935	0.344602	-0.00561599
0	-1.4958																									RRMS	37.9384	0.392453	yes			3.45154	0.6595	0.109171
0	2.58664																									PPMS	65.5113	0.400306	yes			3.1479	0.320095	0.0290844
0	-0.430645																									PPMS	67.2745	0.104419	no			3.0775	0.439593	-0.120032
1.60944	2.56044																									PPMS	68.2519	0.163799	no			2.90419	0.30479	-0.204551
0	5.25801																									PPMS	69.2868	0.172419	no			2.91089	0.336314	-0.218617
0.693147	4.98965																									PPMS	36.3833	0.268418	no			2.96054	0.352888	-0.179881
1.60944	6.96997																									SPMS	57.8234	0.0525547	no			3.10729	0.300129	0.00161558
0	-1.00001																									SPMS	63.7837	0.128863	no			3.09368	0.399385	-0.077365
0	2.65448																									SPMS	64.7201	0.0657728	no			3.05997	0.329515	-0.0650596
1.09861	0.860016																									SPMS	64.9528	0.0487719	no			2.95816	0.406923	-0.217851
1.79176	4.38188																									SPMS	65.6372	0.0266015	no			3.02145	0.454484	-0.185886
1.09861	6.17248																									SPMS	70.089	0.035242	no			2.98353	0.534756	-0.276682
0.693147	4.34434																									SPMS	71.1239	-0.0184141	no			2.93587	0.472543	-0.283359
0	0.694919																									SPMS	60.8241	0.2704	no			2.94026	0.318677	-0.177625
0	0.0940562																									RRMS	56.1862	0.0969887	no			3.04372	0.391109	-0.121871
0	0.141853																									PPMS	47.6632	0.292388	no			3.16179	0.505071	-0.0788627
0	1.09912																									PPMS	49.5633	0.223068	no			3.23147	0.432341	0.0387221
0	0.0642051																									PPMS	50.6366	0.211934	no			3.2142	0.319505	0.0957697
1.38629	10.5416																									PPMS	51.6523	0.0917841	no			3.52996	0.528719	0.273729
2.89037	10.5416																									PPMS	49.4648	0.146148	no			3.26772	0.425532	0.0794484
0	5.60062																									PPMS	59.8905	0.24776	no			3.15045	0.44153	-0.0483588
0	4.0787																									RRMS	31.2252	0.422089	yes			3.30174	0.336038	0.172418
0	-0.577061																									RRMS	37.1143	0.250924	no			2.9883	0.396916	-0.181121
0	2.72321																									RRMS	18.3217	1.01084	yes			3.04806	0.360723	-0.0975244
0	-3.37466																									RRMS	24.167	0.340927	yes			3.16923	0.333274	0.0417337
0	2.23927																									RRMS	53.7002	0.118208	no			3.74963	0.985668	0.192421
0	2.19803																									RRMS	55.0418	0.189633	no			3.22462	0.620916	-0.0923348
0	2.65643																									RRMS	47.9425	0.741513	yes			3.15938	0.354166	0.0181143
0	5.36024																									SPMS	36.219	1.30177	yes			3.21854	0.450632	0.0137367
0	5.41505																									SPMS	41.1253	0.0703982	no			3.2239	0.369972	0.072225
0	6.48874																									SPMS	42.4285	0.222273	no			3.35704	0.698539	-0.0110503
1.09861	5.29491																									SPMS	43.9042	0.211665	no			3.13568	0.434512	-0.058506
0	-0.492524																									PPMS	59.3566	0.0889885	no			3.29359	0.991149	-0.267225
0	2.68633																									PPMS	61.2786	-0.072584	no			3.14168	0.453492	-0.0650015
0	0.493169																									PPMS	62.3326	-0.135961	no
0.693147	1.63262																									PPMS	63.4031	-0.089659	no
0	0.651724																									RRMS	23.9316	1.35095	yes
1.09861	4.30302																									RRMS	25.5086	0.565899	yes
0	1.46405																									SPMS	27.3895	1.73551	yes
0	2.58242																									SPMS	28.616	1.29682	yes
0	2.2552																									SPMS	31.2444	0.478123	yes
0	1.60105																									SPMS	50.2231	0.566865	yes
0	2.33632																									SPMS	51.1814	0.294117	yes
0	3.37421																									SPMS	52.1396	0.0792012	no
0	-0.30733																									SPMS	51.4168	0.138043	no
0.693147	10.5416																									HC	28.9391	0.193109	no
0	-0.612398																									PPMS	46.6694	0.375184	yes
0	-0.470287																									PPMS	45.6756	0.268906	no
0	0.819716																									PPMS	47.5948	0.150165	no
0	0.816591																									PPMS	48.6105	0.0426586	no
0	2.79005																									PPMS	49.5715	0.0944842	no
0	2.72833																									PPMS	51.6386	0.187805	no
0	2.72487																									PPMS	52.3504	0.146722	no
0	0.615418																									RRMS	52.4572	0.330861	yes
0	-0.678918																									RRMS	53.6619	0.246284	no
0	1.80028																									RRMS	55.2334	0.173194	no
0	3.52311																									RRMS	54.2943	0.126342	no
0	2.57454																									RRMS	38.0753	-0.0121823	no
0	0.997666																									SPMS	30.4148	0.554124	yes
0	2.23343																									PPMS	50.5079	0.0509088	no
0	3.05446																									PPMS	45.8864	0.0158931	no
0	-0.0404896																									SPMS	64.3888	0.0956637	no
0	2.93127																									SPMS	59.3128	-0.000378552	no
0	-0.680853																									PPMS	59.8084	0.145785	no
0	1.46301																									PPMS	63.4278	0.113938	no
0	-2.95058																									PPMS	64.386	0.132918	no
0	3.3281																									PPMS	65.5168	0.0509976	no
0	2.67641																									PPMS	66.0917	0.162116	no
0	0.00914709																									RRMS	45.8344	0.997202	yes
0	0.745094																									PPMS	54.8309	0.117403	no
0	1.92616																									PPMS	56.7639	0.00994581	no
0	4.22087																									PPMS	57.7604	0.105645	no
0	3.29003																									PPMS	58.757	-0.0714806	no
0	2.55013																									RRMS	27.948	0.79059	yes
0	2.21609																									RRMS	40.9774	0.332702	yes
0	-1.50371																									RRMS	45.8234	0.174509	no
0	-0.703202																									RRMS	47.2991	0.130383	no
0	0.670778																									PPMS	36.8898	0.277165	no
0	2.5371																									RRMS	47.614	1.11065	yes
0	6.36658																									SPMS	58.9076	0.15691	no
0.693147	3.9149																									SPMS	60.0274	0.289688	no
0	4.93077																									SPMS	60.1451	0.0681285	no
0	3.7155																									SPMS	60.2656	0.156968	no
0	4.45026																									SPMS	61.0075	0.046703	no
2.56495	7.60198																									SPMS	64.616	-0.0299762	no
0.693147	4.28826																									SPMS	65.4401	0.0651306	no
0	7.54741																									PPMS	69.7467	0.0181745	no
0.693147	-0.217188																									PPMS	29.7906	0.506743	yes
0	0.103112																									SPMS	47.9918	0.346798	yes
0	1.63249																									SPMS	49.347	0.337618	yes
0	3.59879																									SPMS	49.4675	0.190837	no
0	1.34284																									SPMS	50.2478	0.351602	yes
0	5.187																									SPMS	49.232	0.253918	no
0	2.60474																									SPMS	53.8453	0.190003	no
0	-0.113095																									SPMS	54.757	0.249855	no
1.38629	1.05162																									SPMS	54.8939	0.287029	no
0	1.25441																									SPMS	54.9925	0.104747	no
0	-1.83199																									SPMS	55.6769	0.0949957	no
0	1.65341																									SPMS	60.3395	0.16373	no
0	1.00039																									PPMS	49.4209	0.467986	yes
1.60944	5.95756																									PPMS	52.0657	0.277036	no
0	4.70595																									PPMS	52.9856	0.232637	no
0	4.47118																									PPMS	54.4066	0.299547	yes
0	4.37794																									PPMS	56.4956	0.286471	no
0	1.83146																									PPMS	57.4921	0.238877	no
0	3.80857																									PPMS	58.527	0.211715	no
0.693147	3.8791																									PPMS	60.3285	0.121387	no
0	2.06571																									PPMS	60.9802	0.222407	no
0	-0.469001																									RRMS	35.3949	-0.0346783	no
																										RRMS	30.5051	0.208886	no
																										PPMS	55.5017	0.152744	no
																										PPMS	57.5524	-0.0291575	no
																										PPMS	58.5489	-0.00610415	no
																										PPMS	59.5592	0.0790662	no
																										PPMS	62.7214	0.132373	no
																										PPMS	64.501	0.314505	yes
																										RRMS	26.8419	0.110348	no
																										RRMS	27.9535	0.230568	no
																										RRMS	23.3101	0.275522	no
																										SPMS	64.9528	0.18607	no
																										SPMS	65.9986	0.124323	no
																										SPMS	66.1164	0.0825578	no
																										SPMS	66.2368	0.0209022	no
																										SPMS	67.0554	0.254852	no
																										SPMS	70.5298	0.218993	no
																										SPMS	51.2717	-0.0411858	no
																										SPMS	51.4689	0.294052	yes
																										SPMS	55.666	-0.0121965	no
																										SPMS	56.1095	0.167951	no
																										SPMS	49.8398	0.139173	no
																										SPMS	53.1417	0.565567	yes
																										SPMS	54.2916	0.295623	yes
																										SPMS	54.4066	0.439128	yes
																										SPMS	54.527	0.313861	yes
																										SPMS	55.3073	0.421926	yes
																										RRMS	36.7337	0.734752	yes
																										RRMS	37.9795	0.260608	no
																										RRMS	38.9925	0.231023	no
																										RRMS	37.6728	0.394971	yes
																										SPMS	62.9377	0.58711	yes
																										SPMS	64.0274	0.25965	no
																										SPMS	64.1506	0.248315	no
																										SPMS	64.9309	0.223174	no
																										SPMS	63.9151	0.313381	yes
																										RRMS	49.9138	0.503737	yes
																										RRMS	54.5106	0.0654793	no
																										RRMS	56.2738	-0.00266683	no
																										PPMS	50.935	0.154624	no
																										SPMS	56.0411	0.0287393	no
																										SPMS	56.7064	-0.0655246	no
																										SPMS	56.8214	0.00464669	no
																										SPMS	56.9418	0.0887447	no
																										SPMS	57.6838	0.0573131	no
																										PPMS	62.3272	-0.0713761	no
																										PPMS	64.1478	0.0253974	no
																										PPMS	65.2211	0.0717475	no
																										PPMS	66.1602	-0.02064	no
																										PPMS	67.7125	0.0551591	no
																										PPMS	68.2683	0.0954869	no
																										PPMS	52.1451	0.156872	no
																										PPMS	54.0424	0.0423821	no
																										PPMS	55.0198	0.033752	no
																										SPMS	57.3443	-0.0621915	no
																										SPMS	58.2971	-0.111657	no
																										SPMS	58.412	0.0475332	no
																										SPMS	58.5517	0.0503139	no
																										SPMS	59.3128	-0.0370903	no
																										SPMS	62.6366	-0.0494008	no
																										PPMS	60.4079	0.0769314	no
																										PPMS	62.2669	-0.0200594	no
																										PPMS	63.2252	0.168933	no
																										PPMS	64.2601	0.112071	no
																										PPMS	65.6783	0.0462481	no
																										PPMS	66.2368	-0.0448631	no
																										RRMS	50.976	0.234317	no
																										PPMS	46.152	0.199215	no
																										PPMS	47.9535	0.186335	no
																										PPMS	48.95	0.183975	no
																										PPMS	50.0424	0.259084	no
																										PPMS	51.6523	0.263888	no
																										RRMS	46.0287	0.0138408	no
																										RRMS	67.833	0.0256013	no
																										RRMS	64.7091	-0.0287301	no
																										PPMS	62.4367	0.131868	no
																										PPMS	62.8747	0.120152	no
																										PPMS	64.2382	0.0495634	no
																										PPMS	65.2539	0.111761	no
																										PPMS	66.3272	0.0784522	no
																										PPMS	65.7522	0.0615069	no
																										PPMS	66.7871	0.124395	no
																										PPMS	67.6879	0.0788314	no
																										PPMS	64.4873	0.310819	yes
																										RRMS	65.807	-0.0537247	no
																										RRMS	47.6112	0.418445	yes
																										RRMS	49.7522	0.327625	yes
																										RRMS	50.5818	0.263038	no
																										RRMS	51.4059	0.349844	yes
																										RRMS	53.0924	0.132449	no
																										RRMS	53.6235	0.0813724	no
																										RRMS	39.4442	0.327602	yes
																										PPMS	65.8015	-0.0395473	no
																										PPMS	67.6605	0.147299	no
																										PPMS	68.6188	0.0910121	no
																										PPMS	69.6728	0.204998	no
																										RRMS	46.5791	0.308965	yes
																										SPMS	45.4593	0.0782866	no
																										PPMS	65.1444	0.0222125	no
																										PPMS	66.9843	-0.0174833	no
																										PPMS	67.9233	0.00181105	no
																										PPMS	68.9008	-0.0155608	no
																										PPMS	70.2998	-0.0425168	no
																										PPMS	70.8172	0.0103101	no
																										RRMS	40.3943	0.276814	no
																										RRMS	42.3299	0.40409	yes
																										RRMS	36.5038	0.437013	yes
																										RRMS	37.1937	0.300434	yes
																										RRMS	49.7303	0.269033	no
																										RRMS	44.0575	0.43443	yes
																										SPMS	53.9493	0.959823	yes
																										PPMS	46.4668	0.212776	no
																										PPMS	43.5181	0.203939	no
																										PPMS	45.358	0.213805	no
																										PPMS	57.1472	0.123149	no
																										PPMS	58.987	0.0861818	no
																										PPMS	60.0411	-0.0498768	no
																										PPMS	61.1335	-0.109575	no
																										RRMS	30.2587	0.781796	yes
																										PPMS	53.6865	-0.0634202	no
																										PPMS	55.4114	0.0610972	no
																										PPMS	50.026	0.0241185	no
																										PPMS	51.8658	0.373641	yes
																										PPMS	52.8789	0.134412	no
																										SPMS	48.7721	0.180579	no
																										SPMS	49.399	0.0572704	no
																										SPMS	49.514	0.107652	no
																										SPMS	49.6345	0.202323	no
																										SPMS	50.4148	-0.028198	no
																										PPMS	64.8515	0.110392	no
																										PPMS	66.7296	0.067996	no
																										PPMS	67.7262	-0.0188194	no
																										PPMS	68.7584	0.0695452	no
																										PPMS	52.5558	0.297692	yes
																										PPMS	54.3765	0.212716	no
																										PPMS	55.4086	0.227276	no
																										PPMS	56.4846	0.331883	yes
																										PPMS	57.6947	0.139085	no
																										PPMS	58.1903	0.154635	no
																										PPMS	61.0924	0.140671	no
																										PPMS	62.9131	0.214084	no
																										PPMS	50.1793	-0.141856	no
																										RRMS	18.0096	0.636418	yes
																										SPMS	61.1581	0.242916	no
																										SPMS	62.13	0.181518	no
																										SPMS	62.3655	0.182108	no
																										SPMS	63.0527	0.26016	no
																										SPMS	66.6585	0.28668	no
																										SPMS	68.0712	0.0596121	no
																										PPMS	48.7118	0.0293816	no
																										PPMS	49.6509	0.0712735	no
																										PPMS	50.6667	0.0249657	no
																										PPMS	52.0465	0.146775	no
																										PPMS	52.6598	-0.0558076	no
																										PPMS	46.7187	0.107337	no
																										RRMS	31.3977	0.19345	no
																										SPMS	59.6742	0.160924	no
																										SPMS	60.4736	0.213804	no
																										SPMS	60.5886	0.128361	no
																										SPMS	60.7283	0.0487765	no
																										SPMS	61.4894	-0.0641318	no
																										PPMS	54.3819	0.297556	yes
																										PPMS	60	-0.0390242	no
																										PPMS	61.859	-0.0718631	no
																										PPMS	62.8912	0.0425532	no
																										PPMS	63.948	-0.0821987	no
																										SPMS	43.5209	0.150239	no
																										SPMS	44.3203	0.22514	no
																										SPMS	44.4353	0.0814998	no
																										SPMS	44.5558	0.0985409	no
																										PPMS	59.9288	0.311273	yes
																										PPMS	61.7112	0.267827	no
																										PPMS	62.6502	0.0826366	no
																										PPMS	63.6851	0.0376801	no
																										PPMS	65.6016	0.194439	no
																										SPMS	59.8823	0.0210709	no
																										SPMS	60.6626	-0.00466423	no
																										SPMS	60.7775	-0.144884	no
																										SPMS	60.9172	0.0643592	no
																										SPMS	61.6591	-0.17829	no
																										RRMS	28.4736	0.668764	yes
																										PPMS	70.4339	-0.0823797	no
																										PPMS	72.2738	-0.0714068	no
																										PPMS	73.2704	-0.0577221	no
																										SPMS	47.8056	0.120978	no
																										SPMS	48.6434	0.177635	no
																										SPMS	48.898	0.117503	no
																										SPMS	49.64	-0.0248436	no
																										SPMS	48.7584	0.140113	no
																										SPMS	43.0664	0.0604222	no
																										RRMS	33.3087	1.15617	yes
																										RRMS	42.4449	0.415301	yes
																										PPMS	47.6304	0.137782	no
																										PPMS	49.5661	0.116477	no
																										PPMS	50.4832	0.150297	no
																										PPMS	51.499	0.289873	no
																										PPMS	52.0137	0.224484	no
																										PPMS	53.0349	0.133364	no
																										SPMS	65.1088	0.121154	no
																										SPMS	65.9658	0.00140478	no
																										SPMS	66.0616	0.0445527	no
																										SPMS	66.2012	0.0303119	no
																										SPMS	66.9432	0.00767731	no
																										SPMS	69.7659	0.166965	no
																										PPMS	54.8036	0.246909	no
																										PPMS	56.627	0.237443	no
																										PPMS	57.6235	0.366885	yes
																										PPMS	58.6393	0.202426	no
																										PPMS	59.5592	0.205582	no
																										RRMS	28.2765	0.576816	yes
																										RRMS	30.6886	0.141524	no
																										SPMS	50.3244	0.176684	no
																										SPMS	51.1814	0.15295	no
																										SPMS	51.2799	0.0140277	no
																										SPMS	55.2663	0.147887	no
																										SPMS	56.1807	0.047021	no
																										SPMS	56.2984	0.019033	no
																										SPMS	56.4298	0.0763135	no
																										SPMS	56.5311	0.0410161	no
																										PPMS	50.7598	0.11125	no
																										PPMS	52.7337	0.240441	no
																										PPMS	53.7495	0.079358	no
																										PPMS	54.8227	0.0139022	no
																										PPMS	55.9726	-0.000442761	no
																										PPMS	61.5359	0.144657	no
																										PPMS	63.3949	0.259255	no
																										PPMS	64.3915	0.153888	no
																										PPMS	65.3881	0.251186	no
																										SPMS	53.7413	0.0311985	no
																										SPMS	54.5982	0.0984565	no
																										SPMS	54.7132	0.150842	no
																										SPMS	54.8528	0.0289727	no
																										SPMS	58.0534	0.0893547	no
																										RRMS	30.3929	0.420626	yes
																										PPMS	31.0089	0.233732	no
																										SPMS	54.2888	0.389381	yes
																										RRMS	34.3984	0.359742	yes
																										SPMS	65.0705	0.0501546	no
																										SPMS	65.9083	-0.0627289	no
																										SPMS	66.0233	-0.0308625	no
																										SPMS	66.1629	-0.0441009	no
																										RRMS	43.1567	0.895314	yes
																										PPMS	41.4538	0.148531	no
																										PPMS	42.4832	0.193139	no
																										PPMS	42.5982	0.1567	no
																										PPMS	42.7187	0.203708	no
																										SPMS	54.4476	0.073644	no
																										SPMS	55.5346	0.102389	no
																										SPMS	55.6496	0.0532178	no
																										SPMS	55.77	0.0843276	no
																										SPMS	58.5079	-0.000183247	no
																										PPMS	60.23	0.231764	no
																										PPMS	62.3025	0.189374	no
																										PPMS	63.2964	0.073189	no
																										PPMS	64.3285	0.222106	no
																										PPMS	65.2895	-0.0264538	no
																										PPMS	65.6838	-0.0254687	no
																										SPMS	32.0329	0.639397	yes
																										PPMS	60.4627	0.310345	yes
																										PPMS	58.8611	0.200614	no
																										PPMS	61.4867	0.0358558	no
																										PPMS	62.5407	0.138536	no
																										PPMS	63.5565	0.0247704	no
																										PPMS	65.2211	0.618234	yes
																										PPMS	58.7269	-0.020194	no
																										HC	39.9617	0.295453	no
																										HC	44.6188	0.287318	no
																										SPMS	38.3874	0.575934	yes
																										SPMS	39.2635	0.510283	yes
																										SPMS	39.3785	0.450283	yes
																										SPMS	39.5181	0.521752	yes
																										SPMS	42.371	0.430393	yes
																										HC	35.5099	0.151538	no
																										PPMS	56.1533	0.183344	no
																										PPMS	58.0698	0.280031	no
																										PPMS	59.0664	0.204521	no
																										PPMS	60.0986	0.101777	no
																										PPMS	48.0657	0.270665	no
																										PPMS	50.0205	0.36201	yes
																										PPMS	50.9596	0.38509	yes
																										PPMS	51.9754	0.249841	no
																										PPMS	52.9911	0.173194	no
																										SPMS	37.5113	0.591675	yes
																										SPMS	38.0123	0.295764	no
																										SPMS	51.9124	1.07985	yes
																										RRMS	46.1547	0.0477758	no
																										RRMS	47.1896	-0.0326531	no
																										RRMS	51.8631	-0.132541	no
																										RRMS	41.0595	0.273761	no
																										RRMS	41.5852	0.294559	no
																										RRMS	49.3662	0.188301	no
																										RRMS	50.3409	0.0927343	no
																										RRMS	29.1718	1.37192	yes
																										RRMS	29.2923	1.51743	yes
																										RRMS	29.7659	0.917861	yes
																										RRMS	40.9802	0.138446	no
																										RRMS	42.1492	0.14923	no
																										RRMS	43.5866	0.954169	yes
																										RRMS	28.679	1.0582	yes
																										RRMS	28.8679	0.811686	yes
																										RRMS	29.2512	0.622874	yes
																										RRMS	36.2847	0.119266	no
																										RRMS	37.2977	0.0485881	no
																										RRMS	41.9576	0.172271	no
																										RRMS	54.6174	0.0849345	no
																										RRMS	55.6331	0.0424692	no
																										RRMS	59.0253	0.121607	no
																										RRMS	35.4004	0.456967	yes
																										RRMS	35.6331	0.351143	yes
																										RRMS	35.9562	0.601623	yes
																										RRMS	43.7782	0.165289	no
																										RRMS	44.8487	0.0550453	no
																										RRMS	46.2012	0.512778	yes
																										RRMS	32.8487	0.273292	no
																										RRMS	33.4237	0.0110967	no
																										RRMS	46.4805	0.00570576	no
																										RRMS	47.5318	-0.0803335	no
																										RRMS	24.0301	1.12588	yes
																										RRMS	54.0178	0.372296	yes
																										RRMS	54.2259	0.405306	yes
																										RRMS	54.59	0.169371	no
																										RRMS	61.5277	0.149898	no
																										RRMS	61.9685	0.212295	no
																										RRMS	64.6133	0.128884	no
																										RRMS	65.9165	0.0579877	no
																										RRMS	66.4339	0.0957959	no
																										SPMS	45.4374	0.0662292	no
																										SPMS	46.4339	0.183688	no
																										SPMS	49.7276	0.0868909	no
																										RRMS	46.5982	-0.0731896	no
																										RRMS	47.5921	0.0840178	no
																										RRMS	42.8063	0.146832	no
																										RRMS	43.7837	0.0814515	no
																										RRMS	43.2936	0.106202	no
																										RRMS	44.3285	0.06371	no
																										RRMS	44.4271	0.0567123	no
																										RRMS	45.3826	-0.0361313	no
																										RRMS	51.7043	0.0451049	no
																										RRMS	52.8159	-0.0179518	no
																										RRMS	57.5305	0.108516	no
																										RRMS	58.4695	0.16202	no
																										RRMS	37.5222	0.538293	yes
																										PPMS	68.2272	0.0568922	no
																										PPMS	69.3005	0.119909	no
																										PPMS	61.6372	0.234568	no
																										SPMS	53.7823	-0.00101091	no
																										SPMS	54.7406	-0.0575539	no
																										SPMS	58.3436	0.0203793	no
																										SPMS	58.7077	0.00643754	no
																										RRMS	42.0424	1.10156	yes
																										RRMS	42.1903	0.924579	yes
																										RRMS	42.4997	0.658001	yes
																										RRMS	43.8823	1.66286	yes
																										RRMS	33.2731	0.0404095	no
																										RRMS	42.5325	0.498749	yes
																										RRMS	43.5866	0.480865	yes
																										RRMS	45.5414	0.277188	no
																										RRMS	44.5832	0.378699	yes
																										RRMS	26.5791	0.522537	yes
																										RRMS	27.614	0.0971133	no
																										RRMS	28.4572	0.426944	yes
																										RRMS	27.8905	1.06322	yes
																										RRMS	28.0465	0.910381	yes
																										RRMS	28.4134	0.522931	yes
																										RRMS	41.3744	0.403883	yes
																										RRMS	41.5222	0.555607	yes
																										RRMS	41.8946	0.285019	no
																										RRMS	56.0027	0.0354834	no
																										RRMS	57.0979	-0.00848405	no
																										RRMS	37.3224	1.3776	yes
																										RRMS	51.5647	0.189895	no
																										RRMS	52.7118	0.0838124	no
																										SPMS	35.3867	0.576457	yes
																										SPMS	35.5181	0.741627	yes
																										SPMS	53.0897	0.476786	yes
																										SPMS	53.2594	0.246331	no
																										RRMS	34.7023	0.847675	yes
																										SPMS	36.293	1.17636	yes
																										SPMS	36.4298	0.962356	yes
																										RRMS	36.0164	0.41039	yes
																										RRMS	36.5558	0.252529	no
																										SPMS	43.1841	0.482733	yes
																										SPMS	43.3265	0.413749	yes
																										SPMS	43.7673	0.211899	no
																										SPMS	53.9055	-0.079687	no
																										SPMS	56.6434	-0.117851	no
																										SPMS	40.8953	0.478649	yes
																										RRMS	28.564	0.918071	yes
																										RRMS	28.6023	0.85368	yes
																										RRMS	28.7228	0.702725	yes
																										RRMS	29.1006	0.679817	yes
																										RRMS	34.6639	0.411828	yes
																										RRMS	34.8392	0.298286	yes
																										RRMS	35.2225	0.20272	no
																										RRMS	44.6516	0.485841	yes
																										RRMS	45.3607	0.390225	yes
																										RRMS	45.4538	0.445162	yes
																										RRMS	45.8672	0.287501	no
																										RRMS	57.2485	0.137621	no
																										RRMS	36.9555	1.02862	yes
																										RRMS	37.1444	1.09686	yes
																										RRMS	37.5277	0.691591	yes
																										RRMS	47.6277	0.244039	no
																										RRMS	48.6242	0.27391	no
																										RRMS	52.3833	0.398489	yes
																										RRMS	52.553	0.361038	yes
																										SPMS	44.2601	-0.199678	no
																										HC	44.3696	-0.0679331	no
																										HC	45.3854	0.0266802	no
																										PPMS	56.8186	0.265905	no
																										PPMS	58.7351	0.311484	yes
																										PPMS	59.7509	0.209379	no
																										PPMS	60.7255	0.169105	no
																										HC	33.6838	0.230412	no
																										HC	34.7023	0.115835	no
																										HC	35.9452	0.0921094	no
																										PPMS	60.0575	0.30015	yes
																										PPMS	62.1081	0.0368117	no
																										PPMS	63.1239	-0.0276815	no
																										PPMS	64.1971	0.0794741	no
																										PPMS	65.232	0.0971466	no
																										SPMS	54.5216	-0.0799233	no
																										HC	56.2218	-0.0233119	no
																										HC	57.295	0.06029	no
																										HC	59.2882	0.114179	no
																										HC	60.783	-0.00266598	no
																										PPMS	65.922	0.235998	no
																										PPMS	67.896	0.531138	yes
																										PPMS	68.8734	0.369779	yes
																										PPMS	69.7933	0.173273	no
																										PPMS	50.3929	0.487215	yes
																										PPMS	57.5414	0.39491	yes
																										PPMS	59.4962	0.095421	no
																										PPMS	60.5886	0.147206	no
																										PPMS	61.6044	0.151065	no
																										SPMS	54.308	0.237261	no
																										SPMS	55.1458	0.14959	no
																										SPMS	55.3758	0.13328	no
																										SPMS	55.4962	0.0899195	no
																										PPMS	36.0493	0.00950303	no
																										PPMS	38.0233	0.283686	no
																										PPMS	38.8857	0.219717	no
																										SPMS	52.9144	0.383486	yes
																										PPMS	55.6715	0.168785	no
																										PPMS	57.5496	0.0436331	no
																										PPMS	58.6229	0.173787	no
																										PPMS	59.6769	0.0871512	no
																										PPMS	50.9213	0.231397	no
																										PPMS	52.9144	0.0567673	no
																										PPMS	59.9754	0.137002	no
																										PPMS	61.8535	0.159051	no
																										PPMS	62.8501	0.0378093	no
																										PPMS	64.8433	0.183293	no
																										PPMS	28.1533	0.600907	yes
																										SPMS	42.5873	0.350346	yes
																										PPMS	63.5209	0.119873	no
																										PPMS	65.6674	0.151269	no
																										PPMS	66.6831	0.195457	no
																										SPMS	63.1376	0.121166	no
																										SPMS	65.2841	-0.0124791	no
																										SPMS	66.5106	0.158982	no
																										SPMS	67.7372	0.00776653	no
																										HC	33.1143	0.128879	no
																										RRMS	29.4374	0.267294	no
																										PPMS	59.4305	-0.018182	no
																										PPMS	47.4935	0.27558	no
																										PPMS	51.039	0.0200049	no
																										PPMS	52.1506	-0.00252977	no
																										PPMS	56.0575	-0.0290512	no
																										PPMS	58.0315	0.0917136	no
																										PPMS	59.0089	0.164645	no
																										PPMS	59.9863	-0.0303556	no
																										PPMS	61.6345	0.0627231	no
																										PPMS	63.6277	0.113722	no
																										PPMS	64.6051	0.156473	no
																										PPMS	65.7741	0.119475	no
																										PPMS	47.2882	0.177994	no
																										PPMS	49.3005	-0.0146724	no
																										SPMS	67.9644	-0.0206723	no
																										SPMS	69.6893	0.0426852	no
																										SPMS	60.2793	0.0294881	no
																										SPMS	63.5948	0.176589	no
																										SPMS	64.1506	0.120503	no
																										HC	23.4606	0.411035	yes
																										HC	46.152	0.315326	yes
																										HC	35.447	0.137331	no
																										HC	32.4189	0.15045	no
																										SPMS	51.4661	0.532279	yes
																										SPMS	69.5551	0.153332	no
																										SPMS	49.2183	0.0743812	no
																										SPMS	52.4764	0.0418521	no
																										SPMS	62.0835	0.0433123	no
																										SPMS	65.0924	0.351552	yes
																										SPMS	65.9932	0.120351	no
																										SPMS	63.4771	0.0228873	no
																										SPMS	66.3874	0.0979782	no
																										RRMS	54.8227	1.50597	yes
																										RRMS	56.7009	0.570559	yes
																										RRMS	55.5127	0.789639	yes
																										RRMS	58.5982	0.474938	yes
																										PPMS	51.4497	0.431523	yes
																										PPMS	53.6153	0.406745	yes
																										PPMS	54.4394	0.355903	yes
																										PPMS	55.3977	0.464772	yes
																										SPMS	47.781	0.447429	yes
																										RRMS	44.8542	0.288538	no
																										RRMS	47.0554	0.265028	no
																										PPMS	64.627	0.199653	no
																										PPMS	66.601	0.208858	no
																										PPMS	67.4825	0.225103	no
																										SPMS	53.963	0.176908	no
																										RRMS	44.0821	0.0152066	no
																										PPMS	55.4853	0.147085	no
																										PPMS	57.4182	0.195249	no
																										PPMS	58.4914	0.207185	no
																										SPMS	59.2361	-0.0407898	no
																										HC	43.1704	0.165381	no
																										HC	44.6242	0.156228	no
																										HC	45.8508	0.225211	no
																										HC	46.653	0.108158	no
																										HC	27.0363	0.0467852	no
																										RRMS	36.5503	0.422925	yes
																										RRMS	38.6201	0.289904	no
																										RRMS	40.0383	0.162524	no
																										RRMS	37.0486	0.448819	yes
																										HC	56.7173	0.081104	no
																										HC	57.9055	0.172491	no
																										RRMS	38.3244	0.28951	no
																										RRMS	42.3272	0.191291	no
																										RRMS	29.3224	0.559702	yes
																										RRMS	32.5038	0.370539	yes
																										RRMS	30.5298	0.355267	yes
																										HC	25.0349	-0.158752	no
																										HC	28.2464	0.109386	no
																										PPMS	62.4011	0.141026	no
																										PPMS	64.3559	0.0498101	no
																										PPMS	65.2758	0.0681993	no
																										PPMS	66.2724	0.0809138	no
																										PPMS	74.6831	0.257231	no
																										PPMS	60.4079	0.161694	no
																										PPMS	62.2286	0.115679	no
																										PPMS	63.2444	0.158741	no
																										HC	27.781	0.111289	no
																										PPMS	64.6242	0.213043	no
																										PPMS	66.5024	0.159164	no
																										SPMS	43.9124	0.382411	yes
																										RRMS	40.4271	0.181721	no
																										RRMS	41.6153	0.122664	no
																										RRMS	37.8344	0.312291	yes
																										PPMS	47.4962	0.171489	no
																										SPMS	39.8741	0.344602	yes
																										SPMS	40.679	0.6595	yes
																										SPMS	41.5606	0.320095	yes
																										SPMS	42.2313	0.272644	no
																										RRMS	37.3771	0.2556	no
																										RRMS	39.1211	0.245051	no
																										RRMS	40.6927	0.153567	no
																										HC	37.9795	0.105635	no
																										HC	40.1068	0.113828	no
																										HC	41.18	0.127024	no
																										SPMS	22.0178	0.439593	yes
																										HC	57.3689	0.0282912	no
																										HC	58.2505	-0.00176267	no
																										HC	59.4579	0.23461	no
																										HC	22.4367	0.105538	no
																										HC	46.4586	0.00947149	no
																										HC	47.3402	-0.136102	no
																										HC	48.5667	-0.0172785	no
																										HC	52.6297	0.2113	no
																										RRMS	45.2348	0.30479	yes
																										RRMS	46.1547	0.204307	no
																										RRMS	46.8255	0.336314	yes
																										RRMS	47.8795	0.170005	no
																										RRMS	44.2957	0.352888	yes
																										HC	54.6064	0.116832	no
																										HC	52.6708	-0.0332496	no
																										HC	31.7645	0.0835573	no
																										HC	33.7769	0.276089	no
																										HC	44.9966	0.0683375	no
																										HC	45.8015	-0.0470246	no
																										PPMS	60.0219	0.260738	no
																										PPMS	62.5133	0.300129	yes
																										PPMS	62.9733	0.399385	yes
																										PPMS	61.076	0.329515	yes
																										HC	56.7748	-0.00180821	no
																										RRMS	43.7645	0.406923	yes
																										PPMS	56.6407	0.454484	yes
																										PPMS	57.6756	0.534756	yes
																										PPMS	55.9124	0.472543	yes
																										PPMS	48.0548	0.100968	no
																										PPMS	48.9747	0.171362	no
																										PPMS	49.8946	0.0956547	no
																										PPMS	50.872	-0.0810263	no
																										SPMS	38.7296	0.318677	yes
																										SPMS	39.8029	0.391109	yes
																										SPMS	40.7803	0.256361	no
																										SPMS	41.8535	0.260771	no
																										HC	24.1177	0.0168373	no
																										PPMS	25.2923	0.505071	yes
																										PPMS	26.5544	0.432341	yes
																										PPMS	27.6085	0.319505	yes
																										PPMS	28.1999	0.299522	no
																										RRMS	32.0274	0.528719	yes
																										RRMS	33.0103	0.425532	yes
																										HC	33.1307	0.0469806	no
																										HC	34.9322	0.0401362	no
																										HC	35.7755	0.0687965	no
																										RRMS	50.0671	0.44153	yes
																										RRMS	51.1211	0.336038	yes
																										RRMS	52.2327	0.27085	no
																										RRMS	53.3443	0.223362	no
																										HC	19.6934	-0.0989438	no
																										HC	24.95	-0.100218	no
																										PPMS	49.7221	0.0914171	no
																										PPMS	61.4483	0.234585	no
																										PPMS	62.2149	0.155222	no
																										PPMS	64.4928	0.122867	no
																										PPMS	50.0315	-0.0500505	no
																										SPMS	56.5749	0.0357424	no
																										SPMS	59.4305	0.0388227	no
																										HC	23.1485	0.0768836	no
																										HC	24.5092	0.0566782	no
																										SPMS	44.46	0.396916	yes
																										SPMS	45.5332	0.360723	yes
																										SPMS	53.8754	0.333274	yes
																										PPMS	54.2368	-0.0988792	no
																										HC	24.2656	0.0209566	no
																										PPMS	27.0773	0.221485	no
																										HC	48.0986	0.0653586	no
																										HC	50.4422	0.0490035	no
																										HC	26.7433	-0.00254251	no
																										HC	19.3867	0.0942885	no
																										SPMS	46.0507	0.146604	no
																										SPMS	48.5613	0.0783494	no
																										HC	40.5941	0.10784	no
																										HC	70.2368	0.0146148	no
																										PPMS	58.2478	0.199737	no
																										PPMS	59.3949	0.146634	no
																										HC	24.449	0.0605581	no
																										SPMS	59.718	0.0954579	no
																										RRMS	40.2081	0.169309	no
																										RRMS	39.5236	0.985668	yes
																										RRMS	40.5394	0.620916	yes
																										RRMS	39.9452	0.354166	yes
																										HC	30.872	0.0742077	no
																										SPMS	59.2964	0.0969892	no
																										HC	71.3183	0.00371838	no
																										RRMS	59.937	0.450632	yes
																										RRMS	59.4606	0.369972	yes
																										RRMS	59.4223	0.698539	yes
																										RRMS	60.2875	0.434512	yes
																										RRMS	59.4059	1.20267	yes
																										RRMS	59.822	0.991149	yes
																										RRMS	59.5154	0.453492	yes
																										RRMS	41.8152	0.0970244	no
																										RRMS	42.7926	0.0798315	no
																										RRMS	53.7467	0.0852969	no
																										HC	24.3258	0.036511	no
																										RRMS	31.7536	0.136769	no
																										RRMS	47.2389	0.130065	no
																										SPMS	45.8617	0.182166	no
																										SPMS	46.4559	0.135526	no
																										PPMS	55.3977	0.212643	no
																										SPMS	45.8836	0.00242478	no
																										SPMS	59.5784	0.195187	no
																										PPMS	57.2594	0.106714	no
																										RRMS	49.5688	0.475166	yes
																										RRMS	33.6427	0.316033	yes
																										RRMS	43.6824	0.51167	yes
																										RRMS	25.2813	0.775958	yes
																										RRMS	20.104	0.784464	yes
																										RRMS	36.7803	0.208077	no
																										RRMS	24.1834	0.633576	yes
																										RRMS	38.3025	0.329358	yes
																										RRMS	34.6612	0.876469	yes
																										RRMS	46.2806	0.343523	yes
																										RRMS	44.46	0.590184	yes
																										RRMS	42.0561	0.331625	yes
																										RRMS	32.4271	0.58889	yes
																										RRMS	41.6865	0.207303	no
																										RRMS	39.9343	0.445835	yes
																										RRMS	41.2813	0.460539	yes
																										RRMS	45.7084	0.46463	yes
																										RRMS	27.6879	0.70865	yes

## Sheet: Figure 5
Figure 5a						Figure 5b						Figure 5c					Figure 5d
diagnosis	brain_damage	bpfr	sdmt			diagnosis	combiwise	t25fw	edss			diagnosis	brain_damage	combiwise			diagnosis	sc_volume	sc_disability	therapy_label
PP-MS	-1.33877	0.778125	58			PP-MS	46.9801	12.15	6			PP-MS	-1.33877	46.9801			PP-MS	67.9626	22.6952	treated
PP-MS	-0.412443	0.761346	46			PP-MS	44.0231	9.7	6			PP-MS	-0.412443	44.0231			PP-MS	55.0371	20.2784	untreated
PP-MS	-0.811984	0.763331	53			PP-MS	39.4816	5.6	6			PP-MS	-0.811984	39.4816			PP-MS	70.4366	9.26126	treated
PP-MS	-0.742364	0.765232	51			PP-MS	37.9548	7.05	6			PP-MS	-0.742364	37.9548			PP-MS	69.2083	0.478615	treated
PP-MS	-0.856811	0.765815	53			PP-MS	33.299	4.8	5.5			PP-MS	-0.856811	33.299			PP-MS	61.8764	-21.0641	treated
PP-MS	0.545694	0.708254	46			PP-MS	38.5493	8.9	5.5			PP-MS	0.545694	35.4637			PP-MS	43.6934	19.3198	untreated
PP-MS	0.567902	0.704145	47			PP-MS	44.986	5.9	6.5			PP-MS	0.567902	44.2365			PP-MS	52.0501	10.7987	untreated
PP-MS	0.161462	0.706512	54			PP-MS	35.4637	8.85	5			PP-MS	0.161462	46.5928			PP-MS	54.3341	8.88226	treated
PP-MS	0.472625	0.709424	47			PP-MS	44.2365	8.15	6.5			PP-MS	-0.450373	48.8081			PP-MS	53.4082	-2.79295	treated
PP-MS	-0.450373	0.702984	67			PP-MS	46.5928	9.5	6.5			PP-MS	1.82858	35.995			PP-MS	52.0964	1.14577	treated
PP-MS	1.82858	0.671719	34			PP-MS	48.8081	9.8	6.5			PP-MS	0.257428	61.3587			PP-MS	56.1843	0.831806	untreated
PP-MS	0.257428	0.724228	46			PP-MS	35.995	5.05	5			PP-MS	0.465414	73.9827			PP-MS	57.5031	18.6003	treated
PP-MS	0.465414	0.712703	46			PP-MS	61.3587	49.5	7			PP-MS	2.6022	81.8197			PP-MS	73.9661	7.12668	untreated
PP-MS	2.6022	0.689315	13			PP-MS	73.9827	NA	7.5			PP-MS	-1.112	38.5403			PP-MS	56.6592	5.66371	treated
PP-MS	-1.112	0.79723	47			PP-MS	81.8197	NA	8			PP-MS	-0.858503	44.0036			PP-MS	56.8305	13.8802	untreated
PP-MS	-0.858503	0.774546	50			PP-MS	29.685	NA	5			PP-MS	-0.712477	44.4053			PP-MS	62.3618	-0.705945	untreated
PP-MS	-0.712477	0.777972	46			PP-MS	38.5403	9.45	6			PP-MS	0.0788767	50.3777			PP-MS	48.6047	20.7605	untreated
PP-MS	0.0788767	0.751397	40			PP-MS	44.0036	14.6	6			PP-MS	1.1089	26.5694			PP-MS	65.1814	-9.85494	untreated
PP-MS	1.1089	0.642496	58			PP-MS	44.4053	16.15	6			PP-MS	0.0175095	23.063			PP-MS	43.7237	11.3573	untreated
PP-MS	0.0175095	0.74616	43			PP-MS	50.3777	40.65	6.5			PP-MS	-0.089042	39.7621			PP-MS	43.1829	11.0799	untreated
PP-MS	0.0883466	0.742234	43			PP-MS	26.5694	5.5	3.5			PP-MS	0.865214	47.5536			PP-MS	61.2833	14.8752	untreated
PP-MS	-0.089042	0.737668	48			PP-MS	23.063	4.7	3			PP-MS	-0.000908461	37.5894			PP-MS	61.6427	5.14274	untreated
PP-MS	0.865214	0.719342	36			PP-MS	39.7621	6.55	6			PP-MS	0.0135433	48.1455			PP-MS	64.7513	-7.88132	treated
PP-MS	-0.000908461	0.718388	53			PP-MS	41.9764	5.8	6			PP-MS	0.043328	50.6953			PP-MS	72.0703	7.72656	untreated
PP-MS	0.0135433	0.731983	48			PP-MS	47.5536	6.2	6			PP-MS	-0.0206761	54.1354			PP-MS	70.7305	10.0019	untreated
PP-MS	0.043328	0.727454	49			PP-MS	37.5894	7.7	6			PP-MS	-0.775482	29.3452			PP-MS	61.2932	15.8005	untreated
PP-MS	-0.0206761	0.728121	50			PP-MS	48.1455	15.75	6.5			PP-MS	-0.994897	32.9714			PP-MS	62.2782	22.0604	untreated
PP-MS	-0.775482	0.749791	57			PP-MS	50.6953	27.45	6.5			PP-MS	-0.469097	35.8069			PP-MS	55.0102	8.68646	untreated
PP-MS	-0.994897	0.753312	60			PP-MS	54.1354	27.85	6.5			PP-MS	-0.31718	36.2975			PP-MS	51.5983	11.0255	untreated
PP-MS	-0.469097	0.750089	51			PP-MS	29.3452	7.15	4			PP-MS	-0.615389	39.6989			PP-MS	63.1504	15.3288	treated
PP-MS	-0.31718	0.744551	50			PP-MS	32.9714	6	4			PP-MS	-0.00956773	45.9023			PP-MS	70.0822	-2.1593	untreated
PP-MS	-0.615389	0.755317	52			PP-MS	35.8069	7.6	4.5			PP-MS	1.27213	50.5976			PP-MS	74.2432	10.0065	untreated
PP-MS	-0.00956773	0.78509	30			PP-MS	36.2975	6.25	4.5			PP-MS	1.31143	66.9061			PP-MS	62.0279	-10.5814	untreated
PP-MS	1.27213	0.696794	36			PP-MS	39.6989	13.1	4.5			PP-MS	-1.75931	18.1424			PP-MS	61.0181	15.5161	untreated
PP-MS	1.31143	0.703254	33			PP-MS	44.8923	20.6	6			PP-MS	-1.11832	42.5843			PP-MS	60.9666	-7.98243	untreated
PP-MS	-1.75931	0.79279	61			PP-MS	45.9023	16.8	6.5			PP-MS	0.702448	51.9195			PP-MS	45.2366	20.3512	untreated
PP-MS	-1.11832	0.786064	51			PP-MS	50.5976	33.4	6.5			PP-MS	1.07282	55.5169			PP-MS	49.4222	-21.3068	treated
PP-MS	0.702448	0.736998	33			PP-MS	66.9061	NA	7			PP-MS	0.643867	57.6154			PP-MS	52.9223	-7.53469	treated
PP-MS	1.07282	0.733751	27			PP-MS	18.1424	4.7	2			PP-MS	0.972045	64.9104			PP-MS	62.4571	-6.83329	untreated
PP-MS	0.643867	0.746003	31			PP-MS	42.5843	4.85	5.5			PP-MS	-0.244986	35.9312			PP-MS	60.0148	-5.80166	untreated
PP-MS	0.972045	0.733577	29			PP-MS	13.5955	5.2	1.5			PP-MS	-0.370166	37.353			PP-MS	60.2935	-5.62378	untreated
PP-MS	-0.244986	0.752067	46			PP-MS	51.9195	34.6	6.5			PP-MS	-0.579586	41.03			PP-MS	55.1147	17.1832	treated
PP-MS	-0.370166	0.747487	50			PP-MS	55.5169	40.05	6.5			PP-MS	0.962286	51.2983			PP-MS	73.283	3.72614	untreated
PP-MS	-0.579586	0.759091	50			PP-MS	57.6154	65.35	6.5			PP-MS	1.72327	38.7194			PP-MS	56.9905	-21.7963	untreated
PP-MS	0.962286	0.745634	25			PP-MS	64.9104	NA	7			PP-MS	-0.80425	41.4497			PP-MS	59.0226	-3.51907	untreated
PP-MS	1.72327	0.706346	24			PP-MS	35.9312	8.45	5.5			PP-MS	-1.00849	44.1188			PP-MS	65.204	12.6243	treated
PP-MS	-0.80425	0.751385	57			PP-MS	37.353	9.15	5.5			PP-MS	-0.97536	44.4742			PP-MS	56.5164	18.3712	untreated
PP-MS	-1.00849	0.751186	61			PP-MS	41.03	8.3	5.5			PP-MS	0.187604	15.8428			PP-MS	58.9387	12.4833	treated
PP-MS	-0.97536	0.755109	59			PP-MS	51.2983	12.95	6			PP-MS	-0.812082	28.9298			PP-MS	59.954	20.3419	treated
PP-MS	0.187604	0.745372	40			PP-MS	43.8979	9.35	6			PP-MS	-0.433929	25.0125			PP-MS	48.7007	22.9308	treated
PP-MS	-0.812082	0.763336	53			PP-MS	34.5295	8.6	6			PP-MS	0.948753	62.5692			PP-MS	59.648	27.6772	untreated
PP-MS	-0.433929	0.756778	48			PP-MS	55.9244	12.75	6.5			PP-MS	-0.547185	47.0686			PP-MS	52.5148	13.8213	untreated
PP-MS	0.948753	0.720471	34			PP-MS	73.9498	NA	7			PP-MS	-0.121794	49.3157			PP-MS	64.9955	-48.7041	untreated
PP-MS	-0.547185	0.757296	50			PP-MS	80.0605	NA	8.5			PP-MS	-0.0107214	52.3939			PP-MS	60.8091	7.23788	untreated
PP-MS	-0.121794	0.751	44			PP-MS	38.7194	8.5	6			PP-MS	0.00104809	52.8038			PP-MS	70.3299	-0.401729	untreated
PP-MS	-0.0107214	0.750603	42			PP-MS	41.4497	11.15	6.5			PP-MS	2.07593	51.9927			PP-MS	60.8595	7.84784	untreated
PP-MS	0.00104809	0.75283	41			PP-MS	44.1188	11.65	6.5			PP-MS	1.82989	53.3728			PP-MS	59.8398	-1.50237	treated
PP-MS	2.07593	0.689684	23			PP-MS	44.4742	13.35	6.5			PP-MS	-0.0137791	46.0326			PP-MS	58.1955	-0.293371	treated
PP-MS	1.82989	0.711955	20			PP-MS	15.8428	5.35	2			PP-MS	0.0996875	45.7924			PP-MS	58.8978	-15.9378	untreated
PP-MS	-0.0137791	0.727739	50			PP-MS	28.9298	3.65	4			PP-MS	1.0952	47.4014			PP-MS	61.2805	-13.5474	treated
PP-MS	0.0996875	0.730089	47			PP-MS	25.0125	3.65	3.5			PP-MS	1.26354	48.9428			PP-MS	54.6482	3.70398	treated
PP-MS	1.0952	0.729632	28			PP-MS	41.2829	6.4	6			PP-MS	1.33711	54.5584			PP-MS	37.2358	29.174	untreated
PP-MS	1.26354	0.726062	26			PP-MS	26.8228	4.8	4			PP-MS	1.53086	55.98			PP-MS	37.2898	32.34	treated
PP-MS	1.33711	0.730623	23			PP-MS	62.5692	149.95	6.5			PP-MS	0.798392	51.6451			PP-MS	31.6726	25.9011	treated
PP-MS	1.53086	0.725646	21			PP-MS	47.0686	14.05	6.5			PP-MS	-0.0575306	48.4556			PP-MS	34.6119	28.9997	treated
PP-MS	0.798392	0.760474	23			PP-MS	49.3157	19.15	6.5			PP-MS	0.0540965	45.1966			PP-MS	70.7094	1.1995	treated
PP-MS	-0.0575306	0.764714	38			PP-MS	52.3939	27.9	6.5			PP-MS	-0.129468	48.9029			PP-MS	61.5727	18.8701	untreated
PP-MS	0.0540965	0.770045	34			PP-MS	52.8038	29.95	6.5			PP-MS	-0.162502	48.9474			PP-MS	58.7798	-2.22882	treated
PP-MS	-0.129468	0.771579	37			PP-MS	51.9927	11.7	6.5			PP-MS	1.79806	50.9348			PP-MS	47.7284	17.7047	untreated
PP-MS	-0.162502	0.779168	35			PP-MS	53.3728	16.2	6.5			PP-MS	0.873545	49.1144			PP-MS	52.892	-11.4921	untreated
PP-MS	1.79806	0.684926	30			PP-MS	46.0326	7.15	6.5			PP-MS	0.730061	47.0556			PP-MS	52.6996	-2.17593	untreated
PP-MS	0.873545	0.713122	38			PP-MS	45.7924	7.05	6.5			PP-MS	0.933849	47.1635			PP-MS	62.1442	18.022	untreated
PP-MS	0.730061	0.718193	39			PP-MS	44.7807	6.8	6.5			PP-MS	-0.875122	18.4384			RR-MS	80.7231	-22.3787	treated
PP-MS	0.933849	0.715538	36			PP-MS	47.4014	12.8	6			PP-MS	-0.870679	46.1719			RR-MS	68.5829	-13.3422	untreated
PP-MS	-0.875122	0.775467	50			PP-MS	48.9428	20.65	6.5			PP-MS	-0.956738	46.5738			RR-MS	62.1806	-9.71267	untreated
PP-MS	-0.870679	0.752187	58			PP-MS	54.5584	31.72	6.5			PP-MS	-1.05637	45.8537			RR-MS	73.3996	-5.86624	treated
PP-MS	-0.956738	0.748318	61			PP-MS	55.98	51.6	6.5			PP-MS	-0.940353	51.0812			RR-MS	53.2687	-7.33183	untreated
PP-MS	-1.05637	0.768235	56			PP-MS	51.6451	26.2	6			PP-MS	-0.83593	21.4143			RR-MS	53.5045	13.7253	treated
PP-MS	-0.940353	0.750289	60			PP-MS	48.4556	10.25	6.5			PP-MS	-0.32203	39.0984			RR-MS	49.6787	3.74055	treated
PP-MS	-0.83593	0.790571	44			PP-MS	45.1966	9	6.5			PP-MS	-0.546801	51.2298			RR-MS	66.1408	8.08969	treated
PP-MS	-0.32203	0.759216	45			PP-MS	48.9029	9.75	6.5			PP-MS	-0.264442	52.9819			RR-MS	67.2179	-6.07684	treated
PP-MS	-0.546801	0.751516	52			PP-MS	48.9474	10.5	6.5			PP-MS	-0.0491754	52.8353			RR-MS	62.2224	13.1445	treated
PP-MS	-0.264442	0.756025	45			PP-MS	50.9348	12.25	6			PP-MS	-0.204395	40.7238			RR-MS	71.8047	-11.9205	treated
PP-MS	-0.0491754	0.752734	42			PP-MS	27.4504	5.95	3			PP-MS	-0.330699	35.1675			RR-MS	60.8351	-2.08219	treated
PP-MS	-0.204395	0.772852	38			PP-MS	49.1144	9.7	6.5			PP-MS	0.731518	35.7495			RR-MS	81.0797	3.17639	untreated
PP-MS	-0.330699	0.756817	46			PP-MS	47.0556	8.9	6.5			PP-MS	1.01133	55.3026			RR-MS	72.3194	-11.4803	untreated
PP-MS	0.731518	0.729629	35			PP-MS	47.1635	8.7	6.5			PP-MS	0.863735	70.5636			RR-MS	64.3005	0.821988	treated
PP-MS	1.01133	0.725641	31			PP-MS	18.4384	6.3	2.5			PP-MS	-1.02833	35.8881			RR-MS	64.5942	-11.7073	untreated
PP-MS	0.863735	0.713665	38			PP-MS	46.1719	6.2	6.5			PP-MS	-1.34641	31.7902			RR-MS	64.6076	-18.8794	treated
PP-MS	-1.02833	0.783957	50			PP-MS	46.5738	6.5	6.5			PP-MS	-1.55253	32.2701			RR-MS	62.7658	-33.6038	treated
PP-MS	-1.34641	0.784307	56			PP-MS	45.8537	7.35	6.5			PP-MS	-1.59991	31.6543			RR-MS	57.1648	-24.3857	treated
PP-MS	-1.55253	0.78709	59			PP-MS	49.3334	8	6.5			PP-MS	-1.15065	39.7678			RR-MS	78.9184	-18.2083	treated
PP-MS	-1.59991	0.783957	61			PP-MS	51.0812	8.4	6.5			PP-MS	-1.12616	39.7128			RR-MS	80.2747	-16.0013	treated
PP-MS	-1.15065	0.784976	52			PP-MS	21.4143	7	2.5			PP-MS	-1.13054	14.459			RR-MS	72.6761	-27.7419	untreated
PP-MS	-1.12616	0.783619	52			PP-MS	39.0984	6.7	5.5			PP-MS	-1.51871	12.878			RR-MS	60.312	2.1822	untreated
PP-MS	-1.13054	0.7925	49			PP-MS	51.2298	39.65	6			PP-MS	-1.37338	13.5221			RR-MS	55.3583	4.49322	untreated
PP-MS	-1.51871	0.788096	58			PP-MS	52.9819	37.05	6.5			PP-MS	-1.01486	14.1751			RR-MS	60.2049	-4.78193	treated
PP-MS	-1.37338	0.794439	53			PP-MS	52.8353	27.1	6.5			PP-MS	0.285555	44.8154			RR-MS	56.4743	-5.15548	treated
PP-MS	-1.01486	0.791848	47			PP-MS	40.7238	8.4	6			PP-MS	0.600882	67.4737			RR-MS	49.5825	16.9	untreated
PP-MS	0.285555	0.75722	34			PP-MS	23.1518	7.45	3.5			PP-MS	-1.55513	21.9941			RR-MS	56.8644	0.0284124	treated
PP-MS	0.600882	0.742626	33			PP-MS	35.1675	10.5	4.5			PP-MS	-1.4342	23.0188			RR-MS	64.3021	-18.0296	untreated
PP-MS	-1.55513	0.772838	64			PP-MS	35.7495	10.8	6			PP-MS	-1.59959	26.7434			RR-MS	62.9393	-5.2544	treated
PP-MS	-1.4342	0.774775	61			PP-MS	55.3026	134.05	6.5			PP-MS	-1.58243	27.0961			RR-MS	79.0298	-12.5427	treated
PP-MS	-1.59959	0.775302	64			PP-MS	70.5636	NA	7.5			PP-MS	-0.49318	45.8567			RR-MS	84.315	-38.8674	treated
PP-MS	-1.58243	0.777231	63			PP-MS	35.8881	6.85	4.5			PP-MS	-0.913807	45.437			RR-MS	70.6508	-33.1644	treated
PP-MS	-0.49318	0.757182	49			PP-MS	31.7902	5.75	4			PP-MS	0.977316	38.4298			RR-MS	46.3684	-4.70651	treated
PP-MS	-0.913807	0.751698	59			PP-MS	32.2701	5.65	4			PP-MS	1.44952	41.4873			RR-MS	71.3122	-18.6376	treated
PP-MS	0.977316	0.741922	26			PP-MS	31.6543	6.15	4			PP-MS	1.41263	45.3166			RR-MS	66.8513	2.34346	treated
PP-MS	1.44952	0.730153	21			PP-MS	39.7678	7.15	5			PP-MS	0.942526	43.7733			RR-MS	71.6136	-22.7531	treated
PP-MS	1.41263	0.729318	22			PP-MS	39.7128	6.95	5			PP-MS	1.71606	52.3238			RR-MS	75.1851	-14.8075	untreated
PP-MS	0.942526	0.700661	41			PP-MS	14.459	3.75	2			PP-MS	1.57906	55.4114			RR-MS	72.7255	-14.0346	treated
PP-MS	1.71606	0.68947	30			PP-MS	12.878	4.95	1.5			PP-MS	1.52343	54.5529			RR-MS	73.9687	-6.38288	treated
PP-MS	1.57906	0.688424	33			PP-MS	13.5221	4.75	1.5			PP-MS	2.41306	65.9247			RR-MS	76.4162	3.04005	treated
PP-MS	1.52343	0.685748	35			PP-MS	14.1751	4.15	1.5			PP-MS	-0.842147	23.3646			RR-MS	80.2168	-22.5669	treated
PP-MS	2.41306	0.673882	22			PP-MS	44.8154	15.05	6.5			PP-MS	-0.685791	22.3059			RR-MS	67.8763	-23.2807	treated
PP-MS	-0.842147	0.765002	53			PP-MS	67.4737	NA	7.5			PP-MS	-0.61316	22.7095			RR-MS	53.8238	-8.64209	treated
PP-MS	-0.685791	0.753459	54			PP-MS	21.9941	4.15	2.5			PP-MS	-0.267646	25.5426			RR-MS	56.576	-6.11307	treated
PP-MS	-0.61316	0.752314	53			PP-MS	23.0188	4.75	2.5			PP-MS	-0.581176	60.6348			RR-MS	64.2999	-26.493	treated
PP-MS	-0.267646	0.747564	48			PP-MS	26.7434	6.25	3			PP-MS	-0.537493	63.7811			RR-MS	69.9365	-22.106	treated
PP-MS	-0.581176	0.773575	45			PP-MS	27.0961	5.5	3			PP-MS	0.366478	64.3549			RR-MS	69.3239	-18.8998	treated
PP-MS	-0.537493	0.776913	43			PP-MS	45.8567	5.7	5.5			PP-MS	0.967247	68.1158			RR-MS	66.9495	-16.0009	treated
PP-MS	0.366478	0.723944	44			PP-MS	45.437	5.9	5.5			PP-MS	0.560125	69.336			RR-MS	57.3039	-11.8975	treated
PP-MS	0.967247	0.719446	34			PP-MS	38.4298	6.5	6			PP-MS	-0.27306	47.0541			RR-MS	79.2988	-23.0924	treated
PP-MS	0.560125	0.721851	41			PP-MS	41.4873	7.95	6			PP-MS	-0.0733202	47.7793			RR-MS	64.929	-21.6241	treated
PP-MS	-0.27306	0.756502	45			PP-MS	45.3166	13.1	6			PP-MS	-0.301587	48.2449			RR-MS	62.9993	-10.7681	treated
PP-MS	-0.0733202	0.748313	44			PP-MS	43.7733	7.3	6			PP-MS	-0.54219	39.3511			RR-MS	71.5075	-6.12043	untreated
PP-MS	-0.301587	0.752324	47			PP-MS	52.3238	10.7	6.5			PP-MS	-0.3331	40.9948			RR-MS	62.6163	-11.4753	treated
PP-MS	-0.54219	0.762777	48			PP-MS	55.4114	16.6	6.5			PP-MS	-0.297123	40.8751			RR-MS	58.8863	-18.5346	untreated
PP-MS	-0.3331	0.765587	43			PP-MS	54.5529	13.1	6.5			PP-MS	-0.0618861	40.8564			RR-MS	65.8985	-11.9091	treated
PP-MS	-0.297123	0.763594	43			PP-MS	57.3811	12.4	6.5			PP-MS	-0.564077	48.434			RR-MS	67.2188	-15.5042	treated
PP-MS	-0.0618861	0.764955	38			PP-MS	65.9247	35.45	6.5			PP-MS	-0.0619826	50.751			RR-MS	62.1503	-0.888651	treated
PP-MS	-0.564077	0.761111	49			PP-MS	23.3646	4.6	3			PP-MS	-0.220421	50.965			RR-MS	69.7686	7.34673	treated
PP-MS	-0.0619826	0.750564	43			PP-MS	22.3059	4.8	2.5			PP-MS	-0.305832	51.2846			RR-MS	82.8439	-27.4417	treated
PP-MS	-0.220421	0.747827	47			PP-MS	22.7095	4.55	2.5			PP-MS	0.58456	51.899			RR-MS	75.5714	-18.8104	untreated
PP-MS	-0.305832	0.746801	49			PP-MS	25.5426	6.85	2.5			PP-MS	0.146564	50.1958			RR-MS	73.7545	7.93023	treated
PP-MS	0.58456	0.734893	36			PP-MS	60.6348	101.4	6.5			PP-MS	-0.6499	49.9593			RR-MS	70.7018	-5.03126	untreated
PP-MS	0.146564	0.739009	43			PP-MS	63.7811	120.1	6.5			PP-MS	-1.54948	18.4922			RR-MS	65.0983	-2.9868	treated
PP-MS	-0.6499	0.783142	43			PP-MS	64.3549	136.5	7			PP-MS	-1.92586	22.3596			RR-MS	71.8469	-5.32481	untreated
PP-MS	-1.54948	0.807076	52			PP-MS	68.1158	NA	7.5			PP-MS	0.624787	48.7335			RR-MS	57.3547	-8.17809	treated
PP-MS	-1.92586	0.810656	58			PP-MS	69.336	NA	7.5			PP-MS	0.194648	47.4268			RR-MS	65.4388	-21.0409	untreated
PP-MS	0.624787	0.741302	33			PP-MS	47.0541	20.05	6			PP-MS	0.378248	47.8937			RR-MS	70.697	-6.03373	untreated
PP-MS	0.194648	0.744982	40			PP-MS	47.7793	18.9	6			PP-MS	0.561007	49.2482			RR-MS	73.5481	-1.6692	treated
PP-MS	0.378248	0.740567	38			PP-MS	48.2449	20.3	6			PP-MS	-0.417668	42.9593			RR-MS	59.8367	-3.43699	treated
PP-MS	0.561007	0.739077	35			PP-MS	43.1129	12.3	6			PP-MS	0.116529	46.0918			SP-MS	26.9673	4.21066	treated
PP-MS	-0.417668	0.761636	46			PP-MS	39.3511	11	6			PP-MS	-2.17555	53.1265			SP-MS	61.2713	2.6643	untreated
PP-MS	0.116529	0.760827	36			PP-MS	40.9948	5.6	5.5			PP-MS	-1.7462	57.327			SP-MS	71.4431	-7.5333	treated
PP-MS	-2.17555	0.801458	66			PP-MS	40.8751	5.7	5.5			PP-MS	-1.63297	60.8228			SP-MS	64.4965	2.29516	treated
PP-MS	-1.7462	0.777668	66			PP-MS	40.8564	5.65	5.5			PP-MS	-0.120342	18.0991			SP-MS	64.6305	-22.8405	treated
PP-MS	-1.63297	0.774272	65			PP-MS	48.434	13.1	6.5			PP-MS	-0.0250074	23.7806			SP-MS	60.1593	-11.4592	treated
PP-MS	-0.120342	0.733644	50			PP-MS	50.751	22.45	6.5			PP-MS	-0.436333	26.2442			SP-MS	52.6802	13.6085	untreated
PP-MS	-0.0250074	0.728361	50			PP-MS	50.965	23.85	6.5			PP-MS	-0.377716	25.3286			SP-MS	50.9734	-25.9658	treated
PP-MS	-0.436333	0.72524	59			PP-MS	51.2846	22.15	6.5			PP-MS	-1.04903	46.9906			SP-MS	50.2423	-4.91209	treated
PP-MS	-0.377716	0.727751	57			PP-MS	51.899	18.25	6.5			PP-MS	0.397817	53.8295			SP-MS	49.2933	-16.3534	untreated
PP-MS	-1.04903	0.785104	50			PP-MS	50.1958	25.1	6.5			PP-MS	0.57857	56.5177			SP-MS	41.7217	-6.52051	untreated
PP-MS	0.397817	0.776912	25			PP-MS	49.9593	14.75	6.5			PP-MS	-0.363095	56.5396			SP-MS	53.2378	-19.9798	treated
PP-MS	0.57857	0.772655	23			PP-MS	18.4922	5.2	2.5			PP-MS	1.51989	68.4692			SP-MS	55.986	3.77334	treated
PP-MS	-0.363095	0.76725	43			PP-MS	22.3596	4.75	3			PP-MS	0.506059	65.5198			SP-MS	62.8289	-6.37822	untreated
PP-MS	1.51989	0.708978	27			PP-MS	48.7335	8	6			PP-MS	0.202262	48.0448			SP-MS	54.979	0.701949	untreated
PP-MS	0.506059	0.759398	29			PP-MS	47.4268	6.95	6			PP-MS	0.852033	65.8152			SP-MS	55.1335	8.37199	untreated
PP-MS	0.202262	0.733043	44			PP-MS	47.8937	7.8	6			PP-MS	-1.23198	32.2556			SP-MS	73.8655	6.06686	treated
PP-MS	0.852033	0.72583	34			PP-MS	49.2482	9.2	6			PP-MS	-1.1103	31.4218			SP-MS	77.9691	-9.41812	treated
PP-MS	-1.23198	0.792362	51			PP-MS	42.9593	5.7	6.5			PP-MS	-1.25579	31.2806			SP-MS	53.5842	1.41392	treated
PP-MS	-1.1103	0.794257	48			PP-MS	46.0918	6.15	6.5			PP-MS	-0.726571	40.9491			SP-MS	49.436	-0.44614	treated
PP-MS	-1.25579	0.793681	51			PP-MS	53.1265	34.65	6.5			PP-MS	-1.01805	40.6404			SP-MS	44.4265	7.8044	untreated
PP-MS	-0.726571	0.784511	44			PP-MS	57.327	52.1	6.5			PP-MS	-0.146145	26.5951			SP-MS	39.5665	5.67529	untreated
PP-MS	-1.01805	0.783387	50			PP-MS	60.8228	90.9	6.5			PP-MS	-0.867183	28.722			SP-MS	43.5959	24.4842	untreated
PP-MS	-0.146145	0.752349	44			PP-MS	18.0991	4.8	2			PP-MS	-0.806728	26.9431			SP-MS	64.3055	-16.7	untreated
PP-MS	-0.867183	0.754873	57			PP-MS	23.7806	5.65	3			PP-MS	-0.12011	27.5433			SP-MS	50.2185	21.9245	untreated
PP-MS	-0.806728	0.754402	56			PP-MS	26.2442	7	3			PP-MS	-0.209328	30.2356			SP-MS	59.5078	8.76335	treated
PP-MS	-0.12011	0.750906	44			PP-MS	25.3286	5.75	3			PP-MS	0.0460654	34.6441			SP-MS	50.9612	16.8293	treated
PP-MS	-0.209328	0.773125	38			PP-MS	46.9906	14.15	6			PP-MS	0.445179	37.2377			SP-MS	50.1125	10.4655	untreated
PP-MS	0.0460654	0.767611	35			PP-MS	53.8295	30.3	6.5			PP-MS	0.270389	41.5087			SP-MS	57.9626	0.647364	untreated
PP-MS	0.445179	0.768529	27			PP-MS	56.5177	59.75	6.5			PP-MS	0.439221	41.2416			SP-MS	67.8147	-16.0006	untreated
PP-MS	0.270389	0.760939	33			PP-MS	56.5396	55.2	6.5			PP-MS	0.741002	42.0032			SP-MS	63.2482	19.4183	untreated
PP-MS	0.439221	0.754463	32			PP-MS	68.4692	NA	7			PP-MS	0.791819	43.2006			SP-MS	65.3166	-17.2197	treated
PP-MS	0.741002	0.723345	37			PP-MS	65.5198	NA	7			PP-MS	1.03971	48.7581			SP-MS	65.6953	-14.1876	treated
PP-MS	0.791819	0.723409	36			PP-MS	48.0448	11.75	6			PP-MS	1.02448	58.1038			SP-MS	58.4271	-31.7287	treated
PP-MS	1.03971	0.747102	23			PP-MS	65.8152	NA	7			PP-MS	0.771498	70.2824			SP-MS	55.7626	-23.105	treated
PP-MS	1.02448	0.747947	23			PP-MS	12.4103	3.65	2			PP-MS	0.736636	69.9915			SP-MS	56.8602	-20.435	treated
PP-MS	0.771498	0.747568	28			PP-MS	32.2556	4.15	4.5			PP-MS	0.710741	47.6596			SP-MS	53.8629	4.4816	treated
PP-MS	0.736636	0.743742	30			PP-MS	31.4218	4.15	4.5			PP-MS	0.457228	46.8908			SP-MS	43.1564	15.1441	untreated
PP-MS	0.710741	0.727901	36			PP-MS	31.2806	3.95	4.5			PP-MS	0.651693	50.8448			SP-MS	53.1548	-6.3398	untreated
PP-MS	0.457228	0.733311	39			PP-MS	40.9491	4.15	5.5			PP-MS	0.564792	43.9086			SP-MS	59.1389	14.1794	untreated
PP-MS	0.651693	0.728294	37			PP-MS	40.6404	4.3	5.5			PP-MS	1.17148	47.3445			SP-MS	51.135	6.94229	treated
PP-MS	0.564792	0.727351	39			PP-MS	13.7908	5.5	1.5			PP-MS	0.923155	51.5765			SP-MS	51.2193	5.86146	treated
PP-MS	1.17148	0.70525	35			PP-MS	26.5951	5.2	3			PP-MS	0.199615	54.498			SP-MS	50.5589	-1.25223	treated
PP-MS	0.923155	0.765078	19			PP-MS	28.722	4.3	3			PP-MS	0.294442	55.9067			SP-MS	64.9565	13.1897	untreated
PP-MS	0.199615	0.779257	28			PP-MS	26.9431	4.15	3			PP-MS	0.319971	55.4837			SP-MS	51.4041	16.2159	untreated
PP-MS	0.294442	0.776882	27			PP-MS	27.5433	4.3	3			PP-MS	0.958442	57.5752			SP-MS	61.4718	16.5527	untreated
PP-MS	0.319971	0.775467	27			PP-MS	30.2356	5.65	4.5			PP-MS	0.437737	37.4749			SP-MS	60.2882	30.3284	untreated
PP-MS	0.958442	0.757364	21			PP-MS	34.6441	5.45	4.5			PP-MS	0.435742	38.2086			SP-MS	61.4702	21.6415	untreated
PP-MS	0.437737	0.754546	32			PP-MS	37.2377	5.4	5			PP-MS	0.47675	38.1512			SP-MS	58.2075	29.3248	untreated
PP-MS	0.435742	0.754656	32			PP-MS	41.5087	5.6	6			PP-MS	-0.804719	49.2931			SP-MS	49.9215	4.97304	untreated
PP-MS	0.47675	0.749505	33			PP-MS	41.2416	7.5	6			PP-MS	-1.17727	61.9633			SP-MS	61.7445	4.19106	untreated
PP-MS	-0.804719	0.768687	51			PP-MS	42.0032	7.45	6			PP-MS	1.26944	40.2139			SP-MS	57.6898	10.9095	untreated
PP-MS	-1.17727	0.786451	52			PP-MS	43.2006	7.5	6			PP-MS	1.75452	53.5549			SP-MS	49.3515	-0.653212	untreated
PP-MS	1.26944	0.688305	39			PP-MS	48.7581	14.05	6.5			PP-MS	1.64516	58.4248			SP-MS	65.3427	12.3538	treated
PP-MS	1.75452	0.675822	34			PP-MS	58.1038	26.85	6.5			PP-MS	1.9161	71.7838			SP-MS	63.0775	38.0182	untreated
PP-MS	1.64516	0.693399	30			PP-MS	70.2824	NA	7			PP-MS	1.16248	48.1359			SP-MS	58.704	38.0251	untreated
PP-MS	1.9161	0.675507	31			PP-MS	69.9915	NA	7			PP-MS	-1.08494	44.2187			SP-MS	44.9694	7.33408	untreated
PP-MS	1.16248	0.70287	36			PP-MS	47.6596	8.3	6			PP-MS	-0.14609	26.397			SP-MS	53.4524	-13.2872	treated
PP-MS	-1.08494	0.781335	52			PP-MS	46.8908	5.65	6			PP-MS	0.0472117	27.7939			SP-MS	49.1407	12.6426	treated
PP-MS	-0.14609	0.760983	41			PP-MS	50.8448	8.35	6.5			PP-MS	-0.224997	28.0165			SP-MS	51.6301	13.0042	treated
PP-MS	0.0472117	0.761789	37			PP-MS	43.9086	6.05	6			PP-MS	0.214734	32.8307			SP-MS	54.4395	3.22746	untreated
PP-MS	-0.224997	0.759597	43			PP-MS	47.3445	9.85	6			PP-MS	1.65041	66.1953			SP-MS	52.1639	3.87961	untreated
PP-MS	0.214734	0.73811	42			PP-MS	51.5765	29.3	6.5			PP-MS	0.061466	47.6454			SP-MS	42.1333	7.62094	untreated
PP-MS	1.65041	0.733417	16			PP-MS	54.498	27.95	6.5			PP-MS	0.250972	52.2465			SP-MS	42.4294	13.9075	untreated
PP-MS	0.061466	0.766758	35			PP-MS	55.9067	21.35	6.5			PP-MS	0.368132	56.5961			SP-MS	69.4028	0.54182	treated
PP-MS	0.250972	0.759136	34			PP-MS	55.4837	20.65	6.5			PP-MS	0.644083	65.0644			SP-MS	70.0632	14.2417	treated
PP-MS	0.368132	0.761282	31			PP-MS	57.5752	30.6	6.5			PP-MS	0.227018	51.766			SP-MS	73.8313	-15.8788	untreated
PP-MS	0.644083	0.754629	28			PP-MS	38.3936	6.05	5.5			PP-MS	0.483291	55.0322			SP-MS	69.8438	2.56657	treated
PP-MS	0.227018	0.777739	28			PP-MS	37.4749	6.3	5.5			PP-MS	0.763327	56.4948			SP-MS	41.4264	6.31315	treated
PP-MS	0.483291	0.775055	24			PP-MS	38.2086	6.35	5.5			PP-MS	1.32661	61.2525
PP-MS	0.763327	0.773934	19			PP-MS	38.1512	5.8	5.5			PP-MS	-0.752503	44.157
PP-MS	1.32661	0.762876	12			PP-MS	49.2931	11.9	6.5			PP-MS	-0.686069	43.1706
PP-MS	-0.752503	0.788827	43			PP-MS	52.7135	74.5	6.5			PP-MS	-0.593866	42.2781
PP-MS	-0.686069	0.788025	42			PP-MS	61.9633	NA	6.5			PP-MS	-0.248955	46.4696
PP-MS	-0.593866	0.780037	43			PP-MS	40.2139	6.15	6			PP-MS	-1.60431	21.0642
PP-MS	-0.248955	0.7782	37			PP-MS	53.5549	24.55	6.5			PP-MS	-1.24223	20.7453
PP-MS	-1.60431	0.78996	59			PP-MS	58.4248	49.35	6.5			PP-MS	-0.963974	24.3045
PP-MS	-1.24223	0.769896	59			PP-MS	62.5511	88.7	6.5			PP-MS	-0.615702	27.646
PP-MS	-0.963974	0.748719	61			PP-MS	71.7838	NA	7.5			PP-MS	1.10998	57.0859
PP-MS	-0.615702	0.746696	55			PP-MS	48.1359	11.1	6			PP-MS	1.37344	58.2607
PP-MS	1.10998	0.728813	28			PP-MS	44.2187	10.75	6			PP-MS	-0.785312	19.3017
PP-MS	1.37344	0.719972	26			PP-MS	26.397	3.9	3			PP-MS	-0.784558	23.8391
PP-MS	-0.785312	0.784887	45			PP-MS	27.7939	4.65	3			PP-MS	-0.885793	24.0398
PP-MS	-0.784558	0.779087	47			PP-MS	28.0165	4.65	3			PP-MS	-0.314063	39.7359
PP-MS	-0.885793	0.778938	49			PP-MS	32.8307	5	4			PP-MS	-1.81601	30.3063
PP-MS	-0.314063	0.758774	45			PP-MS	66.1953	111.5	6.5			PP-MS	-1.62294	30.1977
PP-MS	-1.81601	0.778657	67			PP-MS	44.4691	6.1	6			PP-MS	-1.32556	25.2204
PP-MS	-1.62294	0.779475	63			PP-MS	47.6454	6.8	6			PP-MS	0.59757	22.4944
PP-MS	-1.32556	0.734205	73			PP-MS	52.2465	15.3	6.5			PP-MS	-1.32662	21.3791
PP-MS	0.59757	0.673708	57			PP-MS	56.5961	48	6.5			PP-MS	-0.364052	32.0366
PP-MS	-1.32662	0.757297	65			PP-MS	65.0644	NA	7			PP-MS	-0.367994	23.0544
PP-MS	-0.364052	0.74139	52			PP-MS	51.766	7.9	6.5			PP-MS	-0.385848	33.3262
PP-MS	-0.367994	0.773279	41			PP-MS	55.0322	11.7	6.5			PP-MS	-0.12239	31.9166
PP-MS	-0.385848	0.765631	44			PP-MS	56.4948	16.75	6.5			PP-MS	-0.616872	35.277
PP-MS	-0.12239	0.771187	37			PP-MS	61.2525	28.2	6.5			PP-MS	-0.672886	45.9874
PP-MS	-0.616872	0.769795	47			PP-MS	67.2235	42.4	6.5			PP-MS	3.00549	84.5345
PP-MS	-0.672886	0.76714	49			PP-MS	44.157	7.1	6			PP-MS	0.889478	56.8405
PP-MS	3.00549	0.692881	4			PP-MS	43.1706	6.05	5.5			PP-MS	1.29148	66.0106
PP-MS	0.889478	0.746789	26			PP-MS	42.2781	5.4	5.5			PP-MS	0.445382	67.5396
PP-MS	1.29148	0.741789	20			PP-MS	46.4696	5.2	5.5			PP-MS	0.158139	43.1789
PP-MS	0.445382	0.745484	35			PP-MS	22.226	4.8	3			PP-MS	-1.30509	20.3319
PP-MS	0.158139	0.744126	41			PP-MS	21.0642	5.5	3			PP-MS	0.634187	52.5878
PP-MS	-1.30509	0.761863	63			PP-MS	20.7453	4.95	3			PP-MS	0.610932	52.4059
PP-MS	0.634187	0.758056	27			PP-MS	24.3045	5.05	3			PP-MS	0.660459	56.7404
PP-MS	0.610932	0.756466	28			PP-MS	27.646	5.85	3.5			PP-MS	0.300948	55.0933
PP-MS	0.660459	0.747963	30			PP-MS	57.0859	12.5	6.5			PP-MS	0.846054	67.5744
PP-MS	0.300948	0.770763	29			PP-MS	58.2607	13	6.5			PP-MS	0.855641	69.4758
PP-MS	0.846054	0.760713	22			PP-MS	56.7608	9.95	6.5			PP-MS	-1.92741	45.7624
PP-MS	0.855641	0.760181	22			PP-MS	19.3017	5.6	2.5			PP-MS	-1.60673	46.5026
PP-MS	-1.92741	0.796346	63			PP-MS	23.8391	4.65	3			PP-MS	-0.958787	49.0107
PP-MS	-1.60673	0.787215	60			PP-MS	24.0398	4.75	3			PP-MS	-0.010659	50.8676
PP-MS	-0.958787	0.774345	52			PP-MS	39.7359	5.45	5.5			PP-MS	-0.362937	51.5096
PP-MS	-0.010659	0.747721	43			PP-MS	30.3063	4.85	4			PP-MS	-0.373818	63.1441
PP-MS	-0.362937	0.747086	50			PP-MS	30.1977	4.3	4			PP-MS	1.63327	44.5295
PP-MS	-0.373818	0.741931	52			PP-MS	25.2204	4.7	3			PP-MS	2.7847	53.8669
PP-MS	1.63327	0.694058	30			PP-MS	22.4944	3.55	3			PP-MS	3.12749	57.2007
PP-MS	2.7847	0.664806	18			PP-MS	21.3791	4	3			PP-MS	-1.25028	45.5286
PP-MS	3.12749	0.660207	13			PP-MS	32.0366	5.1	3.5			PP-MS	-0.488587	33.7665
PP-MS	-1.25028	0.77898	56			PP-MS	23.0544	5.4	3			PP-MS	-0.357787	41.348
PP-MS	-0.488587	0.782841	40			PP-MS	33.3262	5.95	3.5			PP-MS	-0.117213	46.1014
PP-MS	-0.357787	0.775593	40			PP-MS	31.9166	8.5	3.5			PP-MS	-0.0573437	52.163
PP-MS	-0.117213	0.776659	35			PP-MS	35.277	9.2	4			PP-MS	-0.974307	48.3647
PP-MS	-0.0573437	0.767583	37			PP-MS	45.9874	12.8	6.5			PP-MS	-0.804687	51.2922
PP-MS	-0.974307	0.778084	51			PP-MS	84.5345	NA	8.5			PP-MS	-0.799979	52.0568
PP-MS	-0.804687	0.771564	50			PP-MS	56.8405	79.4	6.5			PP-MS	-0.189856	45.5459
PP-MS	-0.799979	0.774183	49			PP-MS	66.0106	NA	7.5			PP-MS	0.146388	46.4218
PP-MS	-0.189856	0.749012	46			PP-MS	67.5396	NA	7.5			PP-MS	-0.122122	44.9911
PP-MS	0.146388	0.73326	45			PP-MS	43.1789	7	6			PP-MS	0.944753	47.0426
PP-MS	-0.122122	0.782689	33			PP-MS	20.3319	6.15	2.5			PP-MS	-0.0722645	46.054
PP-MS	0.944753	0.737968	28			PP-MS	48.5527	25.25	6.5			PP-MS	-0.993586	13.8994
PP-MS	-0.0722645	0.782806	32			PP-MS	52.5878	41.65	6.5			PP-MS	1.26327	79.5117
PP-MS	-0.993586	0.782031	50			PP-MS	52.4059	30.2	6.5			PP-MS	1.3306	65.5424
PP-MS	1.26327	0.731835	24			PP-MS	56.7404	24.55	6.5			PP-MS	1.30232	69.5624
PP-MS	1.3306	0.725226	25			PP-MS	55.0933	25.3	6.5			PP-MS	1.75469	72.5062
PP-MS	1.30232	0.744068	19			PP-MS	67.5744	136	6.5			PP-MS	3.08136	55.3604
PP-MS	1.75469	0.678692	33			PP-MS	69.4758	NA	7			PP-MS	2.16653	56.3666
PP-MS	3.08136	0.651247	17			PP-MS	45.7624	8.15	6.5			PP-MS	3.2736	54.4985
PP-MS	2.16653	0.696181	19			PP-MS	46.5026	7.15	6.5			PP-MS	-1.39753	44.1899
PP-MS	3.2736	0.623319	23			PP-MS	49.0107	17.25	6.5			RR-MS	-0.620919	19.8802
PP-MS	-1.39753	0.804415	50			PP-MS	50.8676	42.15	6.5			RR-MS	-0.366798	25.818
RR-MS	-0.620919	0.781536	43			PP-MS	51.5096	49.1	6.5			RR-MS	-1.1109	3.32519
RR-MS	-0.366798	0.741542	52			PP-MS	63.1441	NA	7			RR-MS	-1.19119	12.1756
RR-MS	-1.1109	0.765498	58			PP-MS	44.5295	8.1	6			RR-MS	-1.35585	12.4488
RR-MS	-1.19119	0.769947	58			PP-MS	53.8669	24.3	6.5			RR-MS	0.303256	19.3769
RR-MS	-1.35585	0.799226	51			PP-MS	57.2007	35.8	6.5			RR-MS	0.841005	39.1701
RR-MS	0.303256	0.707292	51			PP-MS	45.5286	13.7	6			RR-MS	-1.27724	3.3584
RR-MS	0.841005	0.668857	54			PP-MS	49.3337	16.75	6			RR-MS	-1.59674	11.0462
RR-MS	-1.27724	0.774716	58			PP-MS	33.7665	7.4	4			RR-MS	-2.91354	3.06752
RR-MS	-1.59674	0.806815	53			PP-MS	41.348	7.45	6			RR-MS	-0.762852	15.9456
RR-MS	-2.91354	0.819318	74			PP-MS	46.1014	10.45	6			RR-MS	-0.314161	26.0105
RR-MS	-0.762852	0.766367	51			PP-MS	52.163	17.35	6.5			RR-MS	-1.32179	10.1599
RR-MS	-0.314161	0.764538	43			PP-MS	48.3647	20.8	6.5			RR-MS	0.0868761	14.7905
RR-MS	-1.32179	0.771426	60			PP-MS	51.2922	49.5	6.5			RR-MS	-1.15108	15.9386
RR-MS	0.0868761	0.736558	45			PP-MS	52.0568	57.85	6.5			RR-MS	-1.30874	9.48828
RR-MS	-1.15108	0.761966	60			PP-MS	45.5459	10.3	6			RR-MS	-0.997181	10.9446
RR-MS	-1.30874	0.776461	58			PP-MS	46.4218	10.75	6			RR-MS	-2.49204	9.04676
RR-MS	-0.997181	0.782231	50			PP-MS	26.9047	4.75	3.5			RR-MS	-0.284055	31.6906
RR-MS	-2.49204	0.8046	71			PP-MS	44.9911	14.25	6.5			RR-MS	-0.861614	35.6324
RR-MS	-0.284055	0.780145	37			PP-MS	47.0426	9.15	6.5			RR-MS	-1.24284	13.4101
RR-MS	-0.861614	0.786236	46			PP-MS	46.054	7.1	6.5			RR-MS	-2.13033	8.52564
RR-MS	-1.24284	0.749776	66			PP-MS	43.3633	9.75	6.5			RR-MS	-0.740395	16.3169
RR-MS	-2.13033	0.801832	65			PP-MS	13.8994	4.6	1.5			RR-MS	-0.206847	21.3321
RR-MS	-0.740395	0.779519	46			PP-MS	21.8212	5.85	2.5			RR-MS	0.0892495	16.9996
RR-MS	-1.37995	0.766011	63			PP-MS	79.5117	NA	7.5			RR-MS	-0.796364	3.46262
RR-MS	-0.206847	0.749954	46			PP-MS	65.5424	NA	7			RR-MS	0.169633	26.6105
RR-MS	0.0892495	0.733547	46			PP-MS	69.3704	NA	7			RR-MS	0.46831	21.1474
RR-MS	-0.796364	0.730794	64			PP-MS	69.5624	NA	7.5			RR-MS	-0.43118	8.33194
RR-MS	0.169633	0.723334	48			PP-MS	72.5062	NA	8			RR-MS	-0.304905	8.62207
RR-MS	0.46831	0.735576	38			PP-MS	55.3604	13.7	6.5			RR-MS	0.099157	11.712
RR-MS	-0.43118	0.771022	43			PP-MS	56.3666	18.3	6.5			RR-MS	-0.601068	15.839
RR-MS	-0.304905	0.764025	43			PP-MS	54.4985	13.3	6.5			RR-MS	-1.42607	7.81024
RR-MS	0.099157	0.770428	33			PP-MS	44.1899	12.95	6			RR-MS	-1.97194	10.3288
RR-MS	-0.601068	0.737248	58			RR-MS	49.1934	7.8	5.5			RR-MS	0.919723	50.3934
RR-MS	-1.42607	0.782962	58			RR-MS	19.8802	4.7	2.5			RR-MS	-2.05318	3.21601
RR-MS	-1.97194	0.798813	63			RR-MS	25.818	3.6	4.5			RR-MS	-2.16343	7.73037
RR-MS	0.919723	0.716321	36			RR-MS	9.66673	4.3	1.5			RR-MS	-1.63172	7.28968
RR-MS	-2.05318	0.814832	59			RR-MS	2.82006	3.95	0			RR-MS	-0.633893	18.6544
RR-MS	-2.16343	0.803666	65			RR-MS	2.34778	3.55	0			RR-MS	-1.31045	14.0054
RR-MS	-1.63172	0.771324	66			RR-MS	19.169	4.5	2			RR-MS	-1.31977	7.9111
RR-MS	-0.633893	0.753463	53			RR-MS	13.0583	4.1	2			RR-MS	-1.35855	13.2799
RR-MS	-1.31045	0.785193	55			RR-MS	3.32519	4.85	0			RR-MS	0.0918118	24.7218
RR-MS	-1.31977	0.754038	66			RR-MS	12.1756	3.6	2			RR-MS	0.0621229	27.7195
RR-MS	-1.35855	0.773463	60			RR-MS	12.4488	3.85	1.5			RR-MS	-1.54641	8.31974
RR-MS	0.0918118	0.759318	37			RR-MS	15.864	4.15	2			RR-MS	-0.825739	9.9115
RR-MS	0.0621229	0.755204	39			RR-MS	19.3769	5.3	1.5			RR-MS	-1.33836	38.9418
RR-MS	-1.54641	0.806906	52			RR-MS	34.5181	4.35	4.5			RR-MS	-0.0446666	17.6707
RR-MS	-0.825739	0.784248	46			RR-MS	39.1701	5.3	5			RR-MS	-0.943187	11.3682
RR-MS	-1.33836	0.806894	48			RR-MS	3.40667	4.65	0			RR-MS	-0.536545	15.5046
RR-MS	-0.0446666	0.738088	47			RR-MS	3.3584	4.2	0			RR-MS	-0.577028	8.11591
RR-MS	-0.943187	0.796514	44			RR-MS	11.0462	4.85	1.5			RR-MS	2.33811	32.3591
RR-MS	-0.536545	0.750948	52			RR-MS	4.08849	5.65	0			RR-MS	0.171593	35.471
RR-MS	-0.577028	0.767587	47			RR-MS	3.06752	4.2	0			RR-MS	0.47504	45.3598
RR-MS	2.33811	0.672277	24			RR-MS	15.9456	4.35	2			RR-MS	0.250093	45.6275
RR-MS	0.171593	0.754897	37			RR-MS	26.0105	4.4	3.5			RR-MS	-0.889403	12.4147
RR-MS	0.47504	0.738083	37			RR-MS	8.34324	NA	1			RR-MS	-0.254729	19.5745
RR-MS	0.250093	0.730393	44			RR-MS	10.1599	4	1.5			RR-MS	-1.25697	10.643
RR-MS	-0.889403	0.776259	50			RR-MS	14.7905	5.35	1.5			RR-MS	-1.1999	6.91224
RR-MS	-0.254729	0.764124	42			RR-MS	15.9386	4.4	2			RR-MS	-1.61227	41.1172
RR-MS	-1.25697	0.790868	52			RR-MS	9.48828	5.2	1			RR-MS	-2.64291	3.39333
RR-MS	-1.1999	0.787705	52			RR-MS	10.9446	3.9	1.5			RR-MS	-0.853642	9.58858
RR-MS	-1.61227	0.790401	59			RR-MS	9.04676	3.6	1.5			RR-MS	-2.4635	10.8231
RR-MS	-2.64291	0.798563	76			RR-MS	31.6906	6.7	5			RR-MS	-1.08386	2.95942
RR-MS	-0.853642	0.803069	40			RR-MS	35.6324	5.4	5			RR-MS	-1.71361	10.0952
RR-MS	-2.4635	0.828931	62			RR-MS	13.4101	3.9	2			RR-MS	-1.21274	8.32355
RR-MS	-1.08386	0.76112	59			RR-MS	8.52564	5.3	1			RR-MS	0.025719	21.0666
RR-MS	-1.71361	0.807533	55			RR-MS	16.3169	5.35	1.5			RR-MS	-1.96375	7.30655
RR-MS	-1.21274	0.808571	45			RR-MS	17.4582	4.8	2.5			RR-MS	-1.11436	39.474
RR-MS	0.025719	0.731309	48			RR-MS	21.3321	6.1	2.5			RR-MS	-2.26561	10.3352
RR-MS	-1.96375	0.801239	62			RR-MS	16.9996	4.35	2.5			RR-MS	-0.937741	11.54
RR-MS	-1.11436	0.768569	57			RR-MS	3.46262	4.9	0			RR-MS	-1.29747	12.2693
RR-MS	-2.26561	0.820845	61			RR-MS	7.00592	3.35	1			RR-MS	-0.317319	20.4182
RR-MS	-0.937741	0.796212	44			RR-MS	26.6105	4.8	3			RR-MS	-1.81598	16.2464
RR-MS	-1.29747	0.767199	61			RR-MS	21.1474	5.2	2.5			RR-MS	0.851264	30.9762
RR-MS	-0.317319	0.735921	53			RR-MS	8.33194	4.7	1			RR-MS	-0.367501	22.5143
RR-MS	-1.81598	0.79593	61			RR-MS	8.62207	4.85	1			RR-MS	-1.20177	8.81209
RR-MS	0.851264	0.743148	28			RR-MS	11.712	4.05	2			RR-MS	0.0786607	11.5433
RR-MS	-0.367501	0.753098	48			RR-MS	15.839	6	2			RR-MS	-2.10224	7.60277
RR-MS	-1.20177	0.767654	59			RR-MS	16.8325	6.95	2			RR-MS	-1.33966	8.1698
RR-MS	0.0786607	0.760047	37			RR-MS	7.81024	4.85	1			RR-MS	-1.59354	7.84103
RR-MS	-2.10224	0.791638	68			RR-MS	10.3288	4.4	1.5			RR-MS	-1.00961	11.1569
RR-MS	-1.33966	0.789691	54			RR-MS	50.3934	22.45	6			RR-MS	-0.860367	11.2499
RR-MS	-1.59354	0.792242	58			RR-MS	3.21601	4.7	0			RR-MS	-1.20579	14.7507
RR-MS	-1.00961	0.785799	49			RR-MS	7.73037	4.55	1			RR-MS	-1.53659	19.4594
RR-MS	-0.860367	0.766012	53			RR-MS	7.28968	4.3	1			RR-MS	-0.669445	11.377
RR-MS	-1.20579	0.770756	58			RR-MS	18.6544	3.85	2.5			RR-MS	-0.777126	12.993
RR-MS	-1.53659	0.803483	53			RR-MS	6.79361	2.95	1			RR-MS	-0.762482	26.9052
RR-MS	-0.669445	0.807259	35			RR-MS	14.0054	4.85	2			RR-MS	1.8093	49.9727
RR-MS	-0.777126	0.818984	33			RR-MS	7.9111	4	1			RR-MS	0.617742	23.433
RR-MS	-0.762482	0.809535	36			RR-MS	13.2799	5.65	1.5			RR-MS	-1.61867	18.1254
RR-MS	1.8093	0.73613	12			RR-MS	4.1888	5.95	0			SP-MS	-0.2029	39.6838
RR-MS	0.617742	0.764726	25			RR-MS	13.3939	6.4	1.5			SP-MS	-0.326931	47.6652
RR-MS	-1.61867	0.784997	61			RR-MS	24.7218	5.35	3			SP-MS	-0.816039	52.003
SP-MS	-0.2029	0.743977	48			RR-MS	27.7195	5.45	3.5			SP-MS	0.286425	55.0729
SP-MS	-0.326931	0.753729	47			RR-MS	8.31974	5.6	1			SP-MS	0.583291	44.4819
SP-MS	-0.816039	0.78371	46			RR-MS	9.9115	5.35	1			SP-MS	1.32939	40.4479
SP-MS	0.286425	0.734138	42			RR-MS	38.9418	4.55	5.5			SP-MS	1.51212	17.8228
SP-MS	0.583291	0.70905	45			RR-MS	9.71079	3.5	1.5			SP-MS	0.266388	23.4821
SP-MS	1.32939	0.713775	29			RR-MS	17.6707	7.1	2			SP-MS	0.130184	43.8607
SP-MS	1.51212	0.712288	26			RR-MS	2.41275	3.9	0			SP-MS	2.90303	63.0263
SP-MS	0.266388	0.76692	31			RR-MS	11.3682	4.8	1.5			SP-MS	1.64844	61.8163
SP-MS	0.130184	0.705365	55			RR-MS	15.5046	6.55	2			SP-MS	3.75181	56.5893
SP-MS	-0.0811818	0.774662	35			RR-MS	8.11591	4.75	1			SP-MS	3.24017	61.7745
SP-MS	2.90303	0.675525	12			RR-MS	13.8293	9.2	1.5			SP-MS	-0.19527	22.8535
SP-MS	1.64844	0.727768	18			RR-MS	10.6475	3.75	1.5			SP-MS	1.37603	62.9986
SP-MS	3.01038	0.663818	14			RR-MS	7.33181	3.9	1			SP-MS	0.676586	54.0595
SP-MS	3.75181	0.631371	11			RR-MS	32.3591	3.9	3.5			SP-MS	-0.626016	26.7978
SP-MS	3.24017	0.653964	13			RR-MS	35.471	8.2	6			SP-MS	2.14164	59.0184
SP-MS	-0.19527	0.752192	45			RR-MS	45.3598	10.05	6.5			SP-MS	1.37955	59.7659
SP-MS	1.37603	0.745742	17			RR-MS	45.6275	13.75	6.5			SP-MS	-0.528581	48.5943
SP-MS	0.676586	0.738431	33			RR-MS	12.4147	3.9	2			SP-MS	-1.56723	38.8523
SP-MS	-0.626016	0.761664	50			RR-MS	19.5745	5.35	2			SP-MS	-1.08247	34.9376
SP-MS	2.14164	0.688922	22			RR-MS	9.12213	4.65	1			SP-MS	1.45123	48.1738
SP-MS	1.37955	0.690841	36			RR-MS	10.643	3.7	1.5			SP-MS	-0.473761	43.0658
SP-MS	-0.528581	0.776419	43			RR-MS	6.91224	3.35	1			SP-MS	-0.0614692	46.1086
SP-MS	-1.56723	0.787905	59			RR-MS	20.3691	3.45	2.5			SP-MS	0.119095	45.6197
SP-MS	-1.08247	0.758164	60			RR-MS	27.5747	5.15	3			SP-MS	-1.49235	52.5346
SP-MS	1.45123	0.707024	29			RR-MS	41.1172	4.8	5.5			SP-MS	-1.49637	58.6766
SP-MS	-0.473761	0.750348	51			RR-MS	18.7112	4.4	2			SP-MS	-0.721853	42.8428
SP-MS	-0.0614692	0.747657	44			RR-MS	3.39333	4.6	0			SP-MS	-0.49959	43.4919
SP-MS	0.119095	0.74341	42			RR-MS	26.2163	6.45	2.5			SP-MS	-0.482303	51.1404
SP-MS	-1.49235	0.809669	50			RR-MS	9.58858	4.45	1			SP-MS	0.698326	56.837
SP-MS	-1.49637	0.807012	51			RR-MS	10.8231	3.4	2			SP-MS	-0.136587	49.2936
SP-MS	-0.721853	0.764095	51			RR-MS	2.95942	4.1	0			SP-MS	-0.153059	51.5511
SP-MS	-0.49959	0.757538	49			RR-MS	10.0952	4.2	1.5			SP-MS	-0.25394	55.4237
SP-MS	-0.482303	0.7537	50			RR-MS	8.32355	4.6	1			SP-MS	-0.338671	60.0665
SP-MS	0.698326	0.722831	38			RR-MS	21.0666	4.2	4			SP-MS	-0.676389	57.2026
SP-MS	-0.136587	0.795008	29			RR-MS	7.30655	3.8	1			SP-MS	1.26276	40.404
SP-MS	-0.153059	0.752732	44			RR-MS	39.474	18.3	6.5			SP-MS	1.77465	38.2828
SP-MS	-0.25394	0.758322	44			RR-MS	10.3352	3.75	1.5			SP-MS	0.600898	60.8773
SP-MS	-0.338671	0.760138	45			RR-MS	9.61145	3	1.5			SP-MS	-0.478118	52.9631
SP-MS	-0.676389	0.773093	47			RR-MS	11.54	3.55	1.5			SP-MS	-0.374487	57.3853
SP-MS	1.26276	0.728984	25			RR-MS	7.39564	4.05	1			SP-MS	0.288897	50.2309
SP-MS	1.8099	0.698667	25			RR-MS	9.6471	3.25	1.5			SP-MS	-0.95579	47.6057
SP-MS	2.19082	0.697714	18			RR-MS	10.5882	3.35	1.5			SP-MS	-0.129452	48.1522
SP-MS	1.77465	0.712137	21			RR-MS	12.8767	4.45	2			SP-MS	0.0837912	56.8605
SP-MS	0.600898	0.739746	34			RR-MS	12.2693	4.1	1.5			SP-MS	0.0920068	59.1804
SP-MS	-0.478118	0.759227	48			RR-MS	16.0646	4.8	2			SP-MS	-0.870898	41.6342
SP-MS	-0.0226617	0.733989	48			RR-MS	11.9301	4.2	1.5			SP-MS	1.40553	50.8544
SP-MS	-0.498092	0.757455	49			RR-MS	20.4182	4.55	2.5			SP-MS	1.66803	54.6617
SP-MS	-0.374487	0.744847	51			RR-MS	12.2591	4.1	2			SP-MS	1.29665	23.464
SP-MS	0.288897	0.771431	29			RR-MS	9.54063	3.9	1.5			SP-MS	1.82986	45.6527
SP-MS	-0.95579	0.779937	50			RR-MS	23.0879	4.2	2.5			SP-MS	3.12579	51.2555
SP-MS	-0.129452	0.771578	37			RR-MS	23.0879	4.2	2.5			SP-MS	0.703591	32.7739
SP-MS	0.0837912	0.7684	34			RR-MS	6.56203	3.05	1			SP-MS	-0.412219	49.8838
SP-MS	0.0920068	0.767945	34			RR-MS	12.3435	4.1	1.5			SP-MS	-0.538038	51.6838
SP-MS	-0.870898	0.789629	45			RR-MS	11.7386	4.1	1.5			SP-MS	0.116031	59.3349
SP-MS	1.40553	0.726832	23			RR-MS	21.5753	6.85	3.5			SP-MS	-0.836199	46.4109
SP-MS	1.98596	0.694669	23			RR-MS	16.2464	3	2.5			SP-MS	1.75384	48.454
SP-MS	1.20184	0.73236	25			RR-MS	30.9762	6	4			SP-MS	-0.466375	54.4702
SP-MS	1.66803	0.715166	22			RR-MS	22.5143	4.75	2.5			SP-MS	-0.222727	53.2629
SP-MS	1.29665	0.698314	35			RR-MS	8.81209	2.45	1.5			SP-MS	-0.909133	44.7837
SP-MS	1.82986	0.726353	15			RR-MS	11.5433	3.1	1.5			SP-MS	-1.40687	52.9355
SP-MS	3.12579	0.66894	10			RR-MS	28.7902	5	3			SP-MS	0.0271333	52.1599
SP-MS	0.703591	0.728297	36			RR-MS	7.60277	3.95	1			SP-MS	0.609214	57.5862
SP-MS	-0.412219	0.778609	40			RR-MS	8.1698	3.75	1			SP-MS	0.309947	57.8939
SP-MS	-0.538038	0.782702	41			RR-MS	7.84103	4.65	1			SP-MS	1.47111	68.7783
SP-MS	-0.37309	0.773562	41			RR-MS	11.1569	4.1	1.5			SP-MS	-1.53975	56.7773
SP-MS	0.116031	0.760855	36			RR-MS	11.2499	4.55	1.5			SP-MS	-1.21556	58.1493
SP-MS	-0.836199	0.750277	58			RR-MS	14.7507	4.8	1.5			SP-MS	0.188735	62.2185
SP-MS	1.75384	0.704652	24			RR-MS	12.1222	4.75	1.5			SP-MS	1.45579	71.9161
SP-MS	-0.466375	0.761456	47			RR-MS	19.4594	4.35	2.5			SP-MS	0.619805	73.8175
SP-MS	-0.222727	0.762351	42			RR-MS	11.377	5.5	1			SP-MS	1.66901	58.9963
SP-MS	-0.909133	0.765835	54			RR-MS	12.993	9.25	1			SP-MS	2.34312	64.3377
SP-MS	-1.40687	0.804932	50			RR-MS	26.9052	20.4	2			SP-MS	0.862573	57.6074
SP-MS	0.584615	0.674426	57			RR-MS	49.9727	11.9	6			SP-MS	-0.602113	32.74
SP-MS	0.0271333	0.780177	31			RR-MS	23.433	5.7	3			SP-MS	-0.113353	75.8511
SP-MS	0.609214	0.745044	32			RR-MS	18.1254	4.75	2			SP-MS	0.0202162	77.0713
SP-MS	0.309947	0.778902	26			RR-MS	28.0808	6.75	3			SP-MS	0.969716	55.0052
SP-MS	1.47111	0.726077	22			RR-MS	14.6756	4.1	2			SP-MS	0.201145	43.9171
SP-MS	-1.53975	0.783503	60			SP-MS	39.6838	3.95	5.5			SP-MS	0.447172	46.8041
SP-MS	-1.21556	0.782814	54			SP-MS	17.0871	5.5	2			SP-MS	0.469879	50.7517
SP-MS	0.188735	0.733793	44			SP-MS	32.3388	6.45	5.5			SP-MS	-0.399572	49.1405
SP-MS	1.45579	0.686617	36			SP-MS	47.6652	20.5	6.5			SP-MS	-0.870608	15.0754
SP-MS	0.619805	0.727182	38			SP-MS	52.003	26.25	6.5
SP-MS	1.66901	0.683439	33			SP-MS	55.0729	31.35	6.5
SP-MS	2.34312	0.677757	22			SP-MS	44.4819	10.15	6
SP-MS	0.862573	0.739643	29			SP-MS	39.4684	6.6	6
SP-MS	-0.602113	0.760339	50			SP-MS	13.1236	NA	2
SP-MS	-0.113353	0.785082	32			SP-MS	23.641	4.5	2.5
SP-MS	0.0202162	0.78344	30			SP-MS	40.4479	11.15	6
SP-MS	0.969716	0.730826	30			SP-MS	17.8228	5.95	2
SP-MS	0.201145	0.744622	40			SP-MS	55.1615	21	6.5
SP-MS	0.447172	0.742506	36			SP-MS	23.7832	3.4	4
SP-MS	0.469879	0.723972	42			SP-MS	23.4821	7.2	3
SP-MS	-0.399572	0.77215	42			SP-MS	43.8607	11	6
SP-MS	-0.870608	0.798251	42			SP-MS	45.4932	6.5	6
						SP-MS	68.1962	127.9	6.5
						SP-MS	63.0263	143.3	6.5
						SP-MS	61.8163	101.5	6.5
						SP-MS	56.5893	45	6.5
						SP-MS	61.7745	76.85	7
						SP-MS	61.5093	63	6.5
						SP-MS	22.3954	3.75	2.5
						SP-MS	22.8535	4.8	3
						SP-MS	62.9986	41.5	6.5
						SP-MS	48.4084	7.3	6.5
						SP-MS	54.0595	8.7	6.5
						SP-MS	80.5995	NA	8
						SP-MS	26.7978	5.55	3
						SP-MS	21.1886	4.95	2.5
						SP-MS	46.104	9	6.5
						SP-MS	55.4581	11.15	6.5
						SP-MS	59.0184	17.3	6.5
						SP-MS	59.7659	15.1	6.5
						SP-MS	33.0406	6.05	5.5
						SP-MS	48.5943	6.5	6.5
						SP-MS	48.3268	6.1	6.5
						SP-MS	48.5943	6.5	6.5
						SP-MS	38.8523	6.6	6
						SP-MS	34.9376	5.35	4
						SP-MS	48.1738	6.9	6.5
						SP-MS	43.0658	6.7	6
						SP-MS	46.1086	6.95	6
						SP-MS	45.6197	6.35	6
						SP-MS	37.6957	6.05	6
						SP-MS	52.5346	17.95	6.5
						SP-MS	58.6766	61	6.5
						SP-MS	49.1893	14.1	6.5
						SP-MS	48.2134	11.7	6.5
						SP-MS	42.8428	7.95	6.5
						SP-MS	43.4919	9.3	6.5
						SP-MS	43.4919	8.15	6.5
						SP-MS	46.3215	8.35	6.5
						SP-MS	51.1404	14.5	6.5
						SP-MS	47.8363	12.2	6.5
						SP-MS	48.1501	11	6.5
						SP-MS	56.837	44.1	6.5
						SP-MS	47.9901	22.15	6
						SP-MS	49.2936	17.1	6
						SP-MS	50.8019	32.1	6.5
						SP-MS	51.5511	29.75	6.5
						SP-MS	55.4237	34.95	7
						SP-MS	60.0665	47.8	7
						SP-MS	57.2026	62.6	6.5
						SP-MS	40.404	6.35	5
						SP-MS	38.2828	6.6	5
						SP-MS	62.2192	56.35	6.5
						SP-MS	60.8773	67.5	6.5
						SP-MS	49.1547	71.8	6.5
						SP-MS	52.9631	78.55	6.5
						SP-MS	57.3853	106.15	6.5
						SP-MS	47.534	8.65	6
						SP-MS	50.2309	12.7	6.5
						SP-MS	52.4408	31.45	6.5
						SP-MS	47.2016	11	6
						SP-MS	47.6057	10.75	6
						SP-MS	48.1522	11.3	6
						SP-MS	56.8605	11.75	6.5
						SP-MS	59.1804	25.75	6.5
						SP-MS	45.2966	4.7	6
						SP-MS	41.6342	4.65	6
						SP-MS	47.819	8.45	6.5
						SP-MS	50.8544	12.6	6.5
						SP-MS	54.6617	13.3	6.5
						SP-MS	56.5664	44.5	6.5
						SP-MS	21.741	4.8	2.5
						SP-MS	23.464	3.95	2.5
						SP-MS	43.7593	9.8	6
						SP-MS	45.6527	10.55	6
						SP-MS	51.2555	15.4	6
						SP-MS	32.7739	5	3.5
						SP-MS	49.8838	7.7	6.5
						SP-MS	51.6838	11.8	6.5
						SP-MS	59.3349	38.6	6.5
						SP-MS	47.0918	12.5	6.5
						SP-MS	30.4101	5.6	3
						SP-MS	46.4109	12.7	6
						SP-MS	48.454	6.55	6
						SP-MS	54.4702	24.15	6.5
						SP-MS	53.2629	16.9	6.5
						SP-MS	44.7837	36.75	6
						SP-MS	52.9355	14	6.5
						SP-MS	52.1599	10.75	6.5
						SP-MS	57.5862	10.4	6.5
						SP-MS	57.8939	12.95	6.5
						SP-MS	68.7783	44.35	6.5
						SP-MS	60.2634	85.2	6.5
						SP-MS	56.7773	49.3	6.5
						SP-MS	58.1493	56.5	6.5
						SP-MS	62.2185	25.95	6.5
						SP-MS	71.9161	NA	7
						SP-MS	73.8175	NA	7.5
						SP-MS	58.9963	18.75	6.5
						SP-MS	64.3377	29.45	6.5
						SP-MS	57.6074	8.55	6.5
						SP-MS	32.74	6.55	3.5
						SP-MS	73.7429	NA	7.5
						SP-MS	75.8511	NA	7.5
						SP-MS	77.0713	NA	7.5
						SP-MS	55.0052	11.7	6.5
						SP-MS	43.9171	8.3	6
						SP-MS	46.8041	8.75	6
						SP-MS	50.7517	20.1	6.5
						SP-MS	49.1405	13.6	6.5
						SP-MS	66.7972	NA	7.5
						SP-MS	15.0754	5.2	1.5
						SP-MS	22.3831	5	3

## Sheet: Figure 6
Figure 6a - volcano plot						Figure 6a - inserts							Figure 6b - volcano plot						Figure 6b - inserts						Figure 6c - examples
gene	brain_damage_coef	t2ll_coef	MS_HC_median_diff			diagnosis	MMP9	TNFRSF17	t2ll	brain_damage			gene	brain_damage_coef	brain damage coefficient p-value	cell type			diagnosis	brain_damage	PTPRR	SERPINA3			gender	brain_damage	OLFM1	CDH3
FAM189A2	-0.180197	-0.189017	-0.0146957			PP-MS	-0.613135	0.475401	7.00579	-1.33877			RNF165 (ARK2C)	0.325365	0.000407021	Excitatory neurons			PP-MS	-1.33877	0.347444	0.381724			Female	-1.33877	0.980425	0.0618344
STOX1	0.645993	0.812351	2.87829			PP-MS	1.59847	0.0772259	8.65172	-0.412443			RTN4R	-0.231822	0.00537227	Excitatory neurons			PP-MS	-0.412443	-1.87197	3.67532			Male	-0.412443	-1.33473	2.22221
NTM	-0.160109	-0.251469	-0.204766			PP-MS	0.39399	-0.0525998	7.85088	-0.811984			LRRC37A2	-0.288284	0.00105672	Excitatory neurons			PP-MS	-0.811984	-2.47429	1.42668			Male	-0.811983	-1.36599	1.45788
WIF1	-0.177549	-0.257201	-0.518122			PP-MS	0.940067	0.0744696	7.52456	-0.742364			NEGR1	-0.194303	0.0220404	Excitatory neurons			PP-MS	-0.742364	-0.707776	0.480327			Male	-0.742364	-0.698468	0.430078
CRELD1	-0.148227	-0.304683	0.316789			PP-MS	1.49547	0.0937312	8.71292	-0.856811			NEGR1	-0.163597	0.0423373	Excitatory neurons			PP-MS	-0.856811	-1.21248	1.12109			Male	-0.856811	-1.46408	1.95142
RGMA	-0.126596	-0.188724	0.0189428			PP-MS	0.611194	4.87483	9.55945	NA			NPTX1	-0.288639	0.000606421	Excitatory neurons			PP-MS	0.545694	-1.90078	1.53613			Female	0.545694	-7.11035	-1.51458
TMEM132A	-0.132616	-0.154696	-0.0386447			PP-MS	6.61622	6.94555	9.69492	0.545694			FGF5	-0.261734	0.00140266	Excitatory neurons			PP-MS	0.567902	-1.18896	2.07391			Female	0.567902	-5.05654	-1.38846
RNF165 (ARK2C)	0.325365	0.492524	1.58671			PP-MS	3.47811	7.245	9.63017	0.567902			CHGA	-0.190214	0.0188492	Excitatory neurons			PP-MS	0.161462	-1.33919	1.43943			Female	0.161462	-5.45501	-1.58759
RTN4R	-0.231822	-0.285264	-0.585646			PP-MS	4.99743	6.35799	9.46055	0.161462			OLFM1	-0.122903	0.0351273	Excitatory neurons			PP-MS	0.472625	-1.37033	1.69191			Female	0.472625	-5.56321	-1.61821
LRRC37A2	-0.288284	-0.368784	-0.737474			PP-MS	2.49387	5.93555	9.29247	0.472625			CLEC2L	-0.195815	0.00787295	Excitatory neurons			PP-MS	-0.450373	-1.46385	1.62145			Female	-0.450373	-5.80374	-0.181124
NEGR1	-0.194303	-0.305756	-0.333947			PP-MS	3.14	6.24736	9.6857	-0.450373			CHGA	-0.185152	0.0255229	Excitatory neurons			PP-MS	1.82858	-5.0863	4.37375			Male	1.82858	-4.59348	2.99169
NEGR1	-0.163597	-0.273047	-0.330067			PP-MS	5.78546	5.47439	10.995	1.82858			EPHA4	-0.17045	0.0110766	Excitatory neurons			PP-MS	0.257428	-1.95762	1.60915			Male	0.257428	-4.00498	2.47117
NPTX1	-0.288639	-0.322969	-0.849356			PP-MS	4.69604	4.52101	10.6859	0.257428			CDYL2	0.411017	0.00126794	Excitatory neurons			PP-MS	0.465414	-2.26853	2.92299			Male	0.465414	-3.59273	2.53753
CHGA	-0.190214	-0.283351	-0.233097			PP-MS	8.68727	6.54543	9.76181	0.465414			BCAP29	0.190207	0.0318319	Excitatory neurons			PP-MS	2.6022	-3.00123	2.48317			Male	2.6022	-4.87295	0.928207
OLFM1	-0.122903	-0.14661	-0.0481822			PP-MS	12.9812	6.68473	9.77594	2.6022			LRFN2	-0.192182	0.00553978	Excitatory neurons			PP-MS	-1.112	0.274972	7.55599			Female	-1.112	-0.359522	-0.069962
CLEC2L	-0.195815	-0.322118	-0.424587			PP-MS	-0.241228	8.27151	8.64171	NA			CSMD1	0.243919	0.00458953	Excitatory neurons			PP-MS	-0.858503	-0.0412436	0.808525			Female	-0.858503	-0.870112	-2.04735
CHGA	-0.185152	-0.291058	-0.182358			PP-MS	3.14965	5.60895	9.07567	-1.112			PCDH10	-0.13687	0.0401452	Excitatory neurons			PP-MS	-0.712477	0.256281	0.891274			Female	-0.712477	-0.953936	0.00491747
EPHA4	-0.17045	-0.229667	-0.113406			PP-MS	0.26582	4.63651	9.28285	-0.858503			LRRTM4	-0.295359	0.003175	Excitatory neurons			PP-MS	0.0788767	0.618315	0.894429			Female	0.0788767	-0.123741	-0.408397
BCAP29	0.190207	0.335818	0			PP-MS	-0.582004	4.83669	9.11317	-0.712477			EPHB6	-0.141897	0.0396525	Excitatory neurons			PP-MS	1.1089	1.79569	1.31915			Male	1.1089	-0.326226	0.098728
LRFN2	-0.192182	-0.183458	-0.549049			PP-MS	-0.389867	4.69516	9.12063	0.0788767			FARS2	0.412217	0.000203786	Excitatory neurons			PP-MS	0.0175095	0.781558	1.4789			Male	0.0175095	-1.17542	1.60043
PCDH10	-0.13687	-0.23535	-0.0323435			PP-MS	12.3292	12.2933	10.6251	1.1089			PTPRR	-0.270615	6.16e-05	Excitatory neurons			PP-MS	0.0883466	0.663843	1.63643			Male	0.0883466	-2.2042	2.41876
EPHB6	-0.141897	-0.24645	0.099385			PP-MS	1.30795	1.89061	9.74203	NA			CHGB	-0.503919	3.14e-11	Excitatory neurons			PP-MS	-0.089042	0.265055	3.86994			Male	-0.089042	-2.37159	1.76609
PTPRR	-0.270615	-0.307523	-0.419168			PP-MS	2.37547	7.43808	7.8917	0.0175095			EPHA5	-0.124202	0.02626	Excitatory neurons			PP-MS	-0.000908	-0.978406	0.845294			Male	-0.000908	-2.1553	0.230096
CHGB	-0.503919	-0.478136	-0.962041			PP-MS	1.79943	6.98979	8.10137	0.0883466			BDNF	-0.37707	0.00103917	Excitatory neurons			PP-MS	0.0135433	-1.46787	1.08781			Male	0.0135433	-1.99352	-0.0075118
EPHA5	-0.124202	-0.187628	-0.128415			PP-MS	4.01162	7.3308	8.38206	-0.089042			ADAM23	-0.190072	0.0102036	Excitatory neurons			PP-MS	0.043328	-0.210779	0.37648			Male	0.043328	-1.86257	1.00272
ADAM23	-0.190072	-0.28657	-0.29162			PP-MS	1.85409	2.8479	9.66498	-0.000908			MMP17	-0.22633	0.00183864	Excitatory neurons			PP-MS	-0.0206761	-1.40406	1.68517			Male	-0.0206761	-2.597	3.71708
MMP17	-0.22633	-0.219571	-0.335493			PP-MS	3.18566	2.45154	7.92008	0.0135433			PLCB1	-0.138592	0.0401403	Excitatory neurons			PP-MS	-0.775482	-0.193035	6.97552			Female	-0.775482	-0.31883	3.0085
PLCB1	-0.138592	-0.173341	-0.298881			PP-MS	4.21229	3.19722	8.07216	0.043328			IL12RB2	0.222749	0.00340242	Excitatory neurons			PP-MS	-0.994897	0.543323	1.49011			Female	-0.994897	0.449315	3.07206
B3GALTL	0.288095	0.210404	-0.00705308			PP-MS	1.82135	3.78345	8.0959	-0.0206761			B3GALTL	0.288095	2.04e-05	Excitatory neurons			PP-MS	-0.469097	0.47413	1.67978			Female	-0.469097	0.196024	1.83881
FAM163B	-0.262809	-0.266327	-0.0671894			PP-MS	2.52865	4.2521	8.30746	-0.775482			MAP2K4	0.216944	0.0177245	Excitatory neurons			PP-MS	-0.31718	0.106727	1.9757			Female	-0.31718	-0.834376	2.91727
TCTN2	0.249669	0.200382	-0.441116			PP-MS	3.39532	5.54076	8.47887	-0.994897			SPEF1	-0.190754	0.0239998	Excitatory neurons			PP-MS	-0.615389	0.684496	3.12823			Female	-0.615389	-0.550951	4.17769
FSTL5	-0.269427	-0.244886	-1.06514			PP-MS	3.27372	5.66247	8.18897	-0.469097			FAM163B	-0.262809	0.00035662	Excitatory neurons			PP-MS	-0.00956773	2.11462	0.171226			Female	-0.0095677	0.644904	0.488604
IGFL4	0.250521	0.430932	1.40711			PP-MS	1.90869	4.51765	8.58747	-0.31718			COL8A1	0.600246	3.51e-05	Fibroblasts			PP-MS	1.27213	-1.48833	5.33768			Male	1.27213	-1.22067	-1.42727
CNTN4	-0.171728	-0.205763	-0.0815016			PP-MS	1.31708	3.94635	8.44977	-0.615389			SERPING1	0.489945	0.000303939	Fibroblasts			PP-MS	1.31143	-1.04856	2.29227			Male	1.31143	-1.31835	1.2305
VWC2	-0.199154	-0.306155	-0.57526			PP-MS	0.665688	6.9517	8.3914	-0.00956773			POSTN	0.319756	0.0190431	Fibroblasts			PP-MS	-1.75931	1.07995	-0.544236			Female	-1.75931	-0.23188	-1.60901
NEFH	0.267308	0.286425	1.63344			PP-MS	-0.518362	3.7161	9.86303	1.27213			CLCF1	-0.354139	0.000330491	Fibroblasts			PP-MS	-1.11832	2.34769	1.02981			Female	-1.11832	1.23482	-0.16587
NXPH2	-0.234136	-0.210751	-0.516819			PP-MS	1.8177	4.99564	9.84819	1.31143			CGA	0.338328	0.0140613	Fibroblasts			PP-MS	0.702448	-2.38957	1.30754			Male	0.702448	-2.54676	0.745458
NRXN3	-0.226344	-0.283929	-0.725863			PP-MS	2.7307	-1.62554	9.35781	-1.75931			GDF15	0.288053	0.000544277	Fibroblasts			PP-MS	1.07282	-2.10209	1.84169			Male	1.07282	-2.56496	2.56427
CRTAC1	-0.208999	-0.204247	-0.322674			PP-MS	1.44898	-0.0427081	10.0709	-1.11832			LRP1	0.373206	4.38e-05	Fibroblasts			PP-MS	0.643867	-3.13854	2.44279			Male	0.643867	-3.54924	2.03957
ROBO2	-0.263387	-0.25906	-0.676463			PP-MS	3.78036	2.45409	9.71577	0.702448			PRELP	0.219391	0.000154914	Fibroblasts			PP-MS	0.972045	-2.87108	1.54999			Male	0.972045	-4.02187	0.776969
FGF12	-0.342393	-0.294881	-0.702902			PP-MS	4.05735	5.15553	10.1217	1.07282			SERPINA3	0.629921	1.23e-09	Fibroblasts			PP-MS	-0.244986	-0.829553	4.3302			Female	-0.244986	0.440559	-0.450453
ATP1B1	-0.249062	-0.248095	-0.407471			PP-MS	12.8082	6.35259	9.80101	0.643867			CPB1	-0.389912	3.57e-07	Fibroblasts			PP-MS	-0.370166	-0.275932	0.671902			Female	-0.370166	0.643353	-2.23792
TMEM132B	-0.139115	-0.191047	-0.11954			PP-MS	3.86974	4.15368	10.175	0.972045			GPNMB	0.158519	0.0463718	Fibroblasts			PP-MS	-0.579586	0.454865	1.60915			Female	-0.579586	0.612257	0.618106
ENTPD3	-0.193981	-0.180299	-0.0784968			PP-MS	0.504408	3.3965	8.21148	-0.244986			CGA	-0.262354	0.0170367	Fibroblasts			PP-MS	0.962286	0.498392	1.42952			Female	0.962286	0.195126	-0.0825133
SPOCK1	-0.232925	-0.30306	-0.691829			PP-MS	0.712536	3.86397	9.63535	-0.370166			SAA1	0.216663	0.0186135	Fibroblasts			PP-MS	1.72327	-3.231	2.07515			Female	1.72327	-6.00316	0.249368
GLCE	-0.19941	-0.18538	0.00341389			PP-MS	1.02398	4.19866	8.36031	-0.579586			MXRA7	0.433095	7.96e-07	Fibroblasts			PP-MS	-0.80425	1.11088	3.1885			Male	-0.80425	-1.13633	-3.51252
CNDP1	-0.163889	-0.245278	-0.272407			PP-MS	0.875485	3.14575	8.12059	0.962286			GPNMB	0.169405	0.021457	Fibroblasts			PP-MS	-1.00849	1.7326	0.50084			Male	-1.00849	-0.886433	-1.60288
EPHB2	-0.226359	-0.364953	-0.181209			PP-MS	9.42675	6.05659	8.92585	NA			CLEC1B	0.359439	0.00103985	Fibroblasts			PP-MS	-0.97536	2.3855	-0.71955			Male	-0.97536	-0.193749	-2.19479
QDPR	-0.302048	-0.227055	-0.905177			PP-MS	10.7279	8.89152	9.16962	NA			REG3A	0.528675	0.000158246	Fibroblasts			PP-MS	0.187604	-0.260764	7.67511			Female	0.187604	-0.820998	-2.00205
CNDP1	-0.15625	-0.271889	-0.24307			PP-MS	12.9168	10.2932	8.71457	NA			RARRES1	-0.245894	0.00079777	Fibroblasts			PP-MS	-0.812082	-0.383016	5.33117			Male	-0.812082	-1.30961	3.58268
LRP2	-0.268248	-0.396293	-0.573054			PP-MS	9.14605	8.9581	9.39466	1.72327			LRP1	0.318411	0.00338489	Fibroblasts			PP-MS	-0.433929	0.241215	0.203912			Male	-0.433929	-0.381079	4.03798
SPOCK1	-0.159582	-0.335211	-0.597382			PP-MS	2.88967	-2.55217	8.48405	-0.80425			CRLF1	0.260684	0.00105332	Fibroblasts			PP-MS	0.948753	-0.72589	5.22119			Female	0.948753	-0.833784	-0.4795
UNC5B	-0.202491	-0.316559	-0.308083			PP-MS	3.09747	-2.19215	7.52726	-1.00849			C1QTNF1	0.51885	8.96e-05	Fibroblasts			PP-MS	-0.547185	0.384425	3.93231			Female	-0.547185	0.253614	-3.02184
HHIP	-0.230279	-0.388474	-0.480009			PP-MS	6.71808	-1.76171	8.36358	-0.97536			INHBA	0.254908	0.0116189	Fibroblasts			PP-MS	-0.121794	0.403615	7.67511			Female	-0.121794	0.5267	-0.204061
TMCC3	-0.141695	-0.254863	-0.326588			PP-MS	-0.817139	3.24744	7.99564	0.187604			CGA	0.472057	7.04e-07	Fibroblasts			PP-MS	-0.0107214	0.209442	0.848478			Female	-0.0107214	-0.0391294	-2.08639
NCAM1	-0.183358	-0.309975	-0.0421604			PP-MS	-1.15457	3.31718	9.31317	-0.812082			UAP1	0.211132	0.04262	Fibroblasts			PP-MS	0.00104809	0.676849	1.35813			Female	0.00104809	1.15745	0.0642995
MUSK	0.260933	0.200138	0.135705			PP-MS	-0.691914	3.80484	9.40944	-0.433929			IGF2	-0.52252	0.00334827	Fibroblasts			PP-MS	2.07593	-2.01343	6.84331			Male	2.07593	-2.08009	1.65672
SVEP1	-0.183428	-0.202028	0.0833136			PP-MS	3.72436	9.43887	9.53871	0.948753			IL1R1	0.262648	0.0014949	Fibroblasts			PP-MS	1.82989	-1.78882	3.70513			Male	1.82989	-2.40966	1.1539
ENOX2	0.437995	0.186973	0.563794			PP-MS	0.0135251	0.658756	9.03085	-0.547185			COL6A2	-0.183348	0.0429669	Fibroblasts			PP-MS	-0.0137791	-2.14097	2.709			Male	-0.0137791	-3.65729	4.11834
CHST6	0.226496	0.186455	0.204536			PP-MS	-0.872709	1.55931	9.02305	-0.121794			MFGE8	-0.28819	0.000430232	Fibroblasts			PP-MS	0.0996875	-2.46001	2.33506			Male	0.0996875	-3.60001	2.20358
ARSB	0.247994	0.181076	0.209935			PP-MS	-0.891345	1.0708	8.94155	-0.0107214			IL11RA	0.23246	0.00564281	Fibroblasts			PP-MS	1.0952	-1.68967	7.67511			Female	1.0952	-0.910511	-0.864691
NRXN1	-0.213934	-0.307541	-0.515004			PP-MS	0.751899	1.12457	8.71342	0.00104809			MXRA8	0.146918	0.0265498	Fibroblasts			PP-MS	1.26354	-1.15363	3.23521			Female	1.26354	-0.885298	0.142767
WFDC1	-0.27052	-0.328494	-1.00087			PP-MS	-0.0550998	3.01846	12.1846	2.07593			PDGFRL	0.230692	0.00455291	Fibroblasts			PP-MS	1.33711	-2.41424	2.17756			Female	1.33711	-1.64101	-1.78574
CA8	0.446661	0.358159	0.174625			PP-MS	0.2918	3.30789	10.5776	1.82989			EVA1B	0.225526	0.019228	Fibroblasts			PP-MS	1.53086	-1.44746	3.6023			Female	1.53086	-0.92548	-0.937362
BAMBI	-0.156928	-0.331238	-0.324187			PP-MS	7.15889	4.69786	9.36194	-0.0137791			CDH3	0.248218	0.0117782	Fibroblasts			PP-MS	0.798392	-2.70502	2.61698			Female	0.798392	-1.86902	1.52541
GOLM1	-0.24077	-0.136709	-0.487459			PP-MS	8.14116	4.63378	9.53054	0.0996875			GPNMB	0.293908	0.0180764	Fibroblasts			PP-MS	-0.0575306	-0.778989	5.15753			Female	-0.0575306	-0.131988	0.631852
PDGFRA	-0.181768	-0.28071	-0.146265			PP-MS	0.965702	7.48427	10.2282	1.0952			AXL	0.170585	0.0082272	Fibroblasts			PP-MS	0.0540965	-0.508405	1.46202			Female	0.0540965	0.575831	1.88949
CHL1	-0.185624	-0.226091	-0.342943			PP-MS	3.67147	8.73423	10.256	1.26354			C1QTNF3	-0.405348	5.4e-16	Fibroblasts			PP-MS	-0.129468	0.507469	0.536539			Female	-0.129468	1.01874	1.09163
PTPRJ	-0.211533	-0.301942	-0.224664			PP-MS	1.11877	8.34798	10.4118	1.33711			MMP3	-0.298906	0.000803684	Fibroblasts			PP-MS	-0.162502	0.138006	0.627186			Female	-0.162502	0.354856	1.59639
NTN4	-0.203971	-0.193161	-0.992457			PP-MS	3.21915	8.79192	10.3779	1.53086			GPC3	0.359706	7.91e-05	Fibroblasts			PP-MS	1.79806	-2.50063	3.71503			Female	1.79806	-4.37452	-2.17167
NELL1	-0.305332	-0.166144	-0.141161			PP-MS	0.548817	2.22516	9.26454	0.798392			WISP2	-0.149108	0.0444613	Fibroblasts			PP-MS	0.873545	-0.677095	2.51753			Male	0.873545	-2.50808	5.20346
TMEM132D	-0.218754	-0.204603	0.0367166			PP-MS	-2.49304	-0.74555	9.05567	-0.0575306			NOTCH3	-0.214134	0.00122094	Fibroblasts			PP-MS	0.730061	-0.715905	1.6269			Male	0.730061	-2.49449	4.92597
CHL1	-0.174067	-0.17638	-0.347598			PP-MS	-0.639946	0.0689525	8.93195	0.0540965			MFAP4	0.380992	0.000146781	Fibroblasts			PP-MS	0.933849	-0.736424	2.55505			Male	0.933849	-3.24434	6.86572
LINGO3	-0.173418	-0.176477	-0.621554			PP-MS	-1.41726	-0.129582	9.21989	-0.129468			COL15A1	0.314432	0.000768599	Fibroblasts			PP-MS	-0.875122	-3.19319	2.82412			Male	-0.875122	-2.78656	3.45223
WNT5A	0.673209	0.40482	1.41415			PP-MS	-1.96481	-0.231198	9.2511	-0.162502			ALDH1A3	0.345664	0.000156105	Fibroblasts			PP-MS	-0.870679	-0.243468	1.09994			Female	-0.870679	-1.0352	0.549002
SERPINA5	0.423071	0.295732	0.467908			PP-MS	4.43218	0.364881	10.1913	1.79806			STC2	-0.218791	0.0305917	Fibroblasts			PP-MS	-0.956738	0.853244	1.44509			Female	-0.956738	-0.685717	1.03102
SGCB	0.276593	0.388349	1.41459			PP-MS	1.49547	2.39074	8.47575	0.873545			SFRP2	0.185294	0.0227806	Fibroblasts			PP-MS	-1.05637	-0.511705	1.27402			Female	-1.05637	-1.2496	-0.115243
NPTX2	-0.268138	-0.259471	-0.453659			PP-MS	1.76639	1.903	8.8115	0.730061			COL6A3	0.259867	0.000464161	Fibroblasts			PP-MS	-0.83593	-1.45426	1.58859			Male	-0.83593	-1.46954	1.52337
L1CAM	-0.235504	-0.240334	-0.734941			PP-MS	1.22809	1.9163	8.72323	0.933849			TEAD3	0.270778	0.00396794	Fibroblasts			PP-MS	-0.32203	-0.886779	1.78257			Female	-0.32203	-1.26171	2.26119
HLA-DQA2	0.284279	0.318234	0.410824			PP-MS	3.49856	3.871	9.8265	-0.875122			COL18A1	0.258494	0.000836594	Fibroblasts			PP-MS	-0.546801	-1.56447	2.90718			Female	-0.546802	-2.16779	3.44589
NGFR	-0.181836	-0.37933	-0.180867			PP-MS	4.506	2.53591	9.17118	-0.870679			POSTN	0.321611	0.000354293	Fibroblasts			PP-MS	-0.264442	-1.49494	4.25004			Female	-0.264442	-1.91788	2.43687
COL8A1	0.600246	0.409343	0.233866			PP-MS	6.35355	3.20161	8.74225	-0.956738			INHBA	0.226257	0.00540697	Fibroblasts			PP-MS	-0.0491754	-0.673302	3.44161			Female	-0.0491754	-1.33596	2.8507
CLCF1	-0.354139	-0.315475	-0.771			PP-MS	5.29309	2.22605	8.9482	-1.05637			DES	0.332183	9.12e-05	Fibroblasts			PP-MS	-0.204395	-1.4089	2.13833			Male	-0.204395	-1.69602	2.26859
CGA	0.338328	0.33409	0.995926			PP-MS	16.65	5.58692	8.52952	-0.83593			FBLN5	0.372204	0.000120022	Fibroblasts			PP-MS	-0.330699	-2.6925	0.60217			Female	-0.330699	-2.80494	0.330738
SERPINA3	0.629921	0.444339	1.32942			PP-MS	-1.30141	0.856751	7.3601	NA			IGFBP2	0.142183	0.0289342	Fibroblasts			PP-MS	0.731518	-2.50985	3.1855			Male	0.731518	-2.93698	-2.923
CPB1	-0.389912	-0.485367	-0.00678493			PP-MS	-1.3114	1.28458	6.29342	-0.32203			AGR3	0.229904	0.0228753	Fibroblasts			PP-MS	1.01133	-1.83172	6.61204			Male	1.01133	-2.30625	0.872951
GPNMB	0.158519	0.293591	0.71119			PP-MS	-0.407087	0.500752	7.79235	-0.546801			TNFRSF11B	0.307771	0.000103688	Fibroblasts			PP-MS	0.863735	-1.79749	3.99392			Male	0.863735	-1.69578	-1.46629
CGA	-0.262354	-0.261177	0.10157			PP-MS	1.48706	0.350564	7.04229	-0.264442			COL1A1	-0.246454	0.00948769	Fibroblasts			PP-MS	-1.02833	1.63746	0.782787			Female	-1.02833	1.62623	-1.20017
GPNMB	0.169405	0.275383	1.01007			PP-MS	-1.90394	0.576031	9.00319	-0.0491754			FCN2	-0.251971	0.00415928	Fibroblasts			PP-MS	-1.34641	1.40028	0.627186			Female	-1.34641	0.965944	-1.29668
RARRES1	-0.245894	-0.152217	-0.385786			PP-MS	7.5214	5.94519	9.30556	-0.204395			SERPINH1	0.224295	0.0198771	Fibroblasts			PP-MS	-1.55253	1.75736	0.418277			Female	-1.55253	1.11772	0.234918
C1QTNF1	0.51885	0.393532	1.76508			PP-MS	18.0083	7.51695	9.05287	-0.330699			KRT18	0.274492	0.000465155	Fibroblasts			PP-MS	-1.59991	1.08096	-0.374841			Female	-1.59991	2.23188	-0.340545
CGA	0.472057	0.250311	1.12307			PP-MS	14.4583	9.84148	12.1071	0.731518			CLMP	0.218586	0.0174244	Fibroblasts			PP-MS	-1.15065	-0.704624	-1.06167			Female	-1.15065	-0.0886503	-1.24389
MFGE8	-0.28819	-0.445289	-0.67155			PP-MS	7.7733	7.80723	12.0514	1.01133			IGDCC3	-0.24378	0.0190345	Fibroblasts			PP-MS	-1.12616	1.37983	-0.160121			Female	-1.12616	1.25712	-0.432025
PDGFRL	0.230692	0.183838	-0.669107			PP-MS	4.20241	7.52122	11.8905	0.863735			FST	-0.236101	0.00900654	Fibroblasts			PP-MS	-1.13054	1.0166	-0.0446863			Female	-1.13054	-0.0270282	-0.540593
GPNMB	0.293908	0.591535	2.20653			PP-MS	-0.203583	8.4286	6.96979	-1.02833			ADH1B	0.474184	8.9e-07	Fibroblasts			PP-MS	-1.51871	1.07259	1.02213			Female	-1.51871	-0.145508	-0.105157
AXL	0.170585	0.226571	0.817978			PP-MS	2.38833	7.83185	7.06647	-1.34641			CREB3L1	-0.230629	0.0288776	Fibroblasts			PP-MS	-1.37338	1.39828	0.371231			Female	-1.37338	-0.106473	-0.784439
C1QTNF3	-0.405348	-0.369227	-0.748309			PP-MS	-0.245425	7.72706	7.58019	-1.55253			ISM1	0.247968	0.00124896	Fibroblasts			PP-MS	-1.01486	-0.15009	0.411335			Female	-1.01486	-1.78482	-1.88042
MMP3	-0.298906	-0.222884	-0.505286			PP-MS	-1.18281	6.47447	7.54908	-1.59991			FBLN1	-0.151921	0.0489227	Fibroblasts			PP-MS	0.285555	-1.38647	0.761777			Male	0.285555	-2.55861	2.10031
GPC3	0.359706	0.254248	-0.360522			PP-MS	2.72812	4.71132	7.74587	-1.15065			INHBB	0.265057	0.00234058	Fibroblasts			PP-MS	0.600882	-1.26242	2.36339			Male	0.600882	-2.03016	1.94949
NOTCH3	-0.214134	-0.182415	-0.347425			PP-MS	-2.50518	6.09534	7.67971	-1.12616			ANG	0.313548	6.74e-05	Fibroblasts			PP-MS	-1.55513	0.874535	1.4139			Female	-1.55513	1.46037	1.80745
ANG	0.313548	0.176176	-0.191136			PP-MS	3.61142	-0.410426	6.96979	-1.13054			OLFML3	0.336087	0.000132216	Fibroblasts			PP-MS	-1.4342	0.449791	1.97443			Female	-1.4342	0.28208	1.77004
FGFR1	-0.19109	-0.156731	-0.196409			PP-MS	6.74879	0.484288	6.87833	-1.51871			OMD	0.311832	0.000351533	Fibroblasts			PP-MS	-1.59959	0.377118	1.41674			Female	-1.59959	-0.706738	2.44411
MMP7	0.310814	0.329138	1.83689			PP-MS	8.9391	0.805914	6.88038	-1.37338			FABP3	0.17775	0.0249214	Fibroblasts			PP-MS	-1.58243	0.372105	0.869129			Female	-1.58243	-0.387105	2.32571
IL6ST	-0.215588	-0.27295	-0.290545			PP-MS	6.32493	-0.120969	6.83195	-1.01486			FGFR1	-0.19109	0.00354896	Fibroblasts			PP-MS	-0.49318	0.871778	2.11736			Female	-0.49318	0.432525	1.45582
TIMP4	-0.377885	-0.278103	-1.25916			PP-MS	7.11145	5.90861	9.6403	0.285555			RBP4	-0.277983	0.000382272	Fibroblasts			PP-MS	0.977316	-0.386936	0.851661			Female	0.977316	-1.70004	-1.84241
SOCS3	0.234363	0.18071	-0.821275			PP-MS	11.85	8.4634	9.84374	0.600882									PP-MS	1.44952	-1.07787	0.647109			Female	1.44952	-1.29183	-2.6866
DLL4	-0.135437	-0.301959	-0.121624			PP-MS	-1.08571	0.648951	7.17319	-1.55513									PP-MS	1.41263	-0.51755	0.802103			Female	1.41263	-1.08035	-1.3974
SEMA3G	-0.215928	-0.314775	-0.459549			PP-MS	-1.59788	0.33882	7.24922	-1.4342									PP-MS	0.942526	-1.52064	1.12862			Female	0.942526	-1.89207	0.659271
ADAMTS4	-0.282337	-0.346752	-1.0144			PP-MS	-1.90945	-0.112371	7.34472	-1.59959									PP-MS	1.71606	-2.30141	2.18001			Female	1.71606	-2.77614	1.22626
C4orf32	0.488643	0.397536	0.793473			PP-MS	-1.77859	-0.493255	7.43544	-1.58243									PP-MS	1.57906	-1.84404	0.578709			Female	1.57906	-2.88502	0.371102
JAG1	-0.189268	-0.264897	-0.30336			PP-MS	7.42947	0.405006	8.02552	-0.49318									PP-MS	1.52343	-2.30477	0.727651			Female	1.52343	-2.77659	0.0297158
APOL1	-0.273481	-0.222801	-0.116099			PP-MS	2.421	5.65225	8.4198	0.977316									PP-MS	-0.842147	-0.249658	2.86582			Male	-0.842147	-0.924066	-0.0674542
LAYN	-0.365186	-0.56082	-0.0905166			PP-MS	1.30406	5.20494	8.61541	1.44952									PP-MS	-0.685791	-0.764466	1.67978			Male	-0.685791	-1.50605	-0.16587
ANGPT2	-0.221607	-0.269965	-0.626617			PP-MS	1.24511	4.81356	8.71899	1.41263									PP-MS	-0.61316	-0.262992	1.77067			Male	-0.61316	-1.42015	0.518862
ANXA2	0.415292	0.34225	0.0415754			PP-MS	0.526652	5.08273	9.5896	0.942526									PP-MS	-0.267646	-1.06403	1.73344			Male	-0.267646	-0.304833	-1.28786
LYVE1	-0.170733	-0.126212	-0.480143			PP-MS	0.680141	4.20164	9.84787	1.71606									PP-MS	-0.581176	-1.07352	0.765015			Male	-0.581176	0.30767	-2.04086
ANXA2	0.377743	0.320993	0.025945			PP-MS	0.0135251	3.96704	9.8554	1.57906									PP-MS	-0.537493	-0.257719	1.63235			Male	-0.537493	-0.524889	0.682046
DKK3	-0.146066	-0.20675	-0.519551			PP-MS	0.455932	4.05756	9.84017	1.52343									PP-MS	0.366478	-1.51834	2.54258			Male	0.366478	-1.28683	1.70663
PLXNB2	-0.271723	-0.34172	-0.112261			PP-MS	0.931635	3.36761	9.34277	-0.842147									PP-MS	0.967247	-0.393652	2.22981			Male	0.967247	-0.734138	2.23522
CECR1	0.342164	0.508478	1.53577			PP-MS	0.760511	1.80695	9.65515	-0.685791									PP-MS	0.560125	-1.37303	1.65815			Male	0.560125	-0.775891	0.886248
CD48	0.360759	0.708248	2.78337			PP-MS	2.21342	1.99441	9.76669	-0.61316									PP-MS	-0.27306	-3.08422	3.8551			Male	-0.27306	-4.55305	8.10635
LILRA5	0.311689	0.292809	1.10099			PP-MS	1.88305	2.02698	9.65304	-0.267646									PP-MS	-0.0733202	-1.82665	4.89449			Male	-0.0733202	-2.93766	5.47127
TREM1	0.628067	0.765127	1.84659			PP-MS	0.808049	7.27067	7.56164	-0.581176									PP-MS	-0.301587	-1.7845	4.71728			Male	-0.301587	-2.69477	6.49948
FTL	0.289204	0.177519	0.667495			PP-MS	0.633382	7.88526	8.14787	-0.537493									PP-MS	-0.54219	-0.364391	0.613859			Male	-0.54219	-1.55424	1.3231
CD86	0.42251	0.397278	0.599453			PP-MS	0.315175	6.93973	7.87131	0.366478									PP-MS	-0.3331	-0.427727	0.325507			Male	-0.3331	-1.63239	0.921597
FLNA	0.36722	0.648109	1.57741			PP-MS	0.562095	7.58679	7.77779	0.967247									PP-MS	-0.297123	0.0100372	-0.129078			Male	-0.297123	-1.50391	0.740946
GNS	0.417743	0.190894	-0.485149			PP-MS	0.235332	7.42631	8.11253	0.560125									PP-MS	-0.0618861	0.414319	0.771485			Male	-0.0618861	-1.38074	0.368734
TNFRSF1B	0.50557	0.583681	1.88782			PP-MS	0.49903	6.57317	8.18172	-0.27306									PP-MS	-0.564077	-0.700251	-0.639685			Female	-0.564077	0.178602	-2.25124
TNFRSF1B	0.528496	0.542646	1.66225			PP-MS	0.642235	6.38947	8.55737	-0.0733202									PP-MS	-0.0619826	-0.478858	0.690006			Female	-0.0619826	0.362911	-0.707742
OLR1	0.204298	0.178147	0.449383			PP-MS	1.13086	6.28855	8.26282	-0.301587									PP-MS	-0.220421	-0.145947	0.711318			Female	-0.220421	-0.61107	-0.301671
OLR1	0.243483	0.217726	0.578737			PP-MS	4.19746	4.8571	6.91771	-0.54219									PP-MS	-0.305832	0.404914	1.79313			Female	-0.305832	-0.35145	0.167125
TLR4	0.206739	0.19678	0.0615731			PP-MS	13.3362	7.48825	8.26796	-0.3331									PP-MS	0.58456	-0.158399	1.91172			Female	0.58456	-0.862766	0.208357
LGALS9	0.39019	0.311593	1.02161			PP-MS	12.2759	8.84476	8.07059	-0.297123									PP-MS	0.146564	0.276464	1.14365			Female	0.146564	-0.656796	0.413611
MMP9	-0.538026	0.537938	2.9151			PP-MS	13.487	8.06013	8.05166	-0.0618861									PP-MS	-0.6499	-0.607647	1.58034			Female	-0.6499	-4.12369	-1.82978
CTSH	0.245967	0.165125	0.256731			PP-MS	4.77977	1.96256	8.34925	-0.564077									PP-MS	-1.54948	-1.14411	-0.601287			Female	-1.54948	-0.0709073	-1.62128
CDCP1	0.216839	0.216043	0.0511176			PP-MS	4.12971	1.63321	7.49721	-0.0619826									PP-MS	-1.92586	-0.0493118	-0.584315			Female	-1.92586	-0.433547	0.815059
MIOX	0.505584	0.360299	0.728444			PP-MS	5.24194	1.61408	7.49887	-0.220421									PP-MS	0.624787	-1.2192	1.85473			Female	0.624787	-1.4237	1.00272
CHI3L1	0.258674	0.175359	0.930859			PP-MS	6.25859	0.495692	7.51969	-0.305832									PP-MS	0.194648	-1.19863	1.02674			Female	0.194648	-1.45373	1.17312
APOE	-0.269038	-0.273829	-0.511299			PP-MS	5.16961	0.206404	7.54645	0.58456									PP-MS	0.378248	-0.577111	0.756916			Female	0.378248	-0.816296	1.78187
LALBA	0.238765	0.383715	0.487976			PP-MS	4.34161	0.624353	7.61085	0.146564									PP-MS	0.561007	-0.888001	0.660347			Female	0.561007	-1.96066	1.3419
DSC2	0.417374	0.249358	0.72594			PP-MS	8.18646	11.2554	8.0904	-0.6499									PP-MS	-0.417668	0.0196014	-0.0408838			Male	-0.417668	-0.520691	1.07004
INSIG1	-0.238807	-0.209436	-0.33032			PP-MS	-0.092018	5.9103	8.20467	-1.54948									PP-MS	0.116529	-0.159061	1.08933			Male	0.116529	-0.976817	1.33355
CD14	0.268609	0.148708	1.07041			PP-MS	-0.304489	5.35026	6.17794	-1.92586									PP-MS	-2.17555	-1.70061	1.12862			Male	-2.17555	-1.97743	1.08084
ENTPD1	0.279558	0.197807	0.673649			PP-MS	1.14558	1.39337	9.24995	0.624787									PP-MS	-1.7462	-1.60161	2.29585			Male	-1.7462	-1.52904	0.954589
MCF2L	-0.154538	-0.246281	-0.291409			PP-MS	2.00244	1.55829	9.4579	0.194648									PP-MS	-1.63297	-1.67805	0.957127			Male	-1.63297	-1.90963	0.588237
ADAMTSL2	-0.250403	-0.208443	-0.685457			PP-MS	0.864989	1.41862	9.46016	0.378248									PP-MS	-0.120342	1.64147	0.902309			Female	-0.120342	1.79922	-0.666968
MUC15	0.360424	0.868977	2.88752			PP-MS	0.822825	1.82534	9.24397	0.561007									PP-MS	-0.0250074	1.5105	0.794063			Female	-0.0250074	0.750159	-1.44525
IL5RA	0.846387	1.35428	4.00321			PP-MS	1.75534	4.37343	9.07349	-0.417668									PP-MS	-0.436333	1.77151	1.37536			Female	-0.436333	0.460137	-0.52727
IL5RA	0.646492	0.890081	2.56039			PP-MS	3.12995	3.93943	8.73954	0.116529									PP-MS	-0.377716	1.83975	1.2667			Female	-0.377715	0.522053	-0.0349273
G6B	0.186863	-0.32803	0.701332			PP-MS	5.84055	4.93638	10.2039	-2.17555									PP-MS	-1.04903	-0.0430572	0.802103			Male	-1.04903	1.52276	0.088907
KIT	-0.17026	-0.291193	-0.28073			PP-MS	8.35672	4.68002	8.49433	-1.7462									PP-MS	0.397817	0.257066	0.304262			Male	0.397817	1.36176	0.451199
TPSB2	0.310185	0.268716	0.0279265			PP-MS	6.34661	4.69408	8.52952	-1.63297									PP-MS	0.57857	0.981814	0.848478			Male	0.57857	1.89253	0.401826
SFTPC	0.150398	0.149585	0.134646			PP-MS	1.69233	6.44844	8.42134	-0.120342									PP-MS	-0.363095	-1.04874	0.558511			Male	-0.363095	-0.0183181	-0.85913
RGS10	-0.49714	-0.30129	-1.30161			PP-MS	0.51554	6.72923	8.53993	-0.0250074									PP-MS	1.51989	-1.76275	1.37105			Male	1.51989	-0.243099	0.613518
TEC	-0.235009	-0.249098	-0.446946			PP-MS	0.589243	6.85862	8.58336	-0.436333									PP-MS	0.202262	-1.04345	1.3177			Male	0.202262	-1.39325	0.861851
LYPD3	0.492329	0.52071	1.37277			PP-MS	1.52804	6.46053	8.72616	-0.377716									PP-MS	0.852033	-0.244705	3.23521			Male	0.852033	-0.865647	1.29795
TNFRSF9	-0.227401	-0.192775	0.0275982			PP-MS	0.695085	0.414021	8.82805	-1.04903									PP-MS	-1.23198	0.433228	1.06652			Female	-1.23198	-0.530667	-0.247575
VEGFA	-0.226287	-0.308571	-1.09014			PP-MS	0.416978	0.390805	8.06558	0.397817									PP-MS	-1.1103	0.922218	1.10448			Female	-1.1103	-0.235372	1.04188
SELPLG	0.343829	0.28483	0.589133			PP-MS	0.0578682	0.72685	8.05134	0.57857									PP-MS	-1.25579	0.17951	1.79841			Female	-1.25579	-0.211053	2.55893
ICOSLG	-0.175142	-0.169585	0.792356			PP-MS	-0.302961	-0.232665	8.19229	-0.363095									PP-MS	-0.726571	0.292868	0.413072			Female	-0.726571	-0.240057	-1.05337
IGFLR1	0.42577	0.247472	0.90746			PP-MS	0.686308	1.13681	7.68018	1.51989									PP-MS	-1.01805	0.231018	0.0233207			Female	-1.01805	-0.279479	-0.337947
IL3RA	-0.245399	-0.208632	-0.723721			PP-MS	4.97025	-1.56173	9.78993	0.202262									PP-MS	-0.146145	1.41345	0.152975			Male	-0.146145	0.208165	1.83881
TP53I11	-0.161561	-0.226383	-0.253881			PP-MS	4.54835	0.349261	9.29542	0.852033									PP-MS	-0.867183	0.699697	0.968019			Male	-0.867183	-0.152084	0.85296
DEFB1	-0.116323	-0.187955	-0.0663603			PP-MS	0.0735972	2.64103	6.76388	-1.23198									PP-MS	-0.806728	0.512899	1.37536			Male	-0.806728	-0.162817	3.98789
PACAP	0.85458	1.82063	7.30864			PP-MS	-0.858769	3.24889	7.06476	-1.1103									PP-MS	-0.12011	0.255865	0.207531			Male	-0.12011	0.212206	0.590539
IGHG1	0.289874	0.618558	2.49866			PP-MS	1.27793	2.1678	7.06305	-1.25579									PP-MS	-0.209328	0.471823	-0.332364			Female	-0.209328	0.598173	-1.50248
IGHG1	0.263672	0.516395	3.65626			PP-MS	0.537745	1.94373	7.31788	-0.726571									PP-MS	0.0460654	0.89653	-0.783047			Female	0.0460654	0.277561	-0.340545
TNFRSF17	0.489494	0.95788	4.48491			PP-MS	3.28552	1.60803	8.33351	-1.01805									PP-MS	0.445179	1.37423	0.355451			Female	0.445179	1.36743	1.13891
IGHG1	0.253167	0.447968	1.45819			PP-MS	-0.44924	5.89763	10.0202	-0.146145									PP-MS	0.270389	1.01182	-0.687019			Female	0.270389	0.534829	-0.153182
IGHG1	0.289044	0.531343	2.17624			PP-MS	-0.550531	5.85089	9.01833	-0.867183									PP-MS	0.439221	0.43927	2.95029			Male	0.439221	-2.87221	2.06431
TXNDC5	0.360347	0.358931	1.98629			PP-MS	-0.680922	4.84874	8.89809	-0.806728									PP-MS	0.741002	-0.125753	2.68588			Male	0.741002	-2.98402	1.74632
SLAMF1	0.487205	0.583475	2.98877			PP-MS	-2.04733	5.11208	8.82615	-0.12011									PP-MS	0.791819	-0.343925	3.29324			Male	0.791819	-3.52377	2.46036
APOA2	-0.254998	-0.231526	-1.03024			PP-MS	-0.891345	2.05196	9.60184	-0.209328									PP-MS	1.03971	-1.44047	-0.080954			Male	1.03971	-0.232691	-0.411019
HMGB3	-0.142635	-0.191471	-0.0259979			PP-MS	-1.99268	2.15878	9.3998	0.0460654									PP-MS	1.02448	-1.37935	1.71339			Male	1.02448	-0.922271	0.282978
IGHA2	0.185796	0.167251	0.319917			PP-MS	-1.03773	1.85713	9.48744	0.445179									PP-MS	0.771498	-1.27202	0.694933			Male	0.771498	-0.486985	-0.288756
KLRG1	0.586854	0.814235	4.31863			PP-MS	-1.51465	1.38386	9.40154	0.270389									PP-MS	0.736636	-1.61673	-0.175714			Male	0.736636	-1.05896	-0.511314
PCSK7	-0.144442	-0.102385	0.100048			PP-MS	1.44913	2.65575	8.50714	0.439221									PP-MS	0.710741	-0.651423	2.14571			Female	0.710741	0.691087	0.347384
TNFRSF18	-0.485919	-0.426034	-1.24732			PP-MS	0.407793	3.07427	8.16423	0.741002									PP-MS	0.457228	0.345445	2.0876			Female	0.457228	1.44937	1.47841
IFNG	-0.138674	-0.218896	-0.567638			PP-MS	0.699468	2.49306	9.17627	0.791819									PP-MS	0.651693	0.00411104	6.04298			Female	0.651693	1.47235	0.679772
TNFRSF18	0.459822	0.247538	0.463425			PP-MS	3.38379	5.26108	9.06555	1.03971									PP-MS	0.564792	-0.143057	1.88848			Female	0.564792	0.0894643	0.963363
TRABD2A	-0.265557	-0.351293	-0.823918			PP-MS	2.56573	5.52756	8.96725	1.02448									PP-MS	1.17148	-1.09217	3.45204			Female	1.17148	0.300775	1.52541
UBE2J2	1.02353	2.13883	12.373			PP-MS	1.67367	4.95689	8.99529	0.771498									PP-MS	0.923155	0.10351	0.727651			Male	0.923155	-0.986858	0.399467
AIFM1	1.83596	2.71919	4.60576			PP-MS	2.15843	2.50318	9.08908	0.736636									PP-MS	0.199615	-0.55312	1.68652			Male	0.199615	-1.39755	2.27044
TREML4	1.23024	1.84703	8.95081			PP-MS	2.56324	5.30611	9.83932	0.710741									PP-MS	0.294442	-0.733285	0.981988			Male	0.294442	-1.16268	0.996177
CD177	0.253927	0.178566	0.151833			PP-MS	1.0342	4.74457	9.65528	0.457228									PP-MS	0.319971	-0.0988887	-0.28625			Male	0.319971	-0.857154	1.63064
NOTCH2	0.120024	0.144855	-0.338634			PP-MS	-0.347029	4.47098	9.65156	0.651693									PP-MS	0.958442	-1.75356	1.60505			Male	0.958442	-2.46319	2.48917
CTBS	0.180614	0.347003	1.08897			PP-MS	-0.253828	3.60826	9.78183	0.564792									PP-MS	0.437737	0.65144	4.99649			Female	0.437737	0.000271	0.486272
CBLN1	-0.340092	-0.253656	-0.827713			PP-MS	2.17445	3.49182	9.91719	1.17148									PP-MS	0.435742	0.844705	0.497427			Female	0.435742	-0.398184	0.76348
WFDC11	0.347626	0.499699	0.349391			PP-MS	-1.20222	4.34743	7.21671	0.923155									PP-MS	0.47675	0.929182	0.592129			Female	0.47675	0.437088	0.622691
MRPL14	0.652649	0.61235	0.401913			PP-MS	-0.459823	3.21839	7.23418	0.199615									PP-MS	-0.804719	0.531153	-0.121347			Male	-0.804719	-0.733901	-0.532597
RAP2A	0.439627	0.398165	0.482383			PP-MS	-0.70844	1.88775	7.21082	0.294442									PP-MS	-1.17727	-1.11406	-0.308252			Male	-1.17727	-0.750491	0.042085
IL22RA1	-0.331001	-0.286334	-0.127874			PP-MS	-0.344399	1.92956	7.0859	0.319971									PP-MS	1.26944	-1.43272	1.00518			Male	1.26944	-1.37397	1.99562
KIRREL2	0.248865	0.467682	0.328589			PP-MS	9.83672	1.84559	9.14335	0.958442									PP-MS	1.75452	-1.82211	2.17023			Male	1.75452	-1.57863	3.56552
IGFL1	0.231608	0.442579	1.06409			PP-MS	0.744761	4.28271	9.88604	NA									PP-MS	1.64516	-1.57938	2.20679			Male	1.64516	-1.50764	4.49274
FAM177A1	-0.196806	-0.372435	-0.233704			PP-MS	8.83437	2.82113	9.73151	0.437737									PP-MS	3.77271	-1.50773	1.77199			Male	3.77271	-1.74085	4.08776
CD200R1L	0.351086	0.58818	0.34247			PP-MS	-0.559864	3.52889	9.80813	0.435742									PP-MS	1.9161	-1.75712	3.47378			Male	1.9161	-1.88356	5.23368
ATG5	0.456791	0.436396	0.438035			PP-MS	-0.88202	3.28136	9.83687	0.47675									PP-MS	1.16248	-1.31127	2.13956			Male	1.16248	-2.30771	0.912775
CER1	-0.269412	-0.304453	-0.425804			PP-MS	9.52486	2.58751	9.25541	-0.804719									PP-MS	-1.08494	0.926648	1.63235			Female	-1.08494	0.17171	0.99181
C5orf38	-0.171815	-0.243235	-0.199327			PP-MS	5.52627	2.75596	7.97728	NA									PP-MS	-0.14609	-0.920088	0.042049			Male	-0.14609	0.218292	-0.429396
TNFSF11	0.375971	0.474534	0.765189			PP-MS	5.93624	2.79501	7.84189	-1.17727									PP-MS	0.0472117	-0.714453	-0.119416			Male	0.0472117	0.122324	-0.455726
LRIT3	0.465375	0.688891	1.96835			PP-MS	5.68543	4.70971	9.64173	1.26944									PP-MS	-0.224997	-0.455156	0.212954			Male	-0.224997	0.147678	0.736431
MANSC1	-0.130183	-0.245026	-0.150724			PP-MS	1.65496	4.20045	9.23191	1.75452									PP-MS	0.214734	-1.82089	-0.0143471			Male	0.214734	0.15436	-1.29962
FGF19	-0.283724	-0.409358	-0.193357			PP-MS	3.20314	4.82461	9.41719	1.64516									PP-MS	1.65041	-0.982318	2.74621			Female	1.65041	-2.34993	0.864072
LYZL2	0.243912	0.350385	0.598014			PP-MS	2.81261	4.53608	8.90069	3.77271									PP-MS	0.061466	-0.602219	2.79829			Male	0.061466	-1.67627	0.996177
RPS6KA5	-0.211694	-0.306022	-0.313218			PP-MS	3.65731	5.17369	9.83006	1.9161									PP-MS	0.250972	-1.72481	1.91944			Male	0.250972	-1.69717	1.39389
TMEM40	0.269348	0.223347	0			PP-MS	1.77375	3.26263	8.72013	1.16248									PP-MS	0.368132	-1.50569	2.99615			Male	0.368132	-2.10189	3.62465
GDF11	-0.157244	-0.24589	-0.278311			PP-MS	-0.938185	1.20522	8.87738	-1.08494									PP-MS	0.644083	-1.69107	3.36315			Male	0.644083	-1.73583	2.29443
MMP8	-0.173637	-0.219019	-0.275159			PP-MS	3.12111	7.46984	8.81492	-0.14609									PP-MS	0.227018	-0.651914	4.7136			Female	0.227018	-2.01755	0.27339
FGF19	-0.263694	-0.388969	-0.170938			PP-MS	1.08989	5.59503	8.88613	0.0472117									PP-MS	0.483291	-1.46419	5.37075			Female	0.483291	-2.57365	1.76807
PCDHA7	0.222784	-0.206066	0.652108			PP-MS	3.26107	5.82563	9.00896	-0.224997									PP-MS	0.763327	-1.00816	5.26692			Female	0.763327	-2.78849	0.711553
ASPRV1	-0.312512	-0.412781	-0.486901			PP-MS	1.15531	5.23696	9.01396	0.214734									PP-MS	1.32661	-1.32365	5.14334			Female	1.32661	-3.02346	0.32121
NOTCH1	-0.155314	-0.267157	-0.298599			PP-MS	7.4641	9.85571	10.5768	1.65041									PP-MS	-0.752503	0.172885	0.838919			Female	-0.752503	-0.868493	-2.57803
HSD17B14	0.32566	0.271684	0.722282			PP-MS	3.82258	3.81646	9.77081	0.061466									PP-MS	-0.686069	0.744092	0.727651			Female	-0.686069	-0.608253	-2.22462
TCN1	0.39616	0.218796	0.30028			PP-MS	4.67778	4.17052	9.79768	0.250972									PP-MS	-0.593866	0.511838	1.31915			Female	-0.593866	0.0406581	-1.17696
DEFB119	-0.215634	-0.229852	-0.224147			PP-MS	1.80674	4.16691	9.81104	0.368132									PP-MS	-0.248955	-0.630015	0.856431			Female	-0.248955	-0.536154	-0.204061
FAS	0.170066	0.143417	0.444415			PP-MS	3.07373	4.27155	9.73418	0.644083									PP-MS	-1.60431	-0.157802	-0.380938			Female	-1.60431	-0.139237	-0.0124892
C8G	-0.234525	-0.212902	-0.482187			PP-MS	4.12355	9.52288	9.96782	0.227018									PP-MS	-1.24223	-0.029629	-0.0275979			Female	-1.24223	0.00108845	2.01859
MRRF	-0.275496	-0.245197	0.369309			PP-MS	7.93154	10.923	10.3054	0.483291									PP-MS	-0.963974	0.141853	0.439046			Female	-0.963974	-0.314603	1.63264
BGLAP	-0.219316	-0.143289	-0.446884			PP-MS	4.97601	11.0873	10.5328	0.763327									PP-MS	-0.615702	-0.517073	-0.603413			Female	-0.615702	-0.875104	-0.170952
KLHL12	-0.368825	-0.22091	-0.672665			PP-MS	2.01696	11.511	10.5415	1.32661									PP-MS	1.10998	0.0860622	3.23719			Male	1.10998	-0.943833	-1.71705
CRYZL1	-0.144312	-0.218787	-0.284686			PP-MS	3.88675	0.320494	8.91449	-0.752503									PP-MS	1.37344	0.0284943	4.59054			Male	1.37344	-1.19691	2.25378
CUZD1	-0.219289	-0.154114	0.00517181			PP-MS	2.23072	-0.109508	8.95918	-0.686069									PP-MS	-0.785312	-0.270275	0.0026384			Male	-0.785312	-0.895768	1.25164
DRGX	0.229739	0.151217	0.298896			PP-MS	2.30312	0.855575	8.93485	-0.593866									PP-MS	-0.784558	0.46242	0.147486			Male	-0.784558	-0.287793	7.55147
CA13	0.383455	0.203757	0.929954			PP-MS	4.18083	0.130667	9.0697	-0.248955									PP-MS	-0.885793	0.442585	-0.45263			Male	-0.885793	-0.415579	2.0529
FCGR3B	0.403584	0.362568	1.27721			PP-MS	4.50407	0.469043	7.59237	NA									PP-MS	-0.314063	0.453265	0.0922692			Male	-0.314063	-0.100902	2.20731
VSIG1	0.214728	0.400172	0.710258			PP-MS	0.215408	0.223821	7.78364	-1.60431									PP-MS	-1.81601	-1.73912	0.939963			Male	-1.81601	-2.33378	2.15306
EDC4	-0.243573	-0.29125	0.331423			PP-MS	-0.467741	1.06517	9.38295	-1.24223									PP-MS	-1.62294	-2.35398	1.97951			Male	-1.62294	-2.2418	1.23896
CA5A	0.326541	0.235402	1.00586			PP-MS	-0.116635	0.329665	7.05618	-0.963974									PP-MS	-1.32556	-0.329128	-0.752293			Male	-1.32557	0.32237	-2.0182
CHST5	0.402942	0.255622	0.56446			PP-MS	-0.77579	-0.196122	7.62266	-0.615702									PP-MS	0.59757	-1.21284	1.15115			Male	0.59757	-0.289792	1.7799
CPD	0.217503	-0.191995	0.0739369			PP-MS	8.74517	2.03162	10.238	1.10998									PP-MS	-1.32662	-0.0854071	0.824545			Male	-1.32662	0.20445	0.93261
BSG	-0.268578	-0.210871	-0.161221			PP-MS	4.78882	1.98132	9.49032	1.37344									PP-MS	-0.364052	-0.728478	0.497427			Male	-0.364052	-0.679794	2.40605
EDF1	-0.186733	-0.222877	-0.0801955			PP-MS	4.35376	0.388219	7.76726	-0.785312									PP-MS	-0.367994	-0.582633	1.09085			Male	-0.367994	-2.26757	2.34404
IL36A	0.172479	0.143648	0.240775			PP-MS	-1.18431	1.37116	7.89841	-0.784558									PP-MS	-0.385848	-0.881815	1.26084			Male	-0.385848	-2.41125	1.54982
AGAP2	-0.171363	-0.136644	-0.212612			PP-MS	0.375536	1.39653	7.89655	-0.885793									PP-MS	-0.12239	-1.32575	-1.57118			Male	-0.12239	-1.15708	-2.05709
CD47	-0.234982	-0.267746	0.0902328			PP-MS	0.0578682	1.25212	7.9219	-0.314063									PP-MS	-0.616872	-0.148579	-1.58151			Male	-0.616872	0.0207654	-2.95581
COX8A	0.313624	0.261771	-0.140306			PP-MS	5.58965	6.20344	8.11193	-1.81601									PP-MS	-0.672886	-0.198004	-1.25883			Male	-0.672886	0.349108	-2.17827
STAU1	-0.276014	-0.299783	-0.540297			PP-MS	2.20657	6.41809	7.89915	-1.62294									PP-MS	3.00549	0.847993	5.45535			Female	3.00549	-1.2177	-1.22637
RPS27A	-0.205786	-0.235192	-0.179621			PP-MS	2.9839	1.36268	11.7887	-1.32556									PP-MS	0.889478	-0.56458	2.15062			Female	0.889478	0.402504	-0.421515
RAB22A	-0.390895	-0.163482	-0.950873			PP-MS	2.68091	1.49257	11.1101	0.59757									PP-MS	1.29148	-0.382613	2.01622			Female	1.29148	0.361953	0.469924
C14orf93	-0.15666	-0.207009	-0.338771			PP-MS	7.13445	2.23317	10.7037	-1.32662									PP-MS	0.445382	-0.735625	1.49152			Female	0.445382	-0.150892	0.318826
MBD1	0.292818	0.27154	0.157886			PP-MS	5.9715	2.16239	7.64969	-0.364052									PP-MS	0.158139	-0.303055	0.252546			Female	0.158139	0.0992274	-0.353547
PPP2R5A	0.356896	0.22451	0.690564			PP-MS	9.11817	6.86141	7.11477	-0.367994									PP-MS	-1.30509	-0.0530197	0.214761			Female	-1.30509	-0.834969	-1.67365
SHBG	-0.276444	-0.211926	-0.536135			PP-MS	5.70479	6.23592	6.9976	-0.385848									PP-MS	0.634187	-1.09811	1.56105			Female	0.634187	-1.67152	1.28115
						PP-MS	3.07076	-0.0809718	7.34084	-0.12239									PP-MS	0.610932	-0.753949	0.838919			Female	0.610932	-1.06549	2.20545
						PP-MS	0.258924	-0.444003	6.39693	-0.616872									PP-MS	0.660459	-0.954228	1.30464			Female	0.660459	-1.11799	1.57618
						PP-MS	2.24073	-0.366511	6.13773	-0.672886									PP-MS	0.300948	1.3452	3.03542			Female	0.300948	-0.200019	0.191406
						PP-MS	-4.18654	3.8242	10.6566	3.00549									PP-MS	0.846054	0.345325	1.86124			Female	0.846054	-0.270981	-1.0164
						PP-MS	-2.02629	5.51935	9.48615	0.889478									PP-MS	0.855641	0.965481	2.74948			Female	0.855641	-1.3035	-0.634504
						PP-MS	-2.12254	5.74734	9.55584	1.29148									PP-MS	-1.92741	-1.30019	1.40394			Male	-1.92741	-1.50866	0.643289
						PP-MS	-1.86552	4.65015	9.62496	0.445382									PP-MS	-1.60673	-3.41832	0.949333			Male	-1.60673	-2.43276	-0.273288
						PP-MS	5.14183	5.71058	7.32383	0.158139									PP-MS	-0.958787	-1.01127	1.00673			Female	-0.958787	-1.47921	-2.30139
						PP-MS	6.35925	7.07045	9.25052	-1.30509									PP-MS	-0.010659	-1.17754	0.556825			Female	-0.010659	-0.656469	-1.90268
						PP-MS	1.0817	1.13013	8.37908	0.634187									PP-MS	-0.362937	-1.52225	1.14666			Female	-0.362937	-1.36102	0.113436
						PP-MS	-3.43501	2.40365	8.50025	0.610932									PP-MS	-0.373818	-0.668424	1.09691			Female	-0.373818	-1.52681	-1.54187
						PP-MS	-3.21962	2.48208	8.77539	0.660459									PP-MS	1.63327	-2.91084	4.7077			Male	1.63327	-4.29417	2.5856
						PP-MS	-1.70886	2.2589	9.60522	0.300948									PP-MS	2.7847	-3.18155	4.39185			Male	2.7847	-5.1971	3.95233
						PP-MS	5.92027	2.02141	9.58066	0.846054									PP-MS	3.12749	-2.84622	4.30149			Male	3.12749	-5.18437	6.24927
						PP-MS	5.51647	1.5817	9.6442	0.855641									PP-MS	-1.25028	0.340485	0.528062			Female	-1.25028	-0.87184	0.98744
						PP-MS	7.43604	7.93278	8.11612	-1.92741									PP-MS	-0.488587	0.625005	-0.776441			Female	-0.488587	-0.0087719	0.0839918
						PP-MS	7.37896	8.34051	7.14913	-1.60673									PP-MS	-0.357787	0.66283	-0.56529			Female	-0.357787	-0.19376	0.958978
						PP-MS	2.0459	7.46984	9.74437	-0.958787									PP-MS	-0.117213	-0.747329	0.372982			Female	-0.117213	-0.135935	0.693408
						PP-MS	-0.245425	6.76695	9.86791	-0.010659									PP-MS	-0.0573437	0.868882	0.165758			Female	-0.0573437	0.216443	1.25587
						PP-MS	-1.68757	7.77411	9.85645	-0.362937									PP-MS	-0.974307	-1.67581	0.388707			Female	-0.974307	-0.849328	-0.455726
						PP-MS	0.545128	7.31147	9.86641	-0.373818									PP-MS	-0.804687	-1.16986	0.494012			Female	-0.804687	0.510254	-0.532597
						PP-MS	4.24428	3.87546	9.87133	1.63327									PP-MS	-0.799979	-1.34881	0.949333			Female	-0.799979	-0.142542	-0.35615
						PP-MS	4.89126	3.08701	9.66631	2.7847									PP-MS	-0.189856	-0.302025	2.26834			Male	-0.189856	-1.00518	1.68271
						PP-MS	4.49675	3.11461	10.0152	3.12749									PP-MS	0.146388	-0.111659	2.05767			Male	0.146388	0.129381	0.718346
						PP-MS	-1.55092	-0.580647	6.16542	-1.25028									PP-MS	4.04533	-0.209845	1.1075			Male	4.04533	-1.57349	-0.25785
						PP-MS	-1.88195	1.88775	7.45934	-0.488587									PP-MS	-0.122122	0.533745	0.869129			Female	-0.122122	-0.0328046	0.686593
						PP-MS	-1.09535	2.31259	7.57405	-0.357787									PP-MS	0.944753	0.705649	1.33218			Female	0.944753	0.602856	0.668389
						PP-MS	-2.42071	1.89919	7.49109	-0.117213									PP-MS	-0.0722645	0.485559	1.07718			Female	-0.0722645	0.856524	-1.32321
						PP-MS	-1.57174	1.62617	8.99368	-0.0573437									PP-MS	-0.993586	0.995262	0.203912			Male	-0.993586	-0.342131	0.996177
						PP-MS	10.1765	1.8782	8.50512	-0.974307									PP-MS	1.26327	0.585822	3.19548			Male	1.26327	-0.972709	0.754474
						PP-MS	13.364	1.93712	8.20221	-0.804687									PP-MS	1.3306	-1.36271	0.971127			Male	1.3306	-1.71557	0.150083
						PP-MS	11.2682	2.01584	8.59082	-0.799979									PP-MS	1.30232	-1.76283	0.165758			Male	1.30232	-2.44497	1.17738
						PP-MS	-1.20222	4.16571	7.6004	-0.189856									PP-MS	1.75469	-1.20282	1.79972			Male	1.75469	-2.14218	1.62259
						PP-MS	-0.0699898	3.78929	7.90728	0.146388									PP-MS	3.08136	-0.570352	0.528062			Female	3.08136	-1.2898	0.884034
						PP-MS	0.83811	1.77679	10.455	4.04533									PP-MS	2.16653	-0.447668	0.522969			Female	2.16653	-1.09688	1.55591
						PP-MS	0.448439	3.02831	7.69667	-0.122122									PP-MS	3.2736	-1.01361	2.78424			Male	3.2736	-4.77768	2.58914
						PP-MS	0.376803	2.6443	6.72022	0.944753									PP-MS	-1.39753	-0.458132	0.478613			Female	-1.39753	-0.732489	1.20505
						PP-MS	3.80717	3.5833	7.65017	-0.0722645									RR-MS	-0.620919	-1.92339	4.32304			Male	-0.620919	-2.14298	5.22614
						PP-MS	1.26815	0.961487	8.17498	-0.993586									RR-MS	-0.366798	-0.725241	2.5754			Female	-0.366798	-0.998325	0.963363
						PP-MS	0.677519	6.5923	10.4037	1.26327									RR-MS	-1.1109	-0.112988	-2.21984			Female	-1.1109	1.3236	-1.72016
						PP-MS	5.54019	7.26266	9.77764	1.3306									RR-MS	-1.19119	-0.144471	2.87221			Male	-1.19119	-3.63652	1.23896
						PP-MS	5.80261	7.66098	8.93129	NA									RR-MS	-1.35585	0.797557	-0.772042			Female	-1.35585	0.703186	-1.29668
						PP-MS	5.08471	8.21924	9.23318	1.30232									RR-MS	0.303256	-0.694778	2.15676			Male	0.303256	-1.94949	2.77317
						PP-MS	11.2619	0.21311	10.9428	1.75469									RR-MS	-1.27724	0.182234	-0.506558			Female	-1.27724	-0.0433744	-2.75391
						PP-MS	3.544	5.95398	9.40187	3.08136									RR-MS	-1.59674	0.548474	-1.55574			Female	-1.59674	-0.101155	-2.43676
						PP-MS	1.76833	6.68257	9.51974	2.16653									RR-MS	-2.91354	-0.790928	1.76404			Female	-2.91354	-0.200578	0.772475
						PP-MS	8.58308	9.28625	11.3998	3.2736									RR-MS	-0.762852	-0.0261544	0.302488			Male	-0.762852	0.369639	-1.11061
						PP-MS	0.395736	-1.00459	7.11477	-1.39753									RR-MS	-0.314161	-1.24799	2.67261			Female	-0.314161	-0.989993	-0.268138
						RR-MS	15.8974	6.65979	8.48094	-0.620919									RR-MS	-1.32179	-0.198389	-0.618317			Female	-1.32179	-0.614481	-0.0574313
						RR-MS	2.89621	6.63218	9.04794	-0.366798									RR-MS	0.0868761	-0.201821	1.38252			Male	0.086876	-1.64434	0.93261
						RR-MS	4.34756	3.16714	10.1804	NA									RR-MS	-1.15108	-0.608326	1.44509			Male	-1.15108	-3.1417	4.53415
						RR-MS	5.18173	1.78069	8.22898	NA									RR-MS	-1.30874	-0.475183	1.14816			Male	-1.30874	-0.0942301	-0.69957
						RR-MS	9.82259	2.67612	8.85381	NA									RR-MS	-0.997181	0.674397	1.16761			Female	-0.997181	0.13656	-0.181124
						RR-MS	4.6018	6.17074	7.18614	-1.1109									RR-MS	-2.49204	-0.0119376	0.183963			Female	-2.49204	0.181115	-0.828612
						RR-MS	18.2174	1.65327	10.1049	-1.19119									RR-MS	-0.284055	-0.350795	2.27194			Male	-0.284055	1.02952	2.86098
						RR-MS	7.73654	5.55303	9.45227	-1.35585									RR-MS	-0.861614	-0.834807	1.83123			Male	-0.861614	0.421025	2.95626
						RR-MS	5.34239	4.98497	9.90509	NA									RR-MS	-1.24284	-0.698864	4.98952			Female	-1.24284	-1.52144	-0.648014
						RR-MS	2.73142	3.90787	9.7043	0.303256									RR-MS	-2.13033	0.102915	-1.01992			Female	-2.13033	0.241377	-1.40635
						RR-MS	14.5855	13.0421	7.86057	NA									RR-MS	-0.740395	-0.670551	1.27256			Male	-0.740395	-1.40336	1.3773
						RR-MS	21.9476	8.05713	9.4261	-1.27724									RR-MS	-1.37995	-1.04293	0.337858			Male	-1.37995	0.388013	-3.38398
						RR-MS	8.28199	6.53281	10.1482	-1.59674									RR-MS	-0.206847	-1.17591	2.208			Male	-0.206847	-1.98761	0.815059
						RR-MS	10.2645	8.7752	8.82937	NA									RR-MS	0.0892495	-0.737664	7.67511			Male	0.0892495	-2.14071	0.850736
						RR-MS	0.254223	2.52083	7.84189	-2.91354									RR-MS	-0.796364	1.06815	4.2233			Male	-0.796364	1.80679	-2.3959
						RR-MS	5.81022	6.21455	9.34513	-0.762852									RR-MS	0.169633	-2.67077	7.67511			Male	0.169633	-1.72092	1.69667
						RR-MS	11.7221	7.70748	9.13443	-0.314161									RR-MS	0.46831	-3.68924	7.67511			Male	0.46831	-5.21306	2.82322
						RR-MS	10.5744	5.85217	8.68896	-1.32179									RR-MS	-0.43118	1.33537	-0.0408838			Male	-0.43118	1.14042	-0.631804
						RR-MS	3.43164	4.71401	9.66263	0.0868761									RR-MS	-0.304905	1.00115	0.881795			Male	-0.304905	-0.0138853	2.25007
						RR-MS	7.62115	10.761	9.92935	-1.15108									RR-MS	0.099157	0.818605	0.556825			Male	0.099157	0.507825	0.558252
						RR-MS	6.13946	0.94765	8.35137	-1.30874									RR-MS	-0.601068	-1.08275	1.48311			Female	-0.601068	-0.400437	-1.12498
						RR-MS	1.47439	7.36106	8.2958	-0.997181									RR-MS	-1.42607	-0.981111	7.67511			Female	-1.42606	-1.23269	-0.102638
						RR-MS	5.97215	4.10342	6.16542	-2.49204									RR-MS	-1.97194	-1.93088	3.90988			Male	-1.97194	-0.308055	-1.43626
						RR-MS	3.18857	6.52537	8.63248	-0.284055									RR-MS	0.919723	-0.713071	6.79926			Female	0.919723	-0.307112	3.91958
						RR-MS	4.1253	5.67354	9.72364	-0.861614									RR-MS	-2.05318	-0.552855	0.648766			Female	-2.05318	-0.923795	-0.629106
						RR-MS	14.1076	8.53425	8.91999	-1.24284									RR-MS	-2.16343	-1.18361	-1.14623			Female	-2.16343	-2.04333	-0.5807
						RR-MS	6.58225	7.03365	9.393	NA									RR-MS	-1.63172	-0.351468	2.88389			Female	-1.63172	-0.827562	-2.45043
						RR-MS	1.24182	7.79257	7.66435	-2.13033									RR-MS	-0.633893	0.441809	-0.460889			Female	-0.633893	0.468813	-1.4183
						RR-MS	11.3547	5.0361	9.04876	-0.740395									RR-MS	-1.31045	-0.0522198	1.75209			Female	-1.31045	0.430003	1.11101
						RR-MS	0.850948	1.71096	8.15335	-1.37995									RR-MS	-1.31977	-2.92485	3.51325			Male	-1.31977	-2.71224	-0.569984
						RR-MS	21.6325	10.598	9.66745	-0.206847									RR-MS	-1.35855	-0.559939	4.15706			Male	-1.35855	-3.02646	-0.416265
						RR-MS	3.59212	4.91371	9.35781	0.0892495									RR-MS	0.0918118	-2.98152	4.79979			Female	0.0918118	-4.09625	0.948002
						RR-MS	0.994592	2.33442	7.45645	-0.796364									RR-MS	0.0621229	-1.67892	3.36315			Female	0.0621229	-3.37514	2.74367
						RR-MS	0.602296	3.29787	9.93271	0.169633									RR-MS	-1.54641	-1.98922	5.23648			Male	-1.54641	-2.98565	-2.72905
						RR-MS	3.67889	8.12407	9.35427	0.46831									RR-MS	-0.825739	0.140983	1.21518			Male	-0.825739	-1.06928	0.0913634
						RR-MS	0.825245	5.87346	9.02184	-0.43118									RR-MS	-1.33836	-0.618788	-0.248473			Female	-1.33836	0.0877845	-3.06989
						RR-MS	1.06517	5.87984	8.42134	-0.304905									RR-MS	-0.0446666	0.767935	-0.0200217			Male	-0.0446666	0.69689	0.0346659
						RR-MS	1.31588	5.10463	6.92166	0.099157									RR-MS	-0.943187	0.382015	1.05737			Female	-0.943187	-0.189909	-0.41889
						RR-MS	7.15646	0.363581	9.05005	-0.601068									RR-MS	-0.536545	-0.436291	0.25613			Female	-0.536545	-1.52688	0.832918
						RR-MS	3.0891	1.39758	7.49165	-1.42607									RR-MS	-0.577028	-1.13376	0.400904			Male	-0.577028	-0.639793	-2.24125
						RR-MS	-1.2744	1.09103	8.73214	-1.97194									RR-MS	2.33811	0.605503	3.09375			Female	2.33811	-0.281812	1.31891
						RR-MS	6.28464	4.84141	9.9998	0.919723									RR-MS	0.171593	0.672337	1.60778			Male	0.171593	-0.0753244	0.171987
						RR-MS	0.534049	-0.245888	7.67786	-2.05318									RR-MS	0.47504	1.10046	1.32784			Male	0.47504	0.786891	0.488604
						RR-MS	1.95574	0.00924956	7.63627	-2.16343									RR-MS	0.250093	2.11852	1.08781			Male	0.250093	0.212156	0.98744
						RR-MS	2.88867	1.68518	6.94022	-1.63172									RR-MS	-0.889403	-0.124214	0.974232			Female	-0.889403	-0.817743	0.0445565
						RR-MS	8.87705	4.33989	9.17087	-0.633893									RR-MS	-0.254729	-0.683481	3.29812			Female	-0.254729	-1.15832	0.743202
						RR-MS	9.56883	6.72065	9.38597	-1.31045									RR-MS	-1.25697	0.379686	-0.456758			Male	-1.25697	-0.50848	0.453542
						RR-MS	0.633382	0.924502	10.5512	-1.31977									RR-MS	-1.1999	-0.0743626	1.57208			Female	-1.1999	-0.412885	0.249368
						RR-MS	4.30778	0.894246	6.50129	-1.35855									RR-MS	-2.64291	-1.23809	0.22198			Male	-2.64291	-0.608705	-0.836923
						RR-MS	9.33045	7.64824	9.53676	0.0918118									RR-MS	-0.853642	1.52196	-0.152342			Female	-0.853642	-0.395644	-1.61208
						RR-MS	16.4091	10.9686	10.0844	0.0621229									RR-MS	-2.4635	0.0796007	-0.432042			Female	-2.4635	-0.265454	-2.47784
						RR-MS	6.65716	0.401137	9.66224	-1.54641									RR-MS	-1.08386	-1.66719	0.565253			Female	-1.08386	-3.15394	0.392386
						RR-MS	4.32234	1.03009	9.44581	-0.825739									RR-MS	-1.71361	0.723486	-0.584315			Female	-1.71361	0.940272	-2.6094
						RR-MS	15.8491	4.59317	9.17916	-1.33836									RR-MS	-1.21274	-1.09251	1.91558			Female	-1.21274	-0.842374	-1.20599
						RR-MS	5.25354	3.85886	9.72209	-0.0446666									RR-MS	0.025719	0.392781	-0.129078			Male	0.025719	0.812798	1.01798
						RR-MS	14.9677	9.99761	9.14836	-0.943187									RR-MS	-1.96375	-0.668291	-0.92609			Female	-1.96375	0.00555695	-1.6428
						RR-MS	4.67549	0.620653	9.03026	-0.536545									RR-MS	-1.11436	-0.350597	0.309582			Female	-1.11436	-0.801532	-1.17117
						RR-MS	2.76277	3.35275	9.41353	-0.577028									RR-MS	-2.26561	1.29639	-0.62899			Female	-2.26561	-0.440182	-0.634504
						RR-MS	2.51797	2.33442	10.7533	2.33811									RR-MS	-0.937741	0.379538	1.56519			Male	-0.937741	-0.0635919	2.0586
						RR-MS	0.471801	1.3478	8.86376	0.171593									RR-MS	-1.29747	0.979627	0.0662919			Female	-1.29747	-1.00814	0.743202
						RR-MS	0.00410021	0.994766	9.09549	0.47504									RR-MS	-0.317319	-0.41802	0.593803			Male	-0.317319	0.693088	-0.400538
						RR-MS	-0.802939	1.20084	9.02124	0.250093									RR-MS	-1.81598	1.51401	-0.508644			Male	-1.81598	0.903467	0.643289
						RR-MS	0.878979	6.066	6.79459	-0.889403									RR-MS	0.851264	-2.82737	5.23581			Male	0.851264	-3.16957	2.39878
						RR-MS	3.05002	1.10336	8.93577	-0.254729									RR-MS	-0.367501	-3.14825	0.622192			Female	-0.367501	-4.7594	1.75028
						RR-MS	17.416	9.94115	7.01031	-1.25697									RR-MS	-1.20177	-1.12433	1.02059			Male	-1.20177	-0.137846	5.21859
						RR-MS	13.6556	6.06968	7.44191	-1.1999									RR-MS	0.0786607	-1.82665	1.35381			Male	0.0786606	-1.39494	-1.83925
						RR-MS	11.5652	9.59171	7.28961	-2.64291									RR-MS	-2.10224	0.179146	0.162109			Female	-2.10224	-0.217386	-0.867474
						RR-MS	7.30122	2.08233	7.79523	-0.853642									RR-MS	-1.33966	-0.95017	1.2211			Female	-1.33966	-0.358338	0.103634
						RR-MS	11.9482	9.07932	8.0067	-2.4635									RR-MS	-1.59354	-1.93155	0.330804			Female	-1.59354	-0.350002	-3.00712
						RR-MS	5.90493	3.32147	7.45703	-1.08386									RR-MS	-1.00961	-2.1225	0.800496			Female	-1.00961	-2.6954	2.02432
						RR-MS	9.18032	5.38276	7.1107	-1.71361									RR-MS	-0.860367	-1.45545	1.14065			Female	-0.860367	-1.23667	-2.15849
						RR-MS	19.7755	7.03197	8.76982	-1.21274									RR-MS	-1.20579	-0.767825	-0.144575			Female	-1.20579	-0.533513	-1.14804
						RR-MS	11.2961	6.28777	8.18869	0.025719									RR-MS	-1.53659	-1.18841	1.30464			Female	-1.53659	-1.02585	0.819527
						RR-MS	3.62928	1.2975	7.77779	-1.96375									RR-MS	1.8093	0.49299	1.88848			Female	1.8093	0.142318	-0.392686
						RR-MS	2.86347	4.89871	7.21229	-1.11436									RR-MS	0.617742	-2.07353	2.22618			Male	0.617742	-3.22732	0.606631
						RR-MS	8.04194	2.99565	6.53233	-2.26561									RR-MS	-1.61867	-1.86214	0.466604			Female	-1.61867	-2.55659	1.69268
						RR-MS	13.831	4.29385	8.65609	-0.937741									SP-MS	-0.2029	0.386955	1.17657			Female	-0.2029	-0.814152	0.261388
						RR-MS	7.7318	6.06355	9.09088	NA									SP-MS	3.28045	-1.96133	2.24791			Male	3.28045	-3.03032	1.88172
						RR-MS	5.06113	0.245172	9.82298	NA									SP-MS	-0.326931	-0.102719	0.690006			Female	-0.326931	0.386251	-1.43926
						RR-MS	3.05492	-0.788063	9.25799	NA									SP-MS	-0.816039	-0.120797	0.620527			Female	-0.816039	0.408627	0.645574
						RR-MS	2.02276	-0.046945	9.86713	-1.29747									SP-MS	0.286425	-0.277703	7.67511			Female	0.286425	-0.317007	1.083
						RR-MS	10.6397	8.43795	8.99032	-0.317319									SP-MS	0.583291	-1.81471	7.27569			Male	0.583291	-1.06799	-0.906533
						RR-MS	10.1788	7.40081	9.86776	NA									SP-MS	1.32939	-1.70328	7.44437			Male	1.32939	-2.29911	2.40424
						RR-MS	11.5591	11.2407	10.1644	NA									SP-MS	1.51212	-1.14434	6.22941			Female	1.51212	-4.27073	-0.529933
						RR-MS	16.019	9.56525	9.7096	NA									SP-MS	0.266388	0.0897347	5.37204			Female	0.266388	-0.642883	0.088907
						RR-MS	19.6888	7.60806	8.56159	NA									SP-MS	0.130184	-1.94959	6.31901			Male	0.130184	-2.0787	0.302118
						RR-MS	20.1169	7.49865	8.56159	NA									SP-MS	-0.0811818	-0.82408	2.41607			Male	-0.0811818	-0.0785058	-0.453089
						RR-MS	-0.241325	-0.668015	8.61668	NA									SP-MS	2.90303	-1.34384	3.93403			Male	2.90303	-1.58328	1.9089
						RR-MS	-0.76664	0.401137	8.38617	NA									SP-MS	1.64844	-2.10675	3.79795			Male	1.64844	-2.9878	1.73245
						RR-MS	9.94921	6.90021	10.5323	NA									SP-MS	3.01038	-1.50009	4.4263			Male	3.01038	-2.47324	2.26489
						RR-MS	2.19702	6.77581	9.54788	NA									SP-MS	3.75181	-1.08085	4.38556			Male	3.75181	-2.21638	3.77049
						RR-MS	6.78812	0.340126	9.28924	-1.81598									SP-MS	3.24017	-2.11064	3.73119			Male	3.24017	-2.94269	1.26641
						RR-MS	3.97325	4.31372	11.0773	0.851264									SP-MS	-0.19527	-1.45786	7.67511			Female	-0.19527	0.394855	1.90114
						RR-MS	1.50601	2.24561	8.80342	-0.367501									SP-MS	1.37603	-2.32258	4.27904			Male	1.37603	-5.34345	0.210775
						RR-MS	2.88354	2.13615	8.55159	-1.20177									SP-MS	0.676586	-1.3981	3.06518			Male	0.676586	-3.34277	0.590539
						RR-MS	5.72795	5.74821	10.372	0.0786607									SP-MS	-0.626016	-0.123213	4.84018			Female	-0.626016	-2.57988	0.51189
						RR-MS	10.0577	5.30229	7.83637	-2.10224									SP-MS	2.14164	-0.0604172	0.719491			Female	2.14164	0.218838	2.0719
						RR-MS	1.2484	5.3261	8.83652	-1.33966									SP-MS	1.37955	0.0744138	-0.747915			Female	1.37955	0.5014	0.198675
						RR-MS	1.62158	1.76017	7.26892	-1.59354									SP-MS	-0.528581	0.576059	1.13614			Female	-0.528581	-0.675449	0.903943
						RR-MS	15.9021	9.98693	9.6747	-1.00961									SP-MS	-1.56723	-0.0861531	0.234588			Female	-1.56723	-0.874726	-1.31731
						RR-MS	3.6315	5.69959	7.66059	-0.860367									SP-MS	-1.08247	0.678206	1.28425			Female	-1.08247	-0.70845	-0.553939
						RR-MS	2.97856	5.00478	7.77191	-1.20579									SP-MS	1.45123	0.760141	1.01905			Male	1.45123	-0.687211	2.07
						RR-MS	7.65631	6.62926	8.56446	-1.53659									SP-MS	-0.473761	-0.601463	0.716224			Male	-0.473761	0.0214355	2.15869
						RR-MS	7.11375	3.55345	9.97665	1.8093									SP-MS	-0.0614692	-0.0732584	2.29704			Male	-0.0614692	0.368789	3.9553
						RR-MS	5.54218	4.374	7.53102	0.617742									SP-MS	0.119095	-0.149156	2.17145			Male	0.119095	-0.650495	3.44113
						RR-MS	4.63214	6.73208	8.88295	-1.61867									SP-MS	-1.49235	-0.128511	0.966465			Male	-1.49235	-0.595321	-0.948603
						SP-MS	3.08666	5.87899	9.84702	-0.2029									SP-MS	-1.49637	-0.372472	1.29445			Male	-1.49637	-0.876042	-0.658839
						SP-MS	7.35357	5.28939	9.38076	NA									SP-MS	-0.721853	2.70253	-0.521177			Female	-0.721853	0.650473	0.328357
						SP-MS	1.43748	5.41785	8.40626	3.28045									SP-MS	-0.49959	2.19481	-0.603413			Female	-0.49959	0.148836	0.826226
						SP-MS	-2.06009	4.3642	11.5366	-0.326931									SP-MS	-0.482303	2.18203	-0.573737			Female	-0.482303	0.550023	0.611223
						SP-MS	-1.99268	4.70325	8.84506	-0.816039									SP-MS	0.698326	-3.09025	2.22134			Female	0.698326	-3.21081	3.72014
						SP-MS	10.7724	2.34226	9.27322	0.286425									SP-MS	-0.136587	-0.264649	1.5707			Male	-0.136587	0.338681	2.67557
						SP-MS	3.91395	2.40193	9.82059	0.583291									SP-MS	-0.153059	1.01084	-0.71955			Female	-0.153059	0.328604	-2.95215
						SP-MS	3.26395	3.18184	10.2348	1.32939									SP-MS	-0.25394	0.702523	-0.423831			Female	-0.25394	0.0617975	-2.27126
						SP-MS	11.5986	8.69722	10.2436	1.51212									SP-MS	-0.338671	0.125701	-0.506558			Female	-0.338671	-0.625726	-2.50879
						SP-MS	0.148851	6.07131	10.8463	NA									SP-MS	-0.676389	2.06541	-0.00301705			Female	-0.676389	0.526156	-1.90268
						SP-MS	5.26928	2.98038	9.38748	0.266388									SP-MS	1.26276	-1.44669	1.6269			Female	1.26276	0.0525913	-1.11923
						SP-MS	4.21475	4.02736	10.2222	0.130184									SP-MS	1.8099	-0.810288	0.714589			Female	1.8099	0.198608	-0.33535
						SP-MS	8.74752	5.53667	9.11085	-0.0811818									SP-MS	2.19082	-0.848768	1.80893			Female	2.19082	-0.0315864	-0.206614
						SP-MS	10.2117	5.73206	8.8439	NA									SP-MS	1.77465	-1.19389	2.89025			Female	1.77465	-0.308186	0.934811
						SP-MS	1.43748	8.44048	10.4738	2.90303									SP-MS	0.600898	-1.06427	0.129148			Female	0.600898	-1.16382	-0.702293
						SP-MS	1.93698	7.89063	10.6586	1.64844									SP-MS	-0.478118	-1.77853	2.88495			Male	-0.478118	-0.840861	2.45495
						SP-MS	2.43185	8.35081	10.7213	3.01038									SP-MS	-0.0226617	-3.0784	2.14571			Male	-0.0226617	-3.08541	2.67382
						SP-MS	1.75534	8.48996	10.85	3.75181									SP-MS	-0.498092	-2.52056	3.1895			Male	-0.498092	-2.72776	5.06725
						SP-MS	2.8064	7.06845	10.9221	3.24017									SP-MS	-0.374487	-3.00931	3.29128			Male	-0.374487	-2.57545	5.16425
						SP-MS	5.43075	5.7604	9.17347	-0.19527									SP-MS	0.288897	-1.46046	1.95531			Female	0.288897	-0.824327	0.290161
						SP-MS	12.721	7.43003	10.4319	1.37603									SP-MS	-0.95579	-1.27681	1.22405			Female	-0.95579	-1.20823	-1.01073
						SP-MS	12.9185	11.3604	8.96954	NA									SP-MS	-0.129452	1.2916	1.6568			Female	-0.129452	1.08934	-0.583381
						SP-MS	12.4894	11.7886	9.20703	0.676586									SP-MS	0.0837912	-2.47381	2.26954			Male	0.0837912	-4.02349	1.58225
						SP-MS	10.5291	0.0978489	9.21642	-0.626016									SP-MS	0.0920068	-2.90849	2.02756			Male	0.0920068	-4.02754	2.10787
						SP-MS	1.49654	5.42437	10.8171	NA									SP-MS	-0.870898	1.6802	0.665303			Female	-0.870898	1.96626	1.1196
						SP-MS	4.15635	1.56849	10.8301	NA									SP-MS	1.40553	-0.852026	5.20919			Female	1.40553	0.835844	1.91471
						SP-MS	1.47756	5.65492	10.8071	NA									SP-MS	1.98596	-1.53463	2.30896			Female	1.98596	0.174486	1.23896
						SP-MS	0.783917	5.83549	10.2561	NA									SP-MS	1.20184	-0.141584	0.977336			Female	1.20184	0.709819	1.65672
						SP-MS	1.28774	4.39413	10.8672	2.14164									SP-MS	1.66803	-1.01803	2.21528			Female	1.66803	0.882905	3.41887
						SP-MS	0.429669	4.11558	10.7596	1.37955									SP-MS	1.29665	-2.18218	-0.0332876			Male	1.29665	-5.22348	1.65672
						SP-MS	13.2119	9.10763	8.58504	NA									SP-MS	1.82986	0.709849	2.15062			Male	1.82986	-0.672129	-1.91224
						SP-MS	8.85337	10.0805	10.0013	-0.528581									SP-MS	3.12579	1.37722	3.30203			Male	3.12579	-1.17569	0.239738
						SP-MS	2.18856	8.86009	7.62364	-1.56723									SP-MS	0.703591	-4.33589	2.67814			Female	0.703591	-7.35406	0.675221
						SP-MS	-1.58741	7.12911	7.41156	-1.08247									SP-MS	-0.412219	-1.38966	1.70803			Female	-0.412219	-2.14694	0.532788
						SP-MS	6.45531	8.14556	9.94621	1.45123									SP-MS	-0.538038	-2.16112	1.03595			Female	-0.538038	-1.94863	-0.216834
						SP-MS	2.60116	3.25612	8.9359	-0.473761									SP-MS	-0.37309	-1.5333	1.38824			Female	-0.37309	-1.03685	0.392386
						SP-MS	0.7126	3.34495	9.10064	-0.0614692									SP-MS	0.116031	-1.6587	1.44933			Female	0.116031	-2.04315	0.56749
						SP-MS	0.642235	2.91265	9.12293	0.119095									SP-MS	-0.836199	-1.8061	-0.450568			Female	-0.836199	-3.5112	1.7483
						SP-MS	16.9719	13.2915	7.78156	-1.49235									SP-MS	1.75384	-0.43874	0.842107			Female	1.75384	-3.48169	0.413611
						SP-MS	11.9036	12.0456	7.76132	-1.49637									SP-MS	-0.466375	-0.319844	1.35669			Female	-0.466375	-0.831198	0.0593685
						SP-MS	6.90862	10.4261	9.48843	NA									SP-MS	-0.222727	-0.653318	2.07141			Female	-0.222727	-0.006958	-1.13362
						SP-MS	-0.157884	1.95786	7.67647	-0.721853									SP-MS	-0.909133	-0.721706	0.44595			Female	-0.909133	-1.30138	0.256582
						SP-MS	-2.83592	1.91819	7.37963	-0.49959									SP-MS	-1.40687	-1.14616	1.23291			Female	-1.40687	0.293215	0.380569
						SP-MS	-0.947597	1.59792	7.66341	NA									SP-MS	0.584615	-0.229998	1.16462			Male	0.584615	-0.858356	0.406542
						SP-MS	-2.57851	1.25972	7.27656	-0.482303									SP-MS	0.0271333	1.37083	-0.117486			Female	0.0271333	0.748818	0.294946
						SP-MS	0.242605	2.16239	8.00936	NA									SP-MS	0.609214	1.18228	0.950892			Female	0.609214	1.16087	-1.54491
						SP-MS	2.01116	1.34673	8.34664	NA									SP-MS	0.309947	1.22391	-0.0219147			Female	0.309947	0.276686	-1.0164
						SP-MS	0.519247	1.80985	7.95543	0.698326									SP-MS	1.47111	-2.78717	2.20922			Male	1.47111	-2.16716	0.444165
						SP-MS	3.62209	5.78037	8.51779	NA									SP-MS	-1.53975	-0.557689	-0.594916			Female	-1.53975	-0.297958	-3.61533
						SP-MS	5.86331	6.96125	10.7165	NA									SP-MS	-1.21556	-1.56053	0.459729			Female	-1.21556	-1.04444	-1.40038
						SP-MS	2.9567	5.08123	10.1129	NA									SP-MS	0.188735	0.0184418	-0.164015			Female	0.188735	-0.142011	-0.914928
						SP-MS	2.80329	5.22922	9.0114	-0.136587									SP-MS	1.45579	-0.47098	5.69545			Female	1.45579	0.116645	1.74632
						SP-MS	0.425908	1.10112	9.1644	NA									SP-MS	0.619805	0.121743	1.59683			Female	0.619805	-0.268761	0.101181
						SP-MS	1.02739	0.690488	9.19248	-0.153059									SP-MS	1.66901	-0.889129	1.69728			Male	1.66901	-0.565616	4.01445
						SP-MS	0.452187	1.31683	8.94885	NA									SP-MS	2.34312	-1.10889	1.30464			Male	2.34312	0.208265	1.19442
						SP-MS	-0.957022	0.53728	9.24551	-0.25394									SP-MS	0.862573	-0.389043	1.19145			Female	0.862573	-1.26441	-0.434655
						SP-MS	0.537745	1.05275	9.07932	-0.338671									SP-MS	-0.602113	-0.380626	0.426941			Female	-0.602113	-1.42455	0.399467
						SP-MS	0.690958	2.22961	9.41906	-0.676389									SP-MS	-0.113353	-1.93718	1.8273			Female	-0.113353	-1.43557	0.790434
						SP-MS	3.06226	9.68338	10.2347	1.26276									SP-MS	0.0202162	-2.98698	2.02756			Female	0.0202163	-1.84944	0.106085
						SP-MS	2.52865	9.68613	10.423	1.8099									SP-MS	0.969716	-1.19667	2.76906			Male	0.969716	-3.87997	2.3824
						SP-MS	1.92932	9.3806	10.3985	2.19082									SP-MS	0.201145	0.358623	0.864371			Male	0.201145	0.625225	1.94564
						SP-MS	4.86959	9.16419	10.3314	1.77465									SP-MS	0.447172	-0.072764	0.539926			Male	0.447172	0.10262	0.650142
						SP-MS	9.62009	4.39126	9.23698	NA									SP-MS	0.469879	-0.881492	0.927443			Female	0.469879	-0.27097	-0.110199
						SP-MS	7.13011	6.84468	8.17639	0.600898									SP-MS	-0.399572	-0.233282	0.0718698			Female	-0.399572	-0.590328	0.688865
						SP-MS	-0.365224	2.58171	8.80357	NA									SP-MS	-0.870608	-0.0221556	-0.9808			Female	-0.870608	-0.467291	1.74434
						SP-MS	-0.44924	2.52922	8.12237	-0.478118
						SP-MS	3.86974	1.93429	8.96967	-0.0226617
						SP-MS	-0.0749612	2.15878	8.27716	-0.498092
						SP-MS	-1.19625	3.33002	8.53503	-0.374487
						SP-MS	17.5277	11.6965	10.1553	NA
						SP-MS	11.7906	12.1199	8.05389	0.288897
						SP-MS	0.168502	0.844975	11.014	NA
						SP-MS	-1.66105	-0.38161	8.52952	NA
						SP-MS	4.13997	-1.42343	8.3864	-0.95579
						SP-MS	-1.77859	-0.468567	8.88958	-0.129452
						SP-MS	6.5064	7.21045	8.83506	0.0837912
						SP-MS	3.06481	6.89053	8.57206	0.0920068
						SP-MS	-0.630996	3.45933	8.68845	NA
						SP-MS	-0.910038	3.89328	7.77022	-0.870898
						SP-MS	-0.630996	4.10524	9.28378	NA
						SP-MS	-2.19717	3.4322	9.41679	1.40553
						SP-MS	-1.17792	1.87055	9.49447	1.98596
						SP-MS	1.14224	2.59082	9.45689	1.20184
						SP-MS	10.4951	2.29856	9.41662	1.66803
						SP-MS	-0.803325	3.4503	9.67709	NA
						SP-MS	5.40362	3.33713	10.7217	NA
						SP-MS	4.86692	4.44777	10.7549	1.29665
						SP-MS	3.24086	6.37491	9.79535	NA
						SP-MS	2.84664	6.81704	9.86027	1.82986
						SP-MS	3.16812	6.47447	9.20382	3.12579
						SP-MS	16.7169	11.6142	9.96133	0.703591
						SP-MS	11.6541	9.40764	8.56274	-0.412219
						SP-MS	11.3697	9.14322	8.92439	-0.538038
						SP-MS	13.2629	9.85685	9.45743	-0.37309
						SP-MS	8.81817	10.6994	9.54653	0.116031
						SP-MS	11.025	4.93792	9.19391	NA
						SP-MS	6.49961	5.84363	9.85723	NA
						SP-MS	-2.23774	1.96726	6.52649	-0.836199
						SP-MS	2.84576	6.97996	10.3243	1.75384
						SP-MS	3.34183	8.0229	9.11987	-0.466375
						SP-MS	3.48724	7.71918	9.28443	-0.222727
						SP-MS	8.73362	9.03522	7.65776	-0.909133
						SP-MS	-0.716554	4.91681	8.95725	-1.40687
						SP-MS	0.508079	-0.377076	10.884	0.584615
						SP-MS	-1.7948	0.357077	8.65504	0.0271333
						SP-MS	-2.45075	0.187579	7.96728	0.609214
						SP-MS	-1.55092	-0.262096	8.90666	0.309947
						SP-MS	15.7671	9.21083	10.0921	1.47111
						SP-MS	-0.928789	1.25538	7.92299	-1.53975
						SP-MS	-1.34146	1.3446	7.88758	-1.21556
						SP-MS	2.28093	1.72972	8.1441	0.188735
						SP-MS	1.12548	2.27657	7.70841	1.45579
						SP-MS	-0.947597	1.67124	8.32191	0.619805
						SP-MS	-0.226013	2.37175	9.65848	1.66901
						SP-MS	0.730066	2.31346	9.87158	2.34312
						SP-MS	-0.237033	0.818969	9.83398	0.862573
						SP-MS	3.5598	6.14144	7.86902	-0.602113
						SP-MS	9.90783	8.21977	9.10542	-0.113353
						SP-MS	8.02241	7.72765	9.47393	0.0202162
						SP-MS	12.8816	7.28729	9.88318	0.969716
						SP-MS	4.44471	7.78075	9.11096	0.201145
						SP-MS	7.45205	6.30688	9.23181	0.447172
						SP-MS	1.98497	2.5784	10.1061	0.469879
						SP-MS	0.230964	2.40709	9.1368	-0.399572
						SP-MS	0.0696107	2.84869	9.24203	-0.870608

## Sheet: Figure 7
Figure 7b - scatter plot						Figure 7b - examples					Figure 7c - volcano plot					Figure 7c - examples						Figure 7d - main plot						Figure 7d - x-axis scatter plots				Figure 7d - x-axis boxplots						Figure 7d - y-axis scatter plots				Figure 7d - yx-axis boxplots						Figure 7d - insert - IL34 green
gene	brain_damage_coefficient	combiwise_coefficient	MS_HC_median_difference	group_selection		diagnosis	brain_damage	combiwise	CHGB		Name	GMSD_coefficient	GMSD coefficient p-value	directionality		diagnosis	GMSdis	IL-6 Signaling	IL-15 Production			gene	combi_bd_median_diff	bd_combi_median_diff	MS_HC_median_diff	type		brain_damage	combiwise	quartile		pairing	quartile	combiwise	brain_damage			brain_damage	combiwise	quartile		pairing	quartile	combiwise	brain_damage			pairing	bd_combi_quartile
FGFRL1	0.188295	0.00973531	-0.343961			PP-MS	-1.33877	46.9801	-1.2684		Activation of Matrix Metalloproteinases	-0.957897	4.69e-11	neg		PP-MS	-0.31328	4.52109	1.56112			SCARA3	0.77016	0.077415	0.359472	protein		-1.33877	46.9801	q3		1	q1	18.6544	-0.633893			-1.33877	46.9801	q1		1	q1	46.9801	-1.33877			1	q1
SCARA3	0.310393	0.0313711	0.359472			PP-MS	-0.412443	44.0231	-2.98371		Activin Inhibin Signaling Pathway	1.51493	1.45e-16	pos		PP-MS	0.311459	3.2595	-4.09026			TMPRSS5	1.0791	0.0794496	0.818874	protein		-0.620919	19.8802	q1		1	q3	49.9593	-0.6499			-0.620919	19.8802	NA		1	q3	47.0556	0.730061			1	q3
KREMEN1	0.213121	0.0256109	0.172883			PP-MS	-0.811984	39.4816	-2.87251		Acute Phase Response Signaling	1.56731	8.08e-21	pos		PP-MS	-0.257102	2.62256	-4.9057			DMPK	1.02087	0.483782	0.7447	protein		-0.366798	25.818	q1		2	q1	35.995	1.82858			-0.366798	25.818	NA		2	q1	52.003	-0.816039			2	q1
TMPRSS5	0.402722	0.0308989	0.818874			PP-MS	-0.742364	37.9548	-1.51095		Adrenergic Receptor Signaling Pathway (Enhanced)	-1.70579	7e-11	neg		PP-MS	-0.277227	3.34337	-4.69047			TIAM1	0.810739	-0.0796586	0.0454884	protein		-0.2029	39.6838	NA		2	q3	71.7838	1.9161			-0.2029	39.6838	NA		2	q3	51.9927	2.07593			2	q3
IL17RB	0.265564	0.0195444	-0.3052			PP-MS	-0.856811	33.299	-2.15452		Agranulocyte Adhesion and Diapedesis	-2.47589	1.28e-12	neg		PP-MS	-0.612595	4.8207	-4.02131			RSPO2	1.15545	0.430402	0.192453	protein		-0.412443	44.0231	NA		3	q1	7.84103	-1.59354			-0.412443	44.0231	NA		3	q1	49.0107	-0.958787			3	q3
PLOD2	-0.183438	-0.017964	-1.06158			PP-MS	NA	38.5493	-0.862216		Airway Inflammation in Asthma	-1.75472	2.16e-08	neg		PP-MS	0.674795	-1.90491	6.12142			EDA2R	0.831226	-0.248796	1.05133	protein		-0.811984	39.4816	NA		3	q3	38.8523	-1.56723			-0.811984	39.4816	q1		3	q3	48.9428	1.26354			3	q1
GPT	0.214056	0.0186965	0.426596			PP-MS	NA	44.986	-0.465889		Airway Pathology in Chronic Obstructive Pulmonary Disease	-3.05726	1.3e-12	neg		PP-MS	1.14451	0.708849	4.5737			DAG1	0.774132	0.3	-0.0812466	protein		-0.742364	37.9548	NA		4	q1	11.1569	-1.00961			-0.742364	37.9548	q1		4	q1	63.1441	-0.373818			4	q3
DMPK	0.359047	0.0375466	0.7447			PP-MS	0.545694	35.4637	-7.12876		Atherosclerosis Signaling	1.75669	1.69e-13	pos		PP-MS	0.924843	-1.50104	3.30025			C1orf162	0.559919	0.297008	0.670081	protein		-0.856811	33.299	NA		4	q3	44.1188	-1.00849			-0.856811	33.299	NA		4	q3	63.0263	2.90303			4	q1
RLBP1	0.405815	0.0267404	0.0156914			PP-MS	0.567902	44.2365	-1.88681		Autism Signaling Pathway	-2.362	3.92e-15	neg		PP-MS	0.52569	1.7759	4.05516			UAP1	0.871908	0.0383495	0.248821	protein		-1.1109	3.32519	q1		5	q1	13.8994	-0.993586			-1.1109	3.32519	NA		5	q1	45.5286	-1.25028			5	q3
BOC	0.253051	0.0156477	0.154809			PP-MS	0.161462	46.5928	-2.96453		Axonal Guidance Signaling	2.87835	6.26e-16	pos		PP-MS	1.77789	0.323568	4.25906			IL1R1	1.15032	0.126198	0.497966	protein		-1.19119	12.1756	q1		5	q3	48.3647	-0.974307			-1.19119	12.1756	NA		5	q3	45.3166	1.41263			5	q1
ANGPTL4	0.303788	0.0244521	0.111129			PP-MS	0.472625	NA	-2.51495		Bladder Cancer Signaling	-1.43725	3.26e-15	neg		PP-MS	1.76456	2.24508	-0.667181			APOD	0.904812	0.0523945	0.533739	protein		-1.35585	12.4488	q1		6	q1	3.21601	-2.05318			-1.35585	12.4488	NA		6	q1	48.3647	-0.974307			6	q3
PDE9A	0.374189	0.0300152	1.05634			PP-MS	-0.450373	48.8081	-3.36803		Cachexia Signaling Pathway	3.05444	3.48e-16	pos		PP-MS	2.58809	7.24336	-1.40258			COL15A1	1.09023	0.755621	0.461304	protein		0.303256	19.3769	q1		6	q3	53.1265	-2.17555			0.303256	19.3769	q3		6	q3	48.1738	1.45123			6	q1
KLKB1	0.170529	0.00970724	0.186733			PP-MS	1.82858	35.995	-5.60314		Cardiac Hypertrophy Signaling (Enhanced)	4.67085	2.65e-22	pos		PP-MS	4.78288	1.43126	5.42614			SERPING1	1.01994	0.120874	0.901591	protein		-1.27724	3.3584	q1		7	q1	23.433	0.617742			-1.27724	3.3584	NA		7	q1	75.8511	-0.113353			7	q3
FGFR3	-0.2933	-0.0137474	0.174125			PP-MS	0.257428	61.3587	-2.63489		CDX Gastrointestinal Cancer Signaling Pathway	-2.5029	1.97e-14	neg		PP-MS	-0.55708	1.21385	2.10271			GSN	0.731959	0.0512178	0.735456	protein		0.545694	35.4637	NA		7	q3	73.8175	0.619805			0.545694	35.4637	q3		7	q3	84.5345	3.00549			7	q1
FAM171A1	0.177229	0.0217877	-0.149861			PP-MS	0.465414	73.9827	-1.61969		Cell surface interactions at the vascular wall	1.22107	6.27e-17	pos		PP-MS	-0.0635944	0.599974	-2.21141			TNFRSF11B	0.948248	0.487444	-0.133634	protein		0.567902	44.2365	NA		8	q1	15.9456	-0.762852			0.567902	44.2365	NA		8	q1	77.0713	0.0202162			8	q3
SLC35G2	0.173609	0.0119152	-0.393962			PP-MS	2.6022	81.8197	-4.04148		CGAS-STING Signaling Pathway	-1.98172	1.25e-12	neg		PP-MS	0.0795115	1.38527	0.384804			FABP3	0.632645	0.0866	0.712442	protein		0.161462	46.5928	NA		8	q3	52.0568	-0.799979			0.161462	46.5928	NA		8	q3	81.8197	2.6022			8	q1
FRS2	0.158415	0.010096	0.367785			PP-MS	NA	29.685	-3.31792		Clathrin-mediated Endocytosis Signaling	-1.07884	5.65e-18	neg		PP-MS	1.05021	3.45123	-5.00698			EFNB1	0.889394	0.431359	0.848463	protein		-0.450373	48.8081	q3		9	q1	8.62207	-0.304905			-0.450373	48.8081	q1		9	q1	9.04676	-2.49204			9	q1
LRRC37A2	-0.288284	-0.0110061	-0.737474	Neurons		PP-MS	-1.112	38.5403	-0.523305		CLEAR Signaling Pathway	1.74596	7.44e-20	pos		PP-MS	0.689742	6.51344	-3.73359			NRP2	1.07446	-0.112275	0.386494	protein		-1.59674	11.0462	q1		9	q3	51.2846	-0.305832			-1.59674	11.0462	NA		9	q3	8.62207	-0.304905			9	q3
CDYL2	0.411017	0.0237046	0.7552			PP-MS	-0.858503	44.0036	-1.32247		Coagulation System	0.54275	2.54e-08	pos		PP-MS	-0.405747	2.50381	-3.29182			PEAR1	1.32576	0.151227	0.70051	protein		3.28045	32.3388	q1		10	q1	26.5694	1.1089			3.28045	32.3388	q3		10	q1	19.4594	-1.53659			10	q3
CSMD1	0.243919	0.0318277	0.395239			PP-MS	-0.712477	44.4053	-1.13887		Collagen degradation	1.04963	2.41e-12	pos		PP-MS	0.363551	2.40597	2.62858			SMTN	1.04268	0.979428	0.400757	protein		1.82858	35.995	q1		10	q3	64.9104	0.972045			1.82858	35.995	q3		10	q3	19.3769	0.303256			10	q1
LRRTM4	-0.295359	-0.0174016	-0.210364			PP-MS	0.0788767	50.3777	0.189614		Coronavirus Pathogenesis Pathway	-1.31777	2.83e-09	neg		PP-MS	1.56439	7.31785	-2.62652			VNN2	0.948328	0.718	0.3828	protein		-2.91354	3.06752	q1		11	q1	11.5433	0.0786607			-2.91354	3.06752	q1		11	q1	18.1254	-1.61867			11	q3
FARS2	0.412217	0.0233507	0.52521			PP-MS	1.1089	26.5694	-0.301475		Crosstalk between Dendritic Cells and Natural Killer Cells	-1.88485	1.38e-17	neg		PP-MS	0.32574	1.0771	-0.633877			ETS2	0.86178	0.186266	0.10214	protein		-0.762852	15.9456	q1		11	q3	56.8605	0.0837912			-0.762852	15.9456	NA		11	q3	17.8228	1.51212			11	q1
CHGB	-0.503919	-0.0230803	-0.962041	Neurons		PP-MS	0.0175095	23.063	1.24034		Differential Regulation of Cytokine Production in Intestinal Epithelial Cells by IL-17A and IL-17F	-0.850647	4.9e-10	neg		PP-MS	0.88064	0.0612382	-1.48192			ALOX15B	1.20226	0.443594	1.21979	protein		-0.314161	26.0105	q1		12	q1	23.063	0.0175095			-0.314161	26.0105	NA		12	q1	35.6324	-0.861614			12	q1
BDNF	-0.37707	-0.0191674	-0.241712	Neurons		PP-MS	0.0883466	NA	-0.167305		Differential Regulation of Cytokine Production in Macrophages and T Helper Cells by IL-17A and IL-17F	-0.832538	2.47e-10	neg		PP-MS	1.03673	1.64698	4.18612			BST1	0.890172	-0.163829	0.448771	protein		0.257428	61.3587	q3		12	q3	77.0713	0.0202162			0.257428	61.3587	NA		12	q3	35.7495	0.731518			12	q3
IL12RB2	0.222749	0.0266948	0.465947	Immune cells		PP-MS	-0.089042	39.7621	-0.00947195		Erythropoietin Signaling Pathway	-2.03982	2.81e-13	neg		PP-MS	1.15994	6.2277	-4.73461			COLEC12	0.783521	0.699267	0.738353	protein		0.465414	73.9827	q3		13	q1	25.818	-0.366798			0.465414	73.9827	q1		13	q1	32.9714	-0.994897			13	q1
B3GALTL	0.288095	0.0136646	-0.00705308			PP-MS	NA	41.9764	0.507752		Extrinsic Prothrombin Activation Pathway	0.277145	2.54e-07	pos		PP-MS	-0.747696	2.13297	-2.20866			TNFRSF19	0.814276	0.614591	0.351494	protein		2.6022	81.8197	q3		13	q3	56.5396	-0.363095			2.6022	81.8197	q3		13	q3	32.7739	0.703591			13	q3
MAP2K4	0.216944	0.0231423	0.595645			PP-MS	-0.000908	37.5894	-2.37493		FGF Signaling	-0.603153	1.32e-10	neg		PP-MS	-0.745232	3.95745	-6.84075			BMP6	0.605	-0.218126	-0.42132	protein		-1.112	38.5403	NA		14	q1	10.9446	-0.997181			-1.112	38.5403	q1		14	q1	8.52564	-2.13033			14	q1
SPEF1	-0.190754	-0.0217334	-0.759499			PP-MS	0.0135433	48.1455	-2.27933		FLT3 Signaling	-0.580722	1.44e-13	neg		PP-MS	-0.158516	5.08798	-4.9134			BMP6	0.807278	-0.0296276	-0.426089	protein		-0.858503	44.0036	q3		14	q3	44.4742	-0.97536			-0.858503	44.0036	q1		14	q3	8.33194	-0.43118			14	q3
CDHR1	-0.305272	-0.0177811	-1.2212	Neurons		PP-MS	0.043328	50.6953	-2.0098		Formation of Fibrin Clot (Clotting Cascade)	0.739904	1.11e-09	pos		PP-MS	-0.0058998	3.89811	-4.6529			EDA	0.722235	0.375213	-0.0874805	protein		-0.712477	44.4053	NA		15	q1	16.3169	-0.740395			-0.712477	44.4053	q1		15	q1	18.1424	-1.75931			15	q1
ROBO2	-0.263387	-0.00901976	-0.676463	Neurons		PP-MS	-0.0206761	54.1354	-2.64171		FXR/RXR Activation	-2.07632	2.06e-15	neg		PP-MS	-0.0810705	4.6797	-6.57452			CSF1	0.785313	-0.0942574	0.130947	protein		0.0788767	50.3777	NA		15	q3	57.2026	-0.676389			0.0788767	50.3777	NA		15	q3	18.0991	-0.120342			15	q3
FGF12	-0.342393	-0.00959048	-0.702902	Neurons		PP-MS	-0.775482	29.3452	-0.19999		Glucocorticoid Receptor Signaling	3.42841	4.79e-17	pos		PP-MS	0.745919	10.3047	-11.8459			NOV	0.725545	0.473802	-0.1282	protein		1.1089	26.5694	q1		16	q1	21.3321	-0.206847			1.1089	26.5694	q3		16	q1	42.5843	-1.11832			16	q1
RBFOX2	0.294103	0.0229539	0.452367			PP-MS	-0.994897	32.9714	0.556876		Granulocyte Adhesion	2.91089	5.03e-16	pos		PP-MS	2.06212	5.5555	-5.85151			FAM159A	0.996421	0.445022	0.387765	protein		-0.326931	47.6652	NA		16	q3	50.965	-0.220421			-0.326931	47.6652	NA		16	q3	42.0032	0.741002			16	q3
SHANK1	0.2718	0.0212041	0.189309			PP-MS	-0.469097	35.8069	1.04075		Hematoma Resolution Sign	-3.60602	6.95e-15	neg		PP-MS	2.93365	8.55445	-6.94701			IL2RG	1.15769	0.39757	1.04089	protein		-0.816039	52.003	q3		17	q1	16.9996	0.0892495			-0.816039	52.003	q1		17	q1	41.6342	-0.870898			17	q3
NGF	0.311732	0.0147296	-0.0723081	Neurons		PP-MS	-0.31718	36.2975	-0.531423		Hepatic Cholestasis	2.3647	2.4e-19	pos		PP-MS	-2.14873	3.01066	-1.64036			PDCD1	1.83926	-0.147746	1.8187	protein		0.286425	55.0729	q3		17	q3	59.1804	0.0920068			0.286425	55.0729	NA		17	q3	41.4873	1.44952			17	q1
GSTA4	0.350619	0.0188406	0.60299			PP-MS	-0.615389	39.6989	-1.79069		Hepatic Fibrosis	2.41659	2.18e-15	pos		PP-MS	-0.354437	7.2854	-10.1131			FLT3LG	1.59141	0.477281	0.613103	protein		-1.32179	10.1599	q1		18	q1	40.4479	1.32939			-1.32179	10.1599	NA		18	q1	44.1899	-1.39753			18	q3
LGI3	0.282375	0.021461	0.257233			PP-MS	NA	44.8923	-0.46203		HEY1 Signaling Pathway	-1.53215	1.51e-12	neg		PP-MS	1.65238	2.83846	1.57644			UCMA	0.720101	-0.478	0.31428	protein		0.0868761	14.7905	q1		18	q3	65.5424	1.3306			0.0868761	14.7905	q3		18	q3	43.9086	0.564792			18	q1
EDA2R	0.191987	0.0151543	1.05133			PP-MS	-0.00956773	45.9023	0.848167		HIF1a Signaling	1.85173	3.67e-14	pos		PP-MS	2.14794	2.87654	1.13325			POFUT1	0.964125	-0.0977253	0.324191	protein		-1.15108	15.9386	q1		19	q1	3.46262	-0.796364			-1.15108	15.9386	NA		19	q1	39.7678	-1.15065			19	q1
PRKCZ	-0.394298	-0.0175758	-0.240746			PP-MS	1.27213	50.5976	-2.21047		HMGB1 Signaling	2.42695	1.06e-17	pos		PP-MS	1.89614	3.16143	6.31712			CSNK2A2	0.94739	0.420386	0.920221	protein		0.0175095	23.063	q1		19	q3	49.2931	-0.804719			0.0175095	23.063	q3		19	q3	40.2139	1.26944			19	q3
SPTLC2	-0.320782	-0.0166691	0.0349271			PP-MS	1.31143	66.9061	-2.43287		Human Embryonic Stem Cell Pluripotency	1.47268	3.51e-11	pos		PP-MS	2.54644	-0.995012	6.77808			ULBP3	0.565337	0.0140304	0.295446	protein		-0.089042	39.7621	NA		20	q1	26.6105	0.169633			-0.089042	39.7621	NA		20	q1	10.3352	-2.26561			20	q1
QDPR	-0.302048	-0.0118803	-0.905177			PP-MS	-1.75931	18.1424	-0.793645		ID1 Signaling	2.0208	4.39e-15	pos		PP-MS	0.035805	3.27377	-3.34792			HIBCH	1.03726	-0.51405	0.297636	protein		-1.30874	9.48828	q1		20	q3	54.498	0.199615			-1.30874	9.48828	NA		20	q3	11.5433	0.0786607			20	q3
KIF16B	-0.324068	-0.01708	0			PP-MS	-1.11832	42.5843	1.89045		IL-12 Signaling and Production in Macrophages	-2.65569	1.63e-14	neg		PP-MS	0.00393745	3.27222	-2.3808			PCDHA7	0.842581	0.383261	0.652108	protein		-0.997181	10.9446	q1		21	q1	21.1474	0.46831			-0.997181	10.9446	NA		21	q1	47.0686	-0.547185			21	q1
PPP2R3A	0.297578	0.0274026	0.697613			PP-MS	NA	13.5955	0.782029		IL-13 Signaling Pathway	-1.27915	5.54e-15	neg		PP-MS	0.0173941	4.34538	-5.70439			FASN	0.768058	-0.422564	0.0330622	protein		0.583291	44.4819	NA		21	q3	73.9827	0.465414			0.583291	44.4819	q3		21	q3	47.1635	0.933849			21	q3
STMN4	-0.183161	-0.0208657	-0.0726992			PP-MS	0.702448	51.9195	-2.78423		IL-15 Production	-1.48655	3.86e-14	neg		PP-MS	1.83833	4.2536	-2.83328			HEPACAM2	0.906911	0.265537	0.718639	protein		-2.49204	9.04676	NA		22	q1	3.32519	-1.1109			-2.49204	9.04676	q1		22	q1	7.73037	-2.16343			22	q1
PTPRH	0.206249	0.0250582	0.536566			PP-MS	1.07282	55.5169	-2.85648		IL-17 Signaling	-3.05314	4.67e-13	neg		PP-MS	1.82966	0.713435	1.9869			PCBD1	1.12278	0.072277	0.541728	protein		-0.284055	31.6906	NA		22	q3	42.5843	-1.11832			-0.284055	31.6906	NA		22	q3	8.11591	-0.577028			22	q3
MUSK	0.260933	0.00988965	0.135705			PP-MS	0.643867	57.6154	-3.61412		IL-27 Signaling Pathway	1.44534	2.9e-16	pos		PP-MS	-0.149418	-2.24155	-0.716667			KERA	0.624777	0.331714	-0.337313	protein		-0.861614	35.6324	NA		23	q1	8.33194	-0.43118			-0.861614	35.6324	q1		23	q1	38.8523	-1.56723			23	q3
CPB2	0.246927	0.0165143	0.34339			PP-MS	0.972045	64.9104	-3.81763		IL-33 Signaling Pathway	-1.54317	1.9e-09	neg		PP-MS	-0.183441	-0.686036	-1.89145			TNFRSF1A	0.669502	0.483609	1.152	protein		-0.000908461	37.5894	NA		23	q3	49.8838	-0.412219			-0.000908461	37.5894	NA		23	q3	38.7194	1.72327			23	q1
GRID1	0.300094	0.0203511	0.725857			PP-MS	-0.244986	35.9312	0.919393		IL-6 Signaling	1.32472	2.89e-26	pos		PP-MS	-0.137387	1.36173	0.620931			EDAR	0.661149	0.447206	0.718638	protein		0.0135433	48.1455	NA		24	q1	11.712	0.099157			0.0135433	48.1455	NA		24	q1	45.7624	-1.92741			24	q3
MPDZ	0.218907	0.0137708	-0.0108293			PP-MS	-0.370166	37.353	1.02446		Immunogenic Cell Death Signaling Pathway	1.42478	2e-17	pos		PP-MS	-0.634368	0.127754	1.22252			DCUN1D3	1.03831	0.723421	0.815446	protein		0.043328	50.6953	NA		24	q3	59.3349	0.116031			0.043328	50.6953	NA		24	q3	45.6527	1.82986			24	q1
ARHGEF10	-0.190651	-0.0177525	-0.611461			PP-MS	-0.579586	41.03	1.15306		Interaction of Lymph. vs non-Lymph. cell	2.24416	1.49e-14	pos		PP-MS	-0.799746	8.53141	-9.87922			SCUBE1	0.879683	0.572855	0.212827	protein		-0.0206761	54.1354	q3		25	q1	15.839	-0.601068			-0.0206761	54.1354	NA		25	q1	46.5026	-1.60673			25	q1
ENOX2	0.437995	0.0225987	0.563794			PP-MS	0.962286	51.2983	1.05835		Inhibition of MMPs	1.16473	1.65e-13	pos		PP-MS	-0.684063	6.82012	-11.8751			MYL6B	0.905792	0.276764	1.10198	protein		-1.24284	13.4101	q1		25	q3	60.6348	-0.581176			-1.24284	13.4101	NA		25	q3	47.0426	0.944753			25	q3
KEL	-0.233356	-0.0164632	-0.507166			PP-MS	NA	43.8979	0.888355		IL-10 Sign	1.65323	2.85e-18	pos		PP-MS	2.40652	7.56407	-1.81538			ENTHC2	0.812762	0.390528	0.225676	protein		-0.775482	29.3452	NA		26	q1	17.8228	1.51212			-0.775482	29.3452	NA		26	q1	51.2298	-0.546801			26	q1
CHST6	0.226496	0.0122174	0.204536			PP-MS	NA	34.5295	1.12979		Interleukin-4 and Interleukin-13 signaling	-2.68484	6.18e-14	neg		PP-MS	0.355066	2.5226	-5.51665			DEFB119	1.05791	0.482457	0.0588361	protein		-0.994897	32.9714	NA		26	q3	68.4692	1.51989			-0.994897	32.9714	q1		26	q3	51.2555	3.12579			26	q3
ZNF415	-0.151227	-0.0139884	0			PP-MS	NA	55.9244	-0.618788		Intrinsic Prothrombin Activation Pathway	-0.535141	2.47e-09	neg		PP-MS	0.827324	3.99722	-5.01542			RACGAP1	1.04641	0.0862432	0.878334	protein		-0.469097	35.8069	NA		27	q1	38.7194	1.72327			-0.469097	35.8069	NA		27	q1	53.1265	-2.17555			27	q3
DIXDC1	0.21749	0.0212435	0.258689			PP-MS	NA	73.9498	-1.381		LXR/RXR Activation	1.76718	3.55e-18	pos		PP-MS	1.07874	4.3641	-5.39222			ARHGAP1	1.13333	0.630664	0.904137	protein		-0.31718	36.2975	NA		27	q3	66.1953	1.65041			-0.31718	36.2975	NA		27	q3	53.3728	1.82989			27	q1
IL1RAP	0.259485	0.0140925	0.405341			PP-MS	NA	80.0605	-2.4435		Macrophage Classical Activation Signaling Pathway	-2.59521	1.92e-12	neg		PP-MS	1.10969	7.89489	-7.95524			Collagen degradation	2.37893	0.724286	0.183446	pathway		-0.615389	39.6989	NA		28	q1	15.8428	0.187604			-0.615389	39.6989	NA		28	q1	37.9548	-0.742364			28	q1
WFDC1	-0.27052	-0.0101255	-1.00087			PP-MS	1.72327	38.7194	-5.60055		Metabolism of Angiotensinogen to Angiotensins	-0.526461	1.39e-11	neg		PP-MS	2.8079	2.99471	-1.47892			Hepatic Fibrosis / Hepatic Stellate Cell Activation	3.36255	4.13837	1.63652	pathway		-2.13033	8.52564	q1		28	q3	62.2185	0.188735			-2.13033	8.52564	q1		28	q3	37.2377	0.445179			28	q3
CA8	0.446661	0.0208069	0.174625			PP-MS	-0.80425	41.4497	0.912634		MSP-RON Signaling in Macrophages Pathway	-1.27407	1.4e-10	neg		PP-MS	2.67253	2.95515	0.9734			HIF1_ Signaling	3.37211	2.51738	1.22539	pathway		-0.740395	16.3169	q1		29	q1	25.0125	-0.433929			-0.740395	16.3169	NA		29	q1	48.434	-0.564077			29	q1
KLRC3	0.405637	0.0545126	0.276906			PP-MS	-1.00849	44.1188	-0.0987442		MSP-RON Signaling Pathway	-1.00545	3.54e-10	neg		PP-MS	0.749086	2.69681	2.36279			ID1 Signaling Pathway	2.65289	2.90044	1.85461	pathway		-0.00956773	45.9023	NA		29	q3	54.4702	-0.466375			-0.00956773	45.9023	NA		29	q3	48.454	1.75384			29	q3
SYT17	-0.250551	-0.0130653	-0.423628			PP-MS	-0.97536	44.4742	0.727143		Multiple Sclerosis Signaling Pathway	-3.91172	3.1e-17	neg		PP-MS	0.831887	2.74884	2.90321			Inhibition of Matrix Metalloproteases	1.79528	0.42982	0.231529	pathway		-0.206847	21.3321	q1		30	q1	7.81024	-1.42607			-0.206847	21.3321	q3		30	q1	34.9376	-1.08247			30	q3
C1QL1	0.185266	0.0150841	0.206793			PP-MS	0.187604	15.8428	-0.625421		Myelination Signaling Pathway	1.79913	6.65e-13	pos		PP-MS	1.74941	5.77493	-5.65126			Role of PKR in Interferon Induction and Antiviral Response	1.74975	1.93436	1.49212	pathway		0.0892495	16.9996	q1		30	q3	52.9355	-1.40687			0.0892495	16.9996	q3		30	q3	35.4637	0.545694			30	q1
LRRTM3	-0.222496	-0.0134019	-0.999285			PP-MS	-0.812082	28.9298	0.150429		NAFLD Signaling Pathway	2.39917	6.96e-19	pos		PP-MS	1.96983	4.84989	-4.02388			STAT3 Pathway	3.14927	1.13775	4.84671	pathway		1.27213	50.5976	NA		31	q1	7.30655	-1.96375			1.27213	50.5976	q3		31	q1	35.8881	-1.02833			31	q3
GHR	-0.177797	-0.0113783	-0.049976			PP-MS	-0.433929	25.0125	0.580959		Natural Killer Cell Signaling	-2.08353	1.54e-13	neg		PP-MS	2.32028	2.65836	-0.591647			Synaptogenesis Signaling Pathway	2.31646	2.39982	3.10225	pathway		1.31143	66.9061	q3		31	q3	45.7624	-1.92741			1.31143	66.9061	NA		31	q3	35.995	1.82858			31	q1
GRID2	-0.258268	-0.0281947	-0.771743			PP-MS	NA	41.2829	0.244043		Neuroinflammation Signaling Pathway	-2.89136	7.72e-12	neg		PP-MS	2.55584	8.06936	-5.35917			New_pathway_11_score_prog	0.636674	-0.642169	-0.0309405	pathway		1.32939	40.4479	q1		32	q1	12.1756	-1.19119			1.32939	40.4479	q3		32	q1	31.7902	-1.34641			32	q1
GALNT10	0.251637	0.0149321	0.219278			PP-MS	NA	26.8228	-0.376177		Neutrophil degranulation	3.72068	8.86e-24	pos		PP-MS	1.71873	4.99055	-6.80156			FLRT1	-1.522	0.483693	0.289384	protein		-0.796364	3.46262	q1		32	q3	61.9633	-1.17727			-0.796364	3.46262	q3		32	q3	32.3591	2.33811			32	q3
IL1RAP	0.243185	0.0146259	-0.0522224			PP-MS	0.948753	62.5692	-1.75446		Neutrophil Extracellular Trap Signaling Pathway	-2.59981	2.44e-12	neg		PP-MS	0.836987	4.35396	-5.54482			IL34	-0.877765	0.448543	-0.578948	protein		0.169633	26.6105	q1		33	q1	7.28968	-1.63172			0.169633	26.6105	q3		33	q1	32.2701	-1.55253			33	q3
CHST9	0.308102	0.0199383	0.352832			PP-MS	-0.547185	47.0686	-0.546483		NOD1/2 Signaling Pathway	-2.57386	1.59e-10	neg		PP-MS	0.763016	3.64363	-3.15438			NAMPT	-0.938713	0.252665	0.542981	protein		0.46831	21.1474	q1		33	q3	60.8228	-1.63297			0.46831	21.1474	q3		33	q3	32.3388	3.28045			33	q1
METTL24	0.260919	0.0302282	0.246477			PP-MS	-0.121794	49.3157	-1.11866		Osteoarthritis Pathway	-2.42958	6.41e-17	neg		PP-MS	0.799662	5.01824	-6.02085			FCGR2A	-2.24688	0.448224	-1.18876	protein		-1.75931	18.1424	NA		34	q1	23.4821	0.266388			-1.75931	18.1424	q1		34	q1	30.3063	-1.81601			34	q1
ESR1	-0.269237	-0.0102051	-0.538969			PP-MS	-0.0107214	52.3939	-0.879924		p38 MAPK Signaling	1.16957	5.42e-17	pos		PP-MS	0.774251	5.34235	-5.64147			VEGFA	-1.03877	0.584277	-0.0241379	protein		-1.11832	42.5843	q3		34	q3	61.3587	0.257428			-1.11832	42.5843	q1		34	q3	30.9762	0.851264			34	q3
ADAM12	0.304967	0.0192557	0.346919			PP-MS	0.00104809	52.8038	-0.580663		Pathogen Induced Cytokine Storm Signaling Pathway	-5.16192	4.52e-16	neg		PP-MS	2.52049	-3.1192	5.01799									-0.43118	8.33194	q1		35	q1	7.9111	-1.31977			-0.43118	8.33194	q3		35	q1	52.5346	-1.49235			35	q1
WNT5A	0.673209	0.0259398	1.41415			PP-MS	2.07593	51.9927	-4.14488		PD-1, PD-L1 cancer immunotherapy pathway	1.8504	2.43e-22	pos		PP-MS	1.65162	4.74546	-5.3206									-0.304905	8.62207	q1		35	q3	46.9801	-1.33877			-0.304905	8.62207	q3		35	q3	52.3238	1.71606			35	q3
LYPD1	0.24304	0.0177439	0.292735			PP-MS	1.82989	53.3728	-4.30497		PI3K Cascade	-0.594858	1.13e-12	neg		PP-MS	1.42544	4.12592	-4.9153									0.099157	11.712	q1		36	q1	8.31974	-1.54641			0.099157	11.712	q3		36	q1	48.8081	-0.450373			36	q1
SERPINA5	0.423071	0.0365252	0.467908			PP-MS	-0.0137791	46.0326	-3.16202		PI3K/AKT Signaling	1.75897	2.89e-17	pos		PP-MS	1.60188	3.20775	-4.99748									0.702448	51.9195	NA		36	q3	56.7773	-1.53975			0.702448	51.9195	NA		36	q3	48.7581	1.03971			36	q3
MPZ	0.225871	0.0272362	-0.648881			PP-MS	0.0996875	45.7924	-2.99615		PIP3 activates AKT signaling	-1.23847	1.68e-13	neg		PP-MS	-1.39206	2.06311	-2.55727									1.07282	55.5169	NA		37	q1	9.9115	-0.825739			1.07282	55.5169	q3		37	q1	58.6766	-1.49637			37	q3
ERBB2	-0.299785	-0.0147827	0			PP-MS	NA	44.7807	-2.59042		Post-translational protein phosphorylation	-0.934264	5.13e-16	neg		PP-MS	0.0376875	0.276172	3.24592									0.643867	57.6154	q3		37	q3	52.003	-0.816039			0.643867	57.6154	NA		37	q3	59.0184	2.14164			37	q1
FSTL3	0.273341	0.00969122	0.250143	Fibroblasts		PP-MS	1.0952	47.4014	-0.4712		Production of NO and ROS in Macrophages	1.41677	7.59e-20	pos		PP-MS	-0.013814	5.30614	0.938697									0.972045	64.9104	q3		38	q1	22.8535	-0.19527			0.972045	64.9104	NA		38	q1	42.8428	-0.721853			38	q1
IL1R2	0.147459	0.0100275	0.392598	Immune cells		PP-MS	1.26354	48.9428	-1.88039		Pulmonary Fibrosis Idiopathic Signaling Pathway	2.19643	1.63e-15	pos		PP-MS	-0.134386	1.84075	-1.18198									-0.244986	35.9312	NA		38	q3	53.2629	-0.222727			-0.244986	35.9312	NA		38	q3	43.2006	0.791819			38	q3
GFRA3	-0.394402	-0.0250049	-0.316061			PP-MS	1.33711	54.5584	-2.04991		Pulmonary Healing Signaling Pathway	2.38217	2.38e-20	pos		PP-MS	0.231694	-2.38357	15.4379									-0.370166	37.353	NA		39	q1	15.0754	-0.870608			-0.370166	37.353	NA		39	q1	51.1404	-0.482303			39	q3
DAG1	0.302977	0.0242505	-0.0812466			PP-MS	1.53086	55.98	-1.2454		RAF/MAP kinase cascade	-1.92766	1.53e-21	neg		PP-MS	-1.20618	3.76468	1.64893									-0.579586	41.03	NA		39	q3	46.1719	-0.870679			-0.579586	41.03	NA		39	q3	50.9348	1.79806			39	q1
COL28A1	0.290751	0.0172727	0.623547			PP-MS	0.798392	51.6451	-1.37676		RAR Activation	-3.69452	6.45e-16	neg		PP-MS	0.134054	6.12413	-5.572									0.962286	51.2983	NA		40	q1	17.6707	-0.0446666			0.962286	51.2983	q3		40	q1	21.9941	-1.55513			40	q3
MIA	0.36561	0.0150759	0.302016			PP-MS	-0.0575306	48.4556	-2.15268		Regulation of Insulin-like Growth Factor (IGF) transport and uptake by IGFBPs	-1.32198	7.16e-16	neg		PP-MS	0.56935	8.28098	-5.5391									-0.601068	15.839	q1		40	q3	52.8353	-0.0491754			-0.601068	15.839	NA		40	q3	21.3321	-0.206847			40	q1
C1orf162	0.196707	0.0256343	0.670081			PP-MS	0.0540965	45.1966	-1.48151		Regulation of the Epithelial Mesenchymal Transition by Growth Factors Pathway	-2.09942	3.93e-15	neg		PP-MS	0.896215	7.72421	-1.1481									1.51212	17.8228	q1		41	q1	21.4143	-0.83593			1.51212	17.8228	q3		41	q1	23.0188	-1.4342			41	q1
ST6GALNAC2	-0.180553	-0.0142712	-0.519004			PP-MS	-0.129468	48.9029	-1.61735		ROBO SLIT Signaling Pathway	-0.8368	1.99e-19	neg		PP-MS	1.06919	8.28692	-2.76225									1.72327	38.7194	q1		41	q3	46.4109	-0.836199			1.72327	38.7194	q3		41	q3	23.464	1.29665			41	q3
AK1	0.293186	0.0135945	0.260012			PP-MS	-0.162502	48.9474	-2.36295		Role of Chondrocytes in RA Signaling Pathway	2.36642	1.97e-20	pos		PP-MS	0.316273	7.186	-4.49173									-0.80425	41.4497	NA		42	q1	11.3682	-0.943187			-0.80425	41.4497	q1		42	q1	26.7434	-1.59959			42	q1
TMOD2	0.343693	0.0168551	0.783504			PP-MS	1.79806	50.9348	0.0373511		Role of Cytokines in Mediating Communication between Immune Cells	-1.64094	5.7e-12	neg		PP-MS	-0.0753413	1.97323	3.36818									-1.00849	44.1188	q3		42	q3	49.0107	-0.958787			-1.00849	44.1188	q1		42	q3	26.9047	4.04533			42	q3
TST	0.24352	0.0176031	0.115144			PP-MS	NA	27.4504	-2.96404		Role of Hypercytokinemia/hyperchemokinemia in the Pathogenesis of Influenza	-1.22784	6.81e-11	neg		PP-MS	0.845319	5.19319	-2.71491									-0.97536	44.4742	q3		43	q1	15.5046	-0.536545			-0.97536	44.4742	q1		43	q1	27.0961	-1.58243			43	q3
ALDH1A1	-0.21844	-0.0152864	-0.518656			PP-MS	0.873545	49.1144	-0.241346		Role of JAK family kinases in IL-6-type Cytokine Signaling	-1.14786	1.14e-15	neg		PP-MS	2.08536	6.50159	0.495731									0.187604	15.8428	q1		43	q3	63.7811	-0.537493			0.187604	15.8428	q3		43	q3	27.7195	0.0621229			43	q1
SERPING1	0.489945	0.0155036	1.03212			PP-MS	0.730061	47.0556	-1.20774		Role of Macrophages, Fibroblasts and Endoth. cells in RA	2.60562	1.95e-24	pos		PP-MS	2.74629	5.3255	-3.11216									-0.812082	28.9298	NA		44	q1	8.11591	-0.577028			-0.812082	28.9298	NA		44	q1	60.8228	-1.63297			44	q1
POSTN	0.319756	0.0238534	1.05833			PP-MS	0.933849	47.1635	-0.896769		Role of MAPK Signaling in Inhibiting the Pathogenesis of Influenza	-0.613648	1.57e-08	neg		PP-MS	-0.62329	10.7908	-12.9527									-0.433929	25.0125	q1		44	q3	48.434	-0.564077			-0.433929	25.0125	NA		44	q3	61.2525	1.32661			44	q3
CLCF1	-0.354139	-0.0150363	-0.771			PP-MS	-0.875122	18.4384	-4.99405		Role of Osteoblasts in RA Signaling Pathway	-3.59163	3.61e-16	neg		PP-MS	-1.10073	8.9788	-4.54004									-1.42607	7.81024	q1		45	q1	19.3769	0.303256			-1.42607	7.81024	NA		45	q1	63.7811	-0.537493			45	q1
CGA	0.338328	0.034528	0.995926			PP-MS	-0.870679	46.1719	0.151298		Role of Osteoblasts, Osteoclasts and Chondrocytes in RA	2.29516	4.67e-21	pos		PP-MS	-1.2489	10.277	-6.11901									0.948753	62.5692	q3		45	q3	64.3549	0.366478			0.948753	62.5692	NA		45	q3	64.3377	2.34312			45	q3
GDF15	0.288053	0.0187737	0.696636			PP-MS	-0.956738	46.5738	-0.603727		Role of Osteoclasts in RA Signaling Pathway	2.8082	3.01e-20	pos		PP-MS	-1.3203	7.32424	-5.05537									-1.97194	10.3288	q1		46	q1	12.878	-1.51871			-1.97194	10.3288	q1		46	q1	3.06752	-2.91354			46	q1
LRP1	0.373206	0.0346435	-0.10801			PP-MS	-1.05637	45.8537	-0.383588		Role of Pattern Recognition Receptors in Recognition of Bacteria and Viruses	-1.91544	8.76e-13	neg		PP-MS	-0.52637	0.981726	12.2285									0.919723	50.3934	NA		46	q3	58.6766	-1.49637			0.919723	50.3934	q3		46	q3	3.46262	-0.796364			46	q3
PRELP	0.219391	0.00712404	0.452626			PP-MS	NA	49.3334	-0.747983		Role of PKR in Antiviral Response	1.27757	5.49e-14	pos		PP-MS	-0.508661	8.9585	-11.3006									-0.547185	47.0686	q3		47	q1	13.5221	-1.37338			-0.547185	47.0686	q1		47	q1	51.2922	-0.804687			47	q3
SERPINA3	0.629921	0.0209108	1.32942	Fibroblasts		PP-MS	-0.83593	21.4143	-0.500123		Role of Tissue Factor in Cancer	2.33227	9.52e-18	pos		PP-MS	-1.81087	7.18298	-7.22048									-0.121794	49.3157	NA		47	q3	44.1899	-1.39753			-0.121794	49.3157	NA		47	q3	51.2983	0.962286			47	q1
CPB1	-0.389912	-0.0132959	-0.00678493			PP-MS	-0.32203	39.0984	1.1329		Signaling by FGFR1	-0.356587	6.57e-10	neg		PP-MS	-2.21766	8.11824	-4.80313									-0.0107214	52.3939	q3		48	q1	14.1751	-1.01486			-0.0107214	52.3939	NA		48	q1	49.9593	-0.6499			48	q3
CGA	-0.262354	-0.0180811	0.10157			PP-MS	-0.546801	51.2298	-0.669786		Signaling by SCF-KIT	-0.962089	1.26e-07	neg		PP-MS	-2.06268	8.18556	-7.30408									0.00104809	52.8038	q3		48	q3	46.9906	-1.04903			0.00104809	52.8038	NA		48	q3	50.3934	0.919723			48	q1
MXRA7	0.433095	0.0266715	0.267619			PP-MS	-0.264442	52.9819	-0.8765		Sleep REM Signaling Pathway	-1.67742	3.71e-11	neg		PP-MS	-1.72846	3.40955	1.19917									-2.05318	3.21601	q1		49	q1	32.3591	2.33811			-2.05318	3.21601	q1		49	q1	18.4922	-1.54948			49	q3
REG3A	0.528675	0.0342305	0.85155			PP-MS	-0.0491754	52.8353	-0.273085		Sperm Motility	-1.49674	7.32e-13	neg		PP-MS	0.937512	5.86476	-5.70751									-2.16343	7.73037	q1		49	q3	81.8197	2.6022			-2.16343	7.73037	q1		49	q3	17.6707	-0.0446666			49	q1
RARRES1	-0.245894	-0.0141376	-0.385786			PP-MS	-0.204395	40.7238	-1.54		STAT3 Pathway	1.7244	3.44e-15	pos		PP-MS	2.367	6.89137	0.860541									-1.63172	7.28968	q1		50	q1	41.4873	1.44952			-1.63172	7.28968	NA		50	q1	22.3596	-1.92586			50	q1
LRP1	0.318411	0.0325401	0.16259			PP-MS	NA	23.1518	-0.899796		Synaptogenesis Signaling Pathway	1.80634	7.48e-14	pos		PP-MS	-1.77946	4.62129	-5.4545									-0.633893	18.6544	q1		50	q3	71.9161	1.45579			-0.633893	18.6544	NA		50	q3	22.4944	0.59757			50	q3
CRLF1	0.260684	0.0238308	0.139756			PP-MS	-0.330699	35.1675	-2.06805		Th1 and Th2 Activation Pathway	-2.06796	8.08e-12	neg		PP-MS	-1.62537	3.53256	-5.93327									-1.31045	14.0054	q1		51	q1	22.3059	-0.685791			-1.31045	14.0054	NA		51	q1	57.327	-1.7462			51	q1
C1QTNF1	0.51885	0.0148208	1.76508	Fibroblasts		PP-MS	0.731518	35.7495	-0.454101		Th1 Pathway	-1.65019	1.07e-10	neg		PP-MS	-1.57254	2.76456	-5.65468									0.266388	23.4821	q1		51	q3	45.9874	-0.672886			0.266388	23.4821	q3		51	q3	57.2007	3.12749			51	q3
CGA	0.472057	0.032584	1.12307			PP-MS	1.01133	55.3026	0.117761		Th2 Pathway	-1.48539	1.94e-11	neg		PP-MS	-1.54002	3.5251	-6.30093									2.07593	51.9927	NA		52	q1	25.5426	-0.267646			2.07593	51.9927	q3		52	q1	73.9827	0.465414			52	q1
UAP1	0.211132	0.0152776	0.248821			PP-MS	0.863735	70.5636	0.696929		TNFs bind their physiological receptors	1.09527	3.59e-25	pos		PP-MS	0.338037	5.83889	-5.82179									1.82989	53.3728	NA		52	q3	52.9819	-0.264442			1.82989	53.3728	q3		52	q3	71.7838	1.9161			52	q3
IL1R1	0.262648	0.0284172	0.497966	Immune cells		PP-MS	-1.02833	35.8881	1.02726		Tumor Microenvironment Pathway	-2.11836	1.45e-17	neg		PP-MS	-0.0362637	1.59649	-4.17342									0.130184	43.8607	NA		53	q1	12.4147	-0.889403			0.130184	43.8607	NA		53	q1	56.5396	-0.363095			53	q1
IL11RA	0.23246	0.0233587	0.0126652			PP-MS	-1.34641	31.7902	-0.0527994		VDR/RXR Activation	-0.64717	4.72e-09	neg		PP-MS	1.18925	2.35833	1.96041									-0.0137791	46.0326	NA		53	q3	44.7837	-0.909133			-0.0137791	46.0326	NA		53	q3	56.3666	2.16653			53	q3
MXRA8	0.146918	0.0112662	0.492639			PP-MS	-1.55253	32.2701	-0.283423		Wound Healing Signaling Pathway	3.86143	1.03e-16	pos		PP-MS	1.74244	5.81705	-1.44427									0.0996875	45.7924	NA		54	q1	3.3584	-1.27724			0.0996875	45.7924	NA		54	q1	10.8231	-2.4635			54	q3
EVA1B	0.225526	0.0163209	0.326325			PP-MS	-1.59991	31.6543	0.490338		Actin Cytoskeleton Signaling	2.90422	1.21e-06	pos		PP-MS	1.9084	5.31226	-3.80894									-1.31977	7.9111	q1		54	q3	45.5286	-1.25028			-1.31977	7.9111	NA		54	q3	11.712	0.099157			54	q1
CDH3	0.248218	0.0166931	0.675684			PP-MS	-1.15065	39.7678	-1.14318		Colorectal Cancer Metastasis Signaling	2.496	0.0131828	pos		PP-MS	1.43483	8.53022	-6.98226									-1.35855	13.2799	q1		55	q1	19.5745	-0.254729			-1.35855	13.2799	NA		55	q1	55.4237	-0.25394			55	q1
GPNMB	0.293908	0.0221	2.20653			PP-MS	-1.12616	39.7128	0.524177		Complement System	1.11207	0.005895	pos		PP-MS	2.52314	7.74988	-3.03856									1.0952	47.4014	NA		55	q3	55.4237	-0.25394			1.0952	47.4014	q3		55	q3	55.3604	3.08136			55	q3
C1QTNF3	-0.405348	-0.0176041	-0.748309	Fibroblasts		PP-MS	-1.13054	14.459	1.61619		Costimulation by the CD28 family	2.37117	1.42e-08	pos		PP-MS	2.56703	4.65508	-2.14236									1.26354	48.9428	NA		56	q1	6.91224	-1.1999			1.26354	48.9428	q3		56	q1	60.0665	-0.338671			56	q3
MMP3	-0.298906	-0.0112608	-0.505286	Fibroblasts		PP-MS	-1.51871	12.878	0.627023		DAP12 interactions	2.71895	2.33e-11	pos		PP-MS	2.47623	5.71439	-1.81418									1.33711	54.5584	NA		56	q3	58.1493	-1.21556			1.33711	54.5584	q3		56	q3	59.7659	1.37955			56	q1
GPC3	0.359706	0.0196493	-0.360522			PP-MS	-1.37338	13.5221	1.43193		Defensins	-0.950925	0.000166734	neg		PP-MS	3.80697	9.43604	-4.81219									1.53086	55.98	NA		57	q1	9.58858	-0.853642			1.53086	55.98	q3		57	q1	40.9491	-0.726571			57	q3
MFAP4	0.380992	0.0157956	0.00762707			PP-MS	-1.01486	14.1751	-0.42801		DHCR24 Signaling Pathway	2.15398	0.000751031	pos		PP-MS	-1.11111	4.27091	0.65009									0.798392	51.6451	NA		57	q3	44.0036	-0.858503			0.798392	51.6451	NA		57	q3	40.4479	1.32939			57	q1
COL15A1	0.314432	0.0222382	0.461304			PP-MS	0.285555	44.8154	-2.41128		Ephrin A Signaling	-2.53436	7.3e-10	neg		PP-MS	-1.03443	2.31946	1.22182									2.90303	63.0263	NA		58	q1	18.0991	-0.120342			2.90303	63.0263	q3		58	q1	40.6404	-1.01805			58	q1
SFRP2	0.185294	0.0122687	0.346601			PP-MS	0.600882	67.4737	-1.66212		Ephrin Receptor Signaling	3.34872	1.95e-07	pos		PP-MS	-0.952777	2.54971	4.49089									1.64844	61.8163	NA		58	q3	75.8511	-0.113353			1.64844	61.8163	q3		58	q3	40.404	1.26276			58	q3
COL6A3	0.259867	0.0124719	0.44796	Fibroblasts		PP-MS	-1.55513	21.9941	1.53605		Epithelial Adherens Junction Signaling	1.80668	2.29e-06	pos		PP-MS	-0.517371	4.28578	-0.528744									3.75181	56.5893	q1		59	q1	23.7806	-0.0250074			3.75181	56.5893	q3		59	q1	38.5403	-1.112			59	q1
TEAD3	0.270778	0.0175275	0.512024			PP-MS	-1.4342	23.0188	0.73128		ERK/MAPK Signaling	2.17121	0.000119417	pos		PP-MS	1.02412	7.85387	-6.89014									3.24017	61.7745	NA		59	q3	54.1354	-0.0206761			3.24017	61.7745	q3		59	q3	38.2828	1.77465			59	q3
COL18A1	0.258494	0.0152729	0.1095			PP-MS	-1.59959	26.7434	-0.632831		Extracellular matrix organization	-1.66553	5.8e-07	neg		PP-MS	1.22253	8.30007	-6.68412									-0.0575306	48.4556	NA		60	q1	25.3286	-0.377716			-0.0575306	48.4556	NA		60	q1	57.3853	-0.374487			60	q1
INHBA	0.226257	0.0152933	-0.124869			PP-MS	-1.58243	27.0961	-0.220352		FAT10 Cancer Signaling Pathway	2.58181	9.42e-07	pos		PP-MS	2.01007	6.96923	-3.05737									0.0540965	45.1966	NA		60	q3	57.3853	-0.374487			0.0540965	45.1966	NA		60	q3	57.0859	1.10998			60	q3
DES	0.332183	0.0143673	0.769826			PP-MS	-0.49318	45.8567	0.545687		GP6 Signaling Pathway	-2.04342	2.81e-08	neg		PP-MS	2.70723	9.3192	-3.88453									-0.129468	48.9029	NA		61	q1	2.95942	-1.08386			-0.129468	48.9029	NA		61	q1	47.6057	-0.95579			61	q1
FBLN5	0.372204	0.0236934	0.494517			PP-MS	0.977316	38.4298	-2.68706		Hepatic Fibrosis Signaling Pathway	6.47165	3.74e-08	pos		PP-MS	2.42858	8.98478	-6.43324									-0.162502	48.9474	NA		61	q3	45.8537	-1.05637			-0.162502	48.9474	NA		61	q3	47.3445	1.17148			61	q3
IGFBP2	0.142183	0.00747397	0.0859844			PP-MS	1.44952	41.4873	-1.04267		HER-2 Signaling in Breast Cancer	-2.80189	1e-05	neg		PP-MS	0.584188	10.3618	-3.22843									1.79806	50.9348	NA		62	q1	38.2828	1.77465			1.79806	50.9348	q3		62	q1	49.2931	-0.804719			62	q3
AGR3	0.229904	0.0120239	0.482706			PP-MS	1.41263	45.3166	-0.968551		IL-10 Signaling	2.56609	7.6e-05	pos		PP-MS	0.788974	7.15746	-2.83074									0.0918118	24.7218	q1		62	q3	72.5062	1.75469			0.0918118	24.7218	q3		62	q3	49.1144	0.873545			62	q1
TNFRSF11B	0.307771	0.029942	-0.133634			PP-MS	0.942526	43.7733	-3.36605		IL-17A Signaling in Gastric Cells	1.3175	0.00808773	pos		PP-MS	0.621495	8.54612	-4.28009									0.0621229	27.7195	q1		63	q1	11.0462	-1.59674			0.0621229	27.7195	q3		63	q1	61.9633	-1.17727			63	q1
COL1A1	-0.246454	-0.0211744	-0.474178			PP-MS	1.71606	52.3238	-4.15059		Inhibition of Angiogenesis by TSP1	-1.26219	0.0279647	neg		PP-MS	-0.0375734	5.86559	1.46019									-1.54641	8.31974	q1		63	q3	46.5026	-1.60673			-1.54641	8.31974	NA		63	q3	62.5511	3.77271			63	q3
FCN2	-0.251971	-0.0290691	-0.36899			PP-MS	1.57906	55.4114	-4.14079		Integrin cell surface interactions	1.02247	0.00241493	pos		PP-MS	0.222281	4.4781	-0.0561118									-0.825739	9.9115	q1		64	q1	26.397	-0.14609			-0.825739	9.9115	NA		64	q1	44.0036	-0.858503			64	q1
SERPINH1	0.224295	0.0139023	0.274258			PP-MS	1.52343	54.5529	-4.75213		Interleukin-1 family signaling	2.69868	1.13e-06	pos		PP-MS	0.246294	6.24208	-2.73449									-0.19527	22.8535	q1		64	q3	51.5511	-0.153059			-0.19527	22.8535	q3		64	q3	43.7733	0.942526			64	q3
KRT18	0.274492	0.0246377	0.24531			PP-MS	NA	57.3811	-4.40476		IL-2 family signaling	3.94749	0.000745	pos		PP-MS	0.442589	3.68734	-0.426594									0.873545	49.1144	NA		65	q1	10.0952	-1.71361			0.873545	49.1144	q3		65	q1	49.8838	-0.412219			65	q1
CLMP	0.218586	0.0280007	-0.0531805			PP-MS	-0.842147	23.3646	-1.52658		IL-3,IL-5 and GM-CSF signaling	4.24478	0.000239673	pos		PP-MS	0.411108	2.81861	-1.99404									0.730061	47.0556	NA		65	q3	57.327	-1.7462			0.730061	47.0556	q3		65	q3	49.9727	1.8093			65	q3
FST	-0.236101	-0.0160911	-0.162308			PP-MS	-0.685791	22.3059	-2.23041		ISGylation Signaling Pathway	1.70998	0.00489051	pos		PP-MS	0.951281	6.4213	-7.66577									0.933849	47.1635	NA		66	q1	21.0666	0.025719			0.933849	47.1635	q3		66	q1	51.6838	-0.538038			66	q3
ADH1B	0.474184	0.0334307	0.487714			PP-MS	-0.61316	22.7095	-2.00737		Leukocyte Extravasation Signaling	2.25295	0.0145721	pos		PP-MS	0.829425	6.46284	-6.26647									-1.33836	38.9418	NA		66	q3	52.1599	0.0271333			-1.33836	38.9418	q1		66	q3	51.5765	0.923155			66	q1
ISM1	0.247968	0.0217606	0.436139			PP-MS	-0.267646	25.5426	-0.989291		Molecular Mechanisms of Cancer	8.87487	3.44e-05	pos		PP-MS	0.774236	8.53835	-6.98389									1.37603	62.9986	NA		67	q1	23.464	1.29665			1.37603	62.9986	q3		67	q1	21.0642	-1.60431			67	q3
FBLN1	-0.151921	-0.00955363	-0.358691			PP-MS	-0.581176	60.6348	-0.186975		MSP-RON Signaling in Cancer Cells Pathway	-3.208	1.98e-06	neg		PP-MS	1.55248	6.4252	-4.55289									0.676586	54.0595	NA		67	q3	69.5624	1.30232			0.676586	54.0595	NA		67	q3	21.1474	0.46831			67	q1
ANG	0.313548	0.0203152	-0.191136			PP-MS	-0.537493	63.7811	-0.51575		Netrin-1 signaling	-0.514993	0.000453003	neg		PP-MS	1.09761	6.62473	-4.4727									-0.875122	18.4384	q1		68	q1	11.54	-0.937741			-0.875122	18.4384	NA		68	q1	54.4702	-0.466375			68	q1
OLFML3	0.336087	0.031392	0.724075			PP-MS	0.366478	64.3549	-1.23234		Neuregulin Signaling	-1.35573	0.00046327	neg		PP-MS	0.417567	1.8356	1.11698									-0.870679	46.1719	q3		68	q3	46.5738	-0.956738			-0.870679	46.1719	q1		68	q3	54.4985	3.2736			68	q3
OMD	0.311832	0.0233157	0.417744			PP-MS	0.967247	68.1158	-0.427822		O-linked glycosylation	-1.21505	0.00860509	neg		PP-MS	-1.95479	-1.63137	-0.570386									-0.956738	46.5738	q3		69	q1	40.2139	1.26944			-0.956738	46.5738	q1		69	q1	53.2629	-0.222727			69	q3
FABP3	0.17775	0.0203992	0.712442			PP-MS	0.560125	69.336	-0.0173804		PTEN Signaling	2.1906	6.63e-05	pos		PP-MS	-2.07154	-0.164596	-1.9841									-1.05637	45.8537	q3		69	q3	79.5117	1.26327			-1.05637	45.8537	q1		69	q3	53.5549	1.75452			69	q1
RBP4	-0.277983	-0.0177324	-0.822928			PP-MS	-0.27306	47.0541	-2.13848		Reelin Signaling in Neurons	2.36213	5.73e-07	pos		PP-MS	1.42344	4.01809	-0.177548									-0.0446666	17.6707	q1		70	q1	26.9047	4.04533			-0.0446666	17.6707	q3		70	q1	44.2187	-1.08494			70	q3
MMP7	0.310814	0.0151302	1.83689			PP-MS	-0.0733202	47.7793	-1.68411		Response to elev. platelet cytosolic Ca2+	2.77711	6.38e-08	pos		PP-MS	0.995556	0.800074	1.56721									-0.83593	21.4143	q1		70	q3	84.5345	3.00549			-0.83593	21.4143	NA		70	q3	44.4819	0.583291			70	q1
CD109	0.320628	0.0212996	0.9479			PP-MS	-0.301587	48.2449	-1.57994		Role of JAK2 in Hormone-like Cytokine Signaling	-0.85396	0.00411894	neg		PP-MS	1.17352	3.97221	-2.47336									-0.626016	26.7978	NA		71	q1	32.7739	0.703591			-0.626016	26.7978	NA		71	q1	44.7837	-0.909133			71	q1
JAG2	-0.354099	-0.0177349	-0.255756			PP-MS	NA	43.1129	-0.792083		Sertoli Cell-Germ Cell Junction Signaling Pathway (Enhanced)	3.7109	0.000391872	pos		PP-MS	1.39642	2.75582	1.15766									-0.943187	11.3682	q1		71	q3	69.9915	0.736636			-0.943187	11.3682	NA		71	q3	44.5295	1.63327			71	q3
TIMP4	-0.377885	-0.0137786	-1.25916			PP-MS	-0.54219	39.3511	0.288865		Sertoli Cell-Sertoli Cell Junction Signaling	3.84111	2.04e-08	pos		PP-MS	0.252375	2.39296	-1.15844									-0.32203	39.0984	NA		72	q1	20.4182	-0.317319			-0.32203	39.0984	NA		72	q1	25.2204	-1.32556			72	q3
SOCS3	0.234363	0.00852787	-0.821275			PP-MS	-0.3331	40.9948	-0.405747		Signaling by CSF1 (M-CSF) in myeloid cells	-0.64331	0.00458997	neg		PP-MS	0.861404	2.02293	-2.93422									-0.546801	51.2298	q3		72	q3	60.0665	-0.338671			-0.546801	51.2298	q1		72	q3	24.7218	0.0918118			72	q1
CCL14	0.209737	0.016288	0.666327	Immune cells		PP-MS	-0.297123	40.8751	0.240188		Signaling by EGFR	-0.486133	0.0320755	neg		PP-MS	-0.698926	-1.14701	2.5031									-0.264442	52.9819	q3		73	q1	19.3017	-0.785312			-0.264442	52.9819	q1		73	q1	52.9355	-1.40687			73	q1
TNFRSF10D	0.234651	0.0151867	0.28035			PP-MS	-0.0618861	40.8564	0.321558		Signaling by FGFR3	-0.517895	0.00483939	neg		PP-MS	-0.122906	0.530179	1.16574									-0.0491754	52.8353	q3		73	q3	51.2922	-0.804687			-0.0491754	52.8353	NA		73	q3	53.8669	2.7847			73	q3
KDR	0.351135	0.0234588	0.446859			PP-MS	-0.564077	48.434	-0.124364		Signaling by NTRK2 (TRKB)	-0.653586	0.00369931	neg		PP-MS	0.151795	-0.0445227	1.94141									-0.536545	15.5046	q1		74	q1	22.4944	0.59757			-0.536545	15.5046	NA		74	q1	16.2464	-1.81598			74	q3
TEAD4	0.26517	0.0169195	0.647687			PP-MS	-0.0619826	50.751	0.733096		Signaling by PDGF	0.615023	0.0198499	pos		PP-MS	-0.776585	2.20331	-5.07168									-0.577028	8.11591	q1		74	q3	69.336	0.560125			-0.577028	8.11591	q3		74	q3	15.8428	0.187604			74	q1
ADAMTS4	-0.282337	-0.0151421	-1.0144			PP-MS	-0.220421	50.965	-0.836935		Signaling by PTK6	1.42763	0.00026	pos		PP-MS	-0.404503	4.04826	-5.76357									-0.204395	40.7238	NA		75	q1	23.0544	-0.367994			-0.204395	40.7238	NA		75	q1	56.7773	-1.53975			75	q3
FCN3	-0.214486	-0.0184971	-0.0216828			PP-MS	-0.305832	51.2846	-0.324141		SPINK1 Pancreatic Cancer Pathway	-0.977492	0.000864493	neg		PP-MS	-0.62275	5.30703	-6.47692									2.14164	59.0184	NA		75	q3	63.1441	-0.373818			2.14164	59.0184	q3		75	q3	56.5893	3.75181			75	q1
TPO	-0.373632	-0.0223148	-0.120835			PP-MS	0.58456	51.899	-0.840953		WNT/b-catenin Signaling	2.70236	9.42e-08	pos		PP-MS	-0.620671	3.01426	-2.18466									1.37955	59.7659	NA		76	q1	30.9762	0.851264			1.37955	59.7659	q3		76	q1	58.1493	-1.21556			76	q3
FABP1	0.197213	0.0149682	0.308264			PP-MS	0.146564	50.1958	-0.719287		New_pathway_2_score_prog	0.436542	0.00126068	pos		PP-MS	-0.0697715	3.02719	-4.68018									-0.330699	35.1675	NA		76	q3	70.5636	0.863735			-0.330699	35.1675	NA		76	q3	58.2607	1.37344			76	q1
EFNB1	0.262873	0.0171834	0.771329			PP-MS	-0.6499	49.9593	-1.03967		New_pathway_3_score_prog	0.160537	0.00220127	pos		PP-MS	1.49514	6.33006	-7.12822									-0.528581	48.5943	q3		77	q1	22.5143	-0.367501			-0.528581	48.5943	q1
ITIH3	-0.26761	-0.0194691	-0.749848			PP-MS	-1.54948	18.4922	-0.168019		New_pathway_6_score_prog	-0.729885	5.98e-05	neg		PP-MS	1.78494	6.40563	-5.37583									-1.56723	38.8523	q3		77	q3	51.5096	-0.362937			-1.56723	38.8523	q1
EFNB1	0.359485	0.0295263	0.848463			PP-MS	-1.92586	22.3596	-0.0472999		New_pathway_11_score_prog	0.270246	0.00034327	pos		PP-MS	0.996423	1.58452	0.313064									-1.08247	34.9376	NA								-1.08247	34.9376	q1
PDLIM1	0.230057	0.0162064	-0.182264			PP-MS	0.624787	48.7335	-0.505003		New_pathway_3_score_MSvsHC	0.814873	0.00352827	pos		PP-MS	3.18883	4.44594	-2.45479									0.731518	35.7495	NA								0.731518	35.7495	q3
NEDD9	-0.280831	-0.018873	0.357517			PP-MS	0.194648	47.4268	-0.360759		New_pathway_11_score_MSvsHC	0.981194	0.00182662	pos		PP-MS	2.18701	1.69108	0.686414									1.01133	55.3026	NA								1.01133	55.3026	q3
FCN3	-0.206157	-0.0148916	-0.542164			PP-MS	0.378248	47.8937	0.735606		New_pathway_14_score_MSvsHC	-1.58614	3.91e-05	neg		PP-MS	1.03371	1.43909	7.32704									0.863735	70.5636	q3								0.863735	70.5636	NA
APOL1	-0.273481	-0.0106871	-0.116099			PP-MS	0.561007	49.2482	-1.31607		New_pathway_22_score_MSvsHC	-0.281722	0.0303	neg		PP-MS	2.49232	8.89669	-4.43964									-1.02833	35.8881	NA								-1.02833	35.8881	q1
APOL1	0.189288	0.00924483	0.43991			PP-MS	-0.417668	42.9593	-1.03078		New_pathway_23_score_MSvsHC	-0.426865	0.00240427	neg		PP-MS	-0.980842	0.874167	-2.71997									-1.34641	31.7902	NA								-1.34641	31.7902	q1
BAG3	0.212633	0.0236411	1.06636			PP-MS	0.116529	46.0918	-1.97433		New_pathway_37_score_MSvsHC	-0.914955	0.00240678	neg		PP-MS	-0.921685	0.423499	-4.21963									-1.55253	32.2701	NA								-1.55253	32.2701	q1
B3GNT8	0.154623	0.0169999	0.257725			PP-MS	-2.17555	53.1265	-2.11014							PP-MS	-1.05095	1.36661	-2.39029									-1.59991	31.6543	NA								-1.59991	31.6543	q1
NRP2	0.196744	0.0211292	0.386494			PP-MS	-1.7462	57.327	-0.821232							PP-MS	-0.110019	-0.489004	-2.85936									-1.15065	39.7678	NA								-1.15065	39.7678	q1
PEAR1	0.244953	0.0249725	0.70051			PP-MS	-1.63297	60.8228	-1.64097							PP-MS	-0.370311	0.174531	0.151536									-1.12616	39.7128	NA								-1.12616	39.7128	q1
MSMP	0.182021	0.0254988	0.6618			PP-MS	-0.120342	18.0991	1.48642							PP-MS	-0.361364	4.99256	-6.29055									-1.13054	14.459	q1								-1.13054	14.459	NA
SMTN	0.444378	0.0376676	0.400757			PP-MS	-0.0250074	23.7806	1.32739							PP-MS	-0.856635	7.39845	-8.26874									-1.51871	12.878	q1								-1.51871	12.878	NA
LYVE1	-0.170733	-0.00779587	-0.480143			PP-MS	-0.436333	26.2442	0.68468							PP-MS	-0.897408	6.24213	-6.99318									-1.37338	13.5221	q1								-1.37338	13.5221	NA
LAMA4	-0.194809	-0.0199445	-0.522032			PP-MS	-0.377716	25.3286	0.0749806							PP-MS	-0.290779	6.52736	-8.8457									-1.01486	14.1751	q1								-1.01486	14.1751	NA
HSPB1	0.233933	0.0208668	0.490831			PP-MS	-1.04903	46.9906	-0.84734							PP-MS	-0.227159	5.80819	-3.85735									0.285555	44.8154	NA								0.285555	44.8154	NA
DPYSL3	0.18849	0.0267038	-0.141707			PP-MS	0.397817	53.8295	-0.779616							PP-MS	0.213686	6.80634	-6.29346									0.600882	67.4737	q3								0.600882	67.4737	NA
FJX1	0.269903	0.0330754	0.0614063			PP-MS	0.57857	56.5177	0.361803							PP-MS	0.681727	8.22702	-6.69935									1.45123	48.1738	NA								1.45123	48.1738	q3
LILRA5	0.311689	0.0105148	1.10099			PP-MS	-0.363095	56.5396	-1.65651							PP-MS	0.754767	4.82289	-7.12213									-0.473761	43.0658	NA								-0.473761	43.0658	NA
VNN2	0.206811	0.0197	0.3828			PP-MS	1.51989	68.4692	-2.71386							PP-MS	0.882609	4.92322	-2.90948									-0.0614692	46.1086	NA								-0.0614692	46.1086	NA
TREM1	0.628067	0.0238641	1.84659			PP-MS	0.202262	48.0448	-1.59995							PP-MS	1.17483	5.71575	-3.12928									0.119095	45.6197	NA								0.119095	45.6197	NA
FTL	0.289204	0.0168351	0.667495			PP-MS	0.852033	65.8152	-0.230558							PP-MS	1.27901	4.83074	-3.09091									-1.49235	52.5346	q3								-1.49235	52.5346	q1
SH3BP2	0.34666	0.0287216	0.0158122			PP-MS	NA	12.4103	-2.58246							PP-MS	1.77265	5.23338	-0.177449									-1.49637	58.6766	q3								-1.49637	58.6766	q1
DPEP2	0.173199	0.00961114	0.686905			PP-MS	-1.23198	32.2556	-0.673188							PP-MS	2.24041	4.58805	-0.309073									2.33811	32.3591	q1								2.33811	32.3591	q3
KREMEN2	-0.532213	-0.0255181	-0.142097			PP-MS	-1.1103	31.4218	0.0093414							PP-MS	2.65449	3.48841	0.313715									0.171593	35.471	NA								0.171593	35.471	NA
TREML2	0.335066	0.0183796	1.28571			PP-MS	-1.25579	31.2806	-0.66668							PP-MS	2.61029	-1.4643	11.8785									0.47504	45.3598	NA								0.47504	45.3598	NA
CD86	0.512834	0.0213929	0.855402			PP-MS	-0.726571	40.9491	-0.456561							PP-MS	1.4403	8.46896	-2.78289									0.250093	45.6275	NA								0.250093	45.6275	NA
GNS	0.417743	0.02228	-0.485149			PP-MS	-1.01805	40.6404	-1.27299							PP-MS	1.18818	8.36585	-1.44384									-0.721853	42.8428	NA								-0.721853	42.8428	q1
PSAP	-0.155621	-0.0101692	-0.164226			PP-MS	NA	13.7908	-1.73027							PP-MS	1.55457	9.13312	-7.5607									-0.49959	43.4919	NA								-0.49959	43.4919	NA
TNFRSF1B	0.50557	0.0161394	1.88782	Immune cells		PP-MS	-0.146145	26.5951	-1.09537							PP-MS	1.12504	9.4718	-6.20149									-0.482303	51.1404	q3								-0.482303	51.1404	q1
HIST3H2A	-0.423569	-0.0207118	0.280162			PP-MS	-0.867183	28.722	-0.0147108							PP-MS	1.81045	10.3542	-9.46203									-1.55513	21.9941	NA								-1.55513	21.9941	q1
TNFRSF1B	0.528496	0.0133935	1.66225	Immune cells		PP-MS	-0.806728	26.9431	-0.629433							PP-MS	1.81982	1.09623	-2.83059									-1.4342	23.0188	NA								-1.4342	23.0188	q1
OLR1	0.204298	0.0105666	0.449383			PP-MS	-0.12011	27.5433	-0.478744							PP-MS	1.36331	5.02417	-4.17594									-1.59959	26.7434	NA								-1.59959	26.7434	q1
OLR1	0.243483	0.0123256	0.578737			PP-MS	-0.209328	30.2356	-1.76364							PP-MS	1.51526	3.26391	-2.02139									-1.58243	27.0961	NA								-1.58243	27.0961	q1
LILRB2	0.276835	0.0200938	0.665354			PP-MS	0.0460654	34.6441	-1.50969							PP-MS	1.51492	0.522439	-0.815439									-0.49318	45.8567	NA								-0.49318	45.8567	q1
ETS2	0.258094	0.0314817	0.10214			PP-MS	0.445179	37.2377	-0.893721							PP-MS	2.15786	2.09745	4.65947									0.977316	38.4298	NA								0.977316	38.4298	q3
ITM2B	-0.321664	-0.0242555	-0.983678			PP-MS	0.270389	41.5087	-1.90301							PP-MS	0.687683	5.89493	-6.19666									1.44952	41.4873	q1								1.44952	41.4873	q3
HCK	-0.310937	-0.0308967	-1.09627			PP-MS	0.439221	41.2416	-2.26546							PP-MS	0.723737	6.52846	-6.39736									1.41263	45.3166	NA								1.41263	45.3166	q3
G0S2	-0.175206	-0.00931776	-0.436444			PP-MS	0.741002	42.0032	-2.1637							PP-MS	0.755171	3.79272	-6.71943									0.698326	56.837	NA								0.698326	56.837	NA
GNS	-0.147898	-0.00845562	-0.347339			PP-MS	0.791819	43.2006	-2.90022							PP-MS	0.253489	3.83751	1.87103									1.52343	54.5529	NA								1.52343	54.5529	q3
CXCL16	0.434316	0.0247529	0.583959			PP-MS	1.03971	48.7581	-1.06857							PP-MS	0.592575	-1.79087	6.14976									0.942526	43.7733	NA								0.942526	43.7733	q3
ICAM4	-0.174269	-0.0170034	-0.0886918			PP-MS	1.02448	58.1038	-1.74838							PP-MS	1.52595	2.81817	2.09712									1.71606	52.3238	NA								1.71606	52.3238	q3
ATP1B3	0.226168	0.0198493	0.665453			PP-MS	0.771498	70.2824	-2.73015							PP-MS	2.6187	7.52786	-5.17336									1.57906	55.4114	NA								1.57906	55.4114	q3
LGALS9	0.39019	0.0126913	1.02161			PP-MS	0.736636	69.9915	-2.35953							PP-MS	2.7774	6.066	-3.17451									-0.842147	23.3646	NA								-0.842147	23.3646	NA
ICAM4	-0.243774	-0.0225407	-0.341604			PP-MS	0.710741	47.6596	-2.1411							PP-MS	4.77365	7.02477	-5.25457									-0.685791	22.3059	q1								-0.685791	22.3059	NA
FCN1	-0.300569	-0.023068	-0.620447			PP-MS	0.457228	46.8908	-1.10348							PP-MS	3.6915	10.9298	-5.4667									-0.61316	22.7095	q1								-0.61316	22.7095	NA
CSK	-0.319861	-0.0322009	-0.387226			PP-MS	0.651693	50.8448	-0.189524							PP-MS	1.8436	2.36481	-3.95164									-0.267646	25.5426	q1								-0.267646	25.5426	NA
CTNNB1	0.357465	0.0199435	0.432446			PP-MS	0.564792	43.9086	-2.30754							PP-MS	-0.242415	3.23475	-4.90481									-0.889403	12.4147	q1								-0.889403	12.4147	NA
CXCL8	0.256972	0.0121313	0.848917			PP-MS	1.17148	47.3445	-1.4323							PP-MS	-0.371505	3.78222	-5.20502									-0.254729	19.5745	q1								-0.254729	19.5745	q3
SIGLEC14	-0.22454	-0.0188688	-0.322331			PP-MS	0.923155	51.5765	-0.898385							PP-MS	-0.137583	2.80769	-3.26344									-0.581176	60.6348	q3								-0.581176	60.6348	q1
PTX3	0.206959	0.0168971	0.788979			PP-MS	0.199615	54.498	-1.816							PP-MS	-0.3544	3.70605	-0.677576									-0.537493	63.7811	q3								-0.537493	63.7811	q1
IL18BP	0.246204	0.0136987	0.995404			PP-MS	0.294442	55.9067	-2.41614							PP-MS	0.26188	1.45827	-0.604048									0.366478	64.3549	q3								0.366478	64.3549	NA
MDM2	-0.233968	-0.0157468	-0.422379			PP-MS	0.319971	55.4837	-2.016							PP-MS	3.18135	6.98756	1.63974									0.967247	68.1158	q3								0.967247	68.1158	NA
ADRBK1	-0.293567	-0.0182263	-0.215572			PP-MS	0.958442	57.5752	-2.63884							PP-MS	0.895112	3.8426	-2.59728									0.560125	69.336	q3								0.560125	69.336	NA
MMP9	-0.538026	-0.0759207	2.9151			PP-MS	NA	38.3936	-0.589696							PP-MS	1.29061	3.21456	3.06308									-0.27306	47.0541	NA								-0.27306	47.0541	NA
CTSH	0.245967	0.0108066	0.256731			PP-MS	0.437737	37.4749	-0.83671							PP-MS	1.6125	3.84712	1.2748									-0.0733202	47.7793	NA								-0.0733202	47.7793	NA
ALOX15B	0.429681	0.0427043	1.21979			PP-MS	0.435742	38.2086	-1.30189							PP-MS	2.27934	7.56337	-4.78079									-0.301587	48.2449	NA								-0.301587	48.2449	NA
CSF3R	-0.264429	-0.0209359	-0.313381			PP-MS	0.47675	38.1512	0.492808							PP-MS	1.24582	8.87836	-1.43361									-1.25697	10.643	q1								-1.25697	10.643	NA
LPO	0.220031	0.0229966	0.124199			PP-MS	-0.804719	49.2931	-1.81379							PP-MS	1.62866	10.4676	-2.54174									-1.1999	6.91224	q1								-1.1999	6.91224	NA
ASGR2	0.257057	0.0187708	0.546617			PP-MS	NA	52.7135	-2.79578							PP-MS	1.93869	9.65321	-0.737154									-0.54219	39.3511	NA								-0.54219	39.3511	NA
COLGALT1	-0.216025	-0.025614	0.0330336			PP-MS	-1.17727	61.9633	-2.15296							PP-MS	2.65567	10.9534	-2.87874									-0.3331	40.9948	NA								-0.3331	40.9948	NA
MMP19	0.204935	0.0160199	0.527394	Fibroblasts		PP-MS	1.26944	40.2139	-0.779271							PP-MS	0.0331842	4.55105	4.29572									-0.297123	40.8751	NA								-0.297123	40.8751	NA
APOE	-0.269038	-0.0133175	-0.511299			PP-MS	1.75452	53.5549	-0.61868							PP-MS	0.038173	3.08338	-6.12389									-0.0618861	40.8564	NA								-0.0618861	40.8564	NA
DSC2	0.417374	0.0231935	0.72594			PP-MS	1.64516	58.4248	-1.22187							PP-MS	0.0695986	5.04638	-2.58347									-0.564077	48.434	q3								-0.564077	48.434	q1
LGMN	-0.315527	-0.0311902	-1.18976			PP-MS	3.77271	62.5511	-0.545684							PP-MS	0.574351	1.8342	7.28156									-0.0619826	50.751	NA								-0.0619826	50.751	NA
FOLR3	0.194157	0.00920238	0.264892			PP-MS	1.9161	71.7838	-1.34488							PP-MS	-1.86851	4.638	-1.39181									-0.220421	50.965	q3								-0.220421	50.965	NA
TREM2	0.271617	0.0287443	1.60493			PP-MS	1.16248	48.1359	-1.34712							PP-MS	-1.58129	5.69355	-7.54818									-0.305832	51.2846	q3								-0.305832	51.2846	q1
PPIF	0.226959	0.0218412	0.151891			PP-MS	-1.08494	44.2187	0.169895							PP-MS	-1.16494	4.46706	-4.06418									0.58456	51.899	NA								0.58456	51.899	NA
CCL18	-0.146673	-0.0103906	-0.641712			PP-MS	-0.14609	26.397	0.455754							PP-MS	-0.701082	1.98148	-4.11863									0.146564	50.1958	NA								0.146564	50.1958	NA
CD14	0.268609	0.0202034	1.07041	Immune cells		PP-MS	0.0472117	27.7939	-0.113035							PP-MS	2.25978	8.44106	0.280217									-2.64291	3.39333	q1								-2.64291	3.39333	q1
COLEC12	0.404876	0.0366523	0.738353			PP-MS	-0.224997	28.0165	-1.11237							PP-MS	2.54111	7.20529	-1.95741									-0.6499	49.9593	q3								-0.6499	49.9593	q1
TNFRSF19	0.205155	0.0180988	0.351494	Immune cells		PP-MS	0.214734	32.8307	-0.5734							PP-MS	-1.27236	0.113981	7.16971									-1.54948	18.4922	NA								-1.54948	18.4922	q1
ENTPD1	0.279558	0.0191572	0.673649			PP-MS	1.65041	66.1953	-1.44202							PP-MS	-1.03842	1.67262	-5.86513									-1.92586	22.3596	NA								-1.92586	22.3596	q1
ITIH5	0.387346	0.0371016	-0.683699			PP-MS	NA	44.4691	0.595493							PP-MS	-1.11299	0.50188	-2.68062									0.624787	48.7335	NA								0.624787	48.7335	NA
COLEC12	0.40227	0.0268802	0.614866			PP-MS	0.061466	47.6454	-1.1783							PP-MS	0.17351	2.12773	-3.44383									0.194648	47.4268	NA								0.194648	47.4268	NA
TPK1	0.343955	0.0181903	0.554147			PP-MS	0.250972	52.2465	-1.4872							PP-MS	-1.57082	-0.379535	1.90948									0.378248	47.8937	NA								0.378248	47.8937	NA
EDA	0.244705	0.0205267	-0.0874805			PP-MS	0.368132	56.5961	-0.992986							PP-MS	-1.4145	-0.0557022	0.338185									0.561007	49.2482	NA								0.561007	49.2482	NA
IL5RA	0.846387	0.0353634	4.00321			PP-MS	0.644083	65.0644	-0.791536							PP-MS	-1.42107	-0.909301	-0.549									-0.853642	9.58858	q1								-0.853642	9.58858	NA
IL5RA	0.646492	0.0190407	2.56039			PP-MS	0.227018	51.766	-2.38584							PP-MS	0.0514276	2.69948	-1.17482									-0.417668	42.9593	NA								-0.417668	42.9593	NA
IL18R1	0.119802	0.0150095	0.444745			PP-MS	0.483291	55.0322	-1.89784							PP-MS	-1.61947	1.39791	1.7173									0.116529	46.0918	NA								0.116529	46.0918	NA
G6B	0.186863	0.0123602	0.701332			PP-MS	0.763327	56.4948	-2.47553							PP-MS	-0.264299	0.0344007	-1.54894									-2.17555	53.1265	q3								-2.17555	53.1265	q1
CRLF2	-0.27754	-0.0138582	-0.139813			PP-MS	1.32661	61.2525	-1.80228							PP-MS	-0.72946	0.282915	2.92747									-1.7462	57.327	q3								-1.7462	57.327	q1
CMA1	-0.467825	-0.0251266	0.201			PP-MS	NA	67.2235	-1.65434							PP-MS	-0.216264	2.23569	2.02422									-1.63297	60.8228	q3								-1.63297	60.8228	q1
PTGS2	-0.385693	-0.0325703	-0.27142			PP-MS	-0.752503	44.157	-1.83987							PP-MS	-0.0678201	-4.63344	15.1167									-0.136587	49.2936	NA								-0.136587	49.2936	NA
CD84	0.201419	0.0127137	0.918188			PP-MS	-0.686069	43.1706	-1.25738							PP-MS	-0.309682	1.4032	-5.14644									-0.120342	18.0991	q1								-0.120342	18.0991	q3
IL18R1	0.214746	0.0197057	0.692182			PP-MS	-0.593866	42.2781	-1.77243							PP-MS	0.194063	2.11503	-1.6757									-0.0250074	23.7806	q1								-0.0250074	23.7806	q3
CTSG	-0.301669	-0.0168041	-0.366556			PP-MS	-0.248955	46.4696	-1.00622							PP-MS	5.26065	21.7648	-20.571									-0.436333	26.2442	NA								-0.436333	26.2442	NA
SFTPC	0.150398	0.0105381	0.134646			PP-MS	NA	22.226	-1.00816							PP-MS	2.06225	6.10905	-4.22577									-0.377716	25.3286	q1								-0.377716	25.3286	NA
COL13A1	-0.214474	-0.020912	-0.402816			PP-MS	-1.60431	21.0642	-1.24269							PP-MS	2.87087	9.36219	-10.6125									-1.04903	46.9906	q3								-1.04903	46.9906	q1
PLAT	-0.27323	-0.0199214	-0.868011			PP-MS	-1.24223	20.7453	-0.354253							PP-MS	2.23999	5.85876	-6.62195									0.397817	53.8295	NA								0.397817	53.8295	NA
GBP6	0.291547	0.0169348	1.03491			PP-MS	-0.963974	24.3045	-0.296433							PP-MS	0.746519	4.59899	-6.34008									0.57857	56.5177	q3								0.57857	56.5177	NA
RGS10	-0.49714	-0.0234682	-1.30161			PP-MS	-0.615702	27.646	-0.753295							PP-MS	-1.65526	4.8934	-0.115452									-0.363095	56.5396	q3								-0.363095	56.5396	q1
BTK	-0.268463	-0.0324335	-0.666619			PP-MS	1.10998	57.0859	-1.71622							PP-MS	1.62951	5.14949	-3.4777									1.51989	68.4692	q3								1.51989	68.4692	q3
FCER1A	0.332743	0.0228325	0.640064			PP-MS	1.37344	58.2607	-2.04795							PP-MS	1.60065	5.52467	-8.07653									0.202262	48.0448	NA								0.202262	48.0448	NA
MUC1	0.265614	0.0167578	0.928016			PP-MS	NA	56.7608	-1.70326							PP-MS	1.86506	5.84587	-9.72962									0.852033	65.8152	q3								0.852033	65.8152	NA
SPINK5	0.294631	0.0195417	0.198553			PP-MS	-0.785312	19.3017	-0.725705							PP-MS	1.4789	9.18377	-11.2146									-2.4635	10.8231	NA								-2.4635	10.8231	q1
TNFRSF9	-0.227401	-0.0166994	0.0275982			PP-MS	-0.784558	23.8391	-0.0601508							PP-MS	2.57777	9.82243	-12.4897									-0.153059	51.5511	q3								-0.153059	51.5511	NA
NOV	0.350758	0.0240293	-0.1282			PP-MS	-0.885793	24.0398	-0.327032							PP-MS	2.68357	8.5719	-12.8857									-0.25394	55.4237	q3								-0.25394	55.4237	q1
TNFRSF9	-0.286789	-0.0134512	0.345933			PP-MS	-0.314063	39.7359	-0.291406							PP-MS	-0.869496	2.53761	0.676225									-0.338671	60.0665	q3								-0.338671	60.0665	q1
UNC93B1	0.497642	0.0306727	0.420725			PP-MS	-1.81601	30.3063	-1.51902							PP-MS	-0.56253	4.13648	-1.41127									-0.676389	57.2026	q3								-0.676389	57.2026	q1
SELPLG	0.343829	0.010672	0.589133			PP-MS	-1.62294	30.1977	-1.63575							PP-MS	0.109772	1.79744	2.73109									-1.23198	32.2556	NA								-1.23198	32.2556	q1
CLEC4C	-0.312324	-0.0406792	0.560499			PP-MS	-1.32556	25.2204	-0.461904							PP-MS	1.00031	2.12073	-1.8618									-1.1103	31.4218	NA								-1.1103	31.4218	q1
SPINT2	0.239512	0.0122387	-0.540724			PP-MS	0.59757	22.4944	-0.648605							PP-MS	0.737918	4.41448	0.628607									-1.25579	31.2806	NA								-1.25579	31.2806	q1
IGFLR1	0.42577	0.0117817	0.90746			PP-MS	-1.32662	21.3791	0.06379							PP-MS	1.32703	2.45343	-4.2543									-0.726571	40.9491	NA								-0.726571	40.9491	q1
RNASE6	0.162799	0.00854511	0.476426			PP-MS	-0.364052	32.0366	-0.749974							PP-MS	2.05295	10.5378	-0.762903									-1.01805	40.6404	NA								-1.01805	40.6404	q1
IL3RA	-0.245399	-0.0122279	-0.723721			PP-MS	-0.367994	23.0544	-0.946318							PP-MS	3.4986	9.87564	-1.85316									-1.08386	2.95942	q1								-1.08386	2.95942	NA
TNFSF15	0.322425	0.0164782	1.92657			PP-MS	-0.385848	33.3262	-1.45417							PP-MS	3.95748	10.3464	-6.68887									1.26276	40.404	NA								1.26276	40.404	q3
TAX1BP3	0.288848	0.0261373	0.648259			PP-MS	-0.12239	31.9166	-2.53816							PP-MS	-0.313707	2.98346	-9.06317									1.77465	38.2828	q1								1.77465	38.2828	q3
PROC	-0.353982	-0.020003	-0.991722			PP-MS	-0.616872	35.277	-1.36641							PP-MS	-0.279776	2.31613	-1.72958									-0.806728	26.9431	NA								-0.806728	26.9431	NA
DSG2	0.17812	0.00755425	0.0112822			PP-MS	-0.672886	45.9874	-0.924556							PP-MS	0.219739	2.99922	-4.51623									-0.146145	26.5951	q1								-0.146145	26.5951	NA
NR3C1	-0.254604	-0.0260585	-0.742593			PP-MS	3.00549	84.5345	-1.20319							PP-MS	0.665887	4.99216	-3.70607									-0.867183	28.722	NA								-0.867183	28.722	NA
SCT	-0.260488	-0.0156519	-0.825138			PP-MS	0.889478	56.8405	-1.29556							PP-MS	1.02777	4.17457	-5.13745									-0.12011	27.5433	q1								-0.12011	27.5433	NA
MILR1	0.248102	0.0240556	0.478107			PP-MS	1.29148	66.0106	-1.06281							PP-MS	0.0635405	1.97588	5.04239									0.600898	60.8773	q3								0.600898	60.8773	NA
LILRB4	-0.248113	-0.0181098	-0.579179			PP-MS	0.445382	67.5396	-1.64792							PP-MS	0.356307	3.29694	3.44737									-0.209328	30.2356	NA								-0.209328	30.2356	NA
TGFBI	0.172374	0.00748249	0.132593			PP-MS	0.158139	43.1789	-1.46725							PP-MS	0.39957	4.84636	3.08659									0.0460654	34.6441	NA								0.0460654	34.6441	NA
FAM159A	0.404593	0.029564	0.387765			PP-MS	-1.30509	20.3319	-1.11328							PP-MS	0.576412	6.62647	-5.67715									0.445179	37.2377	NA								0.445179	37.2377	q3
FCRL3	-0.257925	-0.0233157	-0.0816467			PP-MS	NA	48.5527	-0.00998212							PP-MS	0.903411	7.16072	-4.28645									0.270389	41.5087	NA								0.270389	41.5087	NA
DEFB1	-0.116323	0.00587577	-0.0663603			PP-MS	0.634187	52.5878	-2.36032							PP-MS	3.16935	3.13693	-1.8834									-0.478118	52.9631	q3								-0.478118	52.9631	q1
SPINK2	0.254318	0.028199	-0.151413			PP-MS	0.610932	52.4059	-0.151799							PP-MS	0.604683	4.75952	-6.48266									-0.374487	57.3853	q3								-0.374487	57.3853	q1
PIGR	0.280008	0.0230498	-1.31897			PP-MS	0.660459	56.7404	-0.562568							PP-MS	1.60481	3.09011	-5.71832									-1.71361	10.0952	q1								-1.71361	10.0952	NA
TXNDC5	0.360347	0.013519	1.98629			PP-MS	0.300948	55.0933	-1.00114							PP-MS	0.701142	4.60673	-7.20766									0.439221	41.2416	NA								0.439221	41.2416	NA
F2	-0.251653	-0.0182896	-0.591002	Clotting/coagulation		PP-MS	0.846054	67.5744	-1.12871							PP-MS	-1.72479	2.66328	-3.98503									0.741002	42.0032	NA								0.741002	42.0032	q3
APOA2	-0.254998	-0.0119799	-1.03024			PP-MS	0.855641	69.4758	-2.30291							PP-MS	3.54143	10.8258	-4.14754									0.791819	43.2006	NA								0.791819	43.2006	q3
PPIB	-0.303942	-0.0229445	-0.0869416			PP-MS	-1.92741	45.7624	-2.5978							PP-MS	2.8796	4.41478	0.0946337									0.288897	50.2309	NA								0.288897	50.2309	NA
DERL1	0.2235	0.0112844	0.500972			PP-MS	-1.60673	46.5026	-3.31433							PP-MS	3.0626	2.3701	-1.38965									-1.21274	8.32355	q1								-1.21274	8.32355	NA
FEN1	0.173254	0.0121992	0.569226			PP-MS	-0.958787	49.0107	-1.11832							PP-MS	3.5933	5.58491	-0.243953									0.025719	21.0666	q1								0.025719	21.0666	q3
CFHR1	0.165889	0.0169046	0.0418764			PP-MS	-0.010659	50.8676	-0.565977							PP-MS	3.82417	4.60664	-4.06795									1.03971	48.7581	NA								1.03971	48.7581	q3
VOPP1	0.241931	0.0173952	0.153368			PP-MS	-0.362937	51.5096	-0.550627							PP-MS	3.10876	6.01613	-4.91617									1.02448	58.1038	NA								1.02448	58.1038	NA
CDC2	-0.210707	-0.0175549	-0.314169			PP-MS	-0.373818	63.1441	-0.552248							PP-MS	3.94106	5.60596	-2.03859									0.771498	70.2824	q3								0.771498	70.2824	NA
NME2	0.401322	0.0282649	0.472042			PP-MS	1.63327	44.5295	-3.66654							PP-MS	-0.506025	-5.87362	3.07561									0.736636	69.9915	q3								0.736636	69.9915	NA
SERPINC1	0.22415	0.0187619	0.375617	Clotting/coagulation		PP-MS	2.7847	53.8669	-3.60647							RR-MS	-1.10477	-4.4058	20.6705									-0.95579	47.6057	q3								-0.95579	47.6057	q1
SDF2L1	0.187352	0.0149113	0.30471			PP-MS	3.12749	57.2007	-4.70765							RR-MS	-0.586352	-1.91782	14.3563									-0.129452	48.1522	NA								-0.129452	48.1522	NA
CCPG1	-0.227636	-0.0219029	-0.519595			PP-MS	-1.25028	45.5286	-1.20835							RR-MS	-2.36688	-0.722159	-0.418127									0.710741	47.6596	NA								0.710741	47.6596	q3
KNG1	0.201975	0.0127837	0.329988	Clotting/coagulation		PP-MS	NA	49.3337	-0.52198							RR-MS	-1.97914	-0.248853	3.83567									0.457228	46.8908	NA								0.457228	46.8908	NA
FGA	0.193965	0.0178271	0.148024	Clotting/coagulation		PP-MS	-0.488587	33.7665	-0.362137							RR-MS	-2.10317	1.31238	-3.53834									0.651693	50.8448	NA								0.651693	50.8448	NA
TFF2	0.321073	0.0274724	0.212614			PP-MS	-0.357787	41.348	-1.25402							RR-MS	-0.355667	8.56746	-8.03923									0.564792	43.9086	NA								0.564792	43.9086	q3
CHEK1	-0.2983	-0.0210652	-0.133818			PP-MS	-0.117213	46.1014	-1.24934							RR-MS	1.11301	13.2928	-8.36572									1.17148	47.3445	NA								1.17148	47.3445	q3
BIRC5	-0.231421	-0.0157486	-0.424094			PP-MS	-0.0573437	52.163	-0.676101							RR-MS	-2.50467	2.39831	3.04488									-1.96375	7.30655	q1								-1.96375	7.30655	q1
KLRF1	-0.402673	-0.016581	-0.385048			PP-MS	-0.974307	48.3647	-2.97618							RR-MS	-2.37728	-0.12373	-1.13892									-1.11436	39.474	NA								-1.11436	39.474	q1
SH2D1A	-0.448417	-0.033621	0.619611			PP-MS	-0.804687	51.2922	-1.38433							RR-MS	-3.89175	-1.69641	7.74785									0.0837912	56.8605	q3								0.0837912	56.8605	NA
HAVCR2	0.166772	0.0108263	0.837991			PP-MS	-0.799979	52.0568	-1.81158							RR-MS	-1.4261	3.96265	0.197618									0.0920068	59.1804	q3								0.0920068	59.1804	NA
TGFB1	0.256059	0.0173024	0.533272			PP-MS	-0.189856	45.5459	-0.064263							RR-MS	-0.532316	4.23822	-1.43583									-0.870898	41.6342	NA								-0.870898	41.6342	q1
GZMM	-0.178668	-0.02773	0.443771			PP-MS	0.146388	46.4218	0.930782							RR-MS	-2.1923	-1.05203	12.0398									0.923155	51.5765	NA								0.923155	51.5765	q3
DOK2	-0.286504	-0.0285291	-0.107496			PP-MS	4.04533	26.9047	-0.830437							RR-MS	-0.772946	5.08313	0.0960123									0.199615	54.498	q3								0.199615	54.498	NA
CD300A	0.243368	0.0170619	0.778933			PP-MS	-0.122122	44.9911	-0.42549							RR-MS	-1.75201	3.40612	0.453495									0.294442	55.9067	q3								0.294442	55.9067	NA
IL2RG	0.37159	0.0276785	1.04089			PP-MS	0.944753	47.0426	-0.821277							RR-MS	-2.21588	2.85115	-0.0197601									0.319971	55.4837	q3								0.319971	55.4837	NA
GZMH	-0.634026	-0.0324695	-0.014599			PP-MS	-0.0722645	46.054	-0.531317							RR-MS	-1.87974	-1.17021	11.8675									0.958442	57.5752	NA								0.958442	57.5752	NA
APOBEC3G	-0.377297	-0.0275428	0.247783			PP-MS	NA	43.3633	1.037							RR-MS	-3.23086	0.870612	1.5852									0.437737	37.4749	NA								0.437737	37.4749	q3
CHST2	-0.272669	-0.017942	-0.329611			PP-MS	-0.993586	13.8994	0.302396							RR-MS	-0.215007	3.35597	3.71381									0.435742	38.2086	NA								0.435742	38.2086	q3
ICOS	-0.447634	-0.0159421	-0.252476			PP-MS	NA	21.8212	0.633499							RR-MS	-0.496641	3.10068	-2.02364									0.47675	38.1512	NA								0.47675	38.1512	q3
TNFRSF18	-0.485919	-0.0208777	-1.24732			PP-MS	1.26327	79.5117	-1.75717							RR-MS	-1.95897	-1.15279	3.26443									1.40553	50.8544	NA								1.40553	50.8544	q3
LAT	-0.279741	-0.0346431	-0.208546			PP-MS	1.3306	65.5424	-3.39956							RR-MS	-2.95434	-2.37769	2.30364									1.66803	54.6617	NA								1.66803	54.6617	q3
CD5	0.139923	0.00867172	0.602534			PP-MS	NA	69.3704	-2.56195							RR-MS	-1.38817	0.187403	4.31667									-2.26561	10.3352	NA								-2.26561	10.3352	q1
CSF2	-0.224059	-0.0123666	-0.6929			PP-MS	1.30232	69.5624	-3.81443							RR-MS	-0.682884	1.6916	8.02816									-0.804719	49.2931	q3								-0.804719	49.2931	q1
LTB	-0.333736	-0.0441342	1.13045			PP-MS	1.75469	72.5062	-1.22471							RR-MS	-0.657364	2.78159	1.37372									1.29665	23.464	q1								1.29665	23.464	q3
SPOCK2	-0.266383	-0.0106023	-1.28666			PP-MS	3.08136	55.3604	-1.11004							RR-MS	-2.09606	1.08122	-3.79317									-0.937741	11.54	q1								-0.937741	11.54	NA
TNFSF14	-0.328973	-0.016727	1.0134			PP-MS	2.16653	56.3666	-0.927027							RR-MS	-0.0957729	5.57569	-4.59173									-1.17727	61.9633	q3								-1.17727	61.9633	q1
ITPRIPL1	0.262046	0.0266585	0.760286			PP-MS	3.2736	54.4985	0.798975							RR-MS	-0.126226	9.89801	-8.43669									1.82986	45.6527	NA								1.82986	45.6527	q3
EPHA1	0.128931	0.00790485	0.210484			PP-MS	-1.39753	44.1899	0.414929							RR-MS	-1.53946	3.65129	-5.87123									3.12579	51.2555	q1								3.12579	51.2555	q3
GZMK	-0.251648	-0.0156913	0.965895			RR-MS	NA	49.1934	-5.05748							RR-MS	-1.41865	3.76897	-6.03494									3.77271	62.5511	NA								3.77271	62.5511	q3
PVRIG	-0.272392	-0.0256578	-0.423377			RR-MS	-0.620919	19.8802	-1.40525							RR-MS	-0.92094	2.86307	-6.4293									1.26944	40.2139	q1								1.26944	40.2139	q3
CD96	0.283287	0.0267603	0.254358			RR-MS	-0.366798	25.818	-2.30417							RR-MS	-1.29591	-0.83819	1.67961									1.75452	53.5549	NA								1.75452	53.5549	q3
LCK	-0.310924	-0.027906	-0.707677			RR-MS	NA	9.66673	-0.370981							RR-MS	-2.40055	3.53067	2.12547									1.64516	58.4248	NA								1.64516	58.4248	q3
XCL1	-0.239967	-0.0121877	-0.187546			RR-MS	NA	2.82006	-2.10804							RR-MS	-2.72879	-3.97144	1.2609									1.9161	71.7838	q3								1.9161	71.7838	q3
XCL1	0.153598	0.0180178	0.693753			RR-MS	NA	2.34778	0.603946							RR-MS	1.75611	7.7364	-13.4853									1.16248	48.1359	NA								1.16248	48.1359	q3
LGALS4	-0.308055	-0.0108536	-0.264683			RR-MS	NA	19.169	-0.0589362							RR-MS	-3.16266	-3.35526	3.82578									0.703591	32.7739	q1								0.703591	32.7739	q3
IL32	0.219133	0.0216494	0.376161			RR-MS	NA	13.0583	-1.29881							RR-MS	-3.02298	-4.53521	12.0609									-1.08494	44.2187	q3								-1.08494	44.2187	q1
ERAP2	0.167945	0.00886803	-0.0561447			RR-MS	-1.1109	3.32519	1.76688							RR-MS	-2.59977	-3.29032	2.15088									-0.14609	26.397	q1								-0.14609	26.397	NA
IL23A	-0.563746	-0.0723679	1.22414			RR-MS	-1.19119	12.1756	-0.81612							RR-MS	-1.17867	2.8323	2.5911									0.0472117	27.7939	q1								0.0472117	27.7939	q3
IFNL2	-0.321615	-0.0174763	-0.663442			RR-MS	-1.35585	12.4488	1.55041							RR-MS	-1.98505	4.40069	-4.00357									-0.224997	28.0165	NA								-0.224997	28.0165	NA
CBLN1	-0.340092	-0.00912335	-0.827713			RR-MS	NA	15.864	-1.49697							RR-MS	-2.30623	-0.830029	3.58719									0.214734	32.8307	NA								0.214734	32.8307	q3
FOXJ2	0.295936	0.0131066	0.310092			RR-MS	0.303256	19.3769	-1.55872							RR-MS	-2.06269	-0.211054	-2.61519									1.65041	66.1953	q3								1.65041	66.1953	q3
MTPAP	0.181908	0.0148193	0.636117			RR-MS	NA	34.5181	-1.2668							RR-MS	-0.258148	3.04116	-0.293016									-0.412219	49.8838	q3								-0.412219	49.8838	q1
ERMAP	0.270489	0.0215797	0.585049			RR-MS	NA	3.40667	0.741492							RR-MS	-0.128904	1.95123	4.74193									-0.538038	51.6838	q3								-0.538038	51.6838	q1
KLK8	0.168365	0.0126838	-0.0352928			RR-MS	-1.27724	3.3584	1.02056							RR-MS	-2.47527	-0.226064	-0.744788									0.116031	59.3349	q3								0.116031	59.3349	NA
THYN1	-0.377047	-0.0220131	0.805394			RR-MS	-1.59674	11.0462	-0.945618							RR-MS	-1.7891	3.1932	-3.47893									0.061466	47.6454	NA								0.061466	47.6454	NA
CYB5A	0.607469	0.0350516	0.54203			RR-MS	NA	4.08849	0.278654							RR-MS	-0.726251	3.37531	3.20496									0.250972	52.2465	NA								0.250972	52.2465	NA
RFXAP	-0.260952	-0.0181907	-0.0560347			RR-MS	-2.91354	3.06752	0.109494							RR-MS	-0.735152	6.29963	-6.84282									0.368132	56.5961	q3								0.368132	56.5961	NA
ATG5	0.456791	0.0158911	0.438035			RR-MS	-0.762852	15.9456	-0.0554882							RR-MS	-1.81268	2.87305	-4.04324									0.644083	65.0644	q3								0.644083	65.0644	NA
MMP8	0.488961	0.036356	1.88958			RR-MS	-0.314161	26.0105	-3.21556							RR-MS	-1.259	-1.0423	3.4452									0.227018	51.766	NA								0.227018	51.766	NA
RBM39	-0.233093	-0.0177934	-0.101949			RR-MS	NA	8.34324	2.21944							RR-MS	-1.67287	0.197045	-0.934884									0.483291	55.0322	NA								0.483291	55.0322	NA
CER1	-0.269412	-0.00925848	-0.425804			RR-MS	-1.32179	10.1599	-0.277163							RR-MS	2.01821	7.07372	-4.73307									0.763327	56.4948	NA								0.763327	56.4948	NA
CSNK2A2	0.445265	0.0349711	0.920221			RR-MS	0.0868761	14.7905	0.0407848							RR-MS	0.361468	2.99325	-5.99581									1.32661	61.2525	NA								1.32661	61.2525	q3
BMP15	0.381883	0.0224508	0.692844			RR-MS	-1.15108	15.9386	-0.65408							RR-MS	1.1244	0.272493	-2.45359									-1.29747	12.2693	q1								-1.29747	12.2693	NA
SNX17	-0.34459	-0.0166378	0.513761			RR-MS	-1.30874	9.48828	0.555405							RR-MS	0.949532	1.91914	-4.21013									-0.317319	20.4182	q1								-0.317319	20.4182	NA
SEMA4C	0.318669	0.026261	0.252929			RR-MS	-0.997181	10.9446	-0.404637							RR-MS	-1.71377	1.25875	-2.7586									-0.836199	46.4109	q3								-0.836199	46.4109	q1
EHMT2	-0.292367	-0.0300616	-0.751832			RR-MS	-2.49204	9.04676	2.30898							RR-MS	-0.813414	4.88808	-1.79517									-0.752503	44.157	NA								-0.752503	44.157	q1
IGFBPL1	0.372652	0.0241505	0.513836			RR-MS	-0.284055	31.6906	0.303476							RR-MS	-2.1131	4.53519	-1.3329									-0.686069	43.1706	NA								-0.686069	43.1706	q1
POLH	-0.219209	-0.0166419	-0.665495			RR-MS	-0.861614	35.6324	-0.0996938							RR-MS	-2.25708	1.69352	3.98782									-0.593866	42.2781	NA								-0.593866	42.2781	q1
EPO	0.283865	0.0256805	0.0042829			RR-MS	-1.24284	13.4101	-0.0403439							RR-MS	-0.844086	1.02082	-3.86823									-0.248955	46.4696	NA								-0.248955	46.4696	NA
C11orf94	-0.268248	-0.0233641	-0.542266			RR-MS	-2.13033	8.52564	1.29925							RR-MS	-3.64806	0.967019	3.13828									-1.60431	21.0642	NA								-1.60431	21.0642	q1
SERPINA10	-0.265068	-0.0156279	-0.774969			RR-MS	-0.740395	16.3169	-1.23477							RR-MS	-1.8291	4.83907	-0.960414									-1.24223	20.7453	NA								-1.24223	20.7453	NA
SERPINA12	-0.279224	-0.0273228	-0.322452			RR-MS	NA	17.4582	1.10594							RR-MS	-3.11558	0.00136322	7.69881									-0.963974	24.3045	NA								-0.963974	24.3045	NA
SSU72	-0.203975	-0.0155629	0.0995794			RR-MS	-1.37995	NA	0.819624							RR-MS	-2.36301	-5.33061	9.94297									-0.615702	27.646	NA								-0.615702	27.646	NA
KLK8	0.172493	0.0137243	0.00574528			RR-MS	-0.206847	21.3321	-0.70271							RR-MS	-2.52418	2.81702	1.76016									1.75384	48.454	NA								1.75384	48.454	q3
FAIM	0.222354	0.0109193	0.131004			RR-MS	0.0892495	16.9996	-0.188747							RR-MS	-2.19527	0.162247	7.84651									1.10998	57.0859	NA								1.10998	57.0859	q3
SHH	0.123192	0.00936783	-0.0585542			RR-MS	-0.796364	3.46262	-0.0743968							RR-MS	-0.501519	-0.428988	4.80839									1.37344	58.2607	NA								1.37344	58.2607	q3
PRNP	-0.226656	-0.0131907	0.289063			RR-MS	NA	7.00592	1.11025							RR-MS	-2.87733	-0.261468	3.50694									-0.785312	19.3017	q1								-0.785312	19.3017	NA
CCNB1IP1	0.325884	0.020221	0.263532			RR-MS	0.169633	26.6105	-2.47839							RR-MS	-0.511056	-0.207518	2.12217									-0.784558	23.8391	NA								-0.784558	23.8391	NA
CARHSP1	0.379205	0.0170112	0.619356			RR-MS	0.46831	21.1474	-3.06804							RR-MS	-2.97473	-0.117775	3.23864									-0.885793	24.0398	NA								-0.885793	24.0398	NA
TOR1AIP1	0.216749	0.0135131	0.387139			RR-MS	-0.43118	8.33194	0.693566							RR-MS	-1.79928	1.81463	2.56695									-0.314063	39.7359	NA								-0.314063	39.7359	NA
OSBPL11	0.273373	0.0344951	1.08647			RR-MS	-0.304905	8.62207	-0.28827							RR-MS	-2.06344	0.571007	0.770512									-0.466375	54.4702	q3								-0.466375	54.4702	q1
PRCP	-0.281204	-0.0114511	-0.886376			RR-MS	0.099157	11.712	0.469746							RR-MS	-0.822517	1.51317	-5.21568									-0.222727	53.2629	q3								-0.222727	53.2629	q1
ENPP7	0.177525	0.011582	0.513966			RR-MS	-0.601068	15.839	0.0415856							RR-MS	-2.29373	1.30953	4.39256									-1.81601	30.3063	NA								-1.81601	30.3063	q1
GP5	0.326137	0.0180461	0.304191			RR-MS	NA	16.8325	-1.75188							RR-MS	0.700293	5.00782	2.75737									-1.62294	30.1977	NA								-1.62294	30.1977	q1
CCL16	0.231013	0.0152712	0.33432			RR-MS	-1.42607	7.81024	-0.387472							RR-MS	-0.756813	-0.734199	0.858363									-0.909133	44.7837	q3								-0.909133	44.7837	q1
MZF1	0.213714	0.0161569	0.66641			RR-MS	-1.97194	10.3288	0.589865							RR-MS	-2.16095	3.42882	-5.86334									-1.32556	25.2204	NA								-1.32556	25.2204	q1
MLN	-0.311136	-0.013502	0.0493088			RR-MS	0.919723	50.3934	-1.28744							RR-MS	-0.9468	-2.16014	6.83625									0.59757	22.4944	q1								0.59757	22.4944	q3
CCL25	-0.414318	-0.0365754	-0.299289			RR-MS	-2.05318	3.21601	-0.348669							RR-MS	-2.97823	0.202349	7.06347									-1.32662	21.3791	NA								-1.32662	21.3791	NA
EIF4A3	-0.340598	-0.0215288	-0.0181449			RR-MS	-2.16343	7.73037	-3.11925							RR-MS	-2.30961	3.42334	-2.47064									-0.364052	32.0366	NA								-0.364052	32.0366	NA
IL22RA1	0.52143	0.0146127	0.144556			RR-MS	-1.63172	7.28968	-0.0532264							RR-MS	-2.53941	-3.17782	8.37158									-0.367994	23.0544	q1								-0.367994	23.0544	NA
CHKB	0.203873	0.0284578	0.684035			RR-MS	-0.633893	18.6544	0.510048							RR-MS	-1.87925	-5.70883	10.9425									-0.385848	33.3262	NA								-0.385848	33.3262	NA
H2AFZ	-0.543545	-0.0260166	0.264074			RR-MS	NA	6.79361	0.551639							RR-MS	-1.74932	-3.47078	2.75054									-0.12239	31.9166	NA								-0.12239	31.9166	NA
FAS	0.142548	0.0148977	0.7831			RR-MS	-1.31045	14.0054	1.00817							RR-MS	-1.85897	-4.09177	4.93646									-0.616872	35.277	NA								-0.616872	35.277	NA
DEFB132	0.353054	0.0164338	0.635044			RR-MS	-1.31977	7.9111	-1.72722							RR-MS	-1.89425	3.51633	3.79586									-0.672886	45.9874	q3								-0.672886	45.9874	q1
CST5	0.538449	0.0131176	0.4196			RR-MS	-1.35855	13.2799	0.268434							RR-MS	-1.58268	3.09653	1.81178									3.00549	84.5345	q3								3.00549	84.5345	q3
PARP1	-0.322474	-0.0174247	0.224097			RR-MS	NA	4.1888	-3.10083							RR-MS	-1.58988	5.45627	2.99734									-1.40687	52.9355	q3								-1.40687	52.9355	q1
FUT5	0.352729	0.0181089	0.624898			RR-MS	NA	13.3939	-0.204242							RR-MS	-0.862257	5.33489	-2.79229									0.889478	56.8405	NA								0.889478	56.8405	NA
TMEM106A	0.417659	0.0165511	0.322637			RR-MS	0.0918118	24.7218	-3.37352							RR-MS	2.48044	7.10997	-4.67738									1.29148	66.0106	q3								1.29148	66.0106	NA
PCDHA7	0.222784	0.0219115	0.652108			RR-MS	0.0621229	27.7195	-1.07794							RR-MS	0.116609	0.629354	5.1663									0.445382	67.5396	q3								0.445382	67.5396	NA
ANGPTL3	-0.242	-0.0162353	-0.567808			RR-MS	-1.54641	8.31974	-0.349069							RR-MS	-2.03167	-1.66238	5.98032									-1.81598	16.2464	NA								-1.81598	16.2464	q1
CLPSL1	-0.259517	-0.0196903	-0.557407			RR-MS	-0.825739	9.9115	0.495496							SP-MS	0.264048	3.89622	0.128923									0.158139	43.1789	NA								0.158139	43.1789	NA
PDPK1	-0.212383	-0.0150979	-0.742714			RR-MS	-1.33836	38.9418	-2.9233							SP-MS	2.80737	2.59759	-1.00555									-1.30509	20.3319	NA								-1.30509	20.3319	NA
AP4M1	-0.202803	-0.0107211	0.102663			RR-MS	NA	9.71079	-0.458593							SP-MS	0.570436	3.03338	-8.22525									0.634187	52.5878	NA								0.634187	52.5878	NA
IL12A	-0.4976	-0.0223025	-0.206834			RR-MS	-0.0446666	17.6707	-0.0241808							SP-MS	0.383335	4.70535	-4.51517									0.610932	52.4059	NA								0.610932	52.4059	NA
IL24	-0.210278	-0.0182785	-0.603449			RR-MS	NA	2.41275	-0.721928							SP-MS	1.46567	3.02038	-5.97552									0.660459	56.7404	NA								0.660459	56.7404	NA
GMEB2	-0.50435	-0.025382	0.262122			RR-MS	-0.943187	11.3682	0.221181							SP-MS	1.17003	3.97736	-2.88057									0.300948	55.0933	q3								0.300948	55.0933	NA
KLK3	-0.206374	-0.0157709	-0.79454			RR-MS	-0.536545	15.5046	-0.549189							SP-MS	1.58826	5.07828	-2.09084									0.846054	67.5744	q3								0.846054	67.5744	NA
AMIGO2	0.230664	0.0257264	0.306583			RR-MS	-0.577028	8.11591	-0.887834							SP-MS	0.57812	0.835701	2.2251									0.855641	69.4758	q3								0.855641	69.4758	NA
CFHR4	-0.203141	-0.0277231	-0.652423			RR-MS	NA	13.8293	0.0645589							SP-MS	-0.1755	3.00661	-1.6987									-1.92741	45.7624	q3								-1.92741	45.7624	q1
CRIM1	-0.446392	-0.0189164	0.322645			RR-MS	NA	10.6475	-1.31817							SP-MS	0.758133	7.55872	-2.38135									-1.60673	46.5026	q3								-1.60673	46.5026	q1
HEPACAM2	0.226798	0.0295895	0.718639			RR-MS	NA	7.33181	1.93624							SP-MS	4.0688	3.15053	-1.23143									0.0271333	52.1599	q3								0.0271333	52.1599	NA
CHIC2	0.274786	0.0140999	0.368443			RR-MS	2.33811	32.3591	0.0950832							SP-MS	2.95454	2.73835	0.790355									0.609214	57.5862	q3								0.609214	57.5862	NA
CDNF	0.472713	0.0352935	0.914888			RR-MS	0.171593	35.471	-0.434314							SP-MS	4.44957	3.61265	-0.999338									0.309947	57.8939	q3								0.309947	57.8939	NA
EFNA4	0.483763	0.0311698	1.40376			RR-MS	0.47504	45.3598	-0.706473							SP-MS	4.28715	1.71088	9.21118									1.47111	68.7783	q3								1.47111	68.7783	NA
ENTPD5	-0.245938	-0.0252312	-0.520507			RR-MS	0.250093	45.6275	-0.346022							SP-MS	-0.594946	6.40052	-4.20447									-1.53975	56.7773	q3								-1.53975	56.7773	q1
HSD17B14	0.32566	0.0286558	0.722282			RR-MS	-0.889403	12.4147	-2.20979							SP-MS	2.7869	6.7296	6.06578									-1.21556	58.1493	q3								-1.21556	58.1493	q1
CXCL11	-0.17964	-0.0101049	0.818326			RR-MS	-0.254729	19.5745	-1.089							SP-MS	1.74073	3.92526	0.796368									0.188735	62.2185	q3								0.188735	62.2185	NA
NDUFS4	-0.254238	-0.0251738	-0.604025			RR-MS	NA	9.12213	-0.725683							SP-MS	-0.753342	0.556322	-1.04995									1.45579	71.9161	q3								1.45579	71.9161	NA
APOM	0.180177	0.0122336	0.515614			RR-MS	-1.25697	10.643	0.103099							SP-MS	3.22425	5.0877	-3.2066									0.619805	73.8175	q3								0.619805	73.8175	NA
PCBD1	0.265624	0.0350128	0.541728			RR-MS	-1.1999	6.91224	-1.13839							SP-MS	2.62363	3.41233	-3.54094									1.66901	58.9963	NA								1.66901	58.9963	q3
F7	-0.203319	-0.00912294	-0.319818	Clotting/coagulation		RR-MS	NA	20.3691	0.315876							SP-MS	0.449115	2.95466	-0.414319									2.34312	64.3377	NA								2.34312	64.3377	q3
MRE11A	-0.319793	-0.0190839	0.438906			RR-MS	NA	27.5747	0.0459025							SP-MS	-0.922778	0.147162	1.74978									0.851264	30.9762	q1								0.851264	30.9762	q3
INSL4	0.331621	0.0257422	0.733676			RR-MS	NA	18.7112	-1.02446							SP-MS	-0.717565	4.2156	-9.00481									-0.958787	49.0107	q3								-0.958787	49.0107	q1
MATN3	-0.334893	-0.0194172	-0.0675061			RR-MS	-2.64291	3.39333	-0.319577							SP-MS	2.08769	9.87043	-10.7535									-0.010659	50.8676	NA								-0.010659	50.8676	NA
TCN1	0.39616	0.0284119	0.30028			RR-MS	NA	26.2163	0.00461071							SP-MS	0.210814	-0.848408	-4.21737									-0.362937	51.5096	q3								-0.362937	51.5096	q1
GLTP	0.462976	0.0224744	0.965352			RR-MS	-0.853642	9.58858	0.90226							SP-MS	0.713003	0.540961	-3.41005									-0.373818	63.1441	q3								-0.373818	63.1441	q1
TXLNA	0.293966	0.0265211	0.33227			RR-MS	-2.4635	10.8231	0.734778							SP-MS	0.839277	-1.38151	-0.890962									0.862573	57.6074	NA								0.862573	57.6074	NA
DEFB119	-0.215634	-0.00984751	-0.224147			RR-MS	-1.08386	2.95942	-0.798333							SP-MS	-0.156461	4.25165	-4.74306									-0.367501	22.5143	q1								-0.367501	22.5143	NA
MST1R	-0.351893	-0.0128966	-0.269			RR-MS	-1.71361	10.0952	2.00572							SP-MS	0.155987	4.05716	-1.46082									1.63327	44.5295	NA								1.63327	44.5295	q3
FAS	0.170066	0.0116374	0.444415			RR-MS	-1.21274	8.32355	-0.87548							SP-MS	-0.00868895	8.39032	-5.57112									2.7847	53.8669	NA								2.7847	53.8669	q3
TNRC6B	0.192083	0.0235441	0.4617			RR-MS	0.025719	21.0666	-0.473332							SP-MS	0.211067	10.2481	-12.0087									3.12749	57.2007	NA								3.12749	57.2007	q3
STAT1	-0.46649	-0.0183798	0.599534			RR-MS	-1.96375	7.30655	0.330774							SP-MS	0.618841	9.59771	-11.1235									-0.602113	32.74	NA								-0.602113	32.74	NA
KERA	0.289215	0.0259219	-0.337313			RR-MS	-1.11436	39.474	-1.12333							SP-MS	1.90178	5.90535	-1.00552									-1.20177	8.81209	q1								-1.20177	8.81209	NA
C8G	-0.234525	-0.016568	-0.482187			RR-MS	-2.26561	10.3352	0.264002							SP-MS	0.813784	3.40018	-5.93369									-1.25028	45.5286	q3								-1.25028	45.5286	q1
EWSR1	0.281212	0.0219242	0.622883			RR-MS	NA	9.61145	1.07499							SP-MS	0.91605	2.95766	-6.74915									0.0786607	11.5433	q1								0.0786607	11.5433	q3
ARHGAP1	0.35631	0.034624	0.937635			RR-MS	-0.937741	11.54	0.801141							SP-MS	1.03058	5.98556	-9.42186									-2.10224	7.60277	q1								-2.10224	7.60277	q1
PCYOX1	-0.270249	-0.0109132	-0.506908			RR-MS	NA	7.39564	0.430297							SP-MS	1.19825	4.55947	-10.3282									-0.488587	33.7665	NA								-0.488587	33.7665	NA
KLHL12	-0.368825	-0.0130338	-0.672665			RR-MS	NA	9.6471	-0.925345							SP-MS	0.767801	7.66433	-11.4544									-0.357787	41.348	NA								-0.357787	41.348	NA
ERP29	0.327186	0.0243352	0.519017			RR-MS	NA	10.5882	-1.09511							SP-MS	1.53012	4.79684	-0.0986852									-0.117213	46.1014	NA								-0.117213	46.1014	NA
AKR1B1	0.361115	0.0276692	0.299748			RR-MS	NA	12.8767	-1.35409							SP-MS	1.8503	2.63341	6.03073									-0.0573437	52.163	q3								-0.0573437	52.163	NA
ULBP1	-0.329885	-0.0161975	0.147632			RR-MS	-1.29747	12.2693	0.337388							SP-MS	2.02783	4.41831	1.2664									-0.974307	48.3647	q3								-0.974307	48.3647	q1
DYNAP	-0.252169	-0.0279341	-0.407058			RR-MS	NA	16.0646	-1.94016							SP-MS	0.716072	7.2879	-5.96269									-0.804687	51.2922	q3								-0.804687	51.2922	q1
ZHX1	-0.232077	-0.0164025	-0.382193			RR-MS	NA	11.9301	-2.90005							SP-MS	1.03036	9.49078	-3.89875									-0.799979	52.0568	q3								-0.799979	52.0568	q1
TIMM50	-0.551614	-0.0252276	-0.23595			RR-MS	-0.317319	20.4182	-0.741626							SP-MS	1.21877	6.19834	5.54653									-0.189856	45.5459	NA								-0.189856	45.5459	NA
RCVRN	0.427797	0.0212893	0.69859			RR-MS	NA	12.2591	-0.982373							SP-MS	0.0400409	-2.09204	11.1171									0.146388	46.4218	NA								0.146388	46.4218	NA
IRF2	0.304605	0.0199941	0.486215			RR-MS	NA	9.54063	-1.47011							SP-MS	0.761076	4.93274	-4.25729									-1.33966	8.1698	q1								-1.33966	8.1698	NA
DRGX	0.229739	0.0103595	0.298896			RR-MS	NA	23.0879	0.0124577							SP-MS	1.38766	3.1291	3.30058									-1.59354	7.84103	q1								-1.59354	7.84103	NA
TWSG1	0.280109	0.0214659	0.157525			RR-MS	NA	23.0879	-1.47172							SP-MS	1.51384	4.03135	0.154657									4.04533	26.9047	q1								4.04533	26.9047	q3
ITCH	-0.379859	-0.0273011	-0.49126			RR-MS	NA	6.56203	-0.490123							SP-MS	-0.195819	7.71455	-6.66062									-0.113353	75.8511	q3								-0.113353	75.8511	q1
CSDE1	-0.224538	-0.0210119	-0.232075			RR-MS	NA	12.3435	0.673139							SP-MS	2.1872	15.7129	-12.3764									0.0202162	77.0713	q3								0.0202162	77.0713	q1
WFDC10A	0.221267	0.0170337	0.734062			RR-MS	NA	11.7386	-2.50483							SP-MS	2.60308	11.8426	-14.2856									-1.00961	11.1569	q1								-1.00961	11.1569	NA
SERPINA4	0.163299	0.0156553	0.194013			RR-MS	NA	21.5753	-1.2953							SP-MS	0.68751	3.06317	-0.665717									0.969716	55.0052	NA								0.969716	55.0052	NA
APOM	0.325907	0.0303108	0.886584			RR-MS	-1.81598	16.2464	0.346793							SP-MS	2.27556	6.20418	-6.96731									-0.860367	11.2499	q1								-0.860367	11.2499	NA
ESD	-0.239892	-0.0163846	-0.103614			RR-MS	0.851264	30.9762	-2.9951							SP-MS	3.65035	6.75802	-5.00217									-1.20579	14.7507	q1								-1.20579	14.7507	NA
MANBA	-0.225991	-0.0145324	-0.860244			RR-MS	-0.367501	22.5143	-2.92969							SP-MS	0.668897	1.8345	11.1176									-0.122122	44.9911	NA								-0.122122	44.9911	NA
MEF2C	0.285381	0.0111334	1.27239			RR-MS	-1.20177	8.81209	-0.948593							SP-MS	0.612995	5.35392	3.57453									0.944753	47.0426	NA								0.944753	47.0426	q3
TBK1	-0.241775	-0.0183795	-0.661988			RR-MS	0.0786607	11.5433	-2.2462							SP-MS	0.600042	4.89602	4.09576									-0.0722645	46.054	NA								-0.0722645	46.054	NA
TNFRSF1A	0.358842	0.0229624	1.152	Immune cells		RR-MS	NA	28.7902	-0.427718							SP-MS	1.54193	7.3108	0.87431									-0.993586	13.8994	q1								-0.993586	13.8994	NA
SPATA20	0.263828	0.0207331	0.846185			RR-MS	-2.10224	7.60277	0.752001							SP-MS	0.0788931	-0.481993	2.58488									1.26327	79.5117	q3								1.26327	79.5117	NA
CA13	0.383455	0.0147992	0.929954			RR-MS	-1.33966	8.1698	-1.13153							SP-MS	2.35584	4.83956	-3.95296									-1.53659	19.4594	NA								-1.53659	19.4594	q1
EDAR	0.318862	0.0202864	0.718638			RR-MS	-1.59354	7.84103	-1.41422							SP-MS	0.803411	4.40043	-4.66489									1.3306	65.5424	q3								1.3306	65.5424	NA
FCGR3B	0.403584	0.0198745	1.27721			RR-MS	-1.00961	11.1569	-1.77978							SP-MS	0.945645	5.5574	-7.41285									1.30232	69.5624	q3								1.30232	69.5624	NA
FGF8	-0.348966	-0.0194436	-0.350443			RR-MS	-0.860367	11.2499	-0.709372							SP-MS	-0.0659372	3.66467	3.41517									0.201145	43.9171	NA								0.201145	43.9171	NA
SGTA	-0.270362	-0.0249242	-0.694992			RR-MS	-1.20579	14.7507	-0.115254							SP-MS	-0.0641618	1.96198	-1.44326									0.447172	46.8041	NA								0.447172	46.8041	NA
CTSA	-0.19827	-0.0163893	-0.560951			RR-MS	NA	12.1222	-1.80535							SP-MS	1.09846	6.12726	-7.20734									0.469879	50.7517	NA								0.469879	50.7517	NA
NANOG	-0.313734	-0.023448	-0.775676			RR-MS	-1.53659	19.4594	-1.47441							SP-MS	1.86558	5.71955	-9.54219									-0.399572	49.1405	q3								-0.399572	49.1405	q1
DCUN1D3	0.437596	0.0382747	0.815446			RR-MS	1.8093	49.9727	-1.01491							SP-MS	1.63044	6.3928	-9.79225									1.75469	72.5062	q3								1.75469	72.5062	q3
LEP	-0.218078	-0.0135243	-0.47746			RR-MS	0.617742	23.433	-3.55822							SP-MS	3.16382	0.562873	5.95498									3.08136	55.3604	q1								3.08136	55.3604	q3
PLBD2	-0.238039	-0.0290172	-0.125754			RR-MS	-1.61867	18.1254	-2.71548							SP-MS	0.0219531	-0.491361	1.06083									2.16653	56.3666	NA								2.16653	56.3666	q3
IL20	-0.352486	-0.0257024	-1.46888			RR-MS	NA	28.0808	1.0603							SP-MS	0.364353	0.996582	1.79158									1.8093	49.9727	NA								1.8093	49.9727	q3
MMP10	-0.252202	-0.0143469	-0.304583			RR-MS	NA	14.6756	-1.13532							SP-MS	1.75117	6.62618	4.69717									0.617742	23.433	q1								0.617742	23.433	q3
KCNA10	0.257642	0.0107179	0.29407			SP-MS	-0.2029	39.6838	-1.21504							SP-MS	3.31231	7.81554	-5.82372									-0.870608	15.0754	q1								-0.870608	15.0754	NA
CCL5	-0.308854	-0.0246121	-0.539204			SP-MS	NA	17.0871	-2.27914							SP-MS	2.70905	6.24654	-5.65483									-1.61867	18.1254	NA								-1.61867	18.1254	q1
CIRBP	0.246445	0.0176584	0.507221			SP-MS	3.28045	32.3388	-0.827618							SP-MS	2.82679	6.43304	-9.10878									3.2736	54.4985	q1								3.2736	54.4985	q3
TDP1	-0.210892	-0.0154655	0			SP-MS	-0.326931	47.6652	-0.92769							SP-MS	3.66672	5.77714	-4.17947									-1.39753	44.1899	q3								-1.39753	44.1899	q1
CD47	0.360614	0.0142	0.643364			SP-MS	-0.816039	52.003	-0.0888765							SP-MS	2.07912	4.23822	-2.83316
CA5A	0.326541	0.0191303	1.00586			SP-MS	0.286425	55.0729	-1.10731							SP-MS	-0.427759	2.83111	0.913545
CHST5	0.402942	0.02532	0.56446			SP-MS	0.583291	44.4819	-1.91785							SP-MS	2.19883	8.92341	-11.2869
AMIGO2	0.274883	0.0228245	0.502311			SP-MS	NA	39.4684	-0.620807							SP-MS	2.37357	10.4194	-9.42033
CPD	0.217503	0.0311453	0.0739369			SP-MS	NA	13.1236	-1.65901							SP-MS	2.03517	3.72218	3.94569
MAPK13	-0.39918	-0.0192474	0.319123			SP-MS	NA	23.641	-3.99949							SP-MS	0.820538	8.31622	-7.89829
PARP1	-0.350809	-0.0199434	0.0718854			SP-MS	1.32939	40.4479	-0.48472							SP-MS	1.17529	5.83864	-4.01568
PROL1	-0.150833	-0.0133202	-0.598982			SP-MS	1.51212	17.8228	-2.20465							SP-MS	1.39731	3.41095	-0.963811
REG3G	0.314941	0.0172423	0.625038			SP-MS	NA	55.1615	-2.67782							SP-MS	0.585382	1.65352	-1.89633
GP1BA	-0.230761	-0.0242216	-0.461376			SP-MS	NA	23.7832	-3.88182							SP-MS	-1.5612	2.65657	-0.751318
UBXN4	0.243645	0.0236136	0.515273			SP-MS	0.266388	23.4821	1.16375
ELK1	0.367067	0.0158498	0.205514			SP-MS	0.130184	43.8607	0.0953475
SCUBE1	0.314852	0.034559	0.212827			SP-MS	-0.0811818	NA	-1.26517
IL36A	0.172479	0.0130285	0.240775			SP-MS	NA	45.4932	-2.30188
AGAP2	-0.171363	-0.00995508	-0.212612			SP-MS	NA	68.1962	-1.56797
LRRC52	0.3941	0.0160385	0.837715			SP-MS	2.90303	63.0263	-2.26142
C11orf73	-0.266184	-0.0153497	-0.0233543			SP-MS	1.64844	61.8163	-3.51586
FGF16	-0.257189	-0.0139883	0.195816			SP-MS	3.01038	NA	-3.2616
CST5	0.189631	0.00932699	0.0812123			SP-MS	3.75181	56.5893	-2.4497
VPS24	0.29685	0.0313943	0.435568			SP-MS	3.24017	61.7745	-3.13997
SPAST	0.249677	0.0213655	0.150326			SP-MS	NA	61.5093	-2.68069
MTHFD1	-0.248201	-0.0226677	-0.464628			SP-MS	NA	22.3954	-6.3714
METAP1	-0.270408	-0.0202867	-0.0068838			SP-MS	-0.19527	22.8535	-0.841944
AGFG1	0.289503	0.0239521	0.315335			SP-MS	1.37603	62.9986	-2.78393
ERP29	-0.186895	-0.0120984	0.0263834			SP-MS	NA	48.4084	-1.71656
EFNA4	0.454103	0.0299678	1.26418			SP-MS	0.676586	54.0595	-2.49785
RPS3	-0.268222	-0.0205374	-0.212329			SP-MS	NA	80.5995	-2.46856
KRT20	0.543401	0.0186582	0.795868			SP-MS	-0.626016	26.7978	-1.49976
GSTP1	0.230349	0.0240387	0.434174			SP-MS	NA	21.1886	-0.43998
SPINK14	0.206735	0.0117515	0.851826			SP-MS	NA	46.104	-0.39106
STAU1	-0.276014	-0.00976884	-0.540297			SP-MS	NA	55.4581	-1.0396
TMOD3	0.429096	0.0183131	1.25005			SP-MS	2.14164	59.0184	-0.494572
ZNF329	-0.229144	-0.014617	-0.290097			SP-MS	1.37955	59.7659	-0.349069
HNRNPF	-0.328682	-0.0195685	0.693205			SP-MS	NA	33.0406	-1.97981
STX4	0.230085	0.0173134	0.290252			SP-MS	-0.528581	48.5943	-1.67166
MCL1	0.236362	0.0234912	0.510888			SP-MS	NA	48.3268	-1.85719
CCT7	-0.194867	-0.0266317	-0.331344			SP-MS	NA	48.5943	-2.69141
HNF4A	0.194515	0.0093586	0.119175			SP-MS	-1.56723	38.8523	-0.980569
FBL	-0.236567	-0.0226375	-0.378543			SP-MS	-1.08247	34.9376	-1.32511
ARMC10	0.182717	0.017698	0.225157			SP-MS	1.45123	48.1738	-1.81564
DSC1	0.328017	0.0208424	0.798262			SP-MS	-0.473761	43.0658	-2.8165
MYL6B	0.245305	0.0142045	1.10198			SP-MS	-0.0614692	46.1086	-3.38125
TRAPPC4	-0.230658	-0.0190719	-0.373603			SP-MS	0.119095	45.6197	-3.77081
SOSTDC1	0.274964	0.0216839	-0.118776			SP-MS	NA	37.6957	-3.83066
ENTHC2	0.294612	0.0212356	0.225676			SP-MS	-1.49235	52.5346	-0.132298
GAA	-0.199894	-0.0163424	-0.434031			SP-MS	-1.49637	58.6766	-0.850846
MACROD1	0.441436	0.0267949	0.998239			SP-MS	NA	49.1893	1.21182
COL6A5	0.32027	0.0192023	0.434375			SP-MS	NA	48.2134	0.37344
ABL2	-0.237673	-0.0148696	-0.717398			SP-MS	-0.721853	42.8428	1.48162
IL4	-0.171795	-0.0131468	-0.520195			SP-MS	-0.49959	43.4919	1.15589
DNAJB1	-0.23695	-0.0170263	-0.583164			SP-MS	NA	43.4919	1.07079
CABP7	0.505346	0.0217021	0.473755			SP-MS	NA	46.3215	0.622222
SERPINA11	-0.299207	-0.0192824	-0.833046			SP-MS	-0.482303	51.1404	2.07249
BDP1	-0.303998	-0.0138049	-0.124281			SP-MS	NA	47.8363	-4.49047
RACGAP1	0.195006	0.0252766	0.878334			SP-MS	NA	48.1501	-5.34402
DEF6	-0.310932	-0.0299811	0.0770589			SP-MS	0.698326	56.837	-4.06644
RNPC3	0.288005	0.0192998	0.689961			SP-MS	NA	47.9901	-0.748668
HNRNPR	0.259332	0.0146987	0.407047			SP-MS	-0.136587	49.2936	-0.746445
CCL27	-0.268981	-0.0125155	-0.178097			SP-MS	NA	50.8019	-0.433866
M6PR	0.450603	0.0181171	0.61594			SP-MS	-0.153059	51.5511	-0.543991
TINF2	0.284117	0.0234236	0.183109			SP-MS	-0.25394	55.4237	-0.712591
EIF4H	0.281444	0.0262794	0.611579			SP-MS	-0.338671	60.0665	-1.25167
CLPB	0.338536	0.0133604	0.589043			SP-MS	-0.676389	57.2026	0.826898
ARHGAP1	0.185565	0.0248918	0.904137			SP-MS	1.26276	40.404	-1.38359
TTC1	-0.248372	-0.0160678	-0.323708			SP-MS	1.8099	NA	-1.0758
B3GALT6	0.394306	0.0281855	0.686242			SP-MS	2.19082	NA	-1.1932
COG8	0.171419	0.0121065	0.294348			SP-MS	1.77465	38.2828	-2.13072
RAB22A	-0.390895	-0.0240136	-0.950873			SP-MS	NA	62.2192	-3.91288
POTEG	-0.169294	-0.0126759	-0.336889			SP-MS	0.600898	60.8773	-3.5175
FMR1	-0.165279	-0.0173769	-0.641212			SP-MS	NA	49.1547	-0.534483
KIAA0040	0.183157	0.0196257	-0.220137			SP-MS	-0.478118	52.9631	-0.253336
SERPINA4	0.142077	0.0156426	0.289824			SP-MS	-0.0226617	NA	-3.7831
GDF11	0.152609	0.00857636	0.495751			SP-MS	-0.498092	NA	-3.01215
USP21	-0.227881	-0.0174581	-0.192646			SP-MS	-0.374487	57.3853	-2.29454
LEMD1	0.229935	0.0133248	0.788719			SP-MS	NA	47.534	-2.57987
KIR2DS2	0.227109	0.013811	0.0967519			SP-MS	0.288897	50.2309	-1.53365
LEG1	-0.159335	-0.0133896	-0.419463			SP-MS	NA	52.4408	-1.75245
MBD1	0.292818	0.0148112	0.157886			SP-MS	NA	47.2016	0.85523
APAF1	0.284181	0.0176342	0.230796			SP-MS	-0.95579	47.6057	-2.63025
FAM19A3	0.203181	0.010405	0.344144			SP-MS	-0.129452	48.1522	0.647636
PPP2R5A	0.356896	0.015824	0.690564			SP-MS	0.0837912	56.8605	-1.55679
PPID	-0.285789	-0.0239749	-0.29966			SP-MS	0.0920068	59.1804	-2.20457
PARP16	0.318871	0.011315	0.482719			SP-MS	NA	45.2966	0.224314
QRFP	0.19232	0.0107844	0.503013			SP-MS	-0.870898	41.6342	0.989636
HMGB1	-0.332221	-0.0172754	0.348374			SP-MS	NA	47.819	-0.275109
LECT2	-0.198923	-0.0139933	-0.455289			SP-MS	1.40553	50.8544	-2.38471
ZNF264	0.32805	0.0203657	-0.101975			SP-MS	1.98596	NA	-2.57712
CLK2	0.361059	0.0121223	0.703568			SP-MS	1.20184	NA	-2.65556
IFNW1	0.221276	0.0194213	0.84011			SP-MS	1.66803	54.6617	-2.07552
IL17C	0.282538	0.0142635	0.355373			SP-MS	NA	56.5664	-0.879595
MAP3K3	0.346483	0.0229291	0.272575			SP-MS	NA	21.741	-5.64731
						SP-MS	1.29665	23.464	-2.70632
						SP-MS	NA	43.7593	-0.185811
						SP-MS	1.82986	45.6527	0.50804
						SP-MS	3.12579	51.2555	0.070327
						SP-MS	0.703591	32.7739	-5.15451
						SP-MS	-0.412219	49.8838	-1.34119
						SP-MS	-0.538038	51.6838	-2.01162
						SP-MS	-0.37309	NA	-0.645512
						SP-MS	0.116031	59.3349	-1.86333
						SP-MS	NA	47.0918	-1.23461
						SP-MS	NA	30.4101	-0.93581
						SP-MS	-0.836199	46.4109	-1.23211
						SP-MS	1.75384	48.454	-1.7725
						SP-MS	-0.466375	54.4702	-0.875276
						SP-MS	-0.222727	53.2629	-0.774032
						SP-MS	-0.909133	44.7837	-0.612023
						SP-MS	-1.40687	52.9355	-0.210866
						SP-MS	0.584615	NA	-0.917321
						SP-MS	0.0271333	52.1599	-0.0954269
						SP-MS	0.609214	57.5862	0.351912
						SP-MS	0.309947	57.8939	-0.783401
						SP-MS	1.47111	68.7783	-1.27477
						SP-MS	NA	60.2634	-2.5946
						SP-MS	-1.53975	56.7773	-0.839388
						SP-MS	-1.21556	58.1493	-1.39233
						SP-MS	0.188735	62.2185	-1.71554
						SP-MS	1.45579	71.9161	-0.40583
						SP-MS	0.619805	73.8175	-0.900923
						SP-MS	1.66901	58.9963	-0.996822
						SP-MS	2.34312	64.3377	0.199359
						SP-MS	0.862573	57.6074	-2.53107
						SP-MS	-0.602113	32.74	-0.374929
						SP-MS	NA	73.7429	-3.91043
						SP-MS	-0.113353	75.8511	-2.35538
						SP-MS	0.0202162	77.0713	-3.96043
						SP-MS	0.969716	55.0052	-1.77179
						SP-MS	0.201145	43.9171	-1.72396
						SP-MS	0.447172	46.8041	-2.24053
						SP-MS	0.469879	50.7517	-0.553229
						SP-MS	-0.399572	49.1405	-0.749664
						SP-MS	NA	66.7972	-2.6744
						SP-MS	-0.870608	15.0754	0.53218
						SP-MS	NA	22.3831	1.28143
[truncated: 10 more columns]

## Sheet: Figure 8
Figure 8a - scatter plot				Figure 8a - histogram/Figure8b - boxplot				Figure 8b - slopes					Figure 8c						Figure 8d - scatter plot						Figure 8d - boxplot examples					Figure 8e - histogram/Figure8f - boxplot				Figure 8f - slopes					Figure 8h - scatter plot					Figure 8h - boxplots					Figure 8i
age	CombiWISE			combi_slope	tertile			PatientCode	age	CombiWISE			Name	number	combi_slope_t3_t1_median_diff	combi_slope_t3_t1_diff_Wilcox_FDR			gene	combi_slope_t3_t1_median_diff	combiwise_coefficient	soma_path			tertile	TNFRSF1B	Hepatic Fibrosis Signaling Pathway			combi_slope	tertile			PatientCode	age	CombiWISE			combi_slope_change_t3_t1_median_diff	combiwise_coef	soma_path			tertile	GPC3_yearly_change	RAR Activation yearly change			Name
60.1533	41.0273			-0.0441875	T1			pt3	32.2081	50.8204			Costimulation by the CD28 family	1	9.83747	0.000745438			Costimulation by the CD28 family	9.83747	0.179461	pathway			T1	0.928464	39.7553			-2.42834	T1			pt19	60.7474	44.2975			0.199	0.029942	somamer			T1	0.0714359	0.830776			TNFRSF11B
60.7064	42.3788			0.729269	T1			pt3	32.7639	51.9859			Interaction of Lymph. vs non-Lymph. cell	2	5.44674	0.0176779			Immunoregulatory interactions between a Lymphoid and a non-Lymphoid cell	5.44674	0.158997	pathway			T1	1.15226	69.5454			2.19387	T2			pt19	61.4949	47.0557			0.205	0.0262794	somamer			T1	0.270779	-2.22437			EIF4H
60.7064	41.9721			0.0907985	T1			pt3	33.2074	48.3091			WNT/b-catenin Signaling	3	10.4102	0.0176779			WNT/_-catenin Signaling	10.4102	0.172686	pathway			T3	1.45256	44.5349			0.779592	T1			pt19	61.4949	46.649			1.29	0.231369	pathway			T1	0.22033	0.792168			Role of Macrophages, Fibroblasts and Endoth. cells in RA
61.1882	43.764			-2.42834	T1			pt3	33.7632	47.2603			Hepatic Fibrosis Signaling Pathway	4	26.2831	0.0185072			Hepatic Fibrosis Signaling Pathway	26.2831	0.440207	pathway			T3	3.48229	80.7912			-0.942784	T1			pt19	61.8453	42.426			0.435	0.0826145	pathway			T1	-0.0530052	0.436806			TNFs bind their physiological receptors
61.6454	45.2283			2.24612	T3			pt3	34.5462	52.8515			IL-2 family signaling	5	15.1491	0.0185072			Interleukin-2 family signaling	15.1491	0.302275	pathway			T3	1.10639	34.1241			1.65113	T2			pt19	62.3025	41.5973			0.204008	0.0173134	somamer			T3	0.230611	-0.775263			STX4
62.2998	52.3348			0.600547	T1			pt3	35.7755	49.8321			IL-3,IL-5 and GM-CSF signaling	6	14.4702	0.0185072			Interleukin-3, Interleukin-5 and GM-CSF signaling	14.4702	0.332906	pathway			T3	2.30633	97.6236			2.24146	T2			pt19	62.7433	40.5694			0.915	0.219814	pathway			T1	-0.125921	0.273248			Role of Chondrocytes in RA Signaling Pathway
62.6995	53.4155			0.869427	T1			pt4	64.3614	46.9801			Response to elev. platelet cytosolic Ca2+	7	8.44619	0.0185072			Response to elevated platelet cytosolic Ca2+	8.44619	0.203883	pathway			T1	0.669676	20.0747			2.20256	T2			pt19	63.2416	39.1078			0.971	0.18576	pathway			T1	-0.272724	2.06212			ID1 Signaling
63.2936	59.645			0.410762	T1			pt4	64.8761	46.9332			AMELX	8	2.42812	0.0349771			AMELX	2.42812	-0.022887	somamer			T3	2.43191	92.0729			2.52602	T2			pt19	63.6605	38.2292			0.206387	0.0173024	somamer			T3	0.295932	-1.80014			TGFB1
63.8138	67.4421			2.50098	T3			pt4	65.3771	47.2668			TNFRSF1B	9	1.37531	0.0360106			TNFRSF1B	1.37531	0.0161394	somamer			T3	1.41478	43.4583			2.13336	T2			pt19	64.1999	38.6406			0.183	0.034624	somamer			T1	0.0253116	0.0221009			ARHGAP1
64.3313	60.9242			0.641926	T1			pt4	68.961	50.2801			DAP12 interactions	10	5.52147	0.0467609			DAP12 interactions	5.52147	0.25478	pathway			T1	3.55317	92.2673			2.53629	T2			pt19	64.7529	39.1353			0.846	0.183805	pathway			T1	0.182514	-0.265991			HIF1a Signaling
64.8077	68.6623			1.38811	T2			pt4	69.3826	51.58			IL5RA	11	2.39374	0.0467609			IL5RA	2.39374	0.0353634	somamer			T3	1.69764	93.7048			2.02488	T2			pt23	61.2923	16.8127			0.792	0.196578	pathway			T3	-0.0983661	-2.76273			Role of Osteoblasts, Osteoclasts and Chondrocytes in RA
[truncated: 1,782 more rows]
[truncated: 4 more columns]

## Sheet: Figure 9
Figure 9a			Figure 9b						Figure 9b - insert					Figure 9c							Figure 9d						Figure 9e						Figure 9f
[truncated: 1,023 more rows]

[truncated: 6 more sheets: Supplementary Figure 1, Supplementary Figure 2, Supplementary Figure 3, Supplementary Figure 4, Supplementary Figure 5, Supplementary Figure 6]
